# Supplementary material for: Microbiome Single Cell Atlases Generated with a Commercial Instrument
Source: Adv Sci (Weinh). 2025 Jun 3;12(27):2409338. doi: 10.1002/advs.202409338 (PMC12279214; doi:10.1002/advs.202409338)
Supplement: Supplementary file 2 — Supporting Information [file ADVS-12-2409338-s002.zip]

Archive with 29 entries (25 files):
- advs202409338-sup-0002-SuppMat/
- advs202409338-sup-0002-SuppMat/S10_human_gut_metag_genus_kraken_abd_TDA/
- advs202409338-sup-0002-SuppMat/S10_human_gut_metag_genus_kraken_abd_TDA/S10_human_microbiome_metagenomics_contig_genus_kraken_abundance_TDA.csv
- advs202409338-sup-0002-SuppMat/S10_human_gut_metag_genus_kraken_abd_TDA.zip
- advs202409338-sup-0002-SuppMat/S11_Human_gut_TDA_cluster_stat_all_cell_type.csv
- advs202409338-sup-0002-SuppMat/S12_Human_gut_EASi-seq_barcode_ARG_discovery.csv
- advs202409338-sup-0002-SuppMat/S13_human_gut_EASi-seq_cluster_metabolism_pathway.csv
- advs202409338-sup-0002-SuppMat/S14_sea_water_EASi-seq_barcode_TDA_analysis/
- advs202409338-sup-0002-SuppMat/S14_sea_water_EASi-seq_barcode_TDA_analysis/S14_costal_sea_water_EASi-seq_barcode_TDA_analysis.csv
- advs202409338-sup-0002-SuppMat/S14_sea_water_EASi-seq_barcode_TDA_analysis.zip
- advs202409338-sup-0002-SuppMat/S15_sea_water_EASi-seq_barcode_TDA_clustring_statistics.csv
- advs202409338-sup-0002-SuppMat/S16_Halioglobus_single_cell_gene_analysis.csv
- advs202409338-sup-0002-SuppMat/S17_100_strains_for_TDA_testing.xlsx
- advs202409338-sup-0002-SuppMat/S18_100_strain_simulation_10000_bar_answer_keys_contamina.csv
- advs202409338-sup-0002-SuppMat/S19_simulation_data_analyzed_by_kraken_summary.csv
- advs202409338-sup-0002-SuppMat/S20_simulation_data_analyzed_by_MetaPhlAn_summary.csv
- advs202409338-sup-0002-SuppMat/S21_simulation_data_analyzed_by_Kaiju_summary.csv
- advs202409338-sup-0002-SuppMat/S22_costal_sea_water_EASi-seq_cluster_arg_discovery.csv
- advs202409338-sup-0002-SuppMat/S23_costal_sea_water_EASi-seq_cluster_phage_discovery.csv
- advs202409338-sup-0002-SuppMat/S2_primer_sequences.xlsx
- advs202409338-sup-0002-SuppMat/S3_zymo_species.xlsx
- advs202409338-sup-0002-SuppMat/S4_zymo_reference_genome_based_analysis.csv
- advs202409338-sup-0002-SuppMat/S5_zymo_EASI-seq_barcode_TDA_analysis.csv
- advs202409338-sup-0002-SuppMat/S6_zymo_metagenomic_contigs_genus_kraken_abandance.csv
- advs202409338-sup-0002-SuppMat/S7_Elenta_list.xlsx
- advs202409338-sup-0002-SuppMat/S8_ELenta_EASi-Seq_barcode_strain_identification.csv
- advs202409338-sup-0002-SuppMat/S9_human_gut_EASi-seq_bar_genus_kraken_abd_TDA/
- advs202409338-sup-0002-SuppMat/S9_human_gut_EASi-seq_bar_genus_kraken_abd_TDA/S9_human_microbiome_EASi-seq_barcode_genus_kraken_abundance_TDA.csv
- advs202409338-sup-0002-SuppMat/S9_human_gut_EASi-seq_bar_genus_kraken_abd_TDA.zip
