# Supplementary material for: Microbiome Single Cell Atlases Generated with a Commercial Instrument
Source: Adv Sci (Weinh). 2025 Jun 3;12(27):2409338. doi: 10.1002/advs.202409338 (PMC12279214; doi:10.1002/advs.202409338)
Supplement: Supplementary file 2 — Supporting Information [file ADVS-12-2409338-s002.zip › advs202409338-sup-0002-SuppMat/S11_Human_gut_TDA_cluster_stat_all_cell_type.csv]

genus	sc_bar_cnt	contig_bar_cnt	sc_read_cnt	contig_read_cnt
g__1-14-0-10-40-38	1	0	2668	0
g__1XD8-76	0	1	0	26
g__2-12-FULL-62-58	1	0	5173	0
g__13-2-20CM-66-19	1	0	1150	0
g__14-2	0	5	0	1844
g__66-26	1	0	2878	0
g__66-474	1	0	14037	0
g__70-18	1	0	1985	0
g__AAP99	1	0	12345	0
g__AC2028	1	0	3803	0
g__AM07-15	0	7	0	456
g__AM51-8	0	4	0	794
g__Accumulibacter	2	0	11053	0
g__Acetatifactor	0	835	0	305280
g__Acetivibrio_A	0	2	0	387
g__Acidovorax_A	1	0	11027	0
g__Acidovorax_B	1	0	2650	0
g__Acidovorax_D	18	0	119591	0
g__Actinomyces	1	0	6784	0
g__Actinoplanes	1	0	2239	0
g__Acutalibacter	0	91	0	28054
g__Adlercreutzia	0	99	0	4814
g__Advenella	1	0	9169	0
g__Afipia	1	0	3828	0
g__Agathobacter	0	401	0	996011
g__Agathobaculum	0	236	0	160818
g__Akkermansia	4	153	41946	1031142
g__Alistipes	1	1011	1331	3013810
g__Alistipes_A	0	167	0	167198
g__Alloprevotella	0	2	0	14
g__Amycolatopsis	1	0	6696	0
g__An200	0	34	0	4211
g__Anaerobutyricum	28	463	6807701	244437
g__Anaerofilum	0	6	0	487
g__Anaeromassilibacillus	0	401	0	26667
g__Anaerostipes	26	242	3009191	232917
g__Anaerotignum	0	424	0	28448
g__Anaerotruncus	0	10	0	2324
g__Andreprevotia	1	0	2645	0
g__Angelakisella	0	14	0	2666
g__Aquabacterium	2	0	2803	0
g__Archangium_A	1	0	1082	0
g__Arthrobacter_A	1	0	9950	0
g__Aureispira	1	0	3252	0
g__Azoarcus	1	0	1459	0
g__Azonexus	45	0	442872	0
g__BMS3ABIN15	0	1	0	119
g__Bacillus	0	1	0	54
g__Bacillus_AA	1	0	17273	0
g__Bacillus_C	1	0	13284	0
g__Bacteroides	1	4943	1974	5109675
g__Bacteroides_F	0	10	0	4352
g__Bariatricus	0	28	0	8296
g__Barnesiella	0	37	0	398469
g__Bdellovibrio	3	0	100408	0
g__Bergeyella	1	0	5215	0
g__Bifidobacterium	167	277	32250055	1398306
g__Bilophila	1	709	4642	86946
g__Bittarella	0	1	0	27
g__Blautia	1	49	5198	11007
g__Blautia_A	278	3738	73927752	1104148
g__Bosea	1	0	1677	0
g__Bradyrhizobium	3	0	34429	0
g__Brevibacillus_B	0	1	0	27
g__Breznakia	0	2	0	115
g__Bulleidia	0	1	0	243
g__Butyricicoccus	0	13	0	5996
g__Butyricicoccus_A	0	3	0	6136
g__Butyricimonas	0	164	0	153380
g__Butyrivibrio_A	0	33	0	11302
g__C941	0	2	0	16365
g__CAG-41	0	46	0	1383
g__CAG-45	0	361	0	72150
g__CAG-56	0	1	0	55
g__CAG-81	0	267	0	27493
g__CAG-83	0	11	0	5259
g__CAG-95	0	9	0	1398
g__CAG-103	0	49	0	2365
g__CAG-110	0	81	0	3988
g__CAG-115	0	501	0	37160
g__CAG-127	1	433	3393	79919
g__CAG-145	0	4	0	278
g__CAG-170	0	10	0	7635
g__CAG-177	0	12	0	363
g__CAG-180	0	3	0	123
g__CAG-196	0	2	0	214
g__CAG-217	1	38	1133	121377
g__CAG-238	0	4	0	463
g__CAG-245	0	42	0	1184
g__CAG-269	1	8	1824	3926
g__CAG-279	0	4	0	1790
g__CAG-307	0	3	0	256
g__CAG-353	0	2	0	26194
g__CAG-354	0	1	0	279
g__CAG-411	0	1	0	14
g__CAG-460	0	1	0	6
g__CAG-465	0	1	0	14
g__CAG-485	0	1	0	132
g__CAG-510	0	1	0	18
g__CAG-521	0	2	0	56
g__CAG-536	0	1	0	5
g__CAG-590	0	10	0	840
g__CAG-603	0	6	0	674
g__CAG-617	0	1	0	16
g__CAG-882	0	1	0	23
g__CAG-1427	2	0	224725	0
g__CF-105	1	0	11373	0
g__CHKCI006	0	2	0	130
g__COE1	0	5	0	538
g__Caballeronia	1	0	1232	0
g__Catenibacterium	0	4	0	2725
g__Cellulosilyticum	0	1	0	15
g__Chitinophaga	0	3	0	64
g__Christensenella	0	1	0	268
g__Chromobacterium	1	0	183376	0
g__Chryseolinea_A	1	0	2221	0
g__Citrifermentans	1	0	7741	0
g__Clostridioides	0	1	0	139
g__Clostridium	35	123	9088842	10702
g__Clostridium_A	0	69	0	353943
g__Clostridium_Q	0	541	0	81136
g__Collinsella	105	125	18721616	816732
g__Conexibacter	1	0	4755	0
g__Coprobacillus	0	3	0	695
g__Coprobacter	1	40	11905	17301
g__Coprococcus	0	72	0	243284
g__Coprococcus_A	1	346	36568	17029
g__Corallococcus	1	0	1838	0
g__Corynebacterium	1	0	5633	0
g__Cupriavidus	1	0	3363	0
g__Cyanobacterium	1	0	1106	0
g__Cystobacter	1	0	4021	0
g__DM2	1	0	3302	0
g__Demequina	1	0	28001	0
g__Desulfatiglans	0	2	0	314
g__Desulfovibrio	0	2	0	378
g__Dialister	5	39	423210	357105
g__Dorea	2	566	234732	214601
g__Duncaniella	0	16	0	21037
g__Dyadobacter	1	0	1074	0
g__ER4	0	61	0	521681
g__Eggerthella	0	1	0	28
g__Eisenbergiella	2	164	10442	1023084
g__Emergencia	0	13	0	6229
g__Enterocloster	1	187	15854	25903
g__Erwinia	1	0	11282	0
g__Erysipelatoclostridium	1	17	6771	6569
g__Escherichia	0	12	0	643
g__Eubacterium	0	1	0	617
g__Eubacterium_F	0	50	0	258291
g__Eubacterium_G	0	55	0	13419
g__Eubacterium_H	0	1	0	45
g__Eubacterium_I	0	322	0	20519
g__Eubacterium_J	0	1	0	128
g__Eubacterium_R	0	1	0	621
g__Eubacterium_T	0	6	0	251
g__Evtepia	0	240	0	15916
g__F23-B02	0	7	0	1727
g__F0040	0	1	0	843
g__F0428	0	1	0	20
g__Faecalibacterium	23	1280	6206795	3634050
g__Faecalicoccus	0	1	0	123
g__Faecalimonas	0	84	0	23126
g__Faecalitalea	0	4	0	2087
g__Fen-999	1	0	2667	0
g__Ferruginibacter	1	0	7941	0
g__Firm-11	0	1	0	4143
g__Flavonifractor	0	465	0	35516
g__Fournierella	0	39	0	59845
g__Frisingicoccus	0	2	0	4897
g__Fusicatenibacter	8	945	1378171	1211847
g__GCA-2716585	1	0	7403	0
g__GCA-900066135	1	61	1174	2509
g__GCA-900066575	0	24	0	6002
g__GCA-900066755	0	1	0	181
g__GCA-900066995	0	288	0	68576
g__Ga0077554	1	0	1289	0
g__Gemmiger	4	688	108697	1433688
g__Gemmiger_A	0	1	0	154
g__Geodermatophilus	1	0	1238	0
g__Geothrix	1	0	4491	0
g__Giesbergeria	4	0	32792	0
g__Gordonibacter	0	1	0	25
g__Halomonas	1	0	3744	0
g__Herbaspirillum	1	0	1174	0
g__Hespellia	0	1	0	1526
g__Holdemanella	0	12	0	1942
g__Hungateiclostridium	0	1	0	15
g__Hungatella	0	12	0	449
g__Hungatella_A	0	77	0	21996
g__Hydrogenophaga	1	0	17838	0
g__Hydrogenovibrio	1	0	3351	0
g__Hylemonella	7	0	100624	0
g__Hyphomicrobium	1	0	5645	0
g__Ileibacterium	0	1	0	31
g__Inhella	1	0	12446	0
g__Intestinibacillus	0	1	0	125
g__Intestinibacter	0	13	0	2790
g__Intestinimonas	0	22	0	18580
g__JJ008	1	0	5875	0
g__JOSHI-001	1	0	3633	0
g__Jiangella	1	0	1216	0
g__Johnsonella	0	2	0	12
g__KLE1615	0	104	0	144213
g__Kineothrix	0	1	0	282
g__Klebsiella	1	0	5773	0
g__Komagataeibacter	1	0	11027	0
g__Lachnoclostridium_A	0	13	0	4222
g__Lachnospira	0	930	0	132568
g__Lactococcus	1	0	1186	0
g__Lactonifactor	0	1	0	10
g__Lawsonibacter	0	581	0	86615
g__Limosilactobacillus	0	7	0	1079
g__Longicatena	0	17	0	4744
g__MARSEILLE-P3954	0	3	0	3426
g__Magnetofaba	1	0	1317	0
g__Mailhella	0	10	0	1309
g__Malikia	1	0	35050	0
g__Marinobacter_A	1	0	1593	0
g__Marixanthomonas	1	0	1231	0
g__Marseille-P3106	0	22	0	36280
g__Marseille-P4683	0	7	0	20565
g__Marvinbryantia	0	204	0	49582
g__Massilimaliae	0	3	0	163
g__Massilioclostridium	0	5	0	194
g__Mediterraneibacter	3	428	200300	107293
g__Mediterraneibacter_A	0	19	0	8612
g__Merdibacter	0	183	0	10365
g__Mesorhizobium	5	0	83596	0
g__Mesosutterella	0	283	0	111508
g__Methylobacillus	1	0	1138	0
g__Methyloversatilis	1	0	2030	0
g__Microbacterium	1	0	7475	0
g__Micromonospora	2	0	8550	0
g__Mogibacterium	1	0	1517	0
g__Monoglobus	0	1	0	33
g__Muribaculum	0	1	0	1742
g__Muricomes	0	14	0	3281
g__Murimonas	0	3	0	5979
g__Mycetohabitans	0	1	0	25
g__NK3B98	2	1	12798	39
g__Natrinema	1	0	1217	0
g__Negativibacillus	0	34	0	3488
g__Neobitarella	0	2	0	286
g__Neorhizobium	1	0	2930	0
g__Nocardia	2	0	7255	0
g__Nocardioides	2	0	4853	0
g__Nocardiopsis	1	0	1075	0
g__Noviherbaspirillum	6	0	60143	0
g__Novimethylophilus	1	0	1258	0
g__Novosphingobium	2	0	2346	0
g__OEMR01	0	4	0	411
g__OM05-12	0	3	0	71
g__Odoribacter	0	944	0	97563
g__Oleidesulfovibrio	0	1	0	63
g__Olsenella_D	0	1	0	64
g__Oribacterium	0	1	0	4381
g__Oscillibacter	0	639	0	270804
g__Oscillochloris	1	0	1210	0
g__PALSA-612	1	0	5588	0
g__Paenibacillus	1	0	2107	0
g__Palleronia	1	0	1671	0
g__Parabacteroides	1	169	9358	2202692
g__Paraburkholderia	1	0	2149	0
g__Paracoccus	2	1	46139	37
g__Parahaliea	1	0	2815	0
g__Paramuribaculum	0	1	0	0
g__Paraprevotella	0	23	0	26377
g__Parasutterella	0	154	0	238119
g__Paucimonas	0	1	0	59
g__Pauljensenia	3	2	4463101	728
g__Pelomonas	11	0	223849	0
g__Phascolarctobacterium	0	145	0	129422
g__Phascolarctobacterium_A	0	1	0	301
g__Phenylobacterium	1	0	2821	0
g__Phil1	0	1	0	1165
g__Phil12	0	11	0	27409
g__Phocaeicola	2	724	6704	8341556
g__Phreatobacter	1	0	1460	0
g__Piscinibacter	1	0	1150	0
g__Planktophila	1	0	1284	0
g__Pluralibacter	0	1	0	124
g__Polaribacter	1	0	2333	0
g__Polaromonas	1	0	5807	0
g__Porphyromonas_A	0	3	0	3983
g__Prevotella	1	50	4622	53739
g__Prevotellamassilia	0	7	0	3202
g__Primorskyibacter	1	0	9873	0
g__Propionivibrio	1	0	1474	0
g__Pseudoduganella	2	0	2963	0
g__Pseudoflavonifractor	0	19	0	1105
g__Pseudolabrys	1	0	4965	0
g__Pseudomonas	1	13	2426	485
g__Pseudomonas_E	3	0	86054	0
g__Pseudomonas_F	1	0	2021	0
g__QAKR01	0	1	0	50
g__QALR01	0	1	0	339
g__QALS01	0	5	0	158
g__QAMI01	0	1	0	251
g__QAMX01	0	1	0	188
g__QANA01	0	1	0	36
g__QHBQ01	2	0	6505	0
g__RC9	0	2	0	875
g__RUG013	0	1	0	2584
g__Rahnella	1	0	3663	0
g__Ralstonia	10	0	133343	0
g__Rhizobacter	1	0	2359	0
g__Rhizobium	2	0	22409	0
g__Rhodococcus	1	0	3331	0
g__Rhodoferax	2	1	3826	93
g__Rhodovibrio	1	0	1088	0
g__Robinsoniella	0	1	0	254
g__Romboutsia	0	3	0	731
g__Roseburia	0	939	0	325091
g__Rubrivivax	1	0	1407	0
g__Ruminiclostridium_E	0	5	0	398
g__Ruminococcus	1	1	1290	268
g__Ruminococcus_A	22	784	3054950	256432
g__Ruminococcus_B	0	12	0	6401
g__Ruminococcus_C	3	209	44213	654820
g__Ruminococcus_D	13	35	1807725	1270516
g__Ruminococcus_E	0	3	0	492
g__Ruminococcus_H	0	175	0	9933
g__Ruthenibacterium	0	32	0	3536
g__SCN-69-89	1	0	4884	0
g__SFDP01	0	1	0	0
g__SFFH01	0	470	0	65558
g__SFGY01	0	5	0	743
g__SFVR01	0	1	0	298
g__SLFX01	1	0	10122	0
g__SYAC01	1	0	1850	0
g__Saccharothrix	1	0	4090	0
g__Salegentibacter	1	0	2610	0
g__Salmonella	0	11	0	529
g__Schaedlerella	0	18	0	2408
g__Schlegelella	2	0	9423	0
g__Sediminibacterium	53	0	896748	0
g__Selenomonas_A	0	1	0	64
g__Sellimonas	0	8	0	2069
g__Senegalimassilia	5	124	374842	6516
g__Silvanigrella	1	0	17051	0
g__Solimonas	1	0	2798	0
g__Sphingobacterium	0	1	0	1194
g__Sphingomonas	4	0	34157	0
g__Sphingopyxis	1	0	5663	0
g__Spirillospora	1	0	2344	0
g__Stigmatella	1	0	2462	0
g__Stomatobaculum	0	2	0	797
g__Streptacidiphilus	1	0	11136	0
g__Streptococcus	6	104	3258856	3886
g__Streptomyces	10	1	228355	49
g__Succinivibrio	1	0	1068	0
g__Sulfurisoma	1	0	8435	0
g__Sulfuritalea	8	0	55399	0
g__Sutterella	1	0	2743	0
g__TF01-11	0	309	0	20378
g__Terrisporobacter	1	1	2243859	40
g__Thalassotalea_A	1	0	4401	0
g__Thauera	2	0	9514	0
g__Thauera_A	1	0	8596	0
g__Thermoactinospora	1	0	5433	0
g__Treponema_D	0	1	0	32
g__UBA910	1	0	1436	0
g__UBA945	0	1	0	208
g__UBA1191	1	5	12840	135
g__UBA1390	0	1	0	28
g__UBA1394	0	2	0	1151
g__UBA1405	0	1	0	71
g__UBA1550	1	0	1895	0
g__UBA1660	1	0	3292	0
g__UBA1740	0	1	0	23
g__UBA1777	0	4	0	559
g__UBA2284	1	0	1533	0
g__UBA2856	1	0	6846	0
g__UBA2868	0	1	0	423
g__UBA2882	0	1	0	111
g__UBA3282	0	1	0	505
g__UBA3818	0	1	0	30
g__UBA4080	1	0	11259	0
g__UBA4085	1	0	9060	0
g__UBA4285	0	2	0	66
g__UBA4871	0	4	0	4996
g__UBA5416	0	2	0	554
g__UBA5446	0	7	0	639
g__UBA5704	1	0	1358	0
g__UBA6165	1	0	2951	0
g__UBA6382	0	1	0	80
g__UBA6398	0	3	0	298
g__UBA6915	1	0	4841	0
g__UBA7057	0	3	0	135
g__UBA7096	0	2	0	147
g__UBA7160	0	9	0	396
g__UBA7173	0	3	0	3359
g__UBA7182	0	503	0	48221
g__UBA7477	0	2	0	255
g__UBA9414	0	4	0	279
g__UBA9475	0	53	0	4141
g__UBA9502	0	83	0	32747
g__UBA9506	0	1	0	307
g__UBA10103	2	0	3895	0
g__UBA10110	1	0	2476	0
g__UBA11471	0	4	0	190
g__UBA11774	0	179	0	6232
g__UC5-1-2E3	0	3	0	2308
g__UMGS124	0	1	0	34
g__UMGS403	0	6	0	8521
g__UMGS775	0	11	0	1097
g__UMGS856	0	113	0	13292
g__UMGS882	0	3	0	1900
g__UMGS905	0	1	0	648
g__UMGS951	0	1	0	47
g__UMGS966	0	94	0	3670
g__UMGS1241	0	1	0	210
g__UMGS1251	0	1	0	70
g__UMGS1322	0	3	0	383
g__UMGS1370	0	1	0	53
g__UMGS1375	0	460	0	66425
g__UMGS1384	0	3	0	868
g__UMGS1484	0	1	0	80
g__UMGS1537	0	1	0	59
g__UMGS1601	0	1	0	71
g__UMGS1603	0	4	0	1265
g__UMGS1623	0	3	0	305
g__UMGS1670	0	1	0	100
g__UMGS1840	0	1	0	172
g__UMGS1865	0	3	0	281
g__UMGS1872	0	8	0	639
g__UMGS1975	0	1	0	35
g__UMGS2037	0	1	0	58
g__UTPRO2	2	0	4733	0
g__VAHJ01	1	0	3829	0
g__VAYN01	1	0	5283	0
g__VBCK01	1	0	36896	0
g__VBDL01	1	0	27246	0
g__Variovorax	6	0	121751	0
g__Veillonella_A	0	2	0	48
g__Vibrio	2	0	19071	0
g__Victivallis	0	1	0	280
g__Vitreoscilla_A	1	0	1080	0
g__Xanthomonas	1	0	3577	0
g__Zag1	0	312	0	17817
g__Zag111	0	3	0	1874
