# Supplementary material for: Microbiome Single Cell Atlases Generated with a Commercial Instrument
Source: Adv Sci (Weinh). 2025 Jun 3;12(27):2409338. doi: 10.1002/advs.202409338 (PMC12279214; doi:10.1002/advs.202409338)
Supplement: Supplementary file 2 — Supporting Information [file ADVS-12-2409338-s002.zip › advs202409338-sup-0002-SuppMat/S12_Human_gut_EASi-seq_barcode_ARG_discovery.csv]

	g__Sediminibacterium	g__Azonexus	g__Bifidobacterium	g__Collinsella	g__Streptococcus	g__Dorea	g__Clostridium	g__Mediterraneibacter	g__Faecalibacterium	g__Ruminococcus_D	g__Anaerostipes	g__Anaerobutyricum	g__Ruminococcus_A	g__Fusicatenibacter	g__Blautia_A
ARO:3000190	0	0	0.059438259	0.153544199	0	0	0.219791233	0	0.20323458	0	0	3.545024218	0	0	2.972069213
ARO:3004480	0	4.515977528	11.2635501	0.358269798	0	0	0.6593737	0	0.40646916	0.649721708	0.616882596	0.709004844	0	0.772195406	0.479795927
ARO:3004601	2.230280971	0	0.059438259	0.0511814	0.306490676	0	3.077077269	0	0	0	0.308441298	0.283601937	0.301988716	0	0.079965988
ARO:3000196	0	0	0	0	0	0	0	0	0	0	0	0.283601937	0	2.70268392	0.026655329
ARO:3000567	0	0	0.059438259	0	0	6.676562816	0	0	0	0	0	0.283601937	0	0	0.213242634
ARO:3000375	0	0	0	0	0	0	0	0	0	0	0	0.283601937	0	0	0.106621317
ARO:3000194	0	0	0.089157389	1.177172195	0	0	0	0	0.71132103	0	0	0	0	0	0
ARO:3003499	0	0	0.059438259	0	0	0	0	0	0	0	0	0	0	0	0
ARO:3003730	0	0	0.059438259	0	0	0	0	0	0	0	0	0	0	0	0
ARO:3000186	0	0	0.059438259	0	1.838944054	0	0	0	0	0	0	0	0	0	0
ARO:3004058	0	0	0.02971913	0	0	0	0	0	0	0	0	0	0	0	0.079965988
ARO:3002867	0	0	0	0	0	0	0	3.251049276	0	0	0	0	0.603977433	0	0.039982994
ARO:3004442	0	0	0	0.307088399	0	0	0	0	0.10161729	0	0	0	0	0	0
ARO:3002647	0	0	0	0.1023628	0	0	0	0	0	0	0	0	0	0	0
ARO:3002597	0	0	0	0	0	11.12760469	0	0	0	0	0	0	0	0	0
ARO:3004654	0	0	0	0	0	0	0	0	0	0.649721708	0	0	0	0	0
ARO:3003112	0	0	0	0	0.612981351	0	0	0	0	0	0	0	0	0	0
