# Supplementary material for: Microbiome Single Cell Atlases Generated with a Commercial Instrument
Source: Adv Sci (Weinh). 2025 Jun 3;12(27):2409338. doi: 10.1002/advs.202409338 (PMC12279214; doi:10.1002/advs.202409338)
Supplement: Supplementary file 2 — Supporting Information [file ADVS-12-2409338-s002.zip › advs202409338-sup-0002-SuppMat/S13_human_gut_EASi-seq_cluster_metabolism_pathway.csv]

pathway_name	function	class	super_class	Acetatifactor	Agathobacter	Agathobaculum	Akkermansia	Alistipes_A	Alistipes	Anaerobutyricum	Anaeromassilibacillus	Anaerostipes	Anaerotignum	Bacteroides	Barnesiella	Bifidobacterium	Bilophila	Blautia_A	CAG-115	CAG-127	CAG-217	CAG-45	Clostridium_A	Clostridium_Q	Clostridium	Collinsella	Coprococcus	Dialister	Dorea	ER4	Eisenbergiella	Eubacterium_F	Evtepia	Faecalibacterium	Fusicatenibacter	GCA-900066995	Gemmiger	KLE1615	Lachnospira	Lawsonibacter	Mediterraneibacter	Mesosutterella	Odoribacter	Oscillibacter	Parabacteroides	Parasutterella	Phascolarctobacterium	Phocaeicola	Roseburia
PWY-6305	putrescine biosynthesis IV|unclassified	Biosynthesis	Amine and Polyamine Biosynthesis	0	0	0	0	0	0	0	0	0	0	0	0	0	0	0	0	0	0	0	0	0	0	0	0	0	0	0	0	0	0	3.90E-09	0	0	0	0	0	0	0.013607969	0	0	0	0	0	0	0	0
ARGININE-SYN4-PWY	L-ornithine de novo biosynthesis|unclassified	Biosynthesis	Amino Acid Biosynthesis	0	0	0	0	0	0	0	0	0	0	0.922360613	0	0	0	0	0	0	0	0	0	0	0	0	0	0	0	0	0	0	0	0	0	0	0	0	0	0	0	0	0	0	0	0	0	1.004691493	0
ARGSYN-PWY	L-arginine biosynthesis I (via L-ornithine)|unclassified	Biosynthesis	Amino Acid Biosynthesis	0	0	0	0	0	0	0	0	0	0	0	0	0	0	0.99999822	0	1.18E-07	0.200306812	0	0	0	0	0	0	0	0	0	1.161872104	5.60E-09	0	0.856742971	0	0.056572022	1.798784201	0	0.001466572	0	0	0	0	0.000664931	0	0	0	0	1.16E-08
ARGSYNBSUB-PWY	L-arginine biosynthesis II (acetyl cycle)|unclassified	Biosynthesis	Amino Acid Biosynthesis	0.012933268	0.006154509	8.00E-10	0.037360586	0	0	0	1.120381125	0	0	0	0	0	0	1	0	0.333293382	1.034636573	0.112843912	0.111324908	1.527884168	0	0	2.00E-10	0	0.003132552	0	1.752867113	1.80E-08	0	0.909966389	0	0.042438028	1.935005321	0	0.023706606	0	0	0	0	1.997635867	0	5.25E-08	0	0	1.90618432
ASPASN-PWY	superpathway of L-aspartate and L-asparagine biosynthesis|unclassified	Biosynthesis	Amino Acid Biosynthesis	0	0	0	0	0	1.76E-08	0	0	0	0	0.239403498	0	0	0	1	0	0	0	0	0	0	0	0	0	0	0	0	0	0	0	0	0	0	0	0	0	0	0	0	0.979683959	0	2.10E-06	0	0	0.190099606	0
BRANCHED-CHAIN-AA-SYN-PWY	superpathway of branched amino acid biosynthesis|unclassified	Biosynthesis	Amino Acid Biosynthesis	0	0	0.258270767	0.110790511	0	0	0	0	4.30E-08	0	1.336145903	0	1.957405571	0	0	0	0	0	0	0	0	0	0	0	0	0.00954146	0	0	0	0	0	0	0	0	0	0	0	0	0	0	0	0.995733914	0	0	0	0.495932372
CITRULBIO-PWY	L-citrulline biosynthesis|unclassified	Biosynthesis	Amino Acid Biosynthesis	0	0	0	0	0	0.000158451	0	0	0	0	0	0	0	0	0	0	0	0	0	0	0	0	0	0	0	0	0	0	0	0	0	0	0	0	0	0	0	0	0	0	0	0	0	0	0	0
COMPLETE-ARO-PWY	superpathway of aromatic amino acid biosynthesis|unclassified	Biosynthesis	Amino Acid Biosynthesis	0.009414571	0	0.001763037	0	0	0.011874288	0	0	2.30E-08	0	0.003414337	0	4.85E-05	0	0	0	0.004045066	0	2.00E-10	0	0	0	0	2.50E-09	0	0	0	0	0	0	0	0	0	0	0	0	0	0	0	0	0	0.0498841	0	0	0	0
DAPLYSINESYN-PWY	L-lysine biosynthesis I|g__Bifidobacterium.s__Bifidobacterium_longum_CAG_69	Biosynthesis	Amino Acid Biosynthesis	0	0	0	0	0	0	0	0	0	0	0	0	0	0	0	0	0	0	0	0	0	0	0	0	0	0	0	0	0	0	0	0	0	0	0	0	0	0	0	0	0	0	0	0	0	0
GLUTORN-PWY	L-ornithine biosynthesis|unclassified	Biosynthesis	Amino Acid Biosynthesis	1.806106788	0.003753145	4.00E-10	0	0	0	2.919654756	1.134758896	0	0	0	0	0	0	1.999991456	0	2.46E-08	0.046262914	0.544695888	0.409041548	1.207523965	5.00E-10	0	0	0	0.00160109	0	0.540023461	1.92E-08	0	1	0	0.038085296	2.002333498	0	0.840346539	0	0.000167481	0	0	1.995832362	0	0.044400156	1.21E-07	0	0.307036391
HISTSYN-PWY	L-histidine biosynthesis|unclassified	Biosynthesis	Amino Acid Biosynthesis	0	0	0	0	0	0.945973923	0	0	0	1.711309127	1.048747333	0.00098224	0	0	0	0	0	4.88E-05	0	0	0	0	0	0	0	0	0	0	0	0	0.000452261	0	0	0.983933862	0	0	0	8.00E-10	0.301330181	0.01698132	0	0.409398147	0	0	2.749856529	2.280316033
HOMOSER-METSYN-PWY	L-methionine biosynthesis I|g__Anaerostipes.s__Anaerostipes_hadrus	Biosynthesis	Amino Acid Biosynthesis	0	0	0	0	0	0	0	0	0	0	0	0	0	0	0	0	0	0	0	0	0	0	0	0	0	0	0	0	0	0	0	0	0	0	0	0	0	0	0	0	0	0	0	0	0	0
HSERMETANA-PWY	L-methionine biosynthesis III|unclassified	Biosynthesis	Amino Acid Biosynthesis	0	1.326529867	0	0	0	0.015291978	0	0	1.90E-09	0	0	0	0	0	0.000122164	0	0	0	2.26E-05	0	0	0	0	1.994256014	0	1.433569529	0	2.75E-05	0	0	0	0	1.33E-06	0	2.86E-08	0.000348289	0	0	0	0	0	0.009610727	0	0	0	0
ILEUSYN-PWY	L-isoleucine biosynthesis I (from threonine)|unclassified	Biosynthesis	Amino Acid Biosynthesis	0	0	1.104066489	1.551114687	0	0	0	0	7.35E-05	0	2.541908303	0	2.000013685	0	0	0	0	0	0	0	0	0	0	0.020713124	0	0.089162067	0	0	0	0	0.057183352	0	0	0.03763828	0	0	0	0	0	0	0	1.563761967	0	0	0	1.954693311
MET-SAM-PWY	superpathway of S-adenosyl-L-methionine biosynthesis|g__Anaerostipes.s__Anaerostipes_hadrus	Biosynthesis	Amino Acid Biosynthesis	0	0	0	0	0	0	0	0	0	0	0	0	0	0	0	0	0	0	0	0	0	0	0	0	0	0	0	0	0	0	0	0	0	0	0	0	0	0	0	0	0	0	0	0	0	0
METSYN-PWY	L-homoserine and L-methionine biosynthesis|g__Anaerostipes.s__Anaerostipes_hadrus	Biosynthesis	Amino Acid Biosynthesis	0	0	0	0	0	0	0	0	0	0	0	0	0	0	0	0	0	0	0	0	0	0	0	0	0	0	0	0	0	0	0	0	0	0	0	0	0	0	0	0	0	0	0	0	0	0
PWY-2941	L-lysine biosynthesis II|unclassified	Biosynthesis	Amino Acid Biosynthesis	0	0	0	0	0	0	0	0	0	0	0	0	0	0	0	0	0	0	0	0	0	0	0	0	0	0	0	0	0	0	0	0	0	0	0	0	0	0	0	0	0	0	0	0	0	0
PWY-3001	superpathway of L-isoleucine biosynthesis I|unclassified	Biosynthesis	Amino Acid Biosynthesis	0	0	0	0	0	0	0	0	0	0	0	0	0	0	0	0	0	0	0	0	0	0	0	0	0	0	0	0	0	0	0	0	0	0	0	0	0	0	0	0	0	0	0	0	0	0
PWY-4981	L-proline biosynthesis II (from arginine)|unclassified	Biosynthesis	Amino Acid Biosynthesis	0	0	0	0	0	0	0	0	0	0	0	0	0	0	0	0	0	0	0	0	0	0	0	0	0	0	0.015761521	0	0	0	0	0	0	0	0	0	0	0	0	0	0.112630894	0	0	0	0	0
PWY-5097	L-lysine biosynthesis VI|unclassified	Biosynthesis	Amino Acid Biosynthesis	0	0	0.253409374	0	0	0.028851507	0	0	0	0	0.107089921	0.013568663	0	0	1.011849448	0	0	0	0	0	0	0	0	0.000110672	1.00E-10	0.000336392	0	0	0	0	0	0	0	0	0	0.070523466	0	7.68E-08	0	0	0	1.03012287	0.003870569	0	1.000430048	0.115873555
PWY-5103	L-isoleucine biosynthesis III|unclassified	Biosynthesis	Amino Acid Biosynthesis	0	0	0.205613918	0.086714195	0	0	0	0	2.15E-08	0	1.170014783	0	1.944002476	0	0	0	0	0	0	0	0	0	0	0	0	0.005609267	0	0	0	0	0	0	0	0	0	0	0	0	0	0	0	0.993253169	0	0	0	0.438994819
PWY-5104	L-isoleucine biosynthesis IV|g__Roseburia.s__Roseburia_intestinalis_CAG_13	Biosynthesis	Amino Acid Biosynthesis	0	0	0	0	0	0	0	0	0	0	0	0	0	0	0	0	0	0	0	0	0	0	0	0	0	0	0	0	0	0	0	0	0	0	0	0	0	0	0	0	0	0	0	0	0	0.080667844
PWY-5154	L-arginine biosynthesis III (via N-acetyl-L-citrulline)|unclassified	Biosynthesis	Amino Acid Biosynthesis	0	0	0	0	0	0	0	0	0	0	0	0	0	0	0	0	0	0	0	0	0	0	0	0	0	0	0	0	0	0	0	0	0	0	0	0	0	0	0	0	0	0	0	0	0	0
PWY-5347	superpathway of L-methionine biosynthesis (transsulfuration)|g__Anaerostipes.s__Anaerostipes_hadrus	Biosynthesis	Amino Acid Biosynthesis	0	0	0	0	0	0	0	0	0	0	0	0	0	0	0	0	0	0	0	0	0	0	0	0	0	0	0	0	0	0	0	0	0	0	0	0	0	0	0	0	0	0	0	0	0	0
PWY-6936	seleno-amino acid biosynthesis|unclassified	Biosynthesis	Amino Acid Biosynthesis	0	0	0.000199959	0	0	0	0	0	0	0	0	0	0	0	0	0	0	0	1.934549216	0	0	0	0.002161225	1.273134389	0	0.989468603	0	0	0	0	0	0	0	0	0	0.137393079	0	0.360605967	0	0	0	0	0	0	1.917184494	0.463322869
PWY-724	superpathway of L-lysine, L-threonine and L-methionine biosynthesis II|unclassified	Biosynthesis	Amino Acid Biosynthesis	0	0	0	0	0	0	0	0	0	0	0	0	0	0	0	0	0	0	0	0	0	0	0	0	0	1.13E-05	0	0	0	0	0	0	0	0	0	1.62E-06	0	0	0	0	0	0	0	0	0	0.003160025
PWY-7400	L-arginine biosynthesis IV (archaebacteria)|unclassified	Biosynthesis	Amino Acid Biosynthesis	0	0	0	0	0	0	0	0	0	0	0	0	0	0	0.99999822	0	1.18E-07	0.199091379	0	0	0	0	0	0	0	0	0	1.161857924	5.80E-09	0	0.865427911	0	0.058724137	1.801708794	0	0.001486282	0	0	0	0	0.000678779	0	0	0	0	1.16E-08
PWY0-1061	superpathway of L-alanine biosynthesis|g__Bifidobacterium.s__Bifidobacterium_longum	Biosynthesis	Amino Acid Biosynthesis	0	0	0	0	0	0	0	0	0	0	0	0	0	0	0	0	0	0	0	0	0	0	0	0	0	0	0	0	0	0	0	0	0	0	0	0	0	0	0	0	0	0	0	0	0	0
SER-GLYSYN-PWY	superpathway of L-serine and glycine biosynthesis I|unclassified	Biosynthesis	Amino Acid Biosynthesis	2.63E-06	5.54E-05	0	0	1.02E-07	0.6547047	0	0	0	0	0.005750076	0	1	0	1	0	1.18E-07	0	0	0	4.74E-06	0	0	0.000118745	0.003588356	0.019316297	0	0	0	0	0	0	0	0	0	0	0	2.76E-08	0	0	0	0.014403188	0	0	0.043262182	0.000832808
THRESYN-PWY	superpathway of L-threonine biosynthesis|unclassified	Biosynthesis	Amino Acid Biosynthesis	0	0	0	0	0	0	0	0	0	0	0	0	0	0	0	0	0	0	0	0	0	0	0.001344862	0	4.50E-07	0	0	0	0	0	0	0	0	0	0	0	0	0	0	0	0	0	0	0	0.001857866	0
TRPSYN-PWY	L-tryptophan biosynthesis|unclassified	Biosynthesis	Amino Acid Biosynthesis	2.00E-10	9.50E-07	0	0	0	0	0	0	0	0	0	0	0	0	0.999995948	0.464318075	0	0	0	0	0	0	0	1.999297119	0	0	0	0	0	0	0	0	0	0	0	0	0	1.847229624	0	8.43E-06	0	0	0	4.70E-06	0.000296663	1.733393241
VALSYN-PWY	L-valine biosynthesis|unclassified	Biosynthesis	Amino Acid Biosynthesis	0	0	1.104066489	1.551114687	0	1.364279612	0	0	7.35E-05	0	2.541908319	1.999879647	2.072755412	0.071990145	0	0	0	0.162214187	0.090929494	0	1.83843404	0	0	0.020713124	0	0.089172	0	0.42631856	0.00023243	0	0.057183352	0	1.645006238	0.03763828	0	0.023312322	1.86E-08	0	4.33E-06	4.00E-10	0	1.563761967	0.010995226	1.73E-07	1.240942629	1.954693311
TRNA-CHARGING-PWY	tRNA charging|unclassified	Biosynthesis	Aminoacyl-tRNA Charging	0	0	0	0	0	9.30E-09	0	0	0	0	5.47E-06	0.002533793	0	0	0	0	0	0	0	0	0	0	0	0	0	0	0	0	0	0	0	0	0.020756175	0	0	0	0	0	0	0	0	2.80E-09	0	0	0	0
ARO-PWY	chorismate biosynthesis I|unclassified	Biosynthesis	Aromatic Compound Biosynthesis	0.910911992	0	0.001553265	0	0	0.015774663	0	0	2.01E-08	0	0.002988821	0	4.25E-05	0	0	0	0.003541574	0.376512777	2.00E-10	0	0	0	0	2.20E-09	0	0	0	0	0	0	0	0	0	0	0	0	0	0	0	0	0	0.134951137	0	0	0	0
PWY-6163	chorismate biosynthesis from 3-dehydroquinate|unclassified	Biosynthesis	Aromatic Compound Biosynthesis	1.68217452	0	1.960263208	0	0	0.274287316	0	0	1.44E-08	0	0.768294864	0	3.80E-05	0	0	0	0.002885671	0.286249781	1.00E-09	0	1.782513297	0	0	9.40E-09	0	0	0	0	0	0	0	0	0.725842701	0	2.12E-06	1.00E-10	0.116808257	2.00E-10	0.299618085	0	0	0.36063491	0	1.663187598	2.23E-06	0.032195928
CALVIN-PWY	Calvin-Benson-Bassham cycle|unclassified	Biosynthesis	CALVIN-PWY	0	7.35E-07	0	0	0	0	0.359688883	0	0	0	0	0	0	0	1.000059369	0	0	0	0	0	0	0	2.81E-06	0	0	0	0	0	0	0	0	0	0	0	0	0	0	0	0	0	0	0	0	0	0	0.021747857
COLANSYN-PWY	colanic acid building blocks biosynthesis	Biosynthesis	Carbohydrate Biosynthesis	0	0	0	0	0	0	0	0	0	0	0	0	0	0	0	0	0	0	0	0	0	0	0	0	0	0	0	0	0	0	0	0	0	0	0	0	0	0	0	0	0	0	0	0	0	0
DTDPRHAMSYN-PWY	dTDP-L-rhamnose biosynthesis I|unclassified	Biosynthesis	Carbohydrate Biosynthesis	0.036248823	1.960706774	0	0.027787592	0	4.24677339	0	0	1.99919064	0	7.676131685	0.166176741	0	0	2.5692108	0	0	0	0.125538996	1.099541424	0.000243981	1.316166747	0	0	0	1.906389211	0	0.320637756	0	0	0.998766621	1.960359307	0	1.806447309	4.58E-08	1.432768891	0	0	0.052999628	4.90E-08	0	0.255909774	0	0	3.740763644	0.662239473
GLUCONEO-PWY	gluconeogenesis I	Biosynthesis	Carbohydrate Biosynthesis	0	0	0	0	0	0	0	0	0	0	0	0	0	0	0	0	0	0	0	0	0	0	0	0	0	0	0	0	0	0	0	0	0	0	0	0	0	0	0	0	0	0	0	0	0	0
GLYCOGENSYNTH-PWY	glycogen biosynthesis I (from ADP-D-Glucose)|unclassified	Biosynthesis	Carbohydrate Biosynthesis	0	0	0	0	0	0	0.00013968	0	0.52676028	0	0	0	0	0	2.999733143	0	0	0	0	0	0	0	0	0	0	0.889767308	0	0	0	0	6.75E-07	7.05E-05	0	0	0	0	0	0	0	0	0	0	0	0	0	0.000150669
OANTIGEN-PWY	O-antigen building blocks biosynthesis (E. coli)|unclassified	Biosynthesis	Carbohydrate Biosynthesis	0	0	0	0	0	0	0	0	0	0	0	0	0	0	0	0	0	0	0	0	0	0	0	0	0	0	0	0	0	0	0	0	0	0	0	0	0	0	2.60E-09	0	0	0	0	0	0	0
PWY-1269	CMP-3-deoxy-D-manno-octulosonate biosynthesis I|unclassified	Biosynthesis	Carbohydrate Biosynthesis	0	0	0	0	0	0.017493796	0	0	0	0	1.583911178	0	0	0	0	0	0	0	0	0	0	0	0	0	0	0	0	0	0	0	0	0	0	0	0	0	0	0	0	2.00E-10	0	0	0	0	0	0
PWY-5659	GDP-mannose biosynthesis|unclassified	Biosynthesis	Carbohydrate Biosynthesis	0	0	0	0	0	0.001080621	0	0	0	0	0	0	0	0	0	0	0	0	0	0	0	0	0	0.940191443	0	0	0	0	0	0	0	0	0	0	0	0	0	0	0	0	0	0	0	0	0	0
PWY-7315	dTDP-N-acetylthomosamine biosynthesis|unclassified	Biosynthesis	Carbohydrate Biosynthesis	0	0	0	0	0	0	0	0	0	0	0	0	0	0	0	0	0	0	0	0	0	0	0	0	0	0	0	0	0	0	0	0	0	0	0	0	0	0	0	0	0	0	0	0	0	0
PWY-7323	superpathway of GDP-mannose-derived O-antigen building blocks biosynthesis	Biosynthesis	Carbohydrate Biosynthesis	0	0	0	0	0	0	0	0	0	0	0	0	0	0	0	0	0	0	0	0	0	0	0	0	0	0	0	0	0	0	0	0	0	0	0	0	0	0	0	0	0	0	0	0	0	0
PWY-7328	superpathway of UDP-glucose-derived O-antigen building blocks biosynthesis	Biosynthesis	Carbohydrate Biosynthesis	0	0	0	0	0	0	0	0	0	0	0	0	0	0	0	0	0	0	0	0	0	0	0	0	0	0	0	0	0	0	0	0	0	0	0	0	0	0	0	0	0	0	0	0	0	0
PWY0-1241	ADP-L-glycero-&beta;-D-manno-heptose biosynthesis|unclassified	Biosynthesis	Carbohydrate Biosynthesis	0	0	0	2.30E-09	0	0	0	0	0	0	0	0	0	0	0	0	0	0	0	0	0	0	0	0	0	0	0	0	0	0	0	0	0	0	0	0	0	0	0	0	0	0	0	0.00078239	0	0
UDPNAGSYN-PWY	UDP-N-acetyl-D-glucosamine biosynthesis I|unclassified	Biosynthesis	Carbohydrate Biosynthesis	0	0	0	0	0	0	0	0	0	0	0	0	1.591830095	0	0	0	0	1.031122394	0	0	0	2	1.999999957	0.475828038	1.376310886	0	0	0	0	0	0	0	0	0	0	0	0	0	1.981660349	0	0	0	1.00E-10	0.318756251	0	0
NAGLIPASYN-PWY	lipid IVA biosynthesis|unclassified	Biosynthesis	Cell Structure Biosynthesis	0	0	0	0	0	0	0	0	0	0	0.335680872	0	0	0	0	0	0	0	0	0	0	0	0	0	0	0	0	0	0	0	0	0	0	0	0	0	0	0	4.00E-09	0	0	0	0.000142144	0	0	0
PEPTIDOGLYCANSYN-PWY	peptidoglycan biosynthesis I (meso-diaminopimelate containing)|unclassified	Biosynthesis	Cell Structure Biosynthesis	0	9.00E-05	0	0.311796147	0	1.437895801	0	0	0	0	1.137961901	0.098274415	0	0	7.13E-08	0	0	0.010605676	7.50E-08	0	0	0	0	7.77E-08	0.000906873	0.000531589	0	0	0.16393156	0	0	0	0.002954854	5.00E-10	0	4.42E-08	0	1.76E-08	5.68E-05	0	0	0.121742732	0.014121578	0.005387897	1.063104236	0.00097442
PWY-6385	peptidoglycan biosynthesis III (mycobacteria)|unclassified	Biosynthesis	Cell Structure Biosynthesis	0	0	0	0	0	1.333653616	0	0	0	0	1.29774388	0	0	0	0	0	0	0	0	0	0	0	0	7.77E-08	5.80E-05	0	0	0	1.02E-08	0	0	0	0.002954847	0	0	4.42E-08	0	3.80E-09	5.68E-05	0	0	0.092137761	0.014384663	0.005386767	0.949071066	2.73E-06
PWY-6386	UDP-N-acetylmuramoyl-pentapeptide biosynthesis II (lysine-containing)|unclassified	Biosynthesis	Cell Structure Biosynthesis	0	0	0	0	0	1.361559241	0	0	0	0	0.012102633	0	0	0	0	0	0	0	0	0	0	0	0	7.46E-08	5.71E-05	0	0	0	0.162900502	0	0.247958849	0	0.003483626	5.00E-10	0	8.46E-08	0	1.20E-09	0	0	0	1.00E-10	0.000210334	1.578077147	0.967216555	5.22E-06
PWY-6387	UDP-N-acetylmuramoyl-pentapeptide biosynthesis I (meso-diaminopimelate containing)|unclassified	Biosynthesis	Cell Structure Biosynthesis	0	7.24E-05	0	0.272419431	0	1.792969828	0	0	0	0	2.020286877	0.082970886	0	0	5.70E-08	0	0	0.008523639	0.000152768	0	0	0	0	9.74E-05	0.000726492	0.006223057	0	0	0.148764067	0	0.162330811	0	0.002364805	4.00E-10	0	0.000265819	0	1.42E-08	4.55E-05	0	0	0.100228157	0.011549424	1.407427544	1.204755859	0.054217685
PWY-6471	peptidoglycan biosynthesis IV (Enterococcus faecium)	Biosynthesis	Cell Structure Biosynthesis	0	0	0	0	0	0	0	0	0	0	0	0	0	0	0	0	0	0	0	0	0	0	0	0	0	0	0	0	0	0	0	0	0	0	0	0	0	0	0	0	0	0	0	0	0	0
PWY0-1586	peptidoglycan maturation (meso-diaminopimelate containing)|unclassified	Biosynthesis	Cell Structure Biosynthesis	0	0	0.385996829	0	0	0	8.16E-08	0	0.187024857	0	2.957986333	0	0	0	0	0	0	0	0	0.001785096	0	0.013829918	0.246610845	0	0	0	0	0	0	0	0	0	0	0	0	0	0	1.60E-09	1.998861438	0	0	0	1.4757341	0	0.78497355	0
TEICHOICACID-PWY	teichoic acid (poly-glycerol) biosynthesis|unclassified	Biosynthesis	Cell Structure Biosynthesis	0	0	0	0	0	0	0	0	0	0	0	0	0	0	0	0	0	0	0	0	0	0	0	0	0	0	0	0	0	0	0	0	0	0	0	0	0	0	0	0	0	0	0	0	0	0
1CMET2-PWY	N10-formyl-tetrahydrofolate biosynthesis|unclassified	Biosynthesis	Cofactor, Carrier, and Vitamin Biosynthesis	0.000248647	4.45E-05	0	0	0	0.802634704	0	0	0	0	2.574464631	1.797773527	0.002132425	0	0	0	0	0	6.44E-05	0	0	0	0	0.000597013	0	3.30E-08	0	3.21E-05	0	0	0	0	0	0	0	0	0	0	0	0.291670881	0	0.445275699	0	0	1.01341137	0.007620745
BIOTIN-BIOSYNTHESIS-PWY	biotin biosynthesis I|g__Bacteroides.s__Bacteroides_vulgatus	Biosynthesis	Cofactor, Carrier, and Vitamin Biosynthesis	0	0	0	0	0	0	0	0	0	0	0	0	0	0	0	0	0	0	0	0	0	0	0	0	0	0	0	0	0	0	0	0	0	0	0	0	0	0	0	0	0	0	0	0	0	0
COA-PWY	coenzyme A biosynthesis I|unclassified	Biosynthesis	Cofactor, Carrier, and Vitamin Biosynthesis	1.966035305	0.01178906	1.609284772	1.949188546	0	3.873103739	0	0	0.020153639	0	3.680305602	0	3.232752601	1.958970681	2	0	0.056446315	0	0.000329101	0	0	0	0	1.04E-06	0.014041315	0.352389161	0	0	1.667525004	0.576470042	1.000907698	0	0.000402891	1.999808927	0	3.63E-07	0	1.823582118	0.082547931	0	0	0.264508958	0	1.393401358	2.997199025	0.132144732
COA-PWY-1	coenzyme A biosynthesis II (mammalian)|unclassified	Biosynthesis	Cofactor, Carrier, and Vitamin Biosynthesis	1.999994861	0.011795226	1.696207387	0.745339133	0	4.422279806	0	0	0.02992887	0	3.884810186	2.13E-07	2.355934731	0.649730774	1.955186124	1.662678307	0.230953375	0.029237469	0.000329115	0	0	0	0	1.04E-06	0.014040953	0.344188922	0	1.949034017	1.667214155	0.20996177	1.00131282	0.12520742	0.000402891	2.000511666	0	3.63E-07	0	0.911903254	0.017642528	8.00E-10	0	0.088453535	0	0.012882665	2.054056908	1.058417117
COBALSYN-PWY	adenosylcobalamin salvage from cobinamide I|unclassified	Biosynthesis	Cofactor, Carrier, and Vitamin Biosynthesis	0	0	0	0	0	0	0	0	0	0	1.873358691	0	0	0	0	0	0	0	0	0	0	0	0	0	0	3.89E-05	0	0	0	0	0	0	0	0	0	0	0	0	0	0	0	0	0	0	0	0.962533692
PANTO-PWY	phosphopantothenate biosynthesis I|unclassified	Biosynthesis	Cofactor, Carrier, and Vitamin Biosynthesis	0	1.987335977	0.040899589	1.567235742	0	2.094505041	0	0	1.86E-06	0	1.770574723	0.359107499	0	0.570171439	0	0	1.904966967	0	0	0	0	0.008189102	0	0.096404572	0	0.010599838	0	0	1.995298811	0.210901751	0	0	0	0	0	0	0	0	0	8.00E-10	0	0.000272243	0.017852283	0.012900741	1.492613576	0
PANTOSYN-PWY	pantothenate and coenzyme A biosynthesis I|unclassified	Biosynthesis	Cofactor, Carrier, and Vitamin Biosynthesis	0	1.40E-09	0.063199516	0.216787405	0	0.913423838	0	0	0	0	0.357172038	0	0	0	0	0	0.122081749	0	0	0	0	0	0	1.00E-10	0	0.017285661	0	0	0.003327301	0	0	0	0	0	0	0	0	0	0	0	0	4.12E-07	0	0.001202459	1.200197854	0
PWY-3841	folate transformations II|unclassified	Biosynthesis	Cofactor, Carrier, and Vitamin Biosynthesis	1.017726961	2.76E-05	0	0	0	1.152684313	0	0	0	0	1.859274634	1.839378656	1.803655212	0	0	0	1.896973289	0	6.76E-05	0	0	0	0	0.000341246	0.983691233	0.003318677	0	0	0	0	0	0	0	0	0.027400322	0	0	0	1.37E-07	0.232199146	1.481726395	0.458835366	2.30E-05	0	1.180064279	0.894679812
PWY-4041	&gamma;-glutamyl cycle|g__Bifidobacterium.s__Bifidobacterium_longum	Biosynthesis	Cofactor, Carrier, and Vitamin Biosynthesis	0	0	0	0	0	0	0	0	0	0	0	0	0	0	0	0	0	0	0	0	0	0	0	0	0	0	0	0	0	0	0	0	0	0	0	0	0	0	0	0	0	0	0	0	0	0
PWY-4242	pantothenate and coenzyme A biosynthesis III|unclassified	Biosynthesis	Cofactor, Carrier, and Vitamin Biosynthesis	1.966036132	9.00E-10	0.073521776	0	0	1.619504463	0	0	0	0	0.259242515	0	0.018517247	0	0.085094775	0	0.058371629	0	0	0	0	0	0	4.63E-07	2.10E-09	0.014650588	0	0	0.001452536	0	1.00E-10	0	0	1.999298114	0	6.00E-10	0	0.000168281	0.003514092	0	0	2.75E-07	0	0.0008018	0.015155955	0
PWY-5005	biotin biosynthesis II|g__Phascolarctobacterium.s__Phascolarctobacterium_faecium	Biosynthesis	Cofactor, Carrier, and Vitamin Biosynthesis	0	0	0	0	0	0	0	0	0	0	0	0	0	0	0	0	0	0	0	0	0	0	0	0	0	0	0	0	0	0	0	0	0	0	0	0	0	0	0	0	0	0	0	4.66E-08	0	0
PWY-5083	NAD/NADH phosphorylation and dephosphorylation|g__Bacteroides.s__Bacteroides_xylanisolvens	Biosynthesis	Cofactor, Carrier, and Vitamin Biosynthesis	0	0	0	0	0	0	0	0	0	0	0.99959349	0	0	0	0	0	0	0	0	0	0	0	0	0	0	0	0	0	0	0	0	0	0	0	0	0	0	0	0	0	0	0	0	0	0	0
PWY-6147	6-hydroxymethyl-dihydropterin diphosphate biosynthesis I|g__Dialister.s__Dialister_invisus_CAG_218	Biosynthesis	Cofactor, Carrier, and Vitamin Biosynthesis	0	0	0	0	0	1.000000129	0	0	0	0	3.453015255	0	0	0	0	0	0	0	0	0	0	0	0	0	1.760322517	0	0	0	0	0	0	0	0	0	0	0	0	0	0	0	0	0	0	0	6.78E-05	0
PWY-6151	S-adenosyl-L-methionine cycle I|unclassified	Biosynthesis	Cofactor, Carrier, and Vitamin Biosynthesis	1.01024592	0.000669609	0.027296442	0	0	0	1.612488151	0	0	0	1.915945841	1.999900889	2.752275335	0	1.060963462	0	0	0	0.097087688	0	1.713661501	0	0	0.002248081	0	1.363702105	0	0.050153437	1.995309122	0	0.001454067	0	1.918552968	1.96E-05	1.234581817	0.002446077	0	0.000344636	0	0	0	0	0	0	0.016469793	0.001353831
PWY-6168	flavin biosynthesis III (fungi)|unclassified	Biosynthesis	Cofactor, Carrier, and Vitamin Biosynthesis	0	0.000990932	5.76E-06	0	0	0	0	0	0	0	0	0	0	0	0	0	0	0	0	0	0	0	0	0.09051284	1.16E-05	0	0	0	0	0	0	0	0	0	0	0	0	0	0	0	0	0.261120872	0	0	0.188986334	0
PWY-6892	thiazole biosynthesis I (E. coli)|unclassified	Biosynthesis	Cofactor, Carrier, and Vitamin Biosynthesis	0	0	0.172835155	0	0	0	0	0	0	0	1.883051957	0	0	0	1.79626661	0	0	0	0	0	0	0	0	0	0	0	0	0	0	0	0	0	0	0	0	6.19E-08	0	0	0	0	0	0	0	0	0	0
PWY-6897	thiamin salvage II|unclassified	Biosynthesis	Cofactor, Carrier, and Vitamin Biosynthesis	0	0	8.63E-06	0	0	0	0	0	0	0	1.993909862	0	1.01597551	0	0.002087491	0	0	0	0	0	0	0	0	0	1.56E-06	0	0	0	0	0	1.000092654	0	0	0	0	0	0	0	0	0	0	0	4.24E-07	0	0	0
PWY-7282	4-amino-2-methyl-5-phosphomethylpyrimidine biosynthesis (yeast)|g__Bacteroides.s__Bacteroides_uniformis_CAG_3	Biosynthesis	Cofactor, Carrier, and Vitamin Biosynthesis	0	0	0	0	0	0	0	0	0	0	1.589316528	0	0	0	0	0	0	0	0	0	0	0	0	0	0	0	0	0	0	0	0	0	0	0	0	0	0	0	0	0	0	0	0	0	0	0
PWY-7357	thiamin formation from pyrithiamine and oxythiamine (yeast)|unclassified	Biosynthesis	Cofactor, Carrier, and Vitamin Biosynthesis	0	0	0.031028599	0	0	0	0	0	0	0	1.990234871	0	1.034593043	0	0.126898971	0	0	0	0.286463734	0	0	2	0	0.055983193	0.015447893	0.030437	0	0	0	0	2	0	0	0	0	0	0	6.00E-10	0	0	0	0	3.01E-07	0	0	0.00553513
PWY-7371	1,4-dihydroxy-6-naphthoate biosynthesis II|g__Alistipes.s__Alistipes_finegoldii	Biosynthesis	Cofactor, Carrier, and Vitamin Biosynthesis	0	0	0	0	0	0.987567444	0	0	0	0	0	0	0	0	0	0	0	0	0	0	0	0	0	0	0	0	0	0	0	0	0	0	0	0	0	0	0	0	0	0	0	0	0	0	0	0
PWY-7539	6-hydroxymethyl-dihydropterin diphosphate biosynthesis III (Chlamydia)|g__Parabacteroides.s__Parabacteroides_distasonis	Biosynthesis	Cofactor, Carrier, and Vitamin Biosynthesis	0	0	0	0	0	0.001120866	0	0	0	0	0.687927691	0	0	0	0	0	0	0	0	0	0	0	0	0	1.179793829	0	0	0	0	0	0	0	0	0	0	0	0	0	0	0	0	0.068673374	0	0	6.76E-05	0
PWY0-845	superpathway of pyridoxal 5'-phosphate biosynthesis and salvage|g__Bacteroides.s__Bacteroides_uniformis_CAG_3	Biosynthesis	Cofactor, Carrier, and Vitamin Biosynthesis	0	0	0	0	0	0	0	0	0	0	0.000360114	0	0	0	0	0	0	0	0	0	0	0	0	0	0	0	0	0	0	0	0	0	0	0	0	0	0	0	0	0	0	0	0	0	0	0
PYRIDNUCSAL-PWY	NAD salvage pathway I	Biosynthesis	Cofactor, Carrier, and Vitamin Biosynthesis	0	0	0	0	0	0	0	0	0	0	0	0	0	0	0	0	0	0	0	0	0	0	0	0	0	0	0	0	0	0	0	0	0	0	0	0	0	0	0	0	0	0	0	0	0	0
PYRIDNUCSYN-PWY	NAD biosynthesis I (from aspartate)|unclassified	Biosynthesis	Cofactor, Carrier, and Vitamin Biosynthesis	0	0	0	0	0	0.481810559	0	0	8.46E-06	0	1.494517121	0	0	0	0	0	0	0	0	0	0	0	0	0	0	0	0	0	0	0	0	0	0	0	0	0	0	0	0	0	0	1.55E-05	0	0	1.45E-07	0
PYRIDOXSYN-PWY	pyridoxal 5'-phosphate biosynthesis I|g__Bacteroides.s__Bacteroides_uniformis_CAG_3	Biosynthesis	Cofactor, Carrier, and Vitamin Biosynthesis	0	0	0	0	0	0	0	0	0	0	0.000154547	0	0	0	0	0	0	0	0	0	0	0	0	0	0	0	0	0	0	0	0	0	0	0	0	0	0	0	0	0	0	0	0	0	0	0
RIBOSYN2-PWY	flavin biosynthesis I (bacteria and plants)|unclassified	Biosynthesis	Cofactor, Carrier, and Vitamin Biosynthesis	0	0.00265194	1.335508627	0.322043155	0	0	0	0	0	0	1.39E-05	1.97826529	0	0.219667195	0	0	0.019831996	0	0	0	3.82E-06	0	0	0.610279165	0	0.07779311	0	0	6.95E-05	0	0	0	0.05252706	0	0	0	0	0	0	0	2.81E-05	0.890461694	0	0.068238162	0.039348416	0.000860814
THISYN-PWY	superpathway of thiamin diphosphate biosynthesis I|g__Bacteroides.s__Bacteroides_xylanisolvens	Biosynthesis	Cofactor, Carrier, and Vitamin Biosynthesis	0	0	0	0	0	0	0	0	0	0	0.025286821	0	0	0	0	0	0	0	0	0	0	0	0	0	0	0	0	0	0	0	0	0	0	0	0	0	0	0	0	0	0	0	0	0	0	0
THISYNARA-PWY	superpathway of thiamin diphosphate biosynthesis III (eukaryotes)|g__Roseburia.s__Roseburia_faecis	Biosynthesis	Cofactor, Carrier, and Vitamin Biosynthesis	0	0	0	0	0	0	0	0	0	0	2.000051513	0	0	0	0	0	0	0	0	0	0	0	0	0	0	0	0	0	0	0	0	0	0	0	0	0	0	0	0	0	0	0	0	0	1.996069094	7.40E-08
FASYN-ELONG-PWY	fatty acid elongation -- saturated|g__Bifidobacterium.s__Bifidobacterium_longum	Biosynthesis	Fatty Acid and Lipid Biosynthesis	0	0	0	0	0	0.00246354	0	0	0	0	0.025767308	0	0.670441908	0	0	0	0	0	0	0	0	0	0	0	0	0	0	0	0	0	0	0	0	0	0	0	0	0	0	0	0	0	0	0	0	0
FASYN-INITIAL-PWY	superpathway of fatty acid biosynthesis initiation (E. coli)|unclassified	Biosynthesis	Fatty Acid and Lipid Biosynthesis	0	0	0	0	0	0	0	0	0	0	0.008019141	0	0	0	0	0	0	0	0	0	0	0	0	0	0	0	0	0	0	0	0	0	0	0	0	0	0	0	0	0	0	0	0	0	0	0
PHOSLIPSYN-PWY	superpathway of phospholipid biosynthesis I (bacteria)|g__Ruminococcaceae_unclassified.s__Clostridium_leptum	Biosynthesis	Fatty Acid and Lipid Biosynthesis	0	0	0	0	0	0	0	0	0	0	0	0	0	0	0	0	0	0	0	1.23E-06	0	0	0	0	0	0	0	0	0	0	0	0	0	0	0	0	0	0	0	0	0	0	0	0	0	0
PWY-5367	petroselinate biosynthesis|g__Blautia.s__Ruminococcus_torques	Biosynthesis	Fatty Acid and Lipid Biosynthesis	0	0	0	0	0	0	0	0	0	0	0	0	0	0	0	0	0	0	0	0	0	0	0	0	0	0	0	0	0	0	0	0	0	0	0	0	0	0.209060517	0	0	0	0	0	0	0	0
PWY-5667	CDP-diacylglycerol biosynthesis I|unclassified	Biosynthesis	Fatty Acid and Lipid Biosynthesis	0.006050307	4.63E-06	0	0	0	0.428345037	0.001296046	0	0	0	2.051974291	0.000312208	0	0	1	0	0	0	0.558184998	1.38E-05	0	0	0	0	0.933754375	0.257841358	0	0.435669784	0.029800773	0	0.891615743	0.000118011	0	1.160137952	0	1.96E-06	0	2.44E-06	0	0	0	0	0	0	0.000636333	1.00E-10
PWY-5973	cis-vaccenate biosynthesis|unclassified	Biosynthesis	Fatty Acid and Lipid Biosynthesis	0	0	0	0	0	0.001719991	0	0	0	0	0.227209099	0	0	0	0	0	0	0	0	0	0	0	0	0	0	0	0	0	0	0	0	0	0	0	0	0	0	0.248760315	0	0	0	4.15E-05	0	0	0	0
PWY-5989	stearate biosynthesis II (bacteria and plants)|g__Bacteroides.s__Bacteroides_vulgatus	Biosynthesis	Fatty Acid and Lipid Biosynthesis	0	0	0	0	0	0.002019003	0	0	0	0	0.019582398	0	0	0	0	0	0	0	0	0	0	0	0	0	0	0	0	0	0	0	0	0	0	0	0	0	0	0	0	0	0	0	0	0	0	0
PWY-6282	palmitoleate biosynthesis I (from (5Z)-dodec-5-enoate)|g__Bifidobacterium.s__Bifidobacterium_longum	Biosynthesis	Fatty Acid and Lipid Biosynthesis	0	0	0	0	0	0.001962089	0	0	0	0	0.019539047	0	0.646759162	0	0	0	0	0	0	0	0	0	0	0	0	0	0	0	0	0	0	0	0	0	0	0	0	0	0	0	0	0	0	0	0	0
PWY-7388	octanoyl-[acyl-carrier protein] biosynthesis (mitochondria, yeast)|unclassified	Biosynthesis	Fatty Acid and Lipid Biosynthesis	0	0	0	0	0	0	0	0	0	0	0.39598502	0	0	0	0	0	0	0	0	0	0	0	0	0	0	0	0	0	0	0	0	0	0	0	0	0	0	0	0	0	0	0	0	0	0	0
PWY-7663	gondoate biosynthesis (anaerobic)|unclassified	Biosynthesis	Fatty Acid and Lipid Biosynthesis	0	0	0	0	0.738265169	0.216183786	0	0	0	0	0.68969039	0	0.670441908	0	0	0	0	0	0	0	0	0	0	0	0	0	0	0	0	0	0	0	0	0	0	0	0	0	0	0	0	1.166484877	0	0	0	0
PWY-7664	oleate biosynthesis IV (anaerobic)|g__Bifidobacterium.s__Bifidobacterium_longum	Biosynthesis	Fatty Acid and Lipid Biosynthesis	0	0	0	0	0	0.002156272	0	0	0	0	0.022633275	0	0.640296905	0	0	0	0	0	0	0	0	0	0	0	0	0	0	0	0	0	0	0	0	0	0	0	0	0	0	0	0	0	0	0	0	0
PWY0-1319	CDP-diacylglycerol biosynthesis II|unclassified	Biosynthesis	Fatty Acid and Lipid Biosynthesis	0.006050307	4.63E-06	0	0	0	0.428345037	0.001296046	0	0	0	2.051974291	0.000312208	0	0	1	0	0	0	0.558184998	1.38E-05	0	0	0	0	0.933754375	0.257841358	0	0.435669784	0.029800773	0	0.891615743	0.000118011	0	1.160137952	0	1.96E-06	0	2.44E-06	0	0	0	0	0	0	0.000636333	1.00E-10
PWY0-862	(5Z)-dodec-5-enoate biosynthesis|g__Bifidobacterium.s__Bifidobacterium_longum	Biosynthesis	Fatty Acid and Lipid Biosynthesis	0	0	0	0	0	0.001848811	0	0	0	0	0.019474995	0	0.604081884	0	0	0	0	0	0	0	0	0	0	0	0	0	0	0	0	0	0	0	0	0	0	0	0	0	0	0	0	0	0	0	0	0
PWY4FS-7	phosphatidylglycerol biosynthesis I (plastidic)|g__Ruminococcaceae_unclassified.s__Clostridium_leptum	Biosynthesis	Fatty Acid and Lipid Biosynthesis	0	0	0	0	0	0	0	0	0	0	0	0	0	0	0	0	0	0	0	7.51E-07	0	0	0	0	0	0	0	0	0	0	0	0	0	0	0	0	0	0	0	0	0	0	0	0	0	0
PWY4FS-8	phosphatidylglycerol biosynthesis II (non-plastidic)|g__Ruminococcaceae_unclassified.s__Clostridium_leptum	Biosynthesis	Fatty Acid and Lipid Biosynthesis	0	0	0	0	0	0	0	0	0	0	0	0	0	0	0	0	0	0	0	7.51E-07	0	0	0	0	0	0	0	0	0	0	0	0	0	0	0	0	0	0	0	0	0	0	0	0	0	0
PWYG-321	mycolate biosynthesis|g__Bifidobacterium.s__Bifidobacterium_longum	Biosynthesis	Fatty Acid and Lipid Biosynthesis	0	0	0	0	0	1.62E-05	0	0	0	0	0	0	0.699247231	0	0	0	0	0	0	0	0	0	0	0	0	0	0	0	0	0	0	0	0	0	0	0	0	0	0	0	0	0	0	0	0	0
DENOVOPURINE2-PWY	superpathway of purine nucleotides de novo biosynthesis II|unclassified	Biosynthesis	Nucleoside and Nucleotide Biosynthesis	0	0	0	0	0	0	0	0	0	0	0	0	0	0	0	0	0	0	0	0	0	0	0	0	0	0	0	0	0	0	0	0	0	0	0	0	0	0	0	0	0	0	0	0	0	0
PWY-5686	UMP biosynthesis|unclassified	Biosynthesis	Nucleoside and Nucleotide Biosynthesis	0	1.180519669	0.005714771	0.053365895	0	3.025381453	0	0	0	0	0.020914213	0.306894211	1	0	0	0	0	0.00038505	1.796005563	0	0	0	0	5.77E-05	0.001010053	2.55E-05	0	2.16E-06	0	0	0.753027559	0	0	1.22E-06	0.030322593	0.413354853	0	1.71E-07	0	0	0.001034348	0.005462581	0	0.386528248	0.000360794	0
PWY-6121	5-aminoimidazole ribonucleotide biosynthesis I|unclassified	Biosynthesis	Nucleoside and Nucleotide Biosynthesis	0.06404488	0.000423575	1.890179656	0.434617105	0	3.491351291	0	0.00012062	0	0	2.172238116	0.000641735	0.371922539	0	1.999999919	0	0.00886926	0	0.053666265	0	0	0	0	0.118585438	1.907548355	0.368229366	0	9.91E-07	0	0	1.00E-10	0	8.00E-09	0.337977946	0.007487074	0.129097772	1.66E-06	0	0.091968067	1.579509675	0	0.312214018	2.50E-09	0.400325691	2.87E-08	0.003399625
PWY-6122	5-aminoimidazole ribonucleotide biosynthesis II|unclassified	Biosynthesis	Nucleoside and Nucleotide Biosynthesis	0.051566159	0.000338879	1.866524068	0.404207424	0	3.416543614	1.16E-06	9.65E-05	0	0	2.410294039	1.394614464	3	0	2.000000043	0	0.007220612	0	0.043165936	0	0	0.004186051	0	0.239786122	1.914383884	0.315683193	0	7.93E-07	0	0	1.00E-10	0	6.40E-09	0.277181666	0.023229501	0.10703274	1.32E-06	0	0.198800721	1.501486647	0	0.266503726	2.10E-09	0.333689629	0.000288913	0.528993619
PWY-6123	inosine-5'-phosphate biosynthesis I|unclassified	Biosynthesis	Nucleoside and Nucleotide Biosynthesis	0	0	0	0.003006565	0	3.538440566	0	0	0	0	0.030170636	1.998995091	0.000723934	0	0.751355892	0	0	0	0	0	0	0	0	7.24E-05	0.047194491	0	0	0	0	0	0	0	0	0	0	0	0	0	0	0	0	0.000253803	1.00E-10	0	0.096305226	0
PWY-6124	inosine-5'-phosphate biosynthesis II|unclassified	Biosynthesis	Nucleoside and Nucleotide Biosynthesis	0	0	0	0.420215134	0	1.961329927	0	0	0	0	0.047994813	1.998794314	0.000603351	0	0.715761896	0	0	0	0	0	0	0	0	6.08E-05	1.096972413	0	0	0	0	0	0	0	0	0	0	0	0	0	0	0	0	0.000211508	0	0	0.08156352	0
PWY-6125	superpathway of guanosine nucleotides de novo biosynthesis II|unclassified	Biosynthesis	Nucleoside and Nucleotide Biosynthesis	0	0	0	0	0	0	0	0	0	0	0.312342581	0	0	2.70E-05	0	0	0	0	0	0	0	0	0	0	3.61E-05	0	0	0	0	0	0	0	0	0	0	0	0	0	0	0	0	0.00127786	0	0	0.691346489	0
PWY-6126	superpathway of adenosine nucleotides de novo biosynthesis II|unclassified	Biosynthesis	Nucleoside and Nucleotide Biosynthesis	0	0	0	0	0	0	0	0	0	0	0.236978672	0	0	0	0	0	0	0	0	0	0	0	0	0	0	0	0	0	0	0	0	0	0	0	0	0	0	0	0	0	0	0.0002133	0	0	0.626773322	0
PWY-6277	superpathway of 5-aminoimidazole ribonucleotide biosynthesis|unclassified	Biosynthesis	Nucleoside and Nucleotide Biosynthesis	0.051566159	0.000338879	1.866524068	0.404207424	0	3.416543614	1.16E-06	9.65E-05	0	0	2.410294039	1.394614464	3	0	2.000000043	0	0.007220612	0	0.043165936	0	0	0.004186051	0	0.239786122	1.914383884	0.315683193	0	7.93E-07	0	0	1.00E-10	0	6.40E-09	0.277181666	0.023229501	0.10703274	1.32E-06	0	0.198800721	1.501486647	0	0.266503726	2.10E-09	0.333689629	0.000288913	0.528993619
PWY-6609	adenine and adenosine salvage III|unclassified	Biosynthesis	Nucleoside and Nucleotide Biosynthesis	1.224834513	0.001700445	0.1591101	0	0	3.50196077	0	0	0	0	0.207505655	0.001575324	0	1.376727653	2	1.402418405	1.005734247	0.012427315	0.057165918	0	0	2	0	9.00E-10	3	0	0	0.498587518	0	0	0.012931843	2	0.021476207	1.083990905	1.913681146	0.028384299	0	0	0	0	2	0.19089301	0	5.75E-07	0.988244501	0.981852904
PWY-7184	pyrimidine deoxyribonucleotides de novo biosynthesis I|unclassified	Biosynthesis	Nucleoside and Nucleotide Biosynthesis	0	0	0	0	0	0	0	0	0	0	0	0	0	0	0	0	0	0	0	0	0	0	0	0	3.46E-07	0	0	0	0	0	0	0	0	0	0	0	0	0	0	0	0	0	0	0	0	0
PWY-7187	pyrimidine deoxyribonucleotides de novo biosynthesis II|unclassified	Biosynthesis	Nucleoside and Nucleotide Biosynthesis	0	0	0	0	0	0	0	0	0	0	0	0	0	0	0	0	0	0	0	0	0	0	0	0	0	0	0	0	0	0	0	0	0	0	0	0	0	0	0	0	0	0	0	0	0	0
PWY-7197	pyrimidine deoxyribonucleotide phosphorylation|unclassified	Biosynthesis	Nucleoside and Nucleotide Biosynthesis	0	0	0	0	0	0	0	0	0	0	0	0	0	1.55E-05	0	0	0	0	0	0	0	0	0	0	1.922570116	0	0	0	0	0	0	0	0	0	0	0	0	0	0	0	0	0	0	0.025117578	0	0
PWY-7198	pyrimidine deoxyribonucleotides de novo biosynthesis IV|g__Dialister.s__Dialister_invisus_CAG_218	Biosynthesis	Nucleoside and Nucleotide Biosynthesis	0	0	0	0	0	0	0	0	0	0	0	0	0	0	0	0	0	0	0	0	0	0	0	0	0.242241515	0	0	0	0	0	0	0	0	0	0	0	0	0	0	0	0	0	0	0	0	0
PWY-7199	pyrimidine deoxyribonucleosides salvage|unclassified	Biosynthesis	Nucleoside and Nucleotide Biosynthesis	0	0	0	0	0	0.857188234	0	0	0	0	1.92073242	0.003239332	0	0	0	0	0	0	0	0	0	0	0	0	0	0	0	0	0	0	0	0	0	0	0	0	0	0	0	0	1.68741034	0.99265457	0	0	1.740335081	0
PWY-7208	superpathway of pyrimidine nucleobases salvage|unclassified	Biosynthesis	Nucleoside and Nucleotide Biosynthesis	0	0	0	0	0	0	0	0	0	0	0	0	0	2.32E-05	0	0	0	0	0	0	0	0	0	0	0.68091627	0	0	0	0	0	0	0	0	0	0	0	0	0	0.003448169	0	0	0	0	0.037244456	0	0.455368806
PWY-7219	adenosine ribonucleotides de novo biosynthesis|unclassified	Biosynthesis	Nucleoside and Nucleotide Biosynthesis	8.00E-10	9.00E-10	0.137187869	1.661342562	0	3.778094867	0	0.948772177	0	0	0.851134116	0.242716639	1.05E-07	0	1.668274618	0	1.862682611	0.431976236	0	0	0	5.98E-07	0	0.357812099	0.06584437	0.719337451	1.986329232	0.373707779	2.15E-06	0	0	0	0.001062364	0.740894708	1.998438496	0	0.002399933	1.09E-07	3.52E-08	1.842280924	0.022882942	0.001376184	0	0.065215318	0.802943893	1.054066293
PWY-7220	adenosine deoxyribonucleotides de novo biosynthesis II|unclassified	Biosynthesis	Nucleoside and Nucleotide Biosynthesis	0	0	0	0	0	0.350123382	0	0	0	0	3.107711557	0	0.999938758	1.73E-05	0	0	0	0	0	0.005695505	0	2	0	0	0.140786811	0	0	0	0	0	0	0	0	0	0	0	0	0	1.985216078	0	0	0.000836013	1.482281842	0	1.589713442	0
PWY-7221	guanosine ribonucleotides de novo biosynthesis|unclassified	Biosynthesis	Nucleoside and Nucleotide Biosynthesis	0	9.06E-06	0	0.723545784	0	2.681099451	0	0	0	0	0.242758319	5.26E-06	2.665369058	1.12676515	1.056555139	7.76E-05	0	0.32839027	0.2451839	0	0	0.005287461	2	0.571909597	0.281109077	0.00195883	0	0	0.001003699	0	0	0	0.115439902	0	0.007680734	0	0	1.509606536	0.001456923	0.000357619	0	1.05689239	4.46E-06	0.380721144	1.537258222	0.838383138
PWY-7222	guanosine deoxyribonucleotides de novo biosynthesis II|unclassified	Biosynthesis	Nucleoside and Nucleotide Biosynthesis	0	0	0	0	0	0.350123382	0	0	0	0	3.107711557	0	0.999938758	1.73E-05	0	0	0	0	0	0.005695505	0	2	0	0	0.140786811	0	0	0	0	0	0	0	0	0	0	0	0	0	1.985216078	0	0	0.000836013	1.482281842	0	1.589713442	0
PWY-7228	superpathway of guanosine nucleotides de novo biosynthesis I|unclassified	Biosynthesis	Nucleoside and Nucleotide Biosynthesis	0	0	0	0	0	0	0	0	0	0	0.284927656	0	0	3.46E-05	0	0	0	0	0	0	0	0	0	0	0.038624693	0	0	0	0	0	0	0	0	0	0	0	0	0	0.002184584	0	0	0.001667877	0	0.036266939	1.368880383	0
PWY-7229	superpathway of adenosine nucleotides de novo biosynthesis I|unclassified	Biosynthesis	Nucleoside and Nucleotide Biosynthesis	0	0	0	0	0	0	0	0	0	0	0.220123907	0	0	0	0	0	0	0	0	0	0	0	0	0	0	0	0	0	0	0	0	0	0	0	0	0	0	0	0	0	0	0.000199089	0	0	0.590068442	0
PWY-7234	inosine-5'-phosphate biosynthesis III|unclassified	Biosynthesis	Nucleoside and Nucleotide Biosynthesis	0	0	0	0	0	2.127377815	0	0	0	0	0	0	0	0	0	0	0	0	0	0	0	0	0	0	0	0	0	0	0	0	0	0	0	0	0	0	0	0	0	0	0	0	0	0	0	0
PWY-841	superpathway of purine nucleotides de novo biosynthesis I|unclassified	Biosynthesis	Nucleoside and Nucleotide Biosynthesis	0	0	0	0	0	0	0	0	0	0	0	0	0	0	0	0	0	0	0	0	0	0	0	0	0	0	0	0	0	0	0	0	0	0	0	0	0	0	0	0	0	0	0	0	0	0
PWY0-162	superpathway of pyrimidine ribonucleotides de novo biosynthesis	Biosynthesis	Nucleoside and Nucleotide Biosynthesis	0	0	0	0	0	0	0	0	0	0	0	0	0	0	0	0	0	0	0	0	0	0	0	0	0	0	0	0	0	0	0	0	0	0	0	0	0	0	0	0	0	0	0	0	0	0
PWY0-166	superpathway of pyrimidine deoxyribonucleotides de novo biosynthesis (E. coli)|unclassified	Biosynthesis	Nucleoside and Nucleotide Biosynthesis	0	0	0	0	0	0	0	0	0	0	0	0	0	0	0	0	0	0	0	0	0	0	0	0	3.84E-07	0	0	0	0	0	0	0	0	0	0	0	0	0	0	0	0	0	0	0	0	0
PWY-6519	8-amino-7-oxononanoate biosynthesis I|g__Bacteroides.s__Bacteroides_vulgatus	Biosynthesis	Other Biosynthesis	0	0	0	0	0	0	0	0	0	0	0	0	0	0	0	0	0	0	0	0	0	0	0	0	0	0	0	0	0	0	0	0	0	0	0	0	0	0	0	0	0	0	0	0	0	0
NONMEVIPP-PWY	methylerythritol phosphate pathway I|unclassified	Biosynthesis	Secondary Metabolite Biosynthesis	0	0	0	0	0	0	0	0	0	0	0	0	0	0	0	0	0	0	0	0	0	0	0	0	0	0	0	0	0	0	0	0	0	0	0	0	0	0	0	0	0	0	0	0	0	0
PWY-6270	isoprene biosynthesis I	Biosynthesis	Secondary Metabolite Biosynthesis	0	0	0	0	0	0	0	0	0	0	0	0	0	0	0	0	0	0	0	0	0	0	0	0	0	0	0	0	0	0	0	0	0	0	0	0	0	0	0	0	0	0	0	0	0	0
PWY-6703	preQ0 biosynthesis|unclassified	Biosynthesis	Secondary Metabolite Biosynthesis	0	0	0	0.043957977	0	0	0	0	0	0	2.516585088	2.00E-09	0	0	0	0	2.08E-05	0	0	0	0	0	0	0.075943449	1.413463203	0	0	0	0	0	0	0	0	0	0	0.014429541	0	0	0	0	0	0.064509887	0	0	1.3830107	0
PWY-7560	methylerythritol phosphate pathway II	Biosynthesis	Secondary Metabolite Biosynthesis	0	0	0	0	0	0	0	0	0	0	0	0	0	0	0	0	0	0	0	0	0	0	0	0	0	0	0	0	0	0	0	0	0	0	0	0	0	0	0	0	0	0	0	0	0	0
PWY-5188	tetrapyrrole biosynthesis I (from glutamate)|unclassified	Biosynthesis	Tetrapyrrole Biosynthesis	0	4.61E-05	0	0	0	0	0	0	0	0	0	0	0	0	0	0	0	0	0	0	0	0	0	1.25E-06	3.02E-08	0	0	0	0	0	0	0	5.44E-07	0	0	0	0	0	1.76657206	0	0	0	0	0	0	0
GOLPDLCAT-PWY	superpathway of glycerol degradation to 1,3-propanediol|unclassified	Degradation/Utilization/Assimilation	Alcohol Degradation	0	0	0	0	0	0	0	0	0	0	0	0	0	0	0	0	0	0	0	0	0	0	0	0	0	0	0	0	0	0	0	0	0	0	0	0	0	1.954508719	0	0	0	0	0	0	0	0
PWY-7013	L-1,2-propanediol degradation|g__Eubacterium.s__Eubacterium_hallii_CAG_12	Degradation/Utilization/Assimilation	Alcohol Degradation	0	0	0	0	0	0	0	0	0	0	0	0	0	0	0	0	0	0	0	0	0	0	0	0	0	0	0	0	0	0	0	0	0	0	0	0	0	0	0	0	0	0	0	0	0	0
GLCMANNANAUT-PWY	superpathway of N-acetylglucosamine, N-acetylmannosamine and N-acetylneuraminate degradation|unclassified	Degradation/Utilization/Assimilation	Amine and Polyamine Degradation	0	0	0	0	0	0	0	0	0	0	0	0	0	0	0	0	0	0	0	0	0	0	0	0	0	0	0	0	0	0	0	0	0	0	0	0	0	0	0	0	0	0	0	0	0	0.192683291
HISDEG-PWY	L-histidine degradation I|unclassified	Degradation/Utilization/Assimilation	Amino Acid Degradation	0	0	0	0	0	2.217781794	0	0	0	0	0.084071339	0	0	0	0	0	0	0	0	0	0	0	0	0	0	0	0	0	0	0	0	0	0	0	0	0	0	0	0	0	0	0.98586704	0	0	0.000889926	0
PWY-5030	L-histidine degradation III|unclassified	Degradation/Utilization/Assimilation	Amino Acid Degradation	0	0	0	0	0	0.751186666	0	0	0	0	0.01073995	0	0	0	0	0	0	0	0	0	0	0	0	0	0	0	0	0	0	0	0	0	0	0	0	0	0	0	0	0	0	0	0	0	0.001333343	0
P185-PWY	formaldehyde assimilation III (dihydroxyacetone cycle)|unclassified	Degradation/Utilization/Assimilation	C1 Compound Utilization and Assimilation	0	0	0	0	0	0	0	0	0	0	0	0	0	0	0	0	0	0	0	0	0	0	0	0	0	0	0	0	0	0	0	0	0	0	0	0	0	0	0	0	0	0	0	0	0	0
PWY-1861	formaldehyde assimilation II (RuMP Cycle)|g__Blautia.s__Blautia_obeum	Degradation/Utilization/Assimilation	C1 Compound Utilization and Assimilation	0	0	0	0	0	0	0	0	0	0	0	0	0	0	0	0	0	0	0	0	0	0	0	0	0	0	0	0	0	0	0	0	0	0	0	0	0	0	0	0	0	0	0	0	0	0
FUCCAT-PWY	fucose degradation|unclassified	Degradation/Utilization/Assimilation	Carbohydrate Degradation	0	0	0	0	0	0	0	0	0	0	0	0	0	0	0	0	0	0	0	0	0	0	0	0	0	0	0	0	0	0	0	0	0	0	0	0	0	0	0	0	0	0	0	0	0	0
GALACT-GLUCUROCAT-PWY	superpathway of hexuronide and hexuronate degradation|unclassified	Degradation/Utilization/Assimilation	Carbohydrate Degradation	0	0	0	0	0	3.70E-09	0	0	0	0	0	0	0	0	0	0	0	0	0	0	0	0	0	0	0	0	0	0	0	0	0	0	0	0	0	0	0	0	0	0	0	0	0	0	0	0
GALACTUROCAT-PWY	D-galacturonate degradation I|unclassified	Degradation/Utilization/Assimilation	Carbohydrate Degradation	0	0	0	0	0	2.32E-07	0	0	0	0	0	0	0	0	0	0	0	0	0	0	0	0	0	0	0	0	0	0	0	0	0	0	0	0	0	0	0	0	0	0	0	0	0	0	0	0
GLUCOSE1PMETAB-PWY	glucose and glucose-1-phosphate degradation|g__Bifidobacterium.s__Bifidobacterium_longum_CAG_69	Degradation/Utilization/Assimilation	Carbohydrate Degradation	0	0	0	0	0	0	0	0	0	0	0	0	1	0	0	0	0	0	0	0	0	0	0	0	0	0	0	0	0	0	0	0	0	0	0	0	0	0	0	0	0	0	0	0	0	0
GLUCUROCAT-PWY	superpathway of &beta;-D-glucuronide and D-glucuronate degradation|unclassified	Degradation/Utilization/Assimilation	Carbohydrate Degradation	0	0	0	0	0	2.40E-09	0	0	0	0	0	0	0	0	0	0	0	0	0	0	0	0	0	0	0	0	0	0	0	0	0	0	0	0	0	0	0	0	0	0	0	0	0	0	0	0
GLYCOCAT-PWY	glycogen degradation I (bacterial)|g__Bifidobacterium.s__Bifidobacterium_longum_CAG_69	Degradation/Utilization/Assimilation	Carbohydrate Degradation	0	0	0	0	0	0	0	0	0	0	0	0	0.933683089	0	0	0	0	0	0	0	0	0	0	0	0	0	0	0	0	0	0	0	0	0	0	0	0	0	0	0	0	0	0	0	0	0
LACTOSECAT-PWY	lactose and galactose degradation I|unclassified	Degradation/Utilization/Assimilation	Carbohydrate Degradation	0	0	0	0	0	0	0	0	0	0	0	0	0	0	0	0	0	0	0	0	0	2	2	0	0	0	0	0	0	0	0	0	0	0	0	0	0	0	0	0	0	0	0	0	0	0
P124-PWY	Bifidobacterium shunt|unclassified	Degradation/Utilization/Assimilation	Carbohydrate Degradation	0	0	0	0	0	0	0	0	0	0	0	0	0	0	0	0	0	0	0	0	0	0	0	0	0	0	0	0	0	0	0	0	0	0	0	0	0	0	0	0	0	0	0	0	0	0
PWY-2723	trehalose degradation V|g__Bifidobacterium.s__Bifidobacterium_longum_CAG_69	Degradation/Utilization/Assimilation	Carbohydrate Degradation	0	0	0	0	0	0	0	0	0	0	0	0	2.95E-08	0	0	0	0	0	0	0	0	0	0	0	0	0	0	0	0	0	0	0	0	0	0	0	0	0	0	0	0	0	0	0	0	0
PWY-2942	L-lysine biosynthesis III|unclassified	Degradation/Utilization/Assimilation	Carbohydrate Degradation	0	0	0	1.00E-10	0	0.024875685	0	0	0	0	0.250866655	0.060325241	0	0	1.010173891	0	0	0	0	0	0	0	0	0	4.53E-07	0.018644034	0	0	0	0	0	0	0	0	0	0.007565506	0	6.60E-08	0	0	0	0.935211791	0.003318975	0	1.000095164	0
PWY-5177	glutaryl-CoA degradation|unclassified	Degradation/Utilization/Assimilation	Carbohydrate Degradation	0	0	0	0	0	0	0	0	0	0	0	0	0	0	0	0	0	0	0	0	0	0	0	0	0	0	0	0	0	0	0.950550929	0	0	0	0	0	0	0	0	0	0	0	0	0	0	0
PWY-5384	sucrose degradation IV (sucrose phosphorylase)|unclassified	Degradation/Utilization/Assimilation	Carbohydrate Degradation	0	0	0	0	0	0	0	0	0	0	0	0	2.00E-10	0	0	0	0	0	0	0	0	0	0	0	0	0	0	0	0	0	0	0	0	0	0	0	0	0	0	0	0	0	0	0	0	0
PWY-5941	glycogen degradation II (eukaryotic)|g__Bacteroides.s__Bacteroides_faecis	Degradation/Utilization/Assimilation	Carbohydrate Degradation	0	0	0	0	0	0	0	0	0	0	0.040729228	0	0	0	0	0	0	0	0	0	0	0	0	0	0	0	0	0	0	0	0	0	0	0	0	0	0	0	0	0	0	0	0	0	0	0
PWY-621	sucrose degradation III (sucrose invertase)|unclassified	Degradation/Utilization/Assimilation	Carbohydrate Degradation	0	1.184308367	0	0	0	0	0	0	2	0	0	0	0	0	0	0	0	0	0	0	0	0	0	1.999999994	0	0	0	0	0	0	0	0	0	0	0	0	0	0	0	0	0	0	0	0	0	0
PWY-6317	galactose degradation I (Leloir pathway)|unclassified	Degradation/Utilization/Assimilation	Carbohydrate Degradation	8.00E-10	0	0	0	0	0	0	0	0	0	0	0	0	0	0	0	0	0	0.304964787	0.543214979	0	0	0	1.146448599	0	0.041546493	0	0	0	0	0	0	0	0	0	0	0	0	0	0	0	0	0	0	0	0.793110041
PWY-6527	stachyose degradation|unclassified	Degradation/Utilization/Assimilation	Carbohydrate Degradation	6.00E-10	0.000511678	0	0	0	0	0	0	0	0	0	0	0	0	3	0	0	0	0	0	0	0	0	1.111838019	0	0.239282535	0	0	0	0	0	1.999153924	0	0	1.947049084	0	0	1.40E-09	0	0	0	0	0	0	0	1.792035635
PWY-6572	chondroitin sulfate degradation I (bacterial)	Degradation/Utilization/Assimilation	Carbohydrate Degradation	0	0	0	0	0	0	0	0	0	0	0	0	0	0	0	0	0	0	0	0	0	0	0	0	0	0	0	0	0	0	0	0	0	0	0	0	0	0	0	0	0	0	0	0	0	0
PWY-6737	starch degradation V|unclassified	Degradation/Utilization/Assimilation	Carbohydrate Degradation	1.999999175	1.983621465	0	0	0	0.857092521	1.669751178	0	0.000136502	0	2.442550276	0	3.944686929	0	0	1.373246581	0	0.375274522	0.962009871	1.91486222	0.126478992	0	2	1.995838657	0	0.088870008	0	1.999992705	0.645541438	0	1.999999969	0	0	2.997603308	0	0	0	0	0	0	0	0	0	0	0	3.825647356
PWY-6901	superpathway of glucose and xylose degradation	Degradation/Utilization/Assimilation	Carbohydrate Degradation	0	0	0	0	0	0	0	0	0	0	0	0	0	0	0	0	0	0	0	0	0	0	0	0	0	0	0	0	0	0	0	0	0	0	0	0	0	0	0	0	0	0	0	0	0	0
PWY-7456	mannan degradation|unclassified	Degradation/Utilization/Assimilation	Carbohydrate Degradation	0	0	0	0	0	0.001320529	0	0	0	0	0	0	0	0	0	0	0	0	0	0	0	0	0	0.019219316	0	0	0	0	0	0	0	0	0	0	0	0	0	0	0	0	0	0	0	0	0	0
PWY66-422	D-galactose degradation V (Leloir pathway)|unclassified	Degradation/Utilization/Assimilation	Carbohydrate Degradation	8.00E-10	0	0	0	0	0	0	0	0	0	0	0	2.94E-08	0	0.801184802	0	0	0	0	0	0	0	0	1.146448599	0	0.043708364	0	0	0	0	0	1.998731154	0	0	0	0	0	0	0	0	0	0	0	0	0	1.83905971
RHAMCAT-PWY	L-rhamnose degradation I|unclassified	Degradation/Utilization/Assimilation	Carbohydrate Degradation	0	0	0	0	1.940535159	0.976532897	0	0	0	0	1.800938519	0	0	0	0	0	0	0	0	0	0	0	0	0	0	0	0	0	0	0	0	0	0	0	0	0	0	0	0	0	0	0	0	0	0	0
PWY-4984	urea cycle|unclassified	Degradation/Utilization/Assimilation	Inorganic Nutrient Metabolism	0	0	0	0	0	6.87E-05	0	0	0	0	0	0	0	0	0	0	0	0	0	0	0	0	0	0	0	0	0	0	0	0	0	0	0	0	0	0	0	0	0	0	0	0	0	0	0	0
PWY-5695	urate biosynthesis/inosine 5'-phosphate degradation|unclassified	Degradation/Utilization/Assimilation	Nucleoside and Nucleotide Degradation	0	0.002540923	0.229621146	0	0	2.777755432	0	0	1.818877345	0	0.016215738	0.000927339	0	1.506858977	0	0	0	0	0	0	0	0	0	1.40E-09	0.280826366	0.003954996	0	0	0	0	0	1.936573898	0	0	0	0.000152855	0	0.03192314	1.69E-05	1.74E-05	0	1.81E-06	0	0	0.144649902	2.417061916
PWY-6353	purine nucleotides degradation II (aerobic)|g__Blautia.s__Ruminococcus_torques	Degradation/Utilization/Assimilation	Nucleoside and Nucleotide Degradation	0	0	0	0	0	0	0	0	0	0	0	0	0	0	0	0	0	0	0	0	0	0	0	0	0	0	0	0	0	0	0	0	0	0	0	0	0	0	0	0	0	0	0	0	0	1.73E-06
PWY-6606	guanosine nucleotides degradation II|unclassified	Degradation/Utilization/Assimilation	Nucleoside and Nucleotide Degradation	0	0	0	0	0	0	0	0	0	0	0	0	0	0	0	0	0	0	0	0	0	0	0	0	0	0	0	0	0	0	0	0	0	0	0	0	0	9.88E-08	0	0	0	0	0	0	0	0.887954239
PWY-6608	guanosine nucleotides degradation III|unclassified	Degradation/Utilization/Assimilation	Nucleoside and Nucleotide Degradation	0	0	0	0	0	0	0	0	0.000110377	0	0.106642658	0	0	0	0	0	0	0	0	0	0	0	0	0	0	0	0	0	0	0	0	0	0	0	0	0	0	9.88E-08	0	0	0.353586748	0	0	0	0	1.426919253
PWY0-1296	purine ribonucleosides degradation|unclassified	Degradation/Utilization/Assimilation	Nucleoside and Nucleotide Degradation	1.913568893	0.00178417	0	0	0	0	0	0	0	0.144353477	0	0	0	0	2	0	0.216220624	0	0.054733393	0.000379169	0	0	0	0	0	1.822942741	0	0	0	0	3	0	0	0.287510873	1.037480096	0	0	0	0	0	0	0	0	6.04E-07	0	1.082086585
PWY0-1297	superpathway of purine deoxyribonucleosides degradation|g__Blautia.s__Ruminococcus_torques	Degradation/Utilization/Assimilation	Nucleoside and Nucleotide Degradation	0	0	0	0	0	0	0	0	0	0	0	0	0	0	0	0	0	0	0	0	0	0	0	0	0	0	0	0	0	0	0	0	0	0	0	0	0	0	0	0	0	0	0	0	0	0
PWY0-1298	superpathway of pyrimidine deoxyribonucleosides degradation	Degradation/Utilization/Assimilation	Nucleoside and Nucleotide Degradation	0	0	0	0	0	0	0	0	0	0	0	0	0	0	0	0	0	0	0	0	0	0	0	0	0	0	0	0	0	0	0	0	0	0	0	0	0	0	0	0	0	0	0	0	0	0
SALVADEHYPOX-PWY	adenosine nucleotides degradation II|unclassified	Degradation/Utilization/Assimilation	Nucleoside and Nucleotide Degradation	0	0	0	0	0	0	0	0	0.000137968	0	0	0	0	0	0	0	0	0	0	0	0	0	0	0	0	0	0	0	0	0	0	0	0	0	0	0	0	0.039848221	0	0	0	0	0	0	0	7.84E-07
PWY-6507	4-deoxy-L-threo-hex-4-enopyranuronate degradation|unclassified	Degradation/Utilization/Assimilation	Secondary Metabolite Degradation	0	0	0	0	0	0	0	0	0	0	0	0	0	0	0	0	0	0	0	0	0	0	0	0	0	0	0	0	0	0	0	0	0	0	0	0	0	0	0	0	0	0	0	0	0	0
PWY-7237	myo-, chiro- and scillo-inositol degradation|unclassified	Degradation/Utilization/Assimilation	Secondary Metabolite Degradation	0	0	2	0	0	0	1	0	2	0	2.506965102	0	0	0	3.70739686	0	0	1.960106438	1.995571035	0	0	2	0	0	0	3.011390648	0	0	0	0	0	0	0	0	0	1	0	1	0	0	0	1.007207311	0	0	0	2.725294212
PWY-7242	D-fructuronate degradation|unclassified	Degradation/Utilization/Assimilation	Secondary Metabolite Degradation	0	0	0	0	0	1.60E-09	0	0	0	0	0	0	0	0	0	0	0	0	0	0	0	0	0	0	0	0	0	0	0	0	0	0	0	0	0	0	0	0	0	0	0	0	0	0	0	0
ANAEROFRUCAT-PWY	homolactic fermentation|unclassified	Generation of Precursor Metabolites and Energy	Fermentation	0	0	0	0	0	0	0	0	0	0	0	0	0	0	0	0	0	0	0	0	0	0	0	0	0	0	0	0	0	0	0	0	0	0	0	0	0	0	0	0	0	0	0	0	0	0
FERMENTATION-PWY	mixed acid fermentation	Generation of Precursor Metabolites and Energy	Fermentation	0	0	0	0	0	0	0	0	0	0	0	0	0	0	0	0	0	0	0	0	0	0	0	0	0	0	0	0	0	0	0	0	0	0	0	0	0	0	0	0	0	0	0	0	0	0
GLYOXYLATE-BYPASS	glyoxylate cycle	Generation of Precursor Metabolites and Energy	Fermentation	0	0	0	0	0	0	0	0	0	0	0	0	0	0	0	0	0	0	0	0	0	0	0	0	0	0	0	0	0	0	0	0	0	0	0	0	0	0	0	0	0	0	0	0	0	0
P108-PWY	pyruvate fermentation to propanoate I	Generation of Precursor Metabolites and Energy	Fermentation	0	0	0	0	0	0	0	0	0	0	0	0	0	0	0	0	0	0	0	0	0	0	0	0	0	0	0	0	0	0	0	0	0	0	0	0	0	0	0	0	0	0	0	0	0	0
P461-PWY	hexitol fermentation to lactate, formate, ethanol and acetate|g__Anaerostipes.s__Anaerostipes_hadrus	Generation of Precursor Metabolites and Energy	Fermentation	0	0	0	0	0	0	0	0	0.998938931	0	0	0	0	0	0	0	0	0	0	0	0	0	0	0	0	0	0	0	0	0	0	0	0	0	0	0	0	0	0	0	0	0	0	0	0	0
PWY-5100	pyruvate fermentation to acetate and lactate II|unclassified	Generation of Precursor Metabolites and Energy	Fermentation	0	0.118537589	2.06E-05	0	0	0	3	0	0	0	0	0	0	0	0	0	0.001099699	0	3.40E-09	0	0	0	0	0.000508593	0	0	0	0	0	0	0	0	0	0	0	0	0	0	0	0	0	0	0	0	0	1.006046838
PWY-5676	acetyl-CoA fermentation to butanoate II|g__Anaerostipes.s__Anaerostipes_hadrus	Generation of Precursor Metabolites and Energy	Fermentation	0	0	0	0	0	0	0	0	0	0	0	0	0	0	0	0	0	0	0	0	0	0	0	0	0	0	0	0	0	0	0	0	0	0	0	0	0	0	0	0	0	0	0	0	0	0
PWY-7111	pyruvate fermentation to isobutanol (engineered)|unclassified	Generation of Precursor Metabolites and Energy	Fermentation	0	0.94702572	1.268540608	0.780893286	0	1.548864254	0	0	7.35E-05	0	1.164933275	1.999879647	2.957110352	0	0	0	0	0.162214187	0.090929494	1.724173227	1.83843404	0	0	0.072046708	0	0.857888247	0	0.42631856	0.00023243	0	0.057183352	0	1.645006238	0.03763828	0	0.023312322	1.86E-08	0	4.33E-06	4.00E-10	0	1.558681678	0.010995226	1.73E-07	1.240942629	0.657477715
ANAGLYCOLYSIS-PWY	glycolysis III (from glucose)|unclassified	Generation of Precursor Metabolites and Energy	Glycolysis	0	0	0	0	0	0	0	0	0	0	0	0	0	0	0	0	0	0	0	0	0	0	0	0	0	2.43E-05	0	0	0	0	0	0	0	0	0	0	0	0	0	0	0	0	0	0	0	0
GLYCOLYSIS	glycolysis I (from glucose 6-phosphate)|unclassified	Generation of Precursor Metabolites and Energy	Glycolysis	0	0	0	0	0	0	0	0	0	0	0	0	0	0	0	0	0	0	0	0	0	0	0	0	0	0	0	0	0	0	0	0	0	0	0	0	0	0	0	0	0	0	0	0	0	0
PWY-1042	glycolysis IV (plant cytosol)|unclassified	Generation of Precursor Metabolites and Energy	Glycolysis	0	3.67E-07	1.20E-08	0	0	0.224020103	0	0	0	0	0.0118935	0	0	0	0.999863818	0	0	0	0	0	0	0	0	0.000379041	0	0.757790956	0	0	1.00E-09	0	0	0	0.016957192	0	0	0	0	0	0	0	0	0	0	0	0.78071687	2.00E-10
PWY-5484	glycolysis II (from fructose 6-phosphate)|unclassified	Generation of Precursor Metabolites and Energy	Glycolysis	0	0	0	0	0	0	0	0	0	0	0	0	0	0	0	0	0	0	0	0	0	0	0	0	0	0	0	0	0	0	0	0	0	0	0	0	0	0	0	0	0	0	0	0	0	0
PWY66-400	glycolysis VI (metazoan)|unclassified	Generation of Precursor Metabolites and Energy	Glycolysis	0	0	0	0	0	0	0	0	0	0	0	0	0	0	0	0	0	0	0	0	0	0	0	0	0	0	0	0	0	0	0	0	0	0	0	0	0	0	0	0	0	0	0	0	0	0
NONOXIPENT-PWY	pentose phosphate pathway (non-oxidative branch)|unclassified	Generation of Precursor Metabolites and Energy	Pentose Phosphate Pathways	0	1.492876848	0.006528454	0	0	0	3	0	0	0	0	0	0	0	1	0	0	0	0	0	0	0	0	0.000113292	0	0	0	0	0	0	0	2	0	0	0.780494325	0.003975796	0	0	0	0	0	0.015218541	0	0	0	0.017761497
PENTOSE-P-PWY	pentose phosphate pathway|g__Parabacteroides.s__Parabacteroides_distasonis	Generation of Precursor Metabolites and Energy	Pentose Phosphate Pathways	0	0	0	0	0	0	0	0	0	0	0	0	0	0	0	0	0	0	0	0	0	0	0	0	0	0	0	0	0	0	0	0	0	0	0	0	0	0	0	0	0	0.000531203	0	0	0	0
PWY-241	C4 photosynthetic carbon assimilation cycle, NADP-ME type	Generation of Precursor Metabolites and Energy	Photosynthesis	0	0	0	0	0	0	0	0	0	0	0	0	0	0	0	0	0	0	0	0	0	0	0	0	0	0	0	0	0	0	0	0	0	0	0	0	0	0	0	0	0	0	0	0	0	0
PWY-7117	C4 photosynthetic carbon assimilation cycle, PEPCK type	Generation of Precursor Metabolites and Energy	Photosynthesis	0	0	0	0	0	0	0	0	0	0	0	0	0	0	0	0	0	0	0	0	0	0	0	0	0	0	0	0	0	0	0	0	0	0	0	0	0	0	0	0	0	0	0	0	0	0
METH-ACETATE-PWY	methanogenesis from acetate|unclassified	Generation of Precursor Metabolites and Energy	Respiration	0	0	0	0	0	0	0	0	0	0	0	0	0	0	0	0	0	0	0	0	0	0	0	0	0	0	0	0	0	0	0	0	0	0	0	0	0	0	0	0	0	0	0	0	0	0
PWY-5913	TCA cycle VI (obligate autotrophs)	Generation of Precursor Metabolites and Energy	TCA cycle	0	0	0	0	0	0	0	0	0	0	0	0	0	0	0	0	0	0	0	0	0	0	0	0	0	0	0	0	0	0	0	0	0	0	0	0	0	0	0	0	0	0	0	0	0	0
PWY-6700	queuosine biosynthesis|unclassified	Macromolecule Modification	Nucleic Acid Processing	1.24E-07	0	0.002575207	0.000732306	0	0	0	0	0	0	3.005908634	1.333536927	0	0.759179093	0	0	1.676235524	7.67E-06	1.692410858	0	0	0	0	5.54E-06	0.15388193	0.000169707	0.317738698	0.038163838	1.368346781	0	0.967994166	0	0	5.09E-06	0	1.00E-10	0	0	0	1.77732497	0	0.560215313	0.097690257	0.632570157	3.061532914	0.012274351
PWY0-1479	tRNA processing|g__Proteobacteria_unclassified.s__Proteobacteria_bacterium_CAG_139	Macromolecule Modification	Nucleic Acid Processing	0	0	0	0	0	0	0	0	0	0	0	0	0	0	0	0	0	0	0	0	0	0	0	0	0	0	0	0	0	0	0	0	0	0	0	0	0	0	0	0	0	0	0	0	0	0
PWY-6549	L-glutamine biosynthesis III	Transport	Transport	0	0	0	0	0	0	0	0	0	0	0	0	0	0	0	0	0	0	0	0	0	0	0	0	0	0	0	0	0	0	0	0	0	0	0	0	0	0	0	0	0	0	0	0	0	0
[truncated: 8 more columns]
