# Supplementary material for: Microbiome Single Cell Atlases Generated with a Commercial Instrument
Source: Adv Sci (Weinh). 2025 Jun 3;12(27):2409338. doi: 10.1002/advs.202409338 (PMC12279214; doi:10.1002/advs.202409338)
Supplement: Supplementary file 2 — Supporting Information [file ADVS-12-2409338-s002.zip › advs202409338-sup-0002-SuppMat/S15_sea_water_EASi-seq_barcode_TDA_clustring_statistics.csv]

	umap_x	umap_y	read_cnt	bar_cnt	ncbi_id	Domain	Phylum	Class	Order	Family	Genus
0	7.6746697	5.722513	2300	1	41	Bacteria	Myxococcota	Myxococcia	Myxococcales	Myxococcaceae	Stigmatella
1	12.97433	12.234095	7633	2	48	Bacteria	Myxococcota	Myxococcia	Myxococcales	Myxococcaceae	Archangium_A
2	7.2065578	6.5820804	27449	1	63	Bacteria	Proteobacteria	Gammaproteobacteria	Burkholderiales	Burkholderiaceae	Vitreoscilla_A
3	9.071234	-18.464254	9124	1	94	Bacteria	Proteobacteria	Alphaproteobacteria	ATCC43930	Stellaceae	Stella
4	7.257292	4.8959846	4259	1	254	Bacteria	Bacteroidota	Bacteroidia	Flavobacteriales	Weeksellaceae	Chryseobacterium
5	7.657047	-1.1798348	5200	1	303	Bacteria	Bacteroidota	Bacteroidia	Chitinophagales	Chitinophagaceae	Pseudomonas_E
6	287.70703	433.1432	209640	23	304	Bacteria	Proteobacteria	Gammaproteobacteria	Burkholderiales	Burkholderiaceae	Pelomonas
7	30.098576	18.468641	1595	1	305	Bacteria	Proteobacteria	Gammaproteobacteria	Burkholderiales	Burkholderiaceae	Ralstonia
8	17.455318	18.957226	63057	3	316	Bacteria	Proteobacteria	Gammaproteobacteria	Pseudomonadales	Pseudomonadaceae	Pseudomonas_A
9	61.18994	37.941864	62886	2	329	Bacteria	Proteobacteria	Gammaproteobacteria	Burkholderiales	Burkholderiaceae	Ralstonia
10	10.439117	1.9644809	10005	1	376	Bacteria	Proteobacteria	Alphaproteobacteria	Rhizobiales	Xanthobacteraceae	Bradyrhizobium
11	6.2398677	5.3933587	5151	1	519	Bacteria	Proteobacteria	Gammaproteobacteria	Burkholderiales	Burkholderiaceae	Bordetella
12	5.8744135	7.398961	7421	1	539	Bacteria	Actinobacteriota	Actinomycetia	Mycobacteriales	Mycobacteriaceae	Nocardia
13	7.33526	5.893943	2460	1	564	Bacteria	Proteobacteria	Gammaproteobacteria	Enterobacterales	Enterobacteriaceae	Escherichia
14	5.709962	4.823877	10337	1	687	Bacteria	Bacteroidota	Bacteroidia	Flavobacteriales	Flavobacteriaceae	Polaribacter
15	5.7407947	5.555063	1056	1	907	Bacteria	Firmicutes_C	Negativicutes	Veillonellales	Megasphaeraceae	Megasphaera
16	7.524757	5.895747	1253	1	915	Bacteria	Proteobacteria	Gammaproteobacteria	Burkholderiales	Nitrosomonadaceae	Nitrosomonas
17	12.939526	-3.9285154	10742	1	924	Bacteria	Proteobacteria	Gammaproteobacteria	Burkholderiales	Rhodocyclaceae	Sulfuritalea
18	26.658356	27.298737	32222	3	959	Bacteria	Bdellovibrionota	Bdellovibrionia	Bdellovibrionales	Bdellovibrionaceae	Bdellovibrio
19	11.047627	3.6108873	20940	1	986	Bacteria	Bacteroidota	Bacteroidia	Flavobacteriales	Flavobacteriaceae	Flavobacterium
20	9.808579	15.76899	6310	2	1058	Bacteria	Actinobacteriota	Actinomycetia	Chromatiales	Chromatiaceae	Thiocapsa
21	6.042711	6.590123	3232	1	1199	Bacteria	Cyanobacteria	Cyanobacteriia	Cyanobacteriales	Geitlerinemaceae	Phormidium_A
22	6.639378	5.408137	21112	1	1247	Bacteria	Firmicutes	Bacilli	Lactobacillales	Lactobacillaceae	Oenococcus
23	7.892334	6.224169	55260	1	1326	Bacteria	Firmicutes	Bacilli	Lactobacillales	Streptococcaceae	Streptococcus
24	5.7645183	6.7761226	2573	1	1520	Bacteria	Firmicutes_A	Clostridia	Clostridiales	Clostridiaceae	Clostridium
25	11.734161	11.950248	5397	2	1527	Bacteria	Firmicutes_A	Clostridia	Lachnospirales	Lachnospiraceae	Anaerocolumna
26	5.937957	6.2907896	4028	1	1656	Bacteria	Actinobacteriota	Actinomycetia	Actinomycetales	Actinomycetaceae	Actinomyces
27	6.2006435	5.575903	4660	1	1710	Bacteria	Actinobacteriota	Actinomycetia	Actinomycetales	Cellulomonadaceae	Cellulosimicrobium
28	6.4789534	4.6798396	12579	1	1747	Bacteria	Actinobacteriota	Actinomycetia	Propionibacteriales	Propionibacteriaceae	Cutibacterium
29	8.539029	5.795738	24164	1	1785	Bacteria	Actinobacteriota	Actinomycetia	Mycobacteriales	Mycobacteriaceae	Mycobacterium
30	8.654988	5.8116446	1338	1	1793	Bacteria	Actinobacteriota	Actinomycetia	Mycobacteriales	Mycobacteriaceae	Mycobacterium
31	6.955044	1.0774827	2836	1	1904	Bacteria	Actinobacteriota	Actinomycetia	Streptomycetales	Streptomycetaceae	Streptomyces
32	6.8516245	2.014666	1247	1	1927	Bacteria	Actinobacteriota	Actinomycetia	Streptomycetales	Streptomycetaceae	Streptomyces
33	7.010356	1.0702735	3756	1	1936	Bacteria	Actinobacteriota	Actinomycetia	Streptomycetales	Streptomycetaceae	Streptomyces
34	4.4038725	4.4289913	10120	1	2213	Archaea	Halobacteriota	Methanosarcinia	Methanosarcinales	Methanosarcinaceae	Methanosarcina
35	5.9291277	6.0093975	12874	1	2751	Bacteria	Firmicutes	Bacilli	Lactobacillales	Carnobacteriaceae	Carnobacterium
36	4.8152614	7.5216846	3010	1	28094	Bacteria	Proteobacteria	Gammaproteobacteria	Burkholderiales	Burkholderiaceae	Trinickia
37	7.3415694	6.1283712	2047	1	28185	Bacteria	Myxococcota_A	UBA9160	UBA9160	UBA4427	MED660
38	6.072736	6.368351	11097	1	28229	Bacteria	Proteobacteria	Gammaproteobacteria	Enterobacterales	Alteromonadaceae	Colwellia
39	6.8776217	2.9425867	1889	1	34034	Bacteria	Proteobacteria	Alphaproteobacteria	Haliangiales	Haliangiaceae	UBA2376
40	7.317653	5.7977276	10692	1	34085	Bacteria	Bacteroidota	Bacteroidia	Flavobacteriales	Weeksellaceae	Riemerella
41	6.471847	5.9579635	18923	1	34103	Bacteria	Proteobacteria	Gammaproteobacteria	Burkholderiales	Burkholderiaceae	Sphaerotilus
42	11.033405	3.641919	2882	1	37752	Bacteria	Bacteroidota	Bacteroidia	Flavobacteriales	Flavobacteriaceae	Flavobacterium
43	8.633138	5.8298664	1640	1	39693	Bacteria	Proteobacteria	Actinomycetia	Mycobacteriales	Mycobacteriaceae	Mycobacterium
44	36.42948	2.9861474	13114	4	40324	Bacteria	Proteobacteria	Gammaproteobacteria	Xanthomonadales	Xanthomonadaceae	Stenotrophomonas
45	6.499731	4.839378	1426	1	41985	Bacteria	Actinobacteriota	Actinomycetia	Actinomycetales	Microbacteriaceae	Agromyces
46	7.6905184	-1.2020856	1409	1	43263	Bacteria	Proteobacteria	Gammaproteobacteria	Pseudomonadales	Pseudomonadaceae	Pseudomonas_E
47	7.6896315	4.0173383	2256	1	44139	Bacteria	Proteobacteria	Gammaproteobacteria	Burkholderiales	Rhodocyclaceae	Thauera
48	5.8130155	6.284671	2902	1	45074	Bacteria	Proteobacteria	Gammaproteobacteria	Legionellales	Legionellaceae	Legionella
49	6.337142	4.9975657	4839	1	46469	Bacteria	Firmicutes	Bacilli	Lactobacillales	Aerococcaceae	Aerococcus
50	6.9626956	5.7599015	11355	1	47312	Bacteria	Actinobacteriota	Actinomycetia	Mycobacteriales	Mycobacteriaceae	Tsukamurella
51	6.9569025	6.250753	1952	1	47671	Bacteria	Proteobacteria	Gammaproteobacteria	Burkholderiales	Burkholderiaceae	Lautropia
52	6.9998055	1.0602695	4372	1	47716	Bacteria	Actinobacteriota	Actinomycetia	Streptomycetales	Streptomycetaceae	Streptomyces
53	7.2241435	7.277049	1646	1	47857	Bacteria	Actinobacteriota	Actinomycetia	Mycobacteriales	Micromonosporaceae	Micromonospora
54	6.9041557	7.25882	8012	1	47871	Bacteria	Actinobacteriota	Actinomycetia	Mycobacteriales	Micromonosporaceae	Micromonospora
55	5.7154007	4.5543003	1004	1	47951	Bacteria	Proteobacteria	Gammaproteobacteria	Enterobacterales	Vibrionaceae	Vibrio
56	6.9031134	5.8797593	11165	1	47994	Bacteria	Proteobacteria	Gammaproteobacteria	Burkholderiales	Burkholderiaceae	Leptothrix
57	3.6705184	9.941843	3170	2	50421	Bacteria	Proteobacteria	Gammaproteobacteria	Burkholderiales	Burkholderiaceae	Rhodoferax
58	6.7269354	-3.9180968	3415	1	51671	Bacteria	Actinobacteriota	Actinomycetia	Mycobacteriales	Pseudonocardiaceae	Sciscionella
59	6.9375772	6.353957	6709	1	53443	Bacteria	Firmicutes_A	Clostridia	Lachnospirales	Lachnospiraceae	Blautia_A
60	7.5695267	5.511691	3532	1	54398	Bacteria	Proteobacteria	Gammaproteobacteria	Chromatiales	Sedimenticolaceae	Endoriftia
61	7.5210276	-0.57460916	1864	1	56458	Bacteria	Proteobacteria	Gammaproteobacteria	Pseudomonadales	Enterobacteriaceae	Pantoea
62	16.4861	18.329449	17702	3	59620	Bacteria	Firmicutes_A	Clostridia	Lachnospirales	Lachnospiraceae	Enterocloster
63	2.7631419	9.563953	7815	1	61648	Bacteria	Proteobacteria	Gammaproteobacteria	Burkholderiales	Rhodocyclaceae	Azonexus
64	3.5018127	9.211294	3439	1	67304	Bacteria	Proteobacteria	Gammaproteobacteria	Burkholderiales	Rhodocyclaceae	Azonexus
65	6.945397	1.1104877	5783	1	67373	Bacteria	Firmicutes_A	Clostridia	Oscillospirales	Streptomycetaceae	Streptomyces
66	18.602379	5.3642983	23132	3	68239	Bacteria	Actinobacteriota	Actinomycetia	Streptomycetales	Streptomycetaceae	Streptomyces
67	-9.424784	14.968871	1721	1	69279	Bacteria	Proteobacteria	Alphaproteobacteria	Rhizobiales	Rhizobiaceae	Mesorhizobium
68	8.134262	5.137067	4053	1	69484	Bacteria	Actinobacteriota	Actinomycetia	Mycobacteriales	Micromonosporaceae	Actinoplanes
69	6.933908	6.4799657	1064	1	70125	Bacteria	Nitrospirota	Nitrospiria	Nitrospirales	Nitrospiraceae	Nitrospira
70	25.089417	26.616758	8035	3	76731	Bacteria	Proteobacteria	Gammaproteobacteria	Burkholderiales	Burkholderiaceae	Pelomonas
71	12.368428	12.188177	11463	1	78229	Bacteria	Proteobacteria	Gammaproteobacteria	Burkholderiales	Burkholderiaceae	Acidovorax_D
72	12.330708	12.150619	1103	1	80881	Bacteria	Proteobacteria	Gammaproteobacteria	Burkholderiales	Burkholderiaceae	Acidovorax_D
73	1.9290881	4.9982753	3131	1	81479	Bacteria	Proteobacteria	Gammaproteobacteria	Burkholderiales	Burkholderiaceae	Rhodoferax
74	7.0028753	6.3630114	2012	1	82654	Bacteria	Cyanobacteria	Cyanobacteriia	Pseudanabaenales	Pseudanabaenaceae	PCC-7367
75	6.5704565	4.891487	7087	1	82996	Bacteria	Proteobacteria	Gammaproteobacteria	Enterobacterales	Enterobacteriaceae	Serratia
76	6.737216	6.1762714	1105	1	83767	Bacteria	Proteobacteria	Gammaproteobacteria	Burkholderiales	Burkholderiaceae	Propionivibrio
77	6.0536246	5.0056386	1383	1	84022	Bacteria	Firmicutes_A	Clostridia	Peptostreptococcales	Natronincolaceae	Clostridium_W
78	6.846252	6.7484345	1126	1	92407	Bacteria	Firmicutes	Bacilli	Mycoplasmatales	Metamycoplasmataceae	Metamycoplasma
79	11.979652	17.759521	4055	1	92442	Bacteria	Actinobacteriota	Actinomycetia	Actinomycetales	Micrococcaceae	Arthrobacter_A
80	5.112733	6.1610456	4603	1	95485	Bacteria	Proteobacteria	Gammaproteobacteria	Burkholderiales	Burkholderiaceae	Burkholderia
81	6.3639593	6.1825523	8013	1	104099	Bacteria	Proteobacteria	Alphaproteobacteria	Acetobacterales	Acetobacteraceae	Acetobacter
82	30.39124	18.764402	8564	1	105219	Bacteria	Proteobacteria	Gammaproteobacteria	Burkholderiales	Burkholderiaceae	Ralstonia
83	7.1278796	5.2023096	4070	1	106634	Bacteria	Proteobacteria	Gammaproteobacteria	Ectothiorhodospirales	Thioalkalivibrionaceae	Thioalkalivibrio
84	6.7658224	3.7492423	55980	1	109790	Bacteria	Firmicutes	Bacilli	Lactobacillales	Lactobacillaceae	Lactobacillus
85	6.97073	0.9880309	1507	1	113567	Bacteria	Actinobacteriota	Actinomycetia	Mycobacteriales	Streptomycetaceae	Streptomyces
86	16.806488	26.059868	41872	4	113574	Bacteria	Proteobacteria	Alphaproteobacteria	Rhizobiales	Hyphomicrobiaceae	Hyphomicrobium
87	7.491351	5.174333	6457	1	115979	Bacteria	Firmicutes	Bacilli	Bacillales	Bacillaceae_A	Bacillus_AC
88	7.192583	6.1786027	24093	1	120965	Bacteria	Planctomycetota	Planctomycetes	Pirellulales	Thermoguttaceae	RUG369
89	7.2385654	5.9786267	1257	1	121428	Bacteria	Proteobacteria	Alphaproteobacteria	Sphingomonadales	Sphingomonadaceae	Sphingobium
90	8.627556	7.7561264	165492	1	135739	Bacteria	Proteobacteria	Gammaproteobacteria	Pseudomonadales	Oleiphilaceae	Marinobacter
91	5.942776	6.473171	1990	1	135826	Bacteria	Firmicutes	Bacilli	Bacillales	Jeotgalibacillaceae	Jeotgalibacillus
92	6.786768	5.9663687	9682	1	146018	Bacteria	Actinobacteriota	Actinomycetia	Mycobacteriales	Mycobacteriaceae	Mycobacterium
93	4.788404	7.576805	1583	1	146939	Bacteria	Proteobacteria	Gammaproteobacteria	Burkholderiales	Rhodocyclaceae	Azospira
94	15.088715	46.35132	135951	5	146940	Bacteria	Proteobacteria	Gammaproteobacteria	Burkholderiales	Rhodocyclaceae	Azonexus
95	10.268426	38.493065	40974	4	151985	Bacteria	Desulfobacterota	Desulfovibrionia	Desulfovibrionales	Desulfovibrionaceae	Solidesulfovibrio
96	4.6255417	1.5050054	4142	1	152682	Bacteria	Proteobacteria	Alphaproteobacteria	Sphingomonadales	Sphingomonadaceae	Sphingomonas
97	8.66769	5.9192705	1582	1	154654	Bacteria	Actinobacteriota	Actinomycetia	Mycobacteriales	Mycobacteriaceae	Mycobacterium
98	6.6710234	5.6149592	3768	1	158899	Bacteria	Proteobacteria	Gammaproteobacteria	Burkholderiales	Burkholderiaceae	Collimonas
99	51.859516	171.35358	223140	18	159087	Bacteria	Proteobacteria	Gammaproteobacteria	Burkholderiales	Rhodocyclaceae	Azonexus
100	7.1473103	5.9451857	4985	1	163877	Bacteria	Proteobacteria	Bacilli	Burkholderiales	Amphibacillaceae	Virgibacillus_F
101	6.2543163	5.777876	37422	1	165186	Bacteria	Firmicutes_A	Clostridia	Oscillospirales	Ruminococcaceae	Ruminococcus_D
102	6.5438538	5.66603	2157	1	165190	Bacteria	Actinobacteriota	Actinomycetia	Coriobacteriales	Coriobacteriaceae	Collinsella
103	9.048243	0.8091324	1131	1	165438	Bacteria	Proteobacteria	Gammaproteobacteria	Xanthomonadales	Xanthomonadaceae	Stenotrophomonas
104	7.7215304	2.9487648	1490	1	169427	Bacteria	Proteobacteria	Gammaproteobacteria	Burkholderiales	Burkholderiaceae	Paraburkholderia
105	18.18996	18.762636	15560	3	172733	Bacteria	Firmicutes_A	Clostridia	Oscillospirales	Acutalibacteraceae	RUG762
106	19.845757	18.050156	66984	3	179636	Bacteria	Proteobacteria	Gammaproteobacteria	Burkholderiales	Burkholderiaceae	Alicycliphilus
107	2.2412508	10.080128	1224	1	187303	Bacteria	Proteobacteria	Gammaproteobacteria	Burkholderiales	Rhodocyclaceae	Azonexus
108	10.094706	2.2704678	2033	1	189873	Bacteria	Proteobacteria	Alphaproteobacteria	Rhizobiales	Xanthobacteraceae	Bradyrhizobium
109	66.56315	30.97368	45629	5	198252	Bacteria	Proteobacteria	Alphaproteobacteria	Pelagibacterales	Pelagibacteraceae	Pelagibacter
110	6.015288	6.4455414	1149	1	198312	Bacteria	Proteobacteria	Alphaproteobacteria	Sphingomonadales	Sphingomonadaceae	Porphyrobacter
111	6.3307705	5.9371443	10816	1	202752	Bacteria	Firmicutes	Bacilli	Lactobacillales	Listeriaceae	Listeria
112	6.3065047	5.912636	25200	1	204773	Bacteria	Proteobacteria	Gammaproteobacteria	Burkholderiales	Burkholderiaceae	Herminiimonas
113	7.0029864	6.2704163	11356	1	207340	Bacteria	Proteobacteria	Alphaproteobacteria	Acetobacterales	Acetobacteraceae	Roseomonas
114	7.181468	5.9229727	6106	1	211460	Bacteria	Proteobacteria	Alphaproteobacteria	Rhizobiales	Xanthobacteraceae	Afipia
115	7.2820644	5.4462786	4300	1	213588	Bacteria	Bacteroidota	Bacteroidia	Xanthomonadales	Xanthomonadaceae	Thermomonas
116	7.667517	-1.166194	3484	1	219574	Bacteria	Proteobacteria	Gammaproteobacteria	Burkholderiales	Burkholderiaceae	Pseudomonas_E
117	5.9680758	6.335517	6211	1	221109	Bacteria	Firmicutes	Bacilli	Bacillales	Amphibacillaceae	Oceanobacillus
118	6.509609	6.4325333	4290	1	221126	Bacteria	Bacteroidota	Bacteroidia	Flavobacteriales	Flavobacteriaceae	Algibacter
119	6.186719	5.9925404	1437	1	225324	Bacteria	Proteobacteria	Alphaproteobacteria	Reyranellales	Reyranellaceae	Reyranella
120	6.06106	6.5238056	9858	1	228576	Bacteria	Firmicutes	Bacilli	Bacillales	Bacillaceae_D	Bacillus_H
121	6.508112	5.6871405	2251	1	228956	Bacteria	Bacteroidota	Bacteroidia	Flavobacteriales	Flavobacteriaceae	Maribacter
122	-0.10295158	12.228917	2251	1	229007	Bacteria	Proteobacteria	Gammaproteobacteria	Burkholderiales	Rhodocyclaceae	Azonexus
123	10.639494	3.843291	18388	1	229204	Bacteria	Bacteroidota	Bacteroidia	Flavobacteriales	Flavobacteriaceae	Flavobacterium
124	7.222095	5.7274075	1534	1	235986	Bacteria	Actinobacteriota	Actinomycetia	Streptomycetales	Streptomycetaceae	Streptomyces_B
125	6.1388235	5.671019	7343	1	240015	Bacteria	Acidobacteriota	Acidobacteriae	Acidobacteriales	Acidobacteriaceae	Acidobacterium
126	5.8280263	6.211054	32759	1	243230	Bacteria	Deinococcota	Deinococci	Deinococcales	Deinococcaceae	Deinococcus
127	-5851.2197	-2849.4912	19286931	809	247634	Bacteria	Proteobacteria	Gammaproteobacteria	Pseudomonadales	Halieaceae	Halioglobus
128	1328.5815	3744.7498	3645045	144	247639	Bacteria	Proteobacteria	Gammaproteobacteria	Pseudomonadales	Halieaceae	Luminiphilus
129	3.7708747	8.550378	23678	1	265293	Bacteria	Proteobacteria	Gammaproteobacteria	Burkholderiales	Rhodocyclaceae	Azonexus
130	6.6937866	4.5797133	4000	1	272569	Archaea	Halobacteriota	Halobacteria	Halobacteriales	Haloarculaceae	Haloarcula
131	7.385234	5.405893	3933	1	273063	Archaea	Thermoproteota	Thermoproteia	Sulfolobales	Sulfolobaceae	Sulfurisphaera
132	6.739775	-3.8890407	13983	1	273677	Bacteria	Actinobacteriota	Actinomycetia	Actinomycetales	Microbacteriaceae	Microbacterium
133	6.71165	-3.9282455	13377	1	273678	Bacteria	Proteobacteria	Gammaproteobacteria	Burkholderiales	Burkholderiaceae	Stappia
134	7.323375	6.235981	68656	1	274854	Archaea	Thermoplasmatota	Poseidoniia	Poseidoniales	Poseidoniaceae	MGIIa-L1
135	43.698467	176.37642	156617	18	281362	Bacteria	Proteobacteria	Gammaproteobacteria	Burkholderiales	Rhodocyclaceae	Azonexus
136	5.7590938	5.408447	28634	1	290052	Bacteria	Firmicutes_A	Clostridia	Lachnospirales	Lachnospiraceae	Acetivibrio_A
137	6.7524066	4.957082	7190	1	292415	Bacteria	Proteobacteria	Gammaproteobacteria	Burkholderiales	Thiobacillaceae	Thiobacillus
138	7.0663824	6.055392	5248	1	293428	Bacteria	Firmicutes_A	Clostridia	Tissierellales	Helcococcaceae	Anaerococcus
139	8.331205	5.463111	8756	1	300028	Bacteria	Proteobacteria	Alphaproteobacteria	Rhodobacterales	Rhodobacteraceae	Rhodococcus
140	13.945648	11.244999	4506	2	301301	Bacteria	Firmicutes_A	Clostridia	Lachnospirales	Lachnospiraceae	Roseburia
141	4.300339	6.072382	18745	1	313594	Bacteria	Bacteroidota	Bacteroidia	Flavobacteriales	Flavobacteriaceae	Polaribacter
142	7.3968706	6.1336827	22927	1	314256	Bacteria	Proteobacteria	Alphaproteobacteria	Rhodobacterales	Rhodobacteraceae	Oceanicola
143	18.472958	16.863415	3873486	3	314270	Bacteria	Proteobacteria	Alphaproteobacteria	Rhodobacterales	Rhodobacteraceae	Planktotalea
144	7.2777004	3.9465685	1919	1	314275	Bacteria	Proteobacteria	Gammaproteobacteria	Enterobacterales	Alteromonadaceae	Alteromonas
145	7.4871087	5.7271895	9513	1	314285	Bacteria	Proteobacteria	Gammaproteobacteria	Pseudomonadales	Halieaceae	Congregibacter
146	7.0047936	5.661248	8691	1	317655	Bacteria	Proteobacteria	Alphaproteobacteria	Sphingomonadales	Sphingomonadaceae	Sphingopyxis
147	6.125587	6.2699804	3359	1	325473	Bacteria	Proteobacteria	Gammaproteobacteria	Burkholderiales	Rhodocyclaceae	Psychroserpens
148	5.2572317	6.8446665	4073	1	327160	Bacteria	Proteobacteria	Gammaproteobacteria	Burkholderiales	Rhodocyclaceae	Accumulibacter
149	5.5928526	5.7451115	38114	1	329993	Bacteria	Proteobacteria	Gammaproteobacteria	Enterobacterales	Alteromonadaceae	Colwellia_A
150	6.790592	6.508299	1353	1	331869	Bacteria	Proteobacteria	Alphaproteobacteria	Thalassobaculales	Thalassobaculaceae	BAL199
151	6.953833	5.655646	60989	1	332950	Bacteria	Firmicutes	Bacilli	Lactobacillales	Enterococcaceae	Enterococcus
152	6.7965436	6.473343	1017	1	335286	Bacteria	Proteobacteria	Alphaproteobacteria	Rhizobiales	Rhizobiaceae	Ochrobactrum
153	6.5433054	5.2301097	8534	1	339866	Bacteria	Proteobacteria	Gammaproteobacteria	Burkholderiales	Burkholderiaceae	Thiomonas
154	5.9710608	6.3505483	4440	1	343013	Bacteria	Proteobacteria	Gammaproteobacteria	Burkholderiales	Burkholderiaceae	Acidovorax_C
155	5.4416656	6.1970057	1839	1	351345	Bacteria	Proteobacteria	Gammaproteobacteria	Burkholderiales	Burkholderiaceae	Polynucleobacter
156	8.497558	5.890513	1036	1	354243	Bacteria	Actinobacteriota	Actinomycetia	Mycobacteriales	Mycobacteriaceae	Mycobacterium
157	6.7358956	6.29597	10134	1	354355	Bacteria	Bacteroidota	Bacteroidia	Chitinophagales	Chitinophagaceae	Niastella
158	10.012146	4.3712144	7180	1	361581	Bacteria	Bacteroidota	Bacteroidia	Flavobacteriales	Flavobacteriaceae	Tenacibaculum
159	9.41668	11.37151	14133	2	363844	Bacteria	Proteobacteria	Gammaproteobacteria	Burkholderiales	Burkholderiaceae	Variovorax
160	12.566591	12.483796	3544	1	364030	Bacteria	Proteobacteria	Gammaproteobacteria	Burkholderiales	Burkholderiaceae	Acidovorax_D
161	-0.59425753	6.3679557	11240	1	365044	Bacteria	Proteobacteria	Gammaproteobacteria	Burkholderiales	Burkholderiaceae	Polaromonas
162	1940.8329	2621.069	3696631	100	367336	Bacteria	Proteobacteria	Alphaproteobacteria	Rhodobacterales	Rhodobacteraceae	Amylibacter
163	5.927621	6.0856285	6649	1	372781	Bacteria	Cyanobacteria	Cyanobacteriia	Cyanobacteriales	Nostocaceae	Fischerella
164	6.702456	4.7547846	11488	1	373672	Bacteria	Bacteroidota	Bacteroidia	Flavobacteriales	Weeksellaceae	Chryseobacterium
165	6.045923	5.731194	9287	1	375286	Bacteria	Proteobacteria	Gammaproteobacteria	Burkholderiales	Burkholderiaceae	Herminiimonas
166	7.4377966	5.8422866	6589	1	375451	Bacteria	Proteobacteria	Alphaproteobacteria	Rhodobacterales	Rhodobacteraceae	Roseobacter
167	5.0344167	3.5065577	19152	1	378794	Bacteria	Firmicutes_B	Syntrophomonadia	Syntrophomonadales	Syntrophomonadaceae	Syntrophomonas
168	18.281988	-205.80826	694327	22	388401	Bacteria	Proteobacteria	Alphaproteobacteria	Rhodobacterales	Rhodobacteraceae	HTCC2150
169	5.83431	5.285125	19620	1	388467	Bacteria	Cyanobacteria	Cyanobacteriia	Cyanobacteriales	Phormidiaceae	Planktothrix
170	6.9598694	5.302465	1194	1	391616	Bacteria	Proteobacteria	Alphaproteobacteria	Rhodobacterales	Rhodobacteraceae	Octadecabacter
171	5.2359977	7.280251	7858	1	391953	Bacteria	Proteobacteria	Gammaproteobacteria	Burkholderiales	Burkholderiaceae	Aquincola
172	6.85186	5.7602086	1578	1	394096	Bacteria	Myxococcota	Myxococcia	Myxococcales	Myxococcaceae	Hyalangium
173	7.3560634	6.484831	18850	1	400055	Bacteria	Bacteroidota	Bacteroidia	Flavobacteriales	Flavobacteriaceae	Aquimarina
174	7.1121016	5.517823	1600	1	401471	Bacteria	Proteobacteria	Gammaproteobacteria	Burkholderiales	Burkholderiaceae	Undibacterium
175	7.5447044	-0.9421445	1335	1	404407	Bacteria	Proteobacteria	Gammaproteobacteria	Burkholderiales	Burkholderiaceae	Variovorax
176	5.8900228	6.1715083	2820	1	405782	Bacteria	Proteobacteria	Gammaproteobacteria	Burkholderiales	Streptomycetaceae	Streptacidiphilus
177	9.235068	-25.155054	5349	1	413434	Bacteria	Bacteroidota	Bacteroidia	Chitinophagales	Chitinophagaceae	Sediminibacterium
178	7.6103005	5.158833	2905	1	415229	Bacteria	Proteobacteria	Gammaproteobacteria	Xanthomonadales	Xanthomonadaceae	Pseudoxanthomonas_A
179	11.318434	3.414358	20096	1	415425	Bacteria	Bacteroidota	Bacteroidia	Flavobacteriales	Flavobacteriaceae	Flavobacterium
180	25.660686	132.36755	217848	13	418702	Bacteria	Proteobacteria	Gammaproteobacteria	Burkholderiales	Rhodocyclaceae	Azonexus
181	11.23641	3.470791	5036	1	428988	Bacteria	Bacteroidota	Bacteroidia	Flavobacteriales	Flavobacteriaceae	Flavobacterium
182	37.17281	55.982536	27348	3	431059	Bacteria	Proteobacteria	Gammaproteobacteria	Burkholderiales	Burkholderiaceae	Pelomonas
183	11.905316	7.4769373	51850	2	431060	Bacteria	Proteobacteria	Gammaproteobacteria	Burkholderiales	Burkholderiaceae	Roseateles
184	7.03733	5.863591	19937	1	435591	Bacteria	Bacteroidota	Bacteroidia	Bacteroidales	Tannerellaceae	Parabacteroides
185	6.7961817	5.838774	4109	1	435897	Bacteria	Proteobacteria	Gammaproteobacteria	Xanthomonadales	Xanthomonadaceae	Lysobacter
186	6.364465	5.5435524	8555	1	440514	Bacteria	Bacteroidota	Bacteroidia	Flavobacteriales	Flavobacteriaceae	Maribacter
187	3.2450871	9.181242	1612	1	446466	Bacteria	Proteobacteria	Gammaproteobacteria	Burkholderiales	Rhodocyclaceae	Azonexus
188	5.5362377	5.70202	13227	1	453575	Bacteria	Proteobacteria	Gammaproteobacteria	Burkholderiales	Burkholderiaceae	Candidimonas_A
189	6.1098385	6.511658	13725	1	454006	Bacteria	Bacteroidota	Bacteroidia	Flavobacteriales	Weeksellaceae	Epilithonimonas
190	7.1508117	5.767542	3834	1	454594	Bacteria	Proteobacteria	Gammaproteobacteria	Xanthomonadales	Xanthomonadaceae	Luteimonas
191	5.8569517	6.133292	11940	1	457575	Bacteria	Proteobacteria	Gammaproteobacteria	Burkholderiales	Burkholderiaceae	Rivibacter
192	6.715713	6.5596447	1567	1	465515	Bacteria	Actinobacteriota	Actinomycetia	Actinomycetales	Micrococcaceae	Micrococcus
193	6.3722906	5.416402	6914	1	465721	Bacteria	Proteobacteria	Gammaproteobacteria	Steroidobacterales	Steroidobacteraceae	Steroidobacter
194	290.5945	124.83149	403063	21	466038	Bacteria	Proteobacteria	Alphaproteobacteria	Pelagibacterales	Pelagibacteraceae	Pelagibacter
195	6.8680553	2.325012	9297	1	476552	Bacteria	Bacteroidota	Bacteroidia	Flavobacteriales	Flavobacteriaceae	Streptomyces
196	6.2406435	7.2953615	2770	1	480813	Bacteria	Proteobacteria	Gammaproteobacteria	Enterobacterales	Enterobacteriaceae	Tatumella
197	7.5300584	3.3398194	2939	1	487049	Bacteria	Proteobacteria	Gammaproteobacteria	Burkholderiales	SG8-39	SCGC-AG-212-J23
198	-4.118102	42.646885	21752	5	487796	Bacteria	Bacteroidota	Bacteroidia	Flavobacteriales	Flavobacteriaceae	MS024-2A
199	26.594284	13.618994	87963	4	487797	Bacteria	Bacteroidota	Bacteroidia	Flavobacteriales	Flavobacteriaceae	MAG-120531
200	6.3345923	6.4421897	13155	1	504487	Bacteria	Bacteroidota	Bacteroidia	Flavobacteriales	Flavobacteriaceae	Jejuia
201	4.8996496	2.2128506	3546	1	504805	Bacteria	Actinobacteriota	Actinomycetia	Streptosporangiales	Streptosporangiaceae	Sinosporangium
202	5.1184993	4.8338394	3475	1	509635	Bacteria	Bacteroidota	Bacteroidia	Sphingobacteriales	Sphingobacteriaceae	Pedobacter
203	6.6164756	6.0906568	3354	1	511998	Bacteria	Proteobacteria	Gammaproteobacteria	Enterobacterales	Vibrionaceae	Aliivibrio
204	38.42271	39.1501	18364	3	512030	Bacteria	Proteobacteria	Alphaproteobacteria	Burkholderiales	Burkholderiaceae	Acidovorax_D
205	6.799511	6.4450393	5648	1	516124	Bacteria	Actinobacteriota	Actinomycetia	Streptomycetales	Streptomycetaceae	Embleya
206	11.633012	11.355713	8941	2	528244	Bacteria	Proteobacteria	Alphaproteobacteria	Azospirillales	Azospirillaceae	Azospirillum
207	25.832912	25.499569	13150	4	538949	Bacteria	Bacteroidota	Bacteroidia	Bacteroidales	UBA932	CAG-831
208	5.3350425	5.06412	30785	1	541003	Bacteria	Firmicutes_A	Clostridia	Oscillospirales	Ruminococcaceae	Angelakisella
209	7.121693	6.3810415	2980	1	546160	Bacteria	Actinobacteriota	Actinomycetia	Mycobacteriales	Mycobacteriaceae	Dietzia
210	5.447116	6.1209626	6069	1	556055	Bacteria	Proteobacteria	Gammaproteobacteria	Burkholderiales	Burkholderiaceae	Polynucleobacter
211	6.2280602	6.837783	8697	1	558541	Bacteria	Proteobacteria	Gammaproteobacteria	Burkholderiales	Burkholderiaceae	Shewanella
212	11.925975	17.716722	3094	1	564710	Bacteria	Firmicutes	Bacilli	Lactobacillales	Vagococcaceae	Vagococcus_B
213	9.343843	-0.6490608	16145	1	565073	Bacteria	Actinobacteriota	Actinomycetia	Propionibacteriales	Nocardioidaceae	Nocardioides
214	12.713093	-3.6591015	19102	1	568098	Bacteria	Proteobacteria	Alphaproteobacteria	Rhodobacterales	Rhodobacteraceae	Salipiger
215	8.072972	7.174702	1226	1	568860	Bacteria	Proteobacteria	Gammaproteobacteria	Burkholderiales	Burkholderiaceae	Nonomuraea
216	6.102859	5.7597046	2645	1	570835	Bacteria	Acidobacteriota	Acidobacteriae	Acidobacteriales	Acidobacteriaceae	Edaphobacter
217	8.26785	6.704605	3282	1	573060	Bacteria	Proteobacteria	Gammaproteobacteria	Burkholderiales	Burkholderiaceae	Acidovorax_B
218	6.0686216	3.5603013	3339	1	574966	Bacteria	Proteobacteria	Alphaproteobacteria	Rhizobiales	Halomonadaceae	Halomonas
219	6.2869935	6.5032496	37464	1	575593	Bacteria	Firmicutes_A	Clostridia	Lachnospirales	Lachnospiraceae	Lachnoanaerobaculum
220	6.501155	5.2970243	8734	1	576131	Bacteria	Proteobacteria	Alphaproteobacteria	Rhodobacterales	Rhodobacteraceae	Lentibacter
221	9.890849	10.965435	1877	1	579545	Bacteria	Proteobacteria	Gammaproteobacteria	Enterobacterales	Alteromonadaceae	Pseudoalteromonas
222	9.911038	10.925445	91156	1	579571	Bacteria	Proteobacteria	Gammaproteobacteria	Enterobacterales	Alteromonadaceae	Pseudoalteromonas
223	7.286219	5.4258895	6349	1	582607	Bacteria	Proteobacteria	Gammaproteobacteria	Burkholderiales	Burkholderiaceae	Kinneretia
224	16.693306	13.280509	9758	2	592050	Bacteria	Proteobacteria	Gammaproteobacteria	Burkholderiales	Burkholderiaceae	Acidovorax_B
225	29.97166	18.329294	11889	1	633131	Bacteria	Proteobacteria	Alphaproteobacteria	Rhodobacterales	Rhodobacteraceae	R2A62
226	6.127252	6.0563173	2472	1	639030	Bacteria	Acidobacteriota	Acidobacteriae	Acidobacteriales	Acidobacteriaceae	Edaphobacter
227	5.866061	5.4940777	42341	1	639310	Bacteria	Bacteroidota	Bacteroidia	Flavobacteriales	Flavobacteriaceae	Olleya
228	7.1276994	5.4562154	4004	1	643867	Bacteria	Bacteroidota	Bacteroidia	Cytophagales	Cyclobacteriaceae	Marivirga
229	6.2959676	4.905752	2966	1	644220	Bacteria	Proteobacteria	Gammaproteobacteria	Xanthomonadales	Marinicellaceae	Marinicella
230	7.3300204	4.6576424	5923	1	645616	Bacteria	Proteobacteria	Gammaproteobacteria	Burkholderiales	Burkholderiaceae	Eoetvoesia
231	5.727972	6.847802	2846	1	649841	Bacteria	Proteobacteria	Gammaproteobacteria	Burkholderiales	Sulfuricellaceae	Sulfuricella_A
232	10.990492	3.6899552	1168	1	657326	Bacteria	Bacteroidota	Bacteroidia	Flavobacteriales	Flavobacteriaceae	Flavobacterium
233	6.558863	6.5126476	6983	1	657387	Bacteria	Acidobacteriota	Holophagae	Holophagales	Holophagaceae	Kushneria
234	5.980318	6.271309	1691	1	658143	Bacteria	Firmicutes	Bacilli	RF39	CAG-1000	CAG-582
235	6.2950587	4.9812717	1622	1	660522	Archaea	Halobacteriota	Halobacteria	Halobacteriales	Haloferacaceae	Haloplanus
236	576.1256	-96.338554	1157061	32	666509	Bacteria	Proteobacteria	Alphaproteobacteria	Rhodobacterales	Rhodobacteraceae	Planktomarina
237	6.243081	6.14502	5560	1	676201	Bacteria	Actinobacteriota	Actinomycetia	Actinomycetales	Beutenbergiaceae	Miniimonas
238	6.4212356	4.84715	1236	1	682998	Bacteria	Proteobacteria	Gammaproteobacteria	Pseudomonadales	Pseudomonadaceae	Pseudomonas_D
239	11.270723	3.4524825	8774	1	683124	Bacteria	Proteobacteria	Gammaproteobacteria	Xanthomonadales	Flavobacteriaceae	Flavobacterium
240	6.0985737	4.2404823	23166	1	686624	Bacteria	Actinobacteriota	Actinomycetia	Propionibacteriales	Propionibacteriaceae	Tessaracoccus
241	7.3678193	7.589985	12110	1	690417	Bacteria	Proteobacteria	Alphaproteobacteria	Rhodobacterales	Rhodobacteraceae	Paracoccus
242	6.951831	1.0282136	1143	1	700597	Bacteria	Actinobacteriota	Actinomycetia	Streptomycetales	Streptomycetaceae	Streptomyces
243	6.4812765	5.0895	2524	1	701189	Bacteria	Proteobacteria	Gammaproteobacteria	Xanthomonadales	Xanthomonadaceae	VAHJ01
244	6.0587363	5.0149493	3336	1	716813	Bacteria	Proteobacteria	Gammaproteobacteria	Pseudomonadales	Alteromonadaceae	Psychrosphaera
245	7.1402984	0.8868382	14705	1	718288	Bacteria	Actinobacteriota	Actinomycetia	Streptomycetales	Streptomycetaceae	Streptomyces
246	9.899149	2.4996474	7465	1	722472	Bacteria	Proteobacteria	Alphaproteobacteria	Rhizobiales	Xanthobacteraceae	Bradyrhizobium
247	6.935194	6.328808	1735	1	744406	Bacteria	Proteobacteria	Gammaproteobacteria	Burkholderiales	Rhodocyclaceae	Azonexus
248	6.6737356	6.153025	6587	1	744985	Bacteria	Proteobacteria	Gammaproteobacteria	HIMB59	HIMB59	HIMB59
249	4.8972173	5.7843347	2007	1	754417	Bacteria	Bacteroidota	Bacteroidia	Flavobacteriales	Flavobacteriaceae	Winogradskyella
250	7.2518535	5.352687	2056	1	760192	Bacteria	Bacteroidota	Bacteroidia	Chitinophagales	Saprospiraceae	Haliscomenobacter
251	5.5085526	6.9365683	30567	1	762486	Bacteria	Bacteroidota	Bacteroidia	Flavobacteriales	Flavobacteriaceae	Lutibacter
252	12.422553	11.4166565	15345	2	765821	Bacteria	Firmicutes_A	Clostridia	Lachnospirales	Lachnospiraceae	Blautia_A
253	3.9586852	8.346778	6008	1	857265	Bacteria	Proteobacteria	Gammaproteobacteria	Burkholderiales	Rhodocyclaceae	Azonexus
254	5.302173	4.885029	6495	1	871959	Bacteria	Actinobacteriota	Actinomycetia	Mycobacteriales	Pseudonocardiaceae	Amycolatopsis
255	8.598746	2.6599956	4654	1	887062	Bacteria	Proteobacteria	Gammaproteobacteria	Burkholderiales	Burkholderiaceae	Hylemonella
256	6.302625	6.114234	2840	1	889274	Bacteria	Myxococcota	Polyangia	Polyangiales	Polyangiaceae	Polyangium
257	5.40166	7.168214	1655	1	903818	Bacteria	Acidobacteriota	Holophagae	Holophagales	Holophagaceae	Holophaga
258	6.8736286	6.2764306	3828	1	906888	Bacteria	Bacteroidota	Bacteroidia	Flavobacteriales	Flavobacteriaceae	Nonlabens
259	6.712054	5.488648	4161	1	912802	Bacteria	Bacteroidota	Bacteroidia	Flavobacteriales	Flavobacteriaceae	Algibacter_D
260	6.4422975	6.617896	148528	1	913333	Archaea	Thermoproteota	Nitrososphaeria	Nitrososphaerales	Nitrosopumilaceae	Nitrosopelagicus
261	53.747658	-138.93073	43598	6	925409	Bacteria	Bacteroidota	Bacteroidia	Chitinophagales	Chitinophagaceae	Sediminibacterium
262	22.053194	-0.40798137	1211	1	926559	Bacteria	Bacteroidota	Bacteroidia	Flavobacteriales	Flavobacteriaceae	UBA9320
263	6.3982897	4.8440776	1738	1	926562	Bacteria	Bacteroidota	Bacteroidia	Flavobacteriales	Schleiferiaceae	Owenweeksia
264	6.7950234	6.8152285	3772	1	929703	Bacteria	Bacteroidota	Bacteroidia	Cytophagales	Spirosomaceae	Flectobacillus
265	5.595725	6.211488	4177	1	939296	Bacteria	Proteobacteria	Alphaproteobacteria	Puniceispirillales	AAA536-G10	AAA536-G10
266	5.811086	6.1499743	1001	1	983544	Bacteria	Bacteroidota	Bacteroidia	Flavobacteriales	Flavobacteriaceae	Lacinutrix
267	7.667585	2.880471	2790	1	984307	Bacteria	Proteobacteria	Gammaproteobacteria	Burkholderiales	Burkholderiaceae	Nitrosospira
268	6.383111	6.519178	26671	1	991905	Bacteria	Proteobacteria	Alphaproteobacteria	Rhizobiales	Stappiaceae	Polymorphum
269	3.9613237	6.1585393	10180	1	996801	Bacteria	Bacteroidota	Bacteroidia	Flavobacteriales	Flavobacteriaceae	Polaribacter
270	17.96875	21.109138	13390	3	999628	Bacteria	Proteobacteria	Gammaproteobacteria	Burkholderiales	Rhodocyclaceae	Methyloversatilis
271	7.3453197	5.466617	1572	1	1002116	Bacteria	Proteobacteria	Gammaproteobacteria	Burkholderiales	Burkholderiaceae	Pigmentiphaga
272	7.581042	6.057905	1875	1	1002672	Bacteria	Proteobacteria	Alphaproteobacteria	Pelagibacterales	Pelagibacteraceae	IMCC9063
273	-359.36285	177.73224	595830	28	1007119	Bacteria	Proteobacteria	Gammaproteobacteria	SAR86	D2472	SCGC-AAA076-P13
274	75.36506	95.39194	86626	17	1009412	Bacteria	Bacteroidota	Bacteroidia	Flavobacteriales	Flavobacteriaceae	SCGC-AAA160-P02
275	6.077426	6.036683	3596	1	1009415	Bacteria	Verrucomicrobiota	Verrucomicrobiae	Pedosphaerales	AAA164-E04	AAA164-E04
276	66.035675	96.34748	352548	7	1009418	Bacteria	Verrucomicrobiota	Verrucomicrobiae	Verrucomicrobiales	Akkermansiaceae	SW10
277	-109.57619	51.72055	56752	8	1009426	Bacteria	Proteobacteria	Gammaproteobacteria	SAR86	D2472	SCGC-AAA076-P13
278	6.5778737	6.8494644	2203	1	1033736	Bacteria	Actinobacteriota	Actinomycetia	Actinomycetales	Brevibacteriaceae	Brevibacterium
279	5.82096	4.4910364	3921	1	1033743	Bacteria	Firmicutes	Bacilli	Paenibacillales	Paenibacillaceae	Paenibacillus_L
280	7.6437054	3.430085	4979	1	1038869	Bacteria	Proteobacteria	Gammaproteobacteria	Burkholderiales	Burkholderiaceae	Paraburkholderia
281	10.3384	2.059858	2039	1	1040989	Bacteria	Proteobacteria	Alphaproteobacteria	Rhizobiales	Xanthobacteraceae	Bradyrhizobium
282	6.2670536	5.0515513	4273	1	1048642	Bacteria	Proteobacteria	Gammaproteobacteria	Enterobacterales	Alteromonadaceae	Aliidiomarina
283	7.0653267	5.748927	6078	1	1050370	Bacteria	Proteobacteria	Gammaproteobacteria	Burkholderiales	Burkholderiaceae	Thiomonas
284	8.63966	8.848586	8427	1	1069642	Bacteria	Bdellovibrionota	Bdellovibrionia	Bdellovibrionales	Bdellovibrionaceae	Bdellovibrio
285	6.129462	6.43789	15621	1	1076588	Bacteria	Proteobacteria	Gammaproteobacteria	Chromatiales	Sedimenticolaceae	Thiolapillus
286	7.0013156	5.870025	4057	1	1076937	Bacteria	Proteobacteria	Gammaproteobacteria	Nevskiales	Nevskiaceae	Fontimonas
287	14.667437	15.082045	20533	2	1077935	Bacteria	Proteobacteria	Alphaproteobacteria	Rhodobacterales	Rhodobacteraceae	Paracoccus
288	7.641681	-1.2354047	3910	1	1078355	Bacteria	Proteobacteria	Alphaproteobacteria	Rhizobiales	Beijerinckiaceae	Bosea
289	11.296962	3.436893	3263	1	1094466	Bacteria	Bacteroidota	Bacteroidia	Flavobacteriales	Flavobacteriaceae	Flavobacterium
290	7.86893	5.1181865	2439	1	1100720	Bacteria	Proteobacteria	Gammaproteobacteria	Burkholderiales	Burkholderiaceae	Limnohabitans
291	6.579607	6.061446	3950	1	1101192	Bacteria	Proteobacteria	Alphaproteobacteria	Rhizobiales	Beijerinckiaceae	Methylobacterium
292	6.19095	5.991021	1496	1	1110546	Bacteria	Firmicutes_C	Negativicutes	Veillonellales	Veillonellaceae	Veillonella
293	6.2093806	6.1370277	1099	1	1114880	Bacteria	Cyanobacteria	Cyanobacteriia	Cyanobacteriales	Nostocaceae	Aeromonas
294	2.2863905	10.029747	1612	1	1114924	Bacteria	Proteobacteria	Gammaproteobacteria	Burkholderiales	Rhodocyclaceae	Albimonas
295	6.5342774	5.923523	3141	1	1116369	Bacteria	Proteobacteria	Alphaproteobacteria	Rhizobiales	Rhizobiaceae	Aminobacter
296	6.8524837	4.790899	25331	1	1116472	Bacteria	Proteobacteria	Gammaproteobacteria	Methylococcales	Methylomonadaceae	Methyloglobulus
297	4.81085	7.4874415	1142	1	1120999	Bacteria	Proteobacteria	Gammaproteobacteria	Burkholderiales	Chitinibacteraceae	Andreprevotia
298	5.949193	6.57082	20348	1	1121001	Bacteria	Proteobacteria	Gammaproteobacteria	Burkholderiales	Chitinibacteraceae	Andreprevotia
299	6.35938	5.0964255	5416	1	1121029	Bacteria	Proteobacteria	Gammaproteobacteria	Burkholderiales	Rhodocyclaceae	Azoarcus_C
300	-0.4741348	36.74298	8194	3	1121032	Bacteria	Proteobacteria	Gammaproteobacteria	Burkholderiales	Rhodocyclaceae	Azonexus
301	4.5911465	7.4997473	1651	1	1121035	Bacteria	Proteobacteria	Gammaproteobacteria	Burkholderiales	Rhodocyclaceae	Azovibrio
302	7.102602	5.805152	32249	1	1121090	Bacteria	Firmicutes	Bacilli	Bacillales	Bacillaceae_C	Bacillus_AM
303	7.6713247	3.1586752	1158	1	1121127	Bacteria	Proteobacteria	Gammaproteobacteria	Burkholderiales	Burkholderiaceae	Paraburkholderia
304	7.301356	5.734162	45970	1	1121259	Bacteria	Firmicutes_A	Thermoanaerobacteria	Caldicellulosiruptorales	Caldicellulosiruptoraceae	Caldicellulosiruptor
305	7.578361	4.3284583	4931	1	1121349	Bacteria	Proteobacteria	Gammaproteobacteria	Burkholderiales	Burkholderiaceae	Comamonas
306	12.566226	16.427094	3369	2	1121920	Bacteria	Acidobacteriota	Holophagae	Holophagales	Holophagaceae	Geothrix
307	4.9894476	3.9731152	1336	1	1121954	Bacteria	Bacteroidota	Bacteroidia	Cytophagales	Hymenobacteraceae	Hymenobacter
308	11.875617	11.116091	2461	2	1122134	Bacteria	Proteobacteria	Gammaproteobacteria	Enterobacterales	Kangiellaceae	Kangiella
309	7.255805	5.278706	2701	1	1122135	Bacteria	Proteobacteria	Gammaproteobacteria	Kiloniellales	Kiloniellaceae	Kiloniella
310	4.7012835	7.766891	3977	1	1122158	Bacteria	Proteobacteria	Gammaproteobacteria	Burkholderiales	Leeiaceae	Leeia
311	5.4009523	5.676816	4556	1	1122215	Bacteria	Proteobacteria	Gammaproteobacteria	Burkholderiales	Burkholderiaceae	Massilia
312	5.889161	6.0243125	3940	1	1122599	Bacteria	Proteobacteria	Gammaproteobacteria	Pseudomonadales	Nitrincolaceae	Neptunomonas
313	13.703751	12.895919	151688	2	1122600	Bacteria	Proteobacteria	Alphaproteobacteria	Rhodobacterales	Rhodobacteraceae	Nereida
314	9.411302	-0.717948	2505	1	1122610	Bacteria	Actinobacteriota	Actinomycetia	Propionibacteriales	Nocardioidaceae	Nocardioides
315	5.4044547	7.0809073	26229	1	1122623	Bacteria	Proteobacteria	Gammaproteobacteria	Burkholderiales	Burkholderiaceae	Ottowia
316	7.262915	5.209816	15945	1	1122918	Bacteria	Firmicutes	Bacilli	Paenibacillales	Paenibacillaceae	Paenibacillus_Q
317	5.8326087	6.601933	56098	1	1122935	Bacteria	Proteobacteria	Gammaproteobacteria	Enterobacterales	Pasteurellaceae	Basfia_A
318	5.970716	6.4570894	102582	1	1123025	Bacteria	Actinobacteriota	Actinomycetia	Mycobacteriales	Pseudonocardiaceae	Pseudonocardia
319	6.5204806	4.8045487	3185	1	1123247	Bacteria	Proteobacteria	Alphaproteobacteria	Rhodobacterales	Rhodobacteraceae	Sediminimonas
320	7.0746264	3.893718	65757	1	1123255	Bacteria	Proteobacteria	Gammaproteobacteria	Burkholderiales	Burkholderiaceae	Giesbergeria
321	6.5663695	4.6548767	8744	1	1123501	Bacteria	Proteobacteria	Alphaproteobacteria	Rhodobacterales	Rhodobacteraceae	Wenxinia
322	6.567616	6.11371	3164	1	1123504	Bacteria	Proteobacteria	Gammaproteobacteria	Burkholderiales	Burkholderiaceae	Xenophilus
323	5.1386933	4.872693	8118	1	1128421	Bacteria	Chloroflexota	Chloroflexia	Chloroflexales	Herpetosiphonaceae	JKG1
324	6.2163606	5.122255	1997	1	1132028	Bacteria	Proteobacteria	Gammaproteobacteria	Pseudomonadales	Halieaceae	Chromatocurvus
325	6.564193	5.343801	10231	1	1136941	Bacteria	Actinobacteriota	Actinomycetia	Mycobacteriales	Mycobacteriaceae	Gordonia
326	5.4201	5.6484365	2574	1	1141883	Bacteria	Proteobacteria	Gammaproteobacteria	Burkholderiales	Burkholderiaceae	Massilia
327	10.306314	2.1001084	3611	1	1144344	Bacteria	Proteobacteria	Gammaproteobacteria	Burkholderiales	Burkholderiaceae	Bradyrhizobium
328	5.9552507	5.3923635	2656	1	1144888	Bacteria	Proteobacteria	Alphaproteobacteria	Rickettsiales	Rickettsiaceae	Rickettsia
329	6.1418476	5.402387	1225	1	1155689	Bacteria	Bacteroidota	Bacteroidia	Flavobacteriales	Flavobacteriaceae	Psychroflexus
330	7.1690288	6.352865	16465	1	1166337	Bacteria	Proteobacteria	Alphaproteobacteria	Sphingomonadales	Sphingomonadaceae	Sphingomonas_G
331	6.241539	6.2471657	24714	1	1166950	Bacteria	Proteobacteria	Gammaproteobacteria	Chromatiales	Chromatiaceae	Thiodictyon
332	7.293527	5.744421	4172	1	1177179	Bacteria	Proteobacteria	Gammaproteobacteria	Pseudomonadales	Alcanivoracaceae	Alcanivorax
333	5.9716597	5.298419	1671	1	1177755	Bacteria	Proteobacteria	Alphaproteobacteria	Rhizobiales	Methyloligellaceae	Methyloligella
334	6.8330946	5.467835	3471	1	1184609	Bacteria	Actinobacteriota	Actinomycetia	Actinomycetales	Dermatophilaceae	Kineosphaera
335	4.7667685	7.558989	1511	1	1190605	Bacteria	Proteobacteria	Gammaproteobacteria	Enterobacterales	Vibrionaceae	Enterovibrio
336	6.919155	1.7494428	1880	1	1192162	Bacteria	Actinobacteriota	Actinomycetia	Streptomycetales	Streptomycetaceae	Streptomyces
337	5.7819858	5.5546618	6628	1	1201290	Bacteria	Bdellovibrionota	Bacteriovoracia	Bacteriovoracales	Bacteriovoracaceae	DB6-IX
338	5.821412	7.3843236	2960	1	1206741	Bacteria	Actinobacteriota	Actinomycetia	Mycobacteriales	Mycobacteriaceae	Nocardia
339	5.616064	5.4106	1396	1	1208365	Bacteria	Proteobacteria	Gammaproteobacteria	SAR86	D2472	D2472
340	6.0298657	7.4112415	1003	1	1210067	Bacteria	Actinobacteriota	Actinomycetia	Mycobacteriales	Mycobacteriaceae	Nocardia
341	5.828819	7.1105337	11318	1	1210074	Bacteria	Actinobacteriota	Actinomycetia	Mycobacteriales	Mycobacteriaceae	Nocardia
342	6.8799973	5.7830157	1460	1	1211814	Bacteria	Proteobacteria	Alphaproteobacteria	Caulobacterales	Caulobacteraceae	Caulobacter
343	6.8314238	5.588351	68904	1	1216932	Bacteria	Proteobacteria	Gammaproteobacteria	Ectothiorhodospirales	Thioalkalivibrionaceae	Thioalkalivibrio
344	60.4087	37.15265	13049	2	1217052	Bacteria	Proteobacteria	Gammaproteobacteria	Burkholderiales	Burkholderiaceae	Ralstonia
345	6.148062	4.2049146	1079	1	1217718	Bacteria	Proteobacteria	Gammaproteobacteria	Burkholderiales	Burkholderiaceae	Cupriavidus
346	15.406989	5.9239025	9756	2	1218075	Bacteria	Proteobacteria	Gammaproteobacteria	Burkholderiales	Burkholderiaceae	Paraburkholderia
347	6.7223964	5.3854337	15113	1	1220559	Bacteria	Actinobacteriota	Actinomycetia	Streptosporangiales	Streptosporangiaceae	Spirillospora
348	105.18252	-33.177567	36280	8	1223802	Bacteria	Proteobacteria	Gammaproteobacteria	Burkholderiales	Rhodocyclaceae	Sulfuritalea
349	7.845484	5.091744	13562	1	1224150	Bacteria	Proteobacteria	Gammaproteobacteria	Enterobacterales	Enterobacteriaceae	Dickeya
350	7.75211	4.2394814	2362	1	1224163	Bacteria	Actinobacteriota	Actinomycetia	Mycobacteriales	Mycobacteriaceae	Corynebacterium
351	6.742084	6.399055	6577	1	1227945	Bacteria	Bacteroidota	Bacteroidia	Flavobacteriales	Flavobacteriaceae	Robertkochia
352	5.7281394	6.252668	2615	1	1235796	Bacteria	Firmicutes	Bacilli	Erysipelotrichales	Erysipelotrichaceae	Dubosiella
353	1809.3755	-4490.578	3895503	201	1235997	Bacteria	Proteobacteria	Alphaproteobacteria	Azospirillales	Azospirillaceae	Azospirillum
354	6.858922	6.1539884	4713	1	1246445	Bacteria	Actinobacteriota	Actinomycetia	Streptosporangiales	Streptosporangiaceae	Nocardiopsis
355	3.3074358	9.057674	8511	1	1248727	Bacteria	Proteobacteria	Gammaproteobacteria	Burkholderiales	Rhodocyclaceae	Azonexus
356	5.822645	6.1683555	3752	1	1249999	Bacteria	Bacteroidota	Bacteroidia	Flavobacteriales	Flavobacteriaceae	Lacinutrix
357	22.053099	-0.3440775	1025	1	1250295	Bacteria	Bacteroidota	Bacteroidia	Flavobacteriales	Flavobacteriaceae	UBA9320
358	6.8376875	6.015952	2000	1	1255698	Bacteria	Actinobacteriota	Actinomycetia	Actinomycetales	Microbacteriaceae	Mycetocola_B
359	6.514355	4.808059	13401	1	1261621	Bacteria	Proteobacteria	Gammaproteobacteria	Burkholderiales	Rhodocyclaceae	Azoarcus_A
360	6.4084234	4.9017076	2185	1	1262133	Bacteria	Caldatribacteriota	Caldatribacteriia	Caldatribacteriales	Caldatribacteriaceae	Caldatribacterium
361	6.636486	6.2539244	24418	1	1262973	Bacteria	Proteobacteria	Gammaproteobacteria	Enterobacterales	Succinivibrionaceae	Succinivibrio
362	7.1453977	5.3671274	2652	1	1263870	Bacteria	Planctomycetota	Planctomycetes	Pirellulales	Pirellulaceae	Rhodopirellula
363	376.6335	170.6322	518243	28	1265756	Bacteria	Proteobacteria	Alphaproteobacteria	Pelagibacterales	Pelagibacteraceae	Pelagibacter
364	916.1801	427.6269	1874567	70	1265757	Bacteria	Proteobacteria	Alphaproteobacteria	Pelagibacterales	Pelagibacteraceae	Pelagibacter
365	7.210854	5.6060133	4562	1	1266913	Bacteria	Proteobacteria	Gammaproteobacteria	Ectothiorhodospirales	Thioalkalivibrionaceae	Thioalkalivibrio
366	7.0216885	6.4076757	4791	1	1267768	Bacteria	Proteobacteria	Alphaproteobacteria	Rhodobacterales	Rhodobacteraceae	Brevirhabdus
367	8.192534	5.599814	58728	1	1268303	Bacteria	Actinobacteriota	Actinomycetia	Mycobacteriales	Mycobacteriaceae	Rhodococcus
368	5.107699	4.7086253	11755	1	1270196	Bacteria	Bacteroidota	Bacteroidia	Sphingobacteriales	Sphingobacteriaceae	Pedobacter
369	6.890715	5.622618	8751	1	1273429	Bacteria	Proteobacteria	Alphaproteobacteria	Burkholderiales	Rhodocyclaceae	Accumulibacter
370	6.952574	7.268714	6572	1	1278207	Bacteria	Actinobacteriota	Actinomycetia	Mycobacteriales	Micromonosporaceae	Micromonospora
371	6.2631226	6.3690343	3930	1	1281578	Bacteria	Proteobacteria	Gammaproteobacteria	Acidiferrobacterales	Acidiferrobacteraceae	Acidiferrobacter
372	6.6608152	5.2210054	37039	1	1282737	Bacteria	Actinobacteriota	Actinomycetia	Actinomycetales	Actinomycetaceae	Flaviflexus
373	6.600398	5.6243453	1184	1	1293035	Bacteria	Proteobacteria	Gammaproteobacteria	Burkholderiales	Chitinophagaceae	Chitinophaga
374	6.511132	5.150435	1075	1	1295626	Bacteria	Actinobacteriota	Actinomycetia	Actinomycetales	Cellulomonadaceae	Cellulomonas
375	-9.33462	14.871827	30432	1	1297569	Bacteria	Proteobacteria	Alphaproteobacteria	Rhizobiales	Rhizobiaceae	Mesorhizobium
376	6.679743	6.6704254	7909	1	1300915	Bacteria	Myxococcota	Myxococcia	Myxococcales	Anaeromyxobacteraceae	Anaeromyxobacter
377	9.295249	-0.6053359	7326	1	1303683	Bacteria	Actinobacteriota	Actinomycetia	Propionibacteriales	Nocardioidaceae	Nocardioides
378	6.2281384	4.3244314	1688	1	1304882	Bacteria	Proteobacteria	Gammaproteobacteria	Burkholderiales	Burkholderiaceae	Cupriavidus
379	40.552765	180.96645	148004	18	1304883	Bacteria	Proteobacteria	Gammaproteobacteria	Burkholderiales	Rhodocyclaceae	Azonexus
380	6.927777	1.6591073	92012	1	1305830	Bacteria	Actinobacteriota	Actinomycetia	Streptomycetales	Streptomycetaceae	Streptomyces
381	6.8378415	5.4907613	10233	1	1305836	Bacteria	Proteobacteria	Gammaproteobacteria	Pelagibacterales	Pelagibacteraceae	Pelagibacter_A
382	6.076896	6.364274	1772	1	1311789	Bacteria	Proteobacteria	Gammaproteobacteria	Enterobacterales	Enterobacteriaceae	Proteus
383	7.8917966	5.8226347	1685	1	1312363	Bacteria	Proteobacteria	Alphaproteobacteria	Rhodobacterales	Rhodobacteraceae	Roseovarius
384	6.5898137	5.8908887	7367	1	1314749	Bacteria	Proteobacteria	Gammaproteobacteria	Burkholderiales	Burkholderiaceae	Azohydromonas
385	6.2367682	6.477322	2459	1	1320553	Bacteria	Proteobacteria	Alphaproteobacteria	Rhizobiales	Xanthobacteraceae	Afipia
386	5.8506117	2.7749221	8188	1	1321610	Bacteria	Proteobacteria	Gammaproteobacteria	Burkholderiales	Burkholderiaceae	Variovorax
387	12.897381	12.999989	1126	1	1325358	Bacteria	Proteobacteria	Gammaproteobacteria	Burkholderiales	Burkholderiaceae	Curvibacter
388	10.368271	2.0393894	2154	1	1331668	Bacteria	Proteobacteria	Alphaproteobacteria	Rhizobiales	Xanthobacteraceae	Bradyrhizobium
389	12.122774	11.856926	6931	1	1335309	Bacteria	Bacteroidota	Bacteroidia	Chitinophagales	Chitinophagaceae	Chitinophaga
390	12.4768505	12.208761	9270	2	1336244	Bacteria	Proteobacteria	Gammaproteobacteria	Burkholderiales	Burkholderiaceae	Curvibacter
391	36.295746	23.802141	4113	2	1336794	Bacteria	Bacteroidota	Bacteroidia	Flavobacteriales	Flavobacteriaceae	Hel1-33-131
392	8.419345	12.169708	42732	2	1336804	Bacteria	Bacteroidota	Bacteroidia	Flavobacteriales	Flavobacteriaceae	Polaribacter
393	3.862428	-0.34328502	110280	1	1342299	Bacteria	Proteobacteria	Alphaproteobacteria	Rhodobacterales	Rhodobacteraceae	Sulfitobacter
394	5.6278677	-0.6997347	2025	1	1349752	Bacteria	Proteobacteria	Gammaproteobacteria	Burkholderiales	Burkholderiaceae	Hydrogenophaga
395	13.953069	10.84037	7374	2	1349774	Bacteria	Proteobacteria	Gammaproteobacteria	Burkholderiales	Burkholderiaceae	Mitsuaria
396	9.988784	4.4082437	13612	1	1349785	Bacteria	Bacteroidota	Bacteroidia	Flavobacteriales	Flavobacteriaceae	Tenacibaculum
397	7.323584	4.990291	17542	1	1353529	Bacteria	Bdellovibrionota	Bacteriovoracia	Bacteriovoracales	Bacteriovoracaceae	BSW11-IV
398	11.305461	3.4076927	1503	1	1353778	Bacteria	Bacteroidota	Bacteroidia	Flavobacteriales	Flavobacteriaceae	Flavobacterium
399	4.9792266	3.9414814	4002	1	1356852	Bacteria	Bacteroidota	Bacteroidia	Cytophagales	Hymenobacteraceae	Hymenobacter
400	6.667614	6.829811	1257	1	1359163	Bacteria	Proteobacteria	Alphaproteobacteria	Rickettsiales	Anaplasmataceae	Neoehrlichia
401	32.73762	21.680725	35433	4	1379406	Bacteria	Marinisomatota	Marinisomatia	Marinisomatales	Marinisomataceae	Marinisoma
402	7.6383386	-1.0170435	5159	1	1380370	Bacteria	Proteobacteria	Gammaproteobacteria	Pseudomonadales	Pseudomonadaceae	Pseudomonas_E
403	11.536034	5.1097097	13902	2	1380385	Bacteria	Proteobacteria	Gammaproteobacteria	Burkholderiales	Burkholderiaceae	Variovorax
404	6.276427	3.4093199	35163	1	1381557	Bacteria	Proteobacteria	Alphaproteobacteria	Rhizobiales	Rhodocyclaceae	Sulfurisoma
405	58.264366	30.916466	314593	5	1388755	Bacteria	Proteobacteria	Alphaproteobacteria	Pelagibacterales	Pelagibacteraceae	Pelagibacter
406	6.635815	5.8687544	31719	1	1395608	Bacteria	Proteobacteria	Gammaproteobacteria	Burkholderiales	Burkholderiaceae	Bordetella
407	10.115429	2.232271	2499	1	1399419	Bacteria	Proteobacteria	Alphaproteobacteria	Rhizobiales	Xanthobacteraceae	Bradyrhizobium
408	55.917423	24.599344	134102	4	1400524	Bacteria	Proteobacteria	Alphaproteobacteria	Pelagibacterales	Pelagibacteraceae	Pelagibacter
409	16.922417	5.6908083	1527	1	1400525	Bacteria	Proteobacteria	Alphaproteobacteria	Pelagibacterales	Pelagibacteraceae	Pelagibacter
410	6.8849053	4.9783325	87946	1	1407499	Archaea	Halobacteriota	Halobacteria	Halobacteriales	Halobacteriaceae	Halobacterium
411	7.0096965	3.9669473	50783	1	1410654	Bacteria	Proteobacteria	Actinomycetia	Mycobacteriales	Mycobacteriaceae	Corynebacterium
412	5.130353	4.7038784	4037	1	1411316	Bacteria	Bacteroidota	Bacteroidia	Sphingobacteriales	Sphingobacteriaceae	Pedobacter
413	7.6226864	5.853269	10217	1	1420851	Bacteria	Proteobacteria	Gammaproteobacteria	Methylococcales	Methylomonadaceae	Methyloprofundus
414	6.9170485	1.7298162	44865	1	1424099	Bacteria	Actinobacteriota	Actinomycetia	Streptomycetales	Streptomycetaceae	Streptomyces
415	364.8446	328.223	786826	18	1427364	Bacteria	Proteobacteria	Gammaproteobacteria	PS1	Thioglobaceae	Thioglobus
416	10.315095	2.0493104	8472	1	1437360	Bacteria	Proteobacteria	Alphaproteobacteria	Rhizobiales	Xanthobacteraceae	Bradyrhizobium
417	4.8204403	7.4135528	2958	1	1437824	Bacteria	Proteobacteria	Gammaproteobacteria	Burkholderiales	Burkholderiaceae	Castellaniella
418	5.0178885	7.2579947	7923	1	1443993	Bacteria	Proteobacteria	Gammaproteobacteria	Burkholderiales	Burkholderiaceae	Herbaspirillum
419	6.2714067	4.8459377	5067	1	1447781	Bacteria	Firmicutes_A	Clostridia	Clostridiales	Flavobacteriaceae	Maribacter
420	8.572189	2.7051296	2777	1	1458275	Bacteria	Proteobacteria	Gammaproteobacteria	Burkholderiales	Burkholderiaceae	Hylemonella
421	21.899498	31.601048	32635	4	1458425	Bacteria	Proteobacteria	Gammaproteobacteria	Burkholderiales	Burkholderiaceae	Serpentinomonas
422	6.0350747	4.788455	7882	1	1461338	Bacteria	Bacteroidota	Bacteroidia	Flavobacteriales	Flavobacteriaceae	Seonamhaeicola
423	6.5182266	5.122802	3048	1	1461694	Bacteria	Proteobacteria	Alphaproteobacteria	Rhodobacterales	Rhodobacteraceae	Pseudooceanicola
424	6.7863297	2.7078266	1031	1	1463820	Bacteria	Actinobacteriota	Actinomycetia	Streptomycetales	Streptomycetaceae	Streptomyces
425	7.0669246	0.9371333	1475	1	1463921	Bacteria	Actinobacteriota	Actinomycetia	Streptomycetales	Streptomycetaceae	Streptomyces
426	7.259735	5.391785	1746	1	1470176	Bacteria	Proteobacteria	Alphaproteobacteria	Rhizobiales	Rhizobiaceae	Actinoalloteichus
427	6.1559515	6.2155647	57616	1	1470434	Bacteria	Proteobacteria	Gammaproteobacteria	Pseudomonadales	Spongiibacteraceae	Zhongshania
428	6.879238	6.2098536	2914	1	1476199	Bacteria	Campylobacterota	Campylobacteria	Campylobacterales	Helicobacteraceae	Helicobacter_J
429	6.1717367	3.5779362	2392	1	1479235	Bacteria	Proteobacteria	Gammaproteobacteria	Pseudomonadales	Halomonadaceae	Halomonas
430	48.823784	44.234913	20822	6	1479237	Bacteria	Proteobacteria	Gammaproteobacteria	Pseudomonadales	Oleiphilaceae	Marinobacter
431	12.099459	17.935719	35442	1	1482074	Bacteria	Proteobacteria	Gammaproteobacteria	Burkholderiales	Burkholderiaceae	Hartmannibacter
432	5.2912607	5.6694045	9993	1	1484460	Bacteria	Bacteroidota	Bacteroidia	Flavobacteriales	Flavobacteriaceae	Psychroserpens
433	2.1029274	5.006301	4043	1	1484693	Bacteria	Proteobacteria	Gammaproteobacteria	Burkholderiales	Burkholderiaceae	Rhodoferax
434	6.1470246	3.5802183	3098	1	1486246	Bacteria	Proteobacteria	Gammaproteobacteria	Pseudomonadales	Halomonadaceae	Halomonas
435	4.4221406	4.2894826	49427	1	1487935	Bacteria	Proteobacteria	Gammaproteobacteria	Enterobacterales	Enterobacteriaceae	Enterobacillus
436	10.713628	3.8743784	13434	1	1492737	Bacteria	Proteobacteria	Gammaproteobacteria	Pseudomonadales	Flavobacteriaceae	Flavobacterium
437	8.700979	7.8037715	4036	1	1494078	Bacteria	Proteobacteria	Gammaproteobacteria	Pseudomonadales	Oleiphilaceae	Marinobacter
438	3.1446836	5.4110975	4287	1	1500264	Bacteria	Proteobacteria	Gammaproteobacteria	Burkholderiales	Burkholderiaceae	Rhizobacter
439	4.6080236	6.5387464	11654	1	1500299	Bacteria	Proteobacteria	Alphaproteobacteria	Rhizobiales	Rhizobiaceae	Rhizobium
440	8.410629	-3.8856714	15779	1	1502295	Archaea	Thermoproteota	Nitrososphaeria	Nitrososphaerales	Nitrosopumilaceae	Nitrosopumilus
441	5.752251	6.6654773	1301	1	1502753	Bacteria	Proteobacteria	Alphaproteobacteria	Rhodobacterales	Rhodobacteraceae	Paenibacillus_Z
442	5.8312182	5.867584	1838	1	1502851	Bacteria	Proteobacteria	Alphaproteobacteria	Rhizobiales	Beijerinckiaceae	Bosea
443	5.6949596	6.0902076	24435	1	1515746	Bacteria	Proteobacteria	Gammaproteobacteria	Enterobacterales	Shewanellaceae	Shewanella
444	13.31185	10.596412	4454	2	1523421	Bacteria	Proteobacteria	Gammaproteobacteria	Burkholderiales	Burkholderiaceae	Rubrivivax
445	11.780285	10.230221	21719	2	1524462	Bacteria	Proteobacteria	Gammaproteobacteria	Xanthomonadales	Rhodanobacteraceae	Rhodanobacter
446	13.796057	11.642252	3383	2	1528099	Bacteria	Actinobacteriota	Actinomycetia	Mycobacteriales	Mycobacteriaceae	Lawsonella
447	18.488083	24.29786	14002	1	1538295	Bacteria	Proteobacteria	Gammaproteobacteria	Burkholderiales	Burkholderiaceae	Aquabacterium
448	5.9579983	2.821431	17639	1	1566270	Bacteria	Proteobacteria	Gammaproteobacteria	Burkholderiales	Burkholderiaceae	Variovorax
449	5.720669	2.6855018	2185	1	1566271	Bacteria	Proteobacteria	Gammaproteobacteria	Burkholderiales	Burkholderiaceae	Variovorax
450	30.005219	18.387997	3332	1	1566294	Bacteria	Proteobacteria	Gammaproteobacteria	Burkholderiales	Burkholderiaceae	Ralstonia
451	17.562035	18.036453	21361	2	1569284	Bacteria	Bdellovibrionota	Bdellovibrionia	Bdellovibrionales	Bdellovibrionaceae	Bdellovibrio
452	10.476854	2.1009247	2060	1	1571195	Bacteria	Proteobacteria	Alphaproteobacteria	Rhizobiales	Xanthobacteraceae	Bradyrhizobium
453	22.192404	-0.45152336	1076	1	1571209	Bacteria	Bacteroidota	Bacteroidia	Flavobacteriales	Flavobacteriaceae	UBA9320
454	7.079976	5.92556	24427	1	1571470	Bacteria	Proteobacteria	Alphaproteobacteria	Rhizobiales	Rhizobiaceae	Allorhizobium
455	7.6757803	3.9657955	1445	1	1572758	Bacteria	Proteobacteria	Gammaproteobacteria	Burkholderiales	Rhodocyclaceae	Thauera
456	5.918798	6.3569083	1408	1	1577899	Bacteria	Proteobacteria	Alphaproteobacteria	Rhodobacterales	Rhodobacteraceae	Leisingera
457	8.010516	7.109897	2448	1	1580530	Bacteria	Actinobacteriota	Actinomycetia	Streptosporangiales	Streptosporangiaceae	Nonomuraea
458	7.289266	6.7351594	1538	1	1593482	Bacteria	Proteobacteria	Gammaproteobacteria	Burkholderiales	Burkholderiaceae	Pseudoduganella
459	7.0404706	5.644717	8039	1	1612203	Bacteria	Actinobacteriota	Actinomycetia	Actinomycetales	Cellulomonadaceae	Cellulosimicrobium
460	8.04762	5.121487	34108	1	1612308	Bacteria	Actinobacteriota	Actinomycetia	Mycobacteriales	Micromonosporaceae	Actinoplanes
461	7.5767574	5.4061	9453	1	1618779	Bacteria	Patescibacteria	Paceibacteria	UBA9983	UBA9973	UBA9973
462	10.17093	2.1966443	3987	1	1619231	Bacteria	Proteobacteria	Alphaproteobacteria	Rhizobiales	Xanthobacteraceae	Bradyrhizobium
463	6.234311	6.8177705	1724	1	1619234	Bacteria	Firmicutes_A	Clostridia	Lachnospirales	Lachnospiraceae	Anaerobium
464	7.561475	5.195248	30594	1	1620405	Bacteria	Bacteroidota	Bacteroidia	Flavobacteriales	Flavobacteriaceae	Kordia
465	5.5188475	5.957039	7001	1	1620421	Bacteria	Proteobacteria	Alphaproteobacteria	Rhizobiales	Rhizobiaceae	Hoeflea
466	7.8408723	-1.0676262	32096	1	1628086	Bacteria	Proteobacteria	Gammaproteobacteria	Pseudomonadales	Pseudomonadaceae	Pseudomonas_E
467	6.177628	5.6732264	12639	1	1628749	Bacteria	Cyanobacteria	Cyanobacteriia	Cyanobacteriales	Nostocaceae	Nostoc
468	6.6829696	5.8563094	15383	1	1635171	Bacteria	Proteobacteria	Gammaproteobacteria	Pseudomonadales	Nitrincolaceae	Balneatrix
469	6.6334925	6.4911923	2997	1	1639348	Bacteria	Proteobacteria	Alphaproteobacteria	Rhodospirillales	Magnetospirillaceae	Magnetospirillum_A
470	15.940749	14.276962	10024	2	1642303	Bacteria	Actinobacteriota	Actinomycetia	Streptosporangiales	Streptosporangiaceae	Nonomuraea
471	4.7765694	4.468285	22333	1	1644111	Bacteria	Actinobacteriota	Actinomycetia	Mycobacteriales	Pseudonocardiaceae	Amycolatopsis
472	6.1463056	5.3975725	1737	1	1644131	Bacteria	Proteobacteria	Gammaproteobacteria	Burkholderiales	Burkholderiaceae	Janthinobacterium
473	76.65895	35.992565	87750	6	1655603	Bacteria	Proteobacteria	Alphaproteobacteria	Pelagibacterales	Pelagibacteraceae	Pelagibacter
474	6.6799445	5.6263223	1650	1	1660138	Bacteria	Proteobacteria	Gammaproteobacteria	Burkholderiales	Burkholderiaceae	Rubrivivax
475	6.5254354	4.9719634	8131	1	1664068	Bacteria	Bacteroidota	Bacteroidia	Cytophagales	Thermonemataceae	Raineya
476	4.6266966	7.6980805	4590	1	1670619	Bacteria	Proteobacteria	Alphaproteobacteria	Rhizobiales	Rhizobiaceae	Nitratireductor
477	11.7463	10.385601	241920	2	1671868	Bacteria	Proteobacteria	Gammaproteobacteria	Enterobacterales	Vibrionaceae	Vibrio
478	7.523334	4.513402	2152	1	1674821	Bacteria	Bacteroidota	Bacteroidia	Bacteroidales	BBW3	Bact-07
479	6.8312435	6.803775	2101	1	1674905	Bacteria	Planctomycetota	Phycisphaerae	Sedimentisphaerales	Anaerohalophaeraceae	PLanc-01
480	7.409614	5.884609	1696	1	1685379	Bacteria	Proteobacteria	Alphaproteobacteria	Rhodobacterales	Rhodobacteraceae	Ruegeria
481	-864.70575	290.55908	1166237	33	1689867	Bacteria	Proteobacteria	Alphaproteobacteria	Rhodobacterales	Rhodobacteraceae	LFER01
482	9.854035	10.987744	1191	1	1690037	Bacteria	Proteobacteria	Gammaproteobacteria	Enterobacterales	Alteromonadaceae	Pseudoalteromonas
483	6.9772477	1.3031833	8053	1	1690221	Bacteria	Actinobacteriota	Actinomycetia	Streptomycetales	Streptomycetaceae	Streptomyces
484	5.763919	5.2214656	3281	1	1697787	Bacteria	Firmicutes_A	Clostridia	Lachnospirales	Anaerotignaceae	Anaerotignum
485	7.770225	2.9578772	1375	1	1701573	Bacteria	Proteobacteria	Gammaproteobacteria	Burkholderiales	Burkholderiaceae	Paraburkholderia
486	5.678249	5.735327	4925	1	1705197	Bacteria	Proteobacteria	Gammaproteobacteria	Burkholderiales	Burkholderiaceae	Achromobacter
487	7.557449	-0.89388907	5666	1	1705700	Bacteria	Proteobacteria	Gammaproteobacteria	Pseudomonadales	Pseudomonadaceae	Pseudomonas_E
488	7.441679	7.527753	34514	1	1706839	Bacteria	Proteobacteria	Alphaproteobacteria	Rhodobacterales	Rhodobacteraceae	Paracoccus
489	51.181713	17.071875	28384	6	1714344	Bacteria	Proteobacteria	Gammaproteobacteria	Burkholderiales	Burkholderiaceae	Hylemonella
490	2.4772887	9.825713	2428	1	1732020	Bacteria	Proteobacteria	Gammaproteobacteria	Burkholderiales	Rhodocyclaceae	Azonexus
491	17.609787	18.135708	5292	2	1732569	Bacteria	Bdellovibrionota	Bdellovibrionia	Bdellovibrionales	Bdellovibrionaceae	Bdellovibrio
492	5.8843403	6.2597227	1299	1	1736209	Bacteria	Actinobacteriota	Actinomycetia	Actinomycetales	Cellulomonadaceae	Sanguibacter
493	6.8578134	6.352243	1702	1	1736254	Bacteria	Proteobacteria	Alphaproteobacteria	Rhizobiales	Beijerinckiaceae	Methylobacterium
494	6.4007587	6.2214103	14115	1	1736338	Bacteria	Deinococcota	Deinococci	Deinococcales	Deinococcaceae	Deinococcus
495	4.527634	1.357853	1797	1	1736345	Bacteria	Proteobacteria	Alphaproteobacteria	Sphingomonadales	Sphingomonadaceae	Sphingomonas
496	7.688104	6.031357	59803	1	1736353	Bacteria	Actinobacteriota	Actinomycetia	Mycobacteriales	Mycobacteriaceae	Mycobacterium
497	10.350998	2.0297372	2878	1	1736363	Bacteria	Proteobacteria	Alphaproteobacteria	Rhizobiales	Xanthobacteraceae	Bradyrhizobium
498	7.1120973	6.4891872	1273	1	1736365	Bacteria	Proteobacteria	Gammaproteobacteria	Burkholderiales	Burkholderiaceae	Ramlibacter
499	6.699308	6.4832516	4934	1	1736378	Bacteria	Proteobacteria	Alphaproteobacteria	Rhizobiales	Rhizobiaceae	Leaf443
500	5.7450743	5.6364827	1509	1	1736383	Bacteria	Proteobacteria	Gammaproteobacteria	Burkholderiales	Methylophilaceae	Methylophilus
501	12.09911	17.850466	9736	1	1736430	Bacteria	Proteobacteria	Gammaproteobacteria	Burkholderiales	Burkholderiaceae	Pelomonas
502	12.373577	18.537838	10909	1	1736434	Bacteria	Proteobacteria	Gammaproteobacteria	Burkholderiales	Burkholderiaceae	Pelomonas
503	61.16225	90.93443	194597	5	1736464	Bacteria	Proteobacteria	Gammaproteobacteria	Burkholderiales	Burkholderiaceae	Pelomonas
504	2.9171271	5.3240705	6647	1	1736479	Bacteria	Proteobacteria	Gammaproteobacteria	Burkholderiales	Burkholderiaceae	Rhizobacter
505	9.050869	-9.8701935	1384	1	1736487	Bacteria	Proteobacteria	Gammaproteobacteria	Burkholderiales	Burkholderiaceae	Noviherbaspirillum
506	5.5816927	-0.7398841	2043	1	1736490	Bacteria	Proteobacteria	Gammaproteobacteria	Burkholderiales	Burkholderiaceae	Hydrogenophaga
507	30.88464	31.444654	12680	3	1736493	Bacteria	Proteobacteria	Gammaproteobacteria	Burkholderiales	Burkholderiaceae	Acidovorax_D
508	13.559673	14.163297	2179	1	1736505	Bacteria	Proteobacteria	Gammaproteobacteria	Burkholderiales	Burkholderiaceae	Acidovorax_D
509	5.916072	10.695054	13515	2	1736528	Bacteria	Proteobacteria	Gammaproteobacteria	Burkholderiales	Burkholderiaceae	Rhizobacter
510	6.4515414	5.967511	11392	1	1736567	Bacteria	Actinobacteriota	Actinomycetia	Actinomycetales	Microbacteriaceae	Leifsonia_A
511	24.835428	37.189835	11801	2	1736580	Bacteria	Proteobacteria	Gammaproteobacteria	Burkholderiales	Burkholderiaceae	Pelomonas
512	5.9663887	5.2095146	1376	1	1737063	Bacteria	Bacteroidota	Bacteroidia	Flavobacteriales	Crocinitomicaceae	Brumimicrobium
513	6.3446736	6.453457	4940	1	1742972	Bacteria	Nitrospirota	Nitrospiria	Nitrospirales	Nitrospiraceae	Nitrospira
514	5.8693333	5.377476	19311	1	1749078	Bacteria	Proteobacteria	Gammaproteobacteria	Pseudomonadales	Pseudomonadaceae	Pseudomonas_B
515	3.182402	5.38033	32092	1	1752207	Bacteria	Proteobacteria	Gammaproteobacteria	Burkholderiales	Burkholderiaceae	Rhizobacter
516	2.3992138	14.926094	3912	2	1752213	Bacteria	Proteobacteria	Gammaproteobacteria	Ga0077554	Ga007554	Ga0077554
517	5.750161	5.583401	3331	1	1752230	Bacteria	Proteobacteria	Alphaproteobacteria	Acetobacterales	Acetobacteraceae	Ga0074136
518	5.8117833	6.39705	6533	1	1761751	Bacteria	Firmicutes	Bacilli	Bacillales	Bacillaceae_G	Bacillus_A
519	5.690559	6.838842	20234	1	1761781	Bacteria	Firmicutes_A	Clostridia	Clostridiales	Clostridiaceae	Clostridium
520	6.7541404	6.0562005	1745	1	1766719	Bacteria	Proteobacteria	Alphaproteobacteria	Fusobacteriales	Leptotrichiaceae	Caviibacter
521	6.228207	6.777826	8211	1	1768805	Bacteria	Proteobacteria	Alphaproteobacteria	Sphingomonadales	Sphingomonadaceae	Porphyrobacter
522	7.05127	6.3697863	1833	1	1773489	Bacteria	Actinobacteriota	Actinomycetia	Mycobacteriales	Magnetovibrionaceae	Varunaivibrio
523	5.9437237	3.3082867	21436	1	1775474	Bacteria	Proteobacteria	Gammaproteobacteria	Burkholderiales	Burkholderiaceae	Variovorax
524	8.532398	-4.1411467	25486	1	1776294	Archaea	Thermoproteota	Nitrososphaeria	Nitrososphaerales	Nitrosopumilaceae	Nitrosopumilus
525	6.8324876	6.41086	5156	1	1781167	Bacteria	Proteobacteria	Gammaproteobacteria	Burkholderiales	Burkholderiaceae	Xylophilus
526	6.0469484	5.9378095	32141	1	1784712	Bacteria	Proteobacteria	Alphaproteobacteria	Sphingomonadales	Sphingomonadaceae	Erythrobacter_B
527	6.50136	6.570122	1604	1	1794912	Bacteria	Firmicutes_C	Negativicutes	Sporomusales	Acetonemaceae	Anaerosporomusa
528	6.003624	5.3400145	2364	1	1797403	Bacteria	Bdellovibrionota	Bdellovibrionia_A	UBA1018	UBA1018	XYD1-FULL-53-11
529	6.637414	4.68303	1002	1	1797794	Bacteria	Bacteroidota	Bacteroidia	Flavobacteriales	Flavobacteriaceae	2-02-FULL-38-15
530	11.151748	3.543255	1176	1	1798015	Bacteria	Bacteroidota	Bacteroidia	Flavobacteriales	Flavobacteriaceae	Flavobacterium
531	6.8991327	6.3378143	7565	1	1798303	Bacteria	Proteobacteria	Gammaproteobacteria	Coxiellales	Coxiellaceae	2-02-FULL-42-43
532	4.9951277	3.1890485	5991	1	1798494	Bacteria	Patescibacteria	Paceibacteria	UBA9983	UBA2163	UBA10103
533	6.4884715	6.8095512	21288	1	1801942	Bacteria	Patescibacteria	Gracilibacteria	Peribacterales	Peribacteraceae	GWB1-54-5
534	7.7672205	-1.0249357	1176	1	1802009	Bacteria	Proteobacteria	Gammaproteobacteria	Pseudomonadales	Pseudomonadaceae	Pseudomonas_E
535	52.096966	-16.081161	72443	4	1802018	Bacteria	Proteobacteria	Gammaproteobacteria	Burkholderiales	Rhodocyclaceae	Sulfuritalea
536	13.298136	12.859093	18548	2	1802723	Bacteria	Patescibacteria	Paceibacteria	UBA9983	UBA1539	2-01-FULL-51-10
537	5.6194654	5.4277134	1704	1	1802746	Bacteria	Patescibacteria	Paceibacteria	UBA9983	Zambryskibacteraceae	WO2-35-19
538	5.9043164	6.8932953	22168	1	1811697	Bacteria	Desulfobacterota	Syntrophia	Syntrophales	Smithellaceae	Fen-1166
539	7.5163317	5.323386	6126	1	1812858	Bacteria	Firmicutes_A	Clostridia	Lachnospirales	Lachnospiraceae	MCWD5
540	25.682693	25.792557	24978	2	1813946	Bacteria	Proteobacteria	Gammaproteobacteria	Burkholderiales	Burkholderiaceae	Acidovorax_D
541	5.589894	5.517417	1825	1	1822240	Bacteria	Proteobacteria	Alphaproteobacteria	Sphingomonadales	Sphingomonadaceae	Erythrobacter_A
542	5.850723	5.606686	7549	1	1827365	Bacteria	Proteobacteria	Gammaproteobacteria	Enterobacterales	Alteromonadaceae	Pararheinheimera
543	8.631521	5.8161597	10885	1	1834067	Bacteria	Actinobacteriota	Actinomycetia	Mycobacteriales	Mycobacteriaceae	Mycobacterium
544	8.019689	4.8624463	15604	1	1835756	Bacteria	Proteobacteria	Gammaproteobacteria	Burkholderiales	Burkholderiaceae	Limnohabitans
545	7.7753296	5.1344333	4757	1	1835766	Bacteria	Proteobacteria	Gammaproteobacteria	Burkholderiales	Burkholderiaceae	Limnohabitans
546	3.800865	8.52974	5578	1	1838287	Bacteria	Proteobacteria	Gammaproteobacteria	Burkholderiales	Rhodocyclaceae	Azonexus
547	9.889494	10.958437	10423	1	1840331	Bacteria	Proteobacteria	Gammaproteobacteria	Enterobacterales	Alteromonadaceae	Pseudoalteromonas
548	12.525675	12.432678	1561	1	1842533	Bacteria	Proteobacteria	Gammaproteobacteria	Burkholderiales	Burkholderiaceae	Acidovorax_D
549	7.0954676	5.7581873	4901	1	1843581	Bacteria	Proteobacteria	Gammaproteobacteria	Xanthomonadales	Xanthomonadaceae	Xanthomonas
550	12.660202	11.256655	4447	2	1848039	Bacteria	Proteobacteria	Gammaproteobacteria	Burkholderiales	Methylophilaceae	MM2
551	6.74239	-3.9541996	24110	1	1848691	Bacteria	Actinobacteriota	Actinomycetia	Actinomycetales	Microbacteriaceae	Microbacterium
552	6.1795764	6.5120387	12498	1	1849719	Bacteria	Bacteroidota	Bacteroidia	Bacteroidales	Marinilabiliaceae	Labilibacter
553	6.9738703	1.0286324	1019	1	1849967	Bacteria	Actinobacteriota	Actinomycetia	Streptomycetales	Streptomycetaceae	Streptomyces
554	4.5479627	1.3800942	1133	1	1855283	Bacteria	Proteobacteria	Alphaproteobacteria	Sphingomonadales	Sphingomonadaceae	Sphingomonas
555	3.045898	9.103785	12508	1	1855290	Bacteria	Proteobacteria	Gammaproteobacteria	Burkholderiales	Rhodocyclaceae	Azonexus
556	-0.61759675	6.4079013	2596	1	1855300	Bacteria	Proteobacteria	Gammaproteobacteria	Burkholderiales	Burkholderiaceae	Polaromonas
557	10.327879	2.0715337	2964	1	1855320	Bacteria	Proteobacteria	Alphaproteobacteria	Rhizobiales	Xanthobacteraceae	Bradyrhizobium
558	6.9035563	2.2148318	8070	1	1855348	Bacteria	Actinobacteriota	Actinomycetia	Streptomycetales	Streptomycetaceae	Streptomyces
559	7.275456	5.2081184	4944	1	1855730	Bacteria	Proteobacteria	Gammaproteobacteria	Burkholderiales	Burkholderiaceae	Paucibacter_A
560	12.226966	11.984849	4864	1	1856294	Bacteria	Proteobacteria	Gammaproteobacteria	Pseudomonadales	Porticoccaceae	50-400-T64
561	41.897415	41.04552	15806	7	1869212	Bacteria	Bacteroidota	Bacteroidia	Chitinophagales	Chitinophagaceae	UBA1930
562	6.24949	5.750423	1396	1	1870902	Bacteria	Actinobacteriota	Actinomycetia	Actinomycetales	Microbacteriaceae	Yonghaparkia
563	5.9739795	5.1853194	1241	1	1870985	Bacteria	Actinobacteriota	Coriobacteriia	Coriobacteriales	Eggerthellaceae	Arabia
564	24.125845	102.703026	388632	18	1871037	Bacteria	Bacteroidota	Bacteroidia	Flavobacteriales	Flavobacteriaceae	HC6-5
565	6.71438	5.3906975	2012	1	1871054	Bacteria	Proteobacteria	Gammaproteobacteria	Burkholderiales	Burkholderiaceae	Janthinobacterium
566	8.99102	8.959105	2824	2	1871071	Bacteria	Proteobacteria	Gammaproteobacteria	Burkholderiales	Burkholderiaceae	Giesbergeria
567	5.19946	6.0310993	4242	1	1872390	Bacteria	Bacteroidota	Bacteroidia	Flavobacteriales	Flavobacteriaceae	Aequorivita
568	6.4833274	7.0403624	3153	1	1872444	Bacteria	Bacteroidota	Bacteroidia	Bacteroidales	Rikenellaceae	Alistipes
569	4.7324743	7.5116096	4557	1	1872711	Bacteria	Actinobacteriota	Actinomycetia	Mycobacteriales	Pseudonocardiaceae	Herbihabitans
570	6.7354445	-3.9141889	1239	1	1873462	Bacteria	Actinobacteriota	Actinomycetia	Actinomycetales	Microbacteriaceae	Microbacterium
571	6.451101	4.956734	14121	1	1879010	Bacteria	Firmicutes_G	UBA4882	UBA10575	UBA10575	UBA11021
572	5.6245985	4.5915985	13525	1	1880851	Bacteria	Proteobacteria	Gammaproteobacteria	Enterobacterales	Vibrionaceae	Vibrio
573	5.656511	6.0633044	11853	1	1881058	Bacteria	Proteobacteria	Alphaproteobacteria	Rhizobiales	Beijerinckiaceae	Bosea
574	5.8158646	2.636521	1671	1	1882828	Bacteria	Proteobacteria	Gammaproteobacteria	Burkholderiales	Burkholderiaceae	Variovorax
575	-21.353634	-193.0486	413105	23	1883427	Bacteria	Actinobacteriota	Acidimicrobiia	TMED189	TMED189	TMED189
576	6.3508134	5.8852625	2623	1	1884375	Bacteria	Proteobacteria	Bacilli	Paenibacillales	Paenibacillaceae	Paenibacillus
577	51.0069	24.793228	81077	7	1888168	Bacteria	Proteobacteria	Gammaproteobacteria	Burkholderiales	Burkholderiaceae	Rhodoferax
578	6.719902	5.368297	2512	1	1889777	Bacteria	Bacteroidota	Bacteroidia	Flavobacteriales	Flavobacteriaceae	Maribacter
579	118.841866	170.21342	79097	11	1891238	Bacteria	Proteobacteria	Gammaproteobacteria	Burkholderiales	Burkholderiaceae	Pelomonas
580	40.69761	19.040123	72409	6	1891241	Bacteria	Proteobacteria	Gammaproteobacteria	Burkholderiales	Palsa-1005	REAM01
581	6.9540987	6.1873064	4614	1	1891969	Bacteria	Proteobacteria	Gammaproteobacteria	Pseudomonadales	Moraxellaceae	Acinetobacter
582	14.945612	20.443134	9817	3	1895689	Bacteria	Proteobacteria	Gammaproteobacteria	Burkholderiales	Rhodocyclaceae	66-26
583	6.224534	6.464894	2440	1	1895789	Bacteria	Actinobacteriota	Actinomycetia	Actinomycetales	Microbacteriaceae	Rhodoglobus
584	17.4548	11.052326	4572	2	1895834	Bacteria	Bacteroidota	Bacteroidia	Chitinophagales	Chitinophagaceae	Ferruginibacter
585	5.932698	5.9744325	1313	1	1895837	Bacteria	Bacteroidota	Bacteroidia	Chitinophagales	Chitinophagaceae	NS-102
586	27.486267	9.101862	21898	6	1895848	Bacteria	Proteobacteria	Alphaproteobacteria	Sphingomonadales	Sphingomonadaceae	Sphingomonas
587	25.796265	8.361839	6005	3	1895849	Bacteria	Proteobacteria	Alphaproteobacteria	Sphingomonadales	Sphingomonadaceae	Sphingomonas
588	5.954751	5.065913	1353	1	1895859	Bacteria	Proteobacteria	Gammaproteobacteria	Burkholderiales	Thiobacillaceae	Thiobacillus
589	6.7628427	2.5607686	8013	1	1895901	Bacteria	Proteobacteria	Gammaproteobacteria	Burkholderiales	Nitrosomonadaceae	Nitrosospira
590	6.8333097	6.218693	5054	1	1895925	Bacteria	Bacteroidota	Bacteroidia	Chitinophagales	Chitinophagaceae	Flavipsychrobacter
591	5.1630125	5.051408	33879	1	1896961	Bacteria	Actinobacteriota	Actinomycetia	Mycobacteriales	Pseudonocardiaceae	Amycolatopsis
592	189.60185	56.208	192598	23	1898103	Bacteria	Proteobacteria	Gammaproteobacteria	Burkholderiales	Rhodocyclaceae	Sulfuritalea
593	483.1445	-52.68565	426169	34	1898104	Bacteria	Bacteroidota	Bacteroidia	Flavobacteriales	Schleiferiaceae	UBA10364
594	14.207348	-117.21003	407373	10	1898111	Bacteria	Bacteroidota	Bacteroidia	Flavobacteriales	Schleiferiaceae	UBA10364
595	15.184464	28.52004	132301	2	1898112	Bacteria	Proteobacteria	Alphaproteobacteria	Thalassobaculales	Nisaeaceae	UBA7326
596	13.274521	11.311525	3195	2	1898207	Bacteria	Firmicutes_A	Clostridia	Oscillospirales	UBA644	QAKR01
597	8.521208	-4.1325717	25342	1	1898749	Archaea	Thermoproteota	Nitrososphaeria	Nitrososphaerales	Nitrosopumilaceae	Nitrosopumilus
598	5.5782604	-0.5947255	2159	1	1904254	Bacteria	Proteobacteria	Gammaproteobacteria	Burkholderiales	Burkholderiaceae	Hydrogenophaga
599	315.94104	104.18371	483715	28	1904441	Bacteria	Proteobacteria	Alphaproteobacteria	Rhodobacterales	Rhodobacteraceae	CPC320
600	5.8230877	5.917078	1660	1	1904968	Bacteria	Actinobacteriota	Actinomycetia	Mycobacteriales	Pseudonocardiaceae	Pseudonocardia
601	6.5160847	6.401735	44050	1	1905359	Bacteria	Bacteroidota	Bacteroidia	Cytophagales	Microscillaceae	Microscilla
602	6.872604	6.1090283	17261	1	1907415	Bacteria	Proteobacteria	Alphaproteobacteria	Rhizobiales	Rhizobiaceae	Allorhizobium
603	4.923332	3.9400613	2164	1	1908235	Bacteria	Bacteroidota	Bacteroidia	Cytophagales	Hymenobacteraceae	Hymenobacter
604	5.061091	3.9391065	12911	1	1908237	Bacteria	Bacteroidota	Bacteroidia	Cytophagales	Hymenobacteraceae	Hymenobacter
605	8.190881	8.255831	1220	1	1908266	Bacteria	Proteobacteria	Gammaproteobacteria	Enterobacterales	Pasteurellaceae	Rodentibacter
606	7.387924	5.4396243	19297	1	1909293	Bacteria	Proteobacteria	Alphaproteobacteria	Acetobacterales	Acetobacteraceae	BOG-934
607	45.57679	56.855713	76806	7	1909294	Bacteria	Proteobacteria	Alphaproteobacteria	Rhizobiales	Rhizobiaceae	Rhizobium
608	6.3922205	5.7554255	1509	1	1911079	Bacteria	Proteobacteria	Alphaproteobacteria	Rhizobiales	Beijerinckiaceae	Methylocystis
609	5.576211	5.386402	9838	1	1911682	Bacteria	Bacteroidota	Bacteroidia	Enterobacterales	Alteromonadaceae	Colwellia_A
610	16.468668	7.9043884	32611	2	1913988	Bacteria	Proteobacteria	Gammaproteobacteria	Burkholderiales	Burkholderiaceae	Bradyrhizobium
611	846.7069	647.25433	1727176	68	1913989	Bacteria	Proteobacteria	Gammaproteobacteria	UBA10353	UBA7415	UBA10349
612	25.431595	-12.221332	201416	3	1915596	Archaea	Thermoproteota	Nitrososphaeria	Nitrososphaerales	Nitrosopumilaceae	Nitrosopumilus
613	6.337958	6.6936474	13407	1	1915974	Archaea	Thermoplasmatota	Poseidoniia	Poseidoniales	Poseidoniaceae	MGIIa-L2
614	6.6472774	6.0658784	6515	1	1916082	Bacteria	Proteobacteria	Gammaproteobacteria	Pseudomonadales	Oleiphilaceae	Marinobacter_A
615	21.922432	11.081942	29983	3	1917219	Bacteria	Bacteroidota	Bacteroidia	Flavobacteriales	Crocinitomicaceae	UBA4466
616	4.014764	6.1455464	44775	1	1920034	Bacteria	Bacteroidota	Bacteroidia	Flavobacteriales	Flavobacteriaceae	Polaribacter
617	10.910569	12.967499	77416	2	1925666	Bacteria	Bacteroidota	Bacteroidia	Flavobacteriales	Flavobacteriaceae	LPB0138
618	6.432095	5.4750333	2073	1	1929291	Bacteria	Proteobacteria	Alphaproteobacteria	Reyranellales	Reyranellaceae	Reyranella
619	9.636792	2.65676	1320	1	1930251	Bacteria	Bacteroidota	Bacteroidia	Flavobacteriales	Flavobacteriaceae	Salegentibacter
620	12.485893	10.511809	2941	2	1932010	Bacteria	Patescibacteria	Paceibacteria	UBA9983	UBA2163	GWA1-54-10
621	6.9209423	4.958027	2005	1	1933926	Bacteria	Proteobacteria	Gammaproteobacteria	Methylococcales	Methylomonadaceae	Methylomarinum
622	6.489219	5.88543	3905	1	1938897	Bacteria	Proteobacteria	Gammaproteobacteria	Burkholderiales	Burkholderiaceae	Alcaligenes
623	66.40662	68.67105	23367	5	1943571	Bacteria	Proteobacteria	Gammaproteobacteria	Burkholderiales	Burkholderiaceae	Acidovorax_D
624	5.9152393	5.2565417	9393	1	1945858	Bacteria	Proteobacteria	Gammaproteobacteria	Xanthomonadales	Rhodanobacteraceae	Rhodanobacter
625	5.558808	-0.773796	1673	1	1945864	Bacteria	Proteobacteria	Gammaproteobacteria	Burkholderiales	Burkholderiaceae	Hydrogenophaga
626	7.3887196	5.6246014	3558	1	1946334	Bacteria	Armatimonadota	Fimbriimonadia	Fimbriimonadales	Fimbriimonadaceae	UBA2387
627	15.725669	7.7759356	31068	2	1946392	Bacteria	Proteobacteria	Gammaproteobacteria	Burkholderiales	Burkholderiaceae	Comamonas
628	3.562943	21.616924	11891	2	1946402	Bacteria	Proteobacteria	Gammaproteobacteria	Burkholderiales	Rhodocyclaceae	Azonexus
629	32.309517	66.08717	30271	7	1946404	Bacteria	Proteobacteria	Gammaproteobacteria	Burkholderiales	Rhodocyclaceae	Azonexus
630	7.3988333	5.668005	1413	1	1946510	Bacteria	Firmicutes_A	Clostridia	Oscillospirales	Ruminococcaceae	UBA7177
631	8.710051	2.4616764	5233	1	1946611	Bacteria	Proteobacteria	Gammaproteobacteria	Burkholderiales	Burkholderiaceae	Hylemonella
632	6.3637204	6.774654	4801	1	1946653	Bacteria	Bacteroidota	Bacteroidia	Sphingobacteriales	Sphingobacteriaceae	Pedobacter
633	5.7681727	5.714616	40348	1	1946698	Bacteria	Proteobacteria	Gammaproteobacteria	Burkholderiales	Methylophilaceae	Methylotenera
634	5.261847	6.941151	12173	1	1946768	Bacteria	Bacteroidota	Bacteroidia	Flavobacteriales	Flavobacteriaceae	Lutibacter
635	-0.60041386	6.4091363	5132	1	1947075	Bacteria	Proteobacteria	Gammaproteobacteria	Burkholderiales	Burkholderiaceae	Polaromonas
636	60.900482	37.640724	31819	2	1947373	Bacteria	Proteobacteria	Gammaproteobacteria	Burkholderiales	Burkholderiaceae	Ralstonia
637	1.9575574	5.050938	11298	1	1947380	Bacteria	Proteobacteria	Gammaproteobacteria	Burkholderiales	Burkholderiaceae	Rhodoferax
638	6.802591	6.8368464	3625	1	1947392	Bacteria	Bacteroidota	Bacteroidia	Cytophagales	Spirosomaceae	Fabibacter
639	9.014998	0.94348335	4874	1	1947551	Bacteria	Proteobacteria	Gammaproteobacteria	Xanthomonadales	Xanthomonadaceae	Stenotrophomonas
640	7.248339	5.304798	3809	1	1947592	Bacteria	Bacteroidota	Bacteroidia	Flavobacteriales	Flavobacteriaceae	Sulfurospirillum
641	6.7118917	6.402018	52829	1	1948253	Bacteria	Verrucomicrobiota	Kiritimatiellae	RFP12	UBA1067	UBA1067
642	-9.0908375	-49.216434	161987	4	1948316	Bacteria	Actinobacteriota	Acidimicrobiia	TMED189	TMED189	TMED189
643	45.78354	-60.514393	52706	8	1948385	Bacteria	Proteobacteria	Alphaproteobacteria	Puniceispirillales	Puniceispirillaceae	Puniceispirillum
644	21.750818	76.95852	19846	8	1948454	Bacteria	Proteobacteria	Gammaproteobacteria	Burkholderiales	Rhodocyclaceae	Azonexus
645	5.3002863	6.769396	1066	1	1948455	Bacteria	Proteobacteria	Gammaproteobacteria	Burkholderiales	Rhodocyclaceae	Azovibrio
646	11.361247	50.256863	57899	5	1948460	Bacteria	Proteobacteria	Gammaproteobacteria	Burkholderiales	Rhodocyclaceae	Azonexus
647	14.956922	46.613396	29516	5	1948463	Bacteria	Proteobacteria	Gammaproteobacteria	Burkholderiales	Burkholderiaceae	UBA2386
648	-111.619484	146.00241	292188	11	1948547	Bacteria	Myxococcota_A	UBA9160	UBA9160	UBA4427	UBA4427
649	11.091987	14.694269	26869	2	1948588	Bacteria	Proteobacteria	Gammaproteobacteria	Burkholderiales	Rhodocyclaceae	Azonexus
650	35.384296	17.91648	99566	4	1948616	Bacteria	Proteobacteria	Gammaproteobacteria	Pseudomonadales	HTCC2089	UBA4421
651	8.128451	4.9756184	49222	1	1948618	Bacteria	Proteobacteria	Gammaproteobacteria	Pseudomonadales	HTCC2089	UBA4582
652	7.5087957	6.3211308	20315	1	1948739	Bacteria	Verrucomicrobiota	Verrucomicrobiae	Opitutales	MB11C04	MB11C04
653	7.285103	6.028441	6584	1	1950218	Bacteria	Chloroflexota	Anaerolineae	SBR1031	A4b	UBA6055
654	6.40105	5.8941026	9236	1	1950534	Bacteria	Bacteroidota	Bacteroidia	Bacteroidales	DTU049	DTU049
655	13.856384	11.494722	5892	2	1950791	Bacteria	Proteobacteria	Gammaproteobacteria	Pseudomonadales	Porticoccaceae	Porticoccus
656	49.013977	27.269276	10004	6	1950966	Bacteria	Bacteroidota	Bacteroidia	Flavobacteriales	UA16	UBA8752
657	33.98404	16.502092	35307	4	1951008	Bacteria	Bacteroidota	Bacteroidia	Flavobacteriales	UA16	UBA8752
658	16.8755	-42.18615	170504	5	1951012	Bacteria	Bacteroidota	Bacteroidia	Flavobacteriales	UA16	UA16
659	5.975621	5.064772	22019	1	1951013	Bacteria	Bacteroidota	Bacteroidia	Flavobacteriales	Salibacteraceae	SHAN690
660	7.2941647	3.8540728	4059	1	1951016	Bacteria	Bacteroidota	Bacteroidia	Flavobacteriales	Crocinitomicaceae	UBA4466
661	23.794737	-58.88582	72935	7	1951074	Bacteria	Bacteroidota	Bacteroidia	Flavobacteriales	UA16	UA16
662	5.9999866	6.2067327	1095	1	1951079	Bacteria	Proteobacteria	Alphaproteobacteria	Rhizobiales	Rhizobiaceae	Ochrobactrum
663	7.195297	6.5192075	26447	1	1951116	Bacteria	Gemmatimonadota	Gemmatimonadetes	SG8-23	UBA6960	UBA2589
664	7.2656236	6.073068	7511	1	1951139	Bacteria	Acidobacteriota	Thermoanaerobaculia	UBA5704	UBA5704	UBA5704
665	4.7150593	7.606998	16593	1	1951170	Bacteria	Actinobacteriota	Actinomycetia	Actinomycetales	Microbacteriaceae	UBA3913
666	5.4658337	5.8526587	2000	1	1951193	Bacteria	Planctomycetota	Phycisphaerae	Phycisphaerales	SM1A02	UBA2402
667	9.112553	-18.605999	6262	1	1951195	Bacteria	Planctomycetota	Phycisphaerae	Phycisphaerales	SM1A02	UBA1924
668	58.141026	100.89474	190850	8	1951372	Bacteria	Verrucomicrobiota	Verrucomicrobiae	Verrucomicrobiales	Akkermansiaceae	UBA985
669	4.5351944	4.686569	3256	1	1951564	Bacteria	Bacteroidota	Bacteroidia	Chitinophagales	Chitinophagaceae	Ferruginibacter
670	12.209006	11.963691	12622	1	1951606	Bacteria	Proteobacteria	Gammaproteobacteria	Burkholderiales	Burkholderiaceae	UBA2121
671	5.845212	5.178136	2423	1	1951745	Bacteria	Firmicutes	Bacilli	Erysipelotrichales	Erysipelatoclostridiaceae	UBA3379
672	7.0688562	4.6532335	50580	1	1951795	Bacteria	Bacteroidota	Bacteroidia	Cytophagales	Cyclobacteriaceae	UBA4465
673	-0.81754625	8.514819	5207	1	1951837	Bacteria	Bacteroidota	Bacteroidia	Flavobacteriales	Flavobacteriaceae	MS024-2A
674	-0.7880032	8.484817	2222	1	1951879	Bacteria	Bacteroidota	Bacteroidia	Flavobacteriales	Flavobacteriaceae	MS024-2A
675	8.144356	4.0561576	5116	1	1951882	Bacteria	Bacteroidota	Bacteroidia	Flavobacteriales	Flavobacteriaceae	UBA7428
676	5.25652	5.784374	47703	1	1951899	Bacteria	Proteobacteria	Gammaproteobacteria	Burkholderiales	Gallionellaceae	Gallionella
677	64.94622	189.20811	91645	7	1951912	Bacteria	Proteobacteria	Gammaproteobacteria	Pseudomonadales	Halieaceae	Luminiphilus
678	6.7642765	5.354765	19126	1	1951918	Bacteria	Proteobacteria	Gammaproteobacteria	Pseudomonadales	Halieaceae	Haliea
679	-19.273558	-46.91088	114380	6	1951965	Bacteria	Proteobacteria	Alphaproteobacteria	Sphingomonadales	Emcibacteraceae	UBA4441
680	6.215037	6.4271083	2194	1	1952119	Bacteria	Firmicutes_A	Clostridia	Lachnospirales	Lachnospiraceae	CAG-791
681	6.2389617	4.5429907	3069	1	1952455	Bacteria	Bacteroidota	Bacteroidia	Bacteroidales	Bacteroidaceae	Prevotella
682	7.487785	5.5877657	5010	1	1952500	Bacteria	Bacteroidota	Bacteroidia	Bacteroidales	Bacteroidaceae	UBA4372
683	6.6454997	4.843531	2176	1	1952717	Bacteria	Firmicutes_B	TC1	TC1	UBA5767	UBA5767
684	6.4760766	16.117426	33668	1	1952758	Bacteria	Proteobacteria	Gammaproteobacteria	Pseudomonadales	Porticoccaceae	HTCC2207
685	12.280674	10.899991	4910	2	1952816	Bacteria	Proteobacteria	Alphaproteobacteria	Rhodobacterales	Rhodobacteraceae	Ascidiaceihabitans
686	5.3922205	6.393978	3236	1	1952845	Bacteria	Proteobacteria	Gammaproteobacteria	Burkholderiales	Rhodocyclaceae	Rugosibacter
687	6.848499	5.3897815	31284	1	1952855	Bacteria	Proteobacteria	Alphaproteobacteria	Rhodospirillales	UBA4479	UBA4479
688	6.7040057	5.7836485	13817	1	1952857	Bacteria	Proteobacteria	Alphaproteobacteria	Rhodospirillales	UBA4479	UBA4479
689	11.9667635	11.695871	5587	2	1952882	Bacteria	Bacteroidota	Bacteroidia	Chitinophagales	Saprospiraceae	UBA7328
690	7.231632	4.96329	2478	1	1952934	Bacteria	Verrucomicrobiota	Verrucomicrobiae	Pedosphaerales	Pedosphaeraceae	UBA11358
691	15.983557	20.713894	96238	3	1952993	Bacteria	Proteobacteria	Gammaproteobacteria	Pseudomonadales	Nitrincolaceae	ASP10-02a
692	7.337793	5.7442055	6415	1	1953000	Bacteria	Verrucomicrobiota	Verrucomicrobiae	Opitutales	Opitutaceae	UBA6669
693	6.604064	5.882965	1012	1	1953002	Bacteria	Proteobacteria	Gammaproteobacteria	Burkholderiales	Burkholderiaceae	Herminiimonas
694	7.209747	6.0920157	1315	1	1953060	Bacteria	Proteobacteria	Gammaproteobacteria	Burkholderiales	Burkholderiaceae	Mesorhizobium_A
695	7.0071535	1.0290791	1627	1	1953084	Bacteria	Actinobacteriota	Actinomycetia	Streptomycetales	Streptomycetaceae	Streptomyces
696	6.4838457	5.7373376	12110	1	1953151	Bacteria	Bacteroidota	Bacteroidia	AKYH767	B-17BO	UBA2475
697	4.973358	5.550536	1871	1	1955422	Bacteria	Proteobacteria	Gammaproteobacteria	Burkholderiales	Burkholderiaceae	Massilia
698	5.3586674	6.738509	7515	1	1960309	Bacteria	Actinobacteriota	Actinomycetia	Mycobacteriales	Geodermatophilaceae	Klenkia
699	8.608017	7.696391	1255	1	1961536	Bacteria	Proteobacteria	Gammaproteobacteria	Pseudomonadales	Oleiphilaceae	Marinobacter
700	10.679403	3.844305	17758	1	1962172	Bacteria	Bacteroidota	Bacteroidia	Flavobacteriales	Flavobacteriaceae	Segetibacter
701	11.253036	18.737427	2766	2	1965277	Bacteria	Proteobacteria	Gammaproteobacteria	Burkholderiales	Rhodocyclaceae	Zoogloea
702	6.8510184	4.748537	1321	1	1965542	Bacteria	Firmicutes_A	Clostridia	Lachnospirales	Lachnospiraceae	Anaerobutyricum
703	6.345985	4.873546	9309	1	1967498	Bacteria	Actinobacteriota	Acidimicrobiia	Acidimicrobiales	Ilumatobacteraceae	Ilumatobacter_A
704	176.36476	-194.11415	170744	19	1968433	Bacteria	Proteobacteria	Gammaproteobacteria	Burkholderiales	Burkholderiaceae	Noviherbaspirillum
705	7.4020624	4.941703	1411	1	1969813	Bacteria	Proteobacteria	Gammaproteobacteria	Nevskiales	Nevskiaceae	SCRT01
706	5.0017104	4.66292	1099	1	1970402	Bacteria	Proteobacteria	Alphaproteobacteria	Sphingomonadales	Sphingomonadaceae	Novosphingobium
707	5.342421	5.0445724	6836	1	1970406	Bacteria	Proteobacteria	Alphaproteobacteria	Sphingomonadales	Sphingomonadaceae	Novosphingobium
708	-0.68707436	6.448935	5953	1	1970414	Bacteria	Proteobacteria	Gammaproteobacteria	Burkholderiales	Burkholderiaceae	Polaromonas
709	4.486785	1.3478882	1660	1	1970436	Bacteria	Proteobacteria	Alphaproteobacteria	Sphingomonadales	Sphingomonadaceae	Sphingomonas
710	8.026327	4.93183	8207	1	1970500	Bacteria	Proteobacteria	Gammaproteobacteria	Burkholderiales	Burkholderiaceae	Limnohabitans
711	6.5882053	5.009015	10635	1	1970528	Bacteria	Proteobacteria	Gammaproteobacteria	Burkholderiales	Thiobacillaceae	Thiobacillus
712	8.820046	-20.626308	2140	1	1970572	Bacteria	Bacteroidota	Bacteroidia	Chitinophagales	Chitinophagaceae	Sediminibacterium
713	27.443748	-63.657623	10913	3	1970578	Bacteria	Bacteroidota	Bacteroidia	Chitinophagales	Chitinophagaceae	Sediminibacterium
714	6.4581127	6.4546747	64443	1	1971633	Bacteria	Bacteroidota	Bacteroidia	Bacteroidales	4572-128	4572-128
715	9.01874	-18.56151	3846	1	1971898	Bacteria	Proteobacteria	Gammaproteobacteria	Pseudomonadales	Nitrincolaceae	Motiliproteus
716	7.126928	5.089455	8774	1	1972511	Bacteria	Bacteroidota	Bacteroidia	Chitinophagales	UBA2359	UBA2359
717	1.9294411	5.064885	1026	1	1973951	Bacteria	Proteobacteria	Gammaproteobacteria	Burkholderiales	Burkholderiaceae	Rhodoferax
718	4.8136725	2.9876246	34335	1	1974612	Bacteria	Patescibacteria	Paceibacteria	UBA9983	UBA2163	UBA10103
719	13.087468	-4.082698	3774	1	1974749	Bacteria	Proteobacteria	Gammaproteobacteria	Burkholderiales	Rhodocyclaceae	Sulfuritalea
720	5.7854123	5.3062673	11761	1	1974869	Bacteria	Patescibacteria	Saccharimonadia	Saccharimonadales	UBA10212	21-14-0-10-47-8-A
721	31.865595	29.881882	24809	4	1977087	Bacteria	Proteobacteria	Gammaproteobacteria	UBA5335	UBA5335	Macondimonas
722	45.608177	40.885616	21627	7	1978231	Bacteria	Acidobacteriota	Acidobacteriae	UBA7541	UBA7541	Palsa-360
723	7.3436217	6.2961864	1531	1	1979387	Bacteria	Bacteroidota	Bacteroidia	Cytophagales	Spirosomaceae	Dyadobacter
724	7.701196	-1.265907	2785	1	1981685	Bacteria	Proteobacteria	Gammaproteobacteria	Pseudomonadales	Pseudomonadaceae	Pseudomonas_E
725	6.2118416	5.8055196	2869	1	1982755	Bacteria	Proteobacteria	Gammaproteobacteria	Pseudomonadales	Burkholderiaceae	Advenella
726	5.602115	-0.69218767	9168	1	1985170	Bacteria	Proteobacteria	Gammaproteobacteria	Burkholderiales	Burkholderiaceae	Hydrogenophaga
727	4.648439	1.6994239	31461	1	1985172	Bacteria	Proteobacteria	Alphaproteobacteria	Sphingomonadales	Sphingomonadaceae	Sphingomonas
728	42.09019	18.590567	61838	3	1986250	Bacteria	Proteobacteria	Alphaproteobacteria	Pelagibacterales	Pelagibacteraceae	Pelagibacter
729	6.119671	6.2043624	5038	1	1986611	Bacteria	Planctomycetota	Phycisphaerae	Phycisphaerales	SM1A02	UBA12014
730	-12.452227	-62.615902	351857	5	1986656	Bacteria	Actinobacteriota	Acidimicrobiia	TMED189	TMED189	TMED189
731	9.292541	13.664939	2334	1	1986881	Bacteria	Verrucomicrobiota	Verrucomicrobiae	Verrucomicrobiales	Akkermansiaceae	SW10
732	5.938459	6.0601974	7883	1	1987584	Bacteria	Proteobacteria	Gammaproteobacteria	Enterobacterales	Alteromonadaceae	Alteromonas
733	8.291784	5.4781957	13891	1	1990687	Bacteria	Actinobacteriota	Actinomycetia	Mycobacteriales	Mycobacteriaceae	Rhodococcus
734	26.398228	27.114708	15159	2	2004485	Bacteria	Proteobacteria	Gammaproteobacteria	Burkholderiales	Burkholderiaceae	Acidovorax_D
735	7.613798	4.0345	1328	1	2005884	Bacteria	Proteobacteria	Gammaproteobacteria	Burkholderiales	Rhodocyclaceae	Thauera
736	7.4485598	6.110324	20439	1	2006084	Bacteria	Proteobacteria	Gammaproteobacteria	Enterobacterales	Vibrionaceae	Photobacterium
737	19.139027	20.765211	103283	3	2006848	Bacteria	Verrucomicrobiota	Verrucomicrobiae	Opitutales	Opitutaceae	UBA5691
738	7.636092	-1.2074121	6845	1	2009038	Bacteria	Proteobacteria	Gammaproteobacteria	Pseudomonadales	Burkholderiaceae	Pseudomonas_E
739	6.743037	5.8748565	17374	1	2009329	Bacteria	Proteobacteria	Alphaproteobacteria	Rhodobacterales	Rhodobacteraceae	Sagittula
740	6.510286	5.7446327	1774	1	2010949	Bacteria	Proteobacteria	Gammaproteobacteria	Enterobacterales	Vibrionaceae	NZ13-RE01
741	6.9136977	4.9742794	1767	1	2013066	Bacteria	Bacteroidota	Bacteroidia	Flavobacteriales	Flavobacteriaceae	GCA-2701885
742	6.082594	5.193478	1866	1	2013680	Bacteria	Bacteroidota	Bacteroidia	Flavobacteriales	Vicingaceae	BRH-c54
743	6.8967805	5.1560626	1365	1	2013700	Bacteria	Proteobacteria	Gammaproteobacteria	Burkholderiales	Methylophilaceae	UBA6140
744	8.138734	6.4253907	2393	1	2013705	Bacteria	Proteobacteria	Gammaproteobacteria	Burkholderiales	Burkholderiaceae	Acidovorax_D
745	16.700214	129.51572	92467	12	2013716	Bacteria	Proteobacteria	Gammaproteobacteria	Burkholderiales	Rhodocyclaceae	Azonexus
746	24.75205	86.25148	43926	9	2013718	Bacteria	Proteobacteria	Gammaproteobacteria	Burkholderiales	Rhodocyclaceae	Azonexus
747	5.512764	55.67488	23708	5	2013719	Bacteria	Proteobacteria	Gammaproteobacteria	Burkholderiales	Rhodocyclaceae	Azonexus
748	6.816181	4.618595	4263	1	2013799	Bacteria	Proteobacteria	Gammaproteobacteria	Methylococcales	Methylomonadaceae	PGZD01
749	45.35922	-120.73443	13042	5	2015574	Bacteria	Bacteroidota	Bacteroidia	Chitinophagales	Chitinophagaceae	Sediminibacterium
750	6.4442797	6.178707	1776	1	2017484	Bacteria	Actinobacteriota	Actinomycetia	Actinomycetales	Dermabacteraceae	Brachybacterium
751	238.89575	218.99796	1276331	46	2021391	Bacteria	Bacteroidota	Bacteroidia	Flavobacteriales	BACL11	GCA-2683775
752	4.886976	5.778641	1694	1	2023240	Bacteria	Bacteroidota	Bacteroidia	Flavobacteriales	Flavobacteriaceae	Winogradskyella
753	-10.937115	-5.1030674	36681	2	2024834	Bacteria	Proteobacteria	Gammaproteobacteria	Pseudomonadales	Halieaceae	Halioglobus
754	6.350068	5.777704	3677	1	2024839	Bacteria	Proteobacteria	Alphaproteobacteria	Rhodobacterales	Rhodobacteraceae	MED-G52
755	8.381302	-3.9781284	11959	1	2024843	Archaea	Thermoproteota	Nitrososphaeria	Nitrososphaerales	Nitrosopumilaceae	Nitrosopumilus
756	7.3823	6.1428094	4433	1	2024844	Bacteria	Nitrospinota	Nitrospinia	Nitrospinales	Nitrospinaceae	LS-NOB
757	17.076424	5.5925655	1621	1	2024849	Bacteria	Proteobacteria	Alphaproteobacteria	Pelagibacterales	Pelagibacteraceae	Pelagibacter
758	5.7423186	5.325774	1192	1	2024852	Bacteria	Proteobacteria	Gammaproteobacteria	Nevskiales	Nevskiaceae	Polycyclovorans
759	11.122145	12.4163475	74622	2	2024855	Bacteria	Planctomycetota	Planctomycetes	Pirellulales	Pirellulaceae	Rubripirellula
760	6.119179	6.146709	1499	1	2024858	Bacteria	Myxococcota	Polyangia	Polyangiales	SG8-38	GCA-2699025
761	-76.133545	21.00019	54166	7	2024888	Bacteria	Proteobacteria	Alphaproteobacteria	Puniceispirillales	Puniceispirillaceae	UBA4588
762	4.9390626	-3.429407	2042	1	2024893	Bacteria	Proteobacteria	Gammaproteobacteria	UBA10353	LS-SOB	UBA868
763	24.612219	20.96672	300276	4	2024894	Bacteria	Actinobacteriota	Acidimicrobiia	Acidimicrobiales	UBA10347	UBA10347
764	6.822553	2.2617247	25723	1	2026715	Bacteria	Bdellovibrionota	Bdellovibrionia_A	UBA1018	UBA6935	UBA6935
765	6.4237576	6.698691	5348	1	2026720	Bacteria	Patescibacteria	Saccharimonadia	Saccharimonadales	Saccharimonadaceae	UBA2866
766	48.149742	-32.754517	972452	10	2026721	Bacteria	Proteobacteria	Gammaproteobacteria	UBA10353	LS-SOB	UBA868
767	38.561707	28.735004	133151	6	2026724	Bacteria	Patescibacteria	Paceibacteria	UBA9983	UBA2163	C7867-001
768	7.396575	5.236307	8602	1	2026725	Bacteria	Proteobacteria	Gammaproteobacteria	GCA-2729495	GCA-2729495	GCA-002729875
769	35.341988	33.637012	55851	5	2026728	Bacteria	Bacteroidota	Bacteroidia	Flavobacteriales	UBA10066	MED-G20
770	40.629925	35.50251	687179	6	2026735	Bacteria	SAR324	SAR324	SAR324	NAC60-12	JCVI-SCAAA005
771	6.4172893	5.0275917	4521	1	2026737	Bacteria	Proteobacteria	Gammaproteobacteria	XJ16	Halofilaceae	SLKC01
772	10.314994	12.827215	14603	2	2026739	Archaea	Thermoplasmatota	Poseidoniia	Poseidoniales	Poseidoniaceae	MGIIa-I
773	7.172692	5.9381027	17096	1	2026742	Bacteria	Proteobacteria	Gammaproteobacteria	Enterobacterales	UBA6960	GCA-2718595
774	37.485447	107.612236	66256	4	2026743	Bacteria	Bacteroidota	Bacteroidia	Flavobacteriales	Flavobacteriaceae	Luminiphilus
775	6.512352	6.2417197	6210	1	2026749	Bacteria	Proteobacteria	Alphaproteobacteria	Rhizobiales	UBA10030	Fen-1254
776	5.880354	5.405432	14051	1	2026760	Bacteria	Proteobacteria	Gammaproteobacteria	Burkholderiales	Burkholderiaceae	TMED6
777	4.599883	7.500239	5605	1	2026761	Bacteria	Proteobacteria	Gammaproteobacteria	Burkholderiales	Sulfuricellaceae	Sulfuricella_A
778	6.4606323	5.283477	23250	1	2026762	Bacteria	Actinobacteriota	Actinomycetia	Nanopelagicales	GCA-2699445	GCA-2699445
779	6.2305737	4.767278	13319	1	2026763	Bacteria	Myxococcota	Polyangia	Polyangiales	Polyangiaceae	SXNL01
780	6.2463107	4.835372	11856	1	2026770	Bacteria	Nitrospirota	Thermodesulfovibrionia	Thermodesulfovibrionales	UBA9935	Fen-1308
781	39.23178	37.920033	179840	6	2026771	Bacteria	Proteobacteria	Alphaproteobacteria	Rhodobacterales	Rhodobacteraceae	MB11C04
782	10.637256	3.8638058	6574	1	2026776	Bacteria	Proteobacteria	Alphaproteobacteria	TMED109	TMED109	TMED109
783	6.2839017	6.09145	11372	1	2026778	Bacteria	Planctomycetota	Phycisphaerae	Phycisphaerales	SM1A02	UBA12014
784	35.530838	30.637978	2043105	7	2026779	Bacteria	Planctomycetota	Planctomycetes	Pirellulales	UBA1268	UBA1268
785	26.337305	30.879993	9346	5	2026780	Bacteria	Planctomycetota	UBA8742	UBA2392	UBA2392	UBA2392
786	76.196686	193.93542	291414	12	2026782	Bacteria	Proteobacteria	Gammaproteobacteria	Pseudomonadales	Porticoccaceae	HTCC2207
787	9.528618	6.142178	49368	1	2026785	Bacteria	Proteobacteria	Alphaproteobacteria	Rhizobiales_B	TMED25	TMED25
788	12.658105	10.483976	5851	2	2026789	Bacteria	Proteobacteria	Gammaproteobacteria	Nevskiales	Salinisphaeraceae	GCA-2683405
789	130.37724	234.80415	2131704	22	2026790	Bacteria	Bacteroidota	Bacteroidia	Chitinophagales	Saprospiraceae	UBA1994
790	6.99516	4.985043	6442	1	2026791	Bacteria	Acidobacteriota	Acidobacteriae	Bryobacterales	Bryobacteraceae	Palsa-89
791	8.496907	-4.120046	1189	1	2026795	Archaea	Thermoproteota	Nitrososphaeria	Nitrososphaerales	Nitrosopumilaceae	Nitrosopumilus
792	60.808437	54.8651	67070	3	2026796	Bacteria	Proteobacteria	Gammaproteobacteria	PS1	Thioglobaceae	Thioglobus
793	130.00221	185.95703	241769	15	2026799	Bacteria	Verrucomicrobiota	Verrucomicrobiae	Verrucomicrobiales	Akkermansiaceae	SW10
794	22.064497	26.458992	45662	3	2026801	Bacteria	Verrucomicrobiota	Verrucomicrobiae	Verrucomicrobiales	DEV007	Arctic95D-9
795	6.5765357	4.8279886	4099	1	2026809	Bacteria	Dependentiae	Babeliae	Babeliales	GCA-2721975	GCA-2721975
796	12.517329	11.157326	29647	2	2027405	Bacteria	Proteobacteria	Gammaproteobacteria	Burkholderiales	Rhodocyclaceae	Azoarcus
797	6.332406	6.059906	1718	1	2027456	Bacteria	Firmicutes_C	Negativicutes	Veillonellales	Veillonellaceae	Veillonella
798	7.377217	4.92121	19952	1	2027857	Bacteria	Bacteroidota	Bacteroidia	Flavobacteriales	Flavobacteriaceae	Mariniflexile
799	6.9157343	1.8661871	12822	1	2027918	Bacteria	Actinobacteriota	Actinomycetia	Streptomycetales	Streptomycetaceae	Streptomyces
800	6.586725	6.008417	15086	1	2030800	Bacteria	CG03	SLGR01	SLGR01	PWQF01	PWQF01
801	5.8551316	6.42481	4433	1	2030806	Bacteria	Proteobacteria	Gammaproteobacteria	Burkholderiales	Burkholderiaceae	SCTK01
802	9.685239	5.851122	54868	2	2030810	Bacteria	Patescibacteria	Paceibacteria	UBA9983	UBA2163	UBA10103
803	6.56708	4.773851	1136	1	2032625	Bacteria	Proteobacteria	Gammaproteobacteria	Pseudomonadales	Halomonadaceae	Halomonas_B
804	6.2930174	5.0615726	1627	1	2032658	Bacteria	Proteobacteria	Alphaproteobacteria	Rhodospirillales	WMHbin7	WMHbin7
805	6.520374	6.5123744	24963	1	2033588	Bacteria	Bacteroidota	Chlorobia	Chlorobiales	Chloroherpetonaceae	Thermochlorobacter
806	12.758574	12.790168	1203	1	2035202	Bacteria	Proteobacteria	Gammaproteobacteria	Burkholderiales	Burkholderiaceae	Acidovorax_D
807	6.6487646	6.6107683	1907	1	2035410	Bacteria	Armatimonadota	Fimbriimonadia	OS-L	GBS-DC	HRBIN15
808	5.707767	6.1196856	11785	1	2039167	Bacteria	Firmicutes_E	Sulfobacillia	Sulfobacillales	Sulfobacillaceae	Sulfobacillus
809	10.960472	6.1176543	6383	1	2041841	Bacteria	Proteobacteria	Alphaproteobacteria	Pelagibacterales	Pelagibacteraceae	Pelagibacter
810	6.1006103	5.2995768	1183	1	2044941	Bacteria	Bacteroidota	Bacteroidia	Flavobacteriales	Flavobacteriaceae	QNYL01
811	6.732518	4.7500033	1461	1	2044944	Bacteria	Bacteroidota	Bacteroidia	Sphingobacteriales	Sphingobacteriaceae	Pelobium
812	5.818087	5.763649	2735	1	2047986	Bacteria	Cyanobacteria	Cyanobacteriia	Cyanobacteriales	Cyanobacteriaceae	Geminocystis
813	6.2657776	5.930017	1380	1	2048667	Bacteria	Firmicutes_A	Clostridia	Oscillospirales	Acutalibacteraceae	UBA1033
814	7.0659003	5.782869	8473	1	2049431	Bacteria	Firmicutes_A	Clostridia	Tissierellales	Dethiosulfatibacteraceae	CSBR16-49
815	5.6644697	5.656908	6465	1	2052139	Bacteria	Patescibacteria	Microgenomatia	UBA10105	UBA10105	UBA10118
816	11.521914	11.929695	4306	2	2052142	Bacteria	Acidobacteriota	Acidobacteriae	Acidobacteriales	Koribacteraceae	Bog-209
817	6.1395073	6.216586	1382	1	2052153	Bacteria	Patescibacteria	Paceibacteria	UBA9983	UBA11359	PALSA-1337
818	6.99656	5.99751	1210	1	2052162	Bacteria	Proteobacteria	Gammaproteobacteria	Burkholderiales	Burkholderiaceae	PALSA-1006
819	29.079851	39.065014	58148	5	2052165	Bacteria	Bacteroidota	Bacteroidia	Holophagales	Holophagaceae	Holophaga
820	6.908868	4.7686234	5047	1	2052166	Bacteria	Cyanobacteria	Vampirovibrionia	Caenarcaniphilales	Caenarcanaceae	LMEP-10873
821	19.441948	18.65678	3172	2	2052174	Bacteria	Proteobacteria	Alphaproteobacteria	Rhizobiales	Beijerinckiaceae	Methylocystis
822	6.055923	5.524278	3267	1	2052183	Bacteria	Verrucomicrobiota	Verrucomicrobiae	Chthoniobacterales	UBA10450	AV80
823	20.351797	13.493562	61237	3	2052315	Bacteria	Dormibacterota	Dormibacteria	UBA8260	UBA8260	UBA8260
824	6.3900037	6.8688087	2000	1	2052837	Bacteria	Proteobacteria	Gammaproteobacteria	Burkholderiales	UBA11063	UBA11063
825	6.7674193	6.3530955	1363	1	2053307	Bacteria	Desulfobacterota	Desulfobulbia	Desulfobulbales	Desulfurivibrionaceae	UBA2262
826	2.3942406	10.008279	14000	1	2053492	Bacteria	Proteobacteria	Gammaproteobacteria	Burkholderiales	Rhodocyclaceae	Azonexus
827	6.4470673	5.996398	1405	1	2053538	Bacteria	Proteobacteria	Gammaproteobacteria	Competibacterales	Competibacteraceae	RXIW01
828	6.2258215	5.1557946	4293	1	2053551	Bacteria	Edwardsbacteria	AC1	AC1	EtOH8	UBA2226
829	12.618905	11.16802	25268	2	2053634	Bacteria	Patescibacteria	ABY1	SG8-24	2-12-FULL-60-25	2-12-FULL-60-25
830	8.59968	7.7464137	15365	1	2055143	Bacteria	Proteobacteria	Gammaproteobacteria	Pseudomonadales	Oleiphilaceae	Marinobacter
831	7.3476586	5.8296	2668	1	2055160	Bacteria	Proteobacteria	Gammaproteobacteria	Burkholderiales	Burkholderiaceae	Kyrpidia
832	7.2296515	5.0432086	9504	1	2056779	Bacteria	Bacteroidota	Bacteroidia	Flavobacteriales	Flavobacteriaceae	Arenibacter
833	26.463314	27.4719	4266	2	2056863	Bacteria	Proteobacteria	Gammaproteobacteria	Burkholderiales	Burkholderiaceae	Acidovorax_D
834	6.110923	6.5363307	7382	1	2057808	Bacteria	Bacteroidota	Bacteroidia	Flavobacteriales	Flavobacteriaceae	Lacinutrix
835	9.550992	4.731993	1587	1	2058306	Bacteria	Bacteroidota	Bacteroidia	Flavobacteriales	Flavobacteriaceae	Tenacibaculum
836	6.9420285	1.5583084	6270	1	2058924	Bacteria	Actinobacteriota	Actinomycetia	Streptomycetales	Streptomycetaceae	Streptomyces
837	9.8494005	10.90155	1199	1	2066515	Bacteria	Proteobacteria	Gammaproteobacteria	Enterobacterales	Alteromonadaceae	Pseudoalteromonas
838	7.7095904	-1.2029697	1114	1	2070616	Bacteria	Proteobacteria	Gammaproteobacteria	Pseudomonadales	Pseudomonadaceae	Pseudomonas_E
839	7.470435	5.8742266	1291	1	2072418	Bacteria	Zixibacteria	MSB-5A5	GN15	12-Feb	12-Feb
840	17.315191	8.338559	3075	2	2072420	Bacteria	Proteobacteria	Alphaproteobacteria	Rhizobiales	Xanthobacteraceae	Afipia
841	6.9675207	5.464744	1957	1	2073157	Bacteria	Proteobacteria	Alphaproteobacteria	Rhizobiales	Stappiaceae	Roseibium
842	5.3631477	5.125131	8165	1	2075565	Bacteria	Proteobacteria	Alphaproteobacteria	Sphingomonadales	Sphingomonadaceae	Novosphingobium
843	8.983447	-18.909073	19762	1	2080766	Bacteria	Bacteroidota	Bacteroidia	Chitinophagales	Chitinophagaceae	Sediminibacterium
844	7.1633086	5.808025	1577	1	2082188	Bacteria	Proteobacteria	Gammaproteobacteria	Sphingomonadales	Sphingomonadaceae	Sphingobium
845	7.281435	5.548585	3311	1	2086571	Bacteria	Proteobacteria	Gammaproteobacteria	Nevskiales	Nevskiaceae	Solimonas_A
846	6.9160404	1.160635	5247	1	2093747	Bacteria	Actinobacteriota	Actinomycetia	Streptomycetales	Streptomycetaceae	Streptomyces
847	6.794015	5.260291	15011	1	2100723	Bacteria	Bacteroidota	Bacteroidia	Flavobacteriales	Flavobacteriaceae	Algibacter_B
848	10.789005	14.006882	19795	2	2109914	Bacteria	Proteobacteria	Gammaproteobacteria	Burkholderiales	Burkholderiaceae	Ottowia
849	13.918348	12.741161	3211	2	2126983	Bacteria	Proteobacteria	Gammaproteobacteria	Pseudomonadales	Moraxellaceae	Acinetobacter
850	7.5313387	3.7364874	19599	1	2126993	Bacteria	Proteobacteria	Gammaproteobacteria	Burkholderiales	Burkholderiaceae	Paraburkholderia
851	7.306207	3.7155466	6710	1	2133950	Bacteria	Bacteroidota	Bacteroidia	Flavobacteriales	Crocinitomicaceae	UBA4466
852	4.563291	1.4342383	17131	1	2135485	Bacteria	Proteobacteria	Alphaproteobacteria	Sphingomonadales	Sphingomonadaceae	Sphingomonas
853	10.911646	3.6958168	8134	1	2135622	Bacteria	Bacteroidota	Bacteroidia	Flavobacteriales	Flavobacteriaceae	Flavobacterium
854	11.326496	3.419512	1140	1	2135627	Bacteria	Bacteroidota	Bacteroidia	Flavobacteriales	Flavobacteriaceae	Flavobacterium
855	38.335052	38.65178	159322	3	2135633	Bacteria	Proteobacteria	Gammaproteobacteria	Burkholderiales	Burkholderiaceae	Acidovorax_D
856	145.91473	151.17786	71629	11	2135635	Bacteria	Proteobacteria	Gammaproteobacteria	Burkholderiales	Burkholderiaceae	Acidovorax_D
857	189.81993	190.78534	197175	15	2135638	Bacteria	Proteobacteria	Gammaproteobacteria	Burkholderiales	Burkholderiaceae	Acidovorax_D
858	7.191712	3.8992214	4110	1	2135640	Bacteria	Proteobacteria	Gammaproteobacteria	Burkholderiales	Burkholderiaceae	Giesbergeria
859	61.73562	92.14968	78668	5	2135721	Bacteria	Proteobacteria	Gammaproteobacteria	Burkholderiales	Burkholderiaceae	Pelomonas
860	2.5012136	9.753785	1244	1	2136175	Bacteria	Proteobacteria	Gammaproteobacteria	Burkholderiales	Rhodocyclaceae	Azonexus
861	5.2324553	7.1155148	21777	1	2138210	Bacteria	Bacteroidota	Bacteroidia	Flavobacteriales	Flavobacteriaceae	Lutibacter
862	9.232073	-0.50403464	19086	1	2138300	Bacteria	Actinobacteriota	Actinomycetia	Propionibacteriales	Nocardioidaceae	Nocardioides
863	7.743357	5.17533	86922	1	2153361	Bacteria	Proteobacteria	Gammaproteobacteria	Burkholderiales	Burkholderiaceae	Paucibacter_A
864	5.2658234	4.6622434	19672	1	2153364	Bacteria	Firmicutes_A	Clostridia	Clostridiales	Clostridiaceae	Pedobacter
865	12.664787	12.535207	1424	1	2153365	Bacteria	Proteobacteria	Gammaproteobacteria	Burkholderiales	Burkholderiaceae	Acidovorax_D
866	10.746264	6.2045717	18485	1	2161981	Bacteria	Proteobacteria	Alphaproteobacteria	Pelagibacterales	Pelagibacteraceae	Pelagibacter
867	10.003427	6.2305117	6996	1	2161984	Bacteria	Proteobacteria	Alphaproteobacteria	Pelagibacterales	Pelagibacteraceae	Pelagibacter
868	12.552341	6.249779	1323	1	2161987	Bacteria	Proteobacteria	Alphaproteobacteria	Pelagibacterales	Pelagibacteraceae	Pelagibacter
869	11.267007	6.218508	4098	1	2161989	Bacteria	Proteobacteria	Alphaproteobacteria	Pelagibacterales	Pelagibacteraceae	Pelagibacter
870	9.961444	6.147529	9622	1	2161990	Bacteria	Proteobacteria	Alphaproteobacteria	Pelagibacterales	Pelagibacteraceae	Pelagibacter
871	11.0168495	6.242855	4351	1	2161999	Bacteria	Proteobacteria	Alphaproteobacteria	Pelagibacterales	Pelagibacteraceae	Pelagibacter
872	9.887557	6.2484846	1151	1	2162007	Bacteria	Proteobacteria	Alphaproteobacteria	Pelagibacterales	Pelagibacteraceae	AAA240-E13
873	10.577005	5.8833747	3698	1	2162022	Bacteria	Proteobacteria	Alphaproteobacteria	Pelagibacterales	Pelagibacteraceae	Pelagibacter
874	9.740801	5.7620215	23973	1	2162024	Bacteria	Proteobacteria	Alphaproteobacteria	Pelagibacterales	Pelagibacteraceae	Pelagibacter_A
875	28.172318	11.960501	12769	2	2162027	Bacteria	Proteobacteria	Alphaproteobacteria	Pelagibacterales	Pelagibacteraceae	Pelagibacter
876	24.340605	12.340857	2458	2	2162029	Bacteria	Proteobacteria	Alphaproteobacteria	Pelagibacterales	Pelagibacteraceae	Pelagibacter
877	14.5277195	6.162131	4641	1	2162038	Bacteria	Proteobacteria	Alphaproteobacteria	Pelagibacterales	Pelagibacteraceae	Pelagibacter
878	36.499096	17.956753	33777	3	2162039	Bacteria	Proteobacteria	Alphaproteobacteria	Pelagibacterales	Pelagibacteraceae	Pelagibacter
879	11.63003	6.1123896	31934	1	2162041	Bacteria	Proteobacteria	Alphaproteobacteria	Pelagibacterales	Pelagibacteraceae	Pelagibacter
880	70.72914	30.33307	71566	5	2162043	Bacteria	Proteobacteria	Alphaproteobacteria	Pelagibacterales	Pelagibacteraceae	Pelagibacter
881	162.9024	72.88549	247379	12	2162044	Bacteria	Proteobacteria	Alphaproteobacteria	Pelagibacterales	Pelagibacteraceae	Pelagibacter
882	24.373283	12.360408	13203	2	2162047	Bacteria	Proteobacteria	Alphaproteobacteria	Pelagibacterales	Pelagibacteraceae	Pelagibacter
883	12.293973	6.3391714	26880	1	2162050	Bacteria	Proteobacteria	Alphaproteobacteria	Pelagibacterales	Pelagibacteraceae	Pelagibacter
884	21.141937	12.44202	24506	2	2162053	Bacteria	Proteobacteria	Alphaproteobacteria	Pelagibacterales	Pelagibacteraceae	Pelagibacter
885	11.360932	6.5021653	8017	1	2162055	Bacteria	Proteobacteria	Alphaproteobacteria	Pelagibacterales	Pelagibacteraceae	Pelagibacter
886	45.25861	17.530756	16653	3	2162057	Bacteria	Proteobacteria	Alphaproteobacteria	Pelagibacterales	Pelagibacteraceae	Pelagibacter
887	10.495573	6.1043286	1643	1	2162058	Bacteria	Proteobacteria	Alphaproteobacteria	Pelagibacterales	Pelagibacteraceae	Pelagibacter
888	6.77396	6.9500184	12660	1	2162508	Bacteria	Cyanobacteria	Cyanobacteriia	PCC-6307	Cyanobiaceae	Prochlorococcus_A
889	5.8156023	5.5207114	11989	1	2162554	Bacteria	Proteobacteria	Gammaproteobacteria	SAR86	D2472	D2472
890	6.9091797	6.4911823	5465	1	2162591	Bacteria	Proteobacteria	Alphaproteobacteria	Rhizobiales_B	TMED25	MED-G09
891	14.403065	12.244328	6696	2	2163009	Archaea	Thermoplasmatota	Poseidoniia	Poseidoniales	Poseidoniaceae	MGIIa-L3
892	13.368803	10.15143	11726	2	2163554	Bacteria	Firmicutes_C	Negativicutes	Selenomonadales_A	Dendrosporobacteraceae	FL31
893	7.049449	6.5949407	5207	1	2169539	Bacteria	Proteobacteria	Gammaproteobacteria	Enterobacterales	Aeromonadaceae	DM2
894	6.025166	5.446718	20356	1	2174228	Bacteria	Proteobacteria	Alphaproteobacteria	Rhodobacterales	Rhodobacteraceae	Albibacillus
895	6.248121	5.329628	1421	1	2183901	Bacteria	Proteobacteria	Gammaproteobacteria	Burkholderiales	Aquaspirillaceae	Microvirgula
896	5.464242	5.250771	4077	1	2184083	Bacteria	Proteobacteria	Gammaproteobacteria	Burkholderiales	Rhodocyclaceae	Thauera_A
897	13.301751	11.907072	6194	2	2184312	Bacteria	Proteobacteria	Gammaproteobacteria	Burkholderiales	Gallionellaceae	Nitrotoga
898	6.3155046	4.6518416	3180	1	2202731	Bacteria	Verrucomicrobiota	Kiritimatiellae	Kiritimatiellales	Pontiellaceae	Pontiella
899	8.513367	-4.125965	1882	1	2202732	Archaea	Thermoproteota	Nitrososphaeria	Nitrososphaerales	Nitrosopumilaceae	Nitrosopumilus
900	21.997038	-0.47621703	1001	1	2211106	Bacteria	Bacteroidota	Bacteroidia	Flavobacteriales	Flavobacteriaceae	UBA9320
901	6.909829	7.2120852	1297	1	2211108	Bacteria	Proteobacteria	Gammaproteobacteria	Burkholderiales	Rhodocyclaceae	UBA2250
902	6.8564177	5.0987444	7373	1	2211117	Bacteria	Proteobacteria	Alphaproteobacteria	Rhodobacterales	Rhodobacteraceae	Pseudooceanicola
903	11.180814	3.522978	4697	1	2211133	Bacteria	Bacteroidota	Bacteroidia	Flavobacteriales	Flavobacteriaceae	Flavobacterium
904	11.881144	17.603033	28603	1	2211392	Bacteria	Proteobacteria	Gammaproteobacteria	Pseudomonadales	Pseudomonadaceae	P30C
905	6.2438765	5.1839924	11547	1	2212470	Bacteria	Eisenbacteria	RBG-16-71-46	SZUA-252	SZUA-252	WS-9
906	7.200988	5.1812453	1589	1	2212473	Bacteria	Verrucomicrobiota	Kiritimatiellae	UBA8416	SLMC01	SLMC01
907	89.73773	90.72003	24948	7	2219062	Bacteria	Proteobacteria	Gammaproteobacteria	Burkholderiales	Burkholderiaceae	Acidovorax_D
908	7.2099285	6.041287	16837	1	2219657	Bacteria	Actinobacteriota	Actinomycetia	Actinomycetales	Micrococcaceae	Kocuria
909	31.231865	19.615799	2179	1	2219865	Bacteria	Proteobacteria	Gammaproteobacteria	Burkholderiales	Burkholderiaceae	Ralstonia
910	10.626576	62.991863	20545	6	2231055	Bacteria	Proteobacteria	Gammaproteobacteria	Burkholderiales	Pelagibacteraceae	Pelagibacter
911	5.7580967	5.377951	1065	1	2250575	Bacteria	Actinobacteriota	Actinomycetia	Streptomycetales	Streptomycetaceae	Streptomyces
912	7.52258	5.367098	1046	1	2259595	Bacteria	Bacteroidota	Bacteroidia	Cytophagales	Spirosomaceae	Runella
913	6.3861465	6.5765023	11547	1	2268030	Bacteria	Proteobacteria	Alphaproteobacteria	Dongiales	Dongiaceae	SYSU-D60009
914	6.1024265	5.6780925	1001	1	2269045	Bacteria	Bacteroidota	Bacteroidia	Sphingobacteriales	Sphingobacteriaceae	Mucilaginibacter
915	4.8637033	5.7251177	1978	1	2282123	Bacteria	Bacteroidota	Bacteroidia	Flavobacteriales	Flavobacteriaceae	Winogradskyella
916	6.786551	2.3015547	2171	1	2290923	Bacteria	Proteobacteria	Gammaproteobacteria	Burkholderiales	Chromobacteriaceae	Crenobacter
917	6.0507684	4.5491323	5171	1	2292364	Bacteria	Bacteroidota	Bacteroidia	Bacteroidales	Bacteroidaceae	Prevotella
918	6.8108854	3.3665848	11839	1	2293433	Bacteria	Bacteroidota	Rhodothermia	Balneolales	Balneolaceae	SW132
919	5.602107	-0.7402252	1706	1	2294117	Bacteria	Proteobacteria	Gammaproteobacteria	Burkholderiales	Burkholderiaceae	Hydrogenophaga
920	6.2859855	5.631892	1915	1	2303578	Bacteria	Proteobacteria	Alphaproteobacteria	Rhodobacterales	Rhodobacteraceae	Nioella
921	6.7239943	-3.8872223	8836	1	2305446	Bacteria	Actinobacteriota	Actinomycetia	Actinomycetales	Microbacteriaceae	Microbacterium
922	6.4326353	5.8392606	9521	1	2305508	Bacteria	Bacteroidota	Bacteroidia	Sphingobacteriales	Sphingobacteriaceae	Mucilaginibacter
923	6.81881	6.7176313	1781	1	2315236	Bacteria	Proteobacteria	Gammaproteobacteria	Burkholderiales	Burkholderiaceae	JOSHI-001
924	44.176636	112.956276	291333	7	2315479	Bacteria	Proteobacteria	Gammaproteobacteria	Pseudomonadales	Porticoccaceae	HTCC2207
925	30.53524	129.8283	120700	13	2316108	Bacteria	Proteobacteria	Gammaproteobacteria	Burkholderiales	Rhodocyclaceae	Azonexus
926	7.316579	5.249732	3911	1	2316528	Bacteria	Proteobacteria	Alphaproteobacteria	Rhizobiales	Beijerinckiaceae	Lichenihabitans
927	6.6673403	3.59142	18569	1	2316732	Bacteria	Myxococcota	Myxococcia	Myxococcales	Myxococcaceae	Corallococcus
928	7.389398	5.1547165	3971	1	2320104	Bacteria	Firmicutes_A	Clostridia	Lachnospirales	Lachnospiraceae	UBA9502
929	6.8120246	6.535299	3412	1	2320855	Bacteria	Proteobacteria	Alphaproteobacteria	Rhodobacterales	Rhodobacteraceae	Mangrovicoccus
930	22.257603	-0.36574337	1150	1	2320858	Bacteria	Bacteroidota	Bacteroidia	Flavobacteriales	Flavobacteriaceae	UBA9320
931	9.242101	-10.022774	7721	1	2320863	Bacteria	Proteobacteria	Gammaproteobacteria	Burkholderiales	Burkholderiaceae	Noviherbaspirillum
932	6.6274495	4.8534036	1679	1	2320865	Bacteria	Proteobacteria	Gammaproteobacteria	Burkholderiales	Burkholderiaceae	Paucimonas
933	92.04999	57.177032	13838	3	2448774	Bacteria	Proteobacteria	Gammaproteobacteria	Burkholderiales	Burkholderiaceae	Ralstonia
934	10.86967	3.756418	1682	1	2478552	Bacteria	Bacteroidota	Bacteroidia	Flavobacteriales	Flavobacteriaceae	Flavobacterium
935	13.177816	13.608646	14470	1	2478662	Bacteria	Proteobacteria	Gammaproteobacteria	Burkholderiales	Burkholderiaceae	Acidovorax_D
936	7.5868382	-0.92165583	3203	1	2482750	Bacteria	Proteobacteria	Gammaproteobacteria	Pseudomonadales	Pseudomonadaceae	Pseudomonas_E
937	4.4726186	7.27655	15170	1	2483459	Bacteria	Bacteroidota	Bacteroidia	Flavobacteriales	Flavobacteriaceae	PRS1
938	6.888285	2.0325568	1656	1	2485145	Bacteria	Actinobacteriota	Actinomycetia	Streptomycetales	Streptomycetaceae	Streptomyces
939	6.3241253	4.9398823	1790	1	2485163	Bacteria	Proteobacteria	Gammaproteobacteria	Methylococcales	Methylococcaceae	Methylocaldum
940	16.175472	10.092346	12368	2	2486853	Bacteria	Actinobacteriota	Actinomycetia	Mycobacteriales	Micromonosporaceae	Actinoplanes
941	8.570655	7.678977	3046	1	2488665	Bacteria	Proteobacteria	Gammaproteobacteria	Pseudomonadales	Oleiphilaceae	Marinobacter
942	6.3192773	6.7252254	2410	1	2493092	Bacteria	Proteobacteria	Gammaproteobacteria	Burkholderiales	Burkholderiaceae	Aquabacterium
943	6.063245	5.9159327	43582	1	2493639	Bacteria	Bdellovibrionota	Oligoflexia	Silvanigrellales	Silvanigrellaceae	Silvanigrella
944	6.2103744	5.521292	2221	1	2494697	Bacteria	Bacteroidota	Bacteroidia	Flavobacteriales	Flavobacteriaceae	Mangrovimonas
945	2.9528396	5.3624754	1675	1	2496871	Bacteria	Proteobacteria	Gammaproteobacteria	Burkholderiales	Burkholderiaceae	Rhizobacter
946	9.390183	-0.71537286	1338	1	2497878	Bacteria	Actinobacteriota	Actinomycetia	Propionibacteriales	Nocardioidaceae	Nocardioides
947	6.195458	5.226045	2292	1	2502194	Bacteria	Proteobacteria	Gammaproteobacteria	Xanthomonadales	Xanthomonadaceae	SCMT01
948	-56.743935	90.04354	42486	6	2502211	Bacteria	Proteobacteria	Alphaproteobacteria	Rhizobiales	Rhizobiaceae	Mesorhizobium
949	616.61566	384.17728	647409	20	2502217	Bacteria	Proteobacteria	Gammaproteobacteria	Burkholderiales	Burkholderiaceae	Ralstonia
950	6.835223	5.7828584	5226	1	2502218	Bacteria	Proteobacteria	Alphaproteobacteria	Sphingomonadales	Sphingomonadaceae	Sphingopyxis
951	5.055341	6.231941	2873	1	2502226	Bacteria	Proteobacteria	Gammaproteobacteria	Burkholderiales	Burkholderiaceae	Burkholderia
952	122.52716	76.03175	11825	4	2502228	Bacteria	Proteobacteria	Gammaproteobacteria	Burkholderiales	Burkholderiaceae	Ralstonia
953	6.868865	2.2488883	2051	1	2502235	Bacteria	Proteobacteria	Gammaproteobacteria	Burkholderiales	SCOH01	Chitinivorax
954	22.153652	-13.586685	19609	3	2507565	Bacteria	Bacteroidota	Bacteroidia	Chitinophagales	Chitinophagaceae	VBAS01
955	6.8509645	6.8126855	17348	1	2508719	Bacteria	Bacteroidota	Bacteroidia	Chitinophagales	Chitinophagaceae	Lacibacter
956	8.464821	-4.0910087	2421	1	2508726	Archaea	Thermoproteota	Nitrososphaeria	Nitrososphaerales	Nitrosopumilaceae	Nitrosopumilus
957	12.253426	11.993223	2483	1	2509457	Bacteria	Actinobacteriota	Actinomycetia	Actinomycetales	Cellulomonadaceae	Xylanimonas
958	-2.8940837	-12.927124	2680	1	2510331	Bacteria	Actinobacteriota	Acidimicrobiia	TMED189	TMED189	TMED189
959	10.42919	14.611607	127915	2	2510333	Bacteria	Proteobacteria	Gammaproteobacteria	Pseudomonadales	Litoricolaceae	Litoricola
960	5.9130673	4.9174643	2281	1	2511171	Bacteria	Firmicutes	Bacilli	Bacillales	Sporolactobacillaceae	Sporolactobacillus
961	1.736621	10.572886	2471	1	2512149	Bacteria	Proteobacteria	Gammaproteobacteria	Burkholderiales	Rhizobiaceae	Rhizobium
962	6.932519	5.507564	1601	1	2517819	Bacteria	Bacteroidota	Bacteroidia	Flavobacteriales	Flavobacteriaceae	Muricauda
963	9.375302	-0.6152882	2647	1	2518372	Bacteria	Actinobacteriota	Actinomycetia	Propionibacteriales	Nocardioidaceae	Nocardioides
964	6.91565	5.9377112	3568	1	2518986	Bacteria	Cyanobacteria	Cyanobacteriia	PCC-6307	Cyanobiaceae	Synechococcus_E
965	8.025079	6.193215	12945	1	2530375	Bacteria	Proteobacteria	Gammaproteobacteria	Burkholderiales	Rhodocyclaceae	UBA2250
966	6.4540753	6.626911	2024	1	2545468	Bacteria	Actinobacteriota	Actinomycetia	Propionibacteriales	Nocardioidaceae	Aeromicrobium_A
967	6.7115493	5.8015103	24282	1	2547429	Bacteria	Bacteroidota	Bacteroidia	Chitinophagales	Chitinophagaceae	Segetibacter
968	6.2502027	6.661129	12040	1	2558175	Bacteria	Proteobacteria	Alphaproteobacteria	ATCC43930	Stellaceae	Stella
969	8.180728	5.3807206	13485	1	2559614	Bacteria	Actinobacteriota	Actinomycetia	Mycobacteriales	Mycobacteriaceae	Rhodococcus
970	7.206775	5.846287	6572	1	2560052	Bacteria	Actinobacteriota	Actinomycetia	Actinomycetales	Micrococcaceae	Arthrobacter_F
971	9.135505	-9.83057	1349	1	2561929	Bacteria	Proteobacteria	Gammaproteobacteria	Burkholderiales	Burkholderiaceae	Noviherbaspirillum
972	6.2368345	6.7118034	1108	1	2562311	Bacteria	Proteobacteria	Alphaproteobacteria	Acetobacterales	Acetobacteraceae	Roseomonas_A
973	-9.401244	15.098017	6255	1	2563944	Bacteria	Proteobacteria	Alphaproteobacteria	Rhizobiales	Rhizobiaceae	Mesorhizobium
974	6.4103556	6.2182193	4398	1	2567938	Bacteria	Proteobacteria	Alphaproteobacteria	Sphingomonadales	Sphingomonadaceae	GCA-005144965
975	6.291376	5.258005	13141	1	2570229	Bacteria	Proteobacteria	Alphaproteobacteria	Rhizobiales	Phreatobacteraceae	Phreatobacter
976	5.595086	5.8517933	2148	1	2570926	Bacteria	Bacteroidota	Bacteroidia	Bacteroidales	Marinilabiliaceae	CG51
977	6.7119107	6.1033974	1986	1	2571029	Bacteria	Actinobacteriota	Actinomycetia	Actinomycetales	Dermabacteraceae	Brachybacterium
978	5.7266674	5.4280353	1370	1	2571105	Bacteria	Proteobacteria	Gammaproteobacteria	Burkholderiales	Rhodocyclaceae	Azonexus
979	15.543096	6.698277	4661	2	2576304	Bacteria	Bacteroidota	Bacteroidia	Flavobacteriales	Flavobacteriaceae	Flavobacterium
980	7.2811346	6.3781047	3140	1	2591009	Bacteria	Proteobacteria	Alphaproteobacteria	Kiloniellales	Kiloniellaceae	VHSH01
