# Supplementary material for: Microbiome Single Cell Atlases Generated with a Commercial Instrument
Source: Adv Sci (Weinh). 2025 Jun 3;12(27):2409338. doi: 10.1002/advs.202409338 (PMC12279214; doi:10.1002/advs.202409338)
Supplement: Supplementary file 2 — Supporting Information [file ADVS-12-2409338-s002.zip › advs202409338-sup-0002-SuppMat/S17_100_strains_for_TDA_testing.xlsx]

## Sheet: Sheet1
NCBI assembly accession	strain
GCF_001507125.1	jejuni strain=CJ677CC024
GCF_006345975.1	Campylobacter jejuni strain=Shff_H-m_2000
GCF_003639845.1	Helicobacter pylori strain=B362
GCF_009740755.1	Helicobacter pylori strain=MHP30
GCF_001037345.1	Pseudomonas aeruginosa strain=Pae_CF67.07o
GCF_003863605.1	Pseudomonas aeruginosa strain=1608
GCF_013320635.1	Agrobacterium tumefaciens strain=16-280-1b
GCF_001617825.1	Acinetobacter baumannii strain=2015ZJAB1
GCF_011601875.1	Acinetobacter baumannii strain=SP1649
GCF_900118005.2	Acinetobacter baumannii strain=Ab86
GCF_001076105.1	Escherichia coli strain=1187_ECOL
GCF_001571725.1	Escherichia coli strain=UM128
GCF_001614395.1	Escherichia coli strain=cattle2
GCF_002227405.1	Escherichia coli strain=MOD1-EC5633
GCF_002515505.1	Escherichia coli strain=MOD1-EC2417
GCF_002942765.1	Escherichia coli strain=QH_F6_1
GCF_003628255.1	Escherichia coli strain=BA3358
GCF_005394365.1	Escherichia coli strain=NS-P028
GCF_009820535.1	Escherichia coli strain=HH18S
GCF_018728485.1	Escherichia coli strain=MS10667
GCF_900083795.1	Klebsiella oxytoca strain=2880STDY5682743
GCF_011742335.1	Klebsiella pneumoniae strain=BP10616
GCF_900494485.1	Klebsiella pneumoniae strain=4300STDY6470476
GCF_014902475.1	Serratia marcescens strain=MGH245
GCF_001250215.1	Shigella sonnei strain=H101700383
GCF_003968715.1	Shigella sonnei strain=AP274
GCF_015159175.1	Yersinia pestis strain=S19980039
GCF_900637475.1	Yersinia pseudotuberculosis strain=NCTC10275
GCF_002859325.1	Pasteurella multocida strain=USDA-ARS-USMARC-59910
GCF_002859485.1	Pasteurella multocida strain=USDA-ARS-USMARC-59962
GCF_009807775.1	Pediococcus acidilactici strain=FAM22258
GCF_000769575.1	Staphylococcus aureus strain=Gv69
GCF_018967185.1	Staphylococcus aureus strain=SauR81
GCF_900042235.1	Staphylococcus aureus strain=st1553
GCF_003041355.1	Staphylococcus warneri strain=SNUC 2140
GCF_003992515.1	Streptococcus agalactiae strain=SG2R1
GCF_001091165.1	Streptococcus pneumoniae strain=SMRU2126
GCF_001127345.1	Streptococcus pneumoniae strain=SMRU2312
GCF_001346295.1	Streptococcus pneumoniae strain=SMRU2473
GCF_900989225.1	Streptococcus pyogenes strain=K11898
GCF_004151765.1	Enterococcus faecium strain=EF_540
GCF_004299865.1	Enterococcus faecium strain=UAMSEF_52
GCF_000782885.1	Bacillus anthracis strain=2000031023
GCF_004301135.1	Lactiplantibacillus plantarum strain=Y2-1
GCF_002201135.1	Corynebacterium diphtheriae strain=700a
GCF_001392375.1	Mycobacterium tuberculosis strain=Bir 256
GCF_001851395.1	Mycobacterium tuberculosis strain=01-R1404
GCF_008761795.1	Mycobacterium tuberculosis strain=97373
GCF_017901075.1	Mycobacterium tuberculosis strain=CG21
GCF_012976465.1	Mobiluncus curtisii strain=22
GCF_018985535.1	Streptococcus mitis strain=E689
GCF_011605645.1	Cronobacter sakazakii strain=HA18012
GCF_900597575.1	Burkholderia pseudomallei strain=B-296-02-1-09
GCF_900242385.1	Salmonella enterica
GCF_001929605.1	Mycoplasma bovis strain=2497MB
GCF_009789305.1	Brucella melitensis strain=Bruxj09
GCF_007093895.1	Salmonella enterica subsp. enterica serovar Panama strain=Sal-3971
GCF_014925455.1	Vibrio navarrensis strain=VN-0392
GCF_001715105.1	Mycoplasma ovipneumoniae strain=TC8
GCF_900599195.1	Pseudomonas viridiflava
GCF_003581675.1	Mycobacteroides abscessus strain=G213
GCF_900090255.1	Micromonospora aurantiaca strain=DSM 45487
GCF_002211505.1	Vibrio anguillarum strain=87-9-116
GCF_003000475.1	Salmonella enterica subsp. enterica serovar Weltevreden strain=CNGD2016012
GCF_002247375.1	Klebsiella pneumoniae subsp. pneumoniae strain=KPCRETH12
GCF_016907175.1	Microlunatus spumicola strain=DSM 21308
GCF_004794735.1	Photobacterium damselae subsp. damselae strain=JM-2017
GCF_001665825.1	Mycolicibacterium monacense strain=852013-50142_SCH4511227
GCF_001357655.1	Salmonella enterica subsp. enterica serovar Typhi strain=09-2597
GCF_001559855.1	Salmonella enterica subsp. enterica serovar Typhimurium strain=MHM112
GCF_004291395.1	Salmonella enterica subsp. enterica serovar Typhimurium strain=sg_wt6
GCF_001400555.1	Pseudomonas amygdali pv. myricae strain=ICMP7118
GCF_014861775.1	Salmonella enterica subsp. enterica serovar Enteritidis strain=261
GCF_014653315.1	Flavimobilis marinus strain=CGMCC 1.3457
GCF_000768975.1	Porphyromonas crevioricanis strain=COT-253 OH1447
GCF_014204945.1	Allocatelliglobosispora scoriae strain=DSM 45362
GCF_014856905.1	Xylella fastidiosa subsp. multiplex strain=XF-3960/18
GCF_013390125.1	Mycolicibacterium hippocampi strain=DL
GCF_015278355.1	Microbacterium yannicii strain=JCM 18959
GCF_003385075.1	Pelolinea submarina strain=DSM 23923
GCF_000216975.1	Leptospira interrogans serovar Copenhageni str. Fiocruz LV2811 strain=Fiocruz LV2811
GCF_000971355.1	Chromobacterium vaccinii strain=MWU328
GCF_000289835.1	Streptococcus agalactiae FSL S3-170 strain=FSL S3-170
GCF_000265845.1	Xanthomonas axonopodis pv. manihotis str. CIO151 strain=CIO151
GCF_003367245.1	Pontibacter diazotrophicus strain=H4X
GCF_000638675.1	Staphylococcus aureus C2928 strain=C2928
GCF_000631145.1	Streptococcus pyogenes ABC020057168 strain=ABC020057168
GCF_000658795.1	Mycobacterium tuberculosis TKK_04_0141 strain=TKK_04_0141
GCF_014721075.1	Acinetobacter seifertii strain=AS49
GCF_902375855.1	Fournierella massiliensis
GCF_001308875.1	Lysinibacillus sp. ZYM-1 strain=ZYM-1
GCF_002873195.1	Vibrio sp. 10N.286.48.B7 strain=10N.286.48.B7
GCF_016446285.1	Desulfobulbus oligotrophicus strain=Prop6
GCF_006175985.1	Methylotetracoccus oryzae strain=C50C1
GCF_002042965.1	Paenibacillus sp. 32352 strain=32352
GCF_002258385.1	Rhodococcus sp. 06-412-2B strain=06-412-2B
GCF_002289525.1	Bacillus sp. 7705b strain=7705b
GCF_002383915.1	Campylobacter sp. 111 strain=111
GCF_013421635.1	Streptomyces sp. UH6 strain=UH6
GCF_016100545.1	Gilliamella sp. W8128 strain=W8128
