# Supplementary material for: Microbiome Single Cell Atlases Generated with a Commercial Instrument
Source: Adv Sci (Weinh). 2025 Jun 3;12(27):2409338. doi: 10.1002/advs.202409338 (PMC12279214; doi:10.1002/advs.202409338)
Supplement: Supplementary file 2 — Supporting Information [file ADVS-12-2409338-s002.zip › advs202409338-sup-0002-SuppMat/S18_100_strain_simulation_10000_bar_answer_keys_contamina.csv]

bar	total_read_cnt	specie	specie_read_cnt	contami	contami_reac_cnt	contimi_rate
CTGGGCGCCGTGTAGT	2715	Leptospira interrogans serovar Copenhageni str. Fiocruz LV2811 strain=Fiocruz LV2811	1884	Porphyromonas crevioricanis strain=COT-253 OH1447	831	0.306077348
CATACCTACGTGCCCA	7614	Xanthomonas axonopodis pv. manihotis str. CIO151 strain=CIO151	4072	Escherichia coli strain=cattle2	3542	0.465195692
TGTGTGTAGACTCACC	7857	Streptococcus agalactiae FSL S3-170 strain=FSL S3-170	5286	Salmonella enterica subsp. enterica serovar Typhi strain=09-2597	2571	0.327224131
GCCAAGCCAACTCTTT	2405	Streptococcus pyogenes ABC020057168 strain=ABC020057168	1303	Klebsiella pneumoniae subsp. pneumoniae strain=KPCRETH12	1102	0.458212058
CGTACCTGGGATCACA	4579	Staphylococcus aureus C2928 strain=C2928	3184	Streptococcus agalactiae strain=SG2R1	1395	0.304651671
TTGCTGGAGTATGCTT	9152	Mycobacterium tuberculosis TKK_04_0141 strain=TKK_04_0141	5270	Enterococcus faecium strain=EF_540	3882	0.42416958
GATTTTTCGAGCGATG	9741	Porphyromonas crevioricanis strain=COT-253 OH1447	5804	Pasteurella multocida strain=USDA-ARS-USMARC-59962	3937	0.40416795
GGGATGAATGGTGTCA	7797	Staphylococcus aureus strain=Gv69	4911	Cronobacter sakazakii strain=HA18012	2886	0.370142362
ATTCTCTCGGGACTGC	7640	Bacillus anthracis strain=2000031023	4957	Yersinia pseudotuberculosis strain=NCTC10275	2683	0.35117801
AAAGCAAACGTACCAG	1819	Chromobacterium vaccinii strain=MWU328	1283	Pseudomonas viridiflava	536	0.2946674
GCAAACTCGAGAGGAA	9564	Pseudomonas aeruginosa strain=Pae_CF67.07o	8544	Pasteurella multocida strain=USDA-ARS-USMARC-59910	1020	0.106649937
AGTTGTCTCGCTATCT	8974	Escherichia coli strain=1187_ECOL	8751	Yersinia pseudotuberculosis strain=NCTC10275	223	0.024849565
ACGGTGTTCGTCATAG	5059	Streptococcus pneumoniae strain=SMRU2126	4884	Acinetobacter baumannii strain=Ab86	175	0.034591817
GTTTCTCGTTGTCGCA	3296	Streptococcus pneumoniae strain=SMRU2312	2578	Streptococcus pyogenes strain=K11898	718	0.217839806
GTGCTTCGTGGCCAAA	6202	Shigella sonnei strain=H101700383	4288	Serratia marcescens strain=MGH245	1914	0.308610126
ACCGCTGCGCAGGCAT	7048	Lysinibacillus sp. ZYM-1 strain=ZYM-1	6541	Escherichia coli strain=NS-P028	507	0.071935301
GTCACCACACGACAAG	9396	Streptococcus pneumoniae strain=SMRU2473	8439	Xylella fastidiosa subsp. multiplex strain=XF-3960/18	957	0.101851852
GTTTTCTTGGCGCAGA	1732	Salmonella enterica subsp. enterica serovar Typhi strain=09-2597	1390	Klebsiella pneumoniae strain=BP10616	342	0.197459584
GGTCGAATCCGAGGGG	6088	Mycobacterium tuberculosis strain=Bir 256	5987	Pediococcus acidilactici strain=FAM22258	101	0.016590013
TGCACAAATGCCAGGC	4800	Pseudomonas amygdali pv. myricae strain=ICMP7118	4441	Brucella melitensis strain=Bruxj09	359	0.074791667
GTCAGGTACAAGGAGG	8602	jejuni strain=CJ677CC024	8431	Salmonella enterica subsp. enterica serovar Typhimurium strain=MHM112	171	0.019879098
CGAAACAATGCTGAGT	7020	Salmonella enterica subsp. enterica serovar Typhimurium strain=MHM112	6253	Pasteurella multocida strain=USDA-ARS-USMARC-59910	767	0.109259259
ATGGGCACGGGCCCAC	2048	Escherichia coli strain=UM128	1801	Acinetobacter baumannii strain=SP1649	247	0.120605469
CGGTGATATCCAATTA	2379	Escherichia coli strain=cattle2	1902	Salmonella enterica	477	0.200504414
ATTGTGAACCAACGTG	3848	Acinetobacter baumannii strain=2015ZJAB1	3571	Chromobacterium vaccinii strain=MWU328	277	0.071985447
CCACGCGTGCGGTTTG	5450	Mycolicibacterium monacense strain=852013-50142_SCH4511227	4901	Pseudomonas viridiflava	549	0.100733945
TAGAATCGTTTCAAAG	8653	Mycoplasma ovipneumoniae strain=TC8	5992	Vibrio sp. 10N.286.48.B7 strain=10N.286.48.B7	2661	0.307523402
GCTATTGGCGCCAAGT	1327	Mycobacterium tuberculosis strain=01-R1404	773	Pontibacter diazotrophicus strain=H4X	554	0.417483044
GATGTGCCAAGAAGGG	1868	Mycoplasma bovis strain=2497MB	984	Mycobacterium tuberculosis TKK_04_0141 strain=TKK_04_0141	884	0.473233405
CCACTAGAGGATCCGG	8882	Paenibacillus sp. 32352 strain=32352	6355	Escherichia coli strain=1187_ECOL	2527	0.284507994
TTTTGCCGGGATGCGG	5561	Corynebacterium diphtheriae strain=700a	2888	Escherichia coli strain=NS-P028	2673	0.480668944
ACGAACTTCAGTCGAC	9184	Vibrio anguillarum strain=87-9-116	4759	Streptococcus mitis strain=E689	4425	0.481816202
GACAGGATCGTGCTAG	8526	Escherichia coli strain=MOD1-EC5633	5161	Lysinibacillus sp. ZYM-1 strain=ZYM-1	3365	0.394675111
ACATCTTTTAGCCTCC	7450	Klebsiella pneumoniae subsp. pneumoniae strain=KPCRETH12	6211	Rhodococcus sp. 06-412-2B strain=06-412-2B	1239	0.166308725
TATCCCCTGCATAGAC	1347	Rhodococcus sp. 06-412-2B strain=06-412-2B	1055	Escherichia coli strain=HH18S	292	0.216778025
ACTCGAGGCTTTACTC	8830	Bacillus sp. 7705b strain=7705b	7306	Acinetobacter baumannii strain=SP1649	1524	0.172593431
ACGGCCATCTTAATCC	9700	Campylobacter sp. 111 strain=111	7302	Klebsiella pneumoniae subsp. pneumoniae strain=KPCRETH12	2398	0.247216495
GGCGCTGATTCCTATT	8003	Escherichia coli strain=MOD1-EC2417	6563	Acinetobacter seifertii strain=AS49	1440	0.179932525
TCCGTTACATACTCCA	2780	Pasteurella multocida strain=USDA-ARS-USMARC-59910	1527	Porphyromonas crevioricanis strain=COT-253 OH1447	1253	0.450719424
CCTGACCCTTTGAGTG	1147	Pasteurella multocida strain=USDA-ARS-USMARC-59962	610	Streptococcus agalactiae FSL S3-170 strain=FSL S3-170	537	0.468177855
AAATCAAGGATCGTCT	7657	Vibrio sp. 10N.286.48.B7 strain=10N.286.48.B7	4326	Salmonella enterica subsp. enterica serovar Weltevreden strain=CNGD2016012	3331	0.435026773
TCCCCAGCAGGAACCG	2254	Escherichia coli strain=QH_F6_1	1971	Flavimobilis marinus strain=CGMCC 1.3457	283	0.12555457
GCAGCTCTGGACATGG	4484	Salmonella enterica subsp. enterica serovar Weltevreden strain=CNGD2016012	3472	Klebsiella pneumoniae subsp. pneumoniae strain=KPCRETH12	1012	0.225691347
ATAAGGTAGAACTAGG	2805	Staphylococcus warneri strain=SNUC 2140	1442	Escherichia coli strain=QH_F6_1	1363	0.485918004
TTAGTTCAGAAATGTG	1066	Pontibacter diazotrophicus strain=H4X	709	Campylobacter jejuni strain=Shff_H-m_2000	357	0.334896811
CATCAGTCAAAGTGCG	3209	Pelolinea submarina strain=DSM 23923	2374	Klebsiella oxytoca strain=2880STDY5682743	835	0.260205672
TCAACGCATTGTCAGT	2711	Mycobacteroides abscessus strain=G213	2198	Pontibacter diazotrophicus strain=H4X	513	0.189229067
TAGGCCCCCGTAAGGT	4383	Escherichia coli strain=BA3358	3436	Escherichia coli strain=MS10667	947	0.216062058
TATGTCAGCGGGGTTG	5607	Helicobacter pylori strain=B362	4844	Campylobacter sp. 111 strain=111	763	0.1360799
CAGCAGTTGCGAAAGT	5848	Pseudomonas aeruginosa strain=1608	5749	Klebsiella pneumoniae subsp. pneumoniae strain=KPCRETH12	99	0.016928865
TACGCACAAACCATTA	9092	Shigella sonnei strain=AP274	5546	Methylotetracoccus oryzae strain=C50C1	3546	0.390013198
AGACACGTACTCCTGC	7698	Streptococcus agalactiae strain=SG2R1	6564	Staphylococcus aureus strain=st1553	1134	0.14731099
TGGACAGTTTTGTTAT	5370	Enterococcus faecium strain=EF_540	4366	Helicobacter pylori strain=MHP30	1004	0.186964618
ACTGCCGCGTGAACGC	4413	Salmonella enterica subsp. enterica serovar Typhimurium strain=sg_wt6	3359	Escherichia coli strain=MS10667	1054	0.238839792
CGATAAACGTAAAGTA	8082	Enterococcus faecium strain=UAMSEF_52	6412	Allocatelliglobosispora scoriae strain=DSM 45362	1670	0.206632022
TCGGACATCAGAAGAT	3992	Lactiplantibacillus plantarum strain=Y2-1	2289	Mycobacterium tuberculosis strain=CG21	1703	0.426603206
CGGTCGCTACCGATTT	6909	Photobacterium damselae subsp. damselae strain=JM-2017	5957	Streptomyces sp. UH6 strain=UH6	952	0.137791287
AAACTTAGCAACTAAA	1538	Escherichia coli strain=NS-P028	1079	Mycobacteroides abscessus strain=G213	459	0.298439532
ACGACCTTGCTACAGT	7816	Methylotetracoccus oryzae strain=C50C1	4480	Pelolinea submarina strain=DSM 23923	3336	0.426816786
AATCGGAGTCGCGTAC	6182	Campylobacter jejuni strain=Shff_H-m_2000	3415	Streptococcus pyogenes ABC020057168 strain=ABC020057168	2767	0.447589777
TCCCGACGACGATATG	7339	Salmonella enterica subsp. enterica serovar Panama strain=Sal-3971	6953	Burkholderia pseudomallei strain=B-296-02-1-09	386	0.052595721
CTAGGTTCATCTACTC	6023	Mycobacterium tuberculosis strain=97373	5246	Salmonella enterica subsp. enterica serovar Weltevreden strain=CNGD2016012	777	0.129005479
CGAAAAGCATATCCCG	9824	Helicobacter pylori strain=MHP30	6025	Escherichia coli strain=BA3358	3799	0.386706026
AGTGTTGAGTACGAAT	4039	Brucella melitensis strain=Bruxj09	3746	Streptococcus mitis strain=E689	293	0.072542709
CCAAACCATTTCACCT	2187	Pediococcus acidilactici strain=FAM22258	1338	Xanthomonas axonopodis pv. manihotis str. CIO151 strain=CIO151	849	0.388203018
AATCTGATATTAAAAG	9756	Escherichia coli strain=HH18S	5070	Campylobacter jejuni strain=Shff_H-m_2000	4686	0.480319803
GGACTTCCTGCGGGGT	7095	Acinetobacter baumannii strain=SP1649	6422	Escherichia coli strain=NS-P028	673	0.094855532
GAAGATCATCTGTCCC	3977	Cronobacter sakazakii strain=HA18012	2069	Streptococcus mitis strain=E689	1908	0.479758612
CGGCGGGATCAGTGCT	8938	Klebsiella pneumoniae strain=BP10616	5046	Escherichia coli strain=HH18S	3892	0.435444171
GGGTCGCGGGTCCTCA	4414	Mobiluncus curtisii strain=22	3356	Flavimobilis marinus strain=CGMCC 1.3457	1058	0.239691889
CGCTCTCATATTCGCA	8392	Agrobacterium tumefaciens strain=16-280-1b	7992	Streptococcus mitis strain=E689	400	0.047664442
TCAGTGGTATCATACC	9205	Mycolicibacterium hippocampi strain=DL	8305	Streptococcus pyogenes strain=K11898	900	0.097772949
GCATTAACTAGCTTGC	2834	Streptomyces sp. UH6 strain=UH6	2628	Acinetobacter seifertii strain=AS49	206	0.072688779
GCTAGTGTCATAGCTC	3763	Allocatelliglobosispora scoriae strain=DSM 45362	2101	Mycobacterium tuberculosis strain=97373	1662	0.441668881
AACCCTTGCGGATTCA	8813	Flavimobilis marinus strain=CGMCC 1.3457	5391	Vibrio sp. 10N.286.48.B7 strain=10N.286.48.B7	3422	0.388290026
TCGGCACGGTCTATTG	6767	Acinetobacter seifertii strain=AS49	6157	Streptococcus agalactiae FSL S3-170 strain=FSL S3-170	610	0.090143343
CCCATCAGTACTCTAA	9627	Xylella fastidiosa subsp. multiplex strain=XF-3960/18	7708	Escherichia coli strain=QH_F6_1	1919	0.199335203
AGTCTGCGCCAAGTTG	9853	Salmonella enterica subsp. enterica serovar Enteritidis strain=261	7898	Streptococcus pneumoniae strain=SMRU2312	1955	0.198416726
TTGCAACATTATAGGA	5373	Serratia marcescens strain=MGH245	3914	Enterococcus faecium strain=UAMSEF_52	1459	0.2715429
ATGGAACGTCCTTGCG	3114	Vibrio navarrensis strain=VN-0392	2857	Mycobacterium tuberculosis strain=CG21	257	0.082530507
CAGAACCTGATGGCGA	3297	Yersinia pestis strain=S19980039	2657	Shigella sonnei strain=H101700383	640	0.194115863
AACCAACTTAGGCGAT	3443	Microbacterium yannicii strain=JCM 18959	2622	Mycobacterium tuberculosis strain=Bir 256	821	0.238454836
CCCAATGACTCCAAAC	5793	Gilliamella sp. W8128 strain=W8128	3797	Vibrio navarrensis strain=VN-0392	1996	0.344553772
GCGAAGAACGCTGCTG	3189	Desulfobulbus oligotrophicus strain=Prop6	2029	Microlunatus spumicola strain=DSM 21308	1160	0.363750392
GCGAGCGGGGGACAGA	8599	Microlunatus spumicola strain=DSM 21308	8514	Staphylococcus aureus strain=st1553	85	0.00988487
CAGTTCGCCATACGTT	8077	Mycobacterium tuberculosis strain=CG21	4869	Mobiluncus curtisii strain=22	3208	0.39717717
ATATCTGTTTTAAGGG	5496	Escherichia coli strain=MS10667	5151	Micromonospora aurantiaca strain=DSM 45487	345	0.062772926
TGACGTATGCCAAGCC	2979	Staphylococcus aureus strain=SauR81	2708	Agrobacterium tumefaciens strain=16-280-1b	271	0.090970124
AGCAAGCTAGAATAGC	7745	Streptococcus mitis strain=E689	7736	Bacillus anthracis strain=2000031023	9	0.00116204
CTCTACCTTGGGAAAT	2809	Staphylococcus aureus strain=st1553	1588	Micromonospora aurantiaca strain=DSM 45487	1221	0.434674261
TCACCATACCTACTAC	7115	Klebsiella oxytoca strain=2880STDY5682743	4310	Pasteurella multocida strain=USDA-ARS-USMARC-59910	2805	0.394237526
CTAACCTTGTAGAACT	6052	Micromonospora aurantiaca strain=DSM 45487	5351	Pseudomonas aeruginosa strain=1608	701	0.115829478
TACGGCCGATGCTAGT	2976	Acinetobacter baumannii strain=Ab86	2155	Escherichia coli strain=BA3358	821	0.275873656
CGGAGCGTAACTGAAC	9219	Salmonella enterica	8488	Serratia marcescens strain=MGH245	731	0.079292765
AGGCACTGCCCCAGGG	7063	Klebsiella pneumoniae strain=4300STDY6470476	7038	Salmonella enterica subsp. enterica serovar Enteritidis strain=261	25	0.003539572
AGGGCAGGTGATACCG	8775	Burkholderia pseudomallei strain=B-296-02-1-09	6483	Vibrio sp. 10N.286.48.B7 strain=10N.286.48.B7	2292	0.261196581
AGCCTCGGTGTGTTGA	6939	Pseudomonas viridiflava	3821	Vibrio sp. 10N.286.48.B7 strain=10N.286.48.B7	3118	0.449344286
AGTTCTCCTAGCGCAA	8020	Yersinia pseudotuberculosis strain=NCTC10275	5455	Helicobacter pylori strain=B362	2565	0.319825436
CCATCATTTTTCTGAT	1126	Streptococcus pyogenes strain=K11898	1061	Microbacterium yannicii strain=JCM 18959	65	0.057726465
GCTGTCTTAGCAGGAT	8612	Fournierella massiliensis	4793	Pediococcus acidilactici strain=FAM22258	3819	0.443450999
AGTATTAAGGGGGGAC	2881	Leptospira interrogans serovar Copenhageni str. Fiocruz LV2811 strain=Fiocruz LV2811	2069	Vibrio navarrensis strain=VN-0392	812	0.281846581
CCACCAAGTCTCTCAC	7456	Xanthomonas axonopodis pv. manihotis str. CIO151 strain=CIO151	6110	Paenibacillus sp. 32352 strain=32352	1346	0.180525751
TCGACATTCATTCTTG	5075	Streptococcus agalactiae FSL S3-170 strain=FSL S3-170	4092	Escherichia coli strain=NS-P028	983	0.193694581
GCTGTATGAATGAATA	7722	Streptococcus pyogenes ABC020057168 strain=ABC020057168	5492	Pediococcus acidilactici strain=FAM22258	2230	0.288785289
TTCTATTAGGCTACCA	9998	Staphylococcus aureus C2928 strain=C2928	8958	Gilliamella sp. W8128 strain=W8128	1040	0.104020804
CGAGATAGGCTATAAC	8158	Mycobacterium tuberculosis TKK_04_0141 strain=TKK_04_0141	6025	Vibrio anguillarum strain=87-9-116	2133	0.261461142
GTCTCGGACTGTATTT	9097	Porphyromonas crevioricanis strain=COT-253 OH1447	5724	Pediococcus acidilactici strain=FAM22258	3373	0.370781576
AATTGATATATAACAG	5754	Staphylococcus aureus strain=Gv69	3332	Salmonella enterica subsp. enterica serovar Panama strain=Sal-3971	2422	0.420924574
ACGAGAGACTGCCCGG	5917	Bacillus anthracis strain=2000031023	4274	Streptococcus pneumoniae strain=SMRU2126	1643	0.277674497
TTCCTACACGAGTATC	7779	Chromobacterium vaccinii strain=MWU328	5515	Pasteurella multocida strain=USDA-ARS-USMARC-59962	2264	0.291039979
TCGCGATTGCGGAGGG	5594	Pseudomonas aeruginosa strain=Pae_CF67.07o	3935	Enterococcus faecium strain=EF_540	1659	0.296567751
CTCCTTACCAGGAGGT	6949	Escherichia coli strain=1187_ECOL	4008	Escherichia coli strain=UM128	2941	0.423226364
CATCTGTTGCTGTAAT	6952	Streptococcus pneumoniae strain=SMRU2126	5197	Xylella fastidiosa subsp. multiplex strain=XF-3960/18	1755	0.252445339
GCCACCTTTTCCCCTA	6065	Streptococcus pneumoniae strain=SMRU2312	3564	Allocatelliglobosispora scoriae strain=DSM 45362	2501	0.412366035
ACCTAGCCAATCATGA	6513	Shigella sonnei strain=H101700383	4664	Helicobacter pylori strain=MHP30	1849	0.283893751
TCAGAACCGTGACTTT	5070	Lysinibacillus sp. ZYM-1 strain=ZYM-1	4309	Streptococcus pyogenes ABC020057168 strain=ABC020057168	761	0.150098619
CATACAATGTAATGGC	4691	Streptococcus pneumoniae strain=SMRU2473	3768	Methylotetracoccus oryzae strain=C50C1	923	0.196759753
TGATGAGGGTTCAGGT	9556	Salmonella enterica subsp. enterica serovar Typhi strain=09-2597	5290	Mycoplasma ovipneumoniae strain=TC8	4266	0.446421097
CTATGACCATTTTATC	6544	Mycobacterium tuberculosis strain=Bir 256	4532	Pseudomonas viridiflava	2012	0.307457213
GAGTAGTCGGTGTGCT	8202	Pseudomonas amygdali pv. myricae strain=ICMP7118	8111	Pasteurella multocida strain=USDA-ARS-USMARC-59962	91	0.011094855
CTATTGGAAATGAAGT	3246	jejuni strain=CJ677CC024	2280	Escherichia coli strain=UM128	966	0.297597043
AGTACTATACACTTTG	1016	Salmonella enterica subsp. enterica serovar Typhimurium strain=MHM112	896	Pelolinea submarina strain=DSM 23923	120	0.118110236
ACCGTGACATCGTTAT	5124	Escherichia coli strain=UM128	2921	Staphylococcus aureus C2928 strain=C2928	2203	0.429937549
TGTACGAGGGCTTAAG	4011	Escherichia coli strain=cattle2	2924	Escherichia coli strain=UM128	1087	0.271004737
TCTGCAGATGCCAATG	8585	Acinetobacter baumannii strain=2015ZJAB1	4655	Pediococcus acidilactici strain=FAM22258	3930	0.457775189
CGGCACGTTGCGGGAA	1745	Mycolicibacterium monacense strain=852013-50142_SCH4511227	1647	Pasteurella multocida strain=USDA-ARS-USMARC-59910	98	0.056160458
CGTTAACCTTAATCTG	5734	Mycoplasma ovipneumoniae strain=TC8	4803	Pseudomonas amygdali pv. myricae strain=ICMP7118	931	0.162364841
ATTTTGAAATGTCGGG	9979	Mycobacterium tuberculosis strain=01-R1404	5145	Acinetobacter baumannii strain=2015ZJAB1	4834	0.484417276
GGATCGGCGTATGTAT	8126	Mycoplasma bovis strain=2497MB	6669	Staphylococcus aureus strain=st1553	1457	0.179301009
TATAGAACCCTCACCT	6837	Paenibacillus sp. 32352 strain=32352	5051	Vibrio navarrensis strain=VN-0392	1786	0.261225684
ACGCACCTCTAAGTAT	4098	Corynebacterium diphtheriae strain=700a	2182	Klebsiella pneumoniae strain=4300STDY6470476	1916	0.467545144
AGTACGGAGCCGGAAT	9293	Vibrio anguillarum strain=87-9-116	5688	Streptococcus agalactiae strain=SG2R1	3605	0.387926396
TCTTGTTTGTGGCTAC	7489	Escherichia coli strain=MOD1-EC5633	5384	Klebsiella pneumoniae strain=BP10616	2105	0.281078916
TTAACCGTTCTTCGGA	4575	Klebsiella pneumoniae subsp. pneumoniae strain=KPCRETH12	3665	Paenibacillus sp. 32352 strain=32352	910	0.198907104
AGCCAATCTGGTAGAG	3755	Rhodococcus sp. 06-412-2B strain=06-412-2B	3589	Mobiluncus curtisii strain=22	166	0.044207723
AGCCTGCTCTCGTCTT	8561	Bacillus sp. 7705b strain=7705b	5971	Pseudomonas amygdali pv. myricae strain=ICMP7118	2590	0.302534751
GTCCAAGCATTGAGCT	8781	Campylobacter sp. 111 strain=111	5323	Yersinia pestis strain=S19980039	3458	0.393804806
TTTGTCCTACGGCCCA	1063	Escherichia coli strain=MOD1-EC2417	622	Acinetobacter baumannii strain=2015ZJAB1	441	0.414863594
TACGTGGTCGAATGAT	3481	Pasteurella multocida strain=USDA-ARS-USMARC-59910	2338	Staphylococcus warneri strain=SNUC 2140	1143	0.328353921
AAAGCGATGTGTCCGG	6943	Pasteurella multocida strain=USDA-ARS-USMARC-59962	4415	Streptococcus pneumoniae strain=SMRU2126	2528	0.364107734
CATACAGTGGCTTTAC	8009	Vibrio sp. 10N.286.48.B7 strain=10N.286.48.B7	7875	Staphylococcus aureus C2928 strain=C2928	134	0.016731177
TAGAGGTTACGGATTT	9110	Escherichia coli strain=QH_F6_1	5066	Staphylococcus warneri strain=SNUC 2140	4044	0.443907794
GCACGGGTTCAAGACC	1846	Salmonella enterica subsp. enterica serovar Weltevreden strain=CNGD2016012	1707	Vibrio anguillarum strain=87-9-116	139	0.075297941
CCCAACTCTAGATGAT	3264	Staphylococcus warneri strain=SNUC 2140	2664	Pediococcus acidilactici strain=FAM22258	600	0.183823529
GTAGTGTTTATCTCGT	5827	Pontibacter diazotrophicus strain=H4X	3520	Klebsiella pneumoniae strain=4300STDY6470476	2307	0.395915565
TCGCTGTTTATCGTCG	9824	Pelolinea submarina strain=DSM 23923	7240	Staphylococcus aureus strain=SauR81	2584	0.263029316
TCACAGAGTGGCGAGG	2457	Mycobacteroides abscessus strain=G213	1789	Porphyromonas crevioricanis strain=COT-253 OH1447	668	0.271876272
GTCCCCGGTGTCGTAT	5051	Escherichia coli strain=BA3358	4255	Pseudomonas aeruginosa strain=1608	796	0.157592556
GAAGCGAACGCGAGAG	8426	Helicobacter pylori strain=B362	7076	Pediococcus acidilactici strain=FAM22258	1350	0.160218372
CGCGTTCGGAGACGCC	9128	Pseudomonas aeruginosa strain=1608	7408	Staphylococcus aureus strain=Gv69	1720	0.188431201
TGTCAAGGCAAGCTAG	1094	Shigella sonnei strain=AP274	1032	Shigella sonnei strain=H101700383	62	0.056672761
GACCTGATACCTTCAC	6425	Streptococcus agalactiae strain=SG2R1	4435	Streptococcus pneumoniae strain=SMRU2126	1990	0.309727626
ATAAACCCAAGTTGAG	6648	Enterococcus faecium strain=EF_540	5790	Mycoplasma ovipneumoniae strain=TC8	858	0.129061372
GTCAGAACCCGCCTGG	1900	Salmonella enterica subsp. enterica serovar Typhimurium strain=sg_wt6	1485	Streptococcus pneumoniae strain=SMRU2473	415	0.218421053
CGCTGCCCCGCTACCA	1204	Enterococcus faecium strain=UAMSEF_52	1092	Gilliamella sp. W8128 strain=W8128	112	0.093023256
ACGCCACGCCCTATAA	1418	Lactiplantibacillus plantarum strain=Y2-1	769	Paenibacillus sp. 32352 strain=32352	649	0.457686883
ACAAGCATGCGATCTT	2254	Photobacterium damselae subsp. damselae strain=JM-2017	1540	Leptospira interrogans serovar Copenhageni str. Fiocruz LV2811 strain=Fiocruz LV2811	714	0.316770186
GCAGGCCGTCGCCCAT	3653	Escherichia coli strain=NS-P028	2846	Pseudomonas aeruginosa strain=Pae_CF67.07o	807	0.220914317
AACCACATTTGGGGTA	9891	Methylotetracoccus oryzae strain=C50C1	6542	Shigella sonnei strain=AP274	3349	0.338590638
CATAAGCGATGATCCT	4859	Campylobacter jejuni strain=Shff_H-m_2000	3217	Mycolicibacterium hippocampi strain=DL	1642	0.337929615
CTCCGAGGAAGGATTA	4690	Salmonella enterica subsp. enterica serovar Panama strain=Sal-3971	2909	Bacillus sp. 7705b strain=7705b	1781	0.379744136
AGAAAAGCAGGCCCGG	4666	Mycobacterium tuberculosis strain=97373	3519	Flavimobilis marinus strain=CGMCC 1.3457	1147	0.245820832
ACCACACACGAAAAGT	6307	Helicobacter pylori strain=MHP30	4126	Xylella fastidiosa subsp. multiplex strain=XF-3960/18	2181	0.345806247
CGGCGACACAAACTGT	9944	Brucella melitensis strain=Bruxj09	7202	Salmonella enterica subsp. enterica serovar Typhimurium strain=MHM112	2742	0.275744167
GGCCTTGCGTCTCGAA	5095	Pediococcus acidilactici strain=FAM22258	4231	Salmonella enterica subsp. enterica serovar Enteritidis strain=261	864	0.169578018
TCTCCATATGATATCT	8087	Escherichia coli strain=HH18S	5471	Bacillus anthracis strain=2000031023	2616	0.323482132
TATACGCCGAAACGTA	5215	Acinetobacter baumannii strain=SP1649	2878	Shigella sonnei strain=H101700383	2337	0.448130393
CGATGTTAAGAAAATA	2279	Cronobacter sakazakii strain=HA18012	1698	jejuni strain=CJ677CC024	581	0.254936376
ACTGGTCACCCCACGC	5819	Klebsiella pneumoniae strain=BP10616	5118	Escherichia coli strain=BA3358	701	0.120467434
TGAGGGCAGCAGCTCC	8619	Mobiluncus curtisii strain=22	5929	Klebsiella pneumoniae strain=BP10616	2690	0.312101172
AATTATAGTTCGGTGT	1629	Agrobacterium tumefaciens strain=16-280-1b	1264	Escherichia coli strain=MOD1-EC2417	365	0.224063843
GCGTTCAATCGATACG	9609	Mycolicibacterium hippocampi strain=DL	8112	Klebsiella oxytoca strain=2880STDY5682743	1497	0.155791446
ACTGCCTGCCTCCGAC	2577	Streptomyces sp. UH6 strain=UH6	1321	Streptococcus mitis strain=E689	1256	0.487388436
CCGTATTCCCATCTGA	8492	Allocatelliglobosispora scoriae strain=DSM 45362	4537	Rhodococcus sp. 06-412-2B strain=06-412-2B	3955	0.465732454
ATCTATGTCCCGTGGA	2476	Flavimobilis marinus strain=CGMCC 1.3457	1834	Pseudomonas aeruginosa strain=1608	642	0.259289176
TAGAATCTCAATGGCC	8894	Acinetobacter seifertii strain=AS49	7244	Campylobacter jejuni strain=Shff_H-m_2000	1650	0.185518327
CAATGACAGCCAGCGT	1584	Xylella fastidiosa subsp. multiplex strain=XF-3960/18	838	Agrobacterium tumefaciens strain=16-280-1b	746	0.470959596
AGAAGGCCGGCATTCA	8294	Salmonella enterica subsp. enterica serovar Enteritidis strain=261	5138	Cronobacter sakazakii strain=HA18012	3156	0.380516036
AAATGCACCACAGCTG	7871	Serratia marcescens strain=MGH245	5452	Rhodococcus sp. 06-412-2B strain=06-412-2B	2419	0.307330708
AATACTCGTTGGCGCT	8491	Vibrio navarrensis strain=VN-0392	7351	Campylobacter jejuni strain=Shff_H-m_2000	1140	0.134259804
TGTCGAAGTTACGGCA	5152	Yersinia pestis strain=S19980039	4094	Desulfobulbus oligotrophicus strain=Prop6	1058	0.205357143
AAAGGACGGAACATTA	4959	Microbacterium yannicii strain=JCM 18959	2722	Photobacterium damselae subsp. damselae strain=JM-2017	2237	0.451099012
ACCCTGCAATTGAAGG	1293	Gilliamella sp. W8128 strain=W8128	771	Vibrio sp. 10N.286.48.B7 strain=10N.286.48.B7	522	0.403712297
CTATAGGCACGAAACG	8924	Desulfobulbus oligotrophicus strain=Prop6	6465	Pseudomonas viridiflava	2459	0.275549081
CATCACCGCACCGATC	5451	Microlunatus spumicola strain=DSM 21308	5324	Escherichia coli strain=HH18S	127	0.023298477
CCCCCATCGCCTGTAC	4836	Mycobacterium tuberculosis strain=CG21	3697	Porphyromonas crevioricanis strain=COT-253 OH1447	1139	0.235525227
CCCTGGCGGCGCGGTC	6566	Escherichia coli strain=MS10667	5461	Bacillus sp. 7705b strain=7705b	1105	0.168291197
GCGTATGTCACGGGTG	3842	Staphylococcus aureus strain=SauR81	3737	Pediococcus acidilactici strain=FAM22258	105	0.027329516
CACATAAGAATTTTCG	7679	Streptococcus mitis strain=E689	4389	Salmonella enterica subsp. enterica serovar Enteritidis strain=261	3290	0.428441203
TTCTCCTATCTAGACT	2260	Staphylococcus aureus strain=st1553	2214	Mycoplasma ovipneumoniae strain=TC8	46	0.020353982
AGTTATGGATGTACAC	9557	Klebsiella oxytoca strain=2880STDY5682743	6448	Fournierella massiliensis	3109	0.32531129
CTATCCACGATGCCGG	1590	Micromonospora aurantiaca strain=DSM 45487	1007	Streptococcus pyogenes strain=K11898	583	0.366666667
TGCAGGGTCTTCGACC	7213	Acinetobacter baumannii strain=Ab86	5206	Vibrio sp. 10N.286.48.B7 strain=10N.286.48.B7	2007	0.278247608
GCACATCAAGTTGGCG	6669	Salmonella enterica	4578	Mycobacterium tuberculosis strain=97373	2091	0.313540261
GCATGTGAGAGGAATG	4949	Klebsiella pneumoniae strain=4300STDY6470476	3081	Xanthomonas axonopodis pv. manihotis str. CIO151 strain=CIO151	1868	0.37744999
GTAGCCAGTCAAAGCT	8215	Burkholderia pseudomallei strain=B-296-02-1-09	5940	Flavimobilis marinus strain=CGMCC 1.3457	2275	0.276932441
CCGTGCTTTCAAGGGC	7058	Pseudomonas viridiflava	5511	Lysinibacillus sp. ZYM-1 strain=ZYM-1	1547	0.219183905
ACACTTGGTGTTCTTA	5401	Yersinia pseudotuberculosis strain=NCTC10275	4548	Microbacterium yannicii strain=JCM 18959	853	0.157933716
TTCACTCAGTTTGCGC	5583	Streptococcus pyogenes strain=K11898	5448	Mycoplasma bovis strain=2497MB	135	0.024180548
ATAACTAGTAGCGGCG	3471	Fournierella massiliensis	2003	Mycobacteroides abscessus strain=G213	1468	0.422932872
TTACCCGGGGAGTACG	1374	Leptospira interrogans serovar Copenhageni str. Fiocruz LV2811 strain=Fiocruz LV2811	1161	Gilliamella sp. W8128 strain=W8128	213	0.155021834
CAGGACACACGAGGCT	6469	Xanthomonas axonopodis pv. manihotis str. CIO151 strain=CIO151	5422	Paenibacillus sp. 32352 strain=32352	1047	0.161848817
TATTATCCCTAAACGT	5117	Streptococcus agalactiae FSL S3-170 strain=FSL S3-170	4975	Staphylococcus aureus strain=st1553	142	0.027750635
ATATGCATTACTGTTC	8378	Streptococcus pyogenes ABC020057168 strain=ABC020057168	7487	Micromonospora aurantiaca strain=DSM 45487	891	0.106349964
CACGAACCCGCGGTAA	3945	Staphylococcus aureus C2928 strain=C2928	2076	Salmonella enterica subsp. enterica serovar Typhi strain=09-2597	1869	0.473764259
CTGTGCTGTAATAAAA	7716	Mycobacterium tuberculosis TKK_04_0141 strain=TKK_04_0141	6626	Escherichia coli strain=MOD1-EC5633	1090	0.141264904
TAGGGTCACGAGCGCT	7505	Porphyromonas crevioricanis strain=COT-253 OH1447	6367	Pseudomonas aeruginosa strain=Pae_CF67.07o	1138	0.151632245
TGTTGAGATCTGCTGG	8478	Staphylococcus aureus strain=Gv69	4907	Klebsiella oxytoca strain=2880STDY5682743	3571	0.421207832
TGGACGGCCCTCAACC	8185	Bacillus anthracis strain=2000031023	4625	Mycoplasma bovis strain=2497MB	3560	0.434941967
TTTAGCCTAGTATACC	1011	Chromobacterium vaccinii strain=MWU328	916	Streptomyces sp. UH6 strain=UH6	95	0.09396637
GCAGTGCAGGTATTCC	5663	Pseudomonas aeruginosa strain=Pae_CF67.07o	4484	Streptococcus agalactiae strain=SG2R1	1179	0.208193537
CACCATTACGGAGTGC	8979	Escherichia coli strain=1187_ECOL	6260	Photobacterium damselae subsp. damselae strain=JM-2017	2719	0.302817686
CTGTTTCCGAAAAAAT	3100	Streptococcus pneumoniae strain=SMRU2126	2627	Mycobacterium tuberculosis strain=01-R1404	473	0.152580645
AGCTGCCTATGTAAAC	2689	Streptococcus pneumoniae strain=SMRU2312	1796	Escherichia coli strain=MOD1-EC2417	893	0.332093715
CGGGACGCCGACCTAG	2975	Shigella sonnei strain=H101700383	2306	Escherichia coli strain=MOD1-EC5633	669	0.22487395
GGCTGAGGGCGCTTCG	2453	Lysinibacillus sp. ZYM-1 strain=ZYM-1	1325	Desulfobulbus oligotrophicus strain=Prop6	1128	0.459845088
CACGCTCACCTTACGT	4231	Streptococcus pneumoniae strain=SMRU2473	3631	Microbacterium yannicii strain=JCM 18959	600	0.141810447
TGCTCTCTGGCTCATC	6861	Salmonella enterica subsp. enterica serovar Typhi strain=09-2597	4399	Streptococcus agalactiae FSL S3-170 strain=FSL S3-170	2462	0.358839819
GCACAGTCATTTGTGG	4632	Mycobacterium tuberculosis strain=Bir 256	3017	Yersinia pseudotuberculosis strain=NCTC10275	1615	0.348661485
TGATGGGAAAAGCTTA	2263	Pseudomonas amygdali pv. myricae strain=ICMP7118	1358	Methylotetracoccus oryzae strain=C50C1	905	0.399911622
AGACTCCGATTGCCGG	2375	jejuni strain=CJ677CC024	1435	Escherichia coli strain=MS10667	940	0.395789474
TCCACCCGCACTGCTA	6743	Salmonella enterica subsp. enterica serovar Typhimurium strain=MHM112	5305	Pasteurella multocida strain=USDA-ARS-USMARC-59910	1438	0.213258194
CCCATACGTTGATTAA	3858	Escherichia coli strain=UM128	3212	Acinetobacter baumannii strain=Ab86	646	0.167444272
CCACGGCCAGGGTAGA	7849	Escherichia coli strain=cattle2	7108	Burkholderia pseudomallei strain=B-296-02-1-09	741	0.094406931
TGAAGGAAGCGAATGT	1702	Acinetobacter baumannii strain=2015ZJAB1	1170	Shigella sonnei strain=H101700383	532	0.312573443
TCGATCTCAGCATATG	4033	Mycolicibacterium monacense strain=852013-50142_SCH4511227	3546	Pontibacter diazotrophicus strain=H4X	487	0.120753781
GCGCGGCCAGTTCGAC	8042	Mycoplasma ovipneumoniae strain=TC8	4779	Pelolinea submarina strain=DSM 23923	3263	0.40574484
CACTCCTTGGGGAATT	3203	Mycobacterium tuberculosis strain=01-R1404	1900	Staphylococcus aureus strain=Gv69	1303	0.406806119
CTGATTGAACTCCCGC	7145	Mycoplasma bovis strain=2497MB	5078	Shigella sonnei strain=H101700383	2067	0.289293212
CACAGATAGTATGACG	1145	Paenibacillus sp. 32352 strain=32352	1015	Chromobacterium vaccinii strain=MWU328	130	0.113537118
ATCTTTTCCAGATACT	7076	Corynebacterium diphtheriae strain=700a	4397	Vibrio anguillarum strain=87-9-116	2679	0.378603731
AGGCAAACCCTAGACC	3748	Vibrio anguillarum strain=87-9-116	2677	Pediococcus acidilactici strain=FAM22258	1071	0.285752401
AATCTATTCGGTTTCA	9669	Escherichia coli strain=MOD1-EC5633	7504	Methylotetracoccus oryzae strain=C50C1	2165	0.22391147
TAGCATGCCAAAGACA	9945	Klebsiella pneumoniae subsp. pneumoniae strain=KPCRETH12	9568	Xanthomonas axonopodis pv. manihotis str. CIO151 strain=CIO151	377	0.037908497
GATGCACCACCCGCAG	3023	Rhodococcus sp. 06-412-2B strain=06-412-2B	2938	Bacillus sp. 7705b strain=7705b	85	0.028117764
GACGAATTACGCTAGC	4159	Bacillus sp. 7705b strain=7705b	2918	Escherichia coli strain=MS10667	1241	0.298389036
ACGATGGAATTGGACA	6465	Campylobacter sp. 111 strain=111	4663	Salmonella enterica subsp. enterica serovar Panama strain=Sal-3971	1802	0.278731632
ACGGGGAGACTGGACG	6679	Escherichia coli strain=MOD1-EC2417	5529	Yersinia pestis strain=S19980039	1150	0.172181464
CCGTGCTTAACACGGT	1304	Pasteurella multocida strain=USDA-ARS-USMARC-59910	996	Salmonella enterica subsp. enterica serovar Panama strain=Sal-3971	308	0.236196319
CCAAAATAAGCCGTTC	4455	Pasteurella multocida strain=USDA-ARS-USMARC-59962	3260	Photobacterium damselae subsp. damselae strain=JM-2017	1195	0.268237935
AGCCTGATTTAGAATT	7626	Vibrio sp. 10N.286.48.B7 strain=10N.286.48.B7	7326	Pelolinea submarina strain=DSM 23923	300	0.039339103
TACCTGATGCCCTTGT	2108	Escherichia coli strain=QH_F6_1	1660	Agrobacterium tumefaciens strain=16-280-1b	448	0.212523719
ATCCTATTATGAATGC	1420	Salmonella enterica subsp. enterica serovar Weltevreden strain=CNGD2016012	1169	Streptococcus agalactiae strain=SG2R1	251	0.176760563
TTGAAAGACTTTTTTA	1562	Staphylococcus warneri strain=SNUC 2140	1258	Brucella melitensis strain=Bruxj09	304	0.194622279
ATATTTAATCTGATAA	7241	Pontibacter diazotrophicus strain=H4X	6692	Salmonella enterica subsp. enterica serovar Panama strain=Sal-3971	549	0.075818257
CAAGTATCCTCCCCAG	1650	Pelolinea submarina strain=DSM 23923	1410	Streptococcus mitis strain=E689	240	0.145454545
GGCAGATCGCGCCCCT	3687	Mycobacteroides abscessus strain=G213	2576	Salmonella enterica subsp. enterica serovar Typhi strain=09-2597	1111	0.301328994
ACGTAATCGCGGTTGT	3390	Escherichia coli strain=BA3358	2327	Acinetobacter baumannii strain=2015ZJAB1	1063	0.313569322
GGACCAATGTTACTAT	5371	Helicobacter pylori strain=B362	4249	Mycoplasma bovis strain=2497MB	1122	0.208899646
GCCTGAGCCAGGTAAG	3889	Pseudomonas aeruginosa strain=1608	3303	Bacillus sp. 7705b strain=7705b	586	0.150681409
ATACCGGGACCCGCTT	8212	Shigella sonnei strain=AP274	4635	Helicobacter pylori strain=MHP30	3577	0.435582075
CCTCCTGGTGCCTTTG	5901	Streptococcus agalactiae strain=SG2R1	3704	Microlunatus spumicola strain=DSM 21308	2197	0.372309778
CACTGATGGTGCCCCA	6802	Enterococcus faecium strain=EF_540	3801	Helicobacter pylori strain=B362	3001	0.441193767
AGAGCGATAGCCGGAA	5464	Salmonella enterica subsp. enterica serovar Typhimurium strain=sg_wt6	3762	Streptomyces sp. UH6 strain=UH6	1702	0.311493411
AGCCTCTACCGTAGTG	7296	Enterococcus faecium strain=UAMSEF_52	4753	Micromonospora aurantiaca strain=DSM 45487	2543	0.348547149
ATCTGTTGTAGATGGT	9860	Lactiplantibacillus plantarum strain=Y2-1	6552	Escherichia coli strain=QH_F6_1	3308	0.335496957
CTCACCTCTAAATTTA	5754	Photobacterium damselae subsp. damselae strain=JM-2017	3940	Helicobacter pylori strain=B362	1814	0.31525895
TAGACTAGTAGAGCCG	6973	Escherichia coli strain=NS-P028	4566	Escherichia coli strain=MOD1-EC5633	2407	0.345188585
ACTACAGGAGCCAAGG	2665	Methylotetracoccus oryzae strain=C50C1	1953	Streptococcus agalactiae FSL S3-170 strain=FSL S3-170	712	0.267166979
CCCCGAGTCGACATGA	4253	Campylobacter jejuni strain=Shff_H-m_2000	2643	Allocatelliglobosispora scoriae strain=DSM 45362	1610	0.378556313
GGAAGGTGACCGCCCT	9193	Salmonella enterica subsp. enterica serovar Panama strain=Sal-3971	8030	Micromonospora aurantiaca strain=DSM 45487	1163	0.126509301
GGACCAAGGGTCGTCA	9087	Mycobacterium tuberculosis strain=97373	8152	Escherichia coli strain=HH18S	935	0.102894245
TGGGATACACCGCGTC	6496	Helicobacter pylori strain=MHP30	6214	Campylobacter sp. 111 strain=111	282	0.04341133
AGACTCACTCATCCTG	5238	Brucella melitensis strain=Bruxj09	4211	Burkholderia pseudomallei strain=B-296-02-1-09	1027	0.196067201
TACTGCATCTTTCGAC	7767	Pediococcus acidilactici strain=FAM22258	5539	Shigella sonnei strain=AP274	2228	0.286854641
ATGGACGTGAAAGTAT	5715	Escherichia coli strain=HH18S	4778	Mycoplasma bovis strain=2497MB	937	0.163954506
GCTTGCGGTAACCTGT	1056	Acinetobacter baumannii strain=SP1649	828	Pseudomonas amygdali pv. myricae strain=ICMP7118	228	0.215909091
CAACTCAACCTGTATG	6519	Cronobacter sakazakii strain=HA18012	4243	Mycobacterium tuberculosis TKK_04_0141 strain=TKK_04_0141	2276	0.349133303
AGACCCGATCGGGGAT	2563	Klebsiella pneumoniae strain=BP10616	2354	Salmonella enterica subsp. enterica serovar Weltevreden strain=CNGD2016012	209	0.081545064
CGACTCGACATTTGCG	7434	Mobiluncus curtisii strain=22	6108	Helicobacter pylori strain=B362	1326	0.178369653
GTCTTCCCGTGGAGGC	3940	Agrobacterium tumefaciens strain=16-280-1b	2228	Salmonella enterica subsp. enterica serovar Typhimurium strain=MHM112	1712	0.434517766
GTCCCATATCCCACGG	4845	Mycolicibacterium hippocampi strain=DL	3315	Staphylococcus aureus C2928 strain=C2928	1530	0.315789474
TGAGTAGGCGCTTTTA	9387	Streptomyces sp. UH6 strain=UH6	5857	Acinetobacter baumannii strain=SP1649	3530	0.376051987
TCATCTTAGCCGTTGC	3811	Allocatelliglobosispora scoriae strain=DSM 45362	3206	Salmonella enterica subsp. enterica serovar Typhimurium strain=sg_wt6	605	0.158750984
AGAATGTAGCGACCTC	8559	Flavimobilis marinus strain=CGMCC 1.3457	5545	Acinetobacter baumannii strain=Ab86	3014	0.352143942
GCTGCGCAAGCTTCTT	2635	Acinetobacter seifertii strain=AS49	2538	Bacillus sp. 7705b strain=7705b	97	0.036812144
TTAAGCAGCGCACCGT	3851	Xylella fastidiosa subsp. multiplex strain=XF-3960/18	3653	Mycobacterium tuberculosis TKK_04_0141 strain=TKK_04_0141	198	0.051415217
ACGACCTGAATGAAGG	4093	Salmonella enterica subsp. enterica serovar Enteritidis strain=261	3521	Staphylococcus aureus strain=Gv69	572	0.139750794
GCTGTTCTGGACTACT	3829	Serratia marcescens strain=MGH245	3731	Micromonospora aurantiaca strain=DSM 45487	98	0.02559415
TAGAGACTATACAAAC	7394	Vibrio navarrensis strain=VN-0392	5809	Xanthomonas axonopodis pv. manihotis str. CIO151 strain=CIO151	1585	0.214362997
ACACGTGCTTACGGTA	9431	Yersinia pestis strain=S19980039	7588	Acinetobacter seifertii strain=AS49	1843	0.195419362
GGAAACCCGAGTAGCA	3609	Microbacterium yannicii strain=JCM 18959	2457	Streptococcus pneumoniae strain=SMRU2126	1152	0.319201995
ATGTACGTTTGCGGGT	1144	Gilliamella sp. W8128 strain=W8128	1011	Streptomyces sp. UH6 strain=UH6	133	0.116258741
TTATCGTATAAGGTTG	4849	Desulfobulbus oligotrophicus strain=Prop6	3542	Enterococcus faecium strain=EF_540	1307	0.269540111
CGTGGCATAACACCTC	9562	Microlunatus spumicola strain=DSM 21308	7183	Bacillus sp. 7705b strain=7705b	2379	0.248797323
GGAACATATGTAGGGT	5657	Mycobacterium tuberculosis strain=CG21	3116	Acinetobacter baumannii strain=SP1649	2541	0.44917801
TGTTGCGTTGGACTGG	9655	Escherichia coli strain=MS10667	9608	Salmonella enterica subsp. enterica serovar Typhi strain=09-2597	47	0.004867944
CACTAGAAGGGCTGCA	2517	Staphylococcus aureus strain=SauR81	1778	Escherichia coli strain=NS-P028	739	0.293603496
TTCCCATTGAAATAGA	2169	Streptococcus mitis strain=E689	1436	Streptococcus pneumoniae strain=SMRU2126	733	0.337943753
CCCATGCCCCAACGCG	2683	Staphylococcus aureus strain=st1553	1527	Helicobacter pylori strain=MHP30	1156	0.430860977
TTCTTTGTAACGCTAC	1461	Klebsiella oxytoca strain=2880STDY5682743	1415	Escherichia coli strain=QH_F6_1	46	0.031485284
TCATGCTAGACGCTTC	4490	Micromonospora aurantiaca strain=DSM 45487	2328	Salmonella enterica subsp. enterica serovar Enteritidis strain=261	2162	0.481514477
ATTCATGCAAATCGCT	6552	Acinetobacter baumannii strain=Ab86	4708	Pelolinea submarina strain=DSM 23923	1844	0.281440781
ATTTACTTATGTCGTA	4646	Salmonella enterica	4350	Campylobacter sp. 111 strain=111	296	0.063710719
GTAGCTCGGTTGCAGG	4193	Klebsiella pneumoniae strain=4300STDY6470476	2457	Desulfobulbus oligotrophicus strain=Prop6	1736	0.414023372
CTAGGGACGCGATAGG	8294	Burkholderia pseudomallei strain=B-296-02-1-09	5563	Streptomyces sp. UH6 strain=UH6	2731	0.329274174
AAATTCGAGAACAATG	6192	Pseudomonas viridiflava	4896	Klebsiella pneumoniae strain=4300STDY6470476	1296	0.209302326
CCAGGATGAGTTTGCC	3738	Yersinia pseudotuberculosis strain=NCTC10275	2702	Porphyromonas crevioricanis strain=COT-253 OH1447	1036	0.277153558
GGTGTCAGTTATCCAC	4666	Streptococcus pyogenes strain=K11898	2923	Agrobacterium tumefaciens strain=16-280-1b	1743	0.373553365
CTGCTACAACTTTAAG	9209	Fournierella massiliensis	8472	Helicobacter pylori strain=MHP30	737	0.080030405
ATCCTTCATCACGTGT	8800	Leptospira interrogans serovar Copenhageni str. Fiocruz LV2811 strain=Fiocruz LV2811	5014	Pontibacter diazotrophicus strain=H4X	3786	0.430227273
CTACAAGTACTCTTGA	5183	Xanthomonas axonopodis pv. manihotis str. CIO151 strain=CIO151	3998	Leptospira interrogans serovar Copenhageni str. Fiocruz LV2811 strain=Fiocruz LV2811	1185	0.228632066
CATGAAAAGTAAGGGT	6632	Streptococcus agalactiae FSL S3-170 strain=FSL S3-170	5386	Porphyromonas crevioricanis strain=COT-253 OH1447	1246	0.18787696
CAAATAACAGGGGTCA	4605	Streptococcus pyogenes ABC020057168 strain=ABC020057168	2626	Yersinia pseudotuberculosis strain=NCTC10275	1979	0.429750271
CGAGTCTTCATGATTG	9478	Staphylococcus aureus C2928 strain=C2928	7992	Escherichia coli strain=BA3358	1486	0.156784132
CGTTCCATACCGCAAC	4747	Mycobacterium tuberculosis TKK_04_0141 strain=TKK_04_0141	4256	Klebsiella oxytoca strain=2880STDY5682743	491	0.103433748
CTGTACCAGGTACTAA	8827	Porphyromonas crevioricanis strain=COT-253 OH1447	8398	Agrobacterium tumefaciens strain=16-280-1b	429	0.048600884
GGCTAGGGAACTGAAC	4745	Staphylococcus aureus strain=Gv69	3595	Acinetobacter seifertii strain=AS49	1150	0.242360379
CGCGGTGCATAGCCTT	1023	Bacillus anthracis strain=2000031023	957	Streptococcus mitis strain=E689	66	0.064516129
CGACCACGCGTAGCTA	7368	Chromobacterium vaccinii strain=MWU328	5715	Shigella sonnei strain=H101700383	1653	0.224348534
GGAACTCACTCTATAC	1120	Pseudomonas aeruginosa strain=Pae_CF67.07o	948	Lactiplantibacillus plantarum strain=Y2-1	172	0.153571429
ACGGGAGCACCATACG	3634	Escherichia coli strain=1187_ECOL	1910	Staphylococcus aureus strain=Gv69	1724	0.474408365
CAGGCTTAGCCTATTT	1584	Streptococcus pneumoniae strain=SMRU2126	1394	Xanthomonas axonopodis pv. manihotis str. CIO151 strain=CIO151	190	0.119949495
CTTCACGATGTAGGTA	6892	Streptococcus pneumoniae strain=SMRU2312	4651	Escherichia coli strain=NS-P028	2241	0.325159605
TAGATAATGAGCAGTG	1110	Shigella sonnei strain=H101700383	888	Pediococcus acidilactici strain=FAM22258	222	0.2
TAGGGGGGTTTAACTC	2199	Lysinibacillus sp. ZYM-1 strain=ZYM-1	1836	Yersinia pestis strain=S19980039	363	0.165075034
GCTAATCTAAGACCCG	2796	Streptococcus pneumoniae strain=SMRU2473	2257	Pseudomonas viridiflava	539	0.192775393
GAGCACGTCCTCTAAG	5277	Salmonella enterica subsp. enterica serovar Typhi strain=09-2597	4521	Mycobacterium tuberculosis strain=CG21	756	0.143263218
AGCAGAGTATCCACTA	3806	Mycobacterium tuberculosis strain=Bir 256	2354	Brucella melitensis strain=Bruxj09	1452	0.38150289
TGTAAGAACAAAAAGC	1052	Pseudomonas amygdali pv. myricae strain=ICMP7118	681	Staphylococcus warneri strain=SNUC 2140	371	0.352661597
TCTGTGTGGGTAATGC	6444	jejuni strain=CJ677CC024	3794	Mycolicibacterium monacense strain=852013-50142_SCH4511227	2650	0.411235258
TACGTTACTCAGAATA	4179	Salmonella enterica subsp. enterica serovar Typhimurium strain=MHM112	2163	Desulfobulbus oligotrophicus strain=Prop6	2016	0.48241206
TATGTTGAACGGTGCA	1831	Escherichia coli strain=UM128	1734	Vibrio anguillarum strain=87-9-116	97	0.052976516
GAACTTCTTATGGTTG	6007	Escherichia coli strain=cattle2	5215	Shigella sonnei strain=H101700383	792	0.131846179
CTTGACGGCATGATAG	2760	Acinetobacter baumannii strain=2015ZJAB1	2200	jejuni strain=CJ677CC024	560	0.202898551
GAAGTCCGTGACCTTC	3035	Mycolicibacterium monacense strain=852013-50142_SCH4511227	2381	jejuni strain=CJ677CC024	654	0.215485997
CACCTGGTTGTGATCC	4048	Mycoplasma ovipneumoniae strain=TC8	2639	Corynebacterium diphtheriae strain=700a	1409	0.348073123
TACAGTGTATACCCCC	1636	Mycobacterium tuberculosis strain=01-R1404	921	Vibrio sp. 10N.286.48.B7 strain=10N.286.48.B7	715	0.437041565
CCCTGCCCAATCAGGA	2621	Mycoplasma bovis strain=2497MB	1444	Acinetobacter baumannii strain=2015ZJAB1	1177	0.449065242
GGTCCGTAGGGCGGCA	5665	Paenibacillus sp. 32352 strain=32352	3329	Desulfobulbus oligotrophicus strain=Prop6	2336	0.412356575
AACTCGCGGCCTGTAA	1251	Corynebacterium diphtheriae strain=700a	1169	jejuni strain=CJ677CC024	82	0.065547562
TACTCACCAGAATCCG	3770	Vibrio anguillarum strain=87-9-116	3315	Desulfobulbus oligotrophicus strain=Prop6	455	0.120689655
AAGGGCAGCTCACGTT	1643	Escherichia coli strain=MOD1-EC5633	1371	Escherichia coli strain=HH18S	272	0.165550822
CCAGCACCTTATGAGC	4056	Klebsiella pneumoniae subsp. pneumoniae strain=KPCRETH12	2433	jejuni strain=CJ677CC024	1623	0.400147929
TAGCGTACCAACCAAG	8411	Rhodococcus sp. 06-412-2B strain=06-412-2B	5789	Pasteurella multocida strain=USDA-ARS-USMARC-59910	2622	0.311734633
GCACTCGACTTGGACA	8865	Bacillus sp. 7705b strain=7705b	7453	Leptospira interrogans serovar Copenhageni str. Fiocruz LV2811 strain=Fiocruz LV2811	1412	0.15927806
TGACACTTTCAACCGT	3582	Campylobacter sp. 111 strain=111	2356	Vibrio sp. 10N.286.48.B7 strain=10N.286.48.B7	1226	0.34226689
ACACCTCAACAGACAT	3930	Escherichia coli strain=MOD1-EC2417	3642	Staphylococcus aureus strain=st1553	288	0.073282443
CCGGCGGCTGGCCCGA	7029	Pasteurella multocida strain=USDA-ARS-USMARC-59910	4533	Vibrio navarrensis strain=VN-0392	2496	0.355100299
ATTATCATCTACCTAA	1886	Pasteurella multocida strain=USDA-ARS-USMARC-59962	1739	Campylobacter sp. 111 strain=111	147	0.077942736
ACAGATCGGCGCGACA	8562	Vibrio sp. 10N.286.48.B7 strain=10N.286.48.B7	5151	Agrobacterium tumefaciens strain=16-280-1b	3411	0.398388227
TGTGGAGGCTTTGCGG	6024	Escherichia coli strain=QH_F6_1	3657	Burkholderia pseudomallei strain=B-296-02-1-09	2367	0.392928287
TATTTCGGACTTGGAG	7869	Salmonella enterica subsp. enterica serovar Weltevreden strain=CNGD2016012	4183	Burkholderia pseudomallei strain=B-296-02-1-09	3686	0.468420384
GCAAAAGCGGCCGAGG	2899	Staphylococcus warneri strain=SNUC 2140	2702	Mycolicibacterium monacense strain=852013-50142_SCH4511227	197	0.067954467
GGCAACGTCCAAGTGG	6743	Pontibacter diazotrophicus strain=H4X	5516	Microlunatus spumicola strain=DSM 21308	1227	0.181966484
GAGCTGGGATAATGTC	6593	Pelolinea submarina strain=DSM 23923	4330	Yersinia pestis strain=S19980039	2263	0.343242833
AGGCCAATGTCTGGGC	2215	Mycobacteroides abscessus strain=G213	2148	Rhodococcus sp. 06-412-2B strain=06-412-2B	67	0.030248307
ATTAGTCGCCAAGCCC	4097	Escherichia coli strain=BA3358	2125	Salmonella enterica subsp. enterica serovar Weltevreden strain=CNGD2016012	1972	0.481327801
TATTTCCTGCGGATAG	8996	Helicobacter pylori strain=B362	7933	Photobacterium damselae subsp. damselae strain=JM-2017	1063	0.118163628
AAGGGCGCACGGTAAC	7125	Pseudomonas aeruginosa strain=1608	3706	Lactiplantibacillus plantarum strain=Y2-1	3419	0.479859649
CTTATTTGAGATAGTC	9316	Shigella sonnei strain=AP274	9187	Helicobacter pylori strain=B362	129	0.013847145
TCAGTACACACCAAGA	5382	Streptococcus agalactiae strain=SG2R1	5203	Chromobacterium vaccinii strain=MWU328	179	0.033259012
ACTTTGCGGCCTCTAG	9426	Enterococcus faecium strain=EF_540	6492	Campylobacter jejuni strain=Shff_H-m_2000	2934	0.311266709
TCCCTGTTGTCCGCTG	1680	Salmonella enterica subsp. enterica serovar Typhimurium strain=sg_wt6	1371	Streptomyces sp. UH6 strain=UH6	309	0.183928571
TCCAGCGCTACGCTAT	1847	Enterococcus faecium strain=UAMSEF_52	1735	Acinetobacter baumannii strain=2015ZJAB1	112	0.060638874
CTCATACTCCCCCATC	5291	Lactiplantibacillus plantarum strain=Y2-1	2949	Mycobacterium tuberculosis strain=01-R1404	2342	0.442638443
CGCCACAACAAACCTC	6508	Photobacterium damselae subsp. damselae strain=JM-2017	5233	Escherichia coli strain=MS10667	1275	0.195912723
TACCTGGGCTACACCT	6821	Escherichia coli strain=NS-P028	5807	Klebsiella pneumoniae strain=4300STDY6470476	1014	0.148658554
TGGCACGTGATCGACA	1342	Methylotetracoccus oryzae strain=C50C1	981	Flavimobilis marinus strain=CGMCC 1.3457	361	0.26900149
CGACGCTGCTTGCATG	7851	Campylobacter jejuni strain=Shff_H-m_2000	5606	Salmonella enterica subsp. enterica serovar Typhimurium strain=sg_wt6	2245	0.285950834
CTCCAAAGACAGCATC	1642	Salmonella enterica subsp. enterica serovar Panama strain=Sal-3971	970	Paenibacillus sp. 32352 strain=32352	672	0.409257004
AGGTCGCGGAGGACAT	4569	Mycobacterium tuberculosis strain=97373	3800	Pseudomonas aeruginosa strain=Pae_CF67.07o	769	0.168308164
TGCCTCCGGTACCCGG	9698	Helicobacter pylori strain=MHP30	6890	Salmonella enterica subsp. enterica serovar Typhimurium strain=MHM112	2808	0.289544236
GACCAAGTCAGAGCTC	2261	Brucella melitensis strain=Bruxj09	1776	Streptococcus mitis strain=E689	485	0.214506855
CTCTCTAACCGCACAA	9555	Pediococcus acidilactici strain=FAM22258	5808	Brucella melitensis strain=Bruxj09	3747	0.392150706
CTCGAGAGCTTTTTGA	4690	Escherichia coli strain=HH18S	2822	Porphyromonas crevioricanis strain=COT-253 OH1447	1868	0.398294243
GGTGGTGTACACCTGC	9483	Acinetobacter baumannii strain=SP1649	4958	Photobacterium damselae subsp. damselae strain=JM-2017	4525	0.477169672
CACACACTGCACGATG	2137	Cronobacter sakazakii strain=HA18012	1125	Campylobacter sp. 111 strain=111	1012	0.473561067
GCTCAAGAAGTGTTGG	6831	Klebsiella pneumoniae strain=BP10616	4806	Escherichia coli strain=cattle2	2025	0.296442688
ACGTACAACTAGTCAG	6132	Mobiluncus curtisii strain=22	4333	Pasteurella multocida strain=USDA-ARS-USMARC-59910	1799	0.293378995
CCACTGCCAGGCTATC	8110	Agrobacterium tumefaciens strain=16-280-1b	5646	Mycobacterium tuberculosis strain=01-R1404	2464	0.303822441
ACGATTGCATACAATA	8587	Mycolicibacterium hippocampi strain=DL	6868	Rhodococcus sp. 06-412-2B strain=06-412-2B	1719	0.200186328
AGTTCATTAAACTTCT	3564	Streptomyces sp. UH6 strain=UH6	3389	Pseudomonas aeruginosa strain=1608	175	0.049102132
TACGCAGTGTTCGCAC	5941	Allocatelliglobosispora scoriae strain=DSM 45362	3711	Helicobacter pylori strain=MHP30	2230	0.375357684
ACTGTGTTTAGAAACG	7425	Flavimobilis marinus strain=CGMCC 1.3457	5635	Klebsiella pneumoniae subsp. pneumoniae strain=KPCRETH12	1790	0.241077441
TTGGCTTAGTCGTGTG	6478	Acinetobacter seifertii strain=AS49	6277	Mycobacterium tuberculosis strain=01-R1404	201	0.031028095
CCATATCATTTCAAGG	3317	Xylella fastidiosa subsp. multiplex strain=XF-3960/18	2932	Pseudomonas viridiflava	385	0.116068737
CAACCATATAGCTGGG	5843	Salmonella enterica subsp. enterica serovar Enteritidis strain=261	4173	Agrobacterium tumefaciens strain=16-280-1b	1670	0.285812083
AACATGCTCGTGAGGA	3150	Serratia marcescens strain=MGH245	2175	Campylobacter jejuni strain=Shff_H-m_2000	975	0.30952381
ATTTTGTCTGTATGCC	2445	Vibrio navarrensis strain=VN-0392	1797	Helicobacter pylori strain=B362	648	0.265030675
AATCAATACGACGCAT	5241	Yersinia pestis strain=S19980039	3710	Mycobacterium tuberculosis strain=97373	1531	0.292119824
GAGCTGGGTATCCCTT	4598	Microbacterium yannicii strain=JCM 18959	3886	Escherichia coli strain=UM128	712	0.154849935
CGAGCCGGCGTACCCT	6993	Gilliamella sp. W8128 strain=W8128	5677	Bacillus anthracis strain=2000031023	1316	0.188188188
ACGGTTGCCAGCTCGG	5170	Desulfobulbus oligotrophicus strain=Prop6	4384	Streptococcus pneumoniae strain=SMRU2473	786	0.152030948
GGATTTGGGGACTATT	9904	Microlunatus spumicola strain=DSM 21308	5753	Porphyromonas crevioricanis strain=COT-253 OH1447	4151	0.419123586
GAAGGACGATGCCGCG	7658	Mycobacterium tuberculosis strain=CG21	6417	Escherichia coli strain=MOD1-EC2417	1241	0.162052755
TTATTATGATCATGCT	9275	Escherichia coli strain=MS10667	7149	Acinetobacter seifertii strain=AS49	2126	0.229218329
GAAGCTGTCGAAAGGT	5237	Staphylococcus aureus strain=SauR81	4063	Salmonella enterica subsp. enterica serovar Typhi strain=09-2597	1174	0.224174146
TTGTGATGTTCTATAC	5294	Streptococcus mitis strain=E689	4539	Leptospira interrogans serovar Copenhageni str. Fiocruz LV2811 strain=Fiocruz LV2811	755	0.14261428
GCTGCTTCCTTTATCA	9589	Staphylococcus aureus strain=st1553	5302	Mycobacterium tuberculosis strain=CG21	4287	0.447074773
TCGAGTTATACAATGC	6611	Klebsiella oxytoca strain=2880STDY5682743	5981	Micromonospora aurantiaca strain=DSM 45487	630	0.095295719
GGGAAATATTGTAACC	1644	Micromonospora aurantiaca strain=DSM 45487	1053	Mycolicibacterium monacense strain=852013-50142_SCH4511227	591	0.359489051
GCATTACTTATCGTTC	6139	Acinetobacter baumannii strain=Ab86	4634	Cronobacter sakazakii strain=HA18012	1505	0.245153934
TCACCGACGTGCATTA	4056	Salmonella enterica	3000	Mycobacterium tuberculosis strain=Bir 256	1056	0.26035503
GTGATAGCTACAGCCA	6804	Klebsiella pneumoniae strain=4300STDY6470476	4062	Klebsiella pneumoniae strain=BP10616	2742	0.402998236
TTGCATCGAGCATTGG	4074	Burkholderia pseudomallei strain=B-296-02-1-09	3986	Shigella sonnei strain=H101700383	88	0.021600393
TCGACACATTGGAGAA	8435	Pseudomonas viridiflava	7178	Escherichia coli strain=1187_ECOL	1257	0.149021932
CCGCGTAGTGATGATC	3598	Yersinia pseudotuberculosis strain=NCTC10275	2973	Salmonella enterica	625	0.173707615
AATTATCATCTCCTTC	2873	Streptococcus pyogenes strain=K11898	2680	Enterococcus faecium strain=UAMSEF_52	193	0.067177167
AACACCTGTCCTCCAC	5604	Fournierella massiliensis	4157	Pediococcus acidilactici strain=FAM22258	1447	0.258208423
ATAAGGATGGCCCCTC	8165	Leptospira interrogans serovar Copenhageni str. Fiocruz LV2811 strain=Fiocruz LV2811	6093	Pseudomonas viridiflava	2072	0.253766075
GTCGCCGCCATGAGCC	9440	Xanthomonas axonopodis pv. manihotis str. CIO151 strain=CIO151	7986	Cronobacter sakazakii strain=HA18012	1454	0.154025424
TAGTCAATGATCGAAA	7710	Streptococcus agalactiae FSL S3-170 strain=FSL S3-170	6168	Salmonella enterica	1542	0.2
TGGGCGCGTCTCAGCA	7402	Streptococcus pyogenes ABC020057168 strain=ABC020057168	6589	Klebsiella pneumoniae strain=4300STDY6470476	813	0.10983518
ATGACCGGAGTGCAAG	1525	Staphylococcus aureus C2928 strain=C2928	1392	Paenibacillus sp. 32352 strain=32352	133	0.087213115
CGATGGGCAGGCACAT	3390	Mycobacterium tuberculosis TKK_04_0141 strain=TKK_04_0141	2758	Streptococcus mitis strain=E689	632	0.186430678
TTGCCTTGAACCGAGA	1520	Porphyromonas crevioricanis strain=COT-253 OH1447	1501	Cronobacter sakazakii strain=HA18012	19	0.0125
GGTATGTATTATGGAC	5981	Staphylococcus aureus strain=Gv69	4492	Photobacterium damselae subsp. damselae strain=JM-2017	1489	0.248955024
GCCTCCTTGTTTTACT	2905	Bacillus anthracis strain=2000031023	1780	Pasteurella multocida strain=USDA-ARS-USMARC-59962	1125	0.387263339
ACACCTTTAACCGACG	8266	Chromobacterium vaccinii strain=MWU328	5205	Bacillus sp. 7705b strain=7705b	3061	0.370312122
TTATTGCGGCAGAGGG	1926	Pseudomonas aeruginosa strain=Pae_CF67.07o	1656	Klebsiella pneumoniae strain=BP10616	270	0.140186916
AGTTCACCCCGCGGTG	5229	Escherichia coli strain=1187_ECOL	2898	Xylella fastidiosa subsp. multiplex strain=XF-3960/18	2331	0.445783133
CCTATGGACGGTAATC	1109	Streptococcus pneumoniae strain=SMRU2126	605	Lactiplantibacillus plantarum strain=Y2-1	504	0.454463481
TGTCTTATGCAAGGTA	9992	Streptococcus pneumoniae strain=SMRU2312	6450	Pseudomonas viridiflava	3542	0.354483587
TATTCGGTCTGGGGAC	7880	Shigella sonnei strain=H101700383	7323	Agrobacterium tumefaciens strain=16-280-1b	557	0.070685279
ACGAGCTTATCAAAAA	1626	Lysinibacillus sp. ZYM-1 strain=ZYM-1	1181	Porphyromonas crevioricanis strain=COT-253 OH1447	445	0.273677737
AAAGATATAGTTAGCG	2174	Streptococcus pneumoniae strain=SMRU2473	1860	Escherichia coli strain=MS10667	314	0.144434223
ATGGTCCCACGAAAGC	4725	Salmonella enterica subsp. enterica serovar Typhi strain=09-2597	4125	Streptococcus agalactiae strain=SG2R1	600	0.126984127
AGCGGTTCCCGTGTCT	7300	Mycobacterium tuberculosis strain=Bir 256	5340	Mycobacterium tuberculosis strain=CG21	1960	0.268493151
AACGTTCCGGCCAGGC	7036	Pseudomonas amygdali pv. myricae strain=ICMP7118	3660	Shigella sonnei strain=H101700383	3376	0.479818078
TTGTGGGCTGCGCGAG	6814	jejuni strain=CJ677CC024	6795	Klebsiella pneumoniae strain=4300STDY6470476	19	0.002788377
AACCTCCTTCATACCG	6303	Salmonella enterica subsp. enterica serovar Typhimurium strain=MHM112	3855	Brucella melitensis strain=Bruxj09	2448	0.388386483
CACGGGTTCTGGCTAT	5866	Escherichia coli strain=UM128	3175	Allocatelliglobosispora scoriae strain=DSM 45362	2691	0.458745312
GAGAAACGGAGGGGTT	2498	Escherichia coli strain=cattle2	2078	Klebsiella pneumoniae subsp. pneumoniae strain=KPCRETH12	420	0.168134508
TAAACTCCAGGCTCTC	3074	Acinetobacter baumannii strain=2015ZJAB1	1824	Streptococcus agalactiae FSL S3-170 strain=FSL S3-170	1250	0.406636304
GGGCTCGTGTCTGTTA	8624	Mycolicibacterium monacense strain=852013-50142_SCH4511227	6412	Rhodococcus sp. 06-412-2B strain=06-412-2B	2212	0.256493506
ATTCGATAGTTCGAGA	7409	Mycoplasma ovipneumoniae strain=TC8	6010	Chromobacterium vaccinii strain=MWU328	1399	0.188824403
TAAACCGGATTTGTTC	2320	Mycobacterium tuberculosis strain=01-R1404	2274	Streptomyces sp. UH6 strain=UH6	46	0.019827586
TCGTCACAAGCGGGGT	1706	Mycoplasma bovis strain=2497MB	985	Flavimobilis marinus strain=CGMCC 1.3457	721	0.422626026
CCGGTTAGTGTTCATG	9830	Paenibacillus sp. 32352 strain=32352	5557	Mycolicibacterium hippocampi strain=DL	4273	0.434689725
TCAATGGATTGTCATC	6342	Corynebacterium diphtheriae strain=700a	6124	Mycoplasma bovis strain=2497MB	218	0.034374015
CGAATGATGTGGCTCT	6190	Vibrio anguillarum strain=87-9-116	3309	Lactiplantibacillus plantarum strain=Y2-1	2881	0.46542811
ACCATTTATGCCACAT	9886	Escherichia coli strain=MOD1-EC5633	9065	Vibrio sp. 10N.286.48.B7 strain=10N.286.48.B7	821	0.083046733
CGCTCCTTCACAGCCG	2181	Klebsiella pneumoniae subsp. pneumoniae strain=KPCRETH12	1661	Staphylococcus aureus strain=st1553	520	0.238422742
TAGACGGAATGGTTCA	6755	Rhodococcus sp. 06-412-2B strain=06-412-2B	4249	Streptococcus pyogenes strain=K11898	2506	0.370984456
TTGTCCCGCTTCCCAC	1259	Bacillus sp. 7705b strain=7705b	729	Salmonella enterica subsp. enterica serovar Typhi strain=09-2597	530	0.420969023
GCTCTATGATGGTGTT	5642	Campylobacter sp. 111 strain=111	3199	Salmonella enterica subsp. enterica serovar Typhi strain=09-2597	2443	0.433002481
TATTACATCTACCAAT	4609	Escherichia coli strain=MOD1-EC2417	2820	Mycobacterium tuberculosis strain=CG21	1789	0.388153612
ATCTGTAAAAATTCCA	8966	Pasteurella multocida strain=USDA-ARS-USMARC-59910	7160	Brucella melitensis strain=Bruxj09	1806	0.201427615
TACTCGTCGAAGGTCG	8487	Pasteurella multocida strain=USDA-ARS-USMARC-59962	8307	Escherichia coli strain=cattle2	180	0.021208908
ATAGTTATCGCGAGAT	5310	Vibrio sp. 10N.286.48.B7 strain=10N.286.48.B7	2742	Streptococcus mitis strain=E689	2568	0.483615819
GCGCTTATGGGATAAA	6509	Escherichia coli strain=QH_F6_1	4645	Streptococcus pneumoniae strain=SMRU2126	1864	0.286372715
CACCTCAATTAGAAAC	2462	Salmonella enterica subsp. enterica serovar Weltevreden strain=CNGD2016012	2448	Helicobacter pylori strain=B362	14	0.005686434
CCGCGACTTCCCCAAT	1438	Staphylococcus warneri strain=SNUC 2140	953	Escherichia coli strain=MOD1-EC2417	485	0.337273992
CCCTGATGAAGGACGT	5928	Pontibacter diazotrophicus strain=H4X	3346	Microbacterium yannicii strain=JCM 18959	2582	0.435560054
TATATTCATAAAGCTG	2715	Pelolinea submarina strain=DSM 23923	1503	Salmonella enterica subsp. enterica serovar Weltevreden strain=CNGD2016012	1212	0.44640884
GAGGTGTTTAAGGAAC	4951	Mycobacteroides abscessus strain=G213	4077	Escherichia coli strain=MS10667	874	0.176529994
AATCACTTCATGTCGG	6450	Escherichia coli strain=BA3358	4536	Streptococcus agalactiae strain=SG2R1	1914	0.296744186
CAGAGGACCAAGTAAG	8191	Helicobacter pylori strain=B362	4366	Desulfobulbus oligotrophicus strain=Prop6	3825	0.466975949
ATGCAATATACTACGG	7958	Pseudomonas aeruginosa strain=1608	7626	Klebsiella pneumoniae subsp. pneumoniae strain=KPCRETH12	332	0.041719025
TCTAGTTAGCATACCG	7791	Shigella sonnei strain=AP274	7300	Allocatelliglobosispora scoriae strain=DSM 45362	491	0.063021435
TCCATAGCCAGCACAG	4643	Streptococcus agalactiae strain=SG2R1	4638	Pseudomonas amygdali pv. myricae strain=ICMP7118	5	0.00107689
GTTCGTGCGGATTCAA	2239	Enterococcus faecium strain=EF_540	1636	jejuni strain=CJ677CC024	603	0.269316659
TCGGCCGCATCCACTG	7348	Salmonella enterica subsp. enterica serovar Typhimurium strain=sg_wt6	6284	Pseudomonas amygdali pv. myricae strain=ICMP7118	1064	0.144801306
TGTCCTCCTCTTCGCC	9820	Enterococcus faecium strain=UAMSEF_52	9102	Micromonospora aurantiaca strain=DSM 45487	718	0.07311609
ACTTGGGTGAAAAATC	7508	Lactiplantibacillus plantarum strain=Y2-1	5455	Streptococcus agalactiae FSL S3-170 strain=FSL S3-170	2053	0.273441662
GAAGAGTTTGAGACAA	9611	Photobacterium damselae subsp. damselae strain=JM-2017	9046	Desulfobulbus oligotrophicus strain=Prop6	565	0.058786807
CACCCTTGCGACCTCC	9643	Escherichia coli strain=NS-P028	9281	Corynebacterium diphtheriae strain=700a	362	0.037540185
CTTGGCTGCGCGCCCA	2772	Methylotetracoccus oryzae strain=C50C1	2554	Salmonella enterica subsp. enterica serovar Enteritidis strain=261	218	0.078643579
ATAAGCGTACCATCCA	4269	Campylobacter jejuni strain=Shff_H-m_2000	3034	Serratia marcescens strain=MGH245	1235	0.289294917
TGAACAATGTTCATAA	8866	Salmonella enterica subsp. enterica serovar Panama strain=Sal-3971	5102	Chromobacterium vaccinii strain=MWU328	3764	0.424543199
ACCCACCAGTTGGCCT	6851	Mycobacterium tuberculosis strain=97373	6378	Corynebacterium diphtheriae strain=700a	473	0.069041016
GACCTTTCTCCTAGAG	4886	Helicobacter pylori strain=MHP30	3213	Helicobacter pylori strain=B362	1673	0.342406877
GTACATCCAGAGGGCC	3134	Brucella melitensis strain=Bruxj09	1650	Klebsiella pneumoniae subsp. pneumoniae strain=KPCRETH12	1484	0.473516273
TGAGGGTAATGTCTGA	7902	Pediococcus acidilactici strain=FAM22258	6710	Campylobacter jejuni strain=Shff_H-m_2000	1192	0.150847887
ATTTACAACGTTTTAA	8342	Escherichia coli strain=HH18S	5663	Streptococcus agalactiae FSL S3-170 strain=FSL S3-170	2679	0.321146008
GATCAGTCGGTATAGT	9948	Acinetobacter baumannii strain=SP1649	9741	Desulfobulbus oligotrophicus strain=Prop6	207	0.020808203
GGCTACGACTCAGAAA	6385	Cronobacter sakazakii strain=HA18012	4578	Methylotetracoccus oryzae strain=C50C1	1807	0.283007048
TATTCGCCACATTAAG	1701	Klebsiella pneumoniae strain=BP10616	1314	Pseudomonas aeruginosa strain=Pae_CF67.07o	387	0.227513228
CCTGCGTTGAAACAGG	3515	Mobiluncus curtisii strain=22	2748	Bacillus sp. 7705b strain=7705b	767	0.218207681
TCTTACGCCTACGGGA	5469	Agrobacterium tumefaciens strain=16-280-1b	3559	Shigella sonnei strain=H101700383	1910	0.349241178
GTGCCAGGATTTAAAC	7406	Mycolicibacterium hippocampi strain=DL	4038	Pasteurella multocida strain=USDA-ARS-USMARC-59962	3368	0.454766406
AACGCTGTGAACCTGA	6050	Streptomyces sp. UH6 strain=UH6	5805	Desulfobulbus oligotrophicus strain=Prop6	245	0.040495868
CCACACTTAACATTCT	5404	Allocatelliglobosispora scoriae strain=DSM 45362	3986	Vibrio sp. 10N.286.48.B7 strain=10N.286.48.B7	1418	0.262398224
GTTTTTAATAAAGAGT	1018	Flavimobilis marinus strain=CGMCC 1.3457	934	Streptococcus pyogenes strain=K11898	84	0.082514735
TACATTACGGTCGTAC	2033	Acinetobacter seifertii strain=AS49	1920	Microbacterium yannicii strain=JCM 18959	113	0.055582882
TCCGACTCGACTTCTG	4415	Xylella fastidiosa subsp. multiplex strain=XF-3960/18	3164	Mycoplasma ovipneumoniae strain=TC8	1251	0.283352208
TAACGTCAACCACAGC	1072	Salmonella enterica subsp. enterica serovar Enteritidis strain=261	935	Microbacterium yannicii strain=JCM 18959	137	0.127798507
AAGGCCCCAAGATCGT	3547	Serratia marcescens strain=MGH245	2187	Pediococcus acidilactici strain=FAM22258	1360	0.383422611
TGCGGAGTGTTGCGCA	6669	Vibrio navarrensis strain=VN-0392	3737	Escherichia coli strain=1187_ECOL	2932	0.439646124
ATGTTCTGTGAGTGTT	7879	Yersinia pestis strain=S19980039	5099	Xanthomonas axonopodis pv. manihotis str. CIO151 strain=CIO151	2780	0.352836654
CCACAGGTTCTGAACC	7169	Microbacterium yannicii strain=JCM 18959	6819	Streptococcus agalactiae FSL S3-170 strain=FSL S3-170	350	0.048821314
GACAAGAAAACCCTTC	9535	Gilliamella sp. W8128 strain=W8128	6998	Shigella sonnei strain=H101700383	2537	0.266072365
TGGCGCGCTCCATTTC	9006	Desulfobulbus oligotrophicus strain=Prop6	7372	Salmonella enterica	1634	0.181434599
AGGCGCACAGCATAAG	7827	Microlunatus spumicola strain=DSM 21308	7657	Pseudomonas aeruginosa strain=1608	170	0.021719688
CCATCCAGTGCGACAA	8825	Mycobacterium tuberculosis strain=CG21	7050	Streptococcus pneumoniae strain=SMRU2473	1775	0.201133144
TCGAATGCTAACCCGG	9701	Escherichia coli strain=MS10667	9281	Salmonella enterica subsp. enterica serovar Typhimurium strain=sg_wt6	420	0.043294506
GGTCAACACGGAGATA	1764	Staphylococcus aureus strain=SauR81	925	Acinetobacter baumannii strain=SP1649	839	0.475623583
GGGCGTCACACAACCC	3049	Streptococcus mitis strain=E689	2948	Mycolicibacterium monacense strain=852013-50142_SCH4511227	101	0.033125615
AGCCGAAGGAGAGCCC	5840	Staphylococcus aureus strain=st1553	3515	Yersinia pseudotuberculosis strain=NCTC10275	2325	0.398116438
TTATGCAGGACCTGCC	8075	Klebsiella oxytoca strain=2880STDY5682743	4855	Mycobacterium tuberculosis strain=97373	3220	0.39876161
CGTCGTGATAGGTTCG	4971	Micromonospora aurantiaca strain=DSM 45487	3475	Escherichia coli strain=MOD1-EC5633	1496	0.300945484
ATTCTACACTGCAACG	8342	Acinetobacter baumannii strain=Ab86	5462	Bacillus sp. 7705b strain=7705b	2880	0.345240949
ACCTCGCTCTAACTAT	6051	Salmonella enterica	5937	Mycolicibacterium hippocampi strain=DL	114	0.018839861
TCGACATATGGCATTT	5969	Klebsiella pneumoniae strain=4300STDY6470476	5357	Mycobacterium tuberculosis TKK_04_0141 strain=TKK_04_0141	612	0.102529737
ACACGCTAGCACAATA	2459	Burkholderia pseudomallei strain=B-296-02-1-09	1320	Corynebacterium diphtheriae strain=700a	1139	0.463196421
AGAAACCCTAGAGCGA	3021	Pseudomonas viridiflava	2199	Streptococcus pyogenes ABC020057168 strain=ABC020057168	822	0.272095333
TGCGCCAGAAGGCTGT	6526	Yersinia pseudotuberculosis strain=NCTC10275	4636	Salmonella enterica subsp. enterica serovar Enteritidis strain=261	1890	0.289610788
ATTGCGTGTGTAGCAC	8525	Streptococcus pyogenes strain=K11898	6356	Escherichia coli strain=UM128	2169	0.254428152
TCGGCTACAGCAGGTG	1006	Fournierella massiliensis	942	Vibrio navarrensis strain=VN-0392	64	0.06361829
AATACTCTGCGGCGGA	8670	Leptospira interrogans serovar Copenhageni str. Fiocruz LV2811 strain=Fiocruz LV2811	6936	Helicobacter pylori strain=B362	1734	0.2
TGGAAGTGTACTGAGT	4576	Xanthomonas axonopodis pv. manihotis str. CIO151 strain=CIO151	2587	Staphylococcus aureus C2928 strain=C2928	1989	0.434659091
AGCGTCGACACATTCG	4370	Streptococcus agalactiae FSL S3-170 strain=FSL S3-170	2520	Gilliamella sp. W8128 strain=W8128	1850	0.423340961
TGTGGGGGTAGGAACT	7794	Streptococcus pyogenes ABC020057168 strain=ABC020057168	6768	jejuni strain=CJ677CC024	1026	0.131639723
CGGTCCAACCTAGGCC	4875	Staphylococcus aureus C2928 strain=C2928	2561	Vibrio anguillarum strain=87-9-116	2314	0.474666667
TGGGTTTTGCATCAGT	2971	Mycobacterium tuberculosis TKK_04_0141 strain=TKK_04_0141	2959	Porphyromonas crevioricanis strain=COT-253 OH1447	12	0.004039044
AGGATAGTGGTGCAGC	4662	Porphyromonas crevioricanis strain=COT-253 OH1447	4398	Lactiplantibacillus plantarum strain=Y2-1	264	0.056628057
CAGCACTCCTCCCAAT	2192	Staphylococcus aureus strain=Gv69	2033	Campylobacter jejuni strain=Shff_H-m_2000	159	0.072536496
GAATGACTCGCCTTTC	7055	Bacillus anthracis strain=2000031023	6058	Streptomyces sp. UH6 strain=UH6	997	0.141318214
GCAGATTGTAGGCGTC	3149	Chromobacterium vaccinii strain=MWU328	2608	Pelolinea submarina strain=DSM 23923	541	0.171800572
ATACCCCTCTCATGGA	1511	Pseudomonas aeruginosa strain=Pae_CF67.07o	1318	Pontibacter diazotrophicus strain=H4X	193	0.12772998
AAACTACTCTTAGATT	2064	Escherichia coli strain=1187_ECOL	1723	Streptococcus agalactiae FSL S3-170 strain=FSL S3-170	341	0.165213178
CTTGTGAAGGCTTTCC	6665	Streptococcus pneumoniae strain=SMRU2126	4972	Pelolinea submarina strain=DSM 23923	1693	0.254013503
CGGTTCGGGTCCGCCC	1681	Streptococcus pneumoniae strain=SMRU2312	1511	Brucella melitensis strain=Bruxj09	170	0.10113028
TACATATCATTAATGA	1356	Shigella sonnei strain=H101700383	1355	Pontibacter diazotrophicus strain=H4X	1	0.000737463
ACCCGCTGTATAGGAA	3794	Lysinibacillus sp. ZYM-1 strain=ZYM-1	3359	Mycobacterium tuberculosis strain=01-R1404	435	0.114654718
CTCAGTCATTAACGCC	4556	Streptococcus pneumoniae strain=SMRU2473	2900	Escherichia coli strain=HH18S	1656	0.363476734
GGCCCCCGCACCAGAC	3430	Salmonella enterica subsp. enterica serovar Typhi strain=09-2597	3224	Escherichia coli strain=BA3358	206	0.060058309
AGTATTAAAAGGCACG	2492	Mycobacterium tuberculosis strain=Bir 256	1741	Streptomyces sp. UH6 strain=UH6	751	0.301364366
ACCTGAGCCGTACTGA	4938	Pseudomonas amygdali pv. myricae strain=ICMP7118	2678	Staphylococcus aureus C2928 strain=C2928	2260	0.457675172
TGTCCGAGCACGCCAA	3936	jejuni strain=CJ677CC024	3555	Fournierella massiliensis	381	0.09679878
CATATGCGTGTGGACT	1782	Salmonella enterica subsp. enterica serovar Typhimurium strain=MHM112	1643	Staphylococcus warneri strain=SNUC 2140	139	0.078002245
TTGCTAAGTACTGGTG	9112	Escherichia coli strain=UM128	7679	Enterococcus faecium strain=UAMSEF_52	1433	0.157265145
GCTAGCTATGACGAAC	3401	Escherichia coli strain=cattle2	2315	Microbacterium yannicii strain=JCM 18959	1086	0.319317848
CGGCAGGGGCAGCGAC	8043	Acinetobacter baumannii strain=2015ZJAB1	7805	Pseudomonas amygdali pv. myricae strain=ICMP7118	238	0.029590949
AAAAGGATGTCCTCAC	3120	Mycolicibacterium monacense strain=852013-50142_SCH4511227	2144	Klebsiella pneumoniae subsp. pneumoniae strain=KPCRETH12	976	0.312820513
GATAAATCGGGGGACA	4666	Mycoplasma ovipneumoniae strain=TC8	4180	Pasteurella multocida strain=USDA-ARS-USMARC-59910	486	0.104157737
GCCACCGCAGACCAAG	8030	Mycobacterium tuberculosis strain=01-R1404	4117	Chromobacterium vaccinii strain=MWU328	3913	0.487297634
AGCGTGTGCCCTGTAA	9660	Mycoplasma bovis strain=2497MB	7862	Escherichia coli strain=1187_ECOL	1798	0.186128364
TTACTTAGGTGTTGTT	1953	Paenibacillus sp. 32352 strain=32352	1803	Rhodococcus sp. 06-412-2B strain=06-412-2B	150	0.076804916
GTACGAGCGTACCCTC	6682	Corynebacterium diphtheriae strain=700a	4878	Pseudomonas amygdali pv. myricae strain=ICMP7118	1804	0.269979048
GAGACTTCATATAGAA	3629	Vibrio anguillarum strain=87-9-116	2883	Klebsiella oxytoca strain=2880STDY5682743	746	0.205566272
CCATGGATGGTGTGAG	7531	Escherichia coli strain=MOD1-EC5633	6496	Pseudomonas aeruginosa strain=1608	1035	0.137431948
CGTGAGTGACAAAAAT	5165	Klebsiella pneumoniae subsp. pneumoniae strain=KPCRETH12	2983	Escherichia coli strain=MOD1-EC2417	2182	0.422458858
TTGAGAGATTGACGTT	2831	Rhodococcus sp. 06-412-2B strain=06-412-2B	1905	Pseudomonas amygdali pv. myricae strain=ICMP7118	926	0.3270929
CCCACAACTGGCTTGT	5408	Bacillus sp. 7705b strain=7705b	3482	Xanthomonas axonopodis pv. manihotis str. CIO151 strain=CIO151	1926	0.356139053
TTTCAGGCAATGTTGG	2056	Campylobacter sp. 111 strain=111	1580	Enterococcus faecium strain=UAMSEF_52	476	0.23151751
TAGCGAATATCGCAGC	2699	Escherichia coli strain=MOD1-EC2417	1674	Lactiplantibacillus plantarum strain=Y2-1	1025	0.379770285
AAGCGGGTGTCCCTCG	5111	Pasteurella multocida strain=USDA-ARS-USMARC-59910	2861	Mycobacterium tuberculosis TKK_04_0141 strain=TKK_04_0141	2250	0.440226961
AAAGAGAAAAGATAAG	2727	Pasteurella multocida strain=USDA-ARS-USMARC-59962	1525	Mycobacterium tuberculosis strain=97373	1202	0.440777411
TCGTCTTGTACTGTCA	6086	Vibrio sp. 10N.286.48.B7 strain=10N.286.48.B7	3418	Klebsiella pneumoniae strain=BP10616	2668	0.438383174
GGCGCTGCTGATAAGT	1031	Escherichia coli strain=QH_F6_1	931	Mycoplasma ovipneumoniae strain=TC8	100	0.09699321
TGGTCAACTATTCGTT	5259	Salmonella enterica subsp. enterica serovar Weltevreden strain=CNGD2016012	3933	Escherichia coli strain=MOD1-EC5633	1326	0.25213919
TTCTGTGTGCTCGGAT	8949	Staphylococcus warneri strain=SNUC 2140	7315	Streptococcus agalactiae strain=SG2R1	1634	0.182590234
AAAAACGTTGAACACA	1316	Pontibacter diazotrophicus strain=H4X	880	Staphylococcus aureus strain=Gv69	436	0.331306991
CTGAATAAGCGCCGGT	7471	Pelolinea submarina strain=DSM 23923	6994	Lactiplantibacillus plantarum strain=Y2-1	477	0.063846875
TAAGCTGTATCACATC	9665	Mycobacteroides abscessus strain=G213	9600	Streptococcus agalactiae strain=SG2R1	65	0.006725297
GGTACTAGGACTTCAG	5651	Escherichia coli strain=BA3358	5398	Mycolicibacterium monacense strain=852013-50142_SCH4511227	253	0.044770837
GACGCGAGAGGGTAAG	7133	Helicobacter pylori strain=B362	6251	Salmonella enterica subsp. enterica serovar Enteritidis strain=261	882	0.123650638
TTATACCATCGCCCAG	1502	Pseudomonas aeruginosa strain=1608	1403	Vibrio anguillarum strain=87-9-116	99	0.065912117
GTGTAGTAAAGGTTAC	2182	Shigella sonnei strain=AP274	1563	Acinetobacter baumannii strain=2015ZJAB1	619	0.283684693
GCCTAGAGCACTCACC	3384	Streptococcus agalactiae strain=SG2R1	2303	Escherichia coli strain=QH_F6_1	1081	0.319444444
CATATTATATGTAGCC	7821	Enterococcus faecium strain=EF_540	6715	Escherichia coli strain=BA3358	1106	0.141414141
TCACTCCATAGAGGTA	3366	Salmonella enterica subsp. enterica serovar Typhimurium strain=sg_wt6	2326	Shigella sonnei strain=AP274	1040	0.308972074
CTGTCAGAAGCATGTA	8798	Enterococcus faecium strain=UAMSEF_52	5517	Acinetobacter baumannii strain=Ab86	3281	0.372925665
TATACCCTAGCATGTC	7806	Lactiplantibacillus plantarum strain=Y2-1	6414	Rhodococcus sp. 06-412-2B strain=06-412-2B	1392	0.178324366
ACCCCAATTTAATGCG	9394	Photobacterium damselae subsp. damselae strain=JM-2017	6551	Escherichia coli strain=1187_ECOL	2843	0.302639983
GGCGCGTTGTGTCGGA	9074	Escherichia coli strain=NS-P028	8580	Acinetobacter seifertii strain=AS49	494	0.054441261
CCAGCTACGGCGTGTA	2995	Methylotetracoccus oryzae strain=C50C1	2571	Salmonella enterica subsp. enterica serovar Typhi strain=09-2597	424	0.141569282
GATAGTCCTTAACCGA	1205	Campylobacter jejuni strain=Shff_H-m_2000	914	Desulfobulbus oligotrophicus strain=Prop6	291	0.241493776
GGAAGCCTTCCTTTGT	6412	Salmonella enterica subsp. enterica serovar Panama strain=Sal-3971	5974	Staphylococcus aureus strain=st1553	438	0.06830942
CACATACCACCGAAAG	9071	Mycobacterium tuberculosis strain=97373	8194	Helicobacter pylori strain=MHP30	877	0.096681733
TTATAGGAACGCTCGT	9241	Helicobacter pylori strain=MHP30	5372	Salmonella enterica subsp. enterica serovar Panama strain=Sal-3971	3869	0.418677632
TCAAGAGGTCGGCTCG	9472	Brucella melitensis strain=Bruxj09	9133	Klebsiella pneumoniae subsp. pneumoniae strain=KPCRETH12	339	0.035789696
CACTCGACGTTATTGT	5860	Pediococcus acidilactici strain=FAM22258	5264	Streptococcus agalactiae strain=SG2R1	596	0.101706485
TTTGTGTACCTCTAAC	1365	Escherichia coli strain=HH18S	1080	Escherichia coli strain=QH_F6_1	285	0.208791209
TTCCATGTCCAAGCTA	5362	Acinetobacter baumannii strain=SP1649	4378	Leptospira interrogans serovar Copenhageni str. Fiocruz LV2811 strain=Fiocruz LV2811	984	0.183513614
AGTGGTTCGGGATCTG	5428	Cronobacter sakazakii strain=HA18012	3713	Acinetobacter baumannii strain=2015ZJAB1	1715	0.315954311
TTGCCTAGCCTTACTC	6773	Klebsiella pneumoniae strain=BP10616	3749	Salmonella enterica subsp. enterica serovar Weltevreden strain=CNGD2016012	3024	0.446478665
CGTGGGTATACGGAGT	5069	Mobiluncus curtisii strain=22	3134	Escherichia coli strain=HH18S	1935	0.381732097
AACGAAGAGGTACATA	2768	Agrobacterium tumefaciens strain=16-280-1b	2538	Acinetobacter seifertii strain=AS49	230	0.083092486
AGTCTACACCGGCTTT	9192	Mycolicibacterium hippocampi strain=DL	6938	Salmonella enterica subsp. enterica serovar Enteritidis strain=261	2254	0.245213229
CCAATCAAGTGCCTCC	5400	Streptomyces sp. UH6 strain=UH6	5307	Klebsiella pneumoniae strain=4300STDY6470476	93	0.017222222
AGATGCCTATTTAGCG	3780	Allocatelliglobosispora scoriae strain=DSM 45362	2772	Vibrio anguillarum strain=87-9-116	1008	0.266666667
ACGTGTCTTCGACACT	2885	Flavimobilis marinus strain=CGMCC 1.3457	1592	Salmonella enterica subsp. enterica serovar Typhi strain=09-2597	1293	0.448180243
CACCGTGCCGTACACG	8012	Acinetobacter seifertii strain=AS49	8012	Corynebacterium diphtheriae strain=700a	0	0
AGTTAGGTTACTCGAC	8794	Xylella fastidiosa subsp. multiplex strain=XF-3960/18	7331	Staphylococcus aureus strain=st1553	1463	0.16636343
CGAGCTCCGTAGTGTA	3878	Salmonella enterica subsp. enterica serovar Enteritidis strain=261	2835	Vibrio anguillarum strain=87-9-116	1043	0.268953069
AACTACATGCTTAGTT	9183	Serratia marcescens strain=MGH245	8719	Streptococcus pneumoniae strain=SMRU2126	464	0.05052815
AGCAGCCCCGCACGTA	3726	Vibrio navarrensis strain=VN-0392	2409	Helicobacter pylori strain=B362	1317	0.353462158
AGCCCTAGACAGCGTA	5610	Yersinia pestis strain=S19980039	5390	Mycolicibacterium hippocampi strain=DL	220	0.039215686
CAAAGCCTGTGAGTGA	5395	Microbacterium yannicii strain=JCM 18959	3424	Salmonella enterica subsp. enterica serovar Panama strain=Sal-3971	1971	0.365338276
TCGCTAGTGGAACAAC	4401	Gilliamella sp. W8128 strain=W8128	2766	Streptococcus agalactiae FSL S3-170 strain=FSL S3-170	1635	0.371506476
ACTTTTCGAGCTGGAG	3705	Desulfobulbus oligotrophicus strain=Prop6	3695	Streptococcus pneumoniae strain=SMRU2126	10	0.002699055
GAAACCTTCAGACAAA	1932	Microlunatus spumicola strain=DSM 21308	1923	Mycoplasma ovipneumoniae strain=TC8	9	0.004658385
AGCAACGGCCCTTCTT	4008	Mycobacterium tuberculosis strain=CG21	3926	Streptococcus agalactiae FSL S3-170 strain=FSL S3-170	82	0.020459082
ACCCCGTAAGCCAAAC	4428	Escherichia coli strain=MS10667	3632	Staphylococcus warneri strain=SNUC 2140	796	0.179765131
GTAGGGTCCAGTGGGT	9515	Staphylococcus aureus strain=SauR81	9230	Microlunatus spumicola strain=DSM 21308	285	0.029952706
ATTTAGTCCCACGCAC	7357	Streptococcus mitis strain=E689	7224	Salmonella enterica subsp. enterica serovar Typhimurium strain=sg_wt6	133	0.018078021
TGTCCGGCCCTGATCG	3611	Staphylococcus aureus strain=st1553	3103	Streptococcus pneumoniae strain=SMRU2126	508	0.140681252
TATCTGGGACGTACGC	8562	Klebsiella oxytoca strain=2880STDY5682743	5703	Burkholderia pseudomallei strain=B-296-02-1-09	2859	0.333917309
GGGAGCGTATATTAAA	1697	Micromonospora aurantiaca strain=DSM 45487	1626	Agrobacterium tumefaciens strain=16-280-1b	71	0.041838539
ATCAATCTACAGTAAA	2816	Acinetobacter baumannii strain=Ab86	2060	Vibrio anguillarum strain=87-9-116	756	0.268465909
CAGGGCAGTACCCGGG	7210	Salmonella enterica	5051	Acinetobacter baumannii strain=SP1649	2159	0.299445215
CAACAGTGAGTTGAAG	5357	Klebsiella pneumoniae strain=4300STDY6470476	4376	Mycobacterium tuberculosis TKK_04_0141 strain=TKK_04_0141	981	0.183124883
TTGGAATTTCGACCAA	9898	Burkholderia pseudomallei strain=B-296-02-1-09	8248	Helicobacter pylori strain=MHP30	1650	0.166700344
GTAGTTTAATTCGTCT	1914	Pseudomonas viridiflava	1207	Helicobacter pylori strain=MHP30	707	0.36938349
CTCACAAGTGACGGGG	5791	Yersinia pseudotuberculosis strain=NCTC10275	4316	Acinetobacter baumannii strain=2015ZJAB1	1475	0.254705578
ATAGCCGCAATTTGTG	2240	Streptococcus pyogenes strain=K11898	1388	Streptococcus pneumoniae strain=SMRU2473	852	0.380357143
TTGGGGATGCTCTGCC	1759	Fournierella massiliensis	934	Campylobacter jejuni strain=Shff_H-m_2000	825	0.469016487
CAACATAATGGTTCTA	5787	Leptospira interrogans serovar Copenhageni str. Fiocruz LV2811 strain=Fiocruz LV2811	4482	Mycobacterium tuberculosis strain=01-R1404	1305	0.225505443
TGTCATGGGATCCTCC	2515	Xanthomonas axonopodis pv. manihotis str. CIO151 strain=CIO151	1950	Shigella sonnei strain=H101700383	565	0.224652087
AAATTACCAGCCGCTC	9246	Streptococcus agalactiae FSL S3-170 strain=FSL S3-170	9081	Streptococcus pneumoniae strain=SMRU2126	165	0.017845555
TCGCGCTCTCTAAATG	7610	Streptococcus pyogenes ABC020057168 strain=ABC020057168	4291	Streptomyces sp. UH6 strain=UH6	3319	0.436136662
TCGGAACTTCTCTAGC	7406	Staphylococcus aureus C2928 strain=C2928	6034	Klebsiella pneumoniae strain=4300STDY6470476	1372	0.185255198
CGCCAACCCGGAAGAG	8811	Mycobacterium tuberculosis TKK_04_0141 strain=TKK_04_0141	6259	Pediococcus acidilactici strain=FAM22258	2552	0.289637953
GTTCGAAGTCGGTGCT	2059	Porphyromonas crevioricanis strain=COT-253 OH1447	1239	Salmonella enterica subsp. enterica serovar Typhi strain=09-2597	820	0.398251578
GCTCCCGGGATATAGA	3759	Staphylococcus aureus strain=Gv69	3749	Brucella melitensis strain=Bruxj09	10	0.002660282
AAACATCAAGATTCTT	3628	Bacillus anthracis strain=2000031023	3060	Cronobacter sakazakii strain=HA18012	568	0.156560088
GGGTACTATAAACCGA	7230	Chromobacterium vaccinii strain=MWU328	4373	Salmonella enterica subsp. enterica serovar Typhimurium strain=MHM112	2857	0.395159059
AGTCTGAAAGAGCGCT	9253	Pseudomonas aeruginosa strain=Pae_CF67.07o	6538	Streptococcus pyogenes ABC020057168 strain=ABC020057168	2715	0.293418351
AGTTTTAAGTAAATGA	6440	Escherichia coli strain=1187_ECOL	5626	Pseudomonas amygdali pv. myricae strain=ICMP7118	814	0.126397516
TGGCCAGTCTGCGGAG	8033	Streptococcus pneumoniae strain=SMRU2126	8032	Pseudomonas amygdali pv. myricae strain=ICMP7118	1	0.000124486
CCGCGATAAAGCCAAA	9397	Streptococcus pneumoniae strain=SMRU2312	7757	Acinetobacter seifertii strain=AS49	1640	0.174523784
TACGTGCATACGCCCC	2267	Shigella sonnei strain=H101700383	1504	Pseudomonas amygdali pv. myricae strain=ICMP7118	763	0.336568152
TAAAGGTAGATGTACG	2213	Lysinibacillus sp. ZYM-1 strain=ZYM-1	1667	Corynebacterium diphtheriae strain=700a	546	0.246723904
CTTTCACCGGTGTGCA	7966	Streptococcus pneumoniae strain=SMRU2473	7436	Enterococcus faecium strain=UAMSEF_52	530	0.066532764
TAACAAGTCACGAAGG	9072	Salmonella enterica subsp. enterica serovar Typhi strain=09-2597	6110	Rhodococcus sp. 06-412-2B strain=06-412-2B	2962	0.326499118
TGAGGGCGTCGTTGGA	6443	Mycobacterium tuberculosis strain=Bir 256	3779	Burkholderia pseudomallei strain=B-296-02-1-09	2664	0.413471985
TCCACGATTCGCCCCA	2250	Pseudomonas amygdali pv. myricae strain=ICMP7118	1917	Escherichia coli strain=UM128	333	0.148
TCCGCTTTGTATAATT	3984	jejuni strain=CJ677CC024	3737	Salmonella enterica subsp. enterica serovar Enteritidis strain=261	247	0.061997992
ACTGTGTACTGAGGTT	3123	Salmonella enterica subsp. enterica serovar Typhimurium strain=MHM112	1915	Pseudomonas aeruginosa strain=1608	1208	0.386807557
CACAACCGACGTTCAA	8178	Escherichia coli strain=UM128	7927	Pontibacter diazotrophicus strain=H4X	251	0.030692101
ATTCCGCTACAGATTA	4904	Escherichia coli strain=cattle2	4866	Escherichia coli strain=MOD1-EC2417	38	0.007748777
ATTCAAGCTTTATCGT	8119	Acinetobacter baumannii strain=2015ZJAB1	4400	Xanthomonas axonopodis pv. manihotis str. CIO151 strain=CIO151	3719	0.458061338
TCCAATGTCCTTGCGG	4973	Mycolicibacterium monacense strain=852013-50142_SCH4511227	2911	Fournierella massiliensis	2062	0.414639051
ACTCCCGTAGCTACAG	8374	Mycoplasma ovipneumoniae strain=TC8	5433	Vibrio navarrensis strain=VN-0392	2941	0.351206114
GTTTGATGGGGTCAAA	5589	Mycobacterium tuberculosis strain=01-R1404	4620	Streptococcus agalactiae FSL S3-170 strain=FSL S3-170	969	0.173376275
GTAACGATAGAGGCGG	1988	Mycoplasma bovis strain=2497MB	1178	Bacillus sp. 7705b strain=7705b	810	0.407444668
AACGGCGCGCAAAAAT	1178	Paenibacillus sp. 32352 strain=32352	805	Methylotetracoccus oryzae strain=C50C1	373	0.31663837
CAACTTCATATCAACC	6014	Corynebacterium diphtheriae strain=700a	3651	Leptospira interrogans serovar Copenhageni str. Fiocruz LV2811 strain=Fiocruz LV2811	2363	0.392916528
CTAAGGAGACCTAGGA	1760	Vibrio anguillarum strain=87-9-116	1273	Flavimobilis marinus strain=CGMCC 1.3457	487	0.276704545
TAGGCCATAATTCGAG	8050	Escherichia coli strain=MOD1-EC5633	7657	Pseudomonas amygdali pv. myricae strain=ICMP7118	393	0.048819876
GTAGGTCCATGGTCCG	6606	Klebsiella pneumoniae subsp. pneumoniae strain=KPCRETH12	6268	Escherichia coli strain=QH_F6_1	338	0.051165607
GAGTCGTCTCTGGTGA	3703	Rhodococcus sp. 06-412-2B strain=06-412-2B	2462	Escherichia coli strain=QH_F6_1	1241	0.335133675
TCGCTTGGCGCGGCGC	9212	Bacillus sp. 7705b strain=7705b	5103	Escherichia coli strain=NS-P028	4109	0.446048632
GTCGAACCTCGTGCGA	3658	Campylobacter sp. 111 strain=111	2472	Photobacterium damselae subsp. damselae strain=JM-2017	1186	0.324220886
CATACCGTATAAAGTG	5664	Escherichia coli strain=MOD1-EC2417	5158	Yersinia pestis strain=S19980039	506	0.089336158
ATGGTTCAGATTATTG	2020	Pasteurella multocida strain=USDA-ARS-USMARC-59910	1976	Klebsiella pneumoniae subsp. pneumoniae strain=KPCRETH12	44	0.021782178
CCACGCTGTCCCCACT	8417	Pasteurella multocida strain=USDA-ARS-USMARC-59962	4639	Xanthomonas axonopodis pv. manihotis str. CIO151 strain=CIO151	3778	0.448853511
ATATTGGACGCTAATA	6951	Vibrio sp. 10N.286.48.B7 strain=10N.286.48.B7	3748	Streptococcus agalactiae FSL S3-170 strain=FSL S3-170	3203	0.460797008
GAATCTCGGGCGCCCA	6966	Escherichia coli strain=QH_F6_1	6176	Escherichia coli strain=UM128	790	0.113407982
ACTAGACGCGTCCACC	4218	Salmonella enterica subsp. enterica serovar Weltevreden strain=CNGD2016012	3332	Pelolinea submarina strain=DSM 23923	886	0.210052157
TTGAACATAGCGGCTT	7570	Staphylococcus warneri strain=SNUC 2140	7546	Mycobacterium tuberculosis strain=01-R1404	24	0.00317041
TCTATTCTGTTTATCC	3357	Pontibacter diazotrophicus strain=H4X	2934	Mycobacteroides abscessus strain=G213	423	0.126005362
GCGGGATGAATGTCTC	4870	Pelolinea submarina strain=DSM 23923	2497	Xylella fastidiosa subsp. multiplex strain=XF-3960/18	2373	0.487268994
GAATTAATACCGTCAA	5531	Mycobacteroides abscessus strain=G213	4188	Microbacterium yannicii strain=JCM 18959	1343	0.242813234
TATCATCAAAGAACTA	5687	Escherichia coli strain=BA3358	4055	Vibrio navarrensis strain=VN-0392	1632	0.286970283
ACGACTCCACGACCTT	6692	Helicobacter pylori strain=B362	3624	Lysinibacillus sp. ZYM-1 strain=ZYM-1	3068	0.45845786
GTATATGGCAAGTATT	1409	Pseudomonas aeruginosa strain=1608	1252	Chromobacterium vaccinii strain=MWU328	157	0.111426544
GCGCACGTGTGTCATC	2161	Shigella sonnei strain=AP274	1363	Flavimobilis marinus strain=CGMCC 1.3457	798	0.369273484
CTAGAGAAGCGAAAGG	2198	Streptococcus agalactiae strain=SG2R1	1947	Porphyromonas crevioricanis strain=COT-253 OH1447	251	0.114194722
CTTGAGAATTTCGCCG	8581	Enterococcus faecium strain=EF_540	8041	Acinetobacter baumannii strain=Ab86	540	0.062929728
TCTGTAAATGTTTAAC	5148	Salmonella enterica subsp. enterica serovar Typhimurium strain=sg_wt6	4141	Escherichia coli strain=MOD1-EC2417	1007	0.195609946
ACTGTACACGTGCGCG	8849	Enterococcus faecium strain=UAMSEF_52	5223	Acinetobacter baumannii strain=2015ZJAB1	3626	0.409763815
TTTTGTCTGGCATGGG	5950	Lactiplantibacillus plantarum strain=Y2-1	4592	Agrobacterium tumefaciens strain=16-280-1b	1358	0.228235294
GCCCAAGGTTAGTAGA	5213	Photobacterium damselae subsp. damselae strain=JM-2017	3763	Salmonella enterica subsp. enterica serovar Panama strain=Sal-3971	1450	0.278150777
GGAACCGGATACCAGG	4468	Escherichia coli strain=NS-P028	4380	Burkholderia pseudomallei strain=B-296-02-1-09	88	0.019695613
CTGACGTAGTCGCCTA	6912	Methylotetracoccus oryzae strain=C50C1	4535	Pseudomonas amygdali pv. myricae strain=ICMP7118	2377	0.343894676
GACGAGACCCAGTATC	9872	Campylobacter jejuni strain=Shff_H-m_2000	7871	Klebsiella pneumoniae strain=BP10616	2001	0.202694489
GCGTTATGAAAAGGCG	3919	Salmonella enterica subsp. enterica serovar Panama strain=Sal-3971	2958	Burkholderia pseudomallei strain=B-296-02-1-09	961	0.245215616
ACCCATGCAATGTCGG	3665	Mycobacterium tuberculosis strain=97373	2284	Salmonella enterica subsp. enterica serovar Typhimurium strain=MHM112	1381	0.37680764
CGGCGGTCAATAGTAG	2554	Helicobacter pylori strain=MHP30	1619	Acinetobacter baumannii strain=2015ZJAB1	935	0.366092404
TCTATCCTTAGGGCCA	8248	Brucella melitensis strain=Bruxj09	8128	Streptomyces sp. UH6 strain=UH6	120	0.014548982
GTAGGTACATTGCATC	3889	Pediococcus acidilactici strain=FAM22258	2409	Mycobacterium tuberculosis strain=Bir 256	1480	0.380560555
TATAGTCGAATCGATA	1720	Escherichia coli strain=HH18S	1577	Pediococcus acidilactici strain=FAM22258	143	0.083139535
TACCAAATGCGCTCTA	4616	Acinetobacter baumannii strain=SP1649	4424	Mycobacterium tuberculosis strain=Bir 256	192	0.041594454
TTCCTGCTAGTCCGCC	2530	Cronobacter sakazakii strain=HA18012	2211	Pediococcus acidilactici strain=FAM22258	319	0.126086957
TTTACAAGGAAGTAGT	6705	Klebsiella pneumoniae strain=BP10616	5650	Escherichia coli strain=MS10667	1055	0.157345265
TGGAAAATTGAGCGAC	6514	Mobiluncus curtisii strain=22	4650	Escherichia coli strain=NS-P028	1864	0.286152901
CTGTCCGAATGGAGAC	9347	Agrobacterium tumefaciens strain=16-280-1b	5011	Escherichia coli strain=HH18S	4336	0.463892158
AAAACAAAGGACAGTC	5572	Mycolicibacterium hippocampi strain=DL	3186	Acinetobacter seifertii strain=AS49	2386	0.428212491
ACGGAGTTACGCAACA	8635	Streptomyces sp. UH6 strain=UH6	8189	Streptococcus pneumoniae strain=SMRU2473	446	0.051650261
ATCATTGGGTACGCCC	8360	Allocatelliglobosispora scoriae strain=DSM 45362	6714	Staphylococcus aureus strain=st1553	1646	0.196889952
GATGGAATCGTCCATT	5660	Flavimobilis marinus strain=CGMCC 1.3457	4647	Helicobacter pylori strain=B362	1013	0.178975265
CTGCTGAATAGCGTAA	2805	Acinetobacter seifertii strain=AS49	2042	Paenibacillus sp. 32352 strain=32352	763	0.27201426
TGCATGTTTCTGCGGA	3709	Xylella fastidiosa subsp. multiplex strain=XF-3960/18	2507	Escherichia coli strain=MS10667	1202	0.324076571
CGGTATCCGCTTCGTA	4615	Salmonella enterica subsp. enterica serovar Enteritidis strain=261	4342	Helicobacter pylori strain=MHP30	273	0.05915493
TGGCCGCATAGAACTC	9384	Serratia marcescens strain=MGH245	6017	Rhodococcus sp. 06-412-2B strain=06-412-2B	3367	0.358802217
GGTGGGGGGTTTGGCT	4745	Vibrio navarrensis strain=VN-0392	3912	Escherichia coli strain=1187_ECOL	833	0.175553214
GCGTCAGGCCGACAAG	5878	Yersinia pestis strain=S19980039	3474	Staphylococcus aureus strain=st1553	2404	0.408982647
TGTTGGTCGAAAAGTA	5840	Microbacterium yannicii strain=JCM 18959	4005	Streptococcus pyogenes strain=K11898	1835	0.314212329
TCCTAAATCCGGACCT	4871	Gilliamella sp. W8128 strain=W8128	2659	Methylotetracoccus oryzae strain=C50C1	2212	0.454116198
ATTCTGGACTTCTCGT	5234	Desulfobulbus oligotrophicus strain=Prop6	5007	Staphylococcus warneri strain=SNUC 2140	227	0.043370271
TGTATTTGAATAATTG	3604	Microlunatus spumicola strain=DSM 21308	2256	Escherichia coli strain=MS10667	1348	0.374028857
TCACTGATAAGCGGAC	7619	Mycobacterium tuberculosis strain=CG21	4431	Vibrio navarrensis strain=VN-0392	3188	0.418427615
AAATCTGACTCAGTGT	7048	Escherichia coli strain=MS10667	5301	Escherichia coli strain=BA3358	1747	0.247871737
AATTTGACGACAACCA	1184	Staphylococcus aureus strain=SauR81	845	Flavimobilis marinus strain=CGMCC 1.3457	339	0.286317568
CATTCTAGTTCCGTTT	3016	Streptococcus mitis strain=E689	1609	Escherichia coli strain=HH18S	1407	0.466511936
GGACTATGTATGCAGT	8116	Staphylococcus aureus strain=st1553	5058	Pelolinea submarina strain=DSM 23923	3058	0.376786594
GAACGTGATTAACGAT	8031	Klebsiella oxytoca strain=2880STDY5682743	4671	Flavimobilis marinus strain=CGMCC 1.3457	3360	0.418378782
GTCCGTTAAATCTTAA	6898	Micromonospora aurantiaca strain=DSM 45487	6097	Escherichia coli strain=MOD1-EC2417	801	0.116120615
AACCGTTCTGCCTTCG	5600	Acinetobacter baumannii strain=Ab86	4876	Escherichia coli strain=MOD1-EC5633	724	0.129285714
CGCACACGTGTAGCAT	4713	Salmonella enterica	3195	Helicobacter pylori strain=B362	1518	0.322087842
ACCCTTGCTTCGCTTG	5836	Klebsiella pneumoniae strain=4300STDY6470476	4855	Staphylococcus aureus strain=SauR81	981	0.168094585
CAAATACGCGCCGGCT	7975	Burkholderia pseudomallei strain=B-296-02-1-09	5682	Escherichia coli strain=MOD1-EC2417	2293	0.287523511
TAACCCCACCCAGGTT	8019	Pseudomonas viridiflava	5961	Staphylococcus aureus strain=Gv69	2058	0.256640479
CTAACTCGTCTTCCTA	9300	Yersinia pseudotuberculosis strain=NCTC10275	5919	Cronobacter sakazakii strain=HA18012	3381	0.363548387
AAGGTCGGGATCAAGC	2682	Streptococcus pyogenes strain=K11898	1978	Xylella fastidiosa subsp. multiplex strain=XF-3960/18	704	0.262490679
GTCCGATTAGTTTTTA	9858	Fournierella massiliensis	6736	Mycobacterium tuberculosis strain=97373	3122	0.316697099
AAAGCGTCGTTATTCT	7561	Leptospira interrogans serovar Copenhageni str. Fiocruz LV2811 strain=Fiocruz LV2811	4193	Staphylococcus aureus strain=SauR81	3368	0.445443724
ATAGGTAGGATCGTGT	6134	Xanthomonas axonopodis pv. manihotis str. CIO151 strain=CIO151	4045	Acinetobacter baumannii strain=2015ZJAB1	2089	0.340560809
TCACTACAGGGCGGGT	4181	Streptococcus agalactiae FSL S3-170 strain=FSL S3-170	2240	Klebsiella pneumoniae strain=BP10616	1941	0.464243004
AAACGCAGACACATTC	1305	Streptococcus pyogenes ABC020057168 strain=ABC020057168	983	Streptococcus agalactiae FSL S3-170 strain=FSL S3-170	322	0.246743295
TAGAATACATTTCCAT	5975	Staphylococcus aureus C2928 strain=C2928	4820	Enterococcus faecium strain=UAMSEF_52	1155	0.193305439
GTACCTAGCCCCTCTG	4857	Mycobacterium tuberculosis TKK_04_0141 strain=TKK_04_0141	3746	Pasteurella multocida strain=USDA-ARS-USMARC-59910	1111	0.228742022
GTACTATCTCATAGTT	5293	Porphyromonas crevioricanis strain=COT-253 OH1447	3966	Klebsiella oxytoca strain=2880STDY5682743	1327	0.250708483
GGGACCAGAAAGACTG	2311	Staphylococcus aureus strain=Gv69	2043	Streptococcus pyogenes strain=K11898	268	0.115967114
GCATAGAACCAAGCGT	1722	Bacillus anthracis strain=2000031023	927	Helicobacter pylori strain=MHP30	795	0.461672474
TATCACCGTGCAAACC	6447	Chromobacterium vaccinii strain=MWU328	4581	Klebsiella pneumoniae strain=4300STDY6470476	1866	0.289436947
CTTTCACCTGCCCCTG	6220	Pseudomonas aeruginosa strain=Pae_CF67.07o	3664	Mycoplasma ovipneumoniae strain=TC8	2556	0.410932476
CTGGGGATGCCTGTCC	6003	Escherichia coli strain=1187_ECOL	4577	Serratia marcescens strain=MGH245	1426	0.237547893
TTTTCTTTATTTACTT	3871	Streptococcus pneumoniae strain=SMRU2126	2329	Helicobacter pylori strain=B362	1542	0.39834668
GGATTAGTGTATAGCG	3639	Streptococcus pneumoniae strain=SMRU2312	2080	Salmonella enterica subsp. enterica serovar Typhimurium strain=sg_wt6	1559	0.4284144
GGGTCCCATAGCTATG	4352	Shigella sonnei strain=H101700383	2574	Escherichia coli strain=MOD1-EC2417	1778	0.408547794
CCGACAACCGCTTCAA	7854	Lysinibacillus sp. ZYM-1 strain=ZYM-1	4809	Escherichia coli strain=NS-P028	3045	0.387700535
GTCGCCTAGGCCCTCG	8338	Streptococcus pneumoniae strain=SMRU2473	6181	Mycoplasma bovis strain=2497MB	2157	0.258695131
AACGGGAGAGCACCGA	1441	Salmonella enterica subsp. enterica serovar Typhi strain=09-2597	1205	Helicobacter pylori strain=MHP30	236	0.163775156
TGCCCGCACCGGTCCA	5820	Mycobacterium tuberculosis strain=Bir 256	4156	Methylotetracoccus oryzae strain=C50C1	1664	0.285910653
AGGTTGAAAGTCGACG	6117	Pseudomonas amygdali pv. myricae strain=ICMP7118	4547	Cronobacter sakazakii strain=HA18012	1570	0.256661762
CCTATAGGTACACGCT	6801	jejuni strain=CJ677CC024	5413	Escherichia coli strain=MOD1-EC5633	1388	0.204087634
TGTAGTCATCGGTATA	1628	Salmonella enterica subsp. enterica serovar Typhimurium strain=MHM112	1355	Bacillus sp. 7705b strain=7705b	273	0.167690418
AACCCTTAGCAGGAAA	7333	Escherichia coli strain=UM128	5507	Escherichia coli strain=BA3358	1826	0.249011319
ATGAAAGCCCTAAGAG	9269	Escherichia coli strain=cattle2	7488	Desulfobulbus oligotrophicus strain=Prop6	1781	0.192145863
AGTGGTTCATAACATC	7236	Acinetobacter baumannii strain=2015ZJAB1	4579	Salmonella enterica	2657	0.367191819
TTGGCCTGAACCTTCT	4201	Mycolicibacterium monacense strain=852013-50142_SCH4511227	3640	Streptococcus agalactiae strain=SG2R1	561	0.133539633
ATCTATAGTCCAGACG	7964	Mycoplasma ovipneumoniae strain=TC8	7840	Escherichia coli strain=MOD1-EC5633	124	0.015570065
ACGACAGACCGAAATC	2062	Mycobacterium tuberculosis strain=01-R1404	1674	Streptococcus pneumoniae strain=SMRU2126	388	0.188166828
GATTAGACCCACGAAG	2351	Mycoplasma bovis strain=2497MB	1654	Yersinia pseudotuberculosis strain=NCTC10275	697	0.296469587
CCATGTCAAACAATTA	2011	Paenibacillus sp. 32352 strain=32352	1429	Streptomyces sp. UH6 strain=UH6	582	0.289408255
AGCCCCTAAACTCTCC	2887	Corynebacterium diphtheriae strain=700a	2216	Streptomyces sp. UH6 strain=UH6	671	0.232421198
TCTCAAAGAAGGTGCC	6137	Vibrio anguillarum strain=87-9-116	3984	Vibrio sp. 10N.286.48.B7 strain=10N.286.48.B7	2153	0.350822878
AATGGAGTCGACGCAC	6609	Escherichia coli strain=MOD1-EC5633	3533	Escherichia coli strain=NS-P028	3076	0.465425934
TGCGTCGGTGAGAAGT	5960	Klebsiella pneumoniae subsp. pneumoniae strain=KPCRETH12	3096	Helicobacter pylori strain=B362	2864	0.480536913
GAGATTGATCATCACC	8084	Rhodococcus sp. 06-412-2B strain=06-412-2B	6160	Mycobacteroides abscessus strain=G213	1924	0.23800099
GATGCCAATACGGTCC	2253	Bacillus sp. 7705b strain=7705b	1797	Escherichia coli strain=QH_F6_1	456	0.202396804
CAGACATGACTACCGT	3222	Campylobacter sp. 111 strain=111	2349	Micromonospora aurantiaca strain=DSM 45487	873	0.270949721
TTGCTATAGCGGACCT	3654	Escherichia coli strain=MOD1-EC2417	2109	Staphylococcus aureus strain=st1553	1545	0.422824302
TGGCTCATCGAGCCCG	1447	Pasteurella multocida strain=USDA-ARS-USMARC-59910	1334	Escherichia coli strain=NS-P028	113	0.078092605
AAGTTACTGTCTTTAT	8337	Pasteurella multocida strain=USDA-ARS-USMARC-59962	6585	Yersinia pestis strain=S19980039	1752	0.210147535
AATGGCCCAGGCCGTA	2943	Vibrio sp. 10N.286.48.B7 strain=10N.286.48.B7	2607	Brucella melitensis strain=Bruxj09	336	0.114169215
ACGTGGTGTCGCCATA	4948	Escherichia coli strain=QH_F6_1	4147	Klebsiella pneumoniae strain=BP10616	801	0.161883589
GTACGGCTAAGGGGAG	4886	Salmonella enterica subsp. enterica serovar Weltevreden strain=CNGD2016012	4837	Streptococcus pneumoniae strain=SMRU2473	49	0.010028653
TGACCATATGGTGTGC	6709	Staphylococcus warneri strain=SNUC 2140	5838	Leptospira interrogans serovar Copenhageni str. Fiocruz LV2811 strain=Fiocruz LV2811	871	0.129825607
CAAGAAATGTTGGGGA	5547	Pontibacter diazotrophicus strain=H4X	4555	Salmonella enterica subsp. enterica serovar Typhi strain=09-2597	992	0.178835407
TGCGACGGTCTTTGCT	7539	Pelolinea submarina strain=DSM 23923	7289	Staphylococcus aureus strain=Gv69	250	0.033160897
GGAAGGTTCGCAACCA	1982	Mycobacteroides abscessus strain=G213	1553	Pediococcus acidilactici strain=FAM22258	429	0.216448032
CGGATAACCAGGTGGA	6635	Escherichia coli strain=BA3358	5807	Klebsiella oxytoca strain=2880STDY5682743	828	0.124792766
GCAGAAGGAGATCAAC	2101	Helicobacter pylori strain=B362	1937	Porphyromonas crevioricanis strain=COT-253 OH1447	164	0.078058068
TCTATCCGACCTGAGC	6434	Pseudomonas aeruginosa strain=1608	3344	Xylella fastidiosa subsp. multiplex strain=XF-3960/18	3090	0.480261113
TTGAGCCTGGCGCCAA	8205	Shigella sonnei strain=AP274	6229	Acinetobacter seifertii strain=AS49	1976	0.240828763
CTCCGCTAGCCGAGGC	9131	Streptococcus agalactiae strain=SG2R1	8609	Leptospira interrogans serovar Copenhageni str. Fiocruz LV2811 strain=Fiocruz LV2811	522	0.05716789
GTGTTGTAATATTTTG	5185	Enterococcus faecium strain=EF_540	2922	Escherichia coli strain=MOD1-EC5633	2263	0.436451302
CACGACTGAGATTGCT	7804	Salmonella enterica subsp. enterica serovar Typhimurium strain=sg_wt6	7167	Xylella fastidiosa subsp. multiplex strain=XF-3960/18	637	0.081624808
TTTCCCACAAAAAACC	8629	Enterococcus faecium strain=UAMSEF_52	4615	Mycobacterium tuberculosis strain=CG21	4014	0.465175571
CGCTGACCGAAAGGCA	7420	Lactiplantibacillus plantarum strain=Y2-1	5332	Staphylococcus aureus strain=Gv69	2088	0.281401617
GTTAATCCTCGGCAGC	1328	Photobacterium damselae subsp. damselae strain=JM-2017	1324	Rhodococcus sp. 06-412-2B strain=06-412-2B	4	0.003012048
ACGCGCTCTCAACCCC	2452	Escherichia coli strain=NS-P028	2130	Bacillus sp. 7705b strain=7705b	322	0.13132137
AACTACATGGTTTTGC	4414	Methylotetracoccus oryzae strain=C50C1	2358	Staphylococcus aureus strain=SauR81	2056	0.465790666
ATCTCGCTGATCGCCA	3821	Campylobacter jejuni strain=Shff_H-m_2000	2299	Yersinia pestis strain=S19980039	1522	0.398325046
TAGTTAAGATTTCTCG	5012	Salmonella enterica subsp. enterica serovar Panama strain=Sal-3971	3216	Klebsiella pneumoniae strain=BP10616	1796	0.358339984
CGAAGTTTACTGATGA	4847	Mycobacterium tuberculosis strain=97373	4365	Mycoplasma bovis strain=2497MB	482	0.099442954
ATAGGGGGGATCTTCT	6900	Helicobacter pylori strain=MHP30	4813	Serratia marcescens strain=MGH245	2087	0.302463768
ATCTATGAGGGGTCCG	2164	Brucella melitensis strain=Bruxj09	1196	Flavimobilis marinus strain=CGMCC 1.3457	968	0.447319778
TTAGCTTTAGGGATCC	2970	Pediococcus acidilactici strain=FAM22258	2048	Vibrio sp. 10N.286.48.B7 strain=10N.286.48.B7	922	0.31043771
TTGAATCAGTGAACCG	3590	Escherichia coli strain=HH18S	3462	Yersinia pseudotuberculosis strain=NCTC10275	128	0.035654596
AAGGAGAATCAATGCT	7564	Acinetobacter baumannii strain=SP1649	5296	Lysinibacillus sp. ZYM-1 strain=ZYM-1	2268	0.299841354
ACGTGATCGTGCCAAT	3623	Cronobacter sakazakii strain=HA18012	3243	Streptococcus mitis strain=E689	380	0.104885454
GCCCAGGAACCTTATG	9273	Klebsiella pneumoniae strain=BP10616	7014	Staphylococcus warneri strain=SNUC 2140	2259	0.243610482
AGTCAGCCTGAACATG	1404	Mobiluncus curtisii strain=22	997	Agrobacterium tumefaciens strain=16-280-1b	407	0.28988604
GTCCCTCTTGTCAGAC	9612	Agrobacterium tumefaciens strain=16-280-1b	7492	Helicobacter pylori strain=B362	2120	0.220557636
TAGCTCGCCCCACAAA	2644	Mycolicibacterium hippocampi strain=DL	2490	Salmonella enterica subsp. enterica serovar Panama strain=Sal-3971	154	0.058245083
CACTTCGACGATTCGG	1250	Streptomyces sp. UH6 strain=UH6	1002	Flavimobilis marinus strain=CGMCC 1.3457	248	0.1984
TTCCTTTGCGGAAGCG	5698	Allocatelliglobosispora scoriae strain=DSM 45362	4723	Streptomyces sp. UH6 strain=UH6	975	0.171112671
GCTTCAATAAACCGCT	6436	Flavimobilis marinus strain=CGMCC 1.3457	5157	Escherichia coli strain=QH_F6_1	1279	0.198725917
TGGAAGGTTTGTGAGA	6442	Acinetobacter seifertii strain=AS49	5037	Staphylococcus aureus strain=SauR81	1405	0.218099969
TCCGAGTCTATATGTT	2283	Xylella fastidiosa subsp. multiplex strain=XF-3960/18	1174	Streptococcus agalactiae FSL S3-170 strain=FSL S3-170	1109	0.485764345
GGGTAGTACGTCGCAC	1674	Salmonella enterica subsp. enterica serovar Enteritidis strain=261	1165	Salmonella enterica	509	0.304062127
TGTAACTCGCTTTGGG	4551	Serratia marcescens strain=MGH245	3097	Lysinibacillus sp. ZYM-1 strain=ZYM-1	1454	0.319490222
GGGTGGCCTCAAATTA	6677	Vibrio navarrensis strain=VN-0392	5335	Mycolicibacterium monacense strain=852013-50142_SCH4511227	1342	0.200988468
ATTCAAGGCAGCTGTC	10000	Yersinia pestis strain=S19980039	7095	Fournierella massiliensis	2905	0.2905
CGTCGCTTGACTGCGT	5105	Microbacterium yannicii strain=JCM 18959	3588	Mycobacteroides abscessus strain=G213	1517	0.297159647
ACTGAAAAGAGTTACC	4831	Gilliamella sp. W8128 strain=W8128	3944	Mycobacteroides abscessus strain=G213	887	0.183605879
TAATGATTGTCAATAA	7173	Desulfobulbus oligotrophicus strain=Prop6	4027	Salmonella enterica subsp. enterica serovar Typhimurium strain=MHM112	3146	0.438589154
CGATCATCTCGTGATC	3012	Microlunatus spumicola strain=DSM 21308	2747	Streptococcus agalactiae strain=SG2R1	265	0.087981408
AGGGTGCCTTGCAGTC	3065	Mycobacterium tuberculosis strain=CG21	2793	Rhodococcus sp. 06-412-2B strain=06-412-2B	272	0.088743883
CTCCAAGCTTCCCTAT	6775	Escherichia coli strain=MS10667	5154	Acinetobacter baumannii strain=SP1649	1621	0.239261993
TGCTGTGTCACACAAT	4103	Staphylococcus aureus strain=SauR81	2796	Gilliamella sp. W8128 strain=W8128	1307	0.318547404
AGAAATCCTTGAGTAC	4849	Streptococcus mitis strain=E689	3656	Escherichia coli strain=NS-P028	1193	0.246030109
TGGAGTCGAGCCAGAA	3385	Staphylococcus aureus strain=st1553	3100	Streptococcus pyogenes strain=K11898	285	0.084194978
GTATAGGGAAATTGAC	2000	Klebsiella oxytoca strain=2880STDY5682743	1534	Pelolinea submarina strain=DSM 23923	466	0.233
AAGAGGTTCTGCTTAC	2209	Micromonospora aurantiaca strain=DSM 45487	1927	Brucella melitensis strain=Bruxj09	282	0.127659574
TAGTGGCAGTACGGGA	8065	Acinetobacter baumannii strain=Ab86	5602	Salmonella enterica	2463	0.305393676
GAGTACTCACATATTT	2029	Salmonella enterica	1802	Escherichia coli strain=MS10667	227	0.111877772
TCCATTCCGCAATTAA	2185	Klebsiella pneumoniae strain=4300STDY6470476	2164	Yersinia pestis strain=S19980039	21	0.009610984
TTGGTTGCGGGTCTGT	7990	Burkholderia pseudomallei strain=B-296-02-1-09	6167	Helicobacter pylori strain=B362	1823	0.2281602
CGCGAAACTGGCCACT	6114	Pseudomonas viridiflava	3660	Acinetobacter baumannii strain=SP1649	2454	0.401373896
AGTTTGGGGATGTTCC	6847	Yersinia pseudotuberculosis strain=NCTC10275	5339	Escherichia coli strain=MOD1-EC2417	1508	0.220242442
TGTAGCTAAATAGCTT	5476	Streptococcus pyogenes strain=K11898	5337	Streptococcus pneumoniae strain=SMRU2126	139	0.025383492
CCAGAATAGGGCTTGG	1586	Fournierella massiliensis	870	Streptococcus pneumoniae strain=SMRU2473	716	0.451450189
CCCAGTTGGGTTTAAG	2145	Leptospira interrogans serovar Copenhageni str. Fiocruz LV2811 strain=Fiocruz LV2811	1235	Pseudomonas aeruginosa strain=1608	910	0.424242424
CGTGGGCTTAGAGGTG	4270	Xanthomonas axonopodis pv. manihotis str. CIO151 strain=CIO151	2772	Enterococcus faecium strain=UAMSEF_52	1498	0.350819672
AGAGAAGTTTAGATGC	3808	Streptococcus agalactiae FSL S3-170 strain=FSL S3-170	2771	Pontibacter diazotrophicus strain=H4X	1037	0.272321429
CGAGTAAATAGACTGT	5157	Streptococcus pyogenes ABC020057168 strain=ABC020057168	4245	Helicobacter pylori strain=B362	912	0.176847004
CTTTGACATTGTTGCT	6104	Staphylococcus aureus C2928 strain=C2928	4292	Pediococcus acidilactici strain=FAM22258	1812	0.296854522
GTCTCTCGAGTATAGA	4843	Mycobacterium tuberculosis TKK_04_0141 strain=TKK_04_0141	3125	Streptococcus pneumoniae strain=SMRU2312	1718	0.354738798
TGAGGAACATGACATA	9169	Porphyromonas crevioricanis strain=COT-253 OH1447	8499	Chromobacterium vaccinii strain=MWU328	670	0.073072309
TAGTACCTTCGTCAAC	3572	Staphylococcus aureus strain=Gv69	2284	Salmonella enterica	1288	0.360582307
TTTGCGTCGTGTGTCA	7197	Bacillus anthracis strain=2000031023	4055	Escherichia coli strain=QH_F6_1	3142	0.436570793
TGATATCTAACTGTCG	5388	Chromobacterium vaccinii strain=MWU328	3653	Mycobacterium tuberculosis strain=Bir 256	1735	0.322011878
CATTGACACCCGATTA	6644	Pseudomonas aeruginosa strain=Pae_CF67.07o	5434	Cronobacter sakazakii strain=HA18012	1210	0.182119205
AGAAAATAAGTGAATA	6259	Escherichia coli strain=1187_ECOL	5726	Pseudomonas amygdali pv. myricae strain=ICMP7118	533	0.085157373
GCGGGGTTCCATCCGC	7504	Streptococcus pneumoniae strain=SMRU2126	4073	Cronobacter sakazakii strain=HA18012	3431	0.457222814
TCGACCTCGAGACTCT	3460	Streptococcus pneumoniae strain=SMRU2312	2422	Brucella melitensis strain=Bruxj09	1038	0.3
AATTAGTAGAGGGGCC	3676	Shigella sonnei strain=H101700383	2273	Pelolinea submarina strain=DSM 23923	1403	0.381664853
GTATCACTAAGGCAAG	3730	Lysinibacillus sp. ZYM-1 strain=ZYM-1	2356	Escherichia coli strain=NS-P028	1374	0.368364611
ACTGAGGGCTCGCACC	6276	Streptococcus pneumoniae strain=SMRU2473	3961	Staphylococcus aureus strain=st1553	2315	0.368865519
ACAACCAAAACTCCCC	8942	Salmonella enterica subsp. enterica serovar Typhi strain=09-2597	6655	Mycolicibacterium hippocampi strain=DL	2287	0.255759338
GTTTGTGTTCGTAGGT	2036	Mycobacterium tuberculosis strain=Bir 256	1246	Mycobacteroides abscessus strain=G213	790	0.388015717
CATCGCACTAGGCGCG	4248	Pseudomonas amygdali pv. myricae strain=ICMP7118	4008	Klebsiella pneumoniae subsp. pneumoniae strain=KPCRETH12	240	0.056497175
GGCAGATTATGTTGCT	7473	jejuni strain=CJ677CC024	7341	Mycoplasma bovis strain=2497MB	132	0.017663589
CTGTTTATATTACGGT	2557	Salmonella enterica subsp. enterica serovar Typhimurium strain=MHM112	2325	Pontibacter diazotrophicus strain=H4X	232	0.090731326
CGCTAAAAACGGGTTC	7645	Escherichia coli strain=UM128	4090	Pseudomonas amygdali pv. myricae strain=ICMP7118	3555	0.46500981
CCGTAGCGCACTGACC	8620	Escherichia coli strain=cattle2	4403	Salmonella enterica subsp. enterica serovar Weltevreden strain=CNGD2016012	4217	0.489211137
TTGTCACCGGAATAAT	7617	Acinetobacter baumannii strain=2015ZJAB1	4496	Mycoplasma bovis strain=2497MB	3121	0.409741368
TACATGCGCTGCGGAC	2213	Mycolicibacterium monacense strain=852013-50142_SCH4511227	1436	Yersinia pseudotuberculosis strain=NCTC10275	777	0.351107094
CATTCGTCCTATTCAC	9294	Mycoplasma ovipneumoniae strain=TC8	5934	Xylella fastidiosa subsp. multiplex strain=XF-3960/18	3360	0.361523564
CAGCGTGGCGTATATG	9052	Mycobacterium tuberculosis strain=01-R1404	9047	Leptospira interrogans serovar Copenhageni str. Fiocruz LV2811 strain=Fiocruz LV2811	5	0.000552364
GCAGTCTCCCACTCGA	3894	Mycoplasma bovis strain=2497MB	3601	Escherichia coli strain=cattle2	293	0.075243965
CTTGACCCAGGGCAGA	3937	Paenibacillus sp. 32352 strain=32352	3181	Streptococcus pneumoniae strain=SMRU2126	756	0.192024384
TGTTGGGAACAGGCAT	4037	Corynebacterium diphtheriae strain=700a	3607	Methylotetracoccus oryzae strain=C50C1	430	0.106514739
TCATAATGGAGGCTAC	9393	Vibrio anguillarum strain=87-9-116	5646	Desulfobulbus oligotrophicus strain=Prop6	3747	0.398914085
TTGACCACCCAACAAT	3327	Escherichia coli strain=MOD1-EC5633	2406	Mycobacterium tuberculosis strain=CG21	921	0.276825969
GGTGCAGGGCTTAGTC	2289	Klebsiella pneumoniae subsp. pneumoniae strain=KPCRETH12	1981	Staphylococcus warneri strain=SNUC 2140	308	0.134556575
CATGCATGGTTCAGGA	2656	Rhodococcus sp. 06-412-2B strain=06-412-2B	2578	Fournierella massiliensis	78	0.02936747
GGCAGTAGTACTACTC	2829	Bacillus sp. 7705b strain=7705b	2063	Paenibacillus sp. 32352 strain=32352	766	0.270767055
CCTGTCCAATGGAGGT	1862	Campylobacter sp. 111 strain=111	1543	Acinetobacter baumannii strain=2015ZJAB1	319	0.17132116
CAGGCAGTTAAACCGT	6480	Escherichia coli strain=MOD1-EC2417	4867	Cronobacter sakazakii strain=HA18012	1613	0.248919753
GCCCATGACGAGACTA	2221	Pasteurella multocida strain=USDA-ARS-USMARC-59910	1733	Escherichia coli strain=MOD1-EC5633	488	0.219720846
GTGAGATGGAGGTATT	1734	Pasteurella multocida strain=USDA-ARS-USMARC-59962	908	Fournierella massiliensis	826	0.476355248
ATATGCCATTGCCTTG	7112	Vibrio sp. 10N.286.48.B7 strain=10N.286.48.B7	5108	Helicobacter pylori strain=MHP30	2004	0.281777278
AGGCAGTCTTTATTAT	1873	Escherichia coli strain=QH_F6_1	1800	Salmonella enterica subsp. enterica serovar Panama strain=Sal-3971	73	0.038974907
GCACCCCTGCCTGAGC	2667	Salmonella enterica subsp. enterica serovar Weltevreden strain=CNGD2016012	1522	Yersinia pseudotuberculosis strain=NCTC10275	1145	0.429321335
GATTTGCACTCACGGA	7449	Staphylococcus warneri strain=SNUC 2140	6653	Micromonospora aurantiaca strain=DSM 45487	796	0.106859981
GGAACATCTGACAACG	4633	Pontibacter diazotrophicus strain=H4X	3222	Mycobacterium tuberculosis TKK_04_0141 strain=TKK_04_0141	1411	0.304554284
GGACTATTTAAGATTC	9734	Pelolinea submarina strain=DSM 23923	7651	Streptococcus agalactiae strain=SG2R1	2083	0.213992192
TCTAAATTTACAGGCG	4074	Mycobacteroides abscessus strain=G213	2682	Salmonella enterica subsp. enterica serovar Typhimurium strain=MHM112	1392	0.34167894
ACTCTCGGTACCATCA	6937	Escherichia coli strain=BA3358	6119	Porphyromonas crevioricanis strain=COT-253 OH1447	818	0.117918409
TGATGTGGTTCGGATG	5792	Helicobacter pylori strain=B362	4894	Brucella melitensis strain=Bruxj09	898	0.155041436
GCGGCCAAAGATTTAT	4450	Pseudomonas aeruginosa strain=1608	3769	Mycolicibacterium hippocampi strain=DL	681	0.153033708
AGGACAACATTGTTCG	9708	Shigella sonnei strain=AP274	7977	Klebsiella pneumoniae strain=BP10616	1731	0.178306551
CGCACTTATTCTCCAA	5883	Streptococcus agalactiae strain=SG2R1	3925	Staphylococcus warneri strain=SNUC 2140	1958	0.332823389
AGGTGCGGCTGACCCT	3528	Enterococcus faecium strain=EF_540	2718	Staphylococcus warneri strain=SNUC 2140	810	0.229591837
ATCTGGGTTCGGTCCA	1686	Salmonella enterica subsp. enterica serovar Typhimurium strain=sg_wt6	1465	Pseudomonas aeruginosa strain=1608	221	0.131079478
GTAATTACGATATCGT	4493	Enterococcus faecium strain=UAMSEF_52	2977	Mycobacterium tuberculosis strain=Bir 256	1516	0.337413755
CAGATATTGCATCCCT	8439	Lactiplantibacillus plantarum strain=Y2-1	4975	Escherichia coli strain=QH_F6_1	3464	0.410475175
AAACGGGGAACCACCC	7186	Photobacterium damselae subsp. damselae strain=JM-2017	5392	Helicobacter pylori strain=MHP30	1794	0.249652101
CGCTACCGGTTATTGC	2228	Escherichia coli strain=NS-P028	1283	Xanthomonas axonopodis pv. manihotis str. CIO151 strain=CIO151	945	0.424147217
TGCTGACATGAGCGCT	9401	Methylotetracoccus oryzae strain=C50C1	6860	Gilliamella sp. W8128 strain=W8128	2541	0.270290395
CATGCCTACAACTCAT	3213	Campylobacter jejuni strain=Shff_H-m_2000	2570	Bacillus sp. 7705b strain=7705b	643	0.200124494
TGAGTGTTACTGTTTG	5664	Salmonella enterica subsp. enterica serovar Panama strain=Sal-3971	4152	Streptococcus pneumoniae strain=SMRU2473	1512	0.266949153
CCCGAGAAGGACAAGC	6007	Mycobacterium tuberculosis strain=97373	3938	Escherichia coli strain=1187_ECOL	2069	0.344431497
CTGCGAATACACCTTC	3917	Helicobacter pylori strain=MHP30	3056	Mycolicibacterium monacense strain=852013-50142_SCH4511227	861	0.21981108
GTAGGCAGACGCAAGC	6221	Brucella melitensis strain=Bruxj09	4345	Vibrio anguillarum strain=87-9-116	1876	0.301559235
GCTTTGATGCCCGCAA	2396	Pediococcus acidilactici strain=FAM22258	1557	Escherichia coli strain=cattle2	839	0.350166945
CCTAGCATGTATTATG	9939	Escherichia coli strain=HH18S	6946	Salmonella enterica subsp. enterica serovar Weltevreden strain=CNGD2016012	2993	0.301136935
TAACAGACCATTAAGC	7684	Acinetobacter baumannii strain=SP1649	5529	Acinetobacter baumannii strain=Ab86	2155	0.280452889
CAATCCCCCTAAACTC	2058	Cronobacter sakazakii strain=HA18012	1931	Pseudomonas viridiflava	127	0.061710398
GAACGAGACAAAGAGC	1593	Klebsiella pneumoniae strain=BP10616	1527	Acinetobacter baumannii strain=2015ZJAB1	66	0.041431262
ACCAGATTCAGCGAGC	7570	Mobiluncus curtisii strain=22	5229	Paenibacillus sp. 32352 strain=32352	2341	0.309247028
CTCAGGTTGACCTGAC	1302	Agrobacterium tumefaciens strain=16-280-1b	830	Streptococcus agalactiae FSL S3-170 strain=FSL S3-170	472	0.362519201
CAGTCCCATGTCTTTT	2888	Mycolicibacterium hippocampi strain=DL	1661	Streptococcus pyogenes ABC020057168 strain=ABC020057168	1227	0.424861496
AGCTCCTTCGAGTCAA	2510	Streptomyces sp. UH6 strain=UH6	1598	Pelolinea submarina strain=DSM 23923	912	0.363346614
GTGAATTAGTCAGCAT	5094	Allocatelliglobosispora scoriae strain=DSM 45362	4310	Corynebacterium diphtheriae strain=700a	784	0.153906557
GTGTCCCCCGTCTTAA	7938	Flavimobilis marinus strain=CGMCC 1.3457	5547	Cronobacter sakazakii strain=HA18012	2391	0.301209373
CTAACGACGCCAATAT	1567	Acinetobacter seifertii strain=AS49	951	Shigella sonnei strain=H101700383	616	0.393107849
GGTGCGCCGAAAGACC	1084	Xylella fastidiosa subsp. multiplex strain=XF-3960/18	707	Porphyromonas crevioricanis strain=COT-253 OH1447	377	0.347785978
GTTATTTGGCGAGCAG	8157	Salmonella enterica subsp. enterica serovar Enteritidis strain=261	6066	Escherichia coli strain=MOD1-EC2417	2091	0.256344244
AGCGTTCAACTTGGAC	1661	Serratia marcescens strain=MGH245	1032	Staphylococcus warneri strain=SNUC 2140	629	0.378687538
TCTGCGGGCTTCTCTC	1409	Vibrio navarrensis strain=VN-0392	876	Pseudomonas viridiflava	533	0.37828247
TGTCGCTAACTCTCAG	3865	Yersinia pestis strain=S19980039	3683	Vibrio navarrensis strain=VN-0392	182	0.047089263
TTTGTTCGGCTGGACC	8737	Microbacterium yannicii strain=JCM 18959	5017	Streptococcus pneumoniae strain=SMRU2126	3720	0.425775438
CCCTCTCATGGCGTAC	1553	Gilliamella sp. W8128 strain=W8128	1344	Escherichia coli strain=MOD1-EC5633	209	0.134578236
GACCTGCTCTAATACC	7322	Desulfobulbus oligotrophicus strain=Prop6	4787	Pelolinea submarina strain=DSM 23923	2535	0.346216881
AGAACCGGACGCTATC	3300	Microlunatus spumicola strain=DSM 21308	3168	Staphylococcus aureus strain=Gv69	132	0.04
TAGCAGGTCCATCACC	9603	Mycobacterium tuberculosis strain=CG21	5332	Streptococcus pneumoniae strain=SMRU2126	4271	0.444756847
ATAATTGCGTGCCGTT	1106	Escherichia coli strain=MS10667	1070	Campylobacter jejuni strain=Shff_H-m_2000	36	0.032549729
GGATTAAGAGGATTTC	8216	Staphylococcus aureus strain=SauR81	7538	Klebsiella pneumoniae strain=BP10616	678	0.082521908
AAAAGATCGATGCCTT	9519	Streptococcus mitis strain=E689	8648	Mycobacterium tuberculosis strain=97373	871	0.091501208
CAAATGTGGACAACTG	3873	Staphylococcus aureus strain=st1553	2542	Staphylococcus aureus strain=Gv69	1331	0.343661245
AGGGCTGTAGTTTGGG	5054	Klebsiella oxytoca strain=2880STDY5682743	3486	Yersinia pestis strain=S19980039	1568	0.310249307
CTGGGGTTCAATCGGA	7643	Micromonospora aurantiaca strain=DSM 45487	7639	Porphyromonas crevioricanis strain=COT-253 OH1447	4	0.000523355
TACCATTCCGGAAATT	7975	Acinetobacter baumannii strain=Ab86	7924	Allocatelliglobosispora scoriae strain=DSM 45362	51	0.006394984
CGCGTCTGACCGGCGC	5296	Salmonella enterica	2778	Agrobacterium tumefaciens strain=16-280-1b	2518	0.475453172
ACGGCAGGTCTCTGAA	7195	Klebsiella pneumoniae strain=4300STDY6470476	4013	Micromonospora aurantiaca strain=DSM 45487	3182	0.442251564
TGTTTCATAGACTCGC	6740	Burkholderia pseudomallei strain=B-296-02-1-09	5170	Staphylococcus aureus strain=SauR81	1570	0.232937685
ATCATGCCTCACGGAG	5884	Pseudomonas viridiflava	4916	Acinetobacter baumannii strain=SP1649	968	0.164513936
TGAGTGCACTCGTACT	7736	Yersinia pseudotuberculosis strain=NCTC10275	5226	Vibrio sp. 10N.286.48.B7 strain=10N.286.48.B7	2510	0.324457084
ATACTATTCACTGTTA	9962	Streptococcus pyogenes strain=K11898	6399	Serratia marcescens strain=MGH245	3563	0.357659105
GCAGTTGTCATAGGCG	1377	Fournierella massiliensis	1311	Allocatelliglobosispora scoriae strain=DSM 45362	66	0.047930283
GCTTGCATAAGGCCGT	1572	Leptospira interrogans serovar Copenhageni str. Fiocruz LV2811 strain=Fiocruz LV2811	1124	Agrobacterium tumefaciens strain=16-280-1b	448	0.284987277
ATGCAATGCCCTGCGC	5422	Xanthomonas axonopodis pv. manihotis str. CIO151 strain=CIO151	4932	Escherichia coli strain=NS-P028	490	0.090372556
AGCGGACGACGCCGAA	6293	Streptococcus agalactiae FSL S3-170 strain=FSL S3-170	5045	Streptomyces sp. UH6 strain=UH6	1248	0.198315589
CTACACTTTAGGAACC	7178	Streptococcus pyogenes ABC020057168 strain=ABC020057168	5560	Escherichia coli strain=QH_F6_1	1618	0.225410978
GAATTTCCGTAAGTCT	2203	Staphylococcus aureus C2928 strain=C2928	1310	Desulfobulbus oligotrophicus strain=Prop6	893	0.405356332
CTGAAGCCAAATGTTA	9958	Mycobacterium tuberculosis TKK_04_0141 strain=TKK_04_0141	9780	Xylella fastidiosa subsp. multiplex strain=XF-3960/18	178	0.017875075
AGGGCCGAATTTATGG	8659	Porphyromonas crevioricanis strain=COT-253 OH1447	4731	Salmonella enterica subsp. enterica serovar Typhi strain=09-2597	3928	0.453632059
ACGTGGATTGTGCTAG	3844	Staphylococcus aureus strain=Gv69	2996	Vibrio sp. 10N.286.48.B7 strain=10N.286.48.B7	848	0.220603538
AAAGACGCCCGGGCCG	4636	Bacillus anthracis strain=2000031023	4540	Leptospira interrogans serovar Copenhageni str. Fiocruz LV2811 strain=Fiocruz LV2811	96	0.020707506
GAAAGTCGTGCTCTTG	6641	Chromobacterium vaccinii strain=MWU328	6165	Fournierella massiliensis	476	0.071675952
TCTAACAGCAAGGAGG	6377	Pseudomonas aeruginosa strain=Pae_CF67.07o	4997	Photobacterium damselae subsp. damselae strain=JM-2017	1380	0.216402697
TGCTCAGGGAACACTA	2321	Escherichia coli strain=1187_ECOL	1817	Helicobacter pylori strain=B362	504	0.217147781
CGGCGACTAAGAGCAG	1617	Streptococcus pneumoniae strain=SMRU2126	977	Escherichia coli strain=HH18S	640	0.395794682
GAAGCGGGAGTCCCCT	9834	Streptococcus pneumoniae strain=SMRU2312	6668	Gilliamella sp. W8128 strain=W8128	3166	0.321944275
TTATAGACCCGGATTG	5529	Shigella sonnei strain=H101700383	4768	Lysinibacillus sp. ZYM-1 strain=ZYM-1	761	0.137637909
CAAAATTCATTCTCGG	3391	Lysinibacillus sp. ZYM-1 strain=ZYM-1	1943	Agrobacterium tumefaciens strain=16-280-1b	1448	0.427012681
TGCATCAGTAGTGAGT	4904	Streptococcus pneumoniae strain=SMRU2473	2985	Salmonella enterica subsp. enterica serovar Typhi strain=09-2597	1919	0.391313214
CTGTGCGGGTAGCAAC	6007	Salmonella enterica subsp. enterica serovar Typhi strain=09-2597	4761	Burkholderia pseudomallei strain=B-296-02-1-09	1246	0.207424671
AGAGACGATCATTCCT	1712	Mycobacterium tuberculosis strain=Bir 256	1084	jejuni strain=CJ677CC024	628	0.36682243
ACTAATAGTAGAAGGC	9329	Pseudomonas amygdali pv. myricae strain=ICMP7118	8588	Mycobacterium tuberculosis strain=CG21	741	0.079429735
GTCGATCATACAGATA	4729	jejuni strain=CJ677CC024	3393	Pelolinea submarina strain=DSM 23923	1336	0.282512159
TGCCAGGTATGGGTAG	5380	Salmonella enterica subsp. enterica serovar Typhimurium strain=MHM112	3875	Acinetobacter baumannii strain=2015ZJAB1	1505	0.279739777
ACTATGAGTATAACCT	9556	Escherichia coli strain=UM128	5445	Chromobacterium vaccinii strain=MWU328	4111	0.430200921
TTCACGACTTCACCAC	8971	Escherichia coli strain=cattle2	7650	Escherichia coli strain=QH_F6_1	1321	0.147252257
AATGAGGGTGTCGAGT	6796	Acinetobacter baumannii strain=2015ZJAB1	4754	Salmonella enterica subsp. enterica serovar Weltevreden strain=CNGD2016012	2042	0.300470865
ACCGCGGCAACACACC	4806	Mycolicibacterium monacense strain=852013-50142_SCH4511227	3661	Mycobacterium tuberculosis strain=97373	1145	0.238243862
TTCGCCGACTGGTATT	1697	Mycoplasma ovipneumoniae strain=TC8	1643	Methylotetracoccus oryzae strain=C50C1	54	0.03182086
GCGAAGTAAGCTAGGA	7729	Mycobacterium tuberculosis strain=01-R1404	5427	Salmonella enterica subsp. enterica serovar Panama strain=Sal-3971	2302	0.297839307
TCAGTAATGGAATCTT	5256	Mycoplasma bovis strain=2497MB	3152	Mycolicibacterium hippocampi strain=DL	2104	0.400304414
TACGCGCGCGCTTCAG	6632	Paenibacillus sp. 32352 strain=32352	4152	Campylobacter sp. 111 strain=111	2480	0.373944511
TTCTTATTGTAATAAT	2000	Corynebacterium diphtheriae strain=700a	1718	Mycobacterium tuberculosis strain=Bir 256	282	0.141
TAACAACCGCATAACC	3811	Vibrio anguillarum strain=87-9-116	3245	Fournierella massiliensis	566	0.148517449
GGGGGTGAATTCTTGC	7999	Escherichia coli strain=MOD1-EC5633	7675	Burkholderia pseudomallei strain=B-296-02-1-09	324	0.040505063
ACTCAAGTATAGTGTT	1869	Klebsiella pneumoniae subsp. pneumoniae strain=KPCRETH12	1513	Fournierella massiliensis	356	0.19047619
CACAACCCTTGGCTCG	5391	Rhodococcus sp. 06-412-2B strain=06-412-2B	5315	Streptococcus agalactiae strain=SG2R1	76	0.01409757
AACTTATTTTATAGTC	8628	Bacillus sp. 7705b strain=7705b	7592	Methylotetracoccus oryzae strain=C50C1	1036	0.120074177
ATAGCTGGGTGAGTGA	2444	Campylobacter sp. 111 strain=111	1337	Serratia marcescens strain=MGH245	1107	0.45294599
AGCCACTATTTTTGCG	3676	Escherichia coli strain=MOD1-EC2417	2008	Vibrio navarrensis strain=VN-0392	1668	0.453754081
ATGCGTTCTTAGGCGA	1294	Pasteurella multocida strain=USDA-ARS-USMARC-59910	1102	Staphylococcus aureus strain=SauR81	192	0.148377125
ACACCCTACAGTCATA	6403	Pasteurella multocida strain=USDA-ARS-USMARC-59962	5681	Microbacterium yannicii strain=JCM 18959	722	0.112759644
GGAGGTGCACAGCTGC	3945	Vibrio sp. 10N.286.48.B7 strain=10N.286.48.B7	3059	Methylotetracoccus oryzae strain=C50C1	886	0.224588086
CTACCGGTTAGAGCGA	1387	Escherichia coli strain=QH_F6_1	953	Campylobacter sp. 111 strain=111	434	0.312905552
AGTTAGTGAGTCGACA	8229	Salmonella enterica subsp. enterica serovar Weltevreden strain=CNGD2016012	6703	Salmonella enterica	1526	0.18544173
GCCAGCTTTGCCGATT	4232	Staphylococcus warneri strain=SNUC 2140	2727	Mycoplasma bovis strain=2497MB	1505	0.355623819
GCCGCTTCCCAATGTA	3754	Pontibacter diazotrophicus strain=H4X	2156	Escherichia coli strain=1187_ECOL	1598	0.425679275
AGACAACGATAGTGGA	1856	Pelolinea submarina strain=DSM 23923	1110	Escherichia coli strain=MS10667	746	0.401939655
ATTGGGGATCAAATAA	5284	Mycobacteroides abscessus strain=G213	4352	Lysinibacillus sp. ZYM-1 strain=ZYM-1	932	0.176381529
CGCTGGTCTAAAAGAT	3641	Escherichia coli strain=BA3358	2012	Vibrio sp. 10N.286.48.B7 strain=10N.286.48.B7	1629	0.447404559
CAGCCGCGTGGAAAAA	2595	Helicobacter pylori strain=B362	1839	Escherichia coli strain=1187_ECOL	756	0.29132948
TTAATGTATCCTACAA	6949	Pseudomonas aeruginosa strain=1608	3911	Escherichia coli strain=1187_ECOL	3038	0.437185207
CTAACTTCTATGCCCC	7201	Shigella sonnei strain=AP274	5519	Campylobacter jejuni strain=Shff_H-m_2000	1682	0.23357867
TTCGAGTTCTAGTTGT	3084	Streptococcus agalactiae strain=SG2R1	1648	Brucella melitensis strain=Bruxj09	1436	0.465629053
GGTCAGCTTGAGACAA	3649	Enterococcus faecium strain=EF_540	3055	Pseudomonas aeruginosa strain=Pae_CF67.07o	594	0.162784324
AGCTTCCTGATGATTT	9635	Salmonella enterica subsp. enterica serovar Typhimurium strain=sg_wt6	6929	Lysinibacillus sp. ZYM-1 strain=ZYM-1	2706	0.280851064
GGTCAGTAGAACATCG	7950	Enterococcus faecium strain=UAMSEF_52	4982	Gilliamella sp. W8128 strain=W8128	2968	0.373333333
GTTATTGAATAGTCGC	3504	Lactiplantibacillus plantarum strain=Y2-1	2980	Staphylococcus aureus strain=SauR81	524	0.149543379
CGTATCTAGATGGTTC	9103	Photobacterium damselae subsp. damselae strain=JM-2017	7419	Shigella sonnei strain=H101700383	1684	0.184993958
TGGTGTGACCGCAGCT	4321	Escherichia coli strain=NS-P028	3434	Escherichia coli strain=QH_F6_1	887	0.205276556
GCTGATGTTACCTCCC	5909	Methylotetracoccus oryzae strain=C50C1	5188	Escherichia coli strain=cattle2	721	0.122017262
ACTACTCTTCGATATG	4081	Campylobacter jejuni strain=Shff_H-m_2000	2568	Salmonella enterica subsp. enterica serovar Enteritidis strain=261	1513	0.370742465
GTTTTAGGTACTGGAC	9968	Salmonella enterica subsp. enterica serovar Panama strain=Sal-3971	7116	Pseudomonas aeruginosa strain=Pae_CF67.07o	2852	0.28611557
AAGCCCTGGCCCTCGG	3282	Mycobacterium tuberculosis strain=97373	2063	Enterococcus faecium strain=EF_540	1219	0.371419866
CGTGCAATGAGGATTC	9020	Helicobacter pylori strain=MHP30	6079	Streptococcus pyogenes ABC020057168 strain=ABC020057168	2941	0.326053215
AGCAGAGCAGCAGTTC	2556	Brucella melitensis strain=Bruxj09	1447	Streptococcus mitis strain=E689	1109	0.433881064
CACAGTGAATGTGAAG	6409	Pediococcus acidilactici strain=FAM22258	4049	Escherichia coli strain=MOD1-EC5633	2360	0.368232174
CGTTTATACATAAACA	9516	Escherichia coli strain=HH18S	7503	Escherichia coli strain=NS-P028	2013	0.211538462
ACCATAGTTTGGTCCC	5617	Acinetobacter baumannii strain=SP1649	2964	Yersinia pestis strain=S19980039	2653	0.472316183
CGTGATCCCTTTAATC	7277	Cronobacter sakazakii strain=HA18012	4733	Vibrio sp. 10N.286.48.B7 strain=10N.286.48.B7	2544	0.349594613
GGAAAGTCAAGGGATG	6366	Klebsiella pneumoniae strain=BP10616	4990	Staphylococcus aureus strain=Gv69	1376	0.216148288
GGTCTATCCCCCGCTC	4407	Mobiluncus curtisii strain=22	2309	Salmonella enterica	2098	0.476060812
GGTTCTGACGCGCGAC	2722	Agrobacterium tumefaciens strain=16-280-1b	2460	Bacillus anthracis strain=2000031023	262	0.096252755
TGCCACTTAAACTTAC	2461	Mycolicibacterium hippocampi strain=DL	2341	Streptococcus pyogenes strain=K11898	120	0.048760666
CCTAAATACGGAGACA	3302	Streptomyces sp. UH6 strain=UH6	2905	Cronobacter sakazakii strain=HA18012	397	0.120230164
CGCAACGCCAGGTTGA	7639	Allocatelliglobosispora scoriae strain=DSM 45362	6744	Flavimobilis marinus strain=CGMCC 1.3457	895	0.117161932
TGCCGACCTACACTAC	7619	Flavimobilis marinus strain=CGMCC 1.3457	4419	Mycobacterium tuberculosis strain=97373	3200	0.420002625
TTGTTAATGCCGTGGG	5821	Acinetobacter seifertii strain=AS49	4653	Lysinibacillus sp. ZYM-1 strain=ZYM-1	1168	0.200652809
GTCCTCATACCGGCTT	5184	Xylella fastidiosa subsp. multiplex strain=XF-3960/18	4653	Staphylococcus aureus strain=st1553	531	0.102430556
CAATTAAAATAGGATT	6094	Salmonella enterica subsp. enterica serovar Enteritidis strain=261	4334	Fournierella massiliensis	1760	0.288808664
AAACGGGGGCCCCGAA	7275	Serratia marcescens strain=MGH245	7229	Enterococcus faecium strain=EF_540	46	0.006323024
TGGTGCCTAGCGGCGG	3078	Vibrio navarrensis strain=VN-0392	2120	Mycolicibacterium monacense strain=852013-50142_SCH4511227	958	0.311241066
CCGCGTGGTGTCCGAG	9810	Yersinia pestis strain=S19980039	7220	Flavimobilis marinus strain=CGMCC 1.3457	2590	0.26401631
CTATCGTGTCCCACGT	4372	Microbacterium yannicii strain=JCM 18959	2469	Xylella fastidiosa subsp. multiplex strain=XF-3960/18	1903	0.435269899
GATCACTAAGGATCCC	7491	Gilliamella sp. W8128 strain=W8128	5486	Vibrio sp. 10N.286.48.B7 strain=10N.286.48.B7	2005	0.267654519
TCGCTAGTCGGGATTG	4752	Desulfobulbus oligotrophicus strain=Prop6	2495	Mycobacterium tuberculosis TKK_04_0141 strain=TKK_04_0141	2257	0.474957912
CTGGCTACTCTCGCTG	7189	Microlunatus spumicola strain=DSM 21308	4763	Klebsiella pneumoniae strain=4300STDY6470476	2426	0.337460008
CGTCATGATTTCCGTT	3697	Mycobacterium tuberculosis strain=CG21	2732	Acinetobacter baumannii strain=Ab86	965	0.261022451
CTGTCTCGCAATATAT	1310	Escherichia coli strain=MS10667	1294	Pediococcus acidilactici strain=FAM22258	16	0.01221374
CTTGGCGACCCACTAT	4913	Staphylococcus aureus strain=SauR81	4730	Photobacterium damselae subsp. damselae strain=JM-2017	183	0.037248117
GTTTATTAGCTGTACG	6633	Streptococcus mitis strain=E689	4129	Streptococcus pyogenes strain=K11898	2504	0.377506407
CACGCTCTGGCTTAGA	2804	Staphylococcus aureus strain=st1553	2219	Klebsiella oxytoca strain=2880STDY5682743	585	0.208630528
TGAGGGTTATAGCCAA	3978	Klebsiella oxytoca strain=2880STDY5682743	3393	Yersinia pseudotuberculosis strain=NCTC10275	585	0.147058824
CCTACCTTCTACGTCA	6724	Micromonospora aurantiaca strain=DSM 45487	4820	Xylella fastidiosa subsp. multiplex strain=XF-3960/18	1904	0.283164783
GCATGCCCTCCCCTGA	8085	Acinetobacter baumannii strain=Ab86	6082	Shigella sonnei strain=AP274	2003	0.247742733
ATAATGTACGGCCTTG	5191	Salmonella enterica	3599	Streptococcus pyogenes strain=K11898	1592	0.306684647
GAGGTAAATTCCTTGG	2905	Klebsiella pneumoniae strain=4300STDY6470476	2326	Salmonella enterica subsp. enterica serovar Typhi strain=09-2597	579	0.199311532
CATGCCTACCTACGCC	3311	Burkholderia pseudomallei strain=B-296-02-1-09	2728	Acinetobacter baumannii strain=SP1649	583	0.176079734
GGGCCCTAATTATAAG	6950	Pseudomonas viridiflava	4308	Shigella sonnei strain=AP274	2642	0.380143885
CCTCTGTCAAAAAAGT	8137	Yersinia pseudotuberculosis strain=NCTC10275	4896	Micromonospora aurantiaca strain=DSM 45487	3241	0.398304043
TAAGCAACTGTATTGC	4208	Streptococcus pyogenes strain=K11898	4077	Mycolicibacterium hippocampi strain=DL	131	0.031131179
AATAGGCAGCGTAAGA	8923	Fournierella massiliensis	6017	Escherichia coli strain=cattle2	2906	0.325675221
TTGTTGTTACATCCTG	8263	Leptospira interrogans serovar Copenhageni str. Fiocruz LV2811 strain=Fiocruz LV2811	5569	Staphylococcus aureus C2928 strain=C2928	2694	0.326031708
TACCCTCGAGGACACC	5564	Xanthomonas axonopodis pv. manihotis str. CIO151 strain=CIO151	3081	Mycobacterium tuberculosis strain=97373	2483	0.446261682
GCGAGGACGCAGGTAG	4442	Streptococcus agalactiae FSL S3-170 strain=FSL S3-170	2734	Campylobacter sp. 111 strain=111	1708	0.384511481
CTGTAACGAAGTTATC	4028	Streptococcus pyogenes ABC020057168 strain=ABC020057168	2977	Salmonella enterica subsp. enterica serovar Weltevreden strain=CNGD2016012	1051	0.260923535
AGGTAAACCTCGCTTT	2251	Staphylococcus aureus C2928 strain=C2928	1404	Yersinia pseudotuberculosis strain=NCTC10275	847	0.37627721
GAGGATGGGCTACGCT	8849	Mycobacterium tuberculosis TKK_04_0141 strain=TKK_04_0141	7428	Salmonella enterica	1421	0.160583117
CAAACACTACCGCTCT	3740	Porphyromonas crevioricanis strain=COT-253 OH1447	3417	Streptomyces sp. UH6 strain=UH6	323	0.086363636
AACCTCGTCCGAGCGC	5272	Staphylococcus aureus strain=Gv69	3440	Staphylococcus aureus strain=SauR81	1832	0.347496206
GAATGTTGCAGGGCCA	4049	Bacillus anthracis strain=2000031023	3956	Mycoplasma ovipneumoniae strain=TC8	93	0.022968634
TTAGTGTCAAATGTAC	2809	Chromobacterium vaccinii strain=MWU328	1539	Enterococcus faecium strain=EF_540	1270	0.452118192
CTCGGGGACTATTCGA	9721	Pseudomonas aeruginosa strain=Pae_CF67.07o	5798	Pontibacter diazotrophicus strain=H4X	3923	0.403559305
GTGGGGAAAGCTTCCC	2478	Escherichia coli strain=1187_ECOL	2288	Leptospira interrogans serovar Copenhageni str. Fiocruz LV2811 strain=Fiocruz LV2811	190	0.076674738
AGATTTATAGCGCAGC	9439	Streptococcus pneumoniae strain=SMRU2126	6831	Staphylococcus aureus strain=Gv69	2608	0.276300456
CCTAGAGACATATTCT	5213	Streptococcus pneumoniae strain=SMRU2312	3551	Bacillus anthracis strain=2000031023	1662	0.318818339
GCTGACTCATGCCGCT	8107	Shigella sonnei strain=H101700383	5509	Allocatelliglobosispora scoriae strain=DSM 45362	2598	0.320463797
AAGCTTTCTTTGCGCG	5117	Lysinibacillus sp. ZYM-1 strain=ZYM-1	3501	Salmonella enterica subsp. enterica serovar Weltevreden strain=CNGD2016012	1616	0.315810045
AACAACGAACCTTTGT	4392	Streptococcus pneumoniae strain=SMRU2473	3587	Lysinibacillus sp. ZYM-1 strain=ZYM-1	805	0.183287796
TCTACCGTGGCTGAAT	2141	Salmonella enterica subsp. enterica serovar Typhi strain=09-2597	1982	jejuni strain=CJ677CC024	159	0.074264362
CTGGTAACGAAACCGC	2586	Mycobacterium tuberculosis strain=Bir 256	2500	Rhodococcus sp. 06-412-2B strain=06-412-2B	86	0.033255994
GCGCTTATTTATATGC	6636	Pseudomonas amygdali pv. myricae strain=ICMP7118	4008	Escherichia coli strain=NS-P028	2628	0.3960217
GATTAGCCGGACGTTC	6048	jejuni strain=CJ677CC024	5081	Acinetobacter seifertii strain=AS49	967	0.159887566
TGTTGCTTCCGATAAT	1337	Salmonella enterica subsp. enterica serovar Typhimurium strain=MHM112	762	Acinetobacter seifertii strain=AS49	575	0.430067315
GATTGAGCTCGGCGAG	2306	Escherichia coli strain=UM128	1560	Lysinibacillus sp. ZYM-1 strain=ZYM-1	746	0.323503903
AGGTTATAACGCTCCC	4614	Escherichia coli strain=cattle2	3022	Staphylococcus aureus strain=st1553	1592	0.345036844
ACTCCCGTCGCGGGCG	7934	Acinetobacter baumannii strain=2015ZJAB1	7726	Klebsiella oxytoca strain=2880STDY5682743	208	0.026216284
TTTTCGTGAAGACACG	8772	Mycolicibacterium monacense strain=852013-50142_SCH4511227	8677	Acinetobacter seifertii strain=AS49	95	0.010829913
CGCGAGTACTCAGGGT	5041	Mycoplasma ovipneumoniae strain=TC8	3665	Streptococcus pneumoniae strain=SMRU2473	1376	0.272961714
CCCGTCCCATATATTT	1943	Mycobacterium tuberculosis strain=01-R1404	1920	Brucella melitensis strain=Bruxj09	23	0.011837365
AATACGTTAATCTGGA	1159	Mycoplasma bovis strain=2497MB	1072	Methylotetracoccus oryzae strain=C50C1	87	0.075064711
TGATGGCCAAATTCGT	3553	Paenibacillus sp. 32352 strain=32352	2034	Pelolinea submarina strain=DSM 23923	1519	0.427526034
GGAGTTCGCCCGAAAG	8050	Corynebacterium diphtheriae strain=700a	6612	Gilliamella sp. W8128 strain=W8128	1438	0.17863354
TGTCGTTGAGATCGTA	7794	Vibrio anguillarum strain=87-9-116	4980	Mycobacterium tuberculosis TKK_04_0141 strain=TKK_04_0141	2814	0.361046959
GAAGAAGACGGGGATT	3950	Escherichia coli strain=MOD1-EC5633	2226	Microlunatus spumicola strain=DSM 21308	1724	0.436455696
GACACTGAGCAGGTAA	4052	Klebsiella pneumoniae subsp. pneumoniae strain=KPCRETH12	3650	Campylobacter sp. 111 strain=111	402	0.099210267
CCTCCCAGAGACGTTA	9320	Rhodococcus sp. 06-412-2B strain=06-412-2B	4951	Streptococcus pneumoniae strain=SMRU2473	4369	0.468776824
GTTCCAAGAGCCACCC	9125	Bacillus sp. 7705b strain=7705b	8862	Microbacterium yannicii strain=JCM 18959	263	0.028821918
CGAGTTATGGGATCCG	5707	Campylobacter sp. 111 strain=111	3062	Vibrio navarrensis strain=VN-0392	2645	0.463465919
CCTCCAGGGTGTTGGG	4827	Escherichia coli strain=MOD1-EC2417	3115	Brucella melitensis strain=Bruxj09	1712	0.354671639
GCCGATCATCTGATGC	8593	Pasteurella multocida strain=USDA-ARS-USMARC-59910	7626	Streptococcus pneumoniae strain=SMRU2312	967	0.112533457
CGATAAGCATGGGGCG	9484	Pasteurella multocida strain=USDA-ARS-USMARC-59962	6208	Agrobacterium tumefaciens strain=16-280-1b	3276	0.345423872
AACACGGTCGGGCTAA	3059	Vibrio sp. 10N.286.48.B7 strain=10N.286.48.B7	2274	Pediococcus acidilactici strain=FAM22258	785	0.25661981
GCGTTGGTAAGTCATG	7903	Escherichia coli strain=QH_F6_1	6408	Mycobacteroides abscessus strain=G213	1495	0.18916867
CTATAGTCTTAGGTTC	9788	Salmonella enterica subsp. enterica serovar Weltevreden strain=CNGD2016012	8875	Agrobacterium tumefaciens strain=16-280-1b	913	0.093277483
CTCCTATCATTACAGG	1461	Staphylococcus warneri strain=SNUC 2140	919	Mobiluncus curtisii strain=22	542	0.370978782
GATGCCCACGAGTAGC	5694	Pontibacter diazotrophicus strain=H4X	3710	Escherichia coli strain=MS10667	1984	0.348436951
TAATTCAGTATTGTAT	9089	Pelolinea submarina strain=DSM 23923	8726	Salmonella enterica subsp. enterica serovar Weltevreden strain=CNGD2016012	363	0.039938387
GAACCGTATTGAGTGT	2920	Mycobacteroides abscessus strain=G213	1629	Escherichia coli strain=MOD1-EC5633	1291	0.442123288
GAGTATAGACGGCAAT	8457	Escherichia coli strain=BA3358	7676	Mycobacterium tuberculosis strain=97373	781	0.092349533
CTCGAACTCGCGCACG	3002	Helicobacter pylori strain=B362	2167	Klebsiella pneumoniae strain=4300STDY6470476	835	0.278147901
CAACACCTATGGATTC	7756	Pseudomonas aeruginosa strain=1608	4490	Pasteurella multocida strain=USDA-ARS-USMARC-59910	3266	0.421093347
CTAACCCCCACGCGGT	5813	Shigella sonnei strain=AP274	5217	Microlunatus spumicola strain=DSM 21308	596	0.102528815
CAGAGGTGGGTACTCT	5758	Streptococcus agalactiae strain=SG2R1	5121	Micromonospora aurantiaca strain=DSM 45487	637	0.110628691
TATGCTCAGGCACATC	8466	Enterococcus faecium strain=EF_540	8166	Pseudomonas aeruginosa strain=1608	300	0.035435861
AATAGTTCAGATAATG	4182	Salmonella enterica subsp. enterica serovar Typhimurium strain=sg_wt6	3882	Campylobacter sp. 111 strain=111	300	0.071736011
GTGTGGCTTGGTCGAC	5269	Enterococcus faecium strain=UAMSEF_52	3338	Mycobacteroides abscessus strain=G213	1931	0.366483204
GAGTCCCGATCGACGA	5640	Lactiplantibacillus plantarum strain=Y2-1	4028	Staphylococcus aureus strain=st1553	1612	0.285815603
GAACAGAACTAAGGAA	9022	Photobacterium damselae subsp. damselae strain=JM-2017	4810	Pseudomonas aeruginosa strain=Pae_CF67.07o	4212	0.46685879
CCGCATAGGTCAAATG	4702	Escherichia coli strain=NS-P028	2475	Burkholderia pseudomallei strain=B-296-02-1-09	2227	0.473628243
GATACTAACAACTCAA	2657	Methylotetracoccus oryzae strain=C50C1	2473	Helicobacter pylori strain=MHP30	184	0.069251035
TTTTCGGAAGAGAACA	2203	Campylobacter jejuni strain=Shff_H-m_2000	1169	Escherichia coli strain=MS10667	1034	0.469359964
TGATCAATAACACCGT	3632	Salmonella enterica subsp. enterica serovar Panama strain=Sal-3971	2206	Pseudomonas amygdali pv. myricae strain=ICMP7118	1426	0.392621145
GCTTACCGTGCAGATA	2396	Mycobacterium tuberculosis strain=97373	2113	Fournierella massiliensis	283	0.118113523
GACGTCAGAGACTCAG	5856	Helicobacter pylori strain=MHP30	5570	Micromonospora aurantiaca strain=DSM 45487	286	0.048838798
GGCCGCCTAGATAACA	6132	Brucella melitensis strain=Bruxj09	4238	Escherichia coli strain=NS-P028	1894	0.308871494
CGGAGGCGCTAGCCGA	9571	Pediococcus acidilactici strain=FAM22258	5498	Lysinibacillus sp. ZYM-1 strain=ZYM-1	4073	0.425556368
AAGCTGGCTCTAAGCC	4175	Escherichia coli strain=HH18S	4097	Staphylococcus aureus C2928 strain=C2928	78	0.018682635
CGCCCTTCTAGTGCTA	4324	Acinetobacter baumannii strain=SP1649	4002	Brucella melitensis strain=Bruxj09	322	0.074468085
TACGGAAGAATTACCC	3002	Cronobacter sakazakii strain=HA18012	2206	Escherichia coli strain=MOD1-EC5633	796	0.265156562
TCCCAGATTCGCAGTG	6462	Klebsiella pneumoniae strain=BP10616	4937	Bacillus anthracis strain=2000031023	1525	0.235995048
TCGTGTCATGGTTCAC	6378	Mobiluncus curtisii strain=22	4611	Pontibacter diazotrophicus strain=H4X	1767	0.277046096
CTGATACTAAAAGGAC	9689	Agrobacterium tumefaciens strain=16-280-1b	7859	Staphylococcus aureus C2928 strain=C2928	1830	0.188873981
GGGGTGTGTGAATGGG	6128	Mycolicibacterium hippocampi strain=DL	5140	Streptomyces sp. UH6 strain=UH6	988	0.161227154
GGCGAACGAAGGGCGC	9250	Streptomyces sp. UH6 strain=UH6	6014	Methylotetracoccus oryzae strain=C50C1	3236	0.349837838
AGCTGTAGATAAAAGT	9524	Allocatelliglobosispora scoriae strain=DSM 45362	5761	Mycoplasma ovipneumoniae strain=TC8	3763	0.395107098
TAAAAGAGGAATCCAG	1758	Flavimobilis marinus strain=CGMCC 1.3457	1688	Pseudomonas viridiflava	70	0.039817975
TCTAGTGATTTATGCG	2636	Acinetobacter seifertii strain=AS49	1377	Mycolicibacterium hippocampi strain=DL	1259	0.477617602
TGAACACCCTGTACCA	1182	Xylella fastidiosa subsp. multiplex strain=XF-3960/18	1112	Pasteurella multocida strain=USDA-ARS-USMARC-59962	70	0.059221658
CTTTGAATAAGAGAAC	3471	Salmonella enterica subsp. enterica serovar Enteritidis strain=261	3098	Shigella sonnei strain=AP274	373	0.107461827
TTCCAGCTGGTGACTA	9515	Serratia marcescens strain=MGH245	5960	Brucella melitensis strain=Bruxj09	3555	0.373620599
ACTGGGAAGAGGTACC	1669	Vibrio navarrensis strain=VN-0392	1351	Cronobacter sakazakii strain=HA18012	318	0.190533253
TATGCAGACACAACTG	2524	Yersinia pestis strain=S19980039	1765	Mycoplasma ovipneumoniae strain=TC8	759	0.300713154
CGGCTTACTTTAAGCT	3442	Microbacterium yannicii strain=JCM 18959	2486	Acinetobacter baumannii strain=2015ZJAB1	956	0.277745497
GCGGCATCGTACGCGT	9136	Gilliamella sp. W8128 strain=W8128	7773	Paenibacillus sp. 32352 strain=32352	1363	0.149190018
TGATTCTAGTCTTCTC	2874	Desulfobulbus oligotrophicus strain=Prop6	1552	Escherichia coli strain=BA3358	1322	0.459986082
GAACCGAACCGTGGAT	2940	Microlunatus spumicola strain=DSM 21308	2836	Salmonella enterica subsp. enterica serovar Weltevreden strain=CNGD2016012	104	0.03537415
ATTACTCCAAGAAGAA	2647	Mycobacterium tuberculosis strain=CG21	2563	Salmonella enterica subsp. enterica serovar Panama strain=Sal-3971	84	0.031734039
GGTCCTTCGCTATTTG	5311	Escherichia coli strain=MS10667	4784	Streptococcus pyogenes strain=K11898	527	0.099228017
GGCATCTAGAAACGGT	3049	Staphylococcus aureus strain=SauR81	2561	Porphyromonas crevioricanis strain=COT-253 OH1447	488	0.160052476
GCTAATGCCGGCGCAG	6541	Streptococcus mitis strain=E689	6319	Mycolicibacterium hippocampi strain=DL	222	0.033939765
TAACCCTATAGACCAA	3675	Staphylococcus aureus strain=st1553	3080	Staphylococcus warneri strain=SNUC 2140	595	0.161904762
GTGGAACGCCGGGCCG	9294	Klebsiella oxytoca strain=2880STDY5682743	6764	Chromobacterium vaccinii strain=MWU328	2530	0.272218636
CCACACTTTGCCCATC	5745	Micromonospora aurantiaca strain=DSM 45487	5600	Vibrio navarrensis strain=VN-0392	145	0.025239339
GCATATCGCCCGTAAC	2148	Acinetobacter baumannii strain=Ab86	1557	Pelolinea submarina strain=DSM 23923	591	0.275139665
CACACCGCGTTATAGC	4984	Salmonella enterica	4386	Yersinia pseudotuberculosis strain=NCTC10275	598	0.119983949
GACTTACTTTTGGGGC	2165	Klebsiella pneumoniae strain=4300STDY6470476	1725	Lactiplantibacillus plantarum strain=Y2-1	440	0.203233256
TGAGAATAAGCTTTAA	1941	Burkholderia pseudomallei strain=B-296-02-1-09	1844	Acinetobacter seifertii strain=AS49	97	0.04997424
TCAATGTGTCCTCAAC	4310	Pseudomonas viridiflava	4110	Desulfobulbus oligotrophicus strain=Prop6	200	0.046403712
AGGAAGAATCGTATTT	1994	Yersinia pseudotuberculosis strain=NCTC10275	1554	Desulfobulbus oligotrophicus strain=Prop6	440	0.220661986
GCGCGCAGTTGGCATG	3916	Streptococcus pyogenes strain=K11898	2546	Salmonella enterica subsp. enterica serovar Panama strain=Sal-3971	1370	0.349846782
TACGGAGACTTCCGAA	2196	Fournierella massiliensis	1790	Pasteurella multocida strain=USDA-ARS-USMARC-59962	406	0.184881603
ATTGCCGTTAGAACTG	6607	Leptospira interrogans serovar Copenhageni str. Fiocruz LV2811 strain=Fiocruz LV2811	4734	Escherichia coli strain=cattle2	1873	0.283487211
TTAGTATCCTAGTGAA	9516	Xanthomonas axonopodis pv. manihotis str. CIO151 strain=CIO151	5120	Xylella fastidiosa subsp. multiplex strain=XF-3960/18	4396	0.461958806
CCCAACGTCTCTAGCT	7006	Streptococcus agalactiae FSL S3-170 strain=FSL S3-170	4643	Bacillus sp. 7705b strain=7705b	2363	0.337282329
GCATTATTACCATGTC	6889	Streptococcus pyogenes ABC020057168 strain=ABC020057168	3877	Pelolinea submarina strain=DSM 23923	3012	0.437218755
GTATTACTGGTGTCCC	6614	Staphylococcus aureus C2928 strain=C2928	5367	Mycolicibacterium monacense strain=852013-50142_SCH4511227	1247	0.188539462
TACCATCGCGCCACAC	7606	Mycobacterium tuberculosis TKK_04_0141 strain=TKK_04_0141	4490	Escherichia coli strain=BA3358	3116	0.409676571
GTAAGTAGTGGGTACC	2805	Porphyromonas crevioricanis strain=COT-253 OH1447	2044	Klebsiella oxytoca strain=2880STDY5682743	761	0.271301248
ACTTGTGTAATCCTAG	7004	Staphylococcus aureus strain=Gv69	5543	Campylobacter sp. 111 strain=111	1461	0.208595089
CTTTGATAAGTTCAAG	9081	Bacillus anthracis strain=2000031023	7088	Xylella fastidiosa subsp. multiplex strain=XF-3960/18	1993	0.219469221
CCCGCCTACGGAAGCA	2339	Chromobacterium vaccinii strain=MWU328	1816	Mycolicibacterium monacense strain=852013-50142_SCH4511227	523	0.223599829
GGGGGGCCAGTGCAGA	6031	Pseudomonas aeruginosa strain=Pae_CF67.07o	5868	Mycobacterium tuberculosis strain=CG21	163	0.027027027
TTAACTGTAATGCTGT	2166	Escherichia coli strain=1187_ECOL	2093	Staphylococcus aureus strain=Gv69	73	0.033702678
TAAAGGCGTGTCAGGC	1379	Streptococcus pneumoniae strain=SMRU2126	1052	Streptococcus pneumoniae strain=SMRU2473	327	0.237128354
CCTCCCTGATTAGTGC	5695	Streptococcus pneumoniae strain=SMRU2312	5380	Mycobacterium tuberculosis strain=01-R1404	315	0.055311677
CGCTTTATCACATACA	2880	Shigella sonnei strain=H101700383	1665	Streptococcus agalactiae FSL S3-170 strain=FSL S3-170	1215	0.421875
ACTGGGGGAAGATGTG	7293	Lysinibacillus sp. ZYM-1 strain=ZYM-1	4360	Cronobacter sakazakii strain=HA18012	2933	0.402166461
CGCTAACTAACGCGAA	4727	Streptococcus pneumoniae strain=SMRU2473	4425	Bacillus anthracis strain=2000031023	302	0.063888301
CTACGAGGCTACCATT	9430	Salmonella enterica subsp. enterica serovar Typhi strain=09-2597	8887	Vibrio sp. 10N.286.48.B7 strain=10N.286.48.B7	543	0.057582185
TGTGAAGAGAACCGCA	8288	Mycobacterium tuberculosis strain=Bir 256	5354	Escherichia coli strain=UM128	2934	0.354005792
GCTCCGTTTCTCTGCT	5043	Pseudomonas amygdali pv. myricae strain=ICMP7118	3492	Mycobacterium tuberculosis strain=97373	1551	0.307555027
GGCTAACTCGGGAGAC	6330	jejuni strain=CJ677CC024	5744	Escherichia coli strain=HH18S	586	0.092575039
TTCGTGGTGTATTCGT	3539	Salmonella enterica subsp. enterica serovar Typhimurium strain=MHM112	1911	Mycolicibacterium monacense strain=852013-50142_SCH4511227	1628	0.460016954
GGAGAAACTCCCCGTG	4407	Escherichia coli strain=UM128	2391	Staphylococcus aureus strain=SauR81	2016	0.45745405
AGCAAATCATCCATTC	8377	Escherichia coli strain=cattle2	8243	Klebsiella pneumoniae strain=BP10616	134	0.01599618
ATTTCTTTTCATTTAA	2886	Acinetobacter baumannii strain=2015ZJAB1	2817	Klebsiella pneumoniae strain=BP10616	69	0.023908524
TTGACCTAAATCTAAT	3050	Mycolicibacterium monacense strain=852013-50142_SCH4511227	2290	Gilliamella sp. W8128 strain=W8128	760	0.249180328
ACGACTTTTGAAAGTG	2147	Mycoplasma ovipneumoniae strain=TC8	2064	Campylobacter jejuni strain=Shff_H-m_2000	83	0.038658593
GCAGGTGATTCCCCAT	9836	Mycobacterium tuberculosis strain=01-R1404	9566	Xylella fastidiosa subsp. multiplex strain=XF-3960/18	270	0.027450183
CAGGGCGAATGCCAGC	3765	Mycoplasma bovis strain=2497MB	2138	Streptococcus pyogenes strain=K11898	1627	0.432138114
CAGCATAAAGTTGAAG	5680	Paenibacillus sp. 32352 strain=32352	3794	Streptococcus agalactiae FSL S3-170 strain=FSL S3-170	1886	0.332042254
ACGATTATCCTTCCAA	7394	Corynebacterium diphtheriae strain=700a	4028	Salmonella enterica subsp. enterica serovar Weltevreden strain=CNGD2016012	3366	0.455233973
CCTTTACCCTAGTGAA	1569	Vibrio anguillarum strain=87-9-116	1502	Microbacterium yannicii strain=JCM 18959	67	0.042702358
TGAAAGCGTCTTTGAC	9134	Escherichia coli strain=MOD1-EC5633	6360	Klebsiella oxytoca strain=2880STDY5682743	2774	0.30370046
GTCATGTCCCGACGAA	3896	Klebsiella pneumoniae subsp. pneumoniae strain=KPCRETH12	3688	Xanthomonas axonopodis pv. manihotis str. CIO151 strain=CIO151	208	0.05338809
ATGGAAAGACAAGAGT	2741	Rhodococcus sp. 06-412-2B strain=06-412-2B	2466	Escherichia coli strain=cattle2	275	0.100328347
AACAAATGGTGGGGCA	1779	Bacillus sp. 7705b strain=7705b	1198	Pediococcus acidilactici strain=FAM22258	581	0.326587971
TAACACGGAATATACA	1477	Campylobacter sp. 111 strain=111	769	Salmonella enterica subsp. enterica serovar Typhi strain=09-2597	708	0.479350034
TAGACATCCTAGTGAT	2102	Escherichia coli strain=MOD1-EC2417	1378	Paenibacillus sp. 32352 strain=32352	724	0.344433873
CCGTCTTTAACTTAGC	3064	Pasteurella multocida strain=USDA-ARS-USMARC-59910	2246	Mycobacterium tuberculosis TKK_04_0141 strain=TKK_04_0141	818	0.266971279
AACACCGTCCCAATAA	2715	Pasteurella multocida strain=USDA-ARS-USMARC-59962	1509	Acinetobacter baumannii strain=2015ZJAB1	1206	0.444198895
GACTAACCCGACAGCG	7070	Vibrio sp. 10N.286.48.B7 strain=10N.286.48.B7	4480	Allocatelliglobosispora scoriae strain=DSM 45362	2590	0.366336634
TTTTCGTAAGGTTCCG	3162	Escherichia coli strain=QH_F6_1	2132	Escherichia coli strain=NS-P028	1030	0.325743201
AGCAAATGCGCCCACC	6777	Salmonella enterica subsp. enterica serovar Weltevreden strain=CNGD2016012	6605	Streptococcus agalactiae strain=SG2R1	172	0.025379962
CTGATAAGGCTGAATG	6958	Staphylococcus warneri strain=SNUC 2140	3889	Desulfobulbus oligotrophicus strain=Prop6	3069	0.441075022
CGGCGAGAGGGTCATG	7045	Pontibacter diazotrophicus strain=H4X	6260	Microbacterium yannicii strain=JCM 18959	785	0.111426544
ACCATGATTCTGTGCC	4947	Pelolinea submarina strain=DSM 23923	4446	Lactiplantibacillus plantarum strain=Y2-1	501	0.101273499
ATGCAGCATTCGCAAA	5976	Mycobacteroides abscessus strain=G213	5850	Klebsiella pneumoniae strain=BP10616	126	0.021084337
CAAGCCGATGACATTG	2829	Escherichia coli strain=BA3358	2385	Vibrio anguillarum strain=87-9-116	444	0.156945917
TAAACGTGCGCGCATG	3227	Helicobacter pylori strain=B362	2347	Escherichia coli strain=BA3358	880	0.272699101
GGTGATAGCTGCATTC	5405	Pseudomonas aeruginosa strain=1608	3670	Streptococcus pneumoniae strain=SMRU2312	1735	0.320999075
CCGGAGCTAGTATACA	9332	Shigella sonnei strain=AP274	6675	Mycobacterium tuberculosis strain=Bir 256	2657	0.284719246
GGACCGGTATAGCTAG	5240	Streptococcus agalactiae strain=SG2R1	4122	Methylotetracoccus oryzae strain=C50C1	1118	0.213358779
TTGTCAGGTTATTAAA	1917	Enterococcus faecium strain=EF_540	1674	Lysinibacillus sp. ZYM-1 strain=ZYM-1	243	0.126760563
ATAGTCAAGTCCACGT	4820	Salmonella enterica subsp. enterica serovar Typhimurium strain=sg_wt6	2754	Mycobacterium tuberculosis TKK_04_0141 strain=TKK_04_0141	2066	0.428630705
CCCAGTCGGAGTTGGC	4076	Enterococcus faecium strain=UAMSEF_52	3984	Bacillus sp. 7705b strain=7705b	92	0.022571148
GATGGATCTCACTGGC	9076	Lactiplantibacillus plantarum strain=Y2-1	8666	Streptococcus agalactiae FSL S3-170 strain=FSL S3-170	410	0.045174086
GCCAAGTGGGTACGCG	9627	Photobacterium damselae subsp. damselae strain=JM-2017	6825	Desulfobulbus oligotrophicus strain=Prop6	2802	0.291056404
CTTTTCGTCTAGTTTG	8020	Escherichia coli strain=NS-P028	4674	Acinetobacter seifertii strain=AS49	3346	0.417206983
TTGACATCTTTCGAAT	1536	Methylotetracoccus oryzae strain=C50C1	1327	Staphylococcus aureus strain=SauR81	209	0.136067708
ACCCTTGACTCGCGTC	9840	Campylobacter jejuni strain=Shff_H-m_2000	9789	Mycobacteroides abscessus strain=G213	51	0.005182927
GCATGGTGTTATCATA	1900	Salmonella enterica subsp. enterica serovar Panama strain=Sal-3971	1526	Pasteurella multocida strain=USDA-ARS-USMARC-59962	374	0.196842105
GCATTGCTGGGATTCC	8921	Mycobacterium tuberculosis strain=97373	5592	Klebsiella pneumoniae strain=BP10616	3329	0.373164443
GAGGCACCTAGTGCGT	2485	Helicobacter pylori strain=MHP30	1787	Campylobacter sp. 111 strain=111	698	0.280885312
ATTGGTCGGGCTTTCG	9264	Brucella melitensis strain=Bruxj09	5367	Mycobacterium tuberculosis TKK_04_0141 strain=TKK_04_0141	3897	0.420660622
CGGGGCACCCAGTACT	3400	Pediococcus acidilactici strain=FAM22258	2305	Campylobacter jejuni strain=Shff_H-m_2000	1095	0.322058824
AGACGAAATCTGCAAC	9702	Escherichia coli strain=HH18S	8621	Acinetobacter seifertii strain=AS49	1081	0.111420326
CTACTGGTCAGGAACT	3972	Acinetobacter baumannii strain=SP1649	3596	Pasteurella multocida strain=USDA-ARS-USMARC-59962	376	0.094662638
ATCATAGCCATAAGCT	9560	Cronobacter sakazakii strain=HA18012	5415	Klebsiella pneumoniae strain=4300STDY6470476	4145	0.433577406
GTGACGCGTTATTAGT	1259	Klebsiella pneumoniae strain=BP10616	1106	Pseudomonas aeruginosa strain=1608	153	0.12152502
TCACCGATTGTCTCGT	4585	Mobiluncus curtisii strain=22	2786	Staphylococcus aureus strain=st1553	1799	0.392366412
AAGTTTCTTAACGCTT	5259	Agrobacterium tumefaciens strain=16-280-1b	4168	Photobacterium damselae subsp. damselae strain=JM-2017	1091	0.207453889
GTATGTTGCGATCAAC	4551	Mycolicibacterium hippocampi strain=DL	4385	Acinetobacter baumannii strain=SP1649	166	0.0364755
GTCGGCTTATTTGAAC	4892	Streptomyces sp. UH6 strain=UH6	3199	Photobacterium damselae subsp. damselae strain=JM-2017	1693	0.346075225
AGCCTATGTATCAAAC	1342	Allocatelliglobosispora scoriae strain=DSM 45362	688	Mycolicibacterium hippocampi strain=DL	654	0.48733234
ATTGGTGAGAAGGAGT	8560	Flavimobilis marinus strain=CGMCC 1.3457	5550	Streptococcus pyogenes strain=K11898	3010	0.351635514
ATCCATACTCACAAAT	5700	Acinetobacter seifertii strain=AS49	5121	Vibrio navarrensis strain=VN-0392	579	0.101578947
GTAGGGGCGGGAGCTG	4911	Xylella fastidiosa subsp. multiplex strain=XF-3960/18	2977	Escherichia coli strain=MS10667	1934	0.393809815
AAAAAACTCTCTTCAT	9092	Salmonella enterica subsp. enterica serovar Enteritidis strain=261	7942	Leptospira interrogans serovar Copenhageni str. Fiocruz LV2811 strain=Fiocruz LV2811	1150	0.126484822
ATAAATATGACCGGAT	1442	Serratia marcescens strain=MGH245	1304	Methylotetracoccus oryzae strain=C50C1	138	0.095700416
GATCTAAAGTGGACAA	1482	Vibrio navarrensis strain=VN-0392	1035	Bacillus anthracis strain=2000031023	447	0.301619433
AACAAATCAATGGTGT	3192	Yersinia pestis strain=S19980039	2080	Escherichia coli strain=BA3358	1112	0.348370927
CGTGCAGCTTGGTAGG	4897	Microbacterium yannicii strain=JCM 18959	4072	Mycobacterium tuberculosis strain=CG21	825	0.168470492
CATTTTGGTCTTATCA	9637	Gilliamella sp. W8128 strain=W8128	5768	Shigella sonnei strain=H101700383	3869	0.401473488
ATCCCATATATGGAAA	5730	Desulfobulbus oligotrophicus strain=Prop6	4462	Brucella melitensis strain=Bruxj09	1268	0.221291449
CGTACATTTGCTCTAA	1725	Microlunatus spumicola strain=DSM 21308	1627	Acinetobacter baumannii strain=SP1649	98	0.056811594
ATCCAGAAGACCGAAT	1844	Mycobacterium tuberculosis strain=CG21	1000	Staphylococcus aureus strain=st1553	844	0.457700651
TATGGGACGCTGAAGT	7282	Escherichia coli strain=MS10667	5586	Leptospira interrogans serovar Copenhageni str. Fiocruz LV2811 strain=Fiocruz LV2811	1696	0.232903049
CTTCTTCTCCGGCCTT	4217	Staphylococcus aureus strain=SauR81	2563	Pseudomonas viridiflava	1654	0.392221959
AACGTCGCCCCGGTGG	7747	Streptococcus mitis strain=E689	6619	Salmonella enterica subsp. enterica serovar Typhi strain=09-2597	1128	0.14560475
ACTCTTCTGGCTGGCC	8535	Staphylococcus aureus strain=st1553	7931	Microlunatus spumicola strain=DSM 21308	604	0.070767428
CCGTGAACCTACCCAA	7304	Klebsiella oxytoca strain=2880STDY5682743	5155	Micromonospora aurantiaca strain=DSM 45487	2149	0.294222344
TCACTTCTCTTGCGGC	7374	Micromonospora aurantiaca strain=DSM 45487	7333	Escherichia coli strain=BA3358	41	0.005560076
CTGCTCCACATCTATT	7519	Acinetobacter baumannii strain=Ab86	5718	Mycoplasma ovipneumoniae strain=TC8	1801	0.239526533
TTTCCTGCAACCTTCG	1281	Salmonella enterica	1143	Methylotetracoccus oryzae strain=C50C1	138	0.107728337
CTGCTTCGTTGGATCT	1674	Klebsiella pneumoniae strain=4300STDY6470476	1499	Salmonella enterica subsp. enterica serovar Enteritidis strain=261	175	0.104540024
CTACGGGTGGGGCCCG	3232	Burkholderia pseudomallei strain=B-296-02-1-09	1794	Acinetobacter baumannii strain=Ab86	1438	0.444925743
AAAAATGGACAATCCA	5506	Pseudomonas viridiflava	5470	Lactiplantibacillus plantarum strain=Y2-1	36	0.006538322
TTTCTATCAACGAAGA	1589	Yersinia pseudotuberculosis strain=NCTC10275	845	Microbacterium yannicii strain=JCM 18959	744	0.468219006
AGAGATACGCTGCTGG	4005	Streptococcus pyogenes strain=K11898	2278	Escherichia coli strain=1187_ECOL	1727	0.431210986
TTTGTAAGATCGCCAC	5411	Fournierella massiliensis	3482	Micromonospora aurantiaca strain=DSM 45487	1929	0.356496027
TGTTGATCGAACCGGA	2205	Leptospira interrogans serovar Copenhageni str. Fiocruz LV2811 strain=Fiocruz LV2811	2036	Acinetobacter baumannii strain=SP1649	169	0.076643991
GAACGCCTGCTTTACT	5490	Xanthomonas axonopodis pv. manihotis str. CIO151 strain=CIO151	4043	Streptococcus pneumoniae strain=SMRU2473	1447	0.263570128
GTGTTGCGCAGACCAC	6766	Streptococcus agalactiae FSL S3-170 strain=FSL S3-170	4624	Microlunatus spumicola strain=DSM 21308	2142	0.316582915
TAGTCAAGGCTCTACA	5154	Streptococcus pyogenes ABC020057168 strain=ABC020057168	4459	Mobiluncus curtisii strain=22	695	0.134846721
CCAGATCAACCGACCT	8443	Staphylococcus aureus C2928 strain=C2928	7398	Escherichia coli strain=cattle2	1045	0.123771171
GCGTTGTGCCTGGGCG	7928	Mycobacterium tuberculosis TKK_04_0141 strain=TKK_04_0141	4256	Paenibacillus sp. 32352 strain=32352	3672	0.463168517
GATTGCACAATAGGCA	8941	Porphyromonas crevioricanis strain=COT-253 OH1447	7936	Mycobacterium tuberculosis strain=CG21	1005	0.112403534
CGGGTGAACAAAGGAG	9469	Staphylococcus aureus strain=Gv69	8049	Staphylococcus warneri strain=SNUC 2140	1420	0.149963037
CCGCATCCGTCTTTGG	1805	Bacillus anthracis strain=2000031023	1482	Streptococcus pneumoniae strain=SMRU2312	323	0.178947368
TTGTAACATTGGATAG	8815	Chromobacterium vaccinii strain=MWU328	7634	Xanthomonas axonopodis pv. manihotis str. CIO151 strain=CIO151	1181	0.133976177
TTGTCGCCCTTGAACC	1332	Pseudomonas aeruginosa strain=Pae_CF67.07o	696	Escherichia coli strain=MOD1-EC5633	636	0.477477477
GCGAAGTGGTGGTAAT	7007	Escherichia coli strain=1187_ECOL	5418	Allocatelliglobosispora scoriae strain=DSM 45362	1589	0.226773227
CCGCGTGAAACGGGCC	6978	Streptococcus pneumoniae strain=SMRU2126	4275	Salmonella enterica subsp. enterica serovar Typhimurium strain=sg_wt6	2703	0.387360275
TACCAGTGTGGAGGCC	8670	Streptococcus pneumoniae strain=SMRU2312	7645	Acinetobacter seifertii strain=AS49	1025	0.11822376
ATGAAGATTCACAGCC	8294	Shigella sonnei strain=H101700383	7790	Leptospira interrogans serovar Copenhageni str. Fiocruz LV2811 strain=Fiocruz LV2811	504	0.060766819
ACCTAGGAACTAAAGC	6067	Lysinibacillus sp. ZYM-1 strain=ZYM-1	5289	Streptococcus mitis strain=E689	778	0.128234712
TATTCGGGGACTCTTT	4924	Streptococcus pneumoniae strain=SMRU2473	3340	Mycoplasma ovipneumoniae strain=TC8	1584	0.321689683
CCAGCGCCTCCGGTAG	2577	Salmonella enterica subsp. enterica serovar Typhi strain=09-2597	2550	Streptococcus pneumoniae strain=SMRU2473	27	0.010477299
CGAAACGTTGGTGATC	3790	Mycobacterium tuberculosis strain=Bir 256	3645	Pasteurella multocida strain=USDA-ARS-USMARC-59962	145	0.038258575
CTCAGACAGACTGTGC	4208	Pseudomonas amygdali pv. myricae strain=ICMP7118	2911	Mycobacterium tuberculosis strain=01-R1404	1297	0.308222433
CTCGTCATAGAATAAC	1013	jejuni strain=CJ677CC024	819	Yersinia pestis strain=S19980039	194	0.191510365
CGGGTACGATCGTACA	2608	Salmonella enterica subsp. enterica serovar Typhimurium strain=MHM112	2072	Streptococcus pneumoniae strain=SMRU2312	536	0.205521472
ATGTACACTATGGTAG	5093	Escherichia coli strain=UM128	3097	Escherichia coli strain=QH_F6_1	1996	0.391910465
AGGTCAGCTAGCACCT	4997	Escherichia coli strain=cattle2	4154	Mobiluncus curtisii strain=22	843	0.168701221
CCCTTTGCAACTACAC	4579	Acinetobacter baumannii strain=2015ZJAB1	4448	Xylella fastidiosa subsp. multiplex strain=XF-3960/18	131	0.028608867
TGGAGCAAGTCTTGAT	3565	Mycolicibacterium monacense strain=852013-50142_SCH4511227	2718	Leptospira interrogans serovar Copenhageni str. Fiocruz LV2811 strain=Fiocruz LV2811	847	0.237587658
CTGCTGGTGTAAAAAT	1363	Mycoplasma ovipneumoniae strain=TC8	877	Porphyromonas crevioricanis strain=COT-253 OH1447	486	0.356566398
GAGAATGGACCTTCCT	3552	Mycobacterium tuberculosis strain=01-R1404	2450	Helicobacter pylori strain=MHP30	1102	0.310247748
GCGTGTGGAGTGTAGC	2320	Mycoplasma bovis strain=2497MB	1792	Klebsiella pneumoniae strain=4300STDY6470476	528	0.227586207
AGACCTGTCGAAAGGA	1999	Paenibacillus sp. 32352 strain=32352	1606	Pasteurella multocida strain=USDA-ARS-USMARC-59962	393	0.196598299
CCGCCAGTATTTTAGT	3412	Corynebacterium diphtheriae strain=700a	2259	Xylella fastidiosa subsp. multiplex strain=XF-3960/18	1153	0.337924971
TTCATCCCCTTCTCGA	3932	Vibrio anguillarum strain=87-9-116	3750	Agrobacterium tumefaciens strain=16-280-1b	182	0.046286877
AATCACAATTAGTAGA	8421	Escherichia coli strain=MOD1-EC5633	6804	Pelolinea submarina strain=DSM 23923	1617	0.19201995
GGTATTCATCTATACA	1766	Klebsiella pneumoniae subsp. pneumoniae strain=KPCRETH12	1391	Mycolicibacterium monacense strain=852013-50142_SCH4511227	375	0.212344281
TGGAGTTGAGCGCAAT	2666	Rhodococcus sp. 06-412-2B strain=06-412-2B	1873	Salmonella enterica subsp. enterica serovar Enteritidis strain=261	793	0.297449362
ACTTACTTTATGGACC	4724	Bacillus sp. 7705b strain=7705b	4039	Staphylococcus aureus strain=st1553	685	0.145004234
ATTTACCGCCTCGATG	7398	Campylobacter sp. 111 strain=111	5327	Yersinia pseudotuberculosis strain=NCTC10275	2071	0.279940524
CAGAAGGTCACGTCTG	4762	Escherichia coli strain=MOD1-EC2417	2596	Streptococcus agalactiae strain=SG2R1	2166	0.454850903
CACGTCTAACGTCTTC	6781	Pasteurella multocida strain=USDA-ARS-USMARC-59910	4279	Streptococcus agalactiae FSL S3-170 strain=FSL S3-170	2502	0.368972128
CCCCACAAATGGATGA	2438	Pasteurella multocida strain=USDA-ARS-USMARC-59962	2268	Staphylococcus warneri strain=SNUC 2140	170	0.069729286
ACTGAATCTTTGAGGG	7499	Vibrio sp. 10N.286.48.B7 strain=10N.286.48.B7	4368	Burkholderia pseudomallei strain=B-296-02-1-09	3131	0.417522336
AGCCCTCACAAGCAGA	5192	Escherichia coli strain=QH_F6_1	4194	Desulfobulbus oligotrophicus strain=Prop6	998	0.192218798
CACTACAGAAGCCTGA	8876	Salmonella enterica subsp. enterica serovar Weltevreden strain=CNGD2016012	6121	Lysinibacillus sp. ZYM-1 strain=ZYM-1	2755	0.310387562
CTCGAGGTGGCATGTC	2919	Staphylococcus warneri strain=SNUC 2140	1957	Salmonella enterica subsp. enterica serovar Panama strain=Sal-3971	962	0.329564919
GGGTGCGGTTGGGCCT	1501	Pontibacter diazotrophicus strain=H4X	974	Mycoplasma ovipneumoniae strain=TC8	527	0.351099267
CCTCGGATCTATGCTG	7883	Pelolinea submarina strain=DSM 23923	7161	Salmonella enterica subsp. enterica serovar Typhi strain=09-2597	722	0.091589496
ACACCAACTAACCCAC	6814	Mycobacteroides abscessus strain=G213	6338	jejuni strain=CJ677CC024	476	0.069856178
TTCTGATGAATTATAA	7385	Escherichia coli strain=BA3358	4004	Salmonella enterica	3381	0.457819905
ACCGCTAGGCCTTTGT	6203	Helicobacter pylori strain=B362	4256	Helicobacter pylori strain=MHP30	1947	0.31388038
GGCGCCAGATGCAACA	3530	Pseudomonas aeruginosa strain=1608	2809	Escherichia coli strain=1187_ECOL	721	0.204249292
GCATAACGCCGACGGT	4078	Shigella sonnei strain=AP274	3795	Klebsiella pneumoniae subsp. pneumoniae strain=KPCRETH12	283	0.069396763
ACTCACGTAGCGCCTC	9422	Streptococcus agalactiae strain=SG2R1	8019	Shigella sonnei strain=H101700383	1403	0.148906814
TCTGGACAATCTTAAG	6410	Enterococcus faecium strain=EF_540	4746	Pediococcus acidilactici strain=FAM22258	1664	0.259594384
CTTTCTGCCATGAGCT	5491	Salmonella enterica subsp. enterica serovar Typhimurium strain=sg_wt6	3586	Staphylococcus aureus strain=SauR81	1905	0.346931342
GTCGCTTCATGGTTTA	5731	Enterococcus faecium strain=UAMSEF_52	5106	Streptococcus pyogenes strain=K11898	625	0.109056011
GGACGATCTTTTGACG	7823	Lactiplantibacillus plantarum strain=Y2-1	7265	Chromobacterium vaccinii strain=MWU328	558	0.071328135
CCTTCTCGTGCTTAGC	2061	Photobacterium damselae subsp. damselae strain=JM-2017	1675	Campylobacter jejuni strain=Shff_H-m_2000	386	0.187287724
ATCGTCTCTCACGACC	1743	Escherichia coli strain=NS-P028	1381	Pseudomonas viridiflava	362	0.207687894
ATTCGGCCCTAAAACA	2910	Methylotetracoccus oryzae strain=C50C1	1803	Porphyromonas crevioricanis strain=COT-253 OH1447	1107	0.380412371
GGGAAACCAGAAACAT	4902	Campylobacter jejuni strain=Shff_H-m_2000	3958	Pediococcus acidilactici strain=FAM22258	944	0.192574459
GGCCTCGTGGAGTGCG	3292	Salmonella enterica subsp. enterica serovar Panama strain=Sal-3971	2244	Campylobacter jejuni strain=Shff_H-m_2000	1048	0.318347509
TACCCCCTGTTTCCCG	4666	Mycobacterium tuberculosis strain=97373	2396	Pseudomonas aeruginosa strain=1608	2270	0.486498071
CGATCACCCAAAGTGC	6059	Helicobacter pylori strain=MHP30	3136	Klebsiella pneumoniae subsp. pneumoniae strain=KPCRETH12	2923	0.482422842
CTTCGCGCACCTAGGA	7773	Brucella melitensis strain=Bruxj09	7615	Escherichia coli strain=MOD1-EC2417	158	0.020326772
ACGCAGCCAAGCTTAA	1496	Pediococcus acidilactici strain=FAM22258	1081	Staphylococcus aureus strain=SauR81	415	0.277406417
TTGCTGCGTTTCCGGT	2921	Escherichia coli strain=HH18S	1871	Xanthomonas axonopodis pv. manihotis str. CIO151 strain=CIO151	1050	0.359465936
CAGTGTAACCAGTAGG	3645	Acinetobacter baumannii strain=SP1649	3372	Pseudomonas aeruginosa strain=1608	273	0.074897119
ATGCCCATGGCTGAGT	7806	Cronobacter sakazakii strain=HA18012	5931	Mycobacteroides abscessus strain=G213	1875	0.240199846
AAACGCCTCAAGCCTC	7182	Klebsiella pneumoniae strain=BP10616	7059	Pasteurella multocida strain=USDA-ARS-USMARC-59962	123	0.017126149
CTTTCAGATTGGGGAT	9217	Mobiluncus curtisii strain=22	8524	Photobacterium damselae subsp. damselae strain=JM-2017	693	0.075187154
CCCGCGCCTTTGGCTA	1606	Agrobacterium tumefaciens strain=16-280-1b	1377	Enterococcus faecium strain=EF_540	229	0.142590286
TGCGGTCTTTGTTCAG	7605	Mycolicibacterium hippocampi strain=DL	7172	Escherichia coli strain=1187_ECOL	433	0.056936226
CCGAGTTCCTGTGGCA	3642	Streptomyces sp. UH6 strain=UH6	2201	Methylotetracoccus oryzae strain=C50C1	1441	0.395661724
GAAGCTCTGGCATGCC	7116	Allocatelliglobosispora scoriae strain=DSM 45362	6346	Shigella sonnei strain=AP274	770	0.108206858
TTATCGAAGAATTTAG	4542	Flavimobilis marinus strain=CGMCC 1.3457	2857	Salmonella enterica	1685	0.370981946
GGTGGGCCGGCGATCC	7902	Acinetobacter seifertii strain=AS49	5321	jejuni strain=CJ677CC024	2581	0.326626171
ATTACGTACGGCTTCG	8784	Xylella fastidiosa subsp. multiplex strain=XF-3960/18	5772	Campylobacter sp. 111 strain=111	3012	0.342896175
TTAAGTAGCACGGTGT	1857	Salmonella enterica subsp. enterica serovar Enteritidis strain=261	1629	Microbacterium yannicii strain=JCM 18959	228	0.122778675
ATTCCACTACGGTTGG	6388	Serratia marcescens strain=MGH245	5583	Pasteurella multocida strain=USDA-ARS-USMARC-59910	805	0.126017533
TGATCGTTGGCTCCGG	2997	Vibrio navarrensis strain=VN-0392	2641	Escherichia coli strain=HH18S	356	0.118785452
GCCCGCGAACCACCTA	2185	Yersinia pestis strain=S19980039	1206	Flavimobilis marinus strain=CGMCC 1.3457	979	0.44805492
GCTACCCCCGTGGTCT	8826	Microbacterium yannicii strain=JCM 18959	7627	Mycobacterium tuberculosis strain=Bir 256	1199	0.135848629
TCAGTAAGCGAACTCC	7703	Gilliamella sp. W8128 strain=W8128	6717	Chromobacterium vaccinii strain=MWU328	986	0.128002077
GGGTGCCCTCTTACTG	5820	Desulfobulbus oligotrophicus strain=Prop6	3496	Enterococcus faecium strain=EF_540	2324	0.399312715
AGATTCGCCCCCGACC	4048	Microlunatus spumicola strain=DSM 21308	3544	Pseudomonas amygdali pv. myricae strain=ICMP7118	504	0.124505929
CTGGTGCGCCTTTGCG	9158	Mycobacterium tuberculosis strain=CG21	6758	Acinetobacter seifertii strain=AS49	2400	0.262065953
TAAAGAAATCACGGTC	4935	Escherichia coli strain=MS10667	4178	Shigella sonnei strain=AP274	757	0.153394124
TGAATCTGCGTGCCGT	5807	Staphylococcus aureus strain=SauR81	4611	Lysinibacillus sp. ZYM-1 strain=ZYM-1	1196	0.205958326
CCGGATTTTCTGTGGC	6951	Streptococcus mitis strain=E689	4609	Streptococcus pneumoniae strain=SMRU2126	2342	0.336929938
TAACAAGGGGGCAAAC	4111	Staphylococcus aureus strain=st1553	3179	Staphylococcus warneri strain=SNUC 2140	932	0.22670883
CTTGGAGGGAACCTAG	4357	Klebsiella oxytoca strain=2880STDY5682743	2835	Porphyromonas crevioricanis strain=COT-253 OH1447	1522	0.349322929
GTGATTTTATGGCAGC	3508	Micromonospora aurantiaca strain=DSM 45487	2141	Xylella fastidiosa subsp. multiplex strain=XF-3960/18	1367	0.38968073
AGCCAAGCACGCATCT	9659	Acinetobacter baumannii strain=Ab86	5747	Staphylococcus warneri strain=SNUC 2140	3912	0.405010871
GGAGTAAATATGGTGG	1206	Salmonella enterica	954	Streptococcus pneumoniae strain=SMRU2312	252	0.208955224
GTACACCCCGCAGTCG	5932	Klebsiella pneumoniae strain=4300STDY6470476	3835	Campylobacter sp. 111 strain=111	2097	0.353506406
CCTTTTCCTGTTGTTA	8955	Burkholderia pseudomallei strain=B-296-02-1-09	6819	Escherichia coli strain=HH18S	2136	0.238525963
GCTGGGGGGTGCTCAA	4053	Pseudomonas viridiflava	3781	Burkholderia pseudomallei strain=B-296-02-1-09	272	0.067110782
GAATGCTACCTCACGA	3367	Yersinia pseudotuberculosis strain=NCTC10275	3171	Enterococcus faecium strain=UAMSEF_52	196	0.058212058
TCTATAGCTGAAAATG	2125	Streptococcus pyogenes strain=K11898	1091	Microlunatus spumicola strain=DSM 21308	1034	0.486588235
CGTCATTTTACCTCTG	5313	Fournierella massiliensis	3834	Acinetobacter baumannii strain=Ab86	1479	0.2783738
GGCGTGCAAGCGTACT	2992	Leptospira interrogans serovar Copenhageni str. Fiocruz LV2811 strain=Fiocruz LV2811	2262	Klebsiella oxytoca strain=2880STDY5682743	730	0.243983957
CGGCGTCTGGAAGCCT	8811	Xanthomonas axonopodis pv. manihotis str. CIO151 strain=CIO151	7761	Pseudomonas amygdali pv. myricae strain=ICMP7118	1050	0.11916922
CTCTGTATTTGAAGGC	1621	Streptococcus agalactiae FSL S3-170 strain=FSL S3-170	1612	Brucella melitensis strain=Bruxj09	9	0.005552128
ATCCTCCCCTCCTCGG	1929	Streptococcus pyogenes ABC020057168 strain=ABC020057168	1504	Mycobacterium tuberculosis strain=CG21	425	0.22032141
GGCAGTGGTTTACCTC	5487	Staphylococcus aureus C2928 strain=C2928	5191	Pediococcus acidilactici strain=FAM22258	296	0.05394569
GTCTATATGTTGACCG	9410	Mycobacterium tuberculosis TKK_04_0141 strain=TKK_04_0141	6088	Desulfobulbus oligotrophicus strain=Prop6	3322	0.353028693
CGCTACTCCCGTGGTC	9466	Porphyromonas crevioricanis strain=COT-253 OH1447	7556	Desulfobulbus oligotrophicus strain=Prop6	1910	0.201774773
AGGGCATGGGACAGCA	3263	Staphylococcus aureus strain=Gv69	3258	Mycobacterium tuberculosis strain=Bir 256	5	0.001532332
GGATAGTCTGCCAAGA	9977	Bacillus anthracis strain=2000031023	7007	Klebsiella oxytoca strain=2880STDY5682743	2970	0.297684675
ACACACCTTCACTTCG	2834	Chromobacterium vaccinii strain=MWU328	2357	Pediococcus acidilactici strain=FAM22258	477	0.168313338
TCCTTTTCCCTACACG	1822	Pseudomonas aeruginosa strain=Pae_CF67.07o	1689	Klebsiella pneumoniae subsp. pneumoniae strain=KPCRETH12	133	0.072996707
GATCACGCCACTTCAA	7693	Escherichia coli strain=1187_ECOL	4844	Bacillus sp. 7705b strain=7705b	2849	0.37033667
GCCCACCACCATGGGG	2477	Streptococcus pneumoniae strain=SMRU2126	2447	Escherichia coli strain=UM128	30	0.012111425
AAGAACGTATACGAGC	3569	Streptococcus pneumoniae strain=SMRU2312	2642	Streptococcus agalactiae FSL S3-170 strain=FSL S3-170	927	0.259736621
CGCCTTGTAGAAGCTC	8501	Shigella sonnei strain=H101700383	5315	Helicobacter pylori strain=B362	3186	0.374779438
TTGGAGTACTTTTCTC	1704	Lysinibacillus sp. ZYM-1 strain=ZYM-1	1454	Helicobacter pylori strain=B362	250	0.146713615
CACATCTGTCGGGGTA	3686	Streptococcus pneumoniae strain=SMRU2473	3138	Gilliamella sp. W8128 strain=W8128	548	0.148670646
ACATCCCGCCGTTTGA	8380	Salmonella enterica subsp. enterica serovar Typhi strain=09-2597	5575	Microlunatus spumicola strain=DSM 21308	2805	0.334725537
AAAGACTTTATTTTTT	1696	Mycobacterium tuberculosis strain=Bir 256	1040	Shigella sonnei strain=H101700383	656	0.386792453
ACACAGCAGTTGACCG	1100	Pseudomonas amygdali pv. myricae strain=ICMP7118	892	Salmonella enterica subsp. enterica serovar Typhimurium strain=MHM112	208	0.189090909
ACGGTTACCTCTCCCC	9616	jejuni strain=CJ677CC024	7739	Streptococcus pyogenes ABC020057168 strain=ABC020057168	1877	0.195195507
TCTCGATTCGCCTCGG	4770	Salmonella enterica subsp. enterica serovar Typhimurium strain=MHM112	4209	Pontibacter diazotrophicus strain=H4X	561	0.117610063
GAGGCGTTGGGCGACC	1317	Escherichia coli strain=UM128	1298	Burkholderia pseudomallei strain=B-296-02-1-09	19	0.014426727
GGTCGTTGACTGTAAA	1419	Escherichia coli strain=cattle2	1183	Vibrio sp. 10N.286.48.B7 strain=10N.286.48.B7	236	0.166314306
CTCTTCGCGCGGCGTA	7999	Acinetobacter baumannii strain=2015ZJAB1	6609	Pasteurella multocida strain=USDA-ARS-USMARC-59910	1390	0.173771721
CCGGCGAGTACCGAAG	3028	Mycolicibacterium monacense strain=852013-50142_SCH4511227	1762	Mycoplasma ovipneumoniae strain=TC8	1266	0.418097754
ACGGCAGCTCCGGCAC	6909	Mycoplasma ovipneumoniae strain=TC8	3988	Pseudomonas viridiflava	2921	0.422781879
GCAACTTTACCCTAAG	6476	Mycobacterium tuberculosis strain=01-R1404	6037	Pontibacter diazotrophicus strain=H4X	439	0.067788758
TGGTAGTTTTCAAAGC	5024	Mycoplasma bovis strain=2497MB	3711	Mycobacterium tuberculosis TKK_04_0141 strain=TKK_04_0141	1313	0.261345541
CAATATACCCAACATA	3307	Paenibacillus sp. 32352 strain=32352	2667	Pasteurella multocida strain=USDA-ARS-USMARC-59962	640	0.193528878
CGATAGCGGCGGTACG	6331	Corynebacterium diphtheriae strain=700a	5859	Mycoplasma ovipneumoniae strain=TC8	472	0.074553783
TATTTCAGAACTGAGC	9871	Vibrio anguillarum strain=87-9-116	5333	Helicobacter pylori strain=MHP30	4538	0.459730524
GAATTACGATTATATC	4096	Escherichia coli strain=MOD1-EC5633	3782	Gilliamella sp. W8128 strain=W8128	314	0.076660156
AATTTTTAATAATTGT	7399	Klebsiella pneumoniae subsp. pneumoniae strain=KPCRETH12	6797	Escherichia coli strain=MOD1-EC5633	602	0.081362346
ACTACAGGCGGTTACT	3738	Rhodococcus sp. 06-412-2B strain=06-412-2B	2853	Helicobacter pylori strain=B362	885	0.236757624
GGCTAGGGAAACAGCT	7641	Bacillus sp. 7705b strain=7705b	7107	Escherichia coli strain=HH18S	534	0.069886141
TATATCTTGAGATGAG	8184	Campylobacter sp. 111 strain=111	7787	Mycobacterium tuberculosis strain=01-R1404	397	0.048509286
TATACATAGTGTAGAG	6228	Escherichia coli strain=MOD1-EC2417	5451	Streptococcus agalactiae strain=SG2R1	777	0.124759152
CCAGCTAGATCGGTCT	4833	Pasteurella multocida strain=USDA-ARS-USMARC-59910	3397	Campylobacter jejuni strain=Shff_H-m_2000	1436	0.29712394
AACGGAGGGATTACAA	8038	Pasteurella multocida strain=USDA-ARS-USMARC-59962	4223	Campylobacter sp. 111 strain=111	3815	0.474620552
CACATCGCGCCAGGCC	4809	Vibrio sp. 10N.286.48.B7 strain=10N.286.48.B7	3302	Chromobacterium vaccinii strain=MWU328	1507	0.313370763
TTACAATTCACAGTAG	6249	Escherichia coli strain=QH_F6_1	4709	Vibrio anguillarum strain=87-9-116	1540	0.24643943
AATAGCGACTATCTGT	2710	Salmonella enterica subsp. enterica serovar Weltevreden strain=CNGD2016012	2389	Salmonella enterica subsp. enterica serovar Typhimurium strain=MHM112	321	0.118450185
CGCAAGTTCAGGTAAG	7856	Staphylococcus warneri strain=SNUC 2140	7146	Paenibacillus sp. 32352 strain=32352	710	0.090376782
GTCACTCTCGGACAAC	3742	Pontibacter diazotrophicus strain=H4X	2596	Salmonella enterica subsp. enterica serovar Panama strain=Sal-3971	1146	0.30625334
CCCAGATCAGCAGACG	5133	Pelolinea submarina strain=DSM 23923	3278	Escherichia coli strain=HH18S	1855	0.361387103
TCAGCCCATAGGTCCA	7589	Mycobacteroides abscessus strain=G213	4083	Serratia marcescens strain=MGH245	3506	0.461984451
ATAAAGACGCATGCAC	4289	Escherichia coli strain=BA3358	3312	Mycolicibacterium monacense strain=852013-50142_SCH4511227	977	0.227792026
TTAGAGGGGGGCCTTA	8512	Helicobacter pylori strain=B362	5326	Acinetobacter seifertii strain=AS49	3186	0.374295113
GCGGATCTACTTATGG	8376	Pseudomonas aeruginosa strain=1608	6673	Pontibacter diazotrophicus strain=H4X	1703	0.203319007
TACCCGTGGAAAATTC	6378	Shigella sonnei strain=AP274	6325	Mycobacterium tuberculosis strain=CG21	53	0.008309815
CGTACGCGGAGCCTCG	9496	Streptococcus agalactiae strain=SG2R1	8121	Vibrio anguillarum strain=87-9-116	1375	0.14479781
GGCTTTCATACAACAG	7486	Enterococcus faecium strain=EF_540	4567	Campylobacter jejuni strain=Shff_H-m_2000	2919	0.389927865
CACCATCTGTATGGTT	1918	Salmonella enterica subsp. enterica serovar Typhimurium strain=sg_wt6	1638	Chromobacterium vaccinii strain=MWU328	280	0.145985401
ATAATAAGACGGACGT	8002	Enterococcus faecium strain=UAMSEF_52	7604	Xylella fastidiosa subsp. multiplex strain=XF-3960/18	398	0.049737566
CTCTTGACCTGTGGAA	1495	Lactiplantibacillus plantarum strain=Y2-1	763	Escherichia coli strain=NS-P028	732	0.489632107
CGACGCTCGGTCCCCA	3348	Photobacterium damselae subsp. damselae strain=JM-2017	2858	Mobiluncus curtisii strain=22	490	0.146356033
AGCGATACAACGTATG	6944	Escherichia coli strain=NS-P028	4134	Helicobacter pylori strain=B362	2810	0.404665899
GGACGGACCGCTGTGC	4834	Methylotetracoccus oryzae strain=C50C1	2695	Xanthomonas axonopodis pv. manihotis str. CIO151 strain=CIO151	2139	0.442490691
ACGACCCTTCATAGCA	7279	Campylobacter jejuni strain=Shff_H-m_2000	4002	Salmonella enterica subsp. enterica serovar Typhi strain=09-2597	3277	0.450199203
ACAGCGCGATTCCCCT	7184	Salmonella enterica subsp. enterica serovar Panama strain=Sal-3971	7055	Pasteurella multocida strain=USDA-ARS-USMARC-59910	129	0.01795657
AGCCTACACGCCACCC	7354	Mycobacterium tuberculosis strain=97373	3754	Salmonella enterica subsp. enterica serovar Weltevreden strain=CNGD2016012	3600	0.489529508
GATGCGAGGAGTGTTT	2121	Helicobacter pylori strain=MHP30	1520	Pelolinea submarina strain=DSM 23923	601	0.283356907
GCCGTATATTCGACAG	3000	Brucella melitensis strain=Bruxj09	2186	Escherichia coli strain=MOD1-EC5633	814	0.271333333
CCTATAGCCTCCATGC	9672	Pediococcus acidilactici strain=FAM22258	7918	Streptomyces sp. UH6 strain=UH6	1754	0.181348222
CCCATGATTATTATTT	8525	Escherichia coli strain=HH18S	5407	Pasteurella multocida strain=USDA-ARS-USMARC-59910	3118	0.365747801
GCTAGGACCAGTGATG	8450	Acinetobacter baumannii strain=SP1649	6630	Xylella fastidiosa subsp. multiplex strain=XF-3960/18	1820	0.215384615
GACAGAACCTTGGACT	3070	Cronobacter sakazakii strain=HA18012	2971	Klebsiella pneumoniae strain=4300STDY6470476	99	0.032247557
TCAGGATGTGGTGTCC	4013	Klebsiella pneumoniae strain=BP10616	2948	Mycoplasma bovis strain=2497MB	1065	0.265387491
TTTTTTTCGCTACGTA	7228	Mobiluncus curtisii strain=22	4673	Salmonella enterica	2555	0.353486442
GGATGACGCGCGGCAT	7520	Agrobacterium tumefaciens strain=16-280-1b	5043	Campylobacter sp. 111 strain=111	2477	0.329388298
TGTCGTGTATAATTCT	6737	Mycolicibacterium hippocampi strain=DL	4909	Bacillus anthracis strain=2000031023	1828	0.271337391
AGTTATGGGCGCAGCT	8318	Streptomyces sp. UH6 strain=UH6	5508	Microlunatus spumicola strain=DSM 21308	2810	0.337821592
GATGGTAGCTGTAGGC	7353	Allocatelliglobosispora scoriae strain=DSM 45362	6102	Pseudomonas viridiflava	1251	0.170134639
AGCGAACAAACTCTAA	1245	Flavimobilis marinus strain=CGMCC 1.3457	808	Paenibacillus sp. 32352 strain=32352	437	0.351004016
AATGCGTACTAGAAAA	8029	Acinetobacter seifertii strain=AS49	4888	Escherichia coli strain=QH_F6_1	3141	0.391206875
GGCAGACAGTCGCGTC	4986	Xylella fastidiosa subsp. multiplex strain=XF-3960/18	2579	Flavimobilis marinus strain=CGMCC 1.3457	2407	0.482751705
ACGTAGTTAACTAGAT	3605	Salmonella enterica subsp. enterica serovar Enteritidis strain=261	3250	Escherichia coli strain=HH18S	355	0.098474341
GACCCCAACACCTAGC	9456	Serratia marcescens strain=MGH245	7407	Pasteurella multocida strain=USDA-ARS-USMARC-59962	2049	0.216687817
ACGCCGGTAAACCGGA	8760	Vibrio navarrensis strain=VN-0392	5906	Methylotetracoccus oryzae strain=C50C1	2854	0.325799087
AGGGAGTGCATAAGTT	9413	Yersinia pestis strain=S19980039	7404	Pseudomonas aeruginosa strain=1608	2009	0.213428238
AAGTAACTATCGTGCG	6667	Microbacterium yannicii strain=JCM 18959	4375	Pseudomonas aeruginosa strain=1608	2292	0.343782811
GTGTGACTAAGATGCG	2912	Gilliamella sp. W8128 strain=W8128	1566	Serratia marcescens strain=MGH245	1346	0.462225275
ACATTGCAGCCGGGTA	4980	Desulfobulbus oligotrophicus strain=Prop6	4866	Mycobacterium tuberculosis strain=Bir 256	114	0.022891566
CTTGAAACGTCAGAAG	6270	Microlunatus spumicola strain=DSM 21308	5850	Microbacterium yannicii strain=JCM 18959	420	0.066985646
CGCCTTGAACGGAACG	3943	Mycobacterium tuberculosis strain=CG21	2853	Mycoplasma bovis strain=2497MB	1090	0.276439259
TAACGAGAAGATTGAC	3232	Escherichia coli strain=MS10667	2978	Xylella fastidiosa subsp. multiplex strain=XF-3960/18	254	0.078589109
GCATAATGTCTCACAG	7850	Staphylococcus aureus strain=SauR81	6191	Shigella sonnei strain=AP274	1659	0.21133758
ACGCAGATACTCGGCA	4153	Streptococcus mitis strain=E689	2149	Burkholderia pseudomallei strain=B-296-02-1-09	2004	0.48254274
TGAAACAAGCTCAGAT	6514	Staphylococcus aureus strain=st1553	4896	Vibrio anguillarum strain=87-9-116	1618	0.248388087
GTGAGCGGCTTCCTCT	4227	Klebsiella oxytoca strain=2880STDY5682743	3965	Porphyromonas crevioricanis strain=COT-253 OH1447	262	0.061982493
CGACGAGATAGACCAC	8324	Micromonospora aurantiaca strain=DSM 45487	5070	Burkholderia pseudomallei strain=B-296-02-1-09	3254	0.390917828
ACTCGCTTGTTTGATG	8565	Acinetobacter baumannii strain=Ab86	6410	Salmonella enterica subsp. enterica serovar Typhi strain=09-2597	2155	0.251605371
GCACCTCGCGACGCGT	7485	Salmonella enterica	4299	Escherichia coli strain=UM128	3186	0.425651303
GCGTTGGGTATAGATG	5619	Klebsiella pneumoniae strain=4300STDY6470476	3688	Serratia marcescens strain=MGH245	1931	0.343655455
CATAAGCCTCTACGAA	1974	Burkholderia pseudomallei strain=B-296-02-1-09	1570	Escherichia coli strain=1187_ECOL	404	0.204660588
TAGCTTCCCCCGCACG	1837	Pseudomonas viridiflava	1268	Escherichia coli strain=NS-P028	569	0.309744148
GCATGACAGTTGTTCG	7549	Yersinia pseudotuberculosis strain=NCTC10275	4514	Acinetobacter baumannii strain=2015ZJAB1	3035	0.402040005
GTCAAATCCGCTTACA	4417	Streptococcus pyogenes strain=K11898	4161	Chromobacterium vaccinii strain=MWU328	256	0.05795789
CGCCAATTAAATTTTG	5330	Fournierella massiliensis	3575	Lysinibacillus sp. ZYM-1 strain=ZYM-1	1755	0.329268293
GGACGTATTGGCAGGG	4496	Leptospira interrogans serovar Copenhageni str. Fiocruz LV2811 strain=Fiocruz LV2811	2494	Pelolinea submarina strain=DSM 23923	2002	0.445284698
AGGGTCGGTCCGCATA	8704	Xanthomonas axonopodis pv. manihotis str. CIO151 strain=CIO151	6294	Chromobacterium vaccinii strain=MWU328	2410	0.276884191
GCTTCGCTTATGGTTC	2948	Streptococcus agalactiae FSL S3-170 strain=FSL S3-170	1799	Escherichia coli strain=MS10667	1149	0.389755767
TTGTCCTGAAGCCCAC	5857	Streptococcus pyogenes ABC020057168 strain=ABC020057168	5664	Leptospira interrogans serovar Copenhageni str. Fiocruz LV2811 strain=Fiocruz LV2811	193	0.032952023
CTACACACAAGCCCAT	9157	Staphylococcus aureus C2928 strain=C2928	7664	Staphylococcus aureus strain=SauR81	1493	0.163044665
ATCCTGGATTTGGCTC	7362	Mycobacterium tuberculosis TKK_04_0141 strain=TKK_04_0141	4701	Photobacterium damselae subsp. damselae strain=JM-2017	2661	0.361450693
ATTTATGTTTTTAGTG	7748	Porphyromonas crevioricanis strain=COT-253 OH1447	5977	Corynebacterium diphtheriae strain=700a	1771	0.228575116
TGCTCCAAATTGGAGC	5271	Staphylococcus aureus strain=Gv69	3656	Yersinia pestis strain=S19980039	1615	0.306393474
CAGTCACGGTGAGGCA	6281	Bacillus anthracis strain=2000031023	4097	Mycobacterium tuberculosis strain=CG21	2184	0.347715332
CGGCCAAAGACTACGT	6499	Chromobacterium vaccinii strain=MWU328	4278	Bacillus sp. 7705b strain=7705b	2221	0.341744884
GAAAGTGCTTGCGCGC	6850	Pseudomonas aeruginosa strain=Pae_CF67.07o	4167	Staphylococcus warneri strain=SNUC 2140	2683	0.391678832
CTTGTCGGCACTCTTT	9143	Escherichia coli strain=1187_ECOL	9071	Klebsiella oxytoca strain=2880STDY5682743	72	0.007874877
CCACCATTAGCAATAA	2005	Streptococcus pneumoniae strain=SMRU2126	1832	Mycolicibacterium hippocampi strain=DL	173	0.086284289
ACCGGTATCCATGCCA	5018	Streptococcus pneumoniae strain=SMRU2312	3603	Streptococcus pyogenes ABC020057168 strain=ABC020057168	1415	0.281984855
AACCACAGAGCAAACC	6654	Shigella sonnei strain=H101700383	3488	Mobiluncus curtisii strain=22	3166	0.475804028
TGTCTAGGAAGCATTT	6893	Lysinibacillus sp. ZYM-1 strain=ZYM-1	3677	Bacillus anthracis strain=2000031023	3216	0.466560279
ACGCTCAACATTTATT	2212	Streptococcus pneumoniae strain=SMRU2473	1265	Pseudomonas amygdali pv. myricae strain=ICMP7118	947	0.428119349
TGACATCACAGTATCC	9480	Salmonella enterica subsp. enterica serovar Typhi strain=09-2597	7402	Escherichia coli strain=MOD1-EC2417	2078	0.219198312
TTCAGCATGTTAAGGC	4147	Mycobacterium tuberculosis strain=Bir 256	3476	Acinetobacter baumannii strain=2015ZJAB1	671	0.161803714
TTTTTTCGGCATGGAT	6015	Pseudomonas amygdali pv. myricae strain=ICMP7118	4604	Pseudomonas aeruginosa strain=1608	1411	0.234580216
AACCTAGTTAACAGGC	1703	jejuni strain=CJ677CC024	1346	Mobiluncus curtisii strain=22	357	0.209630065
CGGCCTGGGTGACTAC	7457	Salmonella enterica subsp. enterica serovar Typhimurium strain=MHM112	4163	Paenibacillus sp. 32352 strain=32352	3294	0.4417326
AAGCAACGAACTAGTT	4732	Escherichia coli strain=UM128	3860	Klebsiella pneumoniae subsp. pneumoniae strain=KPCRETH12	872	0.184277261
ATGGTATCAATGCATG	3082	Escherichia coli strain=cattle2	2098	Porphyromonas crevioricanis strain=COT-253 OH1447	984	0.319273199
TTACGCTTGGACGGAC	7108	Acinetobacter baumannii strain=2015ZJAB1	4832	Mycobacterium tuberculosis TKK_04_0141 strain=TKK_04_0141	2276	0.320202589
GGGGGACGCAGACGAG	9230	Mycolicibacterium monacense strain=852013-50142_SCH4511227	5453	Micromonospora aurantiaca strain=DSM 45487	3777	0.409209101
AAATTCCCCGGCGGTC	8906	Mycoplasma ovipneumoniae strain=TC8	7898	Pseudomonas aeruginosa strain=1608	1008	0.113182124
TCCTAAACGTGACTCA	4701	Mycobacterium tuberculosis strain=01-R1404	3287	Acinetobacter baumannii strain=SP1649	1414	0.300787067
TTACCTATCAAGGCTC	7136	Mycoplasma bovis strain=2497MB	5799	Enterococcus faecium strain=UAMSEF_52	1337	0.187359865
GGCAGCCGTGCGTGGG	5055	Paenibacillus sp. 32352 strain=32352	4661	Streptococcus pneumoniae strain=SMRU2126	394	0.077942631
ACGCTCTAGTCCGGTC	5674	Corynebacterium diphtheriae strain=700a	5046	Porphyromonas crevioricanis strain=COT-253 OH1447	628	0.110680296
GTGGCTCGTTGTTTGA	1312	Vibrio anguillarum strain=87-9-116	930	Micromonospora aurantiaca strain=DSM 45487	382	0.291158537
TCCGTAGGATTCTTAA	7688	Escherichia coli strain=MOD1-EC5633	3967	Streptococcus pneumoniae strain=SMRU2312	3721	0.484001041
GGCAACGCAGGTCGCG	7211	Klebsiella pneumoniae subsp. pneumoniae strain=KPCRETH12	7033	Escherichia coli strain=MOD1-EC2417	178	0.02468451
GCCCCGCGTAAATGTG	2946	Rhodococcus sp. 06-412-2B strain=06-412-2B	1548	Microbacterium yannicii strain=JCM 18959	1398	0.474541752
GACATTGGTTACTGCA	5765	Bacillus sp. 7705b strain=7705b	4417	Bacillus anthracis strain=2000031023	1348	0.233824805
TGGCAAACTACGCGTC	8842	Campylobacter sp. 111 strain=111	6380	Staphylococcus aureus strain=st1553	2462	0.278443791
GACATGACTTTCAAAT	3344	Escherichia coli strain=MOD1-EC2417	1710	Desulfobulbus oligotrophicus strain=Prop6	1634	0.488636364
TCTCTCCGGGCCGCTT	7925	Pasteurella multocida strain=USDA-ARS-USMARC-59910	4477	Mycobacterium tuberculosis strain=01-R1404	3448	0.435078864
CATTTCAATGTTATGA	8403	Pasteurella multocida strain=USDA-ARS-USMARC-59962	5092	Porphyromonas crevioricanis strain=COT-253 OH1447	3311	0.394025943
TCGTCCACAAAAGGAG	9815	Vibrio sp. 10N.286.48.B7 strain=10N.286.48.B7	5321	Pelolinea submarina strain=DSM 23923	4494	0.457870606
CCTGTATGGGCTTTTT	3677	Escherichia coli strain=QH_F6_1	2525	Micromonospora aurantiaca strain=DSM 45487	1152	0.313298885
CCACTTTGGCTCCAGT	6684	Salmonella enterica subsp. enterica serovar Weltevreden strain=CNGD2016012	5223	Streptococcus pneumoniae strain=SMRU2312	1461	0.218581688
CAAATGCGCATAGGGT	1087	Staphylococcus warneri strain=SNUC 2140	663	Allocatelliglobosispora scoriae strain=DSM 45362	424	0.390064397
ATGATGCTGCGGGACC	7068	Pontibacter diazotrophicus strain=H4X	4771	Escherichia coli strain=NS-P028	2297	0.324985852
TAAGCAGCGGTGTGCG	8896	Pelolinea submarina strain=DSM 23923	7674	Streptococcus pneumoniae strain=SMRU2312	1222	0.137365108
GATCTTTGGACCCACC	3912	Mycobacteroides abscessus strain=G213	1998	Xanthomonas axonopodis pv. manihotis str. CIO151 strain=CIO151	1914	0.489263804
ACGTAACTACAGAAAT	1985	Escherichia coli strain=BA3358	1405	Streptococcus pneumoniae strain=SMRU2473	580	0.292191436
ACGGAGTCCAAGGGCC	6068	Helicobacter pylori strain=B362	5115	Pseudomonas viridiflava	953	0.157053395
CTGTGTTAAGACAAAG	8333	Pseudomonas aeruginosa strain=1608	7984	Klebsiella pneumoniae strain=BP10616	349	0.041881675
GAGATGCCCCGGCCCT	6628	Shigella sonnei strain=AP274	5847	Desulfobulbus oligotrophicus strain=Prop6	781	0.117833434
CACAATCTTCAGACCT	6169	Streptococcus agalactiae strain=SG2R1	4151	Escherichia coli strain=1187_ECOL	2018	0.327119468
GATTTACAAGAGTTAT	3474	Enterococcus faecium strain=EF_540	2697	Campylobacter sp. 111 strain=111	777	0.223661485
AGAGAAACGGTGATGG	6816	Salmonella enterica subsp. enterica serovar Typhimurium strain=sg_wt6	4503	Staphylococcus warneri strain=SNUC 2140	2313	0.339348592
CCGCCGGGAAGAGTCC	2634	Enterococcus faecium strain=UAMSEF_52	2020	Escherichia coli strain=MOD1-EC5633	614	0.233105543
TGCAATAGCTGCTGGA	5299	Lactiplantibacillus plantarum strain=Y2-1	3926	Allocatelliglobosispora scoriae strain=DSM 45362	1373	0.259105492
TTAGATTTCGGATTTA	1457	Photobacterium damselae subsp. damselae strain=JM-2017	751	Salmonella enterica subsp. enterica serovar Panama strain=Sal-3971	706	0.48455731
AGCAGGTGGGGCGCTA	5146	Escherichia coli strain=NS-P028	4854	Acinetobacter baumannii strain=SP1649	292	0.056743101
ATCGTAGAAATTTCTC	8980	Methylotetracoccus oryzae strain=C50C1	8526	Acinetobacter baumannii strain=SP1649	454	0.050556793
TACTGCCCTTATTACC	2628	Campylobacter jejuni strain=Shff_H-m_2000	1463	Brucella melitensis strain=Bruxj09	1165	0.443302892
AGACTGAGGGAGACTA	4207	Salmonella enterica subsp. enterica serovar Panama strain=Sal-3971	2938	Pasteurella multocida strain=USDA-ARS-USMARC-59962	1269	0.301640124
CCAATCTCCCATCCTA	9633	Mycobacterium tuberculosis strain=97373	9578	Streptococcus pyogenes ABC020057168 strain=ABC020057168	55	0.00570954
CTTTCCCTGTGTTCAG	5145	Helicobacter pylori strain=MHP30	4165	Campylobacter sp. 111 strain=111	980	0.19047619
CCCCCTAATGCACCAC	4369	Brucella melitensis strain=Bruxj09	2677	Bacillus anthracis strain=2000031023	1692	0.387273976
ACCTTCTGGCGTAGGC	3882	Pediococcus acidilactici strain=FAM22258	2956	Mycobacterium tuberculosis strain=Bir 256	926	0.238536837
CCCCCTGGCACTCGGG	1519	Escherichia coli strain=HH18S	939	Fournierella massiliensis	580	0.381830151
TAAGAAGTCGGCACAT	6103	Acinetobacter baumannii strain=SP1649	4011	Porphyromonas crevioricanis strain=COT-253 OH1447	2092	0.342782238
GAGCGTAAATTTTGGC	7044	Cronobacter sakazakii strain=HA18012	5725	Helicobacter pylori strain=MHP30	1319	0.187251562
ACGTTTAGGCGATGTC	2403	Klebsiella pneumoniae strain=BP10616	2093	Staphylococcus aureus strain=SauR81	310	0.12900541
TCTTCAGGAATATCAA	8874	Mobiluncus curtisii strain=22	5565	Vibrio navarrensis strain=VN-0392	3309	0.372887086
ACGGCATGACACGGTC	4065	Agrobacterium tumefaciens strain=16-280-1b	2233	Streptococcus agalactiae FSL S3-170 strain=FSL S3-170	1832	0.450676507
CGCTATTAGCTGACTC	8797	Mycolicibacterium hippocampi strain=DL	7014	Pontibacter diazotrophicus strain=H4X	1783	0.202682733
AGCCTGATCCCTATGT	9598	Streptomyces sp. UH6 strain=UH6	7430	Salmonella enterica subsp. enterica serovar Typhi strain=09-2597	2168	0.225880392
AGCTCCTTGCGGCCCA	4193	Allocatelliglobosispora scoriae strain=DSM 45362	2558	Lactiplantibacillus plantarum strain=Y2-1	1635	0.389935607
ACCGAAGAGTCTCCTA	9635	Flavimobilis marinus strain=CGMCC 1.3457	8408	Streptomyces sp. UH6 strain=UH6	1227	0.12734821
AGCACGGTGATTACCA	4809	Acinetobacter seifertii strain=AS49	3630	Desulfobulbus oligotrophicus strain=Prop6	1179	0.245165315
TCGCGTTATACATGTG	8816	Xylella fastidiosa subsp. multiplex strain=XF-3960/18	7826	Escherichia coli strain=UM128	990	0.112295826
ATCTTTCACTCCCCTG	2707	Salmonella enterica subsp. enterica serovar Enteritidis strain=261	1960	Mycobacterium tuberculosis strain=CG21	747	0.275951238
CCGGGGTCCTATTTTG	2017	Serratia marcescens strain=MGH245	1083	jejuni strain=CJ677CC024	934	0.463063956
ACTAGAAATTAACAGT	3896	Vibrio navarrensis strain=VN-0392	3791	Escherichia coli strain=MOD1-EC2417	105	0.026950719
CGGCAGGTTCCGACTA	3182	Yersinia pestis strain=S19980039	2907	Cronobacter sakazakii strain=HA18012	275	0.086423633
GCGACACATATGGATA	9804	Microbacterium yannicii strain=JCM 18959	6191	Streptomyces sp. UH6 strain=UH6	3613	0.368523052
CTACTGGTCACCTATT	2388	Gilliamella sp. W8128 strain=W8128	1554	Escherichia coli strain=cattle2	834	0.349246231
GAAAGGCGACGTTTTT	9277	Desulfobulbus oligotrophicus strain=Prop6	6444	Shigella sonnei strain=H101700383	2833	0.305378894
CGTAACATCCTGTCCA	4638	Microlunatus spumicola strain=DSM 21308	2478	Pseudomonas viridiflava	2160	0.465717982
GTGTGATTCCTACCAG	7289	Mycobacterium tuberculosis strain=CG21	6005	Mycoplasma ovipneumoniae strain=TC8	1284	0.176155851
TCGCGATGAAGGCATC	3725	Escherichia coli strain=MS10667	2765	Shigella sonnei strain=H101700383	960	0.257718121
ACTAATCGCTTTATTC	9710	Staphylococcus aureus strain=SauR81	5415	Mycobacterium tuberculosis strain=Bir 256	4295	0.442327497
ACACATCGAGGCGATC	9675	Streptococcus mitis strain=E689	9019	Mycolicibacterium hippocampi strain=DL	656	0.067803618
GGGGTAACAACATGCT	4620	Staphylococcus aureus strain=st1553	3677	Mycoplasma ovipneumoniae strain=TC8	943	0.204112554
CAGTGGCTGATGCATG	2806	Klebsiella oxytoca strain=2880STDY5682743	1919	Corynebacterium diphtheriae strain=700a	887	0.316108339
GTGAGAGAGCGCATGA	2179	Micromonospora aurantiaca strain=DSM 45487	1193	Pseudomonas amygdali pv. myricae strain=ICMP7118	986	0.452501147
TAATCTTCTCGCCGAC	5231	Acinetobacter baumannii strain=Ab86	4581	Salmonella enterica subsp. enterica serovar Typhimurium strain=sg_wt6	650	0.124259224
CAAGCGGGAGCGATCT	1432	Salmonella enterica	963	Klebsiella pneumoniae subsp. pneumoniae strain=KPCRETH12	469	0.327513966
CGCCAGCTCATGCACA	4197	Klebsiella pneumoniae strain=4300STDY6470476	2166	Helicobacter pylori strain=B362	2031	0.483917084
ACGACAAGTTTCTCTT	1309	Burkholderia pseudomallei strain=B-296-02-1-09	1255	Bacillus anthracis strain=2000031023	54	0.041252865
CAAACTCGGCGATCAG	4345	Pseudomonas viridiflava	3368	Streptococcus mitis strain=E689	977	0.224856157
CATTACTAGCCGACCG	7235	Yersinia pseudotuberculosis strain=NCTC10275	6003	Pseudomonas aeruginosa strain=1608	1232	0.170283345
AGTTTTCATCATGTAT	8045	Streptococcus pyogenes strain=K11898	7043	Acinetobacter baumannii strain=SP1649	1002	0.12454941
AAGACCCTGACCTTAT	2513	Fournierella massiliensis	1967	Mobiluncus curtisii strain=22	546	0.217270195
AAACTCCGAGACTACG	8713	Leptospira interrogans serovar Copenhageni str. Fiocruz LV2811 strain=Fiocruz LV2811	6166	Gilliamella sp. W8128 strain=W8128	2547	0.292321818
CCAACTTTTCGTTTCC	7101	Xanthomonas axonopodis pv. manihotis str. CIO151 strain=CIO151	4724	Pseudomonas aeruginosa strain=Pae_CF67.07o	2377	0.334741586
AAACTAGCCCTTCAGA	9950	Streptococcus agalactiae FSL S3-170 strain=FSL S3-170	9810	Mycoplasma bovis strain=2497MB	140	0.014070352
AGAGGGATCGAACCGA	3122	Streptococcus pyogenes ABC020057168 strain=ABC020057168	2763	Salmonella enterica subsp. enterica serovar Weltevreden strain=CNGD2016012	359	0.114990391
CGTACAGTTCTTCTTT	1577	Staphylococcus aureus C2928 strain=C2928	1366	Mycobacterium tuberculosis strain=97373	211	0.133798351
AGAAAGGGCCGGGGAC	9121	Mycobacterium tuberculosis TKK_04_0141 strain=TKK_04_0141	4677	Lactiplantibacillus plantarum strain=Y2-1	4444	0.487227278
TCCCGGCGCTGTATCT	9138	Porphyromonas crevioricanis strain=COT-253 OH1447	7844	Escherichia coli strain=cattle2	1294	0.141606478
CAGGCAACAATATATT	3152	Staphylococcus aureus strain=Gv69	1946	Helicobacter pylori strain=B362	1206	0.382614213
GGGCGGCAAAAAGCTA	7011	Bacillus anthracis strain=2000031023	4189	Salmonella enterica subsp. enterica serovar Typhi strain=09-2597	2822	0.402510341
CGGGAGAGGCGATGCC	9495	Chromobacterium vaccinii strain=MWU328	5026	Shigella sonnei strain=AP274	4469	0.470668773
ACAAATGGCAGTGTGA	6110	Pseudomonas aeruginosa strain=Pae_CF67.07o	4107	Pediococcus acidilactici strain=FAM22258	2003	0.327823241
CTACATCCATGGCCAA	7767	Escherichia coli strain=1187_ECOL	4473	Rhodococcus sp. 06-412-2B strain=06-412-2B	3294	0.42410197
CTTGGCCGTGCCTACT	1122	Streptococcus pneumoniae strain=SMRU2126	983	Pseudomonas aeruginosa strain=1608	139	0.123885918
TAACCCGGTATATGCG	2393	Streptococcus pneumoniae strain=SMRU2312	2052	Microlunatus spumicola strain=DSM 21308	341	0.142498955
CTATCTGCTACACGCG	1914	Shigella sonnei strain=H101700383	1102	Salmonella enterica subsp. enterica serovar Enteritidis strain=261	812	0.424242424
CAAACTGTAAACCTAT	4593	Lysinibacillus sp. ZYM-1 strain=ZYM-1	3429	Escherichia coli strain=UM128	1164	0.253429131
GGTACGGTTCCTATGG	8238	Streptococcus pneumoniae strain=SMRU2473	5963	Escherichia coli strain=BA3358	2275	0.276159262
GTAAGATCACATGTGT	4025	Salmonella enterica subsp. enterica serovar Typhi strain=09-2597	3988	Escherichia coli strain=UM128	37	0.009192547
TTACATGCACGTGCCT	6230	Mycobacterium tuberculosis strain=Bir 256	3369	Yersinia pestis strain=S19980039	2861	0.459229535
ACGTGGCTAATTCTTC	8521	Pseudomonas amygdali pv. myricae strain=ICMP7118	7047	Bacillus sp. 7705b strain=7705b	1474	0.172984392
GACCATACTACAAAAC	4227	jejuni strain=CJ677CC024	2339	Porphyromonas crevioricanis strain=COT-253 OH1447	1888	0.446652472
TTGAAGGCCTGTCGTG	2172	Salmonella enterica subsp. enterica serovar Typhimurium strain=MHM112	1285	Corynebacterium diphtheriae strain=700a	887	0.408379374
CGATGCACTCGTAGCA	8756	Escherichia coli strain=UM128	8038	Micromonospora aurantiaca strain=DSM 45487	718	0.082000914
AGCTCTTTCTCGGGGT	6000	Escherichia coli strain=cattle2	3230	Pseudomonas aeruginosa strain=1608	2770	0.461666667
GTTCCCTAGTTCATTC	8427	Acinetobacter baumannii strain=2015ZJAB1	5378	Cronobacter sakazakii strain=HA18012	3049	0.361813219
CCTTGTAGGAGATTTT	4122	Mycolicibacterium monacense strain=852013-50142_SCH4511227	2426	Pasteurella multocida strain=USDA-ARS-USMARC-59910	1696	0.411450752
GACACCCGGCCGTCCC	5557	Mycoplasma ovipneumoniae strain=TC8	3863	jejuni strain=CJ677CC024	1694	0.304840741
TAGAGACTGTATCTTT	6129	Mycobacterium tuberculosis strain=01-R1404	3410	Mycobacterium tuberculosis strain=CG21	2719	0.443628651
ACCGCGTGCCGCTCTT	9902	Mycoplasma bovis strain=2497MB	8830	Microlunatus spumicola strain=DSM 21308	1072	0.108260957
TTTGCCTTGTTTAACT	6585	Paenibacillus sp. 32352 strain=32352	5387	Staphylococcus aureus strain=SauR81	1198	0.181928626
GTACTCCCATCGGAAC	1436	Corynebacterium diphtheriae strain=700a	738	Vibrio sp. 10N.286.48.B7 strain=10N.286.48.B7	698	0.486072423
AATAACGACGGCTAGA	2780	Vibrio anguillarum strain=87-9-116	2437	Mobiluncus curtisii strain=22	343	0.123381295
ATTAGGAGGCGATGGG	8493	Escherichia coli strain=MOD1-EC5633	4525	Streptococcus pneumoniae strain=SMRU2312	3968	0.467208289
GGGGTAAGCTCACGTC	1672	Klebsiella pneumoniae subsp. pneumoniae strain=KPCRETH12	1402	Mycobacterium tuberculosis strain=CG21	270	0.161483254
ACCTCCTACTTGGTCC	7344	Rhodococcus sp. 06-412-2B strain=06-412-2B	4632	Salmonella enterica subsp. enterica serovar Enteritidis strain=261	2712	0.369281046
TTGAATCTTACGAAGT	4156	Bacillus sp. 7705b strain=7705b	4007	Campylobacter jejuni strain=Shff_H-m_2000	149	0.035851781
CATATGTTCACAGGAC	4826	Campylobacter sp. 111 strain=111	2704	Paenibacillus sp. 32352 strain=32352	2122	0.439701616
CAGCAATCACATGAGA	6195	Escherichia coli strain=MOD1-EC2417	4251	Staphylococcus aureus strain=SauR81	1944	0.313801453
AATTGCGCTTGCAGCT	6375	Pasteurella multocida strain=USDA-ARS-USMARC-59910	3440	Streptococcus agalactiae FSL S3-170 strain=FSL S3-170	2935	0.460392157
ACGGGAGAATACTGGC	8782	Pasteurella multocida strain=USDA-ARS-USMARC-59962	6984	Vibrio sp. 10N.286.48.B7 strain=10N.286.48.B7	1798	0.204736962
AATACCTCACGGAATT	9847	Vibrio sp. 10N.286.48.B7 strain=10N.286.48.B7	8258	Escherichia coli strain=HH18S	1589	0.161368945
CCAGCCAATATCTCTT	5873	Escherichia coli strain=QH_F6_1	4868	Campylobacter jejuni strain=Shff_H-m_2000	1005	0.171122084
TGCGTGTCAAATATCA	6033	Salmonella enterica subsp. enterica serovar Weltevreden strain=CNGD2016012	4823	Streptococcus mitis strain=E689	1210	0.200563567
CCAGCGCCTCCCTACA	8805	Staphylococcus warneri strain=SNUC 2140	5998	Salmonella enterica subsp. enterica serovar Typhimurium strain=MHM112	2807	0.318796139
TCGAAATGAGCGACTC	9671	Pontibacter diazotrophicus strain=H4X	7184	Yersinia pestis strain=S19980039	2487	0.257160583
ATCCAACGTGACACAA	4828	Pelolinea submarina strain=DSM 23923	2668	Pseudomonas aeruginosa strain=1608	2160	0.447390224
GAAGCTGGCCGTCGTG	8616	Mycobacteroides abscessus strain=G213	6537	Escherichia coli strain=BA3358	2079	0.241295265
TCCGTTGAGAGAGCCT	8719	Escherichia coli strain=BA3358	5809	Klebsiella pneumoniae subsp. pneumoniae strain=KPCRETH12	2910	0.333753871
GCTGAGCGACCGGTAA	9162	Helicobacter pylori strain=B362	4840	Streptomyces sp. UH6 strain=UH6	4322	0.471731063
TGTTCGACAACGGGGA	7478	Pseudomonas aeruginosa strain=1608	7035	Salmonella enterica subsp. enterica serovar Typhimurium strain=sg_wt6	443	0.059240439
ACGCAGGTCGTCGGGT	2672	Shigella sonnei strain=AP274	2290	Desulfobulbus oligotrophicus strain=Prop6	382	0.142964072
TGTAATGGTGCCCACC	8448	Streptococcus agalactiae strain=SG2R1	6552	Mycobacterium tuberculosis strain=Bir 256	1896	0.224431818
ATCGATTCTGACAGAA	2024	Enterococcus faecium strain=EF_540	1751	Campylobacter jejuni strain=Shff_H-m_2000	273	0.134881423
TCCCGGCGCATTCTCT	6861	Salmonella enterica subsp. enterica serovar Typhimurium strain=sg_wt6	5932	Streptococcus pyogenes strain=K11898	929	0.135403002
TGAGTAGCCCTTCTGG	7691	Enterococcus faecium strain=UAMSEF_52	6899	Microbacterium yannicii strain=JCM 18959	792	0.102977506
GATACATACTTGTGCT	8699	Lactiplantibacillus plantarum strain=Y2-1	7208	Lysinibacillus sp. ZYM-1 strain=ZYM-1	1491	0.171399011
TAACCGGCGTCTTCCG	3582	Photobacterium damselae subsp. damselae strain=JM-2017	2146	Campylobacter jejuni strain=Shff_H-m_2000	1436	0.400893356
GTGGCTAACTCTTTCA	1100	Escherichia coli strain=NS-P028	989	Mobiluncus curtisii strain=22	111	0.100909091
CGTTCCGCGCATTCTA	2799	Methylotetracoccus oryzae strain=C50C1	2118	Flavimobilis marinus strain=CGMCC 1.3457	681	0.243301179
CCCTGGCCTCCACTCG	2059	Campylobacter jejuni strain=Shff_H-m_2000	2024	Staphylococcus aureus C2928 strain=C2928	35	0.016998543
CGCCAGGGAGTACGTT	1619	Salmonella enterica subsp. enterica serovar Panama strain=Sal-3971	1157	Microlunatus spumicola strain=DSM 21308	462	0.285361334
GTTTCGATAGCGTACA	6121	Mycobacterium tuberculosis strain=97373	3263	Salmonella enterica subsp. enterica serovar Typhimurium strain=sg_wt6	2858	0.46691717
AAGAATGATGGGGGAG	9289	Helicobacter pylori strain=MHP30	7788	Pseudomonas viridiflava	1501	0.161588976
CGGTCTCCCGGGGTGT	8802	Brucella melitensis strain=Bruxj09	6681	Escherichia coli strain=cattle2	2121	0.240967962
TGTGTCTACGGCTATG	4864	Pediococcus acidilactici strain=FAM22258	4818	Staphylococcus warneri strain=SNUC 2140	46	0.009457237
GGAAGACTCGACCACA	1632	Escherichia coli strain=HH18S	1108	Acinetobacter baumannii strain=Ab86	524	0.321078431
ACGGTGTGAAGAGCGA	9275	Acinetobacter baumannii strain=SP1649	4968	Helicobacter pylori strain=MHP30	4307	0.464366577
TTACTGCCTTTTTTGA	1971	Cronobacter sakazakii strain=HA18012	1553	Brucella melitensis strain=Bruxj09	418	0.212075089
TTAGCTCTAGAAGCCA	4918	Klebsiella pneumoniae strain=BP10616	4041	Helicobacter pylori strain=B362	877	0.178324522
TTGCGATAGGGAATGG	2092	Mobiluncus curtisii strain=22	1121	Escherichia coli strain=MOD1-EC2417	971	0.46414914
CACCTTACTCAATTCC	6806	Agrobacterium tumefaciens strain=16-280-1b	6068	Lactiplantibacillus plantarum strain=Y2-1	738	0.108433735
GCCCGCTTACAAGTGG	4052	Mycolicibacterium hippocampi strain=DL	3044	jejuni strain=CJ677CC024	1008	0.248766041
TCGGTACGCAAGTTTC	4587	Streptomyces sp. UH6 strain=UH6	3386	Yersinia pestis strain=S19980039	1201	0.261826902
CCGTGGATTACCAATC	2833	Allocatelliglobosispora scoriae strain=DSM 45362	1508	Escherichia coli strain=MS10667	1325	0.467702083
ACCTTGGGCATCTCAG	3997	Flavimobilis marinus strain=CGMCC 1.3457	3202	Salmonella enterica subsp. enterica serovar Panama strain=Sal-3971	795	0.198899174
CTTGCCAGGCTTTGGC	7514	Acinetobacter seifertii strain=AS49	7315	Enterococcus faecium strain=UAMSEF_52	199	0.026483897
CCTCTGAGTCTGACCC	3464	Xylella fastidiosa subsp. multiplex strain=XF-3960/18	3306	Microlunatus spumicola strain=DSM 21308	158	0.045612009
GGTTGTGAGTCGCACT	3599	Salmonella enterica subsp. enterica serovar Enteritidis strain=261	2712	Salmonella enterica subsp. enterica serovar Typhi strain=09-2597	887	0.246457349
GCTGACAACTCTTCGG	6105	Serratia marcescens strain=MGH245	3278	Klebsiella pneumoniae subsp. pneumoniae strain=KPCRETH12	2827	0.463063063
GGCCTCCCCAGCGCGT	6758	Vibrio navarrensis strain=VN-0392	3934	Salmonella enterica subsp. enterica serovar Typhimurium strain=sg_wt6	2824	0.417875111
CTGTGACCAAATGGCG	1683	Yersinia pestis strain=S19980039	1375	Flavimobilis marinus strain=CGMCC 1.3457	308	0.183006536
CGTAGCATAGTAAAGG	7264	Microbacterium yannicii strain=JCM 18959	6698	Escherichia coli strain=MS10667	566	0.077918502
CACTGTTTCGATCCGG	1785	Gilliamella sp. W8128 strain=W8128	1563	Salmonella enterica subsp. enterica serovar Enteritidis strain=261	222	0.124369748
GAATCCAGCGTGCTGT	5444	Desulfobulbus oligotrophicus strain=Prop6	3204	Paenibacillus sp. 32352 strain=32352	2240	0.41146216
AATGACATTCATGACG	5327	Microlunatus spumicola strain=DSM 21308	5241	Staphylococcus aureus strain=Gv69	86	0.016144171
GGGTGTTTACCGGTGC	5866	Mycobacterium tuberculosis strain=CG21	3172	Gilliamella sp. W8128 strain=W8128	2694	0.459256734
TAGATGCTTCTAACGC	7027	Escherichia coli strain=MS10667	3625	Streptococcus agalactiae FSL S3-170 strain=FSL S3-170	3402	0.484132631
CGCCTGGGACAGAGTA	4754	Staphylococcus aureus strain=SauR81	3214	Bacillus sp. 7705b strain=7705b	1540	0.323937737
TTAATTCCGTAAAAAT	6301	Streptococcus mitis strain=E689	4113	Campylobacter sp. 111 strain=111	2188	0.347246469
TGGTCATGGCGTCCTG	5900	Staphylococcus aureus strain=st1553	4923	Bacillus sp. 7705b strain=7705b	977	0.16559322
TAGATAGTGTCCTCTC	7488	Klebsiella oxytoca strain=2880STDY5682743	4179	Flavimobilis marinus strain=CGMCC 1.3457	3309	0.441907051
GTTGTATTCCAACGGG	6770	Micromonospora aurantiaca strain=DSM 45487	5551	Streptococcus pneumoniae strain=SMRU2126	1219	0.180059084
GAATACAGGGGCCGAT	6691	Acinetobacter baumannii strain=Ab86	6206	Bacillus sp. 7705b strain=7705b	485	0.072485428
ACATCACGGATGTGTT	2296	Salmonella enterica	2170	Klebsiella pneumoniae strain=BP10616	126	0.054878049
TTAGCAGTTGAACGAC	5643	Klebsiella pneumoniae strain=4300STDY6470476	4704	Micromonospora aurantiaca strain=DSM 45487	939	0.166400851
TACTTAGTTCTGGGTA	5947	Burkholderia pseudomallei strain=B-296-02-1-09	4073	Vibrio anguillarum strain=87-9-116	1874	0.315116866
ATCAGCTAGGACGACC	1747	Pseudomonas viridiflava	1641	Escherichia coli strain=NS-P028	106	0.060675444
GTTTGCTTAATCTAAC	7808	Yersinia pseudotuberculosis strain=NCTC10275	4185	Allocatelliglobosispora scoriae strain=DSM 45362	3623	0.46401127
CGAAATGCAATCCGGG	4995	Streptococcus pyogenes strain=K11898	3426	jejuni strain=CJ677CC024	1569	0.314114114
GCACTGTCGATTGTGC	4210	Fournierella massiliensis	2152	Lysinibacillus sp. ZYM-1 strain=ZYM-1	2058	0.488836105
TGGTGGCTTTGTTCTT	1293	Leptospira interrogans serovar Copenhageni str. Fiocruz LV2811 strain=Fiocruz LV2811	834	Mycobacterium tuberculosis strain=01-R1404	459	0.354988399
CGCAACTAGGACTTGA	2040	Xanthomonas axonopodis pv. manihotis str. CIO151 strain=CIO151	1143	Streptococcus agalactiae FSL S3-170 strain=FSL S3-170	897	0.439705882
AAGCACTTATACGTCC	8704	Streptococcus agalactiae FSL S3-170 strain=FSL S3-170	7793	Rhodococcus sp. 06-412-2B strain=06-412-2B	911	0.104664522
ATACACCATCCTGGTT	2514	Streptococcus pyogenes ABC020057168 strain=ABC020057168	1786	Streptococcus pneumoniae strain=SMRU2473	728	0.289578361
GTGATATGGACGGGCT	5336	Staphylococcus aureus C2928 strain=C2928	3734	Escherichia coli strain=HH18S	1602	0.300224888
CTTGCACAGGCCGGAA	4574	Mycobacterium tuberculosis TKK_04_0141 strain=TKK_04_0141	2693	Xylella fastidiosa subsp. multiplex strain=XF-3960/18	1881	0.411237429
TCACCTGTGCTCACAA	1418	Porphyromonas crevioricanis strain=COT-253 OH1447	1332	Klebsiella pneumoniae strain=BP10616	86	0.060648801
TTGGATGAGGCTCATC	1393	Staphylococcus aureus strain=Gv69	998	Acinetobacter baumannii strain=SP1649	395	0.28356066
ACAGCCCCCTTGCTAC	2226	Bacillus anthracis strain=2000031023	1645	Methylotetracoccus oryzae strain=C50C1	581	0.261006289
GATAATATTAGAGTTT	4241	Chromobacterium vaccinii strain=MWU328	3779	Gilliamella sp. W8128 strain=W8128	462	0.108936572
TTATCTCTCTGCCGAA	4784	Pseudomonas aeruginosa strain=Pae_CF67.07o	4724	Brucella melitensis strain=Bruxj09	60	0.012541806
CTCACAGTAGAATCGT	7014	Escherichia coli strain=1187_ECOL	5093	Staphylococcus aureus strain=SauR81	1921	0.27388081
GCGGTTCCGTTATGAA	8509	Streptococcus pneumoniae strain=SMRU2126	8127	Shigella sonnei strain=AP274	382	0.044893642
AGTATCACACAGCGCG	6866	Streptococcus pneumoniae strain=SMRU2312	5134	Acinetobacter baumannii strain=SP1649	1732	0.252257501
GGCGTGATCCGCCTGC	9334	Shigella sonnei strain=H101700383	5259	Pseudomonas viridiflava	4075	0.436575959
CCTCCGCGTTTGCTTC	8873	Lysinibacillus sp. ZYM-1 strain=ZYM-1	5212	Staphylococcus aureus C2928 strain=C2928	3661	0.412600023
TCCCGCGATATCAGCT	5882	Streptococcus pneumoniae strain=SMRU2473	4527	Staphylococcus aureus C2928 strain=C2928	1355	0.230363822
ACGAACAACACCACTT	7542	Salmonella enterica subsp. enterica serovar Typhi strain=09-2597	5134	Pseudomonas amygdali pv. myricae strain=ICMP7118	2408	0.319278706
ACACAGCGGTCCGCAT	1924	Mycobacterium tuberculosis strain=Bir 256	1588	Streptococcus mitis strain=E689	336	0.174636175
TGTTGCGCCCTTTTTC	3764	Pseudomonas amygdali pv. myricae strain=ICMP7118	3133	Pasteurella multocida strain=USDA-ARS-USMARC-59962	631	0.167640808
CTCAGGCTACCCTGAA	4734	jejuni strain=CJ677CC024	2867	Streptococcus pneumoniae strain=SMRU2126	1867	0.394381073
CGTTGGACGTACAATT	8944	Salmonella enterica subsp. enterica serovar Typhimurium strain=MHM112	7729	Bacillus anthracis strain=2000031023	1215	0.135845259
GGCGAGCAGAGTAATC	7449	Escherichia coli strain=UM128	5587	Xanthomonas axonopodis pv. manihotis str. CIO151 strain=CIO151	1862	0.249966438
AGATTGACGGACGCCA	1960	Escherichia coli strain=cattle2	1344	Vibrio anguillarum strain=87-9-116	616	0.314285714
GTCCCCCCTGGTTGTC	4876	Acinetobacter baumannii strain=2015ZJAB1	4866	Paenibacillus sp. 32352 strain=32352	10	0.002050861
GGATTTATGTGCGCTT	1496	Mycolicibacterium monacense strain=852013-50142_SCH4511227	1067	Mycolicibacterium hippocampi strain=DL	429	0.286764706
TCAAAAAGTAAATTAT	6225	Mycoplasma ovipneumoniae strain=TC8	4125	Salmonella enterica subsp. enterica serovar Weltevreden strain=CNGD2016012	2100	0.337349398
GCTACTGCAATCTTTA	5187	Mycobacterium tuberculosis strain=01-R1404	3270	Pseudomonas aeruginosa strain=1608	1917	0.369577791
TCTCGTGATTGCACGC	1331	Mycoplasma bovis strain=2497MB	714	Klebsiella pneumoniae strain=4300STDY6470476	617	0.463561232
ACGTAGGGTGGTTTAA	9920	Paenibacillus sp. 32352 strain=32352	7900	Staphylococcus warneri strain=SNUC 2140	2020	0.203629032
GTCTGCTTTGGTGTTT	5012	Corynebacterium diphtheriae strain=700a	4587	Shigella sonnei strain=AP274	425	0.084796488
AGCGTCCATCTCGTAA	7461	Vibrio anguillarum strain=87-9-116	6877	Xanthomonas axonopodis pv. manihotis str. CIO151 strain=CIO151	584	0.07827369
ATCAAGATGTGTGTCA	9458	Escherichia coli strain=MOD1-EC5633	9039	Acinetobacter baumannii strain=SP1649	419	0.044301121
GGGGAGAGATTACTCT	1830	Klebsiella pneumoniae subsp. pneumoniae strain=KPCRETH12	1525	Escherichia coli strain=HH18S	305	0.166666667
AAACGGGATTGTGGCG	2402	Rhodococcus sp. 06-412-2B strain=06-412-2B	1526	Burkholderia pseudomallei strain=B-296-02-1-09	876	0.364696087
TTAAAGTACCCGGACG	2640	Bacillus sp. 7705b strain=7705b	2630	Streptococcus agalactiae strain=SG2R1	10	0.003787879
TAAGAACGAGCGCCTA	1675	Campylobacter sp. 111 strain=111	1085	Leptospira interrogans serovar Copenhageni str. Fiocruz LV2811 strain=Fiocruz LV2811	590	0.352238806
GGAAAAGGATAATATG	8499	Escherichia coli strain=MOD1-EC2417	5347	Xylella fastidiosa subsp. multiplex strain=XF-3960/18	3152	0.370867161
TGGTTTCTGGTAGTAT	6374	Pasteurella multocida strain=USDA-ARS-USMARC-59910	4145	Mobiluncus curtisii strain=22	2229	0.349701914
AAATACACTTGTCACT	6268	Pasteurella multocida strain=USDA-ARS-USMARC-59962	4934	Cronobacter sakazakii strain=HA18012	1334	0.212827058
ATCCAAGCCCAGATTG	5348	Vibrio sp. 10N.286.48.B7 strain=10N.286.48.B7	2805	Streptococcus pyogenes ABC020057168 strain=ABC020057168	2543	0.475504862
AGGTTCGTCGTAGCCT	7923	Escherichia coli strain=QH_F6_1	6954	Streptococcus pyogenes strain=K11898	969	0.122302158
GCGATTCCTCGTTGGG	8833	Salmonella enterica subsp. enterica serovar Weltevreden strain=CNGD2016012	6304	Mycobacterium tuberculosis strain=CG21	2529	0.286312691
TAAGATAATCATACCC	1915	Staphylococcus warneri strain=SNUC 2140	1459	Pontibacter diazotrophicus strain=H4X	456	0.238120104
TAACCGAGATTAGCGT	5336	Pontibacter diazotrophicus strain=H4X	4749	Staphylococcus aureus strain=st1553	587	0.110007496
GCTGTCAAGTTGCCGA	1592	Pelolinea submarina strain=DSM 23923	1127	Mycobacteroides abscessus strain=G213	465	0.292085427
AGCAGTACGCAACATG	3233	Mycobacteroides abscessus strain=G213	3158	Streptococcus pyogenes strain=K11898	75	0.023198268
ACCAACCGAATATTCC	3048	Escherichia coli strain=BA3358	1642	Acinetobacter baumannii strain=2015ZJAB1	1406	0.461286089
TACAATCGAAACGTCT	4349	Helicobacter pylori strain=B362	3885	Mycobacterium tuberculosis strain=Bir 256	464	0.106691193
GTAGACAATTGCCGGG	9839	Pseudomonas aeruginosa strain=1608	5487	Enterococcus faecium strain=EF_540	4352	0.442321374
TGTCGAGCTAAGTATA	9980	Shigella sonnei strain=AP274	8255	Mycolicibacterium hippocampi strain=DL	1725	0.172845691
GCGAGTAGGTCACGAA	5171	Streptococcus agalactiae strain=SG2R1	5027	Xylella fastidiosa subsp. multiplex strain=XF-3960/18	144	0.027847612
CGGTATGAGGCATCCT	5332	Enterococcus faecium strain=EF_540	5141	Microbacterium yannicii strain=JCM 18959	191	0.035821455
ATTAGCTATTGGTGCT	2239	Salmonella enterica subsp. enterica serovar Typhimurium strain=sg_wt6	1830	Burkholderia pseudomallei strain=B-296-02-1-09	409	0.182670835
GTCCCGGTTTCCAATC	4523	Enterococcus faecium strain=UAMSEF_52	4367	Gilliamella sp. W8128 strain=W8128	156	0.034490382
GAAGCATCTTTCTCTA	4018	Lactiplantibacillus plantarum strain=Y2-1	3016	Escherichia coli strain=HH18S	1002	0.2493778
GACGCGACGGGAATTT	2782	Photobacterium damselae subsp. damselae strain=JM-2017	1859	Chromobacterium vaccinii strain=MWU328	923	0.331775701
TGTTGAAAGCCCGCTT	2085	Escherichia coli strain=NS-P028	1158	Pseudomonas amygdali pv. myricae strain=ICMP7118	927	0.444604317
CGTACCAATCTCCGCG	1594	Methylotetracoccus oryzae strain=C50C1	900	Salmonella enterica subsp. enterica serovar Typhimurium strain=sg_wt6	694	0.435382685
TTTTTTTCCTTTGTGA	6088	Campylobacter jejuni strain=Shff_H-m_2000	4140	Pseudomonas viridiflava	1948	0.319973719
CAGGGTCCCAGACTTG	2455	Salmonella enterica subsp. enterica serovar Panama strain=Sal-3971	1502	Mycobacterium tuberculosis strain=CG21	953	0.388187373
CCTGAGTTATCCGTAC	8934	Mycobacterium tuberculosis strain=97373	7077	Mycobacterium tuberculosis strain=Bir 256	1857	0.207857623
CTAAGTAGATCACGGC	2833	Helicobacter pylori strain=MHP30	2167	Staphylococcus aureus C2928 strain=C2928	666	0.235086481
AGAACCTGGAGCGCAG	8393	Brucella melitensis strain=Bruxj09	5121	Mycobacterium tuberculosis TKK_04_0141 strain=TKK_04_0141	3272	0.389848683
CTTTGTCGATTGAGCT	8263	Pediococcus acidilactici strain=FAM22258	7990	Staphylococcus warneri strain=SNUC 2140	273	0.033038848
GCGACCAGATCGGTCC	1753	Escherichia coli strain=HH18S	1539	Mycoplasma ovipneumoniae strain=TC8	214	0.12207644
CTCATCCAATTACAGG	9828	Acinetobacter baumannii strain=SP1649	9160	Flavimobilis marinus strain=CGMCC 1.3457	668	0.067969068
GGTTTTTTAGCACAAA	6517	Cronobacter sakazakii strain=HA18012	5477	Pontibacter diazotrophicus strain=H4X	1040	0.15958263
TGTGCGTGAATGCAGT	1146	Klebsiella pneumoniae strain=BP10616	731	Streptococcus mitis strain=E689	415	0.362129145
AGTGGTACCTTGTTAC	3218	Mobiluncus curtisii strain=22	2865	Enterococcus faecium strain=EF_540	353	0.109695463
TAAAACAGTACTTTTC	8612	Agrobacterium tumefaciens strain=16-280-1b	5594	Vibrio sp. 10N.286.48.B7 strain=10N.286.48.B7	3018	0.350441245
AAACCCTATTCCATGG	5055	Mycolicibacterium hippocampi strain=DL	4669	Pseudomonas amygdali pv. myricae strain=ICMP7118	386	0.07636004
CTCCGACTGAGGCCTC	2414	Streptomyces sp. UH6 strain=UH6	2381	Mycobacterium tuberculosis strain=01-R1404	33	0.013670257
CGCAGTCATTAGGCTT	8968	Allocatelliglobosispora scoriae strain=DSM 45362	6801	Vibrio sp. 10N.286.48.B7 strain=10N.286.48.B7	2167	0.241636931
AATTTTCAATCTCTTA	9047	Flavimobilis marinus strain=CGMCC 1.3457	8701	Cronobacter sakazakii strain=HA18012	346	0.038244722
AATAAGACATCCAAGA	6677	Acinetobacter seifertii strain=AS49	3885	Pontibacter diazotrophicus strain=H4X	2792	0.418151865
ATCCTAGAGGCGTCAC	7420	Xylella fastidiosa subsp. multiplex strain=XF-3960/18	6883	Leptospira interrogans serovar Copenhageni str. Fiocruz LV2811 strain=Fiocruz LV2811	537	0.072371968
GGGTCGGGCCTGAGGG	1125	Salmonella enterica subsp. enterica serovar Enteritidis strain=261	725	Cronobacter sakazakii strain=HA18012	400	0.355555556
AAGATAAAAAATACTA	3715	Serratia marcescens strain=MGH245	2540	Staphylococcus aureus strain=SauR81	1175	0.31628533
ACCCGGCCCTGCGCAC	2084	Vibrio navarrensis strain=VN-0392	1742	Mycobacterium tuberculosis strain=Bir 256	342	0.164107486
ACAAAATACCATGGAT	9207	Yersinia pestis strain=S19980039	7277	Shigella sonnei strain=H101700383	1930	0.209623113
CCGCCTTGACAACGCG	6279	Microbacterium yannicii strain=JCM 18959	3336	Agrobacterium tumefaciens strain=16-280-1b	2943	0.468705208
CCATCTGATCCTAACC	4945	Gilliamella sp. W8128 strain=W8128	2564	Bacillus anthracis strain=2000031023	2381	0.481496461
GCTTAGAAACAGTAGC	8316	Desulfobulbus oligotrophicus strain=Prop6	7250	Staphylococcus aureus strain=st1553	1066	0.128186628
CCTCCGTCTGACTTGT	9066	Microlunatus spumicola strain=DSM 21308	7874	Pasteurella multocida strain=USDA-ARS-USMARC-59910	1192	0.131480256
ATCGCGCACCAGTGAT	5867	Mycobacterium tuberculosis strain=CG21	4378	Campylobacter jejuni strain=Shff_H-m_2000	1489	0.253792398
AATGGACCCGAATACG	6946	Escherichia coli strain=MS10667	5270	Salmonella enterica subsp. enterica serovar Panama strain=Sal-3971	1676	0.241289951
CGCAATACCATCAGGG	9820	Staphylococcus aureus strain=SauR81	8762	Escherichia coli strain=UM128	1058	0.107739308
CTGACCTACCAAAACC	8310	Streptococcus mitis strain=E689	4370	Pseudomonas aeruginosa strain=1608	3940	0.474127557
GGGGCCAGTTTTTGCT	8610	Staphylococcus aureus strain=st1553	8061	Salmonella enterica subsp. enterica serovar Typhimurium strain=sg_wt6	549	0.063763066
TCTTTGCCTAGCTGCA	9067	Klebsiella oxytoca strain=2880STDY5682743	8874	Staphylococcus aureus C2928 strain=C2928	193	0.021285982
TGGGTAGCATGTTGCA	6971	Micromonospora aurantiaca strain=DSM 45487	4836	Burkholderia pseudomallei strain=B-296-02-1-09	2135	0.306268828
TACCTAGCAGCCGAGC	6227	Acinetobacter baumannii strain=Ab86	5174	Chromobacterium vaccinii strain=MWU328	1053	0.169102296
TAGGGCCGTACACTCT	2154	Salmonella enterica	1683	Pasteurella multocida strain=USDA-ARS-USMARC-59910	471	0.218662953
GTCGGAGCGGGTTTAC	1358	Klebsiella pneumoniae strain=4300STDY6470476	937	Desulfobulbus oligotrophicus strain=Prop6	421	0.310014728
TATACATCCCCGAAAA	8781	Burkholderia pseudomallei strain=B-296-02-1-09	7297	Methylotetracoccus oryzae strain=C50C1	1484	0.169001253
TGCGAGCATGCACGAG	1969	Pseudomonas viridiflava	1176	Staphylococcus aureus C2928 strain=C2928	793	0.402742509
AGGTACAAATGAAAAC	3016	Yersinia pseudotuberculosis strain=NCTC10275	2228	Staphylococcus aureus strain=st1553	788	0.26127321
TGAGTCTGAAGTATCG	1263	Streptococcus pyogenes strain=K11898	908	jejuni strain=CJ677CC024	355	0.281076801
CAAGACGCAACGACAA	5478	Fournierella massiliensis	4173	Pseudomonas viridiflava	1305	0.23822563
TGAATCCTCCCTGGGA	2312	Leptospira interrogans serovar Copenhageni str. Fiocruz LV2811 strain=Fiocruz LV2811	1357	Escherichia coli strain=UM128	955	0.413062284
GGGATCCCGACACTAC	8800	Xanthomonas axonopodis pv. manihotis str. CIO151 strain=CIO151	6887	Acinetobacter baumannii strain=2015ZJAB1	1913	0.217386364
CATTTGTTATGTAAGG	8789	Streptococcus agalactiae FSL S3-170 strain=FSL S3-170	5619	Klebsiella pneumoniae strain=4300STDY6470476	3170	0.36067812
TCGTCTGCATGGCCTT	6459	Streptococcus pyogenes ABC020057168 strain=ABC020057168	5982	Photobacterium damselae subsp. damselae strain=JM-2017	477	0.073850441
ATTGGGAAGCAGAACG	2036	Staphylococcus aureus C2928 strain=C2928	1568	Micromonospora aurantiaca strain=DSM 45487	468	0.229862475
AGTTTCTAGAAGTCAT	5462	Mycobacterium tuberculosis TKK_04_0141 strain=TKK_04_0141	3555	Paenibacillus sp. 32352 strain=32352	1907	0.349139509
TCAAAGATATCAACCT	8546	Porphyromonas crevioricanis strain=COT-253 OH1447	7232	Helicobacter pylori strain=MHP30	1314	0.153756143
TCGCAACCTTGAAACC	5604	Staphylococcus aureus strain=Gv69	5457	Escherichia coli strain=NS-P028	147	0.026231263
TTTAGCCGTAATGTCT	2447	Bacillus anthracis strain=2000031023	2369	Staphylococcus aureus strain=Gv69	78	0.031875766
CATTCAAGAGTCTTCG	3400	Chromobacterium vaccinii strain=MWU328	2809	Bacillus sp. 7705b strain=7705b	591	0.173823529
ACGCTGTGGACGCCAC	7382	Pseudomonas aeruginosa strain=Pae_CF67.07o	5079	Staphylococcus aureus C2928 strain=C2928	2303	0.311975075
TGGGCGTGACCAGAAC	4325	Escherichia coli strain=1187_ECOL	4025	Micromonospora aurantiaca strain=DSM 45487	300	0.069364162
GAGCCTCCGACTTCAT	9592	Streptococcus pneumoniae strain=SMRU2126	6793	Staphylococcus aureus strain=SauR81	2799	0.291805671
AAGGTTCGGCGAGTCT	5012	Streptococcus pneumoniae strain=SMRU2312	2922	Leptospira interrogans serovar Copenhageni str. Fiocruz LV2811 strain=Fiocruz LV2811	2090	0.416999202
TAGGACTGTACGTATC	5095	Shigella sonnei strain=H101700383	3870	Vibrio sp. 10N.286.48.B7 strain=10N.286.48.B7	1225	0.240431796
TAGCAGCACCTGAATG	5278	Lysinibacillus sp. ZYM-1 strain=ZYM-1	3603	Flavimobilis marinus strain=CGMCC 1.3457	1675	0.317355059
CCGCCGTCTTGGAGGC	4272	Streptococcus pneumoniae strain=SMRU2473	4195	Pseudomonas aeruginosa strain=1608	77	0.018024345
TTCCTAGGCACTAGGA	4236	Salmonella enterica subsp. enterica serovar Typhi strain=09-2597	3738	Klebsiella pneumoniae strain=BP10616	498	0.117563739
CTAGACCCACCACCCA	9704	Mycobacterium tuberculosis strain=Bir 256	9200	Streptococcus pyogenes strain=K11898	504	0.051937345
GCCTACGGTGAGCCTT	7797	Pseudomonas amygdali pv. myricae strain=ICMP7118	4765	Escherichia coli strain=QH_F6_1	3032	0.388867513
TCATTCAACAATGTCC	5129	jejuni strain=CJ677CC024	3432	Pseudomonas aeruginosa strain=1608	1697	0.330863716
ACACCACCTATTTCTA	3920	Salmonella enterica subsp. enterica serovar Typhimurium strain=MHM112	2735	Xanthomonas axonopodis pv. manihotis str. CIO151 strain=CIO151	1185	0.302295918
GAGAGGTTCCATTTTA	2562	Escherichia coli strain=UM128	2156	Lactiplantibacillus plantarum strain=Y2-1	406	0.158469945
CCGATGTGAAGGCCTT	4845	Escherichia coli strain=cattle2	3935	Klebsiella pneumoniae subsp. pneumoniae strain=KPCRETH12	910	0.187822497
AACTCCCGTTTCGCAA	3292	Acinetobacter baumannii strain=2015ZJAB1	2241	Cronobacter sakazakii strain=HA18012	1051	0.319258809
GGACGCACTCTTAAGC	5965	Mycolicibacterium monacense strain=852013-50142_SCH4511227	5514	Agrobacterium tumefaciens strain=16-280-1b	451	0.075607712
CCACTTCGCTTACGTC	2836	Mycoplasma ovipneumoniae strain=TC8	1951	Escherichia coli strain=1187_ECOL	885	0.312059238
ACAAGAAACGGCGTGC	8958	Mycobacterium tuberculosis strain=01-R1404	6875	Photobacterium damselae subsp. damselae strain=JM-2017	2083	0.232529582
GACTTTAGTCTGAACC	1554	Mycoplasma bovis strain=2497MB	1516	Escherichia coli strain=MOD1-EC5633	38	0.024453024
GTAGGTCCGCATCCTT	4781	Paenibacillus sp. 32352 strain=32352	2758	Escherichia coli strain=MOD1-EC2417	2023	0.423133236
AAGCTCGGAATCATAT	6972	Corynebacterium diphtheriae strain=700a	6146	Mycobacterium tuberculosis TKK_04_0141 strain=TKK_04_0141	826	0.118473896
AACTGTATGTACAGTG	1755	Vibrio anguillarum strain=87-9-116	1090	Escherichia coli strain=BA3358	665	0.378917379
TCAGTAAGCTGCATTC	1503	Escherichia coli strain=MOD1-EC5633	1220	Klebsiella pneumoniae strain=4300STDY6470476	283	0.188290086
TATATATCTCGAAAAT	4589	Klebsiella pneumoniae subsp. pneumoniae strain=KPCRETH12	4114	Staphylococcus aureus strain=st1553	475	0.10350839
GCTGAGGCTCTTGGTT	7106	Rhodococcus sp. 06-412-2B strain=06-412-2B	7065	Burkholderia pseudomallei strain=B-296-02-1-09	41	0.005769772
CCATAGTGGCCAAGTA	3513	Bacillus sp. 7705b strain=7705b	2715	Streptococcus agalactiae strain=SG2R1	798	0.227156277
AACTAAACCGGCATTT	8024	Campylobacter sp. 111 strain=111	5499	Pelolinea submarina strain=DSM 23923	2525	0.314680957
CCAATTCATGTTCCTA	4771	Escherichia coli strain=MOD1-EC2417	3401	Helicobacter pylori strain=B362	1370	0.287151541
GTGGCGTTGAGTGTTG	5063	Pasteurella multocida strain=USDA-ARS-USMARC-59910	2590	Streptococcus agalactiae FSL S3-170 strain=FSL S3-170	2473	0.488445586
AGCGAGGCGACACTCC	8990	Pasteurella multocida strain=USDA-ARS-USMARC-59962	8200	Streptococcus agalactiae FSL S3-170 strain=FSL S3-170	790	0.087875417
TAAAGTCGGTACGTCA	4103	Vibrio sp. 10N.286.48.B7 strain=10N.286.48.B7	3253	Pseudomonas aeruginosa strain=1608	850	0.207165489
GAATCTGGATTGGCCC	7781	Escherichia coli strain=QH_F6_1	5714	Porphyromonas crevioricanis strain=COT-253 OH1447	2067	0.265647089
TGTACCCCATACAGCG	1060	Salmonella enterica subsp. enterica serovar Weltevreden strain=CNGD2016012	962	Escherichia coli strain=MS10667	98	0.09245283
ACGCACGTGTCTCAAG	8902	Staphylococcus warneri strain=SNUC 2140	7601	Brucella melitensis strain=Bruxj09	1301	0.146146933
TGGGAGATGAGCCCTT	1254	Pontibacter diazotrophicus strain=H4X	1003	Microbacterium yannicii strain=JCM 18959	251	0.20015949
GTAGTACAAGACAAGT	3972	Pelolinea submarina strain=DSM 23923	2202	Mycobacterium tuberculosis strain=97373	1770	0.445619335
CGTGCCTGGAGCAAAT	9890	Mycobacteroides abscessus strain=G213	9584	jejuni strain=CJ677CC024	306	0.030940344
TAGATACGAGTATTCC	1421	Escherichia coli strain=BA3358	1131	Streptococcus pneumoniae strain=SMRU2126	290	0.204081633
ACGAGTCGTTGGCTCG	8575	Helicobacter pylori strain=B362	4592	Bacillus sp. 7705b strain=7705b	3983	0.464489796
AGGAAGGAGCTACGGA	6030	Pseudomonas aeruginosa strain=1608	5249	Leptospira interrogans serovar Copenhageni str. Fiocruz LV2811 strain=Fiocruz LV2811	781	0.129519071
GGTAGAAGTCTCCTGA	2419	Shigella sonnei strain=AP274	1408	Salmonella enterica subsp. enterica serovar Enteritidis strain=261	1011	0.417941298
CCAGTATATACTATTG	4810	Streptococcus agalactiae strain=SG2R1	3816	Escherichia coli strain=UM128	994	0.206652807
TGTAAAGCGTACTGAA	9446	Enterococcus faecium strain=EF_540	5168	Chromobacterium vaccinii strain=MWU328	4278	0.452890112
AACTTTGCGGCTTCCA	8079	Salmonella enterica subsp. enterica serovar Typhimurium strain=sg_wt6	6466	Mycobacterium tuberculosis TKK_04_0141 strain=TKK_04_0141	1613	0.199653422
TCGCATATTAGGACGC	1955	Enterococcus faecium strain=UAMSEF_52	1281	Bacillus sp. 7705b strain=7705b	674	0.344757033
CTTCCCAGGCTCGCCT	5869	Lactiplantibacillus plantarum strain=Y2-1	3573	Salmonella enterica subsp. enterica serovar Enteritidis strain=261	2296	0.391208042
GTCAGGCTTTTGCGAA	8669	Photobacterium damselae subsp. damselae strain=JM-2017	7166	Pseudomonas aeruginosa strain=Pae_CF67.07o	1503	0.173376399
ACTAGTGAAGAAACCC	1256	Escherichia coli strain=NS-P028	681	Pseudomonas viridiflava	575	0.457802548
CTAAGAGTTCCACGTC	5950	Methylotetracoccus oryzae strain=C50C1	4680	Streptococcus pyogenes ABC020057168 strain=ABC020057168	1270	0.213445378
GAAAGGGCGTAACTCC	6781	Campylobacter jejuni strain=Shff_H-m_2000	5199	Salmonella enterica subsp. enterica serovar Panama strain=Sal-3971	1582	0.233298923
GTGGTGCAAAATTCTG	7760	Salmonella enterica subsp. enterica serovar Panama strain=Sal-3971	4230	Desulfobulbus oligotrophicus strain=Prop6	3530	0.454896907
TGTTTAGCGAAGTCAG	9584	Mycobacterium tuberculosis strain=97373	6575	Desulfobulbus oligotrophicus strain=Prop6	3009	0.313960768
GTTCTGAATATCCGAG	6883	Helicobacter pylori strain=MHP30	6740	Lysinibacillus sp. ZYM-1 strain=ZYM-1	143	0.020775824
GTTGAAGAAGGATCTA	2016	Brucella melitensis strain=Bruxj09	1172	Streptomyces sp. UH6 strain=UH6	844	0.418650794
AACCTCACACGGTTTT	9682	Pediococcus acidilactici strain=FAM22258	6073	Salmonella enterica subsp. enterica serovar Weltevreden strain=CNGD2016012	3609	0.372753563
AGTCTAGTGAATGCCC	4622	Escherichia coli strain=HH18S	4061	Pelolinea submarina strain=DSM 23923	561	0.121376028
GTCAACCAAAGTCACT	4434	Acinetobacter baumannii strain=SP1649	3366	Klebsiella oxytoca strain=2880STDY5682743	1068	0.240866035
GCCACGCCTCTATCCC	7105	Cronobacter sakazakii strain=HA18012	4915	Lactiplantibacillus plantarum strain=Y2-1	2190	0.308233638
ATGTGGATTAAGACAG	3346	Klebsiella pneumoniae strain=BP10616	2518	Bacillus sp. 7705b strain=7705b	828	0.247459653
GGTCAGAAGATTAAAG	9110	Mobiluncus curtisii strain=22	9057	Pelolinea submarina strain=DSM 23923	53	0.005817783
TCAAACCTCAAAGCAC	6280	Agrobacterium tumefaciens strain=16-280-1b	6270	Acinetobacter baumannii strain=2015ZJAB1	10	0.001592357
ACTAATCCCATAGGGA	1162	Mycolicibacterium hippocampi strain=DL	718	Streptococcus pneumoniae strain=SMRU2126	444	0.382099828
TGGCACGTGCACCTAG	5742	Streptomyces sp. UH6 strain=UH6	3911	Staphylococcus aureus strain=Gv69	1831	0.31887844
TGATATCCGGGAGGAA	2388	Allocatelliglobosispora scoriae strain=DSM 45362	2000	Streptococcus pyogenes strain=K11898	388	0.162479062
TCCGAGTCGAAGAAAC	7534	Flavimobilis marinus strain=CGMCC 1.3457	5627	Microlunatus spumicola strain=DSM 21308	1907	0.253119193
TGCATTTGAAGACCTT	2959	Acinetobacter seifertii strain=AS49	2388	Helicobacter pylori strain=MHP30	571	0.192970598
CAGCTACTACATGTAA	8746	Xylella fastidiosa subsp. multiplex strain=XF-3960/18	7820	Fournierella massiliensis	926	0.105876972
CATGGCTGAACTGTGG	2326	Salmonella enterica subsp. enterica serovar Enteritidis strain=261	1773	Staphylococcus warneri strain=SNUC 2140	553	0.237747206
CATACTAACTGAAGTC	3226	Serratia marcescens strain=MGH245	1646	Mycoplasma bovis strain=2497MB	1580	0.489770614
ATGGAGGCACGCCACT	3567	Vibrio navarrensis strain=VN-0392	1949	Pelolinea submarina strain=DSM 23923	1618	0.453602467
ATACTAGTGGTGGATC	2252	Yersinia pestis strain=S19980039	1390	Bacillus anthracis strain=2000031023	862	0.38277087
CGCCACTACGAGGTAC	9868	Microbacterium yannicii strain=JCM 18959	7081	Klebsiella oxytoca strain=2880STDY5682743	2787	0.28242805
TTTTCGAGACTCTTTT	6330	Gilliamella sp. W8128 strain=W8128	6059	Klebsiella pneumoniae subsp. pneumoniae strain=KPCRETH12	271	0.042812006
AATTAACATACCGGCA	9834	Desulfobulbus oligotrophicus strain=Prop6	6785	Salmonella enterica subsp. enterica serovar Enteritidis strain=261	3049	0.310046776
CGCTCGTGCCGCATCT	1369	Microlunatus spumicola strain=DSM 21308	801	Klebsiella oxytoca strain=2880STDY5682743	568	0.414901388
AAGATGCAAATTCGTA	2551	Mycobacterium tuberculosis strain=CG21	2456	Yersinia pseudotuberculosis strain=NCTC10275	95	0.037240298
CAGGAACGATGTCAGT	9846	Escherichia coli strain=MS10667	8026	Mycoplasma bovis strain=2497MB	1820	0.184846638
TCGTCAGCGCGGCTGG	8344	Staphylococcus aureus strain=SauR81	5788	Klebsiella oxytoca strain=2880STDY5682743	2556	0.3063279
ACTCGGTATATGAAAG	4014	Streptococcus mitis strain=E689	3339	Klebsiella pneumoniae strain=BP10616	675	0.168161435
CATTACGCTAGGGTCC	2084	Staphylococcus aureus strain=st1553	1388	Escherichia coli strain=cattle2	696	0.333973129
CTACCTTTATCCTATT	6549	Klebsiella oxytoca strain=2880STDY5682743	4712	Mycobacterium tuberculosis strain=01-R1404	1837	0.28050084
GAAGTGTTAGGTACCC	2819	Micromonospora aurantiaca strain=DSM 45487	2615	Escherichia coli strain=cattle2	204	0.072366087
CGAGTGGCTCGCGCGT	8697	Acinetobacter baumannii strain=Ab86	5675	Streptomyces sp. UH6 strain=UH6	3022	0.347476141
GATGGAAACATTGTCT	3885	Salmonella enterica	2997	jejuni strain=CJ677CC024	888	0.228571429
CACCGTGAGGGGAAAC	8860	Klebsiella pneumoniae strain=4300STDY6470476	4972	Mycobacterium tuberculosis strain=Bir 256	3888	0.438826185
GAAGGTAACGTGGCCG	8284	Burkholderia pseudomallei strain=B-296-02-1-09	6978	Streptococcus agalactiae strain=SG2R1	1306	0.157653308
TTTGACCGCCTAGAAC	7888	Pseudomonas viridiflava	7307	Enterococcus faecium strain=UAMSEF_52	581	0.073656187
AGTCCCCATAGTGACT	2268	Yersinia pseudotuberculosis strain=NCTC10275	1589	Staphylococcus aureus strain=st1553	679	0.299382716
TACGTAGTGGCGAGCT	7881	Streptococcus pyogenes strain=K11898	6023	Yersinia pseudotuberculosis strain=NCTC10275	1858	0.235756884
GCTTATGTACTCGGCT	6508	Fournierella massiliensis	6144	Micromonospora aurantiaca strain=DSM 45487	364	0.055931162
GGTTCTGTGCAGTGCA	4400	Leptospira interrogans serovar Copenhageni str. Fiocruz LV2811 strain=Fiocruz LV2811	2976	Pseudomonas aeruginosa strain=1608	1424	0.323636364
GTGCGGGTTGTTCAGG	3534	Xanthomonas axonopodis pv. manihotis str. CIO151 strain=CIO151	1979	Pediococcus acidilactici strain=FAM22258	1555	0.440011319
GCCAGTCGGTTACTTA	1173	Streptococcus agalactiae FSL S3-170 strain=FSL S3-170	629	Pelolinea submarina strain=DSM 23923	544	0.463768116
CTTTGTCAAAAGTCAG	5686	Streptococcus pyogenes ABC020057168 strain=ABC020057168	4962	Escherichia coli strain=HH18S	724	0.127330285
TGATACTTATCTCCGA	2768	Staphylococcus aureus C2928 strain=C2928	2755	Streptococcus pyogenes ABC020057168 strain=ABC020057168	13	0.004696532
GCGCCGATCATTGTCG	8631	Mycobacterium tuberculosis TKK_04_0141 strain=TKK_04_0141	8528	Pasteurella multocida strain=USDA-ARS-USMARC-59910	103	0.011933727
GGTACAAATCAATATG	7087	Porphyromonas crevioricanis strain=COT-253 OH1447	4343	Helicobacter pylori strain=MHP30	2744	0.387187809
TAGTACGCGCATCGCC	7074	Staphylococcus aureus strain=Gv69	5427	Bacillus sp. 7705b strain=7705b	1647	0.232824427
AAAATATGAGCCAACG	1841	Bacillus anthracis strain=2000031023	1600	Mycobacteroides abscessus strain=G213	241	0.130907116
TTGTGCTGTGGCACTA	9769	Chromobacterium vaccinii strain=MWU328	9359	Mycoplasma bovis strain=2497MB	410	0.041969495
TCTGCCGTTACCAGCC	4254	Pseudomonas aeruginosa strain=Pae_CF67.07o	2567	Mycobacterium tuberculosis strain=97373	1687	0.396567936
CGCTAACGTTCGAAAG	3704	Escherichia coli strain=1187_ECOL	2225	Acinetobacter baumannii strain=SP1649	1479	0.399298056
AAATTTGACCATCTTT	4925	Streptococcus pneumoniae strain=SMRU2126	4140	Rhodococcus sp. 06-412-2B strain=06-412-2B	785	0.159390863
AATACCCTCACGATGT	7650	Streptococcus pneumoniae strain=SMRU2312	5413	Staphylococcus aureus strain=SauR81	2237	0.292418301
GTGAACAGCGCAATTG	7212	Shigella sonnei strain=H101700383	5370	Vibrio sp. 10N.286.48.B7 strain=10N.286.48.B7	1842	0.255407654
AACAGAGTTGTTGTAT	7107	Lysinibacillus sp. ZYM-1 strain=ZYM-1	6311	Campylobacter sp. 111 strain=111	796	0.112002251
ATATTAGCACGTCACC	3542	Streptococcus pneumoniae strain=SMRU2473	2718	Helicobacter pylori strain=B362	824	0.232636928
GGGCTCGGTAACTTAG	8240	Salmonella enterica subsp. enterica serovar Typhi strain=09-2597	5450	Gilliamella sp. W8128 strain=W8128	2790	0.338592233
AGTGGATTTATCAATC	6373	Mycobacterium tuberculosis strain=Bir 256	4139	Pseudomonas aeruginosa strain=Pae_CF67.07o	2234	0.350541346
ATTGAGTAACTGTGTG	3665	Pseudomonas amygdali pv. myricae strain=ICMP7118	3100	Xylella fastidiosa subsp. multiplex strain=XF-3960/18	565	0.154160982
TGTCCGCGGACAACAC	4351	jejuni strain=CJ677CC024	3145	Streptococcus agalactiae FSL S3-170 strain=FSL S3-170	1206	0.27717766
GTTACAATCGTTTTCT	2041	Salmonella enterica subsp. enterica serovar Typhimurium strain=MHM112	1692	Staphylococcus aureus strain=st1553	349	0.17099461
CGTATACAATTACGTG	9090	Escherichia coli strain=UM128	6977	Escherichia coli strain=HH18S	2113	0.232453245
TAATTAGCGGGGGCCA	7165	Escherichia coli strain=cattle2	6765	Streptococcus pneumoniae strain=SMRU2473	400	0.055826936
CATCCGGATGGACTGA	9308	Acinetobacter baumannii strain=2015ZJAB1	8466	Staphylococcus aureus C2928 strain=C2928	842	0.09045982
GTTCGAGGCCGCCAGC	9065	Mycolicibacterium monacense strain=852013-50142_SCH4511227	8605	Agrobacterium tumefaciens strain=16-280-1b	460	0.050744622
TGAGTGGAGGCCGCAA	6764	Mycoplasma ovipneumoniae strain=TC8	6268	Bacillus sp. 7705b strain=7705b	496	0.073329391
ATGGAAGTTCTTTCTG	7172	Mycobacterium tuberculosis strain=01-R1404	4228	Microbacterium yannicii strain=JCM 18959	2944	0.41048522
CCACGTTTCAATCAAA	4256	Mycoplasma bovis strain=2497MB	2625	Staphylococcus aureus C2928 strain=C2928	1631	0.383223684
CTTCGGGTGGTCTGGT	5646	Paenibacillus sp. 32352 strain=32352	4318	Gilliamella sp. W8128 strain=W8128	1328	0.235210769
ACCCATAGGGGAAAGA	4488	Corynebacterium diphtheriae strain=700a	3643	Helicobacter pylori strain=B362	845	0.188279857
CGGATCTATCTGCTAT	9375	Vibrio anguillarum strain=87-9-116	6071	Burkholderia pseudomallei strain=B-296-02-1-09	3304	0.352426667
CGGATCTCGGAGATAA	1699	Escherichia coli strain=MOD1-EC5633	1207	Mycobacterium tuberculosis strain=Bir 256	492	0.289582107
GAGTGTATGTGTCTGG	5317	Klebsiella pneumoniae subsp. pneumoniae strain=KPCRETH12	2857	Klebsiella oxytoca strain=2880STDY5682743	2460	0.462666917
CGCGGTAATTGCGATA	2882	Rhodococcus sp. 06-412-2B strain=06-412-2B	2434	Vibrio navarrensis strain=VN-0392	448	0.155447606
TAAGCGGATGACCTAA	7392	Bacillus sp. 7705b strain=7705b	5005	Brucella melitensis strain=Bruxj09	2387	0.322916667
GCTGCCGACCCCCCGG	1408	Campylobacter sp. 111 strain=111	1110	Porphyromonas crevioricanis strain=COT-253 OH1447	298	0.211647727
CTGTCCAAGTGTACCG	6889	Escherichia coli strain=MOD1-EC2417	6857	Klebsiella pneumoniae subsp. pneumoniae strain=KPCRETH12	32	0.004645086
CTAGTTCTACGCAGGC	5729	Pasteurella multocida strain=USDA-ARS-USMARC-59910	4911	Desulfobulbus oligotrophicus strain=Prop6	818	0.142782335
TTAATCTCGCGCACCC	8124	Pasteurella multocida strain=USDA-ARS-USMARC-59962	6047	Escherichia coli strain=cattle2	2077	0.255662235
CGACCGTTAGTAAGGC	1281	Vibrio sp. 10N.286.48.B7 strain=10N.286.48.B7	1176	Staphylococcus aureus strain=Gv69	105	0.081967213
AGAAATGGACGGTGTA	9496	Escherichia coli strain=QH_F6_1	7531	Agrobacterium tumefaciens strain=16-280-1b	1965	0.206929233
AAGTGACTATTTAACC	9333	Salmonella enterica subsp. enterica serovar Weltevreden strain=CNGD2016012	8179	Acinetobacter seifertii strain=AS49	1154	0.123647273
CAGCGTACGCCGTATG	3945	Staphylococcus warneri strain=SNUC 2140	3421	Acinetobacter baumannii strain=SP1649	524	0.132826362
TCCCTCGTTCGCCCAT	5260	Pontibacter diazotrophicus strain=H4X	3692	Micromonospora aurantiaca strain=DSM 45487	1568	0.298098859
TACTCCAATCGCACCG	1807	Pelolinea submarina strain=DSM 23923	1217	Yersinia pseudotuberculosis strain=NCTC10275	590	0.326508024
TACAGGTCGAGCCGGA	6250	Mycobacteroides abscessus strain=G213	3963	Xylella fastidiosa subsp. multiplex strain=XF-3960/18	2287	0.36592
GTTCAGTCGGTGGGCG	5306	Escherichia coli strain=BA3358	4659	Mobiluncus curtisii strain=22	647	0.121937429
ATATAGTAGTGGGGTA	3584	Helicobacter pylori strain=B362	1861	Staphylococcus aureus strain=SauR81	1723	0.480747768
CTTTGAAAGATTCAGC	7385	Pseudomonas aeruginosa strain=1608	6798	Enterococcus faecium strain=EF_540	587	0.079485443
TGACTGTTCAACCGAG	9030	Shigella sonnei strain=AP274	7602	Escherichia coli strain=NS-P028	1428	0.158139535
GGTTACTAGCTCTGAT	1363	Streptococcus agalactiae strain=SG2R1	930	Gilliamella sp. W8128 strain=W8128	433	0.317681585
CTCACGTGCCCCGATG	4453	Enterococcus faecium strain=EF_540	2773	Mycobacterium tuberculosis strain=01-R1404	1680	0.377273748
GCAGCGTGATATTCCG	8538	Salmonella enterica subsp. enterica serovar Typhimurium strain=sg_wt6	5213	Mycobacterium tuberculosis TKK_04_0141 strain=TKK_04_0141	3325	0.389435465
GGCGCGTGGAAGACCG	8204	Enterococcus faecium strain=UAMSEF_52	5152	Pelolinea submarina strain=DSM 23923	3052	0.372013652
CGCTCTACCGTACGTA	1182	Lactiplantibacillus plantarum strain=Y2-1	792	Staphylococcus aureus strain=st1553	390	0.329949239
CAATAGATAGCTCCGT	1410	Photobacterium damselae subsp. damselae strain=JM-2017	1318	Serratia marcescens strain=MGH245	92	0.065248227
GTATGATTCTCTGGAC	8778	Escherichia coli strain=NS-P028	6642	Vibrio navarrensis strain=VN-0392	2136	0.243335612
GTGTCCAAGCCGCATG	5953	Methylotetracoccus oryzae strain=C50C1	5110	Salmonella enterica subsp. enterica serovar Enteritidis strain=261	843	0.141609273
GATTTGGCCACGCTTT	4482	Campylobacter jejuni strain=Shff_H-m_2000	3290	Streptococcus pneumoniae strain=SMRU2126	1192	0.2659527
AGAATGGCGTAAAAGG	9931	Salmonella enterica subsp. enterica serovar Panama strain=Sal-3971	7029	Klebsiella pneumoniae strain=BP10616	2902	0.292216292
TGAATATCGTGGGATA	8935	Mycobacterium tuberculosis strain=97373	7945	Streptomyces sp. UH6 strain=UH6	990	0.110800224
CACAATCCTTGTCAGC	6781	Helicobacter pylori strain=MHP30	6593	Bacillus sp. 7705b strain=7705b	188	0.027724524
AGTACTAATTTACTGA	9530	Brucella melitensis strain=Bruxj09	8827	Streptococcus mitis strain=E689	703	0.073767051
GGAGTTTATGGTTAGT	7392	Pediococcus acidilactici strain=FAM22258	4667	Leptospira interrogans serovar Copenhageni str. Fiocruz LV2811 strain=Fiocruz LV2811	2725	0.368641775
CCCATACTTTTACCCG	9181	Escherichia coli strain=HH18S	5730	Salmonella enterica subsp. enterica serovar Typhi strain=09-2597	3451	0.37588498
AGAGTACCGGACTAAA	5824	Acinetobacter baumannii strain=SP1649	4901	Salmonella enterica subsp. enterica serovar Typhi strain=09-2597	923	0.158482143
TCTATCCTTAAGAATC	7772	Cronobacter sakazakii strain=HA18012	6036	Mycobacteroides abscessus strain=G213	1736	0.223365929
CGTGCGTTGACAATTT	9573	Klebsiella pneumoniae strain=BP10616	7644	Pasteurella multocida strain=USDA-ARS-USMARC-59962	1929	0.201504231
GTCTACGGGTGACGAT	1206	Mobiluncus curtisii strain=22	1180	Xanthomonas axonopodis pv. manihotis str. CIO151 strain=CIO151	26	0.021558872
CGCAGCGACCCTAGAT	7098	Agrobacterium tumefaciens strain=16-280-1b	4836	Mycobacterium tuberculosis TKK_04_0141 strain=TKK_04_0141	2262	0.318681319
GATCATGGGAATACCT	9060	Mycolicibacterium hippocampi strain=DL	5322	Staphylococcus aureus C2928 strain=C2928	3738	0.412582781
CTATCCTTTACGTCCG	2682	Streptomyces sp. UH6 strain=UH6	2241	Staphylococcus aureus C2928 strain=C2928	441	0.16442953
TAGGGTCGCTTATACT	1022	Allocatelliglobosispora scoriae strain=DSM 45362	1002	Staphylococcus aureus C2928 strain=C2928	20	0.019569472
TTCTCAAAGGCCAAAC	5833	Flavimobilis marinus strain=CGMCC 1.3457	3083	Streptococcus pyogenes ABC020057168 strain=ABC020057168	2750	0.471455512
ACATGTATTCACTTAG	3934	Acinetobacter seifertii strain=AS49	3541	Acinetobacter baumannii strain=SP1649	393	0.099898322
GGTGATCAGATACAGC	7693	Xylella fastidiosa subsp. multiplex strain=XF-3960/18	4989	Staphylococcus aureus strain=SauR81	2704	0.351488366
CGGGTATCGACTTAGC	6138	Salmonella enterica subsp. enterica serovar Enteritidis strain=261	3720	Allocatelliglobosispora scoriae strain=DSM 45362	2418	0.393939394
CAGGCCTACTGGTCGG	2229	Serratia marcescens strain=MGH245	1208	Acinetobacter baumannii strain=Ab86	1021	0.458052939
TGACCATCAGACACAA	3747	Vibrio navarrensis strain=VN-0392	2203	Pseudomonas amygdali pv. myricae strain=ICMP7118	1544	0.412062984
GACAGAAGAATGCAAG	8463	Yersinia pestis strain=S19980039	7782	Enterococcus faecium strain=UAMSEF_52	681	0.080467919
ACTGGGTGACTCTATT	5702	Microbacterium yannicii strain=JCM 18959	5286	Xylella fastidiosa subsp. multiplex strain=XF-3960/18	416	0.072956857
CTCGCGATCGTAACGG	8595	Gilliamella sp. W8128 strain=W8128	6758	Yersinia pestis strain=S19980039	1837	0.213728912
GCAAGGGCATTAAATT	2195	Desulfobulbus oligotrophicus strain=Prop6	1731	Campylobacter jejuni strain=Shff_H-m_2000	464	0.211389522
AATCCTGCGTGTTTGA	6931	Microlunatus spumicola strain=DSM 21308	6675	Staphylococcus aureus C2928 strain=C2928	256	0.036935507
AAGTTGATGTACCCCA	6794	Mycobacterium tuberculosis strain=CG21	4515	Salmonella enterica	2279	0.335443038
TAGGGCAGAGGGTAAG	1963	Escherichia coli strain=MS10667	1608	Streptococcus pyogenes strain=K11898	355	0.180845644
GGGGTGGGCGATTCAG	8779	Staphylococcus aureus strain=SauR81	6722	Salmonella enterica subsp. enterica serovar Typhi strain=09-2597	2057	0.234309147
CTCGGAAGCTCAGAGA	9975	Streptococcus mitis strain=E689	9143	Acinetobacter baumannii strain=Ab86	832	0.083408521
TCATAGCTGGTCGGTT	6745	Staphylococcus aureus strain=st1553	5950	Mycobacterium tuberculosis strain=97373	795	0.117865085
CTTATTTTTTGGACAG	8536	Klebsiella oxytoca strain=2880STDY5682743	7472	Escherichia coli strain=BA3358	1064	0.124648547
TCATTTAGCATAAATA	2993	Micromonospora aurantiaca strain=DSM 45487	2431	Klebsiella pneumoniae subsp. pneumoniae strain=KPCRETH12	562	0.187771467
GAAGCTCACCGTAGAT	6609	Acinetobacter baumannii strain=Ab86	4501	Streptococcus pyogenes strain=K11898	2108	0.318958995
CAGATATTATTTCCTT	8547	Salmonella enterica	7628	Xanthomonas axonopodis pv. manihotis str. CIO151 strain=CIO151	919	0.107523108
CATACGTCGGGCCATA	9710	Klebsiella pneumoniae strain=4300STDY6470476	9699	Mycobacteroides abscessus strain=G213	11	0.001132853
TCTTCTTTAATGGATA	3331	Burkholderia pseudomallei strain=B-296-02-1-09	3030	Salmonella enterica subsp. enterica serovar Enteritidis strain=261	301	0.090363254
CAAGCGAAGTGTCAAC	7464	Pseudomonas viridiflava	4170	Salmonella enterica subsp. enterica serovar Typhimurium strain=sg_wt6	3294	0.441318328
GCCGTGGCATGATGAC	7221	Yersinia pseudotuberculosis strain=NCTC10275	5260	Mycolicibacterium monacense strain=852013-50142_SCH4511227	1961	0.271569035
GAAGAACGTATTGGTG	9362	Streptococcus pyogenes strain=K11898	6470	Escherichia coli strain=MOD1-EC5633	2892	0.308908353
TTGCATATAGAGCCTG	3732	Fournierella massiliensis	2498	Pseudomonas viridiflava	1234	0.330653805
CCTAAAGTAAAGGGTT	6069	Leptospira interrogans serovar Copenhageni str. Fiocruz LV2811 strain=Fiocruz LV2811	3399	Klebsiella oxytoca strain=2880STDY5682743	2670	0.439940682
GATTTCGAACAAATCA	4442	Xanthomonas axonopodis pv. manihotis str. CIO151 strain=CIO151	4346	Acinetobacter baumannii strain=Ab86	96	0.021611887
ATCTATAGTATCCCGT	9149	Streptococcus agalactiae FSL S3-170 strain=FSL S3-170	7064	Escherichia coli strain=QH_F6_1	2085	0.227893759
ACTTTTCACTATTGGT	5095	Streptococcus pyogenes ABC020057168 strain=ABC020057168	2886	Microbacterium yannicii strain=JCM 18959	2209	0.433562316
CCCAGCCACGTAACTT	5240	Staphylococcus aureus C2928 strain=C2928	3744	Shigella sonnei strain=H101700383	1496	0.285496183
TTTATAGCTAAAGGCC	9501	Mycobacterium tuberculosis TKK_04_0141 strain=TKK_04_0141	5989	Mycoplasma bovis strain=2497MB	3512	0.3696453
AAGGTGATCTGCAATT	4281	Porphyromonas crevioricanis strain=COT-253 OH1447	4086	Methylotetracoccus oryzae strain=C50C1	195	0.045550105
CATCCAGCTCCGCTTG	4669	Staphylococcus aureus strain=Gv69	3516	Helicobacter pylori strain=B362	1153	0.246947955
TATGTCGGCGGCGTGT	5981	Bacillus anthracis strain=2000031023	4768	Mycobacterium tuberculosis TKK_04_0141 strain=TKK_04_0141	1213	0.202808895
GCCACAGAATGCGATC	6501	Chromobacterium vaccinii strain=MWU328	6426	Staphylococcus aureus C2928 strain=C2928	75	0.011536687
ATTGTCTGACGACTAC	1664	Pseudomonas aeruginosa strain=Pae_CF67.07o	1287	Streptomyces sp. UH6 strain=UH6	377	0.2265625
ATGATCCTCTTACCCC	8878	Escherichia coli strain=1187_ECOL	5511	Acinetobacter seifertii strain=AS49	3367	0.379252084
GCGAGACTAACGAACA	9048	Streptococcus pneumoniae strain=SMRU2126	5440	Mycobacterium tuberculosis strain=01-R1404	3608	0.398762157
TGTATCGAGAAGTCGA	2608	Streptococcus pneumoniae strain=SMRU2312	1509	Pasteurella multocida strain=USDA-ARS-USMARC-59962	1099	0.421395706
GGGGGCATGATTGATT	6843	Shigella sonnei strain=H101700383	6328	Leptospira interrogans serovar Copenhageni str. Fiocruz LV2811 strain=Fiocruz LV2811	515	0.075259389
GATCTTTTACAGGGCC	1727	Lysinibacillus sp. ZYM-1 strain=ZYM-1	1666	Helicobacter pylori strain=MHP30	61	0.035321367
GCGTTAATGGCGATCC	3510	Streptococcus pneumoniae strain=SMRU2473	2025	Helicobacter pylori strain=MHP30	1485	0.423076923
TAAATTTCGAATTGCG	5835	Salmonella enterica subsp. enterica serovar Typhi strain=09-2597	3358	Mycobacterium tuberculosis strain=97373	2477	0.424507284
GAACCTTCACGACGCT	4467	Mycobacterium tuberculosis strain=Bir 256	3326	Corynebacterium diphtheriae strain=700a	1141	0.255428699
CCCCCGCCTTGACTTA	6828	Pseudomonas amygdali pv. myricae strain=ICMP7118	6290	Yersinia pestis strain=S19980039	538	0.078793204
AATTATCTGCATGCAC	1368	jejuni strain=CJ677CC024	1091	Klebsiella pneumoniae subsp. pneumoniae strain=KPCRETH12	277	0.20248538
GCGTAGAGTCACAAAG	2658	Salmonella enterica subsp. enterica serovar Typhimurium strain=MHM112	2215	Shigella sonnei strain=H101700383	443	0.166666667
GTTATAAACTAACGCT	2636	Escherichia coli strain=UM128	1949	Salmonella enterica subsp. enterica serovar Typhimurium strain=sg_wt6	687	0.260622155
ACGGCAATCTGCCGAG	8547	Escherichia coli strain=cattle2	6973	Vibrio sp. 10N.286.48.B7 strain=10N.286.48.B7	1574	0.184158184
GCCAAGGACTCCCGGT	5258	Acinetobacter baumannii strain=2015ZJAB1	4190	Mycobacterium tuberculosis strain=97373	1068	0.203119057
TCCAACGTGGTCTGAT	1467	Mycolicibacterium monacense strain=852013-50142_SCH4511227	1076	Escherichia coli strain=BA3358	391	0.266530334
AGCCAATCCGAAACGA	4283	Mycoplasma ovipneumoniae strain=TC8	3447	Mobiluncus curtisii strain=22	836	0.195190287
CATGTCTCACGAGTAA	1785	Mycobacterium tuberculosis strain=01-R1404	1188	Mycobacterium tuberculosis strain=CG21	597	0.334453782
ACATTTAGCGACTCCT	2422	Mycoplasma bovis strain=2497MB	2074	Helicobacter pylori strain=B362	348	0.143682907
TTCCCGAACCCATAGA	8925	Paenibacillus sp. 32352 strain=32352	5809	Pseudomonas viridiflava	3116	0.349131653
TTAGGTTGATCCGCCG	3363	Corynebacterium diphtheriae strain=700a	3269	Enterococcus faecium strain=EF_540	94	0.027951234
TGGGGGAATAAGATGA	4936	Vibrio anguillarum strain=87-9-116	4443	Vibrio navarrensis strain=VN-0392	493	0.099878444
TAACGAGTCCACCATC	5441	Escherichia coli strain=MOD1-EC5633	4385	Mycobacterium tuberculosis TKK_04_0141 strain=TKK_04_0141	1056	0.19408197
TACCAATATTTTCTGC	8942	Klebsiella pneumoniae subsp. pneumoniae strain=KPCRETH12	8807	Xylella fastidiosa subsp. multiplex strain=XF-3960/18	135	0.015097294
TGCCCCTACAATGTTA	7484	Rhodococcus sp. 06-412-2B strain=06-412-2B	5662	Brucella melitensis strain=Bruxj09	1822	0.243452699
GCTTGCGTCGTAGGGA	8791	Bacillus sp. 7705b strain=7705b	5649	Mycoplasma bovis strain=2497MB	3142	0.357410989
ACAACACAAGCGACTG	7394	Campylobacter sp. 111 strain=111	6406	Pasteurella multocida strain=USDA-ARS-USMARC-59962	988	0.133621856
AGAGCTGGTGAACAAC	4523	Escherichia coli strain=MOD1-EC2417	2964	Shigella sonnei strain=AP274	1559	0.344682733
GCAGTTTCGTGCGTCA	2682	Pasteurella multocida strain=USDA-ARS-USMARC-59910	2080	Mycobacteroides abscessus strain=G213	602	0.224459359
TTCTTCTTTGCCGGTA	1129	Pasteurella multocida strain=USDA-ARS-USMARC-59962	659	Bacillus sp. 7705b strain=7705b	470	0.416297609
GTAGAACCCCAGTCCC	4988	Vibrio sp. 10N.286.48.B7 strain=10N.286.48.B7	4361	Salmonella enterica subsp. enterica serovar Typhimurium strain=MHM112	627	0.125701684
TCTGAGGAACCAATTC	9709	Escherichia coli strain=QH_F6_1	5918	Pseudomonas viridiflava	3791	0.390462458
CCCTTTACCCCCTGGT	7910	Salmonella enterica subsp. enterica serovar Weltevreden strain=CNGD2016012	4846	Shigella sonnei strain=AP274	3064	0.387357775
TTCGTGAGCCTGACCT	5259	Staphylococcus warneri strain=SNUC 2140	4149	Chromobacterium vaccinii strain=MWU328	1110	0.211066743
AGAGTGCGGCCGAAAA	8953	Pontibacter diazotrophicus strain=H4X	6754	Salmonella enterica subsp. enterica serovar Panama strain=Sal-3971	2199	0.245615995
TATAAGCGCGCATGAG	3404	Pelolinea submarina strain=DSM 23923	1891	Escherichia coli strain=1187_ECOL	1513	0.444477086
CGTCCGAAATACGAGT	2235	Mycobacteroides abscessus strain=G213	1478	Chromobacterium vaccinii strain=MWU328	757	0.338702461
AAATCTATCAATGGTA	6072	Escherichia coli strain=BA3358	5499	Helicobacter pylori strain=MHP30	573	0.094367589
TCTACTTAGCGGTGGT	4462	Helicobacter pylori strain=B362	3774	Staphylococcus warneri strain=SNUC 2140	688	0.154190946
TAACGCGCTACCTGTA	8369	Pseudomonas aeruginosa strain=1608	7095	Chromobacterium vaccinii strain=MWU328	1274	0.152228462
TGGACAATGGCTTCAA	2122	Shigella sonnei strain=AP274	1966	Leptospira interrogans serovar Copenhageni str. Fiocruz LV2811 strain=Fiocruz LV2811	156	0.073515551
CCCCTGCTCTTATCAT	6318	Streptococcus agalactiae strain=SG2R1	3480	Campylobacter sp. 111 strain=111	2838	0.449192783
GCAGCGATATTCAGAA	5236	Enterococcus faecium strain=EF_540	3607	Microlunatus spumicola strain=DSM 21308	1629	0.311115355
GCGCCAAGTACTGTTT	3265	Salmonella enterica subsp. enterica serovar Typhimurium strain=sg_wt6	1842	Mycobacteroides abscessus strain=G213	1423	0.435834609
TCAGAAGAGTACTGAA	6699	Enterococcus faecium strain=UAMSEF_52	5503	Mycobacterium tuberculosis strain=Bir 256	1196	0.17853411
TATCTCTTACTTTCTA	3676	Lactiplantibacillus plantarum strain=Y2-1	2492	Mycoplasma ovipneumoniae strain=TC8	1184	0.322089227
GCTCCAAACTGTGATC	1109	Photobacterium damselae subsp. damselae strain=JM-2017	769	Staphylococcus aureus strain=Gv69	340	0.306582507
CTACAATCATCAGGAA	5187	Escherichia coli strain=NS-P028	5119	Vibrio navarrensis strain=VN-0392	68	0.013109697
CGACAACCAAAAGGAT	1652	Methylotetracoccus oryzae strain=C50C1	1509	Pasteurella multocida strain=USDA-ARS-USMARC-59962	143	0.086561743
GAGGCACGGGTACTGA	8271	Campylobacter jejuni strain=Shff_H-m_2000	5858	Shigella sonnei strain=AP274	2413	0.291742232
TAGTCCACCCCGTAAC	3454	Salmonella enterica subsp. enterica serovar Panama strain=Sal-3971	2382	Pasteurella multocida strain=USDA-ARS-USMARC-59962	1072	0.310364794
ACGCTAAGTCAAACCC	1703	Mycobacterium tuberculosis strain=97373	1344	Escherichia coli strain=HH18S	359	0.210804463
AGAGACCGCACACTGG	2854	Helicobacter pylori strain=MHP30	2786	Bacillus sp. 7705b strain=7705b	68	0.023826209
TTTATGATGTGCTGTG	4631	Brucella melitensis strain=Bruxj09	3708	Rhodococcus sp. 06-412-2B strain=06-412-2B	923	0.199309005
TGGCATGCTAGGTACT	9069	Pediococcus acidilactici strain=FAM22258	7734	Salmonella enterica subsp. enterica serovar Typhimurium strain=MHM112	1335	0.147204763
GTTTGACTCAGCCATA	3667	Escherichia coli strain=HH18S	2203	Streptococcus agalactiae strain=SG2R1	1464	0.399236433
AATTGACTTAGAAGTG	2671	Acinetobacter baumannii strain=SP1649	2223	Burkholderia pseudomallei strain=B-296-02-1-09	448	0.167727443
TTTAGGTCGAGATGAG	7000	Cronobacter sakazakii strain=HA18012	6950	Leptospira interrogans serovar Copenhageni str. Fiocruz LV2811 strain=Fiocruz LV2811	50	0.007142857
AGTCTGACGTATACCC	7380	Klebsiella pneumoniae strain=BP10616	5137	Pseudomonas aeruginosa strain=1608	2243	0.303929539
GATTACCTTCATGACC	4541	Mobiluncus curtisii strain=22	3251	Salmonella enterica	1290	0.284078397
CGTACGGAGGGTATGC	8190	Agrobacterium tumefaciens strain=16-280-1b	4787	Pediococcus acidilactici strain=FAM22258	3403	0.415506716
TACCAACTATCTAATA	6332	Mycolicibacterium hippocampi strain=DL	4447	Mycobacterium tuberculosis strain=Bir 256	1885	0.297694251
TTCTGTTCATTGCCTG	6913	Streptomyces sp. UH6 strain=UH6	6023	Yersinia pseudotuberculosis strain=NCTC10275	890	0.128742948
TTCGCGCGTCTGTGGC	8741	Allocatelliglobosispora scoriae strain=DSM 45362	8471	Pontibacter diazotrophicus strain=H4X	270	0.030888914
AGCTAGAAATATTGAA	3696	Flavimobilis marinus strain=CGMCC 1.3457	3276	Mycobacterium tuberculosis strain=Bir 256	420	0.113636364
GATCACGCCAGTCGCT	5552	Acinetobacter seifertii strain=AS49	4902	Allocatelliglobosispora scoriae strain=DSM 45362	650	0.117074928
GTCGTGGTCAGCAACG	4187	Xylella fastidiosa subsp. multiplex strain=XF-3960/18	3878	Klebsiella pneumoniae strain=4300STDY6470476	309	0.073799857
ATTGCGTCACCGTTCT	4739	Salmonella enterica subsp. enterica serovar Enteritidis strain=261	2538	Streptococcus pneumoniae strain=SMRU2126	2201	0.464443976
ATCTTACGCTTGATCC	3999	Serratia marcescens strain=MGH245	2179	Salmonella enterica subsp. enterica serovar Enteritidis strain=261	1820	0.455113778
CTTCGCGGATCAATCT	9220	Vibrio navarrensis strain=VN-0392	6254	Staphylococcus aureus strain=Gv69	2966	0.321691974
GTCGTTTAGGGTACGA	2153	Yersinia pestis strain=S19980039	1971	Escherichia coli strain=QH_F6_1	182	0.084533209
CGCCCGGATCACGTGC	3834	Microbacterium yannicii strain=JCM 18959	2244	Salmonella enterica subsp. enterica serovar Weltevreden strain=CNGD2016012	1590	0.414710485
ATACTCTAAAACCGTT	3180	Gilliamella sp. W8128 strain=W8128	2435	Mycoplasma ovipneumoniae strain=TC8	745	0.23427673
CGCATTAGACGCGGCC	5748	Desulfobulbus oligotrophicus strain=Prop6	3253	Salmonella enterica subsp. enterica serovar Weltevreden strain=CNGD2016012	2495	0.434064022
AGAGGGAAAACTAAGG	8676	Microlunatus spumicola strain=DSM 21308	7307	Staphylococcus aureus strain=st1553	1369	0.157791609
CTTACAAGGAGACTTC	3954	Mycobacterium tuberculosis strain=CG21	3002	Staphylococcus aureus strain=st1553	952	0.240768842
CGTCATAAGGGTCTTC	7192	Escherichia coli strain=MS10667	4468	Streptococcus agalactiae strain=SG2R1	2724	0.378754171
GTAAAAAGCACATCAA	7858	Staphylococcus aureus strain=SauR81	6128	Salmonella enterica subsp. enterica serovar Weltevreden strain=CNGD2016012	1730	0.220157801
GCATTCCATACCCACT	6558	Streptococcus mitis strain=E689	4084	Campylobacter sp. 111 strain=111	2474	0.377249161
TTGTCCAAGCATTACT	2948	Staphylococcus aureus strain=st1553	2192	Acinetobacter seifertii strain=AS49	756	0.256445047
CCTCCTCGGAACGTTT	1389	Klebsiella oxytoca strain=2880STDY5682743	831	Chromobacterium vaccinii strain=MWU328	558	0.401727862
CTGCACGTTACATAAG	4485	Micromonospora aurantiaca strain=DSM 45487	2902	Salmonella enterica subsp. enterica serovar Typhi strain=09-2597	1583	0.352954292
ACATTTATCGGTTATC	8908	Acinetobacter baumannii strain=Ab86	5911	Chromobacterium vaccinii strain=MWU328	2997	0.336439156
CTGCTCTAAGTCGAAC	7713	Salmonella enterica	3958	Escherichia coli strain=MS10667	3755	0.486840399
TGCCATTTTTACGGAT	6399	Klebsiella pneumoniae strain=4300STDY6470476	5556	Mycobacterium tuberculosis strain=Bir 256	843	0.131739334
CATGGAGGACAAGTGT	4467	Burkholderia pseudomallei strain=B-296-02-1-09	3537	Salmonella enterica subsp. enterica serovar Typhimurium strain=MHM112	930	0.208193418
GACCCGGAAAGTCCAC	1182	Pseudomonas viridiflava	684	Pediococcus acidilactici strain=FAM22258	498	0.421319797
ATAAAAGTGATCTGGC	8686	Yersinia pseudotuberculosis strain=NCTC10275	6429	Escherichia coli strain=HH18S	2257	0.259843426
GTTTTGACACAGTCTT	5568	Streptococcus pyogenes strain=K11898	4759	Staphylococcus aureus C2928 strain=C2928	809	0.14529454
[truncated: 8,001 more rows]
