# Supplementary material for: Microbiome Single Cell Atlases Generated with a Commercial Instrument
Source: Adv Sci (Weinh). 2025 Jun 3;12(27):2409338. doi: 10.1002/advs.202409338 (PMC12279214; doi:10.1002/advs.202409338)
Supplement: Supplementary file 2 — Supporting Information [file ADVS-12-2409338-s002.zip › advs202409338-sup-0002-SuppMat/S19_simulation_data_analyzed_by_kraken_summary.csv]

	Input purity	predicted purity	leiden	celltype	genera_input	Rhodococcus	Mycobacterium	Mycolicibacterium	Mycobacteroides	Corynebacterium	Micromonospora	Streptomyces	Mobiluncus	Staphylococcus	Bacillus	Lysinibacillus	Streptococcus	Lactiplantibacillus	Enterococcus	Pelolinea	Escherichia	Salmonella	Klebsiella	Cronobacter	Yersinia	Serratia	Pseudomonas	Acinetobacter	Vibrio	Photobacterium	Xanthomonas	Pasteurella	Burkholderia	Chromobacterium	Campylobacter	Helicobacter	Agrobacterium	Brucella	Leptospira	Porphyromonas	Citrobacter	Desulfobulbus	Propionimicrobium	Dermabacter	Xylella	Pontibacter	Actinoplanes	Phytohabitans	Plantactinospora
AAAAAACCGTCACTTT	0.525665399	0.53859	76	Rhodococcus	Rhodococcus	0.53859	0.03523	0.00979	0.00671	0.00391	0.01063	0.00727	0.00308	0.02153	0.01007	0.00308	0.02069	0.00531	0.00643	0.00531	0.0811	0.04614	0.03132	0.00643	0.0123	0.00531	0.03104	0.02321	0.0137	0.00503	0.00643	0.00503	0.00923	0.00783	0.00727	0.00419	0.00419	0.0028	0.00447	0.00364	0	0	0	0	0	0	0	0	0
AAAAAACGCACCCATG	0.8930126	0.91411	51	Photobacterium	Photobacterium	0.00159	0.00734	0.00159	0	0	0	0	0	0.0044	0.00318	0	0.00502	0	0.00147	0	0.01884	0.00893	0.00563	0	0.00184	0	0.00612	0.00465	0.00538	0.91411	0.00184	0.00208	0.00159	0.00135	0.00135	0	0.00122	0	0	0	0	0	0	0	0	0	0	0	0
AAAAAACTCTCTTCAT	0.873515178	0.90951	9	Salmonella	Salmonella	0.00181	0.00861	0.00147	0.00215	0	0.00147	0.00215	0	0.00521	0.0026	0.00136	0.00328	0	0.00227	0	0.01472	0.90951	0.00917	0.00125	0.00385	0.00193	0.00646	0.00464	0.00362	0.00136	0.00204	0.00136	0	0.00159	0	0.00113	0	0	0.00193	0	0.00113	0.00136	0	0	0	0	0	0	0
AAAAAAGTCATTGTGG	0.858717086	0.86528	41	Mobiluncus	Mobiluncus	0.00196	0.01067	0.00184	0.00209	0.00712	0.00209	0.00233	0.86528	0.00466	0.0027	0	0.00528	0.00196	0.00245	0.00184	0.01939	0.01288	0.00834	0.00123	0.00282	0.00172	0.00847	0.00577	0.00245	0	0.00172	0.00196	0.00344	0.00147	0.00221	0.00147	0.00209	0.00147	0	0	0	0	0.00454	0.00172	0.00184	0	0	0	0
AAAAACGTTGAACACA	0.668693009	0.22663	38	Pontibacter	Pontibacter	0.02833	0.05666	0	0	0	0	0	0	0.03966	0	0	0.03683	0	0	0	0.17847	0.13881	0.06232	0	0.03116	0	0.07365	0.05382	0.03683	0	0	0.02833	0	0	0	0	0	0	0	0	0	0	0	0	0	0.22663	0	0	0
AAAAACTCATTGTCGT	0.638334284	0.73463	22	Acinetobacter	Acinetobacter	0	0.03301	0	0	0	0.00712	0	0	0.01359	0.00906	0	0.01618	0	0	0	0.05437	0.0466	0.01618	0.00647	0.00906	0	0.02718	0.73463	0.00906	0	0	0	0.00841	0	0	0	0.00712	0	0	0	0	0	0	0	0	0	0	0	0
AAAAAGATTACAGCTT	0.880193237	0.19479	63	Streptomyces	Allocatelliglobosispora	0.01812	0.1393	0.01472	0	0	0.19253	0.19479	0	0.02265	0	0	0.02605	0	0	0	0.06116	0.07701	0.03284	0	0	0	0.02039	0	0	0	0	0	0	0	0	0	0	0	0	0	0	0	0	0	0	0	0.05663	0.02378	0.02265
AAAAAGATTCGACATC	0.872964169	0.9084	34	Streptococcus	Streptococcus	0	0.00604	0	0	0	0.00252	0	0	0.00478	0.00352	0	0.9084	0	0.00503	0	0.0224	0.01057	0.00478	0	0.00478	0.00302	0.00856	0.00554	0.00453	0	0	0	0.00252	0	0.00252	0	0	0	0	0	0	0	0	0	0	0	0	0	0
AAAAAGCAACTTTGGC	0.666138345	0.71327	5	Escherichia	Shigella	0.00345	0.02477	0.00381	0.00452	0.00143	0.00631	0.00369	0.00167	0.01298	0.00738	0.0025	0.01131	0.00202	0.00548	0.0025	0.71327	0.03739	0.02322	0.00429	0.00845	0.00548	0.01846	0.01322	0.00774	0.00322	0.0025	0.00488	0.00595	0.00441	0.00452	0.00179	0.00381	0.00333	0.00333	0.00167	0.0075	0.00179	0	0	0.0025	0	0	0	0
AAAAAGCTTGAAAAAG	0.942543745	0.87011	52	Streptomyces	Streptomyces	0	0.03226	0	0	0.00516	0.00903	0.87011	0	0	0.00473	0	0.00774	0	0	0	0.01462	0.00903	0.00731	0	0	0	0.01075	0.0043	0	0	0	0	0	0	0	0	0	0	0	0	0	0	0	0	0	0	0	0	0
AAAAATCAGTAACTGG	0.874613535	0.91306	8	Escherichia	Shigella	0	0.01027	0	0	0	0	0	0	0.00367	0	0	0.00697	0	0	0	0.91306	0.01357	0.01137	0	0	0	0.0077	0.00624	0	0	0	0	0	0	0	0	0	0	0	0	0.01064	0	0	0	0	0	0	0	0
AAAAATGGACAATCCA	0.993461678	1	86	Pseudomonas	Pseudomonas	0	0	0	0	0	0	0	0	0	0	0	0	0	0	0	0	0	0	0	0	0	1	0	0	0	0	0	0	0	0	0	0	0	0	0	0	0	0	0	0	0	0	0	0
AAAACAAAGGACAGTC	0.571787509	0.30955	4	Mycolicibacterium	Mycolicibacterium	0.01167	0.15111	0.30955	0.01248	0.00814	0.01601	0.01356	0	0.02442	0.01519	0.00515	0.02659	0.00543	0.00895	0.00515	0.0917	0.0605	0.03635	0.00678	0.01519	0.00895	0.03771	0.02415	0.01221	0.00624	0.00488	0.0076	0.01085	0.0076	0.00597	0.00597	0.00597	0.00597	0.00705	0.00353	0	0.0057	0	0	0.0038	0	0	0	0
AAAACACGTAGGGACG	0.673840102	0.71657	2	Staphylococcus	Staphylococcus	0.00524	0.02473	0.0039	0.00548	0.00219	0.00755	0.00341	0	0.71657	0.00828	0.00268	0.01425	0.00171	0.00475	0.00195	0.04519	0.02862	0.0162	0.00426	0.00755	0.00487	0.01973	0.01462	0.00792	0.00341	0.00378	0.00353	0.00609	0.00512	0.00305	0.00256	0.00512	0.00171	0.0028	0.00146	0	0.00329	0	0	0.00268	0	0	0	0
AAAACAGAGCCAGAAA	0.619248332	0.69373	1	Streptococcus	Streptococcus	0.00462	0.03001	0	0.00539	0	0.00616	0.00693	0	0.01616	0.00885	0.00577	0.69373	0	0.00654	0	0.05694	0.03771	0.02001	0.005	0.00923	0.00539	0.0227	0.01885	0.0077	0.00462	0.00462	0	0.0077	0.005	0	0	0.005	0.00423	0	0	0	0	0	0	0	0	0	0	0
AAAACCGGCCGACATC	0.722520634	0.75568	37	Brucella	Brucella	0.00342	0.01956	0.00301	0.00301	0.00274	0.00479	0.00438	0	0.00725	0.00766	0.00205	0.01053	0	0.00424	0.00164	0.03776	0.02982	0.01409	0.00356	0.00547	0.00315	0.01683	0.01313	0.00766	0.00301	0.00534	0.00274	0.0041	0.00342	0.00328	0.00205	0.00397	0.75568	0.00315	0	0	0.00164	0	0	0.00164	0	0	0	0
AAAACCTAGTCCAAAT	0.654873975	0.69848	18	Streptococcus	Streptococcus	0.00689	0.02626	0.00384	0.00657	0.00256	0.00689	0.00496	0.00192	0.01153	0.01025	0.00288	0.69848	0.00192	0.00657	0.00288	0.04868	0.02978	0.02002	0.00272	0.00865	0.0048	0.0237	0.01121	0.00833	0.00192	0.00528	0.00496	0.0048	0.00272	0.00384	0.00368	0.00496	0.0024	0.00432	0.00208	0	0.00224	0	0	0.00192	0	0	0	0
AAAACGCTACCCTAAT	0.616743472	0.70777	3	Klebsiella	Klebsiella	0	0.03128	0	0	0	0.01519	0	0	0.00983	0.01072	0	0.01877	0	0	0	0.07328	0.05273	0.70777	0	0.01072	0	0.03038	0.01877	0.00894	0	0	0	0.00894	0	0	0	0	0	0	0	0	0	0	0	0	0	0	0	0
AAAACGTTAATAGAAT	0.940674997	0.64542	4	Mycolicibacterium	Mycolicibacterium	0.01646	0.19734	0.64542	0.01182	0.00443	0.0057	0.01752	0	0.00443	0.00274	0	0.00675	0	0	0	0.01456	0.01773	0.00507	0	0	0	0.01161	0.00253	0.00317	0	0	0	0.00317	0	0	0	0	0	0	0	0	0	0	0	0	0	0	0	0
AAAACTGCGTATTATT	0.708860759	0.82718	11	Streptococcus	Streptococcus	0	0.02524	0	0	0	0	0	0	0.01068	0.01068	0	0.82718	0	0	0	0.04466	0.0233	0.01456	0	0	0	0.01942	0.01165	0.01068	0	0	0	0	0	0	0	0	0	0	0	0	0	0	0	0	0	0	0	0
AAAAGAAGGTGAACGG	0.904568902	0.94607	6	Klebsiella	Klebsiella	0	0.00782	0	0	0	0	0	0	0	0	0	0	0	0	0	0.02501	0.01172	0.94607	0	0	0	0.00391	0.00508	0	0	0	0	0	0	0	0	0	0	0	0	0	0	0	0	0	0	0	0	0
AAAAGACGAAGACTCT	0.973576596	0.99326	35	Helicobacter	Helicobacter	0	0	0	0	0	0	0	0	0	0	0	0	0	0	0	0.00674	0	0	0	0	0	0	0	0	0	0	0	0	0	0	0.99326	0	0	0	0	0	0	0	0	0	0	0	0	0
AAAAGAGCGTTCAACT	0.629225736	0.65162	79	Chromobacterium	Chromobacterium	0.00507	0.02283	0.00575	0.0044	0.00186	0.0071	0.00507	0.00203	0.01319	0.0093	0.00271	0.0164	0.0022	0.00778	0.0022	0.06511	0.0389	0.01945	0.00254	0.00863	0.0071	0.02469	0.01522	0.01082	0.00288	0.00321	0.00524	0.0066	0.65162	0.00474	0.00423	0.00321	0.00271	0.00372	0.0022	0	0.00355	0	0	0.00186	0	0	0	0
AAAAGATCGATGCCTT	0.908498792	0.92793	34	Streptococcus	Streptococcus	0.00179	0.00682	0	0	0	0.00246	0.00179	0	0.00302	0.00212	0	0.92793	0	0.00302	0	0.01374	0.00827	0.00447	0.00112	0.00212	0.00156	0.00581	0.00436	0.0019	0.00112	0	0.00112	0.00112	0.00112	0	0	0.00112	0.00134	0	0	0	0	0	0	0	0	0	0	0
AAAAGATTTTACTCGG	0.815370827	0.84896	51	Photobacterium	Photobacterium	0.00268	0.01218	0	0.00244	0	0.00414	0	0	0.00658	0.0039	0	0.00585	0	0.00244	0	0.02241	0.02119	0.01096	0	0.00585	0.00292	0.01242	0.00828	0.00877	0.84896	0.0039	0.00244	0	0.00438	0	0	0.00317	0	0.00292	0	0	0	0	0	0	0	0	0	0
AAAAGCAGAACGCTAT	0.636300538	0.67328	60	Lactiplantibacillus	Lactiplantibacillus	0.00501	0.02448	0.00445	0.00334	0.00204	0.00519	0.00445	0.00297	0.0115	0.00779	0.00223	0.01928	0.67328	0.00501	0.00371	0.0573	0.03134	0.0204	0.00575	0.00779	0.0063	0.02262	0.0152	0.0076	0.00408	0.00556	0.00389	0.00649	0.00445	0.00352	0.00223	0.0063	0	0.00538	0	0	0.00297	0	0	0.00278	0	0	0	0
AAAAGCCTACTGCACT	0.63811257	0.68023	24	Campylobacter	Campylobacter	0.00583	0.02277	0.00278	0.00625	0.00292	0.00639	0.00458	0.00194	0.01166	0.0093	0.00361	0.01139	0.00347	0.00514	0.00278	0.05623	0.03027	0.01819	0.0043	0.01014	0.005	0.02097	0.01652	0.01027	0.0043	0.00389	0.00389	0.00666	0.0043	0.68023	0.00333	0.00486	0.00264	0.00389	0.00222	0	0.00181	0	0	0.00167	0	0	0	0
AAAAGCTCTGTAACTT	0.547017544	0.61195	1	Streptococcus	Streptococcus	0.00737	0.02794	0	0.0066	0.00427	0.01436	0	0	0.01785	0.00931	0.00427	0.61195	0	0.0097	0.00504	0.07645	0.03919	0.02755	0.00388	0.01125	0.0066	0.02755	0.02367	0.0097	0.00504	0.00543	0	0.00893	0.00388	0.00893	0	0.00427	0.00582	0.00737	0	0	0	0	0	0.00466	0	0	0	0
AAAAGGACCGCCTTAC	0.648424752	0.71962	14	Salmonella	Salmonella	0.0053	0.02557	0.00424	0.00292	0.00239	0.00755	0.00305	0.00278	0.01179	0.00928	0.00278	0.01285	0.00318	0.00504	0.00331	0.04651	0.71962	0.02027	0.00543	0.00848	0.0057	0.02027	0.01259	0.00928	0.00557	0.00278	0.00384	0.00636	0.00278	0.00437	0.00411	0.00464	0.00265	0.00345	0.00159	0	0.00199	0	0	0.00278	0	0	0	0
AAAAGGATGTCCTCAC	0.687179487	0.4646	4	Mycolicibacterium	Mycolicibacterium	0.00584	0.29278	0.4646	0.00756	0	0.00344	0.00344	0	0.01409	0.00859	0	0.01271	0	0	0	0.05223	0.02612	0.01821	0.00481	0.01134	0.00447	0.01615	0.01203	0.00722	0	0.0055	0.00481	0.00412	0.00515	0.00825	0	0.00584	0	0	0	0	0	0	0	0	0	0	0	0
AAAAGGGCCTCGTTTG	0.94474025	0.96877	30	Acinetobacter	Acinetobacter	0	0.00355	0	0	0	0	0	0	0.00266	0.00163	0	0	0	0	0	0.00829	0.00503	0.00311	0	0.00281	0	0.00355	0.96877	0	0	0	0	0	0	0	0	0	0	0	0	0	0	0	0	0	0	0	0	0
AAAAGTCGTTTCGATG	0.91600071	0.93969	10	Salmonella	Salmonella	0	0.0057	0	0	0	0	0	0	0	0.00202	0	0.00368	0	0	0	0.02317	0.93969	0.00662	0	0.00257	0	0.0057	0.00368	0.00221	0	0	0	0.00202	0	0	0	0	0	0	0	0.00276	0	0	0	0	0	0	0	0
AAAAGTGTCACGCCTC	0.912938747	0.94331	68	Staphylococcus	Staphylococcus	0	0.00553	0	0	0	0.00214	0	0	0.94331	0	0	0.00481	0	0.00214	0	0.0148	0.00695	0.00731	0	0.0025	0	0.00392	0.00321	0.00285	0	0	0	0	0	0	0	0	0	0	0	0	0	0	0	0	0	0	0	0
AAAAGTGTGTAAGATG	0.971584892	0.69143	4	Mycolicibacterium	Mycolicibacterium	0.01303	0.19127	0.69143	0.00815	0	0.00521	0.01922	0	0	0	0	0	0	0	0	0.02248	0.01303	0	0	0	0	0.00782	0	0	0	0	0	0	0	0	0	0	0	0	0	0	0	0	0	0	0	0	0	0
AAAATAATCACCTAGT	0.95965327	0.97812	30	Acinetobacter	Acinetobacter	0	0.00209	0	0	0	0	0	0	0.00177	0	0	0	0	0	0	0.00692	0.00467	0.0029	0	0	0	0.00322	0.97812	0	0	0	0	0	0	0	0	0	0	0	0	0	0	0	0	0	0	0	0	0
AAAATAATTTCTTAAT	0.730212904	0.75759	56	Serratia	Serratia	0.00307	0.02081	0.00222	0.00256	0	0.00512	0.00392	0	0.01058	0.00699	0.00188	0.00938	0.00222	0.0029	0	0.03855	0.03224	0.01655	0.00392	0.00716	0.75759	0.01621	0.01041	0.00716	0.00307	0.00358	0.0029	0.00546	0.00324	0.00188	0.00171	0.00444	0.00256	0.00324	0	0.00188	0.00188	0	0	0.00171	0	0	0	0
AAAATATGAGCCAACG	0.869092884	0.93827	71	Bacillus	Bacillus	0	0	0	0	0	0	0	0	0.00588	0.93827	0	0	0	0	0	0.02587	0.01058	0.00823	0	0	0	0.01058	0	0	0	0	0	0	0	0	0	0	0	0	0	0	0	0	0	0	0	0	0	0
AAAATCCCGCCTTAAG	0.751222049	0.77201	56	Serratia	Serratia	0.00336	0.01744	0.00314	0.00412	0.00184	0.00401	0.00325	0.00108	0.00975	0.00628	0.00108	0.00964	0.00141	0.00433	0.00173	0.03596	0.0248	0.0144	0.00249	0.00704	0.77201	0.01765	0.00856	0.00596	0.00184	0.00292	0.00422	0.00303	0.00422	0.0026	0.00217	0.00227	0.00217	0.00282	0.00162	0.00108	0.00195	0	0	0.00162	0	0	0	0
AAAATCCGCTAGGCAA	0.876434245	0.87644	6	Klebsiella	Klebsiella	0.00156	0.00714	0.00234	0.00156	0	0.00337	0	0	0.00506	0.00389	0	0.00402	0	0.00221	0	0.03712	0.01778	0.87644	0.00195	0.00286	0	0.00883	0.00636	0.00247	0.00143	0	0.00182	0.00182	0	0.00156	0	0.00156	0	0	0	0.0026	0.00156	0	0	0	0	0	0	0
AAAATGACGTGTGTCG	0.933809767	0.9443	7	Escherichia	Escherichia	0	0.00529	0	0	0	0	0	0	0.00176	0.00176	0	0.00317	0	0	0	0.9443	0.00952	0.0104	0	0.00194	0	0.00229	0.0037	0	0	0	0	0	0	0	0	0	0	0	0	0.00864	0	0	0	0	0	0	0	0
AAAATGGATCTCTCGC	0.848104009	0.88579	44	Xylella	Xylella	0.00272	0.01224	0	0	0	0.0034	0	0	0.00249	0.00295	0.00227	0.00657	0	0	0	0.01994	0.01246	0.00793	0	0.00431	0.00272	0.00793	0.00453	0.00317	0	0.00272	0.00249	0.00431	0.0034	0.00249	0	0	0	0.00227	0	0	0	0	0	0.88579	0	0	0	0
AAAATTAGCAAGTTGA	0.511533243	0.6418	32	Pseudomonas	Pseudomonas	0.0082	0.03033	0	0	0	0.00902	0	0	0.01803	0.01066	0	0.02459	0	0	0	0.07869	0.06639	0.03033	0.0082	0.01393	0	0.6418	0.01639	0.01066	0.00902	0	0	0.01311	0	0	0	0	0	0.00984	0	0	0	0	0	0	0	0	0	0
AAAATTGGGGCAGGTA	0.527897557	0.62149	20	Escherichia	Escherichia	0.00548	0.03469	0.00449	0.00506	0.00379	0.00787	0.0052	0.00197	0.01685	0.01081	0.00435	0.01826	0.00239	0.00744	0.00435	0.62149	0.0448	0.03188	0.00492	0.01039	0.00632	0.02781	0.01952	0.0132	0.00562	0.0059	0.00843	0.00913	0.00463	0.00562	0.00449	0.00716	0.00351	0.00492	0.00267	0.00449	0.00421	0	0	0.00211	0	0	0	0
AAAATTTGGTTCCGCT	0.60351377	0.67643	5	Escherichia	Escherichia	0.00505	0.02953	0.00404	0.00454	0.00353	0.00984	0.00581	0	0.0159	0.0101	0.00303	0.01388	0.00328	0.00707	0.00429	0.67643	0.04316	0.02574	0.0053	0.01085	0.0048	0.02246	0.01691	0.00959	0.00454	0.00353	0.00353	0.00732	0.00404	0.00555	0.00278	0.00581	0.00252	0.00252	0.00278	0.00429	0.00353	0	0	0.00252	0	0	0	0
AAACACACGGCTAAGC	0.827361564	0.84206	0	Escherichia	Escherichia	0.00281	0.01326	0.00292	0.00258	0	0.00303	0.00124	0.00124	0.00539	0.00315	0.00146	0.00741	0	0.00247	0.00169	0.84206	0.01955	0.01741	0.0027	0.00393	0.00236	0.01157	0.00629	0.00326	0.00191	0.00157	0.0018	0.00315	0.00225	0.00169	0.00124	0.00303	0.0018	0.00157	0	0.00887	0.00157	0	0	0	0	0	0	0
AAACAGAAGCGTGAGT	0.734802008	0.82867	9	Salmonella	Salmonella	0.00304	0.01856	0	0	0	0.00517	0	0	0.00883	0.00456	0	0.01217	0	0.00365	0	0.03956	0.82867	0.01339	0	0.00548	0	0.01461	0.00974	0.00761	0.00304	0.00578	0.00365	0.00517	0	0.00335	0	0.00304	0	0	0	0	0	0	0	0	0	0	0	0
AAACAGGAAAAAGAGC	0.74056839	0.75183	45	Porphyromonas	Porphyromonas	0.00603	0.01955	0.00457	0.00329	0.00238	0.00457	0.00365	0.00183	0.0064	0.00804	0.00219	0.00877	0.00292	0.00457	0	0.03545	0.02668	0.01736	0.00311	0.00512	0.00311	0.01773	0.01243	0.00694	0	0.00256	0.00402	0.00475	0.00384	0.00238	0	0.00384	0.00219	0.00347	0.75183	0	0	0	0	0.00219	0	0	0	0
AAACAGGCCGAATACC	0.870564784	0.89741	17	Staphylococcus	Staphylococcus	0.00195	0.0096	0.00153	0.00153	0	0.00278	0.00153	0.00153	0.89741	0.0032	0	0.00445	0	0.00181	0	0.0167	0.011	0.00863	0.00292	0.00237	0.00181	0.00947	0.00529	0.00306	0.00167	0	0.00153	0.00181	0.00181	0.00237	0.00139	0	0	0	0	0	0	0	0	0	0	0	0	0
AAACAGTGTGCGGCTC	0.895137082	0.90611	8	Escherichia	Escherichia	0.00209	0.00795	0	0	0	0.00251	0	0	0.00439	0.00293	0	0.00502	0	0	0	0.90611	0.023	0.00857	0	0	0.00209	0.00565	0.00481	0.00272	0	0	0	0.00209	0	0	0	0	0	0	0	0.00544	0	0	0	0	0	0	0	0
AAACATACAACAACAG	0.57925636	0.60889	42	Cronobacter	Cronobacter	0.00776	0.02587	0.00964	0.0047	0.00376	0.008	0.00541	0.004	0.01364	0.00988	0.00329	0.0167	0	0.00447	0.00353	0.06938	0.04022	0.03057	0.60889	0.008	0.00611	0.02869	0.01646	0.01082	0.00329	0.00706	0.00306	0.00635	0.004	0.00588	0.0047	0.00564	0.00447	0.00494	0	0	0.00235	0	0	0.00259	0	0	0	0
AAACATCAAGATTCTT	0.843439912	0.89148	71	Bacillus	Bacillus	0	0.01077	0	0	0	0	0.00291	0	0.0064	0.89148	0	0.01018	0	0.00349	0	0.02328	0.01367	0.00727	0	0.00378	0	0.00931	0.0064	0.0032	0	0	0.00291	0.00378	0	0	0	0	0	0	0	0	0	0	0	0	0	0	0	0
AAACATGTAATCTAAA	0.923251848	0.94668	30	Acinetobacter	Acinetobacter	0	0.00481	0	0	0	0.00146	0	0	0.00335	0.00175	0	0.00393	0	0	0	0.01413	0.00626	0.00379	0	0	0	0.0067	0.94668	0.00204	0	0.0016	0	0.00146	0	0.0016	0	0	0	0	0	0	0	0	0	0	0	0	0	0
AAACCAAATTCGCTCT	0.625692695	0.6992	13	Salmonella	Salmonella	0.00597	0.02717	0.00341	0.00543	0.00405	0.00639	0.00469	0.00202	0.01364	0.0097	0.0032	0.01513	0.00298	0.00511	0.00362	0.04891	0.6992	0.02163	0.00298	0.00948	0.00511	0.02302	0.01406	0.0081	0.00437	0.00522	0.00362	0.00671	0.00394	0.00543	0.00309	0.00352	0.00309	0.00416	0.00213	0.00139	0.00266	0	0	0.00192	0	0	0	0
AAACCACCTCTGCGGT	0.893899971	0.93054	68	Staphylococcus	Staphylococcus	0.00165	0.0066	0	0	0	0	0	0	0.93054	0.0021	0.0015	0.0054	0	0	0	0.0132	0.0102	0.0054	0.0015	0.0021	0	0.0066	0.0039	0.0027	0	0.00255	0	0.0015	0	0.00195	0	0	0	0	0	0	0	0	0	0	0	0	0	0
AAACCAGAGAAAGGTT	0.881664499	0.94886	50	Burkholderia	Burkholderia	0	0	0	0	0	0	0	0	0	0	0	0	0	0	0	0.02131	0.00994	0.00994	0	0	0	0.00923	0	0	0	0	0	0.94886	0	0	0	0	0	0	0	0	0	0	0	0	0	0	0	0
AAACCAGGAGCGAAAC	0.779826872	0.85151	17	Staphylococcus	Staphylococcus	0	0.01871	0	0.00407	0	0.0057	0	0	0.85151	0.00448	0	0.01058	0	0	0	0.03173	0.01993	0.01098	0	0.00488	0	0.0118	0.00895	0.00651	0	0.00448	0	0.00488	0	0	0	0	0	0	0	0	0	0	0	0	0	0	0	0
AAACCCACAGCAGTCC	0.908568693	0.72249	47	Microbacterium	Microbacterium	0.01794	0.02273	0	0	0	0.01435	0.04785	0	0	0	0	0	0	0	0	0.05622	0.01914	0	0	0	0	0.01675	0	0	0	0	0	0.01914	0	0	0	0	0	0	0	0	0	0	0	0	0	0	0	0
AAACCCGTAGCCCGTC	0.894482264	0.92013	51	Photobacterium	Photobacterium	0.00192	0.00654	0	0	0	0	0	0	0.005	0.00231	0	0.00308	0	0.00231	0	0.01463	0.0127	0.00404	0	0.00269	0	0.00577	0.005	0.00635	0.92013	0	0	0.00192	0	0	0	0.00269	0	0.00212	0	0	0	0	0	0	0	0	0	0
AAACCCTATTCCATGG	0.92363996	0.5583	4	Mycolicibacterium	Mycolicibacterium	0.01555	0.26572	0.5583	0.01201	0.00389	0	0.02191	0	0	0.00777	0	0.00495	0	0	0	0.02438	0.01979	0.00707	0	0.0053	0	0.01025	0.00601	0.00601	0	0	0	0	0	0	0	0	0	0	0	0	0	0	0	0	0	0	0	0
AAACCTGAGTGTCGGC	0.51618123	0.62446	32	Pseudomonas	Pseudomonas	0	0.04241	0.00553	0.00615	0	0	0.00615	0	0.01598	0.01659	0	0.01844	0	0.01106	0.00615	0.07867	0.04241	0.02459	0	0.00922	0.00922	0.62446	0.01659	0.01106	0	0	0.00676	0.01106	0.00615	0.00922	0.00738	0	0	0.00615	0	0	0.00615	0	0	0	0	0	0	0
AAACGACGACACTCCT	0.781143595	0.81242	36	Desulfobulbus	Desulfobulbus	0.00342	0.01295	0.00269	0.0022	0.00171	0.00379	0.00171	0.00171	0.00929	0.00513	0.00183	0.00819	0.00196	0.00147	0.00208	0.02847	0.02371	0.01161	0.00269	0.00452	0.00293	0.01271	0.00941	0.00403	0.00232	0.0022	0.00196	0.00306	0.00208	0.00367	0.00159	0.00171	0.00257	0.00306	0.00122	0	0.81242	0	0	0.00134	0	0	0	0
AAACGCAGACACATTC	0.753256705	0.85665	11	Streptococcus	Streptococcus	0	0.01813	0	0	0	0	0	0	0.01295	0.0095	0	0.85665	0	0	0	0.038	0.02677	0.01209	0	0	0	0.01641	0.00864	0	0	0	0	0	0	0	0	0	0	0	0	0	0	0	0	0	0	0	0	0
AAACGCCCGTAGCAGA	0.818233781	0.87466	17	Staphylococcus	Staphylococcus	0.00364	0.01032	0	0.00303	0	0	0	0	0.87466	0.00364	0	0.00728	0	0	0	0.02458	0.02398	0.01032	0	0.00395	0.00425	0.01184	0.00728	0.00425	0.00334	0	0	0.00334	0	0	0	0	0	0	0	0	0	0	0	0	0	0	0	0
AAACGCCTACACTAAA	0.798511995	0.83137	67	Campylobacter	jejuni	0.00366	0.01176	0	0.00207	0	0.00254	0.00254	0	0.00731	0.00572	0.00159	0.00747	0	0.00238	0.00175	0.02956	0.01987	0.00985	0.00254	0.00572	0.00175	0.01462	0.00874	0.0035	0.00223	0.00238	0.00159	0.0035	0.00238	0.83137	0.00159	0.00334	0.00207	0.00223	0	0	0	0	0	0.00159	0	0	0	0
AAACGCCTCAAGCCTC	0.982873851	0.97726	6	Klebsiella	Klebsiella	0	0	0	0	0	0	0	0	0	0	0	0	0	0	0	0.01723	0.0024	0.97726	0	0	0	0	0.00141	0	0	0	0	0	0	0	0	0	0	0	0	0	0	0	0	0	0	0	0	0
AAACGCGATCGACACG	0.731061758	0.77094	12	Escherichia	Escherichia	0.00432	0.01662	0.0024	0.00352	0	0.00559	0.0024	0.00192	0.00879	0.00783	0.00208	0.01135	0.00192	0.0032	0.00224	0.77094	0.03437	0.0235	0.00224	0.00719	0.00352	0.01854	0.01327	0.00655	0.00256	0.00176	0.00336	0.00512	0.00256	0.00384	0	0.00448	0.00224	0.00272	0	0.00527	0.00224	0	0	0	0	0	0	0
AAACGGATGTGGCCTG	0.762669447	0.78161	3	Klebsiella	Klebsiella	0.00294	0.0161	0.00261	0.00337	0.00174	0.00479	0.00174	0	0.00925	0.00609	0.00229	0.00903	0.00196	0.00413	0.00207	0.05615	0.02122	0.78161	0.00283	0.00479	0.0025	0.01708	0.00849	0.00468	0.0025	0.00381	0.00294	0.00413	0.0025	0.00207	0.00174	0.00326	0.00174	0.00174	0	0.00131	0.00218	0	0	0.0012	0	0	0	0
AAACGGCCAGTCGCTT	0.564896755	0.62843	32	Pseudomonas	Pseudomonas	0.00808	0.02843	0.00646	0.00614	0.00323	0.00905	0.00388	0	0.01357	0.01292	0.00485	0.0168	0	0.00549	0.00582	0.06236	0.04039	0.02423	0.00517	0.0126	0.00679	0.62843	0.01906	0.0084	0.0042	0.00646	0.00582	0.01034	0.00614	0.00775	0.00452	0.00582	0.00452	0.00517	0	0	0.00549	0	0	0	0	0	0	0
AAACGGGATTGTGGCG	0.635303913	0.6825	76	Rhodococcus	Rhodococcus	0.6825	0.035	0	0.005	0	0.009	0.0055	0	0.0115	0.0085	0	0.017	0	0	0.007	0.062	0.041	0.0265	0.006	0.01	0.005	0.02	0.02	0.0105	0.006	0	0	0.01	0	0	0	0	0	0	0	0	0	0	0	0	0	0	0	0
AAACGGGGAACCACCC	0.750347899	0.76977	51	Photobacterium	Photobacterium	0.00312	0.0168	0.00327	0.00268	0.00223	0.00416	0.00312	0	0.00966	0.00699	0.00149	0.01026	0	0.00282	0.00238	0.04117	0.02259	0.01353	0.00238	0.0058	0.00357	0.01561	0.01085	0.00981	0.76977	0.00357	0.00282	0.00416	0.00342	0.00386	0.00163	0.00357	0.00253	0.00401	0.00149	0	0.00223	0	0	0	0	0	0	0
AAACGGGGGCCCCGAA	0.993676976	0.99012	56	Serratia	Serratia	0	0	0	0	0	0	0	0	0	0	0	0	0	0	0	0.00501	0.00223	0.00223	0	0	0.99012	0	0	0	0	0	0	0	0	0	0	0	0	0	0	0	0	0	0	0	0	0	0	0
AAACGTAACATTTCCT	0.521808173	0.59622	15	Mycobacterium	Mycobacterium	0.00646	0.59622	0.0051	0.00521	0.00362	0.0094	0.00657	0.00215	0.01665	0.01223	0.00306	0.01891	0.00317	0.00804	0.00408	0.0709	0.04531	0.02866	0.00589	0.01246	0.00555	0.02843	0.01722	0.0111	0.00578	0.00555	0.00714	0.01042	0.006	0.00612	0.00238	0.00634	0.00408	0.00487	0.00238	0	0.00306	0	0	0.00261	0	0	0	0
AAACGTCGAAATACGT	0.634048573	0.65775	41	Mobiluncus	Mobiluncus	0.00688	0.0219	0.00509	0.00357	0.00547	0.00751	0.0042	0.65775	0.01235	0.00815	0.00331	0.01732	0.00306	0.00407	0.00331	0.05386	0.03336	0.01795	0.00395	0.00789	0.00637	0.02368	0.01642	0.00802	0.00471	0.0042	0.00407	0.00726	0.00471	0.00547	0.00318	0.00433	0.00331	0.00675	0.00242	0	0.00344	0.00344	0.00166	0.00267	0	0	0	0
AAACGTTGATCTAATG	0.880952381	0.91507	46	Pelolinea	Pelolinea	0.0019	0.00741	0	0	0	0.00209	0	0	0.00475	0.00323	0	0.00532	0	0	0.91507	0.01672	0.01197	0.00551	0	0.00266	0	0.00874	0.00532	0.00266	0	0.0019	0	0.00247	0	0.0019	0	0	0	0	0	0	0	0	0	0	0	0	0	0
AAACTAATCACGTTTG	0.937836148	0.96017	68	Staphylococcus	Staphylococcus	0	0.00512	0	0	0	0	0	0	0.96017	0	0	0.00295	0	0	0	0.01037	0.00461	0.00295	0	0.00179	0	0.00346	0.00218	0.00218	0	0	0.00141	0.00128	0.00141	0	0	0	0	0	0	0	0	0	0	0	0	0	0	0
AAACTACATAGATGAC	0.907510863	0.94124	69	Mycobacterium	Mycobacterium	0	0.94124	0	0.00154	0.00154	0.00141	0.00166	0	0.00269	0.00179	0	0.00243	0	0.00166	0.00128	0.01152	0.00666	0.00474	0	0.00282	0	0.0055	0.00474	0.0023	0.00141	0	0	0.00154	0.00141	0	0	0	0	0	0	0	0	0	0	0	0	0	0	0
AAACTACGGCTAGGCA	0.850746269	0.88521	35	Helicobacter	Helicobacter	0.00189	0.01154	0	0	0	0.00284	0	0	0.00738	0.00321	0	0.00605	0	0.00227	0	0.02137	0.01078	0.00738	0.00208	0.00321	0.00227	0.0087	0.00492	0.00416	0.00189	0.00208	0.00265	0.0034	0	0	0.88521	0	0.00189	0.00208	0	0	0	0	0	0	0	0	0	0
AAACTACTCTTAGATT	0.834786822	0.91173	8	Escherichia	Escherichia	0	0.01004	0	0	0	0.00529	0	0	0.00634	0	0	0.01057	0	0	0	0.91173	0.01638	0.01216	0	0	0	0.01057	0.00529	0	0	0	0	0	0	0	0	0	0	0	0	0.01057	0	0	0	0	0	0	0	0
AAACTAGCCCTTCAGA	0.985929648	0.99599	27	Streptococcus	Streptococcus	0	0	0	0	0	0	0	0	0	0	0	0.99599	0	0	0	0.00278	0.00113	0	0	0	0	0	0	0	0	0	0	0	0	0	0	0	0	0	0	0	0	0	0	0	0	0	0	0
AAACTATCTTTCGAAG	0.969432314	0.75	16	Pseudomonas	Methylotetracoccus	0	0	0	0	0	0	0	0	0	0	0	0	0	0	0	0	0	0	0	0	0	0.75	0	0	0	0	0	0	0	0	0	0	0	0	0	0	0	0	0	0	0	0	0	0
AAACTCCGAGACTACG	0.707678182	0.7448	54	Leptospira	Leptospira	0.00301	0.01973	0.00337	0.00397	0.00241	0.00541	0.00241	0	0.00842	0.00758	0.00325	0.01095	0.00241	0.00469	0.00253	0.04031	0.02755	0.01817	0.00313	0.00722	0.00409	0.01733	0.01143	0.0065	0.00409	0.00313	0.00385	0.0071	0.00349	0.00337	0.00156	0.00373	0.00289	0.7448	0	0	0.00205	0	0	0.00217	0	0	0	0
AAACTCGAACCACCGA	0.788008288	0.82119	21	Yersinia	Yersinia	0.00229	0.01465	0.00282	0.00255	0.00175	0.00296	0.00161	0	0.00807	0.00484	0.00188	0.00928	0	0.00309	0.00161	0.03025	0.01694	0.01129	0.00255	0.82119	0.00229	0.01533	0.00726	0.00444	0.00269	0.00229	0.00255	0.0043	0.00202	0.00336	0.00148	0.0035	0.00175	0.00175	0.00134	0	0.00175	0	0	0	0	0	0	0
AAACTCGCGGGCTAAG	0.783029947	0.81584	6	Klebsiella	Klebsiella	0.0023	0.01226	0.00337	0.00276	0.00153	0.00506	0.0023	0	0.00552	0.00429	0	0.00858	0	0.00322	0.00214	0.04366	0.01915	0.81584	0.00214	0.00582	0.0023	0.01455	0.01027	0.00506	0.00214	0.00291	0.00306	0.00414	0.00245	0.00184	0.00184	0.00276	0.00153	0.0026	0	0	0.00169	0	0	0	0	0	0	0
AAACTCGGTGATGAAT	0.746176987	0.15435	66	Escherichia	Methylotetracoccus	0.00836	0.05893	0.01143	0.01055	0.0066	0.01847	0.01847	0.00484	0.03386	0.02507	0.00748	0.03694	0.0066	0.01011	0.0066	0.15435	0.10598	0.05365	0.00792	0.02375	0.01187	0.09455	0.03694	0.02463	0.01055	0.01187	0.01055	0.03298	0.01275	0.01407	0.00748	0.01539	0.01055	0.01231	0	0	0.00616	0	0	0.00484	0	0	0	0
AAACTCTCAGTGCAAC	0.757600324	0.79701	14	Salmonella	Salmonella	0.00232	0.01642	0.00337	0.00379	0.00189	0.00368	0.00253	0.00126	0.00768	0.00568	0.00179	0.00968	0.00126	0.00368	0.00189	0.04146	0.79701	0.01452	0.00242	0.00779	0.00284	0.014	0.01073	0.00621	0.00274	0.00316	0.00242	0.00421	0.00242	0.00337	0.00158	0.00358	0.00263	0.00147	0.00126	0.00147	0.00189	0	0	0.00189	0	0	0	0
AAACTGACCGTCCGGG	0.782114691	0.81922	17	Staphylococcus	Staphylococcus	0.00251	0.01504	0.00265	0.00306	0.00251	0.00418	0.00279	0	0.81922	0.00529	0.00209	0.00975	0.00237	0.0032	0	0.02688	0.02173	0.01114	0.00237	0.00515	0.00334	0.01657	0.00822	0.00474	0.00279	0.00292	0.00306	0.00348	0.00348	0.00251	0.00139	0.00209	0	0.00265	0	0	0	0	0	0	0	0	0	0
AAACTGCCTTTAGTTA	0.776929402	0.80838	36	Desulfobulbus	Desulfobulbus	0.00318	0.01259	0.00196	0.00306	0.00147	0.00318	0.00281	0	0.00611	0.0055	0.00244	0.00807	0	0.00306	0.00196	0.03238	0.02139	0.01381	0.00208	0.00599	0.00293	0.01344	0.01014	0.00489	0	0.00281	0.00342	0.00391	0.00379	0.00281	0.0022	0.00293	0	0.00306	0.00147	0	0.80838	0	0	0	0	0	0	0
AAACTGCGCGCGCACC	0.907295489	0.92266	40	Pediococcus	Pediococcus	0.00123	0.0056	0	0	0	0.00269	0.00134	0	0.00314	0.00123	0	0.00291	0.00773	0.00179	0	0.01255	0.01065	0.00616	0	0.00134	0	0.00695	0.0037	0.00202	0	0.00157	0	0.00168	0	0.00134	0	0	0	0.00123	0	0	0	0	0	0	0	0	0	0
AAACTGGTAACCTGAA	0.886293089	0.91863	39	Xanthomonas	Xanthomonas	0	0.00838	0	0	0	0.00239	0	0	0.00479	0.00325	0	0.00496	0	0.00239	0	0.01812	0.00889	0.00564	0	0	0	0.00496	0.00581	0.00308	0.00205	0.91863	0	0.00239	0	0.00188	0	0	0	0.00171	0	0	0	0	0	0	0	0	0	0
AAACTGTGGGTCGATT	0.947204161	0.40883	58	Microlunatus	Microlunatus	0.01103	0.04153	0.02336	0	0.01038	0.0305	0.11551	0	0	0	0	0	0	0	0	0.04283	0.03245	0	0	0	0	0.01687	0.00649	0	0	0	0	0.01038	0	0	0	0	0	0	0	0	0	0	0	0	0	0.00714	0	0
AAACTTAGCAACTAAA	0.701560468	0.82135	0	Escherichia	Escherichia	0	0.02817	0	0	0	0.00815	0	0	0.0126	0.01408	0	0.0089	0	0	0	0.82135	0.02817	0.02595	0	0.00741	0	0.01927	0.01557	0	0	0	0	0	0	0	0	0	0	0	0	0.00815	0	0	0	0	0	0	0	0
AAACTTGCTTCGCGCC	0.563873626	0.69992	5	Escherichia	Shigella	0.00958	0.03192	0	0	0	0.00798	0.00958	0	0.01676	0.01357	0	0.01995	0	0	0	0.69992	0.0407	0.01915	0.00798	0.01277	0	0.02793	0.02554	0.01117	0	0.00878	0.00878	0	0.01038	0	0	0	0	0.00798	0	0	0	0	0	0	0	0	0	0
AAAGAAACCTGTCTCA	0.882113374	0.28955	58	Microlunatus	Microlunatus	0.01028	0.07899	0.01379	0.00444	0.01426	0.02033	0.09278	0	0.01402	0.00631	0	0.00865	0	0.00444	0.00234	0.03389	0.03576	0.01402	0.00257	0.00701	0.00304	0.02617	0.00935	0.00514	0.00304	0.00327	0.0028	0.00818	0.00327	0.00304	0	0.00327	0.00514	0.00257	0	0	0	0	0	0	0	0.00538	0	0
AAAGAACCATAACTGT	0.665972222	0.76998	24	Campylobacter	jejuni	0	0.02986	0	0	0	0	0	0	0.01614	0.01049	0	0.01776	0	0	0	0.05085	0.03551	0.02341	0	0.00807	0	0.01614	0.0113	0	0	0	0	0.00969	0	0.76998	0	0	0	0	0	0	0	0	0	0	0	0	0	0
AAAGAACTACGGCCGT	0.707630633	0.74042	46	Pelolinea	Pelolinea	0.00418	0.02205	0.00346	0.00332	0.00173	0.00418	0.00317	0	0.01095	0.00519	0.00187	0.01038	0.00245	0.00476	0.74042	0.04137	0.02839	0.01585	0.00432	0.0085	0.00332	0.01629	0.01413	0.0085	0.00274	0.00404	0.0036	0.00476	0.00404	0.00375	0.00332	0.00346	0.00317	0.00404	0	0	0.00173	0	0	0.00159	0	0	0	0
AAAGAAGCAATCCGTC	0.728870606	0.79764	19	Vibrio	Vibrio	0	0.01873	0	0.00407	0	0.00448	0	0	0.00936	0.00855	0	0.01181	0	0	0	0.04357	0.02362	0.01954	0.00529	0.00692	0	0.01588	0.01262	0.79764	0	0.00489	0	0.0057	0	0	0	0.00529	0	0	0	0	0	0	0	0	0	0	0	0
AAAGACAGCCGAAAAA	0.9780485	0.96995	42	Cronobacter	Cronobacter	0	0.00212	0	0	0	0	0	0	0	0.0013	0	0	0	0	0	0.01273	0.00554	0.0053	0.96995	0	0	0	0	0	0	0	0	0	0	0	0	0	0	0	0	0.00141	0	0	0	0	0	0	0	0
AAAGACGAAAACTAGA	0.813408548	0.83954	48	Mycoplasmopsis	Mycoplasma	0.00314	0.01211	0.00269	0.00269	0.00123	0.00471	0.0028	0	0.00594	0.00482	0.00112	0.00673	0	0.0028	0	0.03095	0.01693	0.00998	0.00146	0.00392	0.00336	0.00886	0.00897	0.00471	0.00168	0.00224	0.00168	0.00235	0.00202	0.00191	0.00112	0.00168	0.00123	0.00247	0	0	0.00135	0	0	0	0	0	0	0
AAAGACGCCCGGGCCG	0.979292494	0.99364	71	Bacillus	Bacillus	0	0	0	0	0	0	0	0	0	0.99364	0	0	0	0	0	0.00636	0	0	0	0	0	0	0	0	0	0	0	0	0	0	0	0	0	0	0	0	0	0	0	0	0	0	0	0
AAAGACGGGCAACCCG	0.968884684	0.98585	10	Salmonella	Salmonella	0	0.00193	0	0	0	0	0	0	0	0	0	0.00107	0	0	0	0.00407	0.98585	0.00182	0	0	0	0.00268	0.00139	0	0	0	0	0	0	0	0	0	0	0	0	0	0	0	0	0	0	0	0	0
AAAGACTGGTTGGAAA	0.622984704	0.66263	3	Klebsiella	Klebsiella	0.00573	0.02755	0.00441	0.00309	0.00286	0.00771	0.00397	0.00286	0.01366	0.00771	0.00286	0.01741	0	0.00419	0.00264	0.0714	0.03482	0.66263	0.00617	0.00948	0.00485	0.02666	0.01675	0.00639	0.00353	0.00463	0.00529	0.00595	0.00551	0.00286	0.00397	0.00529	0.00286	0.00375	0	0.00242	0.00264	0	0	0.00397	0	0	0	0
AAAGACTTTATTTTTT	0.613207547	0.73131	25	Mycobacterium	Mycobacterium	0.00673	0.73131	0	0	0	0.00943	0	0	0.01616	0.01145	0	0.01751	0	0	0	0.06465	0.03704	0.01684	0	0	0.00808	0.02626	0.02424	0.00808	0.00673	0	0	0.00673	0	0	0	0	0	0	0	0	0	0	0	0.00673	0	0	0	0
AAAGAGAAAAGATAAG	0.559222589	0.61833	72	Pasteurella	Pasteurella	0	0.03422	0.00692	0.00652	0	0.00692	0.00733	0.0057	0.01466	0.01426	0.00448	0.01589	0	0.00489	0	0.05906	0.04521	0.02607	0	0.01385	0.0053	0.02851	0.01914	0.01263	0.00733	0.00407	0.61833	0.00489	0.00733	0.00448	0.0053	0.00978	0	0	0	0	0.00448	0	0	0	0	0	0	0
AAAGAGACTAAAACCC	0.620573356	0.78264	12	Escherichia	Escherichia	0	0.02916	0.00729	0	0	0.00861	0	0	0.01193	0.01127	0	0.01723	0	0	0	0.78264	0.02518	0.03115	0	0.00795	0	0.0285	0.01524	0	0	0	0.00861	0.00729	0	0	0	0.00663	0	0	0	0	0	0	0	0	0	0	0	0
AAAGAGTGACTGCTGT	0.904478385	0.92999	74	Vibrio	Vibrio	0.00146	0.00677	0.00159	0.00173	0	0.00239	0	0	0.00545	0.00199	0	0.00372	0	0	0	0.01355	0.00717	0.00491	0.00159	0.00226	0.00146	0.00438	0.00412	0.92999	0	0	0	0.00173	0.00159	0	0	0	0	0.00186	0	0	0	0	0	0	0	0	0	0
AAAGAGTTGGCCGCTC	0.671893848	0.7122	56	Serratia	Serratia	0.0052	0.02211	0	0.0039	0	0.00683	0.00325	0	0.01008	0.0065	0.0039	0.01073	0	0.00553	0	0.05659	0.03707	0.02439	0.00585	0.0052	0.7122	0.02049	0.01366	0.00911	0.00358	0.00358	0.00683	0.00553	0.00455	0.00325	0	0.0052	0	0.00325	0	0	0	0	0	0	0	0	0	0
AAAGAGTTGGTACCCA	0.71917366	0.75822	18	Streptococcus	Streptococcus	0.00372	0.0214	0.00191	0.00349	0.00236	0.00563	0.00248	0.00248	0.01081	0.00676	0.00169	0.75822	0	0.00439	0.00225	0.03908	0.02849	0.01689	0.00338	0.00901	0.00282	0.01565	0.0125	0.00597	0.00394	0.00293	0.00203	0.00586	0.00236	0.00304	0.00236	0.00315	0.00203	0.00349	0.00146	0	0.00282	0	0	0.00248	0	0	0	0
AAAGATATAGTTAGCG	0.855565777	0.92488	34	Streptococcus	Streptococcus	0	0.01294	0	0	0	0	0	0	0.00498	0	0	0.92488	0	0	0	0.0194	0.01045	0.00846	0	0	0	0.01194	0.00547	0	0	0	0	0	0	0	0	0	0	0	0	0	0	0	0	0	0	0	0	0
AAAGATTTCTACTCGT	0.641196013	0.78137	14	Salmonella	Salmonella	0.00924	0.02463	0	0	0	0	0	0	0.00847	0.01155	0	0.01694	0	0	0	0.05235	0.78137	0.02156	0	0.00924	0	0.02617	0.0254	0.01155	0	0	0	0	0	0	0	0	0	0	0	0	0	0	0	0	0	0	0	0
AAAGCAAACGTACCAG	0.7053326	0.78372	80	Chromobacterium	Chromobacterium	0	0.01527	0	0	0	0.00954	0	0	0.007	0.00763	0	0.01654	0	0	0	0.04198	0.04262	0.01527	0	0.00827	0	0.0229	0.01781	0	0	0	0	0.00891	0.78372	0	0	0	0	0	0	0	0	0	0	0	0	0	0	0
AAAGCAATACGCCGAT	0.888376384	0.93564	21	Yersinia	Yersinia	0	0.0078	0	0	0	0	0	0	0	0	0	0	0	0	0	0.02292	0.01024	0.00829	0	0.93564	0	0.00926	0.00488	0	0	0	0	0	0	0	0	0	0	0	0	0	0	0	0	0	0	0	0	0
AAAGCACGGCAGTAGA	0.623364486	0.74444	36	Desulfobulbus	Desulfobulbus	0	0.03444	0	0	0	0	0	0	0.01222	0	0	0.01444	0	0	0	0.06667	0.03778	0.03333	0	0	0	0.03111	0	0.01222	0	0	0	0	0	0.01222	0	0	0	0	0	0	0.74444	0	0	0	0	0	0	0
AAAGCCAACCTTACAT	0.804494382	0.86718	50	Burkholderia	Burkholderia	0	0.01503	0	0	0	0	0	0	0.00699	0.00454	0	0.00909	0	0.00384	0	0.03251	0.01608	0.00944	0.00419	0	0.00419	0.01293	0.00874	0.00489	0	0	0	0.86718	0	0	0	0	0	0	0	0	0	0	0	0	0	0	0	0
AAAGCCGTGAGATTAT	0.852279635	0.87571	71	Bacillus	Bacillus	0.00115	0.00943	0.00168	0.00126	0.00147	0.00304	0.0022	0	0.00514	0.87571	0.00126	0.0065	0	0.0022	0.00168	0.02127	0.013	0.00786	0.0022	0.00377	0.00199	0.00943	0.00545	0.00356	0.00147	0.00115	0.00199	0.0022	0.00168	0.00178	0	0.0022	0.00115	0.00178	0	0	0.00157	0	0	0.00147	0	0	0	0
AAAGCGATGTGTCCGG	0.635892266	0.6687	72	Pasteurella	Pasteurella	0.00396	0.02667	0.00335	0.00503	0.00213	0.00701	0.00579	0.00183	0.01387	0.00823	0.00244	0.01158	0.00244	0.0064	0.00274	0.05379	0.04038	0.02271	0.00442	0.00686	0.00427	0.02133	0.01326	0.0096	0.00457	0.00427	0.6687	0.0064	0.00472	0.00305	0.00274	0.00351	0.00411	0.00533	0.00335	0	0.00351	0	0	0.00229	0	0	0	0
AAAGCGGTTCAATGGT	0.766660547	0.37544	55	Mycoplasma	Mycoplasma	0.01112	0.0384	0.00758	0.00758	0.00505	0.01566	0.0091	0	0.02678	0.02527	0.00606	0.03183	0.00556	0.0091	0.00606	0.10258	0.05205	0.02779	0.00606	0.01364	0.0096	0.03941	0.0187	0.01314	0.00606	0.00606	0.00859	0.01263	0.00808	0.00606	0	0.00556	0	0.00758	0	0	0	0	0	0.00657	0	0	0	0
AAAGCGTCGTTATTCT	0.554556276	0.59615	54	Leptospira	Leptospira	0.00566	0.03111	0.00368	0.00608	0.00269	0.00693	0.00424	0.00382	0.0157	0.01103	0.00283	0.01796	0.00339	0.00594	0.00325	0.05953	0.0485	0.02475	0.00481	0.01046	0.00608	0.02885	0.01867	0.00947	0.00438	0.0065	0.00551	0.00749	0.00665	0.00707	0.00325	0.00679	0.00495	0.59615	0.00184	0	0.00495	0	0	0.00325	0	0	0	0
AAAGCGTTCAGTCGGG	0.529786266	0.63244	15	Mycobacterium	Mycobacterium	0.00813	0.63244	0.00559	0.00661	0	0.00915	0.00712	0.00661	0.01678	0.0122	0	0.01678	0	0	0.00559	0.05389	0.04728	0.03152	0	0.01627	0.00915	0.03254	0.01932	0.00915	0.0061	0.0061	0	0.00763	0.00661	0.00712	0	0.00712	0	0.00763	0.00508	0	0	0	0	0	0	0	0	0
AAAGCTCCAGATCCGA	0.764779874	0.79924	40	Pediococcus	Pediococcus	0.00269	0.01949	0	0	0	0.00515	0.00246	0	0.00896	0.00605	0	0.00739	0.01008	0.00269	0.00336	0.03249	0.02554	0.01277	0.00246	0.00493	0.00381	0.01456	0.01165	0.00695	0.00336	0.00246	0.00359	0.00314	0	0.00359	0	0	0	0	0	0	0	0	0	0	0	0	0	0
AAAGGAAAATACCCAT	0.891779223	0.91583	8	Escherichia	Escherichia	0	0.00779	0	0	0	0.00225	0	0	0.00329	0.00173	0	0.00433	0	0	0	0.91583	0.0142	0.01143	0.00242	0.00277	0	0.00831	0.00364	0.00312	0	0	0	0.00208	0	0	0	0	0	0	0	0.00745	0	0	0	0	0	0	0	0
AAAGGACGGAACATTA	0.548900988	0.28019	47	Microbacterium	Microbacterium	0.0129	0.06715	0.00926	0.01456	0.00992	0.01588	0.02249	0.00496	0.02316	0.01555	0.00529	0.02911	0.00496	0.00926	0.00595	0.11181	0.06616	0.04003	0.00629	0.01819	0.0129	0.04168	0.02746	0.01753	0.00827	0.00695	0.01059	0.01588	0.00992	0.00827	0.00695	0.00827	0.00496	0.00893	0.00331	0	0.00397	0	0	0.00562	0	0	0	0
AAAGGTACGGACTTGC	0.817793594	0.84894	6	Klebsiella	Klebsiella	0.00186	0.01245	0.00223	0.00279	0	0.00316	0	0	0.00762	0.00334	0.00186	0.00669	0	0.00353	0.00186	0.03846	0.01505	0.84894	0	0.00409	0.00223	0.01226	0.00818	0.0039	0	0.00242	0.00279	0.00409	0.00186	0.00242	0.00242	0.00279	0	0	0	0	0	0	0	0	0	0	0	0
AAAGTCGCAAACCTCT	0.617086979	0.64697	51	Photobacterium	Photobacterium	0.00477	0.02779	0.00505	0.00618	0.00351	0.00856	0.00407	0.00182	0.01446	0.00884	0.00253	0.01558	0.00239	0.00491	0.00323	0.05825	0.03271	0.024	0.00463	0.00856	0.00407	0.02316	0.01881	0.01291	0.64697	0.00477	0.00421	0.00576	0.00421	0.00477	0.00225	0.0059	0.00351	0.00393	0.00168	0	0.00393	0	0	0.00239	0	0	0	0
AAAGTCTAAATTCCGC	0.759916095	0.80133	67	Campylobacter	Campylobacter	0.00424	0.01936	0.00282	0.00363	0	0.00444	0.00282	0	0.00847	0.00585	0	0.01029	0	0.00323	0.00242	0.03187	0.02118	0.0121	0.00282	0.00565	0	0.01634	0.00847	0.00403	0.00323	0.00303	0.00282	0.00242	0.00424	0.80133	0	0.00424	0.00242	0.00262	0	0	0.00242	0	0	0	0	0	0	0
AAAGTGCCTCGAAATT	0.721027922	0.7491	60	Lactiplantibacillus	Lactiplantibacillus	0.00388	0.01861	0.00181	0.00336	0.00129	0.00504	0.00375	0	0.00827	0.00608	0.00336	0.01267	0.7491	0.00427	0.00271	0.03968	0.02198	0.01422	0.00246	0.00685	0.00375	0.02004	0.01344	0.0075	0.00271	0.00478	0.0031	0.00491	0.00336	0.00349	0.0022	0.00388	0.00246	0.00375	0.00233	0	0.00181	0	0	0.00142	0	0	0	0
AAAGTGGGCACAGTTT	0.581918506	0.64612	24	Campylobacter	Campylobacter	0.00659	0.02682	0	0.00753	0	0.00753	0.00471	0	0.01647	0.01176	0.00518	0.016	0	0.00706	0.00471	0.06588	0.03765	0.024	0	0.01506	0.00471	0.02635	0.01647	0.00847	0.00518	0.00659	0	0.00753	0.00565	0.64612	0	0.00565	0	0.00847	0	0	0	0	0	0	0	0	0	0
AAAGTGTACTGCGACG	0.815480844	0.90431	37	Brucella	Brucella	0	0.01121	0	0	0	0	0	0	0	0	0	0.01034	0	0	0	0.03448	0.0181	0	0	0	0	0.00862	0.01121	0	0	0	0	0	0	0	0	0	0.90431	0	0	0	0	0	0	0	0	0	0	0
AAAGTTGATCTATATA	0.928313055	0.96687	69	Mycobacterium	Mycobacterium	0	0.96687	0	0	0	0	0	0	0	0	0	0.00478	0	0	0	0.01059	0.00615	0.00683	0	0	0	0.00444	0	0	0	0	0	0	0	0	0	0	0	0	0	0	0	0	0	0	0	0	0	0
AAAGTTGGTCTTTTTA	0.550870147	0.64437	59	Micromonospora	Micromonospora	0	0.03997	0	0	0	0.64437	0	0	0.02121	0.01305	0	0.02365	0	0	0	0.06444	0.04976	0.02529	0.0106	0.01468	0	0.03018	0.01631	0.0155	0	0.00979	0	0.01142	0	0	0	0	0	0.00816	0	0	0	0	0	0	0	0	0	0
AAATAACGTCGCGTTC	0.555333998	0.71603	15	Mycobacterium	Mycobacterium	0	0.71603	0	0	0	0.01224	0	0	0	0.01836	0	0.02081	0	0	0	0.07099	0.04039	0.03427	0	0.01714	0	0.0257	0.01469	0.01224	0	0	0	0.01469	0	0	0	0	0	0	0	0	0	0	0	0	0	0	0	0
AAATAATAACGCGTAT	0.871608527	0.46269	38	Pontibacter	Pontibacter	0	0.05672	0	0	0	0	0	0	0	0.02985	0	0.05075	0	0	0	0.11343	0.12537	0.05075	0	0	0	0.05672	0	0	0	0	0	0	0	0	0	0	0	0	0	0	0	0	0	0	0.46269	0	0	0
AAATACACTTGTCACT	0.787172942	0.81553	26	Pasteurella	Pasteurella	0.00217	0.01483	0.00267	0	0	0.0035	0.00217	0	0.007	0.0055	0.00217	0.01016	0	0.00217	0.00233	0.03483	0.01983	0.01216	0.00167	0.006	0.00233	0.01383	0.009	0.00533	0.00167	0.00183	0.81553	0.00417	0.00333	0.0025	0.00267	0.00183	0	0.00167	0	0	0	0	0	0	0	0	0	0
AAATACCGAAGATCTA	0.652821317	0.75926	72	Pasteurella	Pasteurella	0	0.03704	0	0	0	0	0	0	0.01296	0	0	0.01759	0	0	0	0.05093	0.04907	0.01944	0	0	0	0.02037	0.01296	0	0.01019	0	0.75926	0	0	0	0	0	0	0.00926	0	0	0	0	0	0	0	0	0	0
AAATACGGAGACTACG	0.780809955	0.47926	47	Microbacterium	Microbacterium	0.00859	0.07059	0.00775	0.00482	0.00419	0.01257	0.0266	0.00272	0.01466	0.01445	0.00545	0.01822	0	0.00524	0.00209	0.06829	0.03603	0.0222	0.00482	0.01152	0.00587	0.02472	0.01634	0.01047	0.00335	0.00461	0.00587	0.01047	0.00461	0.00419	0.00398	0.00314	0.00419	0.00419	0.00293	0	0.00272	0	0	0	0	0	0	0
AAATACGGCAGCTTGC	0.786305206	0.8225	23	Acinetobacter	Acinetobacter	0.00304	0.01482	0.00318	0.00318	0.00146	0.00437	0.00384	0	0.0086	0.00649	0.00132	0.00913	0	0.00331	0.00185	0.0364	0.01496	0.01191	0.00304	0.00516	0.00238	0.01125	0.8225	0.00543	0.00199	0.00212	0.00199	0.00357	0	0.00318	0	0.00265	0	0.00159	0	0	0.00291	0	0	0.00172	0	0	0	0
AAATACTCCCGTGAAC	0.954770992	0.19776	66	Escherichia	Methylotetracoccus	0	0.06157	0	0	0	0	0.03545	0	0	0	0	0.03358	0	0	0	0.19776	0.1903	0.02985	0	0	0	0.15112	0.02425	0.02052	0	0	0	0.06716	0	0	0	0	0	0	0	0	0	0	0	0	0	0	0	0
AAATAGAATAGGGGTA	0.818107333	0.21429	66	Escherichia	Methylotetracoccus	0	0.08995	0	0	0	0	0.03175	0	0.04497	0.0291	0	0.08201	0	0	0	0.17196	0.21429	0.07937	0	0	0	0.12963	0.04233	0.0291	0	0	0	0	0	0	0	0	0	0	0	0	0	0	0	0	0	0	0	0
AAATATAAAGAGATGG	0.681370886	0.32447	73	Vibrio	Vibrio	0	0.06691	0	0.011	0	0.0165	0.01008	0	0.02566	0.02291	0	0.03025	0.01283	0.01192	0	0.11366	0.10174	0.04583	0.01283	0.03575	0.01467	0.04308	0.03483	0.32447	0.01283	0	0	0.01467	0.01192	0	0	0.01008	0	0.00917	0	0	0	0	0	0	0	0	0	0
AAATATTCCCTACACG	0.987211018	1	77	Mycobacteroides	Mycobacteroides	0	0	0	1	0	0	0	0	0	0	0	0	0	0	0	0	0	0	0	0	0	0	0	0	0	0	0	0	0	0	0	0	0	0	0	0	0	0	0	0	0	0	0	0
AAATCAAGGATCGTCT	0.564973227	0.18887	73	Vibrio	Vibrio	0.01031	0.0597	0.00651	0.00923	0.00624	0.01845	0.01167	0.00461	0.03446	0.02198	0.0076	0.03582	0.00516	0.01085	0.00896	0.13894	0.08792	0.04885	0.00977	0.02307	0.01004	0.05292	0.03664	0.18887	0.01438	0.0114	0.00868	0.01954	0.00923	0.01275	0.00678	0.0095	0.00706	0.01303	0.00299	0	0.0057	0	0	0.0057	0	0	0	0
AAATCACCATGGCATA	0.510658606	0.54238	42	Cronobacter	Cronobacter	0.00872	0.03872	0.00558	0.00523	0.00523	0.00802	0.00558	0	0.01744	0.01221	0	0.01988	0.00488	0.00558	0.00628	0.07918	0.04883	0.03035	0.54238	0.00698	0.00698	0.03174	0.02267	0.01325	0.00419	0.00698	0.00698	0.00872	0.00698	0.00628	0.00453	0.00593	0.00488	0.00419	0.00419	0	0.00419	0	0	0.00349	0	0	0	0
AAATCACTGTAAGGTG	0.546351452	0.59072	1	Streptococcus	Streptococcus	0.00628	0.03365	0.0075	0.00507	0.00264	0.01054	0.00628	0.00243	0.01804	0.01378	0.00385	0.59072	0.00324	0.00912	0.00446	0.07176	0.04217	0.02737	0.00365	0.00811	0.00466	0.02899	0.02027	0.01014	0.00547	0.00466	0.00649	0.00912	0.00507	0.00649	0.00264	0.00588	0.00365	0.00527	0	0	0.00466	0	0	0.00203	0	0	0	0
AAATCCCCAGATGAAG	0.96369814	0.98787	27	Streptococcus	Streptococcus	0	0	0	0	0	0	0	0	0	0	0	0.98787	0	0	0	0.0068	0.00276	0	0	0	0	0.00221	0	0	0	0	0	0	0	0	0	0	0	0	0	0	0	0	0	0	0	0	0	0
AAATCGATTTTTTACC	0.976506639	0.95166	7	Escherichia	Shigella	0	0	0	0	0	0	0	0	0	0	0	0	0	0	0	0.95166	0.00578	0.00736	0	0	0	0	0	0	0	0	0	0	0	0	0	0	0	0	0	0.00788	0	0	0	0	0	0	0	0
AAATCGTGGCCGAAGA	0.870792617	0.9213	31	Pseudomonas	Pseudomonas	0	0.00844	0	0	0	0.00297	0	0	0.00479	0.00525	0	0.00342	0	0	0	0.02053	0.01049	0.0089	0	0.00228	0	0.9213	0.00547	0.00297	0	0	0	0	0	0	0	0	0	0	0	0	0.00251	0	0	0	0	0	0	0
AAATCTATCAATGGTA	0.905632411	0.90933	8	Escherichia	Escherichia	0	0.00533	0	0	0	0	0	0	0.00465	0	0	0.00413	0	0.00206	0	0.90933	0.01325	0.00981	0	0.00275	0	0.00585	0.00379	0.00258	0	0	0	0.00292	0	0	0	0	0	0	0	0.01222	0	0	0	0	0	0	0	0
AAATCTGACTCAGTGT	0.752128263	0.78887	0	Escherichia	Escherichia	0.00298	0.01547	0.00268	0.00312	0.00268	0.0061	0.00268	0.00208	0.01056	0.00625	0.00208	0.01161	0.00208	0.00268	0.00164	0.78887	0.03199	0.01637	0.00149	0.00536	0.00312	0.01369	0.01175	0.0058	0.00253	0.00342	0.00327	0.00372	0.00372	0.00253	0.00253	0.00372	0.00238	0.00268	0.00149	0.00461	0.00179	0	0	0	0	0	0	0
AAATCTGGCAGCTCAT	0.736976507	0.77033	19	Vibrio	Vibrio	0.00259	0.01552	0.00407	0.00314	0.00222	0.00499	0.00296	0	0.01109	0.00554	0.00296	0.00998	0	0.00185	0.00333	0.03603	0.03178	0.01755	0.00388	0.00573	0.00277	0.01608	0.01035	0.77033	0.00259	0.00296	0.0037	0.00536	0.0037	0.00388	0.00259	0.00407	0.00203	0.00296	0	0	0	0	0	0	0	0	0	0
AAATGCACCACAGCTG	0.692669292	0.72087	56	Serratia	Serratia	0.0055	0.02051	0.00402	0.00335	0.00255	0.00831	0.00375	0.00147	0.01113	0.00804	0.00268	0.01341	0	0.00322	0.00308	0.05148	0.03231	0.01636	0.00389	0.00496	0.72087	0.01957	0.01099	0.00617	0.00255	0.00282	0.00375	0.00536	0.00483	0.00362	0.00228	0.00402	0.00228	0.00362	0	0.00174	0.00188	0	0	0	0	0	0	0
AAATGCCAGTGGTCGG	0.755971223	0.80948	26	Pasteurella	Pasteurella	0.00434	0.01673	0.00434	0	0.00372	0.00465	0.0031	0	0.00743	0.00682	0	0.00991	0	0.0031	0.0031	0.03903	0.02354	0.01456	0	0.00867	0	0.01456	0.00805	0.00527	0	0.0031	0.80948	0	0.00434	0	0	0	0	0	0	0	0	0	0	0	0	0	0	0
AAATGCGCTTAGGGCC	0.630234699	0.69585	5	Escherichia	Escherichia	0.00644	0.02732	0.00243	0.00534	0.00255	0.00692	0.00461	0.00219	0.01384	0.00935	0.00219	0.01275	0.00255	0.00534	0.00219	0.69585	0.03995	0.02331	0.00449	0.00947	0.00389	0.02246	0.0153	0.00971	0.00376	0.00425	0.00461	0.00571	0.00328	0.00425	0.00352	0.0051	0.00376	0.00437	0.00206	0.00559	0.00376	0	0	0.00219	0	0	0	0
AAATGCTCACGGCCGG	0.849142857	0.89083	8	Escherichia	Shigella	0	0.01015	0	0	0	0.00406	0	0	0.00446	0.00406	0	0.00852	0	0	0	0.89083	0.01542	0.01542	0	0.00649	0	0.01136	0.00731	0.00406	0	0	0	0	0	0	0	0	0	0	0	0.00812	0	0	0	0	0	0	0	0
AAATGTGCTGCTCGCA	0.888888889	0.9651	26	Pasteurella	Pasteurella	0	0	0	0	0	0	0	0	0	0	0	0	0	0	0	0.022	0.01138	0	0	0	0	0	0	0	0	0	0.9651	0	0	0	0	0	0	0	0	0	0	0	0	0	0	0	0	0
AAATTACCAGCCGCTC	0.982154445	0.99391	27	Streptococcus	Streptococcus	0	0	0	0	0	0	0	0	0	0	0	0.99391	0	0	0	0.00299	0.00122	0.00166	0	0	0	0	0	0	0	0	0	0	0	0	0	0	0	0	0	0	0	0	0	0	0	0	0	0
AAATTACTTTAGCGCT	0.786581839	0.8738	11	Streptococcus	Streptococcus	0	0.0153	0	0	0	0	0	0	0	0.00637	0	0.8738	0	0	0	0.03123	0.02549	0.01147	0	0.00637	0	0.01657	0.01211	0	0	0	0	0	0	0	0	0	0	0	0	0	0	0	0	0	0	0	0	0
AAATTCCCCGGCGGTC	0.886817876	0.56202	55	Mycoplasma	Mycoplasma	0.00616	0.02696	0	0.00578	0	0.00732	0.00501	0	0.01733	0.01348	0	0.01156	0	0.00616	0.00424	0.07357	0.03737	0.01502	0.00539	0.01156	0.00732	0.02581	0.01656	0.0104	0	0	0.00424	0.00693	0.00462	0.00578	0.00424	0	0.00501	0.00655	0	0	0	0	0	0	0	0	0	0
AAATTCGAGAACAATG	0.790697674	0.83345	16	Pseudomonas	Pseudomonas	0.00413	0.01616	0.00309	0.00172	0.00172	0.00447	0.00275	0.00206	0.0055	0.00464	0	0.00636	0	0.00292	0.00241	0.02802	0.02166	0.01238	0	0.00498	0.00327	0.83345	0.00877	0.00413	0.00275	0.00258	0.00206	0.00361	0.00258	0.00292	0.00241	0.00361	0	0.00223	0	0	0	0	0	0	0	0	0	0
AAATTGCCTCCCTTGT	0.900177936	0.60401	55	Mycoplasma	Mycoplasma	0	0.02341	0	0	0	0.0087	0	0	0.01806	0.02341	0	0.01873	0	0	0	0.06957	0.04348	0.01806	0	0.01338	0	0.01806	0.01605	0.01271	0	0	0	0	0	0	0	0	0	0	0	0	0	0	0	0	0	0	0	0
AAATTTGACCATCTTT	0.840609137	0.88264	11	Streptococcus	Streptococcus	0	0.00997	0	0	0.00233	0.00318	0	0	0.00679	0.00403	0	0.88264	0	0.00233	0.00255	0.02101	0.01549	0.00849	0	0.00318	0.00318	0.00785	0.00849	0.00509	0.00212	0.00212	0.00276	0.0034	0	0.00233	0	0	0	0	0	0	0	0	0	0	0	0	0	0
AAATTTTCCTATGTCG	0.802761341	0.90199	17	Staphylococcus	Staphylococcus	0	0.01621	0	0	0	0	0	0	0.90199	0	0	0	0	0	0	0.02284	0.02284	0.00884	0	0	0	0.01474	0.01105	0	0	0	0	0	0	0	0	0	0	0	0	0	0	0	0	0	0	0	0	0
AACAAAACCCGGACTA	0.533895389	0.61771	20	Escherichia	Escherichia	0.00537	0.03315	0.00537	0.00593	0.00315	0.00945	0.00648	0.00204	0.01556	0.01204	0.005	0.01926	0.00407	0.00871	0.00296	0.61771	0.04816	0.03464	0.00648	0.00852	0.00519	0.03001	0.01926	0.01019	0.00463	0.00426	0.00574	0.00778	0.00574	0.005	0.00407	0.00611	0.00426	0.00556	0.00315	0.00778	0.00352	0	0	0.00333	0	0	0	0
AACAAATCAATGGTGT	0.651629073	0.71153	21	Yersinia	Yersinia	0.00678	0.02136	0.00576	0.0061	0	0.00712	0.00508	0	0.01085	0.00814	0	0.01593	0	0.00678	0	0.04949	0.03559	0.01729	0.00339	0.71153	0.00373	0.02305	0.01559	0.00746	0.00373	0	0.00475	0.0061	0.00475	0.00508	0	0.00508	0	0.00441	0	0	0.00373	0	0	0	0	0	0	0
AACAAATGGTGGGGCA	0.673412029	0.76573	28	Bacillus	Bacillus	0	0.02375	0	0.00642	0	0	0	0	0.0077	0.76573	0	0.00706	0	0	0	0.05263	0.03723	0.02311	0.00642	0.01155	0	0.01605	0.01476	0.00963	0	0	0	0.00899	0	0.00706	0	0	0	0	0	0	0	0	0	0	0	0	0	0
AACAAATTGAAAAGGC	0.68257301	0.74411	25	Mycobacterium	Mycobacterium	0.00644	0.74411	0.00383	0.00262	0.00221	0.00705	0.00221	0	0.00966	0.00805	0.00262	0.01409	0.00262	0.00685	0.00342	0.04912	0.03121	0.01671	0.00221	0.00846	0.00262	0.01731	0.01107	0.00604	0.00282	0	0.00362	0.00544	0.00544	0.00383	0.00221	0.00423	0.00282	0.00282	0	0	0.00262	0	0	0.00242	0	0	0	0
AACAACACCAATCCTA	0.539952587	0.12614	58	Microlunatus	Microlunatus	0.01343	0.07582	0.01708	0.01321	0.0362	0.01639	0.04167	0.00319	0.02664	0.01844	0.00615	0.02869	0.00501	0.01366	0.00615	0.12523	0.06307	0.03643	0.00729	0.01594	0.00797	0.04394	0.03028	0.01844	0.01002	0.00865	0.01002	0.01457	0.00842	0.00979	0.00615	0.00797	0.00774	0.00979	0.00296	0	0.00478	0	0	0.00524	0	0.00296	0	0
AACAACAGGGTACGAT	0.600686253	0.64179	19	Vibrio	Vibrio	0.00681	0.03085	0.00533	0.00567	0.00284	0.00953	0.0051	0.00181	0.01202	0.01134	0.00204	0.01667	0.0034	0.00465	0.00397	0.05649	0.038	0.02269	0.0034	0.00919	0.0051	0.0245	0.01622	0.64179	0.00386	0.00454	0.00465	0.00805	0.00454	0.00499	0.00352	0.00567	0.00386	0.00454	0.0017	0	0.00386	0	0	0.00261	0	0	0	0
AACAACGAACCTTTGT	0.816712204	0.86771	11	Streptococcus	Streptococcus	0	0.01233	0	0	0	0.00556	0.00266	0	0.00677	0.00411	0	0.86771	0	0.00484	0	0.02515	0.01572	0.01862	0	0.0029	0	0.01233	0.00653	0.00556	0	0.00266	0	0.00314	0	0	0	0.00242	0	0	0	0	0	0	0	0	0	0	0	0
AACAATGTCCGCCTCA	0.579391892	0.15201	61	Gilliamella	Gilliamella	0.00916	0.0464	0.01221	0.00611	0	0.01832	0.00611	0	0.0409	0.02625	0.00672	0.03175	0	0.01282	0.00977	0.14286	0.11477	0.05678	0.00977	0.01954	0.01648	0.04945	0.03724	0.02686	0.01038	0.01404	0.01343	0.02015	0.00733	0.01282	0.00733	0.01221	0	0.0116	0	0	0	0	0	0.00611	0	0	0	0
AACACACACATGAAAT	0.586160714	0.65927	60	Lactiplantibacillus	Lactiplantibacillus	0.00605	0.03175	0	0.00857	0	0.00756	0.00504	0	0.02016	0.01008	0	0.01714	0.65927	0.00554	0	0.07107	0.04536	0.02167	0	0.00806	0.00655	0.02571	0.01562	0.01008	0	0.00554	0.00605	0.00504	0.00605	0	0	0	0	0	0	0	0	0	0	0	0	0	0	0
AACACATGGTGTAAAC	0.525015069	0.60065	13	Salmonella	Salmonella	0.008	0.03805	0.00562	0.00714	0.00281	0.01124	0.00346	0.00216	0.01622	0.01341	0.00324	0.02054	0.00324	0.00822	0.00605	0.06443	0.60065	0.03157	0.00519	0.00908	0.00692	0.03265	0.02011	0.01124	0.00627	0.00778	0.00562	0.00714	0.00476	0.00562	0.00497	0.00778	0.00432	0.00432	0	0	0.00303	0	0	0.00389	0	0	0	0
AACACCGTCCCAATAA	0.555801105	0.61086	72	Pasteurella	Pasteurella	0.00649	0.03486	0.00486	0.00608	0	0.00649	0.00405	0	0.0154	0.01378	0	0.01824	0	0.00527	0	0.07418	0.04175	0.02473	0.00567	0.01176	0	0.03202	0.01662	0.01216	0.00567	0.00892	0.61086	0.00932	0.0077	0.00486	0	0.0073	0	0.00405	0	0	0	0	0	0.00486	0	0	0	0
AACACCTCCCGAGCAT	0.948417591	0.4348	61	Gilliamella	Gilliamella	0	0.01645	0	0	0.00494	0.00535	0	0	0.01316	0.01111	0	0.01522	0	0.0107	0	0.04031	0.08844	0.01769	0	0.00699	0.00452	0.03044	0.03579	0.02304	0.00452	0.00411	0.01028	0.00411	0	0	0	0	0	0	0	0.00452	0	0	0	0	0	0	0	0
AACACCTCCTTTCTTA	0.820816008	0.76721	64	Lysinibacillus	Lysinibacillus	0.0036	0.01459	0.0036	0.00198	0.00234	0.00378	0.00252	0	0.01441	0.0191	0.76721	0.00919	0	0.00486	0.0018	0.03874	0.0209	0.01117	0.00216	0.00577	0.00252	0.0182	0.01081	0.00486	0.00306	0.00234	0.00324	0.00252	0.00378	0.00378	0.0018	0.00306	0.0018	0	0	0	0	0	0	0	0	0	0	0
AACACCTGTCCTCCAC	0.741791577	0.14062	62	Escherichia	Fournierella	0.01283	0.06752	0.01004	0.01004	0.00781	0.01618	0.01897	0	0.02344	0.02288	0	0.03627	0	0.01283	0.00614	0.14062	0.06362	0.04743	0	0.0173	0.01172	0.05525	0.03571	0.01842	0.00725	0.00725	0.00725	0.01562	0.0067	0.01283	0.00893	0.01507	0	0.00893	0.00558	0	0.00614	0	0	0	0	0	0	0
AACACGAATTTTAGTC	0.763520679	0.80672	23	Acinetobacter	Acinetobacter	0.00369	0.01569	0.00351	0.00314	0	0.00332	0.00258	0	0.00905	0.00443	0.00314	0.01052	0	0.00332	0.00203	0.03212	0.02215	0.01218	0.00277	0.00535	0.00332	0.01385	0.80672	0.00591	0.00314	0.00295	0.00425	0.00665	0.00203	0.00185	0	0.0024	0	0.00351	0.00203	0	0.00185	0	0	0	0	0	0	0
AACACGCAGCCGTTCG	0.909744607	0.93415	41	Mobiluncus	Mobiluncus	0	0.00558	0	0	0.00637	0.00239	0	0.93415	0.00319	0	0	0.00425	0	0	0	0.01381	0.00743	0.00664	0	0	0	0.00664	0.00451	0	0	0	0	0	0	0	0	0	0	0	0	0	0	0.00478	0	0	0	0	0	0
AACACGGTCGGGCTAA	0.74338019	0.34098	73	Vibrio	Vibrio	0.01773	0.0438	0	0.01356	0	0.01877	0	0	0.03128	0.01564	0	0.03128	0	0.01356	0	0.1147	0.07716	0.0438	0	0.01668	0.01564	0.06465	0.05527	0.34098	0.02398	0.01356	0	0.0146	0	0	0	0.01356	0	0	0	0	0	0	0	0	0	0	0	0
AACACTAAAGGTGATG	0.536450663	0.63673	13	Salmonella	Salmonella	0.00647	0.03843	0.00607	0.00526	0.00485	0.00809	0.00566	0.00405	0.01294	0.01133	0	0.01861	0	0.00728	0	0.07282	0.63673	0.02589	0.00607	0.01335	0.00526	0.03155	0.02104	0.01254	0.00405	0.00485	0.00688	0.00688	0.00526	0.00566	0	0.00526	0	0.00445	0	0	0	0	0	0	0	0	0	0
AACACTCGTGTCTCTT	0.690879301	0.73658	18	Streptococcus	Streptococcus	0.0052	0.02194	0.00462	0.00462	0	0.00481	0.0025	0	0.01212	0.0075	0.0025	0.73658	0.00366	0.00596	0.00269	0.04618	0.03252	0.01809	0.00192	0.00654	0.00289	0.01789	0.0127	0.00635	0.00443	0.00423	0.00289	0.005	0.00481	0.00443	0	0.00327	0.00289	0.00404	0	0	0.00289	0	0	0	0	0	0	0
AACAGACCTTACTTAG	0.865191147	0.41429	38	Pontibacter	Pontibacter	0	0.05	0	0	0	0	0	0	0.0381	0.0381	0	0.05	0	0	0	0.13095	0.08095	0.04762	0	0.02857	0	0.05238	0	0	0	0	0	0	0	0	0	0	0	0	0	0	0	0	0	0	0.41429	0	0	0
AACAGAGTTGTTGTAT	0.887997749	0.86074	64	Lysinibacillus	Lysinibacillus	0.0034	0.01099	0	0.0034	0	0	0	0	0.00979	0.02138	0.86074	0.00599	0	0.002	0	0.02018	0.01399	0.01139	0	0.003	0	0.00939	0.00519	0.0036	0	0.0022	0	0.0034	0	0	0	0	0	0	0	0	0	0	0	0	0	0	0	0
AACAGCCGTGTCCTAT	0.938806731	0.94693	64	Lysinibacillus	Lysinibacillus	0	0	0	0	0	0	0	0	0.01971	0.00986	0.94693	0	0	0	0	0	0.01365	0	0	0	0	0	0.00834	0	0	0	0	0	0	0	0	0	0	0	0	0	0	0	0	0	0	0	0	0
AACAGGCCAGGCGTCT	0.785065304	0.82384	11	Streptococcus	Streptococcus	0.00251	0.01523	0.00207	0.00355	0.00163	0.00459	0.00207	0	0.00754	0.00666	0.00192	0.82384	0	0.0037	0.00222	0.02707	0.01997	0.01139	0.00325	0.00518	0.00296	0.01316	0.0071	0.00414	0.00148	0.00251	0.00296	0.00444	0.00207	0.00251	0	0.00222	0.00163	0.00237	0	0	0.00163	0	0	0.00163	0	0	0	0
AACAGGGCACTTCATA	0.855850698	0.88537	23	Acinetobacter	Acinetobacter	0.00177	0.00838	0	0.00189	0.00118	0.00248	0.00212	0	0.00472	0.00378	0.00142	0.00602	0	0.00153	0	0.01948	0.01641	0.00696	0.0013	0.00413	0.00189	0.00909	0.88537	0.00342	0.00153	0.00177	0.00201	0.00212	0.00142	0.00248	0.00118	0.00212	0	0	0	0	0	0	0	0.00142	0	0	0	0
AACAGTGGATTGATGG	0.528188683	0.58605	1	Streptococcus	Streptococcus	0.00708	0.03343	0.00609	0.00587	0.00243	0.00764	0.00487	0.00277	0.01716	0.01018	0.00321	0.58605	0.00465	0.0073	0.00587	0.07239	0.04018	0.02678	0.00542	0.0104	0.0073	0.03011	0.01981	0.01074	0.00564	0.00576	0.00664	0.00675	0.00609	0.00642	0.00432	0.00542	0.00432	0.00686	0.00243	0	0.0041	0	0	0.00266	0	0	0	0
AACATAAGCCTCTGAT	0.803216651	0.89789	33	Mycobacterium	Mycobacterium	0	0.89789	0	0	0	0	0	0	0.00619	0	0	0.00567	0	0	0	0.0294	0.01805	0.01031	0	0	0	0.01238	0.00516	0.00619	0	0.00722	0	0	0	0	0	0	0	0	0	0	0	0	0	0	0	0	0	0
AACATATCTCTTAGCA	0.9854674	1	26	Pasteurella	Pasteurella	0	0	0	0	0	0	0	0	0	0	0	0	0	0	0	0	0	0	0	0	0	0	0	0	0	0	1	0	0	0	0	0	0	0	0	0	0	0	0	0	0	0	0	0
AACATCAAGTCATCAT	0.671764229	0.73951	14	Salmonella	Salmonella	0.00415	0.02448	0.00373	0.00383	0.00138	0.00596	0.00436	0.00224	0.01022	0.0083	0.00415	0.01309	0.00224	0.00383	0.00373	0.03694	0.73951	0.02012	0.00383	0.0082	0.005	0.02055	0.01384	0.00703	0.00298	0.00405	0.00373	0.00639	0.0049	0.00287	0.00181	0.00522	0.00298	0.00405	0.00149	0	0.00213	0	0	0.00245	0	0	0	0
AACATCAATGAAGGAA	0.995289367	0.96471	7	Escherichia	Escherichia	0	0	0	0	0	0	0	0	0	0	0	0	0	0	0	0.96471	0	0.00623	0	0	0	0	0	0	0	0	0	0	0	0	0	0	0	0	0	0	0	0	0	0	0	0	0	0
AACATGACAATCGTTA	0.91624893	0.92057	8	Escherichia	Escherichia	0	0.00696	0	0	0	0	0	0	0.00202	0.00164	0	0.0043	0	0.00139	0	0.92057	0.01771	0.00949	0.00152	0.00367	0	0.00582	0.00316	0.0019	0	0.00126	0	0.00215	0	0	0	0	0	0	0	0.00645	0	0	0	0	0	0	0	0
AACATGAGTGGACGTA	0.841922409	0.86491	80	Chromobacterium	Chromobacterium	0	0.01109	0	0.00156	0	0.00297	0.00281	0	0.00687	0.00422	0.00156	0.00828	0	0.00281	0.00156	0.02483	0.01281	0.0089	0.00234	0.005	0.00219	0.01062	0.00422	0.00469	0	0.00203	0.00156	0.00375	0.86491	0.00156	0	0.00172	0.00203	0.0025	0	0	0	0	0	0	0	0	0	0
AACATGCCATTGATAG	0.682528704	0.11874	57	Cellulomonas	Flavimobilis	0.01208	0.11874	0.01384	0.00755	0.01409	0.01711	0.05258	0.00252	0.01736	0.0156	0.00503	0.02314	0.00553	0.00805	0.00503	0.09887	0.05057	0.03145	0.00553	0.01258	0.01031	0.03547	0.02164	0.01057	0.00453	0.00553	0.00654	0.01283	0.0073	0.00629	0.00478	0.0073	0.00377	0.00453	0	0	0.00377	0	0	0.00302	0	0	0	0
AACATGCTCGTGAGGA	0.69047619	0.72752	56	Serratia	Serratia	0.00443	0.0235	0.00477	0.00715	0	0.00681	0.00409	0	0.0092	0.00749	0	0.01158	0.00511	0	0	0.04734	0.03644	0.01975	0.00477	0.01056	0.72752	0.01703	0.0126	0.01022	0	0.00341	0.00443	0.00613	0	0.00341	0.00341	0.00341	0	0.00341	0	0	0	0	0	0	0	0	0	0
AACATGTTAAGGAAAC	0.679796265	0.7694	25	Mycobacterium	Mycobacterium	0.00483	0.7694	0	0.00557	0	0.00743	0	0	0.0104	0.00631	0	0.01225	0	0.00594	0	0.05273	0.03082	0.01857	0	0.00594	0.0052	0.02005	0.01448	0.00817	0.00408	0.00371	0	0.00408	0.00446	0	0	0	0	0.00408	0	0	0	0	0	0	0	0	0	0
AACATTCCAAGGAGAT	0.62201722	0.65852	39	Xanthomonas	Xanthomonas	0.00523	0.02602	0.00614	0.00601	0.00157	0.00693	0.00405	0.00235	0.01334	0.01033	0.00288	0.01543	0.00418	0.00654	0.00353	0.05086	0.03373	0.02079	0.00379	0.00941	0.00628	0.02641	0.01569	0.00837	0.00392	0.65852	0.0034	0.00706	0.00484	0.00484	0.00327	0.00549	0.00379	0.00353	0.00248	0	0.00327	0	0	0.00196	0	0	0	0
AACATTCGGCGCAAAG	0.90681868	0.94324	75	Campylobacter	Campylobacter	0	0.006	0	0	0	0	0	0	0.00277	0	0	0.00346	0	0	0	0.01523	0.00761	0.00531	0	0.00231	0	0.00554	0.00508	0	0	0	0	0.00254	0	0.94324	0	0	0	0	0	0	0	0	0	0	0	0	0	0
AACCAACTTAGGCGAT	0.761545164	0.49759	47	Microbacterium	Microbacterium	0.00842	0.08002	0.01023	0.00602	0	0.01444	0.03008	0	0.02467	0.01384	0	0.01444	0	0	0	0.08303	0.04392	0.02647	0	0.00722	0.00722	0.03008	0.02106	0.01083	0	0	0	0.01504	0.00602	0	0	0	0	0	0	0	0	0	0	0	0	0	0	0
AACCACACGGCTTACT	0.554022989	0.36979	4	Mycolicibacterium	Mycolicibacterium	0.00843	0.25609	0.36979	0.00729	0.00296	0.01162	0.00524	0.00228	0.01777	0.00957	0.00387	0.01982	0.00273	0.00752	0.00342	0.06357	0.04534	0.02506	0.00342	0.01116	0.00547	0.02894	0.01595	0.0098	0.00501	0.00524	0.00456	0.00752	0.00387	0.00684	0.00433	0.00615	0.0041	0.00501	0.00365	0	0.00524	0	0	0	0	0	0	0
AACCACAGAGCAAACC	0.524195972	0.59777	20	Escherichia	Shigella	0.00598	0.03927	0.00517	0.00452	0.00242	0.0105	0.0042	0.00307	0.016	0.01309	0.0042	0.01955	0.00323	0.00598	0.0042	0.59777	0.04654	0.03264	0.00469	0.01325	0.00646	0.02877	0.0181	0.01131	0.00582	0.00452	0.00582	0.00986	0.00646	0.00501	0.00404	0.00663	0.00485	0.00501	0.00307	0.00582	0.00452	0	0	0.00356	0	0	0	0
AACCACAGGTATTTCT	0.996827914	1	41	Mobiluncus	Mobiluncus	0	0	0	0	0	0	0	1	0	0	0	0	0	0	0	0	0	0	0	0	0	0	0	0	0	0	0	0	0	0	0	0	0	0	0	0	0	0	0	0	0	0	0	0
AACCACAGTGAGCGAC	0.889977652	0.15618	62	Escherichia	Fournierella	0	0.0502	0	0	0	0.01195	0.0255	0	0.01673	0.02072	0	0.01992	0	0.01434	0	0.08127	0.08685	0.03187	0	0.01195	0	0.03506	0.01673	0.01514	0	0	0.00797	0.01673	0.01275	0	0	0	0	0	0	0	0	0	0	0	0	0	0	0
AACCACATTTGGGGTA	0.661409362	0.13895	66	Escherichia	Methylotetracoccus	0.01366	0.07238	0.01163	0.01279	0.00785	0.01599	0.0189	0.0061	0.03198	0.0189	0.00959	0.0311	0.00727	0.01483	0.00785	0.13895	0.12587	0.06366	0.00727	0.02442	0.01163	0.09041	0.03198	0.02122	0.01163	0.01453	0.01076	0.02994	0.01221	0.01279	0.00581	0.01308	0.01919	0.00872	0.00465	0	0.00959	0	0	0.00494	0	0	0	0
AACCAGATTGACCATT	0.67278415	0.70714	65	Helicobacter	Helicobacter	0.00503	0.02186	0.00437	0.00339	0.00219	0.00601	0.00426	0.00142	0.01115	0.00765	0.00229	0.01169	0.0024	0.00448	0.00328	0.04622	0.02994	0.01869	0.00382	0.00863	0.00481	0.02087	0.01202	0.0082	0.00339	0.00328	0.00437	0.00557	0.00393	0.00557	0.70714	0.00404	0.00404	0.0035	0.00229	0	0.00208	0	0	0.00219	0	0	0	0
AACCAGCTTGTCATTT	0.539643099	0.62366	20	Escherichia	Escherichia	0.00595	0.03353	0.00559	0.00741	0.00231	0.00972	0.00644	0.0017	0.01494	0.01093	0.00486	0.01883	0.00328	0.00692	0.00437	0.62366	0.04082	0.03171	0.00583	0.01166	0.00656	0.03195	0.01871	0.0102	0.00316	0.00583	0.00668	0.00923	0.00498	0.00607	0.0051	0.00534	0.00425	0.00449	0.00255	0.0051	0.00364	0	0	0.0034	0	0	0	0
AACCAGGAAGGGTAAG	0.92715655	0.9711	27	Streptococcus	Streptococcus	0	0	0	0	0	0	0	0	0	0	0	0.9711	0	0	0	0.01815	0	0.01008	0	0	0	0	0	0	0	0	0	0	0	0	0	0	0	0	0	0	0	0	0	0	0	0	0	0
AACCATCTGCTAAACC	0.574664965	0.62748	60	Lactiplantibacillus	Lactiplantibacillus	0.00835	0.02852	0.00522	0.00626	0	0.00696	0.00522	0	0.01496	0.01322	0.00348	0.01843	0.62748	0.008	0	0.05565	0.04591	0.02643	0.00452	0.01183	0	0.02678	0.02017	0.01009	0.00383	0.00591	0.00522	0.00626	0.0073	0.00626	0.00348	0.00522	0.00313	0.00452	0	0	0	0	0	0	0	0	0	0
AACCCAAGTTGAGAAC	0.729327781	0.83243	9	Salmonella	Salmonella	0	0.02568	0	0	0	0.00811	0	0	0.01149	0.00811	0	0.01486	0	0	0	0.04865	0.83243	0.01554	0	0	0	0.01622	0.00676	0.00946	0	0	0	0	0	0	0	0	0	0	0	0	0	0	0	0	0	0	0	0
AACCCCTTAAAACGGG	0.819346015	0.86377	9	Salmonella	Salmonella	0.00245	0.01082	0.0018	0.00155	0.00142	0.00348	0.00193	0	0.00721	0.00399	0.00155	0.00644	0	0.0027	0.00232	0.02318	0.86377	0.01159	0.0018	0.00399	0.00206	0.0103	0.0076	0.00425	0.00232	0.00245	0.00206	0.00309	0.00232	0.00206	0	0.00167	0.00129	0	0.00219	0.00129	0.00155	0	0	0.00129	0	0	0	0
AACCCGAATACGGGGC	0.946981627	0.704	55	Mycoplasma	Mycoplasma	0	0.01786	0	0	0	0	0	0	0.01136	0.01136	0	0.01786	0	0	0	0.04491	0.01948	0.01082	0	0.00758	0	0.01028	0.00758	0.00758	0	0	0	0	0	0	0	0.00595	0	0	0	0	0	0	0	0	0	0	0	0
AACCCGACACGACAGC	0.556898446	0.60189	81	Mycobacteroides	Mycobacteroides	0.00606	0.02644	0.00455	0.60189	0.00286	0.00876	0.00488	0.00202	0.0165	0.00943	0.00236	0.01937	0.00286	0.00505	0.0032	0.06871	0.04429	0.0261	0.00387	0.01263	0.00707	0.02459	0.01684	0.01196	0.00404	0.00387	0.00522	0.00926	0.00539	0.00488	0.00303	0.00556	0.00404	0.00674	0.00354	0	0.0037	0	0	0.00286	0	0	0	0
AACCCGCCTGGGACCG	0.619579794	0.59588	64	Lysinibacillus	Lysinibacillus	0.00625	0.03685	0	0.0075	0	0.01062	0	0	0.01374	0.02873	0.59588	0.02124	0	0	0	0.06558	0.04747	0.02811	0.00812	0.01062	0.00625	0.03685	0.01624	0.01437	0.00625	0.0075	0.00687	0.00812	0.00687	0.00687	0	0	0	0	0	0	0	0	0	0	0	0	0	0
AACCCTGAGGCGGGCG	0.7393071	0.15522	66	Escherichia	Methylotetracoccus	0.01315	0.06099	0.01534	0.01096	0.00584	0.02082	0.02045	0.00402	0.03104	0.02922	0.00804	0.0336	0.00804	0.01242	0.00584	0.15522	0.09533	0.05369	0.01169	0.04127	0.01278	0.08145	0.03433	0.02009	0.01315	0.01388	0.00694	0.02666	0.00913	0.01023	0.00621	0.01132	0.01826	0.00694	0.00475	0	0.00877	0	0	0.00365	0	0	0	0
AACCCTTAGCAGGAAA	0.750988681	0.799	0	Escherichia	Escherichia	0.00372	0.01674	0.00286	0.00315	0	0.00544	0.00172	0.00143	0.00873	0.00572	0.00186	0.0103	0	0.00272	0.00143	0.799	0.02532	0.01831	0.003	0.00587	0.00315	0.01359	0.01001	0.00629	0.00258	0.00243	0.00286	0.00486	0.00329	0.00429	0.00157	0.00429	0.002	0.00258	0	0.00587	0.00229	0	0	0.00143	0	0	0	0
AACCCTTCGTAATCCG	0.913140604	0.91769	8	Escherichia	Escherichia	0	0.00557	0	0	0	0.00285	0	0	0.00299	0.00244	0	0.00462	0	0.0019	0	0.91769	0.01345	0.00733	0.00136	0.00163	0	0.0053	0.00407	0.00177	0.00163	0	0	0.00136	0	0	0	0	0	0	0	0.0072	0	0	0	0	0	0	0	0
AACCCTTGCGGATTCA	0.611709974	0.11113	57	Cellulomonas	Flavimobilis	0.01288	0.10975	0.01347	0.00931	0.00713	0.01644	0.0412	0.00337	0.02179	0.01981	0.00515	0.02516	0.00456	0.0107	0.00574	0.11113	0.05804	0.03308	0.00574	0.01446	0.0107	0.03982	0.02575	0.01486	0.00574	0.00792	0.00693	0.01268	0.00872	0.00753	0.00495	0.00891	0.00396	0.00614	0.00218	0	0.00555	0	0	0.00337	0	0.00238	0	0
AACCGACAGATCGGTA	0.93414264	0.96329	74	Vibrio	Vibrio	0	0.00455	0	0	0	0	0	0	0.00325	0	0	0	0	0	0	0.00942	0.00747	0.00747	0	0	0	0.0039	0	0.96329	0	0	0	0	0	0	0	0	0	0	0	0	0	0	0	0	0	0	0	0
AACCGAGTCCACTGAG	0.757758075	0.79271	28	Bacillus	Bacillus	0.00307	0.01581	0.00264	0.00296	0.00209	0.0056	0.00307	0.00121	0.00801	0.79271	0.00231	0.00878	0	0.00318	0.00132	0.03085	0.02481	0.01394	0.00242	0.00582	0.0034	0.01361	0.00944	0.00538	0.00198	0.00253	0.00406	0.00527	0.00253	0.00362	0.00176	0.0034	0.00143	0.00296	0.00154	0	0.00165	0	0	0.0011	0	0	0	0
AACCGCCATATTAGAA	0.598011805	0.62807	40	Pediococcus	Pediococcus	0.00686	0.03129	0.00385	0.00703	0	0.00753	0.00586	0.00251	0.01422	0.0087	0.00251	0.01773	0.00653	0.00619	0.00418	0.05438	0.03781	0.02041	0.00502	0.00736	0.00552	0.02694	0.01891	0.01205	0.00468	0.00703	0.00502	0.00653	0.00435	0.00569	0.00301	0.00602	0.00234	0.00368	0.00251	0	0.00234	0	0	0.00218	0	0	0	0
AACCGGTTGGCCAGTG	0.986244085	0.95523	7	Escherichia	Escherichia	0	0	0	0	0	0	0	0	0	0	0	0	0	0	0	0.95523	0.01887	0.00592	0	0	0	0	0	0	0	0	0	0	0	0	0	0	0	0	0	0.00804	0	0	0	0	0	0	0	0
AACCGTACGGACCCCG	0.528504359	0.56492	59	Micromonospora	Micromonospora	0.00494	0.03645	0.00683	0.00987	0	0.56492	0.00645	0	0.01632	0.01329	0.00418	0.01708	0.00683	0.00873	0.00569	0.07555	0.04822	0.02582	0.00569	0.01595	0	0.02923	0.02012	0.00873	0.00607	0.00607	0.00607	0.01025	0.00645	0.00607	0	0.00569	0.00494	0.00418	0.0038	0	0.00418	0	0	0.0038	0	0	0	0
AACCGTGCCAGGTCAG	0.639350383	0.68368	24	Campylobacter	jejuni	0.00458	0.02432	0.00578	0.00239	0	0.00458	0.00359	0.00239	0.01076	0.01017	0	0.01355	0.00279	0.00757	0.00259	0.05222	0.03608	0.02133	0.00498	0.00678	0.00538	0.02272	0.01415	0.00797	0.00379	0.00518	0.00618	0.00578	0.00558	0.68368	0.00239	0.00419	0.00299	0.00419	0.00199	0	0.00359	0	0	0.00279	0	0	0	0
AACCGTTCTGCCTTCG	0.870714286	0.90962	30	Acinetobacter	Acinetobacter	0	0.00781	0	0.00205	0	0.00279	0	0	0.00372	0.00409	0	0.00614	0	0.00223	0	0.02139	0.00855	0.00763	0	0.00409	0	0.00781	0.90962	0.00316	0	0	0	0.00223	0.00205	0.00205	0	0	0	0	0	0	0.00205	0	0	0	0	0	0	0
AACCGTTGTCGCTCGG	0.689073051	0.56476	52	Streptomyces	Streptomyces	0.01002	0.05122	0.00751	0.00865	0.00478	0.01389	0.56476	0	0.01753	0.00956	0.00433	0.01821	0	0.00524	0.0041	0.06192	0.03915	0.0255	0.00569	0.01047	0.00546	0.02686	0.01593	0.01093	0.00387	0.00592	0.00478	0.00933	0.00546	0.00728	0.00592	0.00478	0.00364	0.00501	0.0025	0	0.00455	0	0	0.00319	0	0	0	0
AACCTAGAGTTGGGTG	0.82090869	0.84935	44	Xylella	Xylella	0.00228	0.01171	0.00274	0.00167	0.00152	0.00319	0.00213	0	0.00502	0.00441	0.00198	0.00608	0	0.0038	0.00167	0.02752	0.01307	0.01095	0.00182	0.0035	0.00167	0.01292	0.00669	0.00486	0.00182	0.00289	0.00213	0.00213	0.00274	0.00274	0	0	0	0.00213	0	0	0.00228	0	0	0.84935	0	0	0	0
AACCTAGTACACCGAC	0.948094079	0.97237	31	Pseudomonas	Pseudomonas	0	0.00402	0	0	0	0	0	0	0.00335	0	0	0.00251	0	0	0	0.0072	0.00569	0.00268	0	0	0	0.97237	0.00218	0	0	0	0	0	0	0	0	0	0	0	0	0	0	0	0	0	0	0	0	0
AACCTAGTTAACAGGC	0.790369935	0.88757	67	Campylobacter	jejuni	0	0.01389	0	0	0	0	0	0	0	0	0	0.0086	0	0	0	0.0291	0.02183	0.01389	0	0	0	0.01257	0.00992	0	0	0	0	0	0	0.88757	0	0	0	0	0	0	0	0	0	0	0	0	0	0
AACCTCACACGGTTTT	0.627246437	0.65697	40	Pediococcus	Pediococcus	0.00551	0.02524	0.0043	0.00485	0.00154	0.00716	0.00386	0.00254	0.01532	0.00915	0.00243	0.01565	0.0086	0.00584	0.00331	0.05456	0.03108	0.0216	0.00375	0.00716	0.00452	0.0226	0.01753	0.00937	0.00364	0.00452	0.00507	0.0075	0.00606	0.00386	0.00298	0.00342	0.0032	0.00507	0.00176	0	0.00309	0	0	0.0022	0	0	0	0
AACCTCCTTCATACCG	0.611613517	0.68482	13	Salmonella	Salmonella	0.00558	0.02504	0.00423	0.00541	0.0022	0.00778	0.00457	0.00271	0.0154	0.0088	0.00288	0.01573	0.00372	0.00321	0.00338	0.0587	0.68482	0.02521	0.00474	0.00761	0.00338	0.02267	0.01776	0.00863	0.00508	0.00406	0.00524	0.00761	0.0044	0.00474	0.00237	0.00423	0.00321	0.00406	0	0	0.00338	0	0	0.00406	0	0	0	0
AACCTCGTCCGAGCGC	0.652503794	0.70249	2	Staphylococcus	Staphylococcus	0.00522	0.0219	0.00482	0.00281	0.00362	0.00643	0.00362	0	0.70249	0.00984	0.00261	0.01607	0.00261	0.00643	0.00261	0.0454	0.03716	0.01768	0.00362	0.00844	0.00502	0.0229	0.01406	0.00804	0.00382	0.00462	0.00201	0.00703	0.00462	0.00482	0.00402	0.00462	0.00221	0.00261	0	0	0.00261	0	0	0.00261	0	0	0	0
AACCTTGCATAGTCGG	0.970391595	1	50	Burkholderia	Burkholderia	0	0	0	0	0	0	0	0	0	0	0	0	0	0	0	0	0	0	0	0	0	0	0	0	0	0	0	1	0	0	0	0	0	0	0	0	0	0	0	0	0	0	0	0
AACGAAGAGGTACATA	0.916907514	0.93532	53	Agrobacterium	Agrobacterium	0	0.00437	0	0	0	0	0	0	0	0	0	0.00397	0	0	0	0.01151	0.0119	0.00714	0	0	0	0	0.00397	0	0	0	0	0	0	0	0	0.93532	0	0	0	0	0	0	0	0	0	0	0	0
AACGACCACTTGCCAG	0.56219968	0.62657	32	Pseudomonas	Pseudomonas	0.00761	0.03014	0.00615	0.00644	0.00322	0.00761	0.0038	0	0.01756	0.01346	0.00498	0.01756	0	0.00732	0	0.05999	0.04302	0.02605	0.00615	0.01229	0.00761	0.62657	0.01814	0.01317	0.0038	0.00468	0.00351	0.00878	0.00585	0.00468	0.0041	0.00468	0	0.00644	0.00351	0	0.0038	0	0	0.00351	0	0	0	0
AACGACGATCATATTA	0.806531284	0.54075	4	Mycolicibacterium	Mycolicibacterium	0.00321	0.31756	0.54075	0.0038	0	0.00321	0	0	0.00847	0.00438	0	0.01022	0	0	0.00292	0.02805	0.02074	0.01139	0	0.00467	0	0.01373	0.00964	0.00497	0	0	0	0.0038	0	0.00438	0	0.00292	0	0	0	0	0	0	0	0	0	0	0	0
AACGACGCCGAACTCG	0.897452645	0.94538	71	Bacillus	Bacillus	0	0.00721	0	0	0	0	0	0	0.00584	0.94538	0	0.00515	0	0	0	0.01271	0.00756	0.00721	0	0	0	0.00378	0.00412	0	0	0	0	0	0	0	0	0	0	0	0	0	0	0	0	0	0	0	0	0
AACGACGCTCCGAACT	0.884504331	0.89892	8	Escherichia	Shigella	0.00174	0.00885	0.00162	0.0015	0	0.00137	0.00187	0	0.00486	0.00299	0	0.00474	0	0.00212	0	0.89892	0.01384	0.01309	0.00137	0.00337	0	0.00673	0.00486	0.00262	0	0.00162	0	0.00212	0	0	0	0	0	0	0	0.00586	0	0	0	0	0	0	0	0
AACGAGCGAACGGTAG	0.695101886	0.7502	12	Escherichia	Escherichia	0.00438	0.01937	0.00212	0.00438	0.00199	0.00517	0.00345	0.00186	0.01128	0.00743	0.00292	0.01207	0.00358	0.00318	0.00252	0.7502	0.03118	0.02215	0.00305	0.00929	0.00252	0.0195	0.01194	0.00743	0.00279	0.00318	0.00385	0.00637	0.00411	0.00345	0.00226	0.00398	0.00305	0.00332	0.00199	0.00544	0.00146	0	0	0.00199	0	0	0	0
AACGAGGAGGGAAGGC	0.632675045	0.70404	21	Yersinia	Yersinia	0.00431	0.02744	0	0.00392	0	0.00706	0.00431	0	0.01372	0.00862	0.0051	0.01137	0	0.00392	0.00431	0.05802	0.02783	0.0196	0.0047	0.70404	0.00588	0.02274	0.0149	0.00745	0.00666	0.0047	0.00666	0.00784	0.00392	0	0	0	0	0.00549	0	0	0	0	0	0.00431	0	0	0	0
AACGAGTCAACTGCAG	0.740414279	0.7773	18	Streptococcus	Streptococcus	0.00459	0.01606	0.00275	0.00275	0.00199	0.00459	0.00291	0.00168	0.01101	0.00551	0.00153	0.7773	0.00275	0.00505	0.00245	0.04267	0.02203	0.01285	0.00382	0.00704	0.0026	0.01468	0.01224	0.00642	0.00245	0.00291	0.00245	0.00581	0.00398	0.00275	0.00199	0.00245	0.00168	0.00184	0	0	0.00168	0	0	0.00184	0	0	0	0
AACGAGTTTTCAAATC	0.56480811	0.66546	5	Escherichia	Shigella	0.00683	0.02972	0	0.00643	0.00402	0.00843	0.00442	0.00402	0.01205	0.01325	0	0.01767	0	0.00803	0	0.66546	0.04337	0.03012	0.00723	0.01124	0	0.0253	0.01727	0.01205	0.00643	0.00562	0.00442	0.00843	0.00843	0.00803	0	0.00602	0	0	0	0.00522	0	0	0	0	0	0	0	0
AACGATCGAGTGAGAG	0.876	0.93144	35	Helicobacter	Helicobacter	0	0.00946	0	0	0	0	0	0	0	0	0	0.00757	0	0	0	0.0156	0.00804	0.00757	0	0	0	0.00757	0.00567	0	0	0	0	0.00615	0	0	0.93144	0	0	0	0	0	0	0	0	0	0	0	0	0
AACGATGACGCTGCCG	0.897278912	0.96559	35	Helicobacter	Helicobacter	0	0	0	0	0	0	0	0	0	0	0	0	0	0	0	0.02489	0.00952	0	0	0	0	0	0	0	0	0	0	0	0	0	0.96559	0	0	0	0	0	0	0	0	0	0	0	0	0
AACGCCAGTCTGTAGG	0.747917823	0.19992	66	Escherichia	Methylotetracoccus	0.01428	0.06029	0.01587	0.01031	0.00833	0.02142	0.01904	0.00476	0.02856	0.02261	0.00793	0.03134	0.00555	0.01309	0.00754	0.19992	0.09084	0.04998	0.01269	0.02142	0.0119	0.08171	0.03927	0.01666	0.00793	0.01745	0.00674	0.02697	0.01706	0.01388	0.00674	0.01468	0.0119	0.00912	0	0	0.00793	0	0	0.00754	0	0	0	0
AACGCCGCAATTGGAC	0.730582524	0.76586	12	Escherichia	Shigella	0.00354	0.01915	0.00387	0.00387	0.00177	0.00476	0.0031	0.00177	0.01052	0.00664	0.00232	0.01118	0.00255	0.00476	0.00221	0.76586	0.02568	0.01749	0.00266	0.00731	0.00343	0.01517	0.01185	0.00764	0.00299	0.00277	0.0021	0.0052	0.00266	0.00288	0	0.00365	0.00244	0.00255	0.00122	0.00841	0.00111	0	0	0.00177	0	0	0	0
AACGCGACCGTGTTCT	0.88176941	0.90885	33	Mycobacterium	Mycobacterium	0.00197	0.90885	0.00156	0.00124	0	0.00207	0	0	0.00425	0.00311	0	0.00415	0	0.00218	0.00124	0.01825	0.01027	0.00674	0.00166	0.00259	0.00176	0.00716	0.00487	0.0028	0.00104	0.00145	0.00176	0.00207	0.00156	0	0.00114	0.00135	0	0.00114	0.00114	0	0	0	0	0	0	0	0	0
AACGCGGCGCACCCTT	0.552908841	0.62965	15	Mycobacterium	Mycobacterium	0.00642	0.62965	0.00346	0.00576	0.00378	0.00839	0.00526	0	0.0153	0.00938	0.00494	0.01662	0.00378	0.0074	0.00526	0.0696	0.04311	0.02057	0.00477	0.01004	0.00724	0.02863	0.02287	0.0102	0.00691	0.00461	0.00494	0.00707	0.00477	0.00576	0.00313	0.00494	0.00263	0.00296	0.00263	0	0.00395	0	0	0.00247	0	0	0	0
AACGCTGGCTTTAGTT	0.828872668	0.83734	41	Mobiluncus	Mobiluncus	0.00229	0.01301	0.00214	0.00257	0.00557	0.00415	0.00172	0.83734	0.00729	0.00343	0	0.00743	0.00186	0.00243	0.00186	0.02601	0.01415	0.01086	0.00172	0.00429	0.00229	0.00943	0.00743	0.003	0	0.00229	0.00186	0.00257	0.003	0.002	0.00143	0.00214	0	0.00243	0	0	0.00186	0.00557	0.00157	0	0	0	0	0
AACGCTGTGAACCTGA	0.959504132	0.90006	52	Streptomyces	Streptomyces	0	0.0223	0.00798	0	0	0.00881	0.90006	0	0	0	0	0	0	0	0	0.01184	0.01377	0	0	0	0	0.00854	0.00275	0	0	0	0	0	0	0	0	0	0	0	0	0	0	0	0	0	0	0	0	0
AACGGACCTCTTTAGT	0.952095808	0.33202	63	Streptomyces	Allocatelliglobosispora	0	0.08251	0	0	0	0.24558	0.33202	0	0	0	0	0	0	0	0	0.13556	0	0	0	0	0	0.03143	0	0	0	0	0	0	0	0	0	0	0	0	0	0	0	0	0	0	0	0.07859	0.0334	0
AACGGAGGGATTACAA	0.525379448	0.56536	72	Pasteurella	Pasteurella	0.00497	0.03628	0.00497	0.00537	0.0043	0.0086	0.00551	0.00175	0.01626	0.00981	0.00457	0.01854	0.0039	0.00524	0.00484	0.07175	0.04608	0.02996	0.00376	0.01464	0.00511	0.02727	0.02082	0.01276	0.00618	0.00497	0.56536	0.00887	0.00537	0.00551	0.00349	0.00685	0.0039	0.00578	0.00242	0	0.00403	0	0	0.00363	0	0	0	0
AACGGCAGAAGGAAAA	0.94603033	0.96724	7	Escherichia	Escherichia	0	0	0	0	0	0	0	0	0	0	0	0	0	0	0	0.96724	0.00889	0.00749	0	0	0	0	0	0	0	0	0	0	0	0	0	0	0	0	0	0.00983	0	0	0	0	0	0	0	0
AACGGCCCGTATAGCT	0.607265722	0.64962	81	Mycobacteroides	Mycobacteroides	0.00659	0.02389	0.00601	0.64962	0.00234	0.00894	0.00366	0.0022	0.01612	0.00821	0.00308	0.01451	0.00264	0.0044	0.00366	0.05158	0.0381	0.02242	0.0044	0.0104	0.00498	0.02652	0.01656	0.01158	0.00366	0.00528	0.00366	0.00777	0.00572	0.00366	0.00381	0.00528	0.00293	0.0044	0.00191	0	0.00337	0	0	0.00278	0	0	0	0
AACGGCGCGCAAAAAT	0.68336163	0.18959	43	Paenibacillus	Paenibacillus	0	0.08922	0	0	0	0	0	0	0.05948	0.04833	0	0.04833	0	0	0	0.15985	0.18959	0.0855	0	0	0	0.07807	0.05948	0	0	0	0	0	0	0	0	0	0	0	0	0	0	0	0	0	0	0	0	0
AACGGGAAGACATGAC	0.907772245	0.93337	21	Yersinia	Yersinia	0.00178	0.00777	0	0	0	0.00122	0	0	0.003	0.00344	0	0.00355	0	0.00133	0	0.0131	0.00722	0.00655	0	0.93337	0.00122	0.006	0.00344	0.00167	0	0	0.00167	0.00167	0.00178	0	0	0	0	0	0	0	0	0	0	0	0	0	0	0
AACGGGAGAGCACCGA	0.836224844	0.90344	9	Salmonella	Salmonella	0	0.01722	0	0	0	0	0	0	0.00749	0	0	0.00898	0	0	0	0.04416	0.90344	0.00973	0	0	0	0.00898	0	0	0	0	0	0	0	0	0	0	0	0	0	0	0	0	0	0	0	0	0	0
AACGGTCACTACTGTG	0.713098536	0.77729	14	Salmonella	Salmonella	0.00541	0.01518	0.00582	0.00291	0	0.00645	0.00354	0.00291	0.01144	0.00728	0.00291	0.0079	0	0.00395	0.00312	0.04138	0.77729	0.01393	0.00312	0.00686	0.00395	0.01747	0.01061	0.00624	0.00291	0.00312	0.00312	0.00478	0.00395	0.00416	0.00229	0.00499	0.00229	0.00291	0	0	0.00229	0	0	0.00229	0	0	0	0
AACGTAGTTATGATGA	0.832012678	0.87531	49	Corynebacterium	Corynebacterium	0.0025	0.00937	0	0.0025	0.87531	0	0	0	0.00749	0.00396	0.00208	0.005	0	0	0	0.02331	0.01415	0.01311	0.00229	0.00354	0	0.01187	0.00687	0.00458	0.00229	0	0	0.00375	0	0.00333	0	0	0	0	0	0	0.00208	0	0	0	0	0	0	0
AACGTATATAGCGCCG	0.943032428	1	83	Streptococcus	Streptococcus	0	0	0	0	0	0	0	0	0	0	0	1	0	0	0	0	0	0	0	0	0	0	0	0	0	0	0	0	0	0	0	0	0	0	0	0	0	0	0	0	0	0	0	0
AACGTCACGTAGTGAG	0.820056232	0.86685	39	Xanthomonas	Xanthomonas	0.00274	0.01244	0	0.00249	0	0.00274	0	0	0.00622	0.00548	0	0.00597	0	0	0	0.02414	0.01792	0.00846	0	0.00473	0	0.00971	0.00921	0.00572	0.00348	0.86685	0	0.00523	0	0.00324	0	0	0	0.00249	0	0	0	0	0	0	0	0	0	0
AACGTCCTTACGTGAC	0.578137028	0.60784	41	Mobiluncus	Mobiluncus	0.00902	0.02594	0.0062	0.00338	0.00648	0.01071	0.00367	0.60784	0.01522	0.01184	0.00367	0.01776	0.00338	0.00479	0.0031	0.06174	0.03806	0.02255	0.00282	0.01015	0.00592	0.02763	0.02171	0.01015	0.0093	0.00761	0.00592	0.00423	0.00536	0.00592	0.00338	0.00592	0	0.00395	0.0031	0	0.00282	0.00367	0	0.00338	0	0	0	0
AACGTCGCCCCGGTGG	0.85439525	0.87753	11	Streptococcus	Streptococcus	0.00207	0.01088	0	0	0	0.00248	0.00152	0	0.00579	0.00413	0.00165	0.87753	0	0.004	0	0.01956	0.01419	0.00895	0.00138	0.004	0.00165	0.00758	0.00675	0.00372	0.00138	0.00234	0	0.00413	0.00165	0.00207	0.00165	0.00179	0	0.00289	0	0	0.00179	0	0	0	0	0	0	0
AACGTGAAGCGAGTCT	0.919195363	0.9293	8	Escherichia	Escherichia	0	0.00518	0	0	0	0.00141	0	0	0.00259	0.00212	0	0.00294	0	0	0	0.9293	0.01094	0.00835	0.00224	0.00165	0	0.00541	0.00294	0.00282	0	0	0	0.00176	0	0	0	0.00129	0	0	0	0.00788	0	0	0	0	0	0	0	0
AACGTGTCGCTAGTTA	0.679775923	0.73409	12	Escherichia	Escherichia	0.00412	0.01939	0.00582	0.00448	0.00133	0.00594	0.00388	0.0017	0.01067	0.00824	0.00218	0.012	0	0.00545	0.00267	0.73409	0.03381	0.02169	0.00339	0.00764	0.00364	0.01866	0.01139	0.00957	0.00315	0.00376	0.00206	0.00521	0.00339	0.00364	0.00327	0.00412	0.00339	0.00436	0	0.00594	0.0023	0	0	0.00158	0	0	0	0
AACGTTATCTCTTTTG	0.711655611	0.74699	37	Brucella	Brucella	0.00354	0.01843	0.00312	0.00397	0.00312	0.00496	0.00298	0	0.01219	0.00723	0.00227	0.01021	0.00227	0.00369	0.00269	0.04026	0.02551	0.01531	0.00397	0.00652	0.00439	0.01857	0.01191	0.00737	0.0034	0.00283	0.00326	0.00454	0.00425	0.00298	0.00198	0.00326	0.74699	0.00298	0.00156	0	0.00269	0	0	0.00213	0	0	0	0
AACGTTCCGGCCAGGC	0.520181922	0.58985	32	Pseudomonas	Pseudomonas	0.006	0.03689	0.00461	0.00846	0.002	0.01122	0.0063	0.00184	0.01891	0.01015	0.00446	0.02014	0.00292	0.00723	0.00461	0.07502	0.03905	0.02829	0.004	0.01076	0.00615	0.58985	0.02106	0.01122	0.00384	0.00538	0.00584	0.00769	0.00492	0.00569	0.00415	0.006	0.00369	0.00507	0.00215	0	0.00507	0	0	0.00292	0	0	0	0
AACTAAACCGGCATTT	0.685319043	0.72219	24	Campylobacter	Campylobacter	0.00317	0.02204	0.00396	0.00409	0.0029	0.00594	0.00488	0	0.01016	0.00884	0.00277	0.01333	0.00264	0.00528	0.00304	0.04778	0.02758	0.01544	0.0029	0.00765	0.00515	0.0198	0.01135	0.00699	0.0029	0.0033	0.00488	0.00502	0.00475	0.72219	0.00304	0.0062	0.00277	0.00317	0	0	0	0	0	0.00145	0	0	0	0
AACTAAAGAAGGTCCC	0.728948205	0.35415	73	Vibrio	Vibrio	0.01025	0.04846	0	0	0	0.01491	0.00839	0	0.02237	0.01398	0	0.02516	0	0	0	0.14445	0.07642	0.04567	0	0.02144	0.01025	0.05685	0.03914	0.35415	0.01678	0.01398	0.01118	0.01491	0	0.01491	0.01025	0	0.00932	0	0	0	0	0	0	0	0	0	0	0
AACTAAATCGGTGCAT	0.772307692	0.87533	11	Streptococcus	Streptococcus	0	0.01308	0	0	0	0	0	0	0.00872	0	0	0.87533	0	0	0	0.03487	0.02092	0.01133	0	0.00872	0	0.01569	0.00959	0	0	0	0	0	0	0	0	0	0	0	0	0	0	0	0	0	0	0	0	0
AACTAACCTGTCCCTC	0.951548452	0.97926	71	Bacillus	Bacillus	0	0.00337	0	0	0	0	0	0	0	0.97926	0	0	0	0	0	0.00959	0.00492	0	0	0	0	0.00259	0	0	0	0	0	0	0	0	0	0	0	0	0	0	0	0	0	0	0	0	0	0
AACTACAAGCCCTCAG	0.718487891	0.74762	39	Xanthomonas	Xanthomonas	0.00197	0.02012	0.00358	0.00321	0.00148	0.00481	0.0042	0.0016	0.00852	0.00654	0.00148	0.01098	0.0021	0.00457	0.00197	0.03863	0.0269	0.01765	0.00259	0.00555	0.0037	0.01888	0.01259	0.00703	0.00395	0.74762	0.0042	0.00432	0.00407	0.00383	0.00197	0.00234	0.00247	0.00407	0.00197	0	0.00284	0	0	0	0	0	0	0
AACTACACTGAATCGT	0.516418564	0.58988	15	Mycobacterium	Mycobacterium	0.008	0.58988	0.00376	0.00635	0.004	0.01129	0.00682	0.00259	0.01812	0.00965	0.00376	0.01906	0.00376	0.00776	0.00424	0.07271	0.03882	0.03082	0.00659	0.01176	0.00659	0.02988	0.01906	0.01082	0.00565	0.00729	0.00541	0.00776	0.00682	0.00541	0.00471	0.00447	0.00494	0.00588	0.004	0	0.00353	0	0	0.00376	0	0	0	0
AACTACATGCTTAGTT	0.94947185	0.95938	56	Serratia	Serratia	0	0.00313	0	0	0	0.00157	0	0	0.00179	0.00157	0	0.00123	0	0	0	0.01119	0.00649	0.00571	0	0.00168	0.95938	0.00213	0.00213	0.00134	0	0	0	0	0	0	0	0	0	0	0	0	0	0	0	0	0	0	0	0
AACTACATGGTTTTGC	0.534209334	0.15135	66	Escherichia	Methylotetracoccus	0.01422	0.07618	0.0132	0.01067	0.00508	0.0193	0.01219	0.00559	0.0325	0.03301	0.01016	0.04012	0.00609	0.01574	0.00762	0.15135	0.11986	0.05333	0.01168	0.02082	0.01168	0.07923	0.03504	0.03047	0.01016	0.01574	0.01168	0.03098	0.01016	0.01168	0.01371	0.01473	0.01879	0.0066	0	0	0.00914	0	0	0.00813	0	0	0	0
AACTACCTGCGTCTCG	0.944127243	0.98219	80	Chromobacterium	Chromobacterium	0	0	0	0	0	0	0	0	0	0	0	0	0	0	0	0.0098	0.00757	0	0	0	0	0	0	0	0	0	0	0	0.98219	0	0	0	0	0	0	0	0	0	0	0	0	0	0	0
AACTAGAGACAGCAAT	0.867606412	0.91438	70	Enterococcus	Enterococcus	0.00292	0.00526	0	0	0	0	0	0	0.00643	0	0	0.00497	0	0.91438	0	0.0225	0.01344	0.00877	0	0.00438	0	0.0076	0.00526	0	0	0	0	0.00321	0	0	0	0	0	0	0	0	0	0	0	0	0	0	0	0
AACTAGGAGAATAATC	0.54698253	0.13643	38	Pontibacter	Pontibacter	0.0147	0.05792	0.01059	0.01206	0.00441	0.01529	0.01294	0.00441	0.03528	0.02411	0.01029	0.0344	0.00764	0.01588	0.01029	0.13643	0.09762	0.05587	0.00911	0.02646	0.01147	0.05469	0.0344	0.02499	0.01059	0.01323	0.0097	0.0197	0.01088	0.01558	0.00794	0.0147	0.00882	0.01147	0.00647	0	0.01	0	0	0.00676	0.10144	0	0	0
AACTATCCAGATCGAA	0.552978387	0.42273	52	Streptomyces	Streptomyces	0.00949	0.0613	0.00985	0.00675	0.00365	0.01496	0.42273	0.00365	0.02299	0.01478	0.00566	0.02372	0.00328	0.00493	0.00584	0.09378	0.05036	0.03321	0.00639	0.01277	0.00803	0.03649	0.02463	0.01332	0.00821	0.0093	0.0062	0.01241	0.00639	0.00876	0.00547	0.00712	0.0042	0.00657	0.00401	0	0.00456	0	0	0.00438	0	0	0	0
AACTATTTGAACCAGC	0.639102367	0.70436	2	Staphylococcus	Staphylococcus	0.00665	0.02594	0	0.00499	0	0.00532	0.00366	0	0.70436	0.00931	0	0.00998	0	0.00831	0	0.05753	0.03359	0.01896	0.00399	0.01097	0	0.0286	0.01463	0.00898	0.00432	0.00432	0.00632	0.00532	0.00366	0.00532	0	0.00532	0.00466	0.00366	0	0	0	0	0	0	0	0	0	0
AACTCATGGGCTATAA	0.886056438	0.90204	6	Klebsiella	Klebsiella	0.00233	0.00797	0	0	0	0.00245	0.00147	0	0.00392	0.0027	0	0.0038	0	0.00123	0.00135	0.02538	0.01324	0.90204	0.00184	0.00257	0	0.00772	0.00466	0.00331	0	0.00123	0.00147	0.00282	0.00147	0	0	0.00147	0	0.00135	0	0	0	0	0	0	0	0	0	0
AACTCCAACCTTGGAG	0.669433344	0.68846	41	Mobiluncus	Mobiluncus	0.0065	0.02348	0.0032	0.00397	0.00584	0.0065	0.00441	0.68846	0.01213	0.00794	0.00243	0.01389	0.00232	0.00463	0.00254	0.04818	0.03043	0.01841	0.00353	0.00871	0.00452	0.01995	0.01455	0.00882	0.00254	0.00463	0.00441	0.00507	0.00441	0.00419	0.00276	0.00397	0.0032	0.00309	0.0022	0	0.0032	0.0032	0.00187	0.00232	0	0	0	0
AACTCCCGTTTCGCAA	0.680741191	0.74566	22	Acinetobacter	Acinetobacter	0.00458	0.02324	0.00393	0.0072	0	0.00622	0.00393	0	0.00949	0.00884	0	0.01047	0	0.00524	0.0036	0.05008	0.03568	0.01997	0.00426	0.00589	0.00327	0.01768	0.74566	0.00884	0	0.00393	0.00426	0.00491	0	0.00393	0	0.0036	0	0	0	0	0	0	0	0	0	0	0	0
AACTCGCGGCCTGTAA	0.934452438	0.98314	49	Corynebacterium	Corynebacterium	0	0	0	0	0.98314	0	0	0	0	0	0	0	0	0	0	0.01686	0	0	0	0	0	0	0	0	0	0	0	0	0	0	0	0	0	0	0	0	0	0	0	0	0	0	0	0
AACTCTGAAGAGTTGC	0.795346879	0.82816	11	Streptococcus	Streptococcus	0.00338	0.01427	0.0025	0.00207	0	0.00501	0.0025	0	0.00773	0.0049	0.00207	0.82816	0.00207	0.0025	0.00174	0.02799	0.02243	0.01111	0.00196	0.00414	0.00294	0.01176	0.00773	0.00446	0.00174	0.00261	0.00185	0.00457	0.00142	0.00261	0.0012	0.00338	0.00229	0.00272	0	0	0	0	0	0.00142	0	0	0	0
AACTGAACGTTCTGTA	0.919287834	0.97549	30	Acinetobacter	Acinetobacter	0	0	0	0	0	0	0	0	0	0	0	0	0	0	0	0.01383	0.01069	0	0	0	0	0	0.97549	0	0	0	0	0	0	0	0	0	0	0	0	0	0	0	0	0	0	0	0	0
AACTGACCCTTTGTGG	0.761667497	0.79948	0	Escherichia	Escherichia	0.00435	0.01862	0.00261	0.00313	0.00209	0.0047	0.00209	0	0.00957	0.00435	0	0.0087	0	0.00348	0.00313	0.79948	0.02785	0.01532	0.00244	0.00644	0.00348	0.01654	0.0094	0.00609	0.00209	0.00226	0.00313	0.00487	0.00296	0.00296	0	0.00348	0	0.00296	0	0.00714	0.00174	0	0	0	0	0	0	0
AACTGAGGAGCAGAAA	0.870526925	0.88109	0	Escherichia	Escherichia	0.00251	0.00861	0	0.00144	0	0.00311	0	0.0012	0.00431	0.00323	0	0.00538	0	0.00179	0.0012	0.88109	0.01794	0.01125	0	0.00359	0.0012	0.00742	0.00538	0.00191	0.0012	0.00227	0.00203	0.00239	0.00144	0	0.00132	0.00144	0	0	0	0.0067	0.0012	0	0	0	0	0	0	0
AACTGCCTCGAGGCTG	0.591043307	0.71793	5	Escherichia	Escherichia	0.00666	0.02832	0	0	0	0.00944	0	0	0.01388	0.00999	0	0.01832	0	0.00722	0.00611	0.71793	0.0422	0.02332	0.00666	0.00944	0	0.03054	0.01777	0	0.00611	0.00611	0	0.0111	0	0.00777	0	0.00555	0	0.00833	0	0.00666	0	0	0	0	0	0	0	0
AACTGCCTGATGTAAG	0.947528981	0.95712	6	Klebsiella	Klebsiella	0	0.00336	0	0	0	0	0	0	0.00273	0	0	0	0	0	0	0.02816	0.00504	0.95712	0	0	0	0.00336	0	0	0	0	0	0	0	0	0	0	0	0	0	0	0	0	0	0	0	0	0	0
AACTGCTAGAAGGAAA	0.763874874	0.20732	62	Escherichia	Fournierella	0	0.06301	0	0	0	0.02033	0.02846	0	0.05488	0.02236	0	0.04878	0	0	0	0.20732	0.0874	0.05285	0	0	0	0.05691	0.03659	0.02033	0	0	0	0	0.02033	0	0	0	0	0	0	0	0	0	0	0	0	0	0	0
AACTGCTTCACCAGTT	0.713692946	0.77296	25	Mycobacterium	Mycobacterium	0.00369	0.77296	0.00254	0.00346	0	0.00623	0.00254	0	0.01061	0.006	0.003	0.01269	0	0.00531	0.00369	0.04084	0.02423	0.01477	0	0.00461	0.00531	0.01731	0.01084	0.00531	0.00392	0.00461	0.00254	0.00438	0.00277	0.00485	0.00254	0.00485	0.00369	0.00277	0	0	0.00323	0	0	0	0	0	0	0
AACTGGCCATATCTCG	0.861918605	0.18646	66	Escherichia	Methylotetracoccus	0.01188	0.07363	0	0	0.01425	0	0.02732	0	0.02138	0.02613	0	0.0285	0	0	0	0.14846	0.18646	0.05344	0	0.04038	0	0.09026	0.03088	0.01663	0	0.02019	0	0.05344	0	0	0	0.019	0	0.01188	0	0	0	0	0	0	0	0	0	0
AACTGTATGTACAGTG	0.621082621	0.70914	19	Vibrio	Vibrio	0	0.02831	0	0	0	0	0	0	0.01287	0.00837	0	0.01673	0	0.00644	0	0.05598	0.04183	0.02124	0	0.00708	0	0.03089	0.02252	0.70914	0	0.00901	0.00708	0.01416	0	0	0	0.00644	0	0	0	0	0	0	0	0	0	0	0	0
AACTGTCTTGTGGTCC	0.882022472	0.94642	31	Pseudomonas	Pseudomonas	0	0.01057	0	0	0	0	0	0	0	0	0	0	0	0	0	0.01208	0.01434	0.0083	0	0	0	0.94642	0.00755	0	0	0	0	0	0	0	0	0	0	0	0	0	0	0	0	0	0	0	0	0
AACTTAGCCCTCTTTT	0.962379808	0.24648	62	Escherichia	Fournierella	0.00871	0.01741	0	0	0	0	0.02478	0	0.01005	0.00737	0	0.02545	0	0.01474	0	0.03885	0.07636	0.0134	0	0	0	0.03014	0.01072	0.0067	0	0.00737	0	0	0	0	0	0.01005	0	0	0	0	0	0	0	0	0	0	0	0
AACTTATTTTATAGTC	0.879925823	0.9041	71	Bacillus	Bacillus	0.00216	0.00829	0	0.0018	0	0.0024	0	0	0.00505	0.9041	0.00132	0.00445	0	0.00288	0	0.01682	0.01142	0.00565	0.00168	0.00264	0.00192	0.00637	0.00517	0.00373	0	0.00132	0.00156	0.00288	0.00144	0	0	0.00168	0.0012	0.00168	0	0	0	0	0	0	0	0	0	0
AACTTCCGAATGTGTA	0.9218107	0.94082	34	Streptococcus	Streptococcus	0	0.00524	0	0	0	0.00125	0	0	0.00387	0.0025	0	0.94082	0	0.0035	0	0.01473	0.00887	0.00412	0	0.0025	0	0.00499	0.00387	0.002	0	0	0	0.00162	0	0	0	0	0	0	0	0	0	0	0	0	0	0	0	0
AACTTCCGCCCCGAGA	0.511599134	0.13329	62	Escherichia	Fournierella	0.01403	0.0676	0.00829	0.00765	0.00893	0.02105	0.01531	0	0.0574	0.02997	0.00638	0.03954	0	0.01722	0.00638	0.13329	0.08737	0.04783	0.00638	0.01913	0.01658	0.06505	0.03763	0.02806	0.00957	0.01339	0.01977	0.01786	0.00829	0.01403	0.00893	0.01594	0	0.01212	0	0	0.00957	0	0	0.00702	0	0	0	0
AACTTCCTAAGTCGGG	0.950537851	0.97181	27	Streptococcus	Streptococcus	0	0.00369	0	0	0	0	0	0	0.00185	0.00123	0	0.97181	0	0	0	0.00707	0.00349	0.00205	0	0	0	0.00431	0.00113	0.00103	0	0	0	0.00123	0	0	0	0	0	0.00103	0	0	0	0	0	0	0	0	0	0
AACTTCGCTTGTGAGA	0.549660508	0.62417	13	Salmonella	Salmonella	0.0056	0.02699	0.0039	0.00594	0.00255	0.00798	0.00509	0.00255	0.01562	0.0112	0.00441	0.01952	0.00255	0.00764	0.0039	0.06892	0.62417	0.02818	0.00356	0.01052	0.00475	0.03072	0.01969	0.01222	0.00458	0.00713	0.00594	0.00798	0.00696	0.00679	0.00424	0.00679	0.00289	0.00543	0.00238	0	0.00509	0	0	0.00272	0	0	0	0
AACTTGAAGCACCACC	0.841298288	0.87806	54	Leptospira	Leptospira	0.0027	0.01122	0.00249	0	0	0.0027	0	0.00208	0.00582	0.00436	0.00208	0.00561	0	0	0	0.02389	0.01413	0.0108	0	0.00374	0.00229	0.00852	0.00644	0.00312	0	0	0.0027	0.00229	0.00229	0.00208	0	0	0	0.87806	0	0	0	0	0	0	0	0	0	0
AACTTGACAAAGCCTA	0.7124871	0.75552	12	Escherichia	Escherichia	0.00328	0.01857	0.0035	0.00415	0.00284	0.00481	0.0024	0	0.01027	0.00787	0	0.01442	0	0.00524	0	0.75552	0.03802	0.01879	0.0024	0.00503	0.0035	0.01966	0.01486	0.0059	0.00328	0.00415	0.00262	0.0059	0.00328	0.00262	0.00328	0.00503	0.00262	0.00284	0	0.0059	0.00306	0	0	0.00306	0	0	0	0
AACTTGTTATCGCGCG	0.754789272	0.79567	17	Staphylococcus	Staphylococcus	0.00384	0.0152	0.00307	0.0023	0.00215	0.00507	0.00169	0	0.79567	0.00476	0.00246	0.00783	0.002	0.00384	0.0023	0.03577	0.02088	0.01213	0.00322	0.00553	0.00353	0.01551	0.0089	0.00691	0.00307	0.00338	0.00322	0.00476	0.00276	0.00292	0.00169	0.0043	0.00215	0.00292	0.00154	0	0.00169	0	0	0	0	0	0	0
AACTTTAGAAACCAGT	0.80137457	0.84166	23	Acinetobacter	Acinetobacter	0.00251	0.01737	0	0.00251	0	0.00304	0.00304	0	0.00699	0.00448	0	0.00752	0	0.00251	0.00179	0.02812	0.0129	0.01075	0.00197	0.00466	0.0034	0.01057	0.84166	0.00502	0.00215	0.00179	0.00269	0.00358	0.0034	0.00287	0.00304	0.00394	0.00287	0.00215	0	0	0	0	0	0	0	0	0	0
AACTTTCTTCACGCTA	0.627209035	0.66283	48	Mycoplasmopsis	Mycoplasma	0.00442	0.02677	0.00409	0.0042	0.00277	0.00642	0.00476	0.00144	0.01515	0.00996	0.00288	0.01327	0.00243	0.00531	0.00354	0.05498	0.03407	0.02235	0.00376	0.00796	0.00564	0.0229	0.01604	0.00896	0.00409	0.00365	0.00465	0.00631	0.00387	0.00608	0.00288	0.00586	0.00321	0.00365	0.00111	0	0.00277	0	0	0.00254	0	0	0	0
AACTTTGCGGCTTCCA	0.800346578	0.8485	9	Salmonella	Salmonella	0.00245	0.01549	0.00284	0.00155	0.00168	0.00374	0	0	0.00723	0.0049	0.00129	0.00723	0	0.00323	0.00181	0.02529	0.8485	0.0142	0.00219	0.00413	0.00271	0.012	0.00839	0.00426	0.00284	0.0031	0.00206	0.00336	0.00206	0.00297	0	0.00258	0.00194	0.00181	0	0	0	0	0	0.00155	0	0	0	0
AACTTTGTTTTAAACC	0.953992957	0.97313	68	Staphylococcus	Staphylococcus	0	0.00324	0	0	0	0	0	0	0.97313	0.00116	0	0.00174	0	0	0	0.00707	0.00405	0.00197	0.00116	0.00162	0	0.00197	0.00162	0.00116	0	0	0	0	0	0	0	0	0	0	0	0	0	0	0	0	0	0	0	0
AAGAAAAGAAAGCCGG	0.963202463	0.98395	35	Helicobacter	Helicobacter	0	0.0033	0	0	0	0	0	0	0	0	0	0	0	0	0	0.00425	0.00362	0.00205	0	0	0	0.00252	0	0	0	0	0	0	0	0	0.98395	0	0	0	0	0	0	0	0	0	0	0	0	0
AAGAAAATACACGTTA	0.875781755	0.89578	80	Chromobacterium	Chromobacterium	0	0.00752	0.00197	0.00139	0	0.00185	0.00208	0	0.00497	0.00393	0	0.00578	0	0.0022	0	0.01828	0.01029	0.00613	0.00127	0.00347	0.0015	0.00937	0.00729	0.00405	0.00174	0.00116	0	0.00278	0.89578	0.00174	0	0	0.00116	0.0015	0	0	0	0	0	0	0	0	0	0
AAGAAACTATTGAATG	0.691912445	0.72577	48	Mycoplasmopsis	Mycoplasma	0.00464	0.0204	0.00345	0.00432	0.00194	0.00572	0.00367	0.00216	0.01284	0.00788	0.00324	0.0122	0.00248	0.00432	0.00378	0.03885	0.03	0.01651	0.00389	0.00863	0.00399	0.01824	0.01327	0.00745	0.00367	0.00302	0.00615	0.00432	0.00389	0.00324	0.00248	0.00378	0.00216	0.00183	0.00119	0	0.00281	0	0	0.00119	0	0	0	0
AAGAACGCACAATATC	0.652296157	0.74765	14	Salmonella	Salmonella	0.00679	0.02612	0.00575	0.00679	0	0.00627	0	0	0.01254	0.00731	0	0.01411	0	0	0	0.0674	0.74765	0.02142	0	0.01149	0.00679	0.02038	0.00888	0.00627	0	0.00575	0	0.00575	0.00522	0	0	0.00627	0	0	0	0	0	0	0	0	0	0	0	0
AAGAACGTATACGAGC	0.740263379	0.80432	11	Streptococcus	Streptococcus	0.0042	0.01438	0.0036	0	0	0.0042	0	0	0.01079	0.00479	0	0.80432	0	0.0033	0	0.03956	0.02248	0.01528	0.0033	0.00569	0.0033	0.01948	0.01169	0.0045	0.0036	0	0.0039	0.0036	0	0.0033	0	0.00479	0	0.0045	0	0	0	0	0	0	0	0	0	0
AAGAAGAATATAGGTC	0.678031472	0.73726	12	Escherichia	Escherichia	0.00474	0.02384	0.00392	0.00392	0	0.00588	0.00245	0.00278	0.00963	0.00702	0.00245	0.01323	0.00245	0.00555	0.00229	0.73726	0.03168	0.02008	0.00376	0.00604	0.00474	0.01927	0.01551	0.00702	0.00425	0.0031	0.00376	0.00686	0.00229	0.00343	0.00261	0.00392	0.0031	0.00229	0.0018	0.00588	0.00229	0	0	0.00245	0	0	0	0
AAGAAGAGCAGTAAAT	0.574864048	0.62726	1	Streptococcus	Streptococcus	0.00749	0.02788	0.00426	0.00529	0.0031	0.00723	0.00542	0.00219	0.01368	0.01291	0.00258	0.62726	0.00336	0.00555	0.00336	0.06505	0.0404	0.0262	0.00361	0.00968	0.00594	0.02426	0.01549	0.01084	0.00413	0.00465	0.00684	0.0062	0.00568	0.00723	0.00361	0.0049	0.00271	0.00452	0.00155	0	0.00387	0	0	0.0031	0	0	0	0
AAGAAGCGGGAGACTA	0.527990136	0.54893	53	Agrobacterium	Agrobacterium	0.01148	0.03691	0.00437	0.00601	0	0.01039	0.00492	0.00383	0.01777	0.01121	0.00519	0.01777	0.00437	0.00629	0.00492	0.06069	0.04866	0.02816	0.00465	0.01121	0.00683	0.03445	0.01914	0.01121	0.00629	0.0041	0.00492	0.0082	0.00847	0.00601	0.00519	0.54893	0.00574	0.00738	0	0	0.00519	0	0	0.0041	0	0	0	0
AAGAAGCTTTCGTGAT	0.91284837	0.94241	10	Salmonella	Salmonella	0	0.00766	0	0	0	0	0	0	0.00346	0	0	0.00544	0	0	0	0.02274	0.94241	0.0084	0	0	0	0.00667	0.00297	0	0	0	0	0	0	0	0	0	0	0	0	0	0	0	0	0	0	0	0	0
AAGAATCCTATTGATG	0.787831513	0.85	11	Streptococcus	Streptococcus	0	0.01779	0	0	0	0.0057	0	0	0.0104	0.0047	0	0.85	0	0.00503	0	0.03523	0.02081	0.01007	0	0	0.00369	0.01074	0.00973	0	0	0.00403	0	0.00705	0	0	0	0.00403	0	0	0	0	0	0	0	0	0	0	0	0
AAGAATGATGGGGGAG	0.838411024	0.8631	35	Helicobacter	Helicobacter	0.00199	0.0114	0.00221	0.00177	0.00122	0.00288	0.00155	0.00144	0.00498	0.00365	0.00133	0.0062	0	0.0021	0.0021	0.0228	0.01394	0.00609	0.0031	0.00443	0.00243	0.01029	0.00753	0.00299	0.00199	0.00188	0.00266	0.00266	0.00144	0.00133	0.8631	0.00221	0.00133	0.00133	0	0	0	0	0	0.00122	0	0	0	0
AAGAATGGAGTTTCCC	0.831162488	0.85194	40	Pediococcus	Pediococcus	0.00291	0.0106	0.00325	0.00222	0	0.00239	0	0	0.00479	0.00445	0	0.00633	0.00804	0.00222	0	0.02633	0.01077	0.01077	0.00256	0.00427	0.00393	0.00992	0.00804	0.00496	0.00171	0.00222	0.00222	0.00256	0	0.00222	0	0.00222	0.00222	0.00325	0	0	0	0	0	0	0	0	0	0
AAGAATTATCCACTCC	0.824336091	0.834	0	Escherichia	Escherichia	0.00228	0.01104	0.00205	0.00262	0.00159	0.00296	0.00216	0	0.00569	0.00376	0.00194	0.00535	0.00171	0.00285	0.00239	0.834	0.02289	0.01389	0.00182	0.0041	0.00273	0.01093	0.00695	0.00421	0.00194	0.00137	0.00205	0.00364	0.00159	0.0025	0.00148	0.00239	0.00125	0.0025	0	0.00729	0	0	0	0.00171	0	0	0	0
AAGACAACGGCTTCAT	0.651336478	0.69185	50	Burkholderia	Burkholderia	0.00449	0.02215	0.00365	0.0028	0.00224	0.00659	0.00393	0.0021	0.01248	0.00827	0.00365	0.01458	0.00252	0.00575	0.00365	0.04402	0.03589	0.02005	0.00435	0.00911	0.00519	0.02481	0.0129	0.00925	0.00182	0.00477	0.00308	0.69185	0.00407	0.0035	0.00238	0.00336	0.00322	0.00393	0.00252	0	0.00294	0	0	0.00322	0	0	0	0
AAGACATAGAGTCATG	0.667572156	0.70574	24	Campylobacter	Campylobacter	0.00578	0.02547	0.0047	0.00452	0.00271	0.00614	0.00289	0	0.01337	0.00704	0.00343	0.01301	0	0.00289	0.00253	0.05654	0.03143	0.01644	0.00434	0.0056	0.00397	0.02132	0.01319	0.00777	0.00379	0.00307	0.00361	0.0047	0.00235	0.70574	0.00343	0.0047	0.00343	0.0047	0	0	0.00434	0	0	0	0	0	0	0
AAGACATCCAGAAGAC	0.592929834	0.67083	13	Salmonella	Salmonella	0.00499	0.0263	0.00557	0.00499	0.00192	0.00595	0.00595	0	0.01689	0.00729	0.00288	0.01919	0.00288	0.00653	0.00326	0.05854	0.67083	0.02265	0.00614	0.00902	0.00441	0.02553	0.019	0.01152	0.00595	0.00461	0.00691	0.00864	0.00403	0.00557	0.00365	0.00288	0.00365	0.00326	0	0	0.00441	0	0	0.00326	0	0	0	0
AAGACCAAACGCGTAA	0.751741182	0.78976	0	Escherichia	Escherichia	0.00432	0.01367	0.00245	0.00316	0	0.00479	0.00292	0.00129	0.009	0.00689	0.00152	0.0104	0.00222	0.00444	0.0021	0.78976	0.02524	0.01858	0.00339	0.00491	0.00374	0.01543	0.00947	0.00526	0.00316	0.00292	0.0028	0.00327	0.00351	0.00339	0.00234	0.00222	0.00222	0.00386	0.00175	0.00538	0.00269	0	0	0.00117	0	0	0	0
AAGACCCCGGATGAGC	0.73341005	0.81609	0	Escherichia	Escherichia	0	0.02011	0	0	0	0.00754	0	0	0.00964	0.00545	0	0.01047	0	0	0	0.81609	0.02807	0.02304	0	0.00419	0.00419	0.01131	0.01173	0.01005	0	0	0	0.00754	0.00461	0	0.00503	0.00461	0	0	0	0.00419	0	0	0	0	0	0	0	0
AAGACCCTCATAGCTG	0.622380644	0.13906	38	Pontibacter	Pontibacter	0.01607	0.05319	0.0144	0.01274	0	0.02271	0.01053	0	0.03712	0.02161	0.00831	0.03158	0	0.01551	0.00665	0.12687	0.09418	0.04432	0.01108	0.01939	0.00886	0.06094	0.04488	0.02271	0.00942	0.01385	0.0133	0.01385	0.0144	0.01385	0.00997	0.01607	0.0072	0.01274	0	0	0.00776	0	0	0	0.13906	0	0	0
AAGACCCTGACCTTAT	0.782729805	0.13849	62	Escherichia	Fournierella	0	0.09018	0	0	0	0.01932	0.02093	0	0.04509	0.02415	0	0.02576	0	0.02093	0	0.13849	0.09823	0.05314	0	0.01932	0	0.05797	0.03704	0.02576	0	0.0161	0	0	0	0	0	0	0	0	0	0	0	0	0	0	0	0	0	0
AAGACCTGCAAGTTCC	0.543812546	0.60456	1	Streptococcus	Streptococcus	0.00557	0.03021	0.00557	0.00504	0.00292	0.00742	0.00557	0	0.02491	0.01193	0.00345	0.60456	0	0.0053	0.0061	0.0652	0.04267	0.02544	0.00451	0.01087	0.0053	0.03048	0.02067	0.01299	0.00557	0.00477	0.00477	0.00716	0.0061	0.00716	0.00371	0.00901	0.00451	0.00424	0	0	0.00477	0	0	0	0	0	0	0
AAGACCTTCTAATCGA	0.948709353	0.92792	64	Lysinibacillus	Lysinibacillus	0	0.00359	0	0	0	0	0	0	0.00431	0.01868	0.92792	0.00407	0	0	0	0.00886	0.0067	0.00287	0	0.00239	0	0.00359	0.00407	0	0	0	0	0	0	0	0	0	0	0	0	0	0	0	0	0	0	0	0	0
AAGACTATATTCTGTC	0.686428039	0.78263	16	Pseudomonas	Pseudomonas	0	0.03005	0	0.00535	0	0.00618	0	0	0.01112	0.00741	0.00412	0.0107	0	0.00535	0	0.04364	0.03623	0.01688	0	0.00782	0	0.78263	0.01029	0.007	0	0	0.00412	0.00535	0	0.00412	0	0	0	0	0	0	0	0	0	0	0	0	0	0
AAGACTGTTGCTATGC	0.575728942	0.64633	15	Mycobacterium	Mycobacterium	0.00561	0.64633	0.00532	0.00705	0.0036	0.00878	0.00547	0.00216	0.01568	0.01022	0.00331	0.01784	0.0036	0.00504	0.00388	0.06345	0.03626	0.01971	0.00475	0.01165	0.00691	0.0246	0.01612	0.00993	0.00489	0.00561	0.00432	0.00777	0.00432	0.00432	0.00288	0.00518	0.00432	0.00388	0.00302	0	0.00317	0	0	0.00288	0	0	0	0
AAGAGACTCTTCAGCG	0.662698413	0.7622	28	Bacillus	Bacillus	0.00838	0.02515	0	0	0	0.00838	0	0	0.0122	0.7622	0	0.01677	0	0	0	0.03735	0.04421	0.02515	0	0.00991	0	0.0221	0.01524	0	0	0	0	0.00762	0	0	0	0	0	0	0	0	0	0	0	0	0	0	0	0
AAGAGAGTAACTTGGA	0.522928399	0.66667	22	Acinetobacter	Acinetobacter	0	0.03671	0	0	0	0	0	0	0.01984	0.01488	0	0.02183	0	0	0	0.07341	0.05754	0.04266	0	0.02282	0	0.02976	0.66667	0.0119	0	0	0	0	0	0	0	0	0	0	0	0	0	0	0	0	0	0	0	0
AAGAGAGTCTCGTTGC	0.534730087	0.27634	47	Microbacterium	Microbacterium	0.00813	0.07526	0.01234	0.01505	0.00783	0.01565	0.02047	0	0.02559	0.01686	0.00753	0.03402	0.00512	0.00903	0.00331	0.10957	0.06141	0.03883	0.00873	0.01716	0.00903	0.04244	0.03522	0.01475	0.00783	0.01084	0.00662	0.01595	0.01023	0.00783	0.00452	0.00843	0.00602	0.00873	0.00301	0	0.00903	0	0	0.00542	0	0	0	0
AAGAGATGTTACTTCA	0.678698225	0.778	23	Acinetobacter	Acinetobacter	0	0.01543	0	0	0	0.00805	0	0	0.01207	0.01073	0	0.01073	0	0	0	0.055	0.03689	0.02079	0	0.00939	0	0.02482	0.778	0.00939	0	0.00671	0	0	0	0	0	0	0	0	0	0	0	0	0	0	0	0	0	0
AAGAGCCTTACTTTGG	0.845879121	0.89488	17	Staphylococcus	Staphylococcus	0	0.01066	0	0	0	0	0	0	0.89488	0.00415	0	0.0074	0	0	0	0.02991	0.01451	0.008	0	0.00444	0.00296	0.00888	0.00681	0.00296	0	0	0	0.00385	0	0	0	0	0	0	0	0	0	0	0	0	0	0	0	0
AAGAGCTTGGCGTCAT	0.847100176	0.77504	52	Streptomyces	Streptomyces	0.00755	0.0318	0	0.00676	0	0.01153	0.77504	0	0.00676	0.00517	0	0.01113	0	0.00437	0	0.03378	0.02981	0.01033	0	0.00874	0	0.01351	0.01073	0.00437	0.00437	0	0	0.00755	0.00477	0.00397	0	0	0.00477	0	0	0	0	0	0	0	0	0	0	0
AAGAGGCGGGGTCATT	0.706894806	0.63554	64	Lysinibacillus	Lysinibacillus	0.00419	0.02649	0.00378	0.00351	0.00243	0.00595	0.00514	0.0023	0.01473	0.02365	0.63554	0.01703	0.00311	0.00635	0.00351	0.05486	0.03459	0.02095	0.00338	0.00865	0.00568	0.02257	0.01568	0.00905	0.00419	0.00473	0.00446	0.00635	0.00581	0.00554	0.00338	0.00446	0.00405	0.00419	0.00203	0	0.00176	0	0	0.00203	0	0	0	0
AAGAGGGTTTTTCCAC	0.895726496	0.93291	6	Klebsiella	Klebsiella	0	0.00544	0	0	0	0	0	0	0	0	0	0.00453	0	0	0	0.03218	0.01043	0.93291	0	0	0	0.00725	0.0068	0	0	0	0	0	0	0	0	0	0	0	0	0	0	0	0	0	0	0	0	0
AAGAGGTTCTGCTTAC	0.872340426	0.92081	59	Micromonospora	Micromonospora	0	0.01242	0	0	0	0.92081	0	0	0	0	0	0.00569	0	0	0	0.0264	0.01346	0.0088	0	0	0	0.01087	0	0	0	0	0	0	0	0	0	0	0	0	0	0	0	0	0	0	0	0	0	0
AAGAGTGCAGACAAAC	0.534180909	0.57406	60	Lactiplantibacillus	Lactiplantibacillus	0.00617	0.03131	0.00539	0.00651	0.00337	0.00909	0.00673	0.00224	0.0184	0.01178	0.00314	0.01504	0.57406	0.00673	0.00438	0.06553	0.04253	0.02794	0.00494	0.01313	0.0064	0.03063	0.01874	0.01167	0.00539	0.00662	0.00617	0.00886	0.00516	0.00561	0.00382	0.00696	0.00269	0.00494	0.00224	0	0.00382	0	0	0.00191	0	0	0	0
AAGATAAAAAATACTA	0.68371467	0.7273	56	Serratia	Serratia	0.00521	0.02371	0	0.00347	0	0.00492	0.00549	0	0.01215	0.00636	0	0.01388	0	0.00434	0.00318	0.04858	0.02545	0.01851	0.00492	0.00896	0.7273	0.01909	0.01793	0.00578	0	0.00434	0.00405	0.00694	0.00318	0.00636	0.00289	0.00405	0.00289	0.00521	0	0	0	0	0	0	0	0	0	0
AAGATAAACACCTCAT	0.725904002	0.76199	12	Escherichia	Escherichia	0.00403	0.01652	0.00363	0.00296	0.00228	0.00645	0.0039	0.00134	0.01034	0.00712	0.00215	0.01142	0.00322	0.0047	0.00296	0.76199	0.02928	0.01867	0.00309	0.00792	0.00376	0.01666	0.01276	0.00725	0.00322	0.00336	0.00336	0.00296	0.00376	0.0039	0.00282	0.00376	0.00215	0.00282	0	0.00618	0.00269	0	0	0	0	0	0	0
AAGATAGGTGAGATAC	0.779615153	0.84677	11	Streptococcus	Streptococcus	0	0.01419	0	0	0	0.00516	0.00323	0	0.01097	0.00677	0	0.84677	0	0.00452	0.00323	0.03548	0.01903	0.00839	0	0.00581	0	0.01161	0.00968	0.00645	0	0	0	0	0	0.00355	0	0	0.00419	0	0	0	0	0	0	0	0	0	0	0
AAGATCCGAGGCGGAG	0.961172161	1	44	Xylella	Xylella	0	0	0	0	0	0	0	0	0	0	0	0	0	0	0	0	0	0	0	0	0	0	0	0	0	0	0	0	0	0	0	0	0	0	0	0	0	0	0	1	0	0	0	0
AAGATCCGGAGGCAGC	0.594444444	0.69943	2	Staphylococcus	Staphylococcus	0	0.03253	0.00707	0	0	0.00849	0.00707	0	0.69943	0.00919	0	0.01556	0	0	0	0.06365	0.0389	0.02546	0.00707	0.00849	0.00849	0.03112	0.01485	0.01344	0	0.00707	0	0	0	0	0	0	0	0	0	0	0	0	0	0	0	0	0	0
AAGATCTTAGGTGGCT	0.726619662	0.77134	23	Acinetobacter	Acinetobacter	0.00391	0.02095	0.00182	0.00168	0	0.00489	0.00293	0.0014	0.01048	0.00657	0.00307	0.0095	0.0021	0.00587	0	0.04065	0.02836	0.01229	0.00293	0.00698	0.00391	0.0176	0.77134	0.00698	0.00363	0.00293	0.00391	0.00405	0.00251	0.00363	0.00182	0.0021	0.00223	0.0021	0	0	0.00168	0	0	0.0021	0	0	0	0
AAGATGCAAATTCGTA	0.962759702	0.98833	69	Mycobacterium	Mycobacterium	0	0.98833	0	0	0	0	0	0	0	0	0	0	0	0	0	0.01126	0	0	0	0	0	0	0	0	0	0	0	0	0	0	0	0	0	0	0	0	0	0	0	0	0	0	0	0
AAGATGCTATTGTAAG	0.649937265	0.75948	2	Staphylococcus	Staphylococcus	0	0.0277	0	0	0	0.00729	0	0	0.75948	0.01312	0	0.01458	0	0	0	0.05175	0.04009	0.02405	0	0.00729	0	0.02114	0.01676	0.00729	0	0	0	0.00729	0	0	0	0	0	0	0	0	0	0	0	0	0	0	0	0
AAGATGGCCACCTACT	0.783979232	0.81201	6	Klebsiella	Klebsiella	0.00293	0.0117	0.00332	0.00312	0	0.00527	0	0	0.00683	0.00624	0.00234	0.00819	0	0.00566	0	0.04368	0.02165	0.81201	0.00254	0.00644	0.00254	0.01092	0.00956	0.00546	0.00332	0.00254	0.00215	0.00234	0.00351	0.00351	0	0.00273	0	0.00195	0.00215	0	0.00234	0	0	0	0	0	0	0
AAGATTGGATCACACA	0.779938872	0.82665	60	Lactiplantibacillus	Lactiplantibacillus	0.00534	0.01217	0	0.00386	0	0.00386	0	0	0.00772	0.00564	0	0.00831	0.82665	0.00564	0	0.03028	0.01989	0.01395	0	0.00386	0.00297	0.01395	0.01336	0.00683	0	0	0	0.00416	0.00327	0	0	0.00297	0	0	0	0	0	0	0	0.00416	0	0	0	0
AAGATTGGGCTCAGTA	0.603593487	0.64771	24	Campylobacter	jejuni	0.00406	0.0298	0.00482	0.00482	0.00286	0.00903	0.00391	0.00166	0.01535	0.00888	0.00406	0.0143	0.00331	0.00527	0.00436	0.06035	0.03536	0.02032	0.00406	0.00843	0.00451	0.02528	0.01535	0.01053	0.00421	0.00572	0.00331	0.00467	0.00467	0.64771	0.00241	0.00497	0.00451	0.00527	0.0015	0	0.00346	0	0	0.00196	0	0	0	0
AAGCAACGAACTAGTT	0.815722739	0.85842	0	Escherichia	Escherichia	0.00314	0.01478	0.00269	0	0	0.0056	0.00246	0	0.00605	0.00381	0	0.00672	0	0	0	0.85842	0.02643	0.01389	0	0.00358	0.00246	0.01098	0.00784	0.00291	0	0	0	0.00381	0.00291	0.00336	0	0	0	0	0	0.00762	0	0	0	0	0	0	0	0
AAGCAATGGCACTTGC	0.881501583	0.62811	55	Mycoplasma	Mycoplasma	0	0.03025	0	0	0	0	0	0	0.03025	0.03203	0	0	0	0	0	0.05872	0.05872	0.02491	0	0	0	0.03025	0.01957	0	0	0	0	0	0	0	0	0	0	0	0	0	0	0	0	0	0	0	0	0
AAGCACATTGCTGAAT	0.631796117	0.70008	5	Escherichia	Escherichia	0.00445	0.02748	0.0055	0.00366	0	0.00497	0.00393	0	0.01387	0.01125	0.00393	0.01623	0.00576	0.00419	0.00366	0.70008	0.04214	0.02198	0.00393	0.00995	0.0034	0.02251	0.01413	0.0089	0.00393	0.00471	0.00314	0.00471	0.00523	0.00419	0.00393	0.00314	0	0.00602	0	0.0055	0.0034	0	0	0	0	0	0	0
AAGCACGGCACGACAT	0.902121325	0.93386	10	Salmonella	Salmonella	0.00128	0.00499	0	0.00205	0	0.00154	0.00166	0	0.0032	0.00256	0	0.00358	0	0	0	0.01433	0.93386	0.00908	0	0.00217	0.00141	0.00716	0.00448	0.00205	0.00128	0	0.00141	0.00154	0	0	0	0	0	0	0	0	0	0	0	0	0	0	0	0
AAGCACTGTTATGCTG	0.687303821	0.74219	16	Pseudomonas	Pseudomonas	0.00409	0.02068	0.00318	0.00443	0.00227	0.00454	0.00352	0.00182	0.01182	0.00727	0.00182	0.01159	0.00227	0.0042	0.00341	0.04602	0.03068	0.01648	0.00318	0.00773	0.00409	0.74219	0.01227	0.00739	0.00318	0.00454	0.00295	0.00477	0.00284	0.00318	0.00284	0.00341	0.0033	0.00443	0.0017	0	0.00193	0	0	0.00136	0	0	0	0
AAGCACTTATACGTCC	0.895335478	0.92209	34	Streptococcus	Streptococcus	0	0.00741	0.00131	0.00203	0.00131	0.00167	0	0	0.00263	0.00215	0	0.92209	0	0.00215	0	0.01506	0.00896	0.00645	0.00131	0.00155	0	0.00633	0.00478	0.00167	0.00119	0.00155	0.00143	0.00143	0.00131	0.00239	0	0	0	0.00119	0	0	0	0	0	0	0	0	0	0
AAGCATACCATTAATG	0.655778894	0.31807	55	Mycoplasma	Mycoplasma	0	0.05446	0	0.01485	0	0.01238	0	0	0.02847	0.02104	0	0.03094	0	0.01361	0	0.10025	0.0953	0.05074	0	0.02228	0	0.05569	0.03094	0.0198	0	0.01485	0	0.01361	0.01238	0.01238	0	0.01238	0	0	0	0	0	0	0	0	0	0	0	0
AAGCATTAGTATACTC	0.703958372	0.74495	46	Pelolinea	Pelolinea	0.00431	0.02058	0.00235	0.00569	0	0.00569	0.00255	0.00196	0.0098	0.00725	0.00235	0.01019	0	0.00549	0.74495	0.03862	0.03019	0.01549	0.00353	0.00804	0.00333	0.01627	0.01196	0.00745	0.00412	0.00529	0.00294	0.0049	0.00353	0.00216	0.00333	0.00274	0.00176	0.00314	0.00216	0	0.00216	0	0	0.00274	0	0	0	0
AAGCCAGCTTCCTTCC	0.911334647	0.9203	8	Escherichia	Escherichia	0	0.00521	0.00181	0.00138	0	0.00117	0	0	0.00319	0.0016	0	0.00372	0	0.00138	0.00149	0.9203	0.01075	0.01075	0.00128	0.0016	0.00149	0.005	0.00362	0.0017	0.00128	0.00117	0	0.00138	0.00106	0.0016	0	0	0	0.00149	0	0.00511	0.00106	0	0	0	0	0	0	0
AAGCCAGTCTTTTTGT	0.819415449	0.86797	0	Escherichia	Escherichia	0.00306	0.01448	0	0.00306	0	0.00474	0	0	0.00641	0.00362	0	0.00613	0	0.00557	0	0.86797	0.01755	0.01421	0	0.00306	0	0.01058	0.00836	0.0039	0	0	0	0.0039	0	0	0	0.00446	0	0	0	0.00975	0	0	0	0	0	0	0	0
AAGCCATCGTCGCAGC	0.526445264	0.57747	29	Enterococcus	Enterococcus	0.0083	0.03077	0.00482	0.00856	0.00348	0.00669	0.00535	0	0.01606	0.01632	0.00401	0.02328	0.00482	0.57747	0.00348	0.06556	0.05111	0.02649	0.00535	0.01044	0.00401	0.02703	0.0198	0.00803	0.00508	0.00696	0.00749	0.0091	0.00348	0.00508	0.00455	0.00401	0.00401	0.00642	0.00294	0	0.00401	0	0	0.00375	0	0	0	0
AAGCCATTAACTCTGC	0.694054377	0.74872	18	Streptococcus	Streptococcus	0.00319	0.01724	0.00447	0.00351	0	0.00447	0.00415	0	0.01213	0.0099	0	0.74872	0	0.00479	0.00415	0.04374	0.03033	0.0198	0.00415	0.00894	0.00543	0.0182	0.00958	0.01149	0.00383	0.00479	0.00415	0.00479	0	0.00415	0	0.00543	0	0.00351	0	0	0	0	0	0	0	0	0	0
AAGCCATTATACTCGA	0.831843191	0.86972	35	Helicobacter	Helicobacter	0.00234	0.0124	0.00234	0.0027	0	0.00216	0	0	0.00611	0.00323	0	0.00575	0	0.00377	0	0.0212	0.01348	0.01042	0.00252	0.00413	0.0018	0.01204	0.00827	0.00467	0	0	0	0.00323	0	0	0.86972	0.00216	0.00216	0.00252	0	0	0	0	0	0	0	0	0	0
AAGCCATTCAAGTCCA	0.936621917	0.96525	39	Xanthomonas	Xanthomonas	0	0.00487	0	0	0	0	0	0	0	0	0	0	0	0	0	0.01364	0.00552	0.00325	0	0	0	0.00357	0.00325	0	0	0.96525	0	0	0	0	0	0	0	0	0	0	0	0	0	0	0	0	0	0
AAGCCCAGCCACGTTC	0.642604902	0.68441	78	Yersinia	Yersinia	0.00516	0.02613	0.00417	0.0045	0.00252	0.00571	0.00461	0.00154	0.01251	0.00933	0.00307	0.01372	0.0022	0.00428	0.00296	0.05642	0.03205	0.02119	0.00428	0.68441	0.00472	0.02108	0.01592	0.00878	0.00472	0.00384	0.00329	0.00626	0.00373	0.00384	0.00209	0.00439	0.00285	0.00494	0	0	0.00285	0	0	0.00198	0	0	0	0
AAGCCCAGGGCATGCC	0.550358253	0.55641	76	Rhodococcus	Rhodococcus	0.55641	0.03844	0.00675	0.00612	0.00424	0.00894	0.00518	0.0022	0.01789	0.01114	0.00314	0.0171	0.00408	0.00518	0.00439	0.07014	0.04707	0.0262	0.00643	0.01083	0.00549	0.0306	0.02197	0.01318	0.00581	0.00816	0.00518	0.00753	0.00753	0.00832	0.00345	0.00659	0.00518	0.00581	0	0	0.00502	0	0	0.0022	0	0	0	0
AAGCCCTCCCCAGTCA	0.770885924	0.81074	16	Pseudomonas	Pseudomonas	0.00336	0.01665	0.00348	0.00435	0.00174	0.00534	0.00236	0.00149	0.00969	0.0051	0.00211	0.00758	0.00249	0.00261	0.00174	0.03032	0.01814	0.01193	0.00385	0.00534	0.00211	0.81074	0.00833	0.00683	0.00323	0.00273	0.00261	0.00472	0.00211	0.00298	0.00199	0.00249	0.00137	0.00199	0.00124	0	0.00273	0	0	0.00149	0	0	0	0
AAGCCCTGGCCCTCGG	0.628580134	0.70678	15	Mycobacterium	Mycobacterium	0.00793	0.70678	0.00595	0	0	0.00727	0.00331	0	0.01355	0.00893	0	0.0119	0	0.00661	0	0.0476	0.04364	0.02281	0.00562	0.00992	0.00463	0.02083	0.01686	0.0076	0.00562	0.00529	0.00496	0.00727	0.00496	0.00529	0	0.00397	0.00463	0.00529	0	0	0	0	0	0	0	0	0	0
AAGCCGCCCATATCAA	0.85690212	0.88617	50	Burkholderia	Burkholderia	0.00147	0.00884	0	0.00162	0	0.00383	0.00221	0	0.00515	0.00324	0.00191	0.00545	0	0.00206	0.00147	0.01944	0.0134	0.00692	0.00221	0.00309	0.00177	0.00766	0.00604	0.00412	0	0.00221	0.0025	0.88617	0.00162	0.00162	0.00191	0.00177	0	0	0	0	0	0	0	0	0	0	0	0
AAGCCGGGTACAGTGT	0.709134939	0.75426	18	Streptococcus	Streptococcus	0.00341	0.02284	0.00454	0.00213	0.00199	0.00497	0.00383	0	0.01064	0.00752	0.00184	0.75426	0.00241	0.00468	0.00284	0.04086	0.02667	0.01816	0.00255	0.00695	0.00397	0.01518	0.01022	0.00738	0.00411	0.00369	0.00312	0.00624	0.00255	0.00241	0.0027	0.00341	0.00312	0.00284	0.00156	0	0	0	0	0.00227	0	0	0	0
AAGCCGTCGTGTGATT	0.980078045	0.98172	10	Salmonella	Salmonella	0	0	0	0	0	0	0	0	0	0	0	0	0	0	0	0.01264	0.98172	0.00397	0	0	0	0.00157	0	0	0	0	0	0	0	0	0	0	0	0	0	0	0	0	0	0	0	0	0	0
AAGCGCAGGCAAGGCC	0.788203753	0.82795	19	Vibrio	Vibrio	0.00261	0.01283	0.00301	0.00281	0	0.00321	0.00261	0	0.00602	0.00341	0	0.00862	0	0.00361	0	0.03329	0.02005	0.01283	0.00401	0.00722	0.00221	0.01364	0.01023	0.82795	0.00221	0.00201	0	0.00261	0.00221	0.00221	0	0	0	0.00261	0.00201	0	0.00281	0	0	0	0	0	0	0
AAGCGCCACGTGTAAG	0.621752684	0.67207	22	Acinetobacter	Acinetobacter	0.00497	0.03038	0.00405	0.00497	0.00313	0.00884	0.00423	0.00203	0.01491	0.01031	0.00442	0.0151	0.00276	0.00516	0.00295	0.04843	0.03977	0.02081	0.00442	0.00718	0.00589	0.02338	0.67207	0.0081	0.00276	0.00387	0.00387	0.00589	0.00387	0.00644	0.00239	0.00479	0.00203	0.00552	0.00221	0	0.00387	0	0	0	0	0	0	0
AAGCGCCATCCATTTT	0.513440558	0.55717	3	Klebsiella	Klebsiella	0.00761	0.03299	0.0058	0.00544	0.00411	0.00931	0.00616	0.00278	0.01704	0.0145	0.0058	0.0197	0.00266	0.00641	0.00338	0.0788	0.04786	0.55717	0.00411	0.01487	0.00604	0.03336	0.02055	0.01051	0.00616	0.00628	0.0058	0.00991	0.00737	0.0058	0.00459	0.00653	0.00483	0.00447	0.00302	0.00193	0.00363	0	0	0.00387	0.00121	0	0	0
AAGCGGCAGGCATGCC	0.85615199	0.89599	56	Serratia	Serratia	0	0.0122	0	0	0	0.00546	0	0	0	0	0	0.00738	0	0.00482	0	0.02151	0.01509	0.00867	0	0.00514	0.89599	0.00835	0.00449	0.00417	0	0	0	0.00321	0	0	0.00321	0	0	0	0	0	0	0	0	0	0	0	0	0
AAGCGGGTGTCCCTCG	0.559773039	0.60516	72	Pasteurella	Pasteurella	0.00651	0.0275	0.00672	0.00588	0.00273	0.00819	0.00567	0.0021	0.01364	0.0084	0.00252	0.01847	0.00294	0.00672	0.0042	0.06612	0.0466	0.02456	0.00483	0.01175	0.00735	0.0254	0.01511	0.01008	0.00609	0.00567	0.60516	0.0084	0.00525	0.00672	0.00336	0.00693	0.00441	0.00357	0	0	0.00336	0	0	0.00294	0	0	0	0
AAGCGTATGTCCTACA	0.59021167	0.66349	5	Escherichia	Escherichia	0.00679	0.02693	0.005	0.00596	0.00238	0.00572	0.00477	0.00191	0.01347	0.01025	0.0031	0.01633	0.00453	0.00405	0.00369	0.66349	0.04552	0.02979	0.00453	0.00882	0.00632	0.0261	0.01918	0.00977	0.00369	0.00465	0.00512	0.00965	0.00405	0.005	0.00346	0.0056	0.00346	0.00465	0.00155	0.00346	0.00322	0	0	0.00274	0	0	0	0
AAGCTAGTATGACTGC	0.564133017	0.6706	1	Streptococcus	Streptococcus	0.00693	0.04022	0	0	0	0.00902	0	0	0.02219	0.01456	0	0.6706	0	0	0	0.05895	0.03675	0.03675	0	0.0104	0	0.0319	0.02011	0.00763	0	0	0	0.00763	0	0.00971	0	0.00693	0	0.00902	0	0	0	0	0	0	0	0	0	0
AAGCTATTAACCAAGA	0.865883396	0.87717	26	Pasteurella	Pasteurella	0.00193	0.00829	0.00193	0.00182	0	0.00159	0.0017	0	0.00647	0.00284	0.00125	0.00511	0	0.00261	0.00136	0.02111	0.01215	0.00715	0.00125	0.00386	0.00182	0.0084	0.00715	0.00397	0.00182	0.00204	0.87717	0.00204	0.0017	0.00193	0.00114	0.0017	0	0	0	0	0	0	0	0.00114	0	0	0	0
AAGCTATTCGTCACGA	0.999733688	0.9359	52	Streptomyces	Streptomyces	0.00394	0.00263	0.00306	0	0	0.00919	0.9359	0	0	0	0	0	0	0	0	0	0	0	0	0	0	0.00525	0	0	0	0	0	0	0	0	0	0	0	0	0	0	0	0	0	0	0	0.00306	0	0
AAGCTCCCTATGTCGC	0.664170338	0.35398	4	Mycolicibacterium	Mycolicibacterium	0.01856	0.18538	0.35398	0.01051	0.00514	0.0114	0.01744	0	0.01677	0.0114	0.0038	0.01722	0.00335	0.01118	0.00492	0.08274	0.03869	0.02996	0.00537	0.01163	0.00783	0.03287	0.01655	0.01006	0.00537	0.00671	0.00783	0.00783	0.00358	0.00626	0.00514	0.00604	0.00492	0.00537	0	0	0.00335	0	0	0.00313	0	0	0	0
AAGCTCGGAACGTTAT	0.94539727	0.98544	27	Streptococcus	Streptococcus	0	0	0	0	0	0	0	0	0	0	0	0.98544	0	0	0	0.01456	0	0	0	0	0	0	0	0	0	0	0	0	0	0	0	0	0	0	0	0	0	0	0	0	0	0	0	0
AAGCTCGGAATCATAT	0.881526104	0.91378	49	Corynebacterium	Corynebacterium	0	0.00847	0	0.00149	0.91378	0.00253	0.00164	0	0.00387	0.00208	0	0.00372	0	0	0	0.01635	0.0116	0.00788	0	0.00327	0	0.00669	0.00476	0.00268	0	0	0.00208	0	0.00164	0.00149	0	0.00164	0	0	0	0	0.00178	0	0	0	0	0	0	0
AAGCTCGGGTTCTCCA	0.950212031	0.97672	36	Desulfobulbus	Desulfobulbus	0	0.00372	0	0	0	0	0	0	0.00243	0	0	0	0	0	0	0.00728	0.0042	0.00307	0	0	0	0.00259	0	0	0	0	0	0	0	0	0	0	0	0	0	0	0.97672	0	0	0	0	0	0	0
AAGCTCTGCTCACCGT	0.597986748	0.63227	60	Lactiplantibacillus	Lactiplantibacillus	0.00665	0.02757	0.00448	0.00502	0.00312	0.0076	0.00435	0	0.01426	0.01018	0.00299	0.01548	0.63227	0.0076	0.00326	0.06152	0.03639	0.02186	0.0057	0.00964	0.00543	0.02309	0.01521	0.01086	0.0057	0.00489	0.00475	0.00679	0.00394	0.0053	0.00272	0.00584	0.00462	0.00502	0.00244	0	0.00326	0	0	0.00204	0	0	0	0
AAGCTGCGGGAAATTT	0.75177305	0.8427	0	Escherichia	Escherichia	0	0.01606	0	0	0	0	0	0	0.01473	0.01138	0	0.00669	0	0	0	0.8427	0.03012	0.02075	0.00669	0.00803	0	0.01071	0.00736	0.0087	0	0	0	0	0	0	0	0	0	0	0	0.00669	0	0	0	0	0	0	0	0
AAGCTGGCGCCGACGG	0.549024741	0.59159	3	Klebsiella	Klebsiella	0.00645	0.02999	0.00659	0.00575	0.00294	0.00757	0.00533	0.00182	0.01892	0.01065	0.00463	0.01864	0.00448	0.00575	0.0042	0.08367	0.04401	0.59159	0.00617	0.01051	0.00701	0.02663	0.01948	0.01121	0.00743	0.00575	0.00561	0.00813	0.00406	0.00491	0.00322	0.00561	0.00364	0.00575	0	0.00154	0.00322	0	0	0.0021	0	0	0	0
AAGCTGGCTCTAAGCC	0.981317365	0.96194	7	Escherichia	Escherichia	0	0	0	0	0	0	0	0	0	0	0	0	0	0	0	0.96194	0.00494	0.00791	0	0	0	0	0	0	0	0	0	0	0	0	0	0	0	0	0	0.00717	0	0	0	0	0	0	0	0
AAGCTTAATGGTGAGC	0.635894791	0.11261	63	Streptomyces	Allocatelliglobosispora	0.02047	0.0889	0.00916	0.03772	0.00754	0.09106	0.10237	0	0.02425	0.02209	0.00647	0.02856	0	0.00539	0.00539	0.11261	0.06789	0.04526	0	0.01886	0.00916	0.05065	0.02909	0.01994	0.00647	0.01078	0.0097	0.01239	0.0097	0.01239	0	0.01024	0.00808	0.00862	0	0	0.00539	0	0	0	0	0.01832	0.00647	0.01024
AAGCTTATTTTCGAAG	0.87875	0.91136	33	Mycobacterium	Mycobacterium	0.00163	0.91136	0.00105	0.00234	0	0.00234	0	0	0.0042	0.00257	0	0.0049	0	0.00152	0.00128	0.01273	0.0132	0.00561	0	0.00292	0.00234	0.00794	0.00339	0.00269	0.00199	0.00222	0.00199	0.00175	0.00199	0.0014	0	0.0014	0	0.00152	0	0	0.0014	0	0	0	0	0	0	0
AAGCTTTCTTTGCGCG	0.684189955	0.61957	64	Lysinibacillus	Lysinibacillus	0.00631	0.02736	0.00579	0.00342	0.00289	0.00763	0.00447	0.00263	0.01894	0.01973	0.61957	0.01368	0	0.00526	0.00368	0.06209	0.03157	0.0271	0.00395	0.01026	0.00552	0.02341	0.01552	0.00947	0.00474	0.00658	0.005	0.00789	0.00395	0.005	0.00368	0.00552	0.00342	0.00552	0	0	0.00316	0	0	0.00421	0	0	0	0
AAGCTTTTTGGAGTGG	0.92574657	0.97077	27	Streptococcus	Streptococcus	0	0	0	0	0	0	0	0	0	0	0	0.97077	0	0	0	0	0.01376	0	0	0	0	0.01462	0	0	0	0	0	0	0	0	0	0	0	0	0	0	0	0	0	0	0	0	0	0
AAGGAACTAATCTGTT	0.801110725	0.83858	19	Vibrio	Vibrio	0.00308	0.01285	0	0.00181	0	0.0038	0.00181	0	0.00742	0.00416	0.00199	0.00778	0	0.00452	0	0.02678	0.02172	0.01303	0.00235	0.00525	0	0.01104	0.00561	0.83858	0.00308	0.00253	0.00217	0.00398	0.00253	0.00489	0	0.00199	0	0.00217	0	0	0.00235	0	0	0	0	0	0	0
AAGGAACTTTACAACC	0.757427938	0.79439	23	Acinetobacter	Acinetobacter	0.00386	0.0162	0.00278	0.00308	0	0.00478	0.00185	0	0.00864	0.00725	0.00262	0.00895	0.0017	0.00432	0.00154	0.03702	0.02144	0.01188	0.00262	0.00555	0.0017	0.01805	0.79439	0.00386	0.00231	0.00355	0.00324	0.00386	0.00278	0.00355	0.00247	0.00386	0.00139	0.00201	0.0017	0	0.00262	0	0	0.00185	0	0	0	0
AAGGAAGTGGCGGCCT	0.665967488	0.75074	24	Campylobacter	jejuni	0	0.02724	0	0	0	0.00651	0	0	0.00592	0.00947	0	0.01835	0	0	0	0.06335	0.03375	0.01658	0	0.0077	0	0.02605	0.01125	0.0071	0	0.00651	0	0.0071	0	0.75074	0	0	0	0	0	0	0	0	0	0	0	0	0	0
AAGGAAGTTTGTGCCT	0.917865918	0.93922	40	Pediococcus	Pediococcus	0	0.00606	0	0.00184	0	0	0	0	0.00294	0.00239	0	0.00202	0.0079	0	0	0.01175	0.00826	0.00386	0	0.00275	0	0.00569	0.00477	0	0	0	0	0	0	0	0	0	0	0	0	0	0	0	0	0	0	0	0	0
AAGGAATGTCCGAATC	0.85079929	0.92197	44	Xylella	Xylella	0	0.01493	0	0	0	0	0	0	0	0	0	0.00626	0	0	0	0.02119	0.01686	0.00915	0	0	0	0.00867	0	0	0	0	0	0	0	0	0	0	0	0	0	0	0	0	0	0.92197	0	0	0	0
AAGGACTATCAGGGCG	0.962129528	1	21	Yersinia	Yersinia	0	0	0	0	0	0	0	0	0	0	0	0	0	0	0	0	0	0	0	1	0	0	0	0	0	0	0	0	0	0	0	0	0	0	0	0	0	0	0	0	0	0	0	0
AAGGACTCTCGCTCTC	0.739726027	0.88822	0	Escherichia	Escherichia	0	0.0282	0	0	0	0	0	0	0	0	0	0.01208	0	0	0	0.88822	0.03223	0.02115	0	0	0	0.01813	0	0	0	0	0	0	0	0	0	0	0	0	0	0	0	0	0	0	0	0	0	0
AAGGACTGACTCAGGA	0.649334648	0.7148	5	Escherichia	Escherichia	0.00622	0.02683	0.00519	0.0048	0.0022	0.00661	0.0035	0.00181	0.01206	0.00778	0.00337	0.01387	0.00194	0.00544	0.00415	0.7148	0.03241	0.02087	0.00272	0.00791	0.00402	0.02152	0.01582	0.0083	0.00402	0.00428	0.00389	0.00726	0.0035	0.0035	0.00259	0.00506	0.00324	0.00272	0.00246	0.0048	0.00324	0	0	0.00311	0	0	0	0
AAGGAGAATCAATGCT	0.700158646	0.73937	22	Acinetobacter	Acinetobacter	0.00456	0.0196	0.00276	0.00276	0.00207	0.00649	0.00318	0.00152	0.01035	0.00704	0.00207	0.01201	0.00235	0.00331	0.00276	0.0468	0.03203	0.01615	0.00248	0.00801	0.00428	0.01822	0.73937	0.00801	0.00456	0.00359	0.00248	0.00525	0.00428	0.00442	0.00235	0.0029	0.00262	0.00262	0	0	0.00248	0	0	0.00152	0	0	0	0
AAGGAGCCTGTAGCTA	0.560857909	0.57066	76	Rhodococcus	Rhodococcus	0.57066	0.0293	0.00846	0.00475	0.00268	0.00949	0.00495	0.00206	0.02146	0.01093	0.00413	0.01939	0.00227	0.00722	0.00722	0.06107	0.05323	0.02579	0.00516	0.00887	0.00516	0.02785	0.01836	0.01093	0.00598	0.0064	0.00578	0.01011	0.00454	0.0064	0.00392	0.00805	0.00433	0.00433	0.00392	0	0.0033	0	0	0.00371	0	0	0	0
AAGGCATGAAGGATTG	0.86009539	0.56806	4	Mycolicibacterium	Mycolicibacterium	0	0.35465	0.56806	0	0	0	0	0	0.00376	0	0	0.00445	0	0	0	0.0212	0.01231	0.013	0	0.00342	0	0.0065	0.00752	0.00445	0	0	0	0	0	0	0	0	0	0	0	0	0	0	0	0	0	0	0	0
AAGGCATGATGCCTGG	0.612670243	0.64981	44	Xylella	Xylella	0.0046	0.02977	0.00372	0.00613	0.00241	0.00678	0.00306	0.00219	0.01357	0.01072	0.00394	0.01466	0.00285	0.0046	0.00372	0.06281	0.03633	0.02167	0.00372	0.00875	0.00503	0.02626	0.01466	0.00963	0.00263	0.00241	0.00394	0.00722	0.00547	0.00285	0.00263	0.00394	0.0046	0.00547	0.00263	0	0.00328	0	0	0.64981	0	0	0	0
AAGGCCCCAAGATCGT	0.616577389	0.65713	56	Serratia	Serratia	0.00791	0.03255	0	0.00304	0	0.007	0.00335	0	0.01308	0.01126	0.00456	0.01765	0	0.00791	0.00578	0.05567	0.0432	0.02221	0.00578	0.01126	0.65713	0.02434	0.01308	0.00791	0.00304	0.00517	0.00608	0.00517	0.00487	0.00578	0.00456	0.00487	0	0	0	0	0	0	0	0.00395	0	0	0	0
AAGGCCGCGGGAGCCA	0.900063654	0.91541	8	Escherichia	Escherichia	0	0.00733	0	0	0	0.00266	0	0	0.00311	0	0	0.00599	0	0.00244	0	0.91541	0.01754	0.01066	0	0.00222	0	0.00555	0.00355	0.00355	0	0	0	0	0	0	0	0	0	0	0	0.00644	0	0	0	0	0	0	0	0
AAGGCCGGAGTGAACT	0.684266748	0.72257	18	Streptococcus	Streptococcus	0.00497	0.02034	0.00384	0.00465	0.00272	0.00545	0.00449	0	0.01394	0.00913	0.00304	0.72257	0	0.00641	0.00288	0.04117	0.033	0.02066	0.00208	0.00945	0.00304	0.02066	0.01281	0.00769	0.00304	0.0032	0.00272	0.00561	0.00449	0.00368	0.00224	0.00352	0.0032	0.00416	0.00208	0	0.00256	0	0	0	0	0	0	0
AAGGCCGGTGTGCGTT	0.510778959	0.55997	46	Pelolinea	Pelolinea	0.0047	0.03163	0.00595	0.00595	0	0.01034	0.00564	0.00345	0.02036	0.01566	0.00313	0.02474	0	0.01002	0.55997	0.07109	0.04854	0.02756	0	0.01629	0.00752	0.02568	0.02318	0.01347	0.00376	0.00595	0.00564	0.00846	0.00689	0.00814	0.00376	0.00532	0.00564	0.00595	0	0	0	0	0	0.00376	0	0	0	0
AAGGCCTCCAAAACCT	0.543400925	0.61882	20	Escherichia	Escherichia	0.00537	0.032	0.00345	0.00671	0.00402	0.00843	0.00517	0.00192	0.01476	0.01169	0.00364	0.01859	0.00422	0.00632	0.0023	0.61882	0.05213	0.03124	0.0046	0.0115	0.00498	0.02913	0.01936	0.01207	0.00517	0.00767	0.00479	0.00767	0.00632	0.00613	0.00307	0.00575	0.00326	0.00632	0.00268	0.0069	0.00192	0	0	0.00383	0	0	0	0
AAGGCGAAACAGGTAT	0.515593151	0.13803	38	Pontibacter	Pontibacter	0.01467	0.05997	0.01148	0.01042	0.00574	0.01723	0.00915	0.00553	0.03063	0.02425	0.00978	0.03892	0.00787	0.0151	0.01042	0.13803	0.08847	0.0504	0.00872	0.02361	0.01531	0.06423	0.03615	0.02446	0.01063	0.01446	0.01212	0.02105	0.01	0.01234	0.00659	0.01085	0.00851	0.00957	0.00425	0.00234	0.00829	0	0	0.00766	0.10251	0	0	0
AAGGCGAAGGCCAACG	0.992695117	1	83	Streptococcus	Streptococcus	0	0	0	0	0	0	0	0	0	0	0	1	0	0	0	0	0	0	0	0	0	0	0	0	0	0	0	0	0	0	0	0	0	0	0	0	0	0	0	0	0	0	0	0
AAGGCGAGACATCAAG	0.573397107	0.63035	1	Streptococcus	Streptococcus	0.00671	0.03013	0.00512	0.00488	0.00244	0.00891	0.00488	0.00232	0.01183	0.00939	0.0039	0.63035	0.00317	0.00622	0.00403	0.06075	0.04319	0.02525	0.00512	0.01098	0.00647	0.02342	0.01684	0.00878	0.00573	0.00244	0.00573	0.01037	0.00525	0.00464	0.00317	0.00598	0.00415	0.00537	0.0022	0	0.00342	0	0	0.00256	0	0	0	0
AAGGCGTTCCTCGGAC	0.785584053	0.81547	11	Streptococcus	Streptococcus	0.00277	0.01522	0.00201	0.00226	0.00138	0.00277	0.00277	0.00126	0.00704	0.00541	0.00252	0.81547	0.00164	0.00201	0.00189	0.02742	0.02478	0.01132	0.00239	0.00579	0.00327	0.01296	0.0073	0.00453	0.00239	0.00302	0.00277	0.00491	0.00189	0.00302	0.00201	0.00226	0.00164	0.00214	0.00138	0	0.00164	0	0	0.00226	0	0	0	0
AAGGCTATTGACAGTG	0.826611797	0.88103	16	Pseudomonas	Pseudomonas	0.00322	0.0114	0	0	0	0.00468	0	0	0.00497	0.00526	0	0.00555	0	0.0038	0.00322	0.03069	0.01491	0.00848	0	0.00497	0	0.88103	0.00614	0.00351	0	0	0	0.00497	0	0	0	0	0	0.00292	0	0	0	0	0	0	0	0	0	0
AAGGCTGAATTACTCT	0.551886792	0.68092	36	Desulfobulbus	Desulfobulbus	0	0.02659	0	0	0	0.01503	0	0	0.02081	0	0	0.02428	0	0	0	0.06821	0.04971	0.03353	0	0	0	0.03931	0.02543	0.01156	0	0	0	0	0	0	0	0	0	0	0	0	0.68092	0	0	0	0	0	0	0
AAGGCTGCCACGTTGC	0.54962845	0.60566	78	Yersinia	Yersinia	0.0052	0.03637	0.00577	0.00577	0.00346	0.00866	0.00404	0	0.01588	0.00924	0.00289	0.01819	0	0.00404	0.00433	0.06986	0.04042	0.03002	0.00375	0.60566	0.00837	0.02945	0.0205	0.01155	0.00375	0.00375	0.00606	0.00837	0.00577	0.00693	0	0.00635	0.00433	0.00318	0	0	0.00346	0	0	0.00318	0	0	0	0
AAGGCTTTCGCCGCGA	0.692967976	0.75589	2	Staphylococcus	Staphylococcus	0.00472	0.01959	0.00544	0.00544	0	0.00834	0.00472	0	0.75589	0.00617	0	0.01596	0	0.00653	0.00363	0.04316	0.02829	0.01378	0.00689	0.00617	0	0.01741	0.01269	0.00762	0	0	0.0058	0.00617	0.00435	0.00508	0	0	0	0.00472	0	0	0	0	0	0	0	0	0	0
AAGGGAATGCAGCCAC	0.57757118	0.63741	2	Staphylococcus	Staphylococcus	0.00606	0.02841	0.00543	0.00543	0	0.00926	0.00543	0	0.63741	0.00926	0.00319	0.0166	0	0.00766	0.00319	0.06128	0.03958	0.02266	0.00351	0.01085	0.00479	0.02745	0.01692	0.01213	0.00479	0.00383	0.00511	0.00575	0.00479	0.0067	0.00479	0.00798	0.0067	0.00766	0	0	0.00447	0	0	0	0	0	0	0
AAGGGAGCTTAATACT	0.671476671	0.71797	5	Escherichia	Shigella	0.00561	0.02311	0.00544	0.00357	0	0.00934	0.00357	0	0.01087	0.0068	0.00357	0.01325	0	0.00408	0.00255	0.71797	0.03653	0.02243	0.00459	0.00765	0.00408	0.01852	0.01019	0.00714	0.00238	0.00544	0.00306	0.00527	0.00476	0.0034	0.00238	0.00442	0.00306	0.00459	0	0.00748	0.00323	0	0	0.00187	0	0	0	0
AAGGGCACAATCTTAC	0.658755038	0.39079	4	Mycolicibacterium	Mycolicibacterium	0.01486	0.19465	0.39079	0	0	0.00966	0.01783	0	0.0208	0.01189	0	0.0208	0	0	0	0.0899	0.04978	0.02897	0	0.01189	0.00892	0.03195	0.02229	0.01337	0	0.00817	0.00817	0.01114	0.00817	0	0	0	0.00966	0.01189	0	0	0	0	0	0	0	0	0	0
AAGGGCAGCTCACGTT	0.834449178	0.90707	8	Escherichia	Escherichia	0	0.00875	0	0	0	0	0	0	0	0	0	0.00808	0	0	0	0.90707	0.01751	0.01414	0	0	0	0.01145	0.01145	0	0	0	0	0	0	0	0	0	0	0	0	0.00673	0	0	0	0	0	0	0	0
AAGGGCATCTAGACCG	0.817026925	0.85649	0	Escherichia	Escherichia	0.00318	0.01153	0.00298	0.00219	0.00219	0.00278	0.00219	0	0.00557	0.00557	0	0.00616	0	0	0	0.85649	0.01471	0.01431	0.00239	0.00576	0.00278	0.01113	0.00676	0.00497	0.00239	0.00219	0.00219	0.00378	0	0.00219	0	0.00258	0	0.00239	0	0.00656	0	0	0	0	0	0	0	0
AAGGGCGCACGGTAAC	0.520140351	0.58721	32	Pseudomonas	Pseudomonas	0.00695	0.03476	0.00665	0.00544	0.00302	0.00982	0.00529	0.00317	0.01693	0.00967	0.00453	0.01965	0.00302	0.00756	0.00469	0.07799	0.04081	0.02736	0.00484	0.00998	0.0062	0.58721	0.01799	0.01164	0.0065	0.00514	0.00831	0.00952	0.00574	0.0062	0.00408	0.00438	0.00378	0.00589	0.00242	0	0.00514	0	0	0.00272	0	0	0	0
AAGGGCTGGGGTGACA	0.535658184	0.58389	1	Streptococcus	Streptococcus	0.00606	0.0342	0.00438	0.00438	0.00253	0.00893	0.00404	0.00303	0.01887	0.01196	0.0027	0.58389	0.0032	0.0064	0.00438	0.07075	0.04683	0.02965	0.00421	0.01432	0.00623	0.02948	0.01904	0.01078	0.00371	0.00691	0.00489	0.00539	0.0059	0.00623	0.00337	0.00657	0.00354	0.00421	0.00354	0	0.00337	0	0	0.00387	0	0	0	0
AAGGGGGCGGCGCCTT	0.511383348	0.56214	28	Bacillus	Bacillus	0.00782	0.03326	0.00478	0.0056	0.00257	0.0098	0.00619	0.00222	0.01821	0.56214	0.00385	0.02322	0.00408	0.00852	0.0049	0.06932	0.04738	0.02707	0.00432	0.01482	0.00817	0.03139	0.01984	0.00817	0.00595	0.00619	0.0063	0.00887	0.0063	0.00572	0.00292	0.00689	0.00397	0.00583	0.00257	0	0.00315	0	0	0.00233	0	0	0	0
AAGGGGGCTCGACTAT	0.6953125	0.80506	3	Klebsiella	Klebsiella	0	0.02238	0	0	0	0	0	0	0.01472	0.00766	0	0.01355	0	0	0	0.05477	0.03475	0.80506	0	0.01119	0	0.02061	0.00824	0.00589	0	0	0	0	0	0	0	0	0	0	0	0	0	0	0	0	0	0	0	0
AAGGGGTTGTCACCAA	0.88687276	0.92877	71	Bacillus	Bacillus	0	0.00855	0	0	0	0.00237	0	0	0.00309	0.92877	0	0.0057	0	0.00237	0	0.01662	0.0095	0.0076	0	0	0	0.00689	0.00499	0.00285	0	0	0	0	0	0	0	0	0	0	0	0	0	0	0	0	0	0	0	0
AAGGGTGGGAGATTAC	0.968239189	0.14571	57	Cellulomonas	Flavimobilis	0.01525	0.04693	0.01783	0	0.02018	0.0129	0.08752	0	0	0	0	0.00375	0	0	0	0.01807	0.01478	0.00704	0	0	0	0.01056	0.01525	0.00235	0	0	0	0.0061	0	0	0	0	0	0	0	0	0	0	0	0	0	0.00352	0	0
AAGGTAACAGGCAGTC	0.885421378	0.89635	6	Klebsiella	Klebsiella	0.00189	0.00849	0.00252	0	0	0.00236	0	0	0.00346	0.00346	0	0.00535	0	0	0	0.03791	0.01384	0.89635	0	0.00362	0	0.00692	0.00425	0.00252	0	0.00204	0	0	0	0	0	0.00204	0	0	0	0	0	0	0	0	0	0	0	0
AAGGTATGGTAACCGA	0.696866485	0.74248	22	Acinetobacter	Acinetobacter	0.00412	0.01952	0.00519	0.00358	0.00251	0.00698	0.00412	0.00179	0.00931	0.00537	0.00197	0.01325	0.00251	0.00466	0.0034	0.05086	0.02507	0.01558	0.00304	0.00734	0.00358	0.0154	0.74248	0.00878	0.00448	0.00412	0.00215	0.00519	0.00376	0.00251	0.00251	0.00376	0.00269	0.0034	0	0	0.00358	0	0	0	0	0	0	0
AAGGTCACCCTGTTTG	0.556756757	0.21018	55	Mycoplasma	Mycoplasma	0.01247	0.04917	0.00554	0.01697	0.00554	0.01939	0.00796	0.00381	0.03843	0.01904	0.00658	0.03359	0.00554	0.01108	0.00796	0.12673	0.07098	0.05263	0.01039	0.0135	0.00796	0.04848	0.03463	0.02112	0.0097	0.0097	0.01073	0.01281	0.0135	0.01073	0.00935	0.01212	0.00485	0.00796	0.00416	0	0.0045	0	0	0.00589	0	0	0	0
AAGGTCCCATCTGCCC	0.791312342	0.83438	21	Yersinia	Yersinia	0.00314	0.01257	0.00411	0.00314	0	0.00556	0.00387	0	0.0058	0.00435	0	0.00677	0	0.00338	0	0.03022	0.02152	0.01306	0.00242	0.83438	0.00266	0.01209	0.00677	0.00435	0.00242	0	0	0.00338	0.00242	0	0.00242	0.00338	0	0.00266	0	0	0.00242	0	0	0	0	0	0	0
AAGGTCCTGCTGCCCG	0.90691726	0.93408	68	Staphylococcus	Staphylococcus	0.00195	0.00768	0.0016	0.00138	0	0.0016	0	0	0.93408	0.00264	0	0.0039	0	0.00218	0	0.01387	0.00734	0.00573	0	0.00195	0	0.00436	0.0047	0.0016	0	0	0	0.0016	0.00126	0	0	0	0	0	0	0	0	0	0	0	0	0	0	0
AAGGTCGGGATCAAGC	0.737509321	0.80113	11	Streptococcus	Streptococcus	0.00483	0.01691	0	0	0	0.00644	0	0	0.00805	0.00765	0	0.80113	0	0.00523	0	0.03543	0.0306	0.0153	0	0.00443	0.00483	0.01771	0.00966	0.00483	0.00523	0	0.00483	0.00644	0	0.00523	0	0	0	0.00403	0	0	0	0	0	0	0	0	0	0
AAGGTGATCTGCAATT	0.954449895	0.96596	45	Porphyromonas	Porphyromonas	0	0.00305	0	0	0	0	0	0	0.0033	0	0	0	0	0	0	0.00915	0.00305	0	0	0	0	0	0.00356	0	0	0	0	0	0	0	0	0	0	0	0.96596	0	0	0	0	0	0	0	0	0
AAGGTGCAAGACGAAA	0.982219497	1	37	Brucella	Brucella	0	0	0	0	0	0	0	0	0	0	0	0	0	0	0	0	0	0	0	0	0	0	0	0	0	0	0	0	0	0	0	0	1	0	0	0	0	0	0	0	0	0	0	0
AAGGTGGGACGCTGCC	0.625	0.71888	14	Salmonella	Salmonella	0.00677	0.02267	0.00609	0.00338	0	0.00677	0.00338	0	0.01658	0.00846	0	0.01759	0	0.00609	0	0.05582	0.71888	0.01759	0.00372	0.0088	0.00406	0.02165	0.01421	0.00778	0.00575	0.00575	0.00507	0.0071	0.00372	0.00474	0	0.00372	0.00372	0.0044	0	0	0.00406	0	0	0	0	0	0	0
AAGGTTCGGCGAGTCT	0.583000798	0.636	1	Streptococcus	Streptococcus	0.00594	0.02523	0.00551	0.00488	0.00212	0.00954	0.00424	0.00233	0.01654	0.0123	0.00276	0.636	0.00382	0.0053	0.00382	0.0672	0.03774	0.02311	0.0053	0.00975	0.00509	0.0248	0.0195	0.00869	0.00445	0.00551	0.00572	0.007	0.00509	0.00488	0.00297	0.00806	0.00318	0.00403	0	0	0.00297	0	0	0.00318	0	0	0	0
AAGTAACTATCGTGCG	0.656217189	0.35437	47	Microbacterium	Microbacterium	0.01004	0.077	0.00927	0.00644	0.00515	0.01725	0.02138	0	0.02163	0.01468	0.00361	0.02318	0.00412	0.00798	0.00412	0.08499	0.0582	0.03399	0.00721	0.01339	0.00592	0.03992	0.02189	0.01519	0.00592	0.00592	0.00644	0.0121	0.00592	0.00798	0.00618	0.00824	0.00335	0.00721	0.00361	0	0.00489	0	0	0	0	0	0	0
AAGTAAGTCCTCTCGT	0.839175485	0.86666	21	Yersinia	Yersinia	0.00159	0.01262	0.00216	0.00227	0	0.00341	0.00114	0	0.00637	0.00307	0.00114	0.00637	0	0.00261	0	0.02433	0.01455	0.01125	0.00216	0.86666	0.00159	0.00932	0.00523	0.00364	0.00125	0.00216	0.00182	0.00284	0.00182	0.00205	0.00182	0.00182	0.00114	0.00114	0	0	0	0	0	0	0	0	0	0
AAGTACACTTCCAACG	0.687778038	0.74446	25	Mycobacterium	Mycobacterium	0.00566	0.74446	0.00357	0.00418	0.00357	0.00566	0.00357	0	0.01009	0.00726	0.00209	0.01107	0.00246	0.0048	0.00246	0.0454	0.02731	0.01526	0.00295	0.00812	0.00418	0.01882	0.01144	0.00677	0.00344	0.00406	0.00394	0.00652	0.00357	0.00406	0.00344	0.00431	0.00295	0.00406	0.0016	0	0.00221	0	0	0.00185	0	0	0	0
AAGTACCCAGTCATCT	0.658964143	0.74532	25	Mycobacterium	Mycobacterium	0.00479	0.74532	0	0	0	0.00784	0	0	0.0148	0.00871	0	0.01654	0	0.00566	0	0.04876	0.02656	0.0222	0	0.0074	0.00479	0.02351	0.01698	0.00827	0.00566	0.00479	0	0.00653	0.00435	0.00479	0	0.00435	0	0.00435	0	0	0	0	0	0	0	0	0	0
AAGTACGACCTCATTA	0.784979744	0.11786	62	Escherichia	Fournierella	0	0.05476	0	0	0	0.01667	0.01667	0	0.0381	0.03214	0	0.03929	0	0.01429	0	0.10476	0.08929	0.04762	0.0119	0.01905	0.01429	0.07024	0.02143	0.02619	0	0.01429	0	0.01905	0	0	0	0.02262	0	0	0	0	0	0	0	0	0	0	0	0
AAGTAGACGAAACTTT	0.843626407	0.87549	26	Pasteurella	Pasteurella	0.0019	0.01106	0.00237	0.00221	0	0.00205	0	0	0.00679	0.00474	0	0.00711	0	0.00269	0	0.02007	0.01311	0.00853	0	0.003	0.00205	0.00901	0.00664	0.00427	0.00205	0.00174	0.87549	0.00221	0	0.00253	0.00174	0.00174	0.00205	0.0019	0	0	0	0	0	0	0	0	0	0
AAGTAGTTTCTTGTCA	0.702342918	0.75678	54	Leptospira	Leptospira	0.00428	0.01798	0	0.00343	0	0.00685	0	0	0.01028	0.00657	0.00542	0.00942	0	0.00371	0	0.0491	0.02912	0.01856	0.00371	0.00714	0.004	0.01998	0.01228	0.00771	0	0	0.00542	0.00371	0.00371	0.00314	0.004	0	0.00285	0.75678	0	0	0	0	0	0	0	0	0	0
AAGTATCCAAGCTGTT	0.562078922	0.74586	12	Escherichia	Escherichia	0	0.03783	0	0	0	0	0	0	0.02128	0.01418	0	0.01537	0	0	0	0.74586	0.0461	0.02482	0	0.01418	0	0.04137	0.02364	0.013	0	0	0	0	0	0	0	0	0	0	0	0	0	0	0	0	0	0	0	0
AAGTCACTTGGTATGT	0.608275862	0.70223	29	Enterococcus	Enterococcus	0.00796	0.02627	0	0.00876	0	0.01274	0	0	0.01831	0.01115	0	0.01672	0	0.70223	0	0.05971	0.04538	0.0215	0	0.01354	0	0.03105	0.01354	0	0	0.00876	0	0	0	0	0	0	0	0	0	0	0	0	0	0	0	0	0	0
AAGTCATGGACCACTT	0.980673661	1	50	Burkholderia	Burkholderia	0	0	0	0	0	0	0	0	0	0	0	0	0	0	0	0	0	0	0	0	0	0	0	0	0	0	0	1	0	0	0	0	0	0	0	0	0	0	0	0	0	0	0	0
AAGTCCTCGGTAACGG	0.57661072	0.64091	15	Mycobacterium	Mycobacterium	0.00678	0.64091	0.0036	0.00476	0.00259	0.01254	0.00447	0.00216	0.01715	0.00735	0.00375	0.01773	0.00202	0.00476	0.00346	0.06372	0.03662	0.02898	0.00432	0.01153	0.00562	0.02652	0.01687	0.01211	0.00317	0.00519	0.00519	0.00692	0.00447	0.00476	0.00389	0.00476	0.00332	0.00317	0.00245	0	0.00288	0	0	0.00432	0	0	0	0
AAGTCGAATCAGAACG	0.970160116	1	86	Pseudomonas	Pseudomonas	0	0	0	0	0	0	0	0	0	0	0	0	0	0	0	0	0	0	0	0	0	1	0	0	0	0	0	0	0	0	0	0	0	0	0	0	0	0	0	0	0	0	0	0
AAGTCGAGTCTAACCA	0.632801976	0.68	22	Acinetobacter	Acinetobacter	0.00521	0.02934	0.0039	0.00461	0.00201	0.00674	0.0039	0.00237	0.01148	0.00804	0.00308	0.01479	0.00201	0.00414	0.00331	0.06069	0.03135	0.01964	0.00414	0.00875	0.00568	0.02153	0.68	0.00864	0.00402	0.00426	0.00532	0.0058	0.00379	0.00402	0.00331	0.00426	0.00438	0.00308	0.00237	0	0.0026	0	0	0.00225	0	0	0	0
AAGTCGGAGGACATCC	0.527644102	0.556	79	Chromobacterium	Chromobacterium	0.00872	0.03183	0.00507	0.00578	0.00165	0.00766	0.00589	0.00342	0.01875	0.0112	0.00342	0.01957	0.00259	0.00637	0.00613	0.07251	0.04551	0.02853	0.00448	0.01179	0.00542	0.02912	0.02358	0.01155	0.00483	0.00755	0.00731	0.00967	0.556	0.00554	0.00436	0.00637	0.00436	0.0046	0.00318	0	0.00542	0	0	0.0033	0	0	0	0
AAGTCGGTCAAGCGGT	0.986830154	0.99341	70	Enterococcus	Enterococcus	0	0	0	0	0	0	0	0	0.0026	0	0	0	0	0.99341	0	0.00368	0	0	0	0	0	0	0	0	0	0	0	0	0	0	0	0	0	0	0	0	0	0	0	0	0	0	0	0
AAGTCTGGGGCGTGTC	0.598657718	0.63935	24	Campylobacter	Campylobacter	0.00758	0.02817	0.00501	0.00586	0.00229	0.00915	0.00601	0.00257	0.01516	0.01173	0.00243	0.01716	0.00343	0.00529	0.002	0.05105	0.03875	0.02331	0.00386	0.00829	0.00758	0.02588	0.01373	0.00858	0.00486	0.00615	0.00529	0.00529	0.004	0.63935	0.00372	0.00572	0.00429	0.00472	0.00257	0	0.003	0	0	0.00157	0	0	0	0
AAGTCTTAGTTGTTAG	0.556832341	0.19383	55	Mycoplasma	Mycoplasma	0.01174	0.0587	0.01119	0.00901	0.00464	0.02129	0.01037	0.00601	0.03276	0.02102	0.00737	0.03303	0.00792	0.01338	0.00437	0.13022	0.07426	0.04778	0.00901	0.01802	0.01147	0.05269	0.03576	0.01583	0.00792	0.00928	0.01174	0.01229	0.00655	0.00737	0.00683	0.00874	0.00683	0.01201	0.00437	0	0.01037	0	0	0.00655	0	0	0	0
AAGTCTTCGGAGTTTC	0.946334451	0.94632	7	Escherichia	Escherichia	0	0.00428	0	0	0	0	0	0	0.00165	0	0	0.00181	0	0	0	0.94632	0.01762	0.00543	0	0	0	0.00379	0.00296	0	0	0	0	0	0	0	0	0	0	0	0	0.00576	0	0	0	0	0	0	0	0
AAGTGACCCCGTAGCG	0.847153465	0.89183	59	Micromonospora	Micromonospora	0.00424	0.01308	0	0	0	0.89183	0.00353	0	0.00424	0	0	0.0053	0	0	0	0.01909	0.01767	0.0099	0	0	0	0.0106	0.00707	0.00495	0	0.00389	0	0.00353	0	0	0	0	0	0	0	0	0	0	0	0	0	0	0	0
AAGTGACTATTTAACC	0.876352727	0.90949	9	Salmonella	Salmonella	0.00121	0.00726	0.00165	0.00165	0	0.00176	0.00187	0	0.00429	0.00385	0	0.00517	0.00143	0.00198	0	0.0176	0.90949	0.00737	0	0.00308	0.00143	0.00627	0.00484	0.00231	0.0011	0.00187	0.00143	0.00341	0.00132	0.00154	0	0.00154	0	0.00176	0	0.00121	0	0	0	0	0	0	0	0
AAGTGCATCGCAGGTA	0.90705643	0.93028	31	Pseudomonas	Pseudomonas	0.00168	0.00526	0	0.00201	0	0.00201	0	0	0.00269	0.00224	0	0.00302	0	0.00123	0	0.01376	0.00918	0.00481	0.00112	0.00201	0.00168	0.93028	0.00459	0.00168	0.00134	0.00123	0.00123	0.00123	0.00134	0.00123	0	0.00123	0	0.00134	0	0	0	0	0	0	0	0	0	0
AAGTGTCGCCCGCAAG	0.688005547	0.70528	42	Cronobacter	Cronobacter	0.00465	0.01775	0.00441	0.00502	0.00306	0.00563	0.00306	0.00159	0.00918	0.00722	0.00269	0.01237	0	0.00465	0.00306	0.05437	0.03673	0.01922	0.70528	0.00722	0.00624	0.01947	0.01298	0.00722	0.00282	0.00343	0.0038	0.00478	0.00367	0.0038	0.00184	0.00404	0.00318	0.00392	0.00196	0.00233	0.00184	0	0	0.00184	0	0	0	0
AAGTGTTACTCTTTTG	0.939076758	0.96666	68	Staphylococcus	Staphylococcus	0.00152	0.00427	0	0	0	0	0	0	0.96666	0.00165	0	0.00248	0	0	0	0.00895	0.00468	0.00276	0	0	0	0.00413	0.00262	0	0	0	0	0	0	0	0	0	0	0	0	0	0	0	0	0	0	0	0	0
AAGTTACTGTCTTTAT	0.789852465	0.81553	26	Pasteurella	Pasteurella	0.0025	0.01351	0.002	0.00188	0.00125	0.00425	0.00163	0.0015	0.00625	0.00538	0.00138	0.00988	0	0.00275	0.00238	0.03139	0.02201	0.01176	0.00225	0.00463	0.00275	0.01113	0.008	0.00488	0.00188	0.003	0.81553	0.00338	0.00225	0.00263	0.00138	0.00463	0	0.00225	0	0	0.00175	0	0	0.00125	0	0	0	0
AAGTTAGCATCACACA	0.65367103	0.67276	76	Rhodococcus	Rhodococcus	0.67276	0.02741	0.00609	0.00474	0	0.00778	0.00406	0	0.01726	0.00778	0.00406	0.01387	0	0.00643	0	0.05753	0.03756	0.02132	0.00474	0.00914	0.00406	0.0247	0.01861	0.01015	0	0.00372	0.0044	0.00609	0.00575	0.00338	0	0.00575	0.00508	0.00474	0	0	0	0	0	0	0	0	0	0
AAGTTCAATTTGCTGC	0.983786914	1	86	Pseudomonas	Pseudomonas	0	0	0	0	0	0	0	0	0	0	0	0	0	0	0	0	0	0	0	0	0	1	0	0	0	0	0	0	0	0	0	0	0	0	0	0	0	0	0	0	0	0	0	0
AAGTTCACAGAAACCT	0.841705913	0.87464	74	Vibrio	Vibrio	0.00257	0.01233	0.00203	0.0019	0	0.00352	0.00163	0	0.0061	0.00352	0.00176	0.00529	0	0.00271	0	0.02155	0.0145	0.00854	0.0019	0.00325	0.00285	0.00894	0.00583	0.87464	0	0.0019	0.0019	0.00312	0	0.0023	0	0	0.00176	0.00136	0	0	0.00163	0	0	0	0	0	0	0
AAGTTGAAGCATCTCG	0.931108952	0.95296	68	Staphylococcus	Staphylococcus	0.00122	0.00443	0	0.00122	0	0.00177	0	0	0.95296	0.00133	0	0.00454	0	0.00199	0	0.00841	0.00764	0.00387	0	0.00111	0	0.0031	0.00166	0.00177	0	0	0	0	0	0.00111	0	0.00144	0	0	0	0	0	0	0	0	0	0	0	0
AAGTTGATGTACCCCA	0.664556962	0.72428	15	Mycobacterium	Mycobacterium	0.0045	0.72428	0.0031	0.00419	0.00248	0.00574	0.00512	0.00186	0.00931	0.00776	0.00233	0.01521	0.00279	0.00434	0.00372	0.04313	0.03631	0.01831	0.00357	0.00667	0.00403	0.02126	0.0135	0.00698	0.00264	0.00512	0.00388	0.00621	0.00434	0.00403	0.00388	0.00341	0.00357	0.00372	0.00186	0	0.0031	0	0	0.00279	0	0	0	0
AAGTTGCCACCACGCA	0.972232788	0.96342	7	Escherichia	Escherichia	0	0	0	0	0	0	0	0	0	0	0	0	0	0	0	0.96342	0.01167	0.00817	0	0	0	0	0	0	0	0	0	0	0	0	0	0	0	0	0	0.01012	0	0	0	0	0	0	0	0
AAGTTGCCGCGGGGGC	0.520820613	0.53811	45	Porphyromonas	Porphyromonas	0.00854	0.03282	0.00542	0.00719	0.00366	0.00895	0.00597	0.00298	0.01763	0.01288	0.00461	0.01966	0.00407	0.00759	0.00448	0.07784	0.04665	0.02644	0.00637	0.01139	0.00556	0.02956	0.01871	0.01112	0.00488	0.00746	0.00759	0.00583	0.00542	0.008	0.00542	0.00637	0.00407	0.00542	0.53811	0	0.00353	0	0	0.00407	0	0	0	0
AAGTTGGGCTCTTAAG	0.788408037	0.82566	17	Staphylococcus	Staphylococcus	0.00339	0.01519	0	0.00291	0	0.00355	0.00242	0	0.82566	0.00501	0.00162	0.00921	0.00226	0.00339	0.00162	0.03118	0.02052	0.01099	0.00226	0.00582	0.00178	0.0139	0.01131	0.00485	0.00162	0.00194	0.00259	0.00388	0.00275	0.00307	0	0	0	0.00291	0	0	0	0	0	0.00162	0	0	0	0
AAGTTTCTTAACGCTT	0.792546111	0.80557	53	Agrobacterium	Agrobacterium	0.00433	0.01814	0.00247	0.0033	0	0.0033	0.00268	0	0.00742	0.00289	0	0.00845	0	0.00247	0	0.03196	0.0167	0.01093	0.00371	0.00619	0.00309	0.01175	0.01196	0.00536	0.00268	0.00247	0.00268	0.00392	0.00309	0.00268	0	0.80557	0	0.00289	0	0	0.00227	0	0	0	0	0	0	0
AAGTTTGTGTGACTCG	0.575302663	0.71492	5	Escherichia	Shigella	0	0.02551	0.00555	0.0061	0	0.00887	0	0	0.01553	0.0122	0	0.01498	0	0.00666	0	0.71492	0.04215	0.02329	0	0.01331	0	0.02496	0.01498	0.01109	0	0	0.00721	0.00776	0	0	0.00776	0	0	0.00776	0	0.00887	0	0	0	0.00555	0	0	0	0
AAGTTTTCTTTGCGAG	0.898954704	0.92245	71	Bacillus	Bacillus	0.00145	0.00569	0.00212	0	0	0.00212	0	0	0.00368	0.92245	0	0.00435	0	0.00167	0	0.0154	0.01015	0.0048	0	0.00234	0.00123	0.00536	0.00513	0.00212	0.00112	0.00123	0.00112	0.00179	0.00123	0.00167	0	0.00156	0	0	0	0	0	0	0	0	0	0	0	0
AATAACAAAGGCCCTA	0.702656942	0.7356	24	Campylobacter	Campylobacter	0.00369	0.02011	0.00287	0.00301	0.00274	0.00465	0.00356	0.00137	0.01135	0.00807	0.00178	0.01067	0.00233	0.00342	0.00274	0.04692	0.02503	0.01655	0.00274	0.0067	0.0052	0.01737	0.01381	0.00752	0.0026	0.0041	0.00383	0.00547	0.00274	0.7356	0.00328	0.00274	0.0015	0.00383	0.00191	0	0.00205	0	0	0.00287	0	0	0	0
AATAACGACGGCTAGA	0.876618705	0.92694	74	Vibrio	Vibrio	0	0.00799	0	0	0	0	0	0	0.00685	0	0	0.00685	0	0	0	0.0175	0.0118	0.00837	0	0	0	0.00723	0.00495	0.92694	0	0	0	0	0	0	0	0	0	0	0	0	0	0	0	0	0	0	0	0
AATAACGGCATAGGTC	0.577888446	0.62048	24	Campylobacter	Campylobacter	0.00617	0.03257	0.0066	0.00681	0	0.01064	0.00532	0	0.01554	0.00809	0.00383	0.01511	0.00447	0.00596	0.00404	0.06152	0.03661	0.02576	0.00426	0.01022	0.00575	0.02682	0.01831	0.00702	0.0049	0.0049	0.00511	0.00724	0.00447	0.62048	0.00447	0.00575	0.00447	0.00532	0.00213	0	0.00362	0	0	0.00213	0	0	0	0
AATAACGTGGGTCATA	0.749558861	0.78632	67	Campylobacter	jejuni	0.00318	0.01839	0.0037	0.00238	0.00198	0.00437	0.00357	0	0.00807	0.00529	0.00185	0.00913	0	0.00331	0.00278	0.03877	0.0213	0.01297	0.0041	0.00688	0.0045	0.01297	0.00926	0.00648	0.00212	0.00225	0.0041	0.00344	0.0037	0.78632	0.00265	0.00331	0	0.00251	0	0	0.00198	0	0	0.00159	0	0	0	0
AATAAGACATCCAAGA	0.581848135	0.63376	22	Acinetobacter	Acinetobacter	0.008	0.0328	0.00464	0.0032	0.00304	0.00704	0.00608	0	0.01472	0.012	0.0032	0.01552	0.0032	0.00752	0.00544	0.0632	0.03456	0.02688	0.00496	0.00832	0.00432	0.02592	0.63376	0.0096	0.00496	0.00352	0.00416	0.00736	0.00544	0.00576	0.00368	0.0032	0.00384	0.00512	0.0024	0	0.00336	0	0	0.0024	0	0	0	0
AATAAGATTCTCTATA	0.630237826	0.72169	21	Yersinia	Yersinia	0.0064	0.03455	0	0.00768	0	0.00704	0	0	0.01599	0.00768	0	0.01344	0	0.00832	0	0.05822	0.04095	0.02623	0	0.72169	0	0.02111	0.01088	0.01024	0	0	0	0.00768	0	0	0	0	0	0	0	0	0	0	0	0	0	0	0	0
AATACACCGTACCACA	0.569706269	0.12101	63	Streptomyces	Allocatelliglobosispora	0.0164	0.10284	0.01285	0.01197	0.00754	0.08865	0.07092	0	0.0359	0.02881	0.00621	0.03147	0.00709	0.00931	0	0.12101	0.08333	0.05009	0.00842	0.02349	0.00887	0.05142	0.03989	0.02128	0.00842	0.01064	0.01064	0.01817	0.01197	0.01064	0.00754	0.01463	0.00621	0.00754	0	0	0.00576	0	0	0	0	0.01729	0.00709	0
AATACAGAGATAGTGA	0.706244503	0.7636	18	Streptococcus	Streptococcus	0.00352	0.02111	0	0.00328	0	0.00727	0.00305	0	0.00774	0.00962	0.00352	0.7636	0	0.00492	0.00492	0.03893	0.03189	0.01548	0.00328	0.00985	0	0.01923	0.01337	0.00516	0.00469	0.00258	0.00281	0.00586	0.00352	0.00352	0	0.00422	0	0.00235	0	0	0	0	0	0	0	0	0	0
AATACCCTCACGATGT	0.707581699	0.75572	18	Streptococcus	Streptococcus	0.00343	0.02056	0.00288	0.00329	0.00137	0.00507	0.00425	0.00137	0.00973	0.00795	0.00233	0.75572	0.00206	0.00452	0.00247	0.04154	0.02358	0.01398	0.00274	0.00603	0.00343	0.01892	0.01357	0.00603	0.00274	0.00233	0.00398	0.00727	0.00398	0.00411	0.00219	0.00425	0.00247	0.00329	0.00219	0	0.00151	0	0	0	0	0	0	0
AATACCGCGGATTGCG	0.611250554	0.65229	1	Streptococcus	Streptococcus	0.00577	0.0255	0.00401	0.00561	0.00225	0.00706	0.00609	0.00209	0.01331	0.00994	0.00337	0.65229	0.00209	0.00738	0.00449	0.05613	0.0348	0.02646	0.00273	0.01059	0.00529	0.02534	0.01379	0.01171	0.00385	0.00481	0.00513	0.0077	0.00481	0.00722	0.00433	0.00465	0.00369	0.00385	0.00257	0	0.00369	0	0	0.00192	0	0	0	0
AATACCTCACGGAATT	0.838631055	0.4314	73	Vibrio	Vibrio	0.00887	0.03515	0.0058	0.00444	0	0.01126	0.00785	0	0.0198	0.01399	0.00444	0.01706	0	0.00819	0.00546	0.09078	0.07509	0.03311	0.00683	0.02423	0.00887	0.03652	0.02765	0.4314	0.01468	0.01092	0.00751	0.00887	0.0058	0.00683	0.00478	0.0058	0.0058	0.00444	0	0.0041	0.00444	0	0	0	0	0	0	0
AATACGGGTTTTTGCA	0.665980707	0.72698	12	Escherichia	Escherichia	0.0042	0.0256	0.00447	0.00515	0.00298	0.00474	0.00488	0.00203	0.01287	0.00785	0.00217	0.01341	0.00244	0.00488	0.00298	0.72698	0.03467	0.02086	0.00474	0.00718	0.00298	0.01869	0.01083	0.00826	0.00352	0.00339	0.00379	0.00569	0.00515	0.00474	0.0019	0.00447	0.0019	0.00447	0.00176	0.00745	0.00257	0	0	0.00163	0	0	0	0
AATACGGTATCAAACA	0.544481982	0.6459	78	Yersinia	Yersinia	0.00787	0.02951	0.00918	0.00656	0	0	0.00984	0	0.01508	0.0118	0	0.01902	0	0	0.00656	0.07344	0.05639	0.02754	0	0.6459	0.01049	0.02492	0.01902	0.01574	0	0	0	0.00852	0	0	0	0	0	0	0	0	0	0	0	0	0	0	0	0
AATACGTTAATCTGGA	0.924935289	1	48	Mycoplasmopsis	Mycoplasma	0	0	0	0	0	0	0	0	0	0	0	0	0	0	0	0	0	0	0	0	0	0	0	0	0	0	0	0	0	0	0	0	0	0	0	0	0	0	0	0	0	0	0	0
AATACTATTGTTTATC	0.741969458	0.77913	40	Pediococcus	Pediococcus	0	0.01442	0.00368	0.00424	0	0.00396	0	0	0.0099	0.00368	0	0.00962	0.00848	0.00339	0.00396	0.03592	0.02771	0.01471	0	0.0065	0.00339	0.01471	0.01216	0.00707	0	0.00311	0.00566	0.00509	0.00339	0.00452	0.00283	0	0	0.00452	0	0	0.00283	0	0	0	0	0	0	0
AATACTATTTCACCAC	0.837253655	0.91421	9	Salmonella	Salmonella	0	0.01338	0	0.00377	0	0	0	0	0.00721	0	0	0.00721	0	0	0	0.01922	0.91421	0.01098	0	0.00446	0	0.01098	0.00789	0	0	0	0	0	0	0	0	0	0	0	0	0	0	0	0	0	0	0	0	0
AATACTCCCGGAATGG	0.627154755	0.67428	5	Escherichia	Escherichia	0.00415	0.0268	0.00395	0.0054	0	0.00727	0.00332	0	0.01329	0.00956	0.00291	0.01807	0	0.00374	0.0027	0.67428	0.04404	0.0295	0.0054	0.00706	0.0054	0.0214	0.016	0.01143	0.00332	0.00478	0.00478	0.00872	0.00561	0.0054	0.00312	0.00706	0.00312	0.00332	0	0.0081	0.00208	0	0	0.00208	0	0	0	0
AATACTCCTACGTAAT	0.698211194	0.79394	28	Bacillus	Bacillus	0	0.0158	0	0.00724	0	0.00922	0	0	0.01317	0.79394	0	0.00724	0	0	0	0.04082	0.03094	0.01975	0	0.00658	0	0.02238	0.01646	0.00856	0	0	0	0.00724	0	0	0	0	0	0	0	0	0	0	0	0	0	0	0	0
AATACTCGTTGGCGCT	0.865740196	0.88489	74	Vibrio	Vibrio	0.003	0.01011	0.00187	0.00162	0	0.00337	0	0	0.00462	0.00337	0.00162	0.00512	0	0.0015	0.0015	0.02222	0.01024	0.00637	0.00125	0.00474	0.00175	0.00774	0.00649	0.88489	0.00237	0.00125	0.00125	0.0015	0	0.002	0	0.0015	0.00175	0.00137	0	0	0	0	0	0	0	0	0	0
AATACTCTGCGGCGGA	0.8	0.82677	54	Leptospira	Leptospira	0.00167	0.01392	0.00274	0.00178	0.00178	0.00393	0.00226	0	0.0094	0.00523	0.00131	0.00892	0.00214	0.00333	0.00143	0.02665	0.01987	0.00952	0.00143	0.00345	0.00238	0.01309	0.00809	0.00523	0.00155	0.00202	0.00178	0.00357	0.00238	0.0019	0.00131	0.0025	0.00167	0.82677	0	0	0.00119	0	0	0	0	0	0	0
AATACTGCACAGTTCA	0.931324911	0.95791	71	Bacillus	Bacillus	0	0.00655	0	0	0	0	0	0	0.00178	0.95791	0	0.00311	0	0	0	0.00844	0.00633	0.003	0	0.00155	0	0.00378	0.00289	0.00178	0	0.00111	0	0.00144	0	0	0	0	0	0	0	0	0	0	0	0	0	0	0	0
AATACTTGCCAAAACT	0.547680238	0.62216	15	Mycobacterium	Mycobacterium	0.00681	0.62216	0.00463	0.00637	0.00319	0.00883	0.00536	0.00319	0.0139	0.01159	0.00377	0.01665	0.00232	0.00652	0.00434	0.06734	0.03896	0.02433	0.0055	0.01115	0.00492	0.02896	0.01984	0.00869	0.00536	0.00536	0.00362	0.00985	0.00449	0.00666	0.00304	0.00666	0.00348	0.00739	0.00246	0	0.00391	0	0	0.00261	0	0	0	0
AATACTTTCTCCCTGG	0.696777906	0.73167	24	Campylobacter	Campylobacter	0.00406	0.02072	0.00366	0.00223	0.00203	0.00792	0.00203	0.00244	0.01158	0.00772	0.00325	0.01259	0	0.00386	0	0.04083	0.02722	0.01706	0.00406	0.0067	0.00508	0.0193	0.01117	0.00711	0.00345	0.00366	0.00325	0.00589	0.00447	0.73167	0.00244	0.00406	0.00284	0.00569	0	0	0.00284	0	0	0.00244	0	0	0	0
AATAGAAAAGATCTAG	0.647664949	0.69804	2	Staphylococcus	Staphylococcus	0.00424	0.02666	0.00353	0.00459	0.00336	0.00547	0.00371	0	0.69804	0.00971	0.0023	0.01289	0	0.006	0.00388	0.04732	0.03267	0.02119	0.00336	0.00706	0.00565	0.02101	0.01519	0.00954	0.00353	0.00459	0.003	0.00706	0.00441	0.00512	0.00318	0.00565	0.00283	0.00477	0.0023	0	0.00247	0	0	0	0	0	0	0
AATAGCGACTATCTGT	0.881549815	0.95163	10	Salmonella	Salmonella	0	0.00793	0	0	0	0	0	0	0	0	0	0	0	0	0	0.01427	0.95163	0.00674	0	0.00397	0	0.00793	0.00753	0	0	0	0	0	0	0	0	0	0	0	0	0	0	0	0	0	0	0	0	0
AATAGCGCCGACGTGT	0.857518248	0.88093	56	Serratia	Serratia	0.00183	0.00931	0.00244	0.00198	0	0.0029	0	0	0.00641	0.00321	0	0.0055	0	0.00168	0.00183	0.02626	0.01099	0.0084	0	0.00382	0.88093	0.0084	0.00702	0.00336	0.00168	0.00183	0.00275	0.00198	0.00214	0	0	0	0	0.0026	0	0	0	0	0	0	0	0	0	0
AATAGGAACCACGCGA	0.708680462	0.76742	3	Klebsiella	Klebsiella	0.00374	0.01929	0.00576	0.00403	0	0.00576	0	0	0.01295	0.0072	0	0.01353	0	0.00317	0	0.04778	0.02706	0.76742	0	0.00748	0.00345	0.02245	0.01209	0.00777	0	0.00317	0	0.00403	0	0.00345	0.00317	0.00317	0.00317	0.00432	0	0	0	0	0	0.00317	0	0	0	0
AATAGGCAGCGTAAGA	0.674324779	0.11095	62	Escherichia	Fournierella	0.01412	0.06239	0.00932	0.01073	0.00593	0.01666	0.01299	0.00508	0.03953	0.01807	0.00819	0.03501	0.00762	0.01101	0.00847	0.11095	0.09345	0.04263	0.01355	0.02202	0.0096	0.04884	0.02993	0.01468	0.00734	0.00734	0.01129	0.0127	0.00932	0.0096	0.01073	0.00875	0.00621	0.01186	0.00508	0	0.00593	0	0	0.00565	0	0	0	0
AATAGGGAAGTCAAGC	0.90171417	0.91527	8	Escherichia	Escherichia	0	0.00753	0	0	0	0.00146	0.00105	0	0.00471	0.00146	0	0.00356	0	0.00188	0	0.91527	0.01203	0.00994	0.00115	0.00199	0.00167	0.00565	0.00418	0.00167	0.00126	0.00115	0.00115	0.00136	0.00115	0.00105	0	0.00146	0	0	0	0.0069	0	0	0	0.00126	0	0	0	0
AATAGGTCATCTCAGG	0.800637959	0.86097	33	Mycobacterium	Mycobacterium	0.00395	0.86097	0.00282	0	0	0.0031	0	0	0.00649	0.00592	0	0.00874	0	0	0.00282	0.03074	0.01664	0.01072	0.0031	0.00395	0.00282	0.01325	0.0062	0.00367	0	0.00282	0	0.00395	0	0	0	0.0031	0.00338	0	0	0	0	0	0	0	0	0	0	0
AATAGTACACGAGACG	0.767480888	0.8082	19	Vibrio	Vibrio	0.00293	0.01502	0	0.00312	0.00371	0.00351	0.00215	0.00215	0.00956	0.00507	0	0.01034	0	0.00332	0	0.03668	0.02166	0.016	0.00195	0.00449	0	0.01307	0.00995	0.8082	0	0.00254	0.00312	0.00371	0.00215	0.00351	0.00234	0.00293	0.00195	0.00195	0	0	0.00195	0	0	0	0	0	0	0
AATAGTAGGTGTACAT	0.843601896	0.86721	77	Mycobacteroides	Mycobacteroides	0.00192	0.01075	0.0033	0.86721	0.00138	0.00277	0.00149	0	0.00596	0.00383	0	0.00596	0	0.00266	0.0017	0.02203	0.01224	0.00958	0.00149	0.00362	0.00192	0.00947	0.00553	0.00404	0.00213	0.00192	0.00138	0.00319	0.00128	0.0017	0.00202	0.00234	0.00138	0.00106	0	0	0.00117	0	0	0.00117	0	0	0	0
AATAGTGATTGGCACC	0.743773063	0.79804	17	Staphylococcus	Staphylococcus	0.00294	0.01787	0	0	0	0.0049	0.00416	0	0.79804	0.00783	0	0.01126	0	0	0.00343	0.03868	0.02521	0.0142	0.00343	0.00734	0.00343	0.01444	0.0093	0.00539	0.00245	0.00367	0.00367	0.00612	0.00294	0.00441	0	0.00392	0	0	0	0	0	0	0	0	0	0	0	0
AATAGTGTAGAGATAC	0.565444325	0.14006	62	Escherichia	Fournierella	0.01134	0.0672	0.01276	0.01077	0.00822	0.01616	0.01418	0.00369	0.03176	0.02297	0.0068	0.03459	0.00737	0.01304	0.00992	0.14006	0.09527	0.04593	0.00964	0.02523	0.01446	0.05472	0.03998	0.01786	0.00851	0.00822	0.01021	0.01559	0.01333	0.01077	0.00567	0.01162	0.00567	0.01106	0.00397	0	0.00794	0	0	0.00766	0	0	0	0
AATAGTTCAGATAATG	0.928263989	0.97001	10	Salmonella	Salmonella	0	0.00475	0	0	0	0	0	0	0	0	0	0.00275	0	0	0	0.01099	0.97001	0.0075	0	0	0	0.00375	0	0	0	0	0	0	0	0	0	0	0	0	0	0	0	0	0	0	0	0	0	0
AATATAGGAGTGTAGA	0.742687747	0.78447	23	Acinetobacter	Acinetobacter	0.00311	0.01698	0	0.00435	0.0029	0.00559	0.00228	0	0.0087	0.00538	0.00269	0.00952	0	0.0029	0.00207	0.04369	0.02547	0.01573	0.00269	0.00642	0.00248	0.0176	0.78447	0.00683	0.00248	0.00311	0.0029	0.00497	0.00331	0.00248	0.00228	0.00311	0	0.00269	0	0	0	0	0	0	0	0	0	0
AATATGACTGGCAAGG	0.703413284	0.75224	2	Staphylococcus	Staphylococcus	0.00299	0.02193	0	0.00424	0	0.00598	0.00274	0	0.75224	0.00872	0.00374	0.01171	0	0.00324	0	0.03888	0.03066	0.0182	0.00299	0.00573	0.00449	0.02069	0.01396	0.00698	0.00324	0.00374	0.00249	0.00523	0.00573	0	0.00274	0.00424	0.00249	0.00374	0	0	0	0	0	0.00249	0	0	0	0
AATATGCACGAGCCAA	0.760249554	0.84796	0	Escherichia	Escherichia	0	0.01939	0	0.01122	0	0	0	0	0	0	0	0	0	0	0	0.84796	0.03163	0.01327	0	0	0	0.01531	0.01429	0	0	0	0	0	0	0	0	0	0	0	0	0.01429	0	0	0	0	0	0	0	0
AATATGGGGGTGGTTC	0.761722488	0.79307	41	Mobiluncus	Mobiluncus	0.00285	0.01733	0.00362	0.00388	0.00466	0.00517	0.00259	0.79307	0.01061	0.00905	0	0.00905	0	0.00285	0.00259	0.03259	0.02121	0.01371	0	0.00569	0.0031	0.0119	0.00698	0.00569	0.00259	0.00285	0	0.0044	0.0044	0.00595	0	0	0.00336	0.00259	0	0	0	0.00414	0	0	0	0	0	0
AATATTGCCCAGTGCT	0.937921727	0.98163	10	Salmonella	Salmonella	0	0.00707	0	0	0	0	0	0	0	0	0	0	0	0	0	0.01083	0.98163	0	0	0	0	0	0	0	0	0	0	0	0	0	0	0	0	0	0	0	0	0	0	0	0	0	0	0
AATATTGGACTCTTGG	0.762883734	0.79382	65	Helicobacter	Helicobacter	0.00361	0.01415	0.00303	0.0026	0.00188	0.00404	0.00289	0.00188	0.00693	0.00549	0.00188	0.01011	0	0.00303	0.00144	0.03292	0.02281	0.01141	0.00231	0.00448	0.00289	0.0153	0.01068	0.0065	0.00303	0.00303	0.00303	0.00448	0.00303	0.0039	0.79382	0.0026	0.00217	0.00245	0	0	0.00159	0	0	0.00173	0	0	0	0
AATCAAAATTCAAGAT	0.664558074	0.16381	38	Pontibacter	Pontibacter	0.01471	0.05934	0.0152	0.01177	0.00834	0.01864	0.0103	0	0.02697	0.02452	0.00589	0.03727	0.00736	0.0152	0.00834	0.13585	0.09269	0.04708	0.01128	0.02158	0.01471	0.06081	0.03237	0.01962	0.01275	0.00589	0.00785	0.01373	0.0103	0.01324	0.00589	0.00932	0.00785	0.00981	0.00687	0	0.00539	0	0	0.0049	0.16381	0	0	0
AATCAACTTGAAAAAC	0.661069318	0.70481	2	Staphylococcus	Staphylococcus	0.00525	0.02414	0.0044	0.00383	0.00227	0.00753	0.00426	0.00213	0.70481	0.0098	0.00284	0.01335	0.00327	0.00582	0.0044	0.04345	0.03351	0.01647	0.00327	0.0088	0.00327	0.02456	0.01136	0.00696	0.00398	0.00383	0.00383	0.00682	0.00412	0.00497	0.00256	0.00355	0.00284	0.00369	0.0017	0	0.0027	0	0	0.00298	0	0	0	0
AATCAATACGACGCAT	0.707880176	0.74534	21	Yersinia	Yersinia	0.00461	0.02064	0.00341	0.0024	0.0026	0.00481	0.00301	0	0.01082	0.00641	0.002	0.01282	0	0.00641	0.0026	0.04188	0.02965	0.01903	0.0026	0.74534	0.00441	0.01863	0.01242	0.00681	0.00301	0.00341	0.00501	0.00421	0.00321	0.00461	0.00341	0.002	0.002	0.00301	0	0	0.0022	0	0	0	0	0	0	0
AATCACAACCCTGTGC	0.563252667	0.62949	15	Mycobacterium	Mycobacterium	0.00624	0.62949	0.00465	0.00428	0.00306	0.00929	0.00391	0.00196	0.01455	0.01101	0.0033	0.01626	0.00318	0.00709	0.00318	0.06603	0.04035	0.0258	0.00489	0.01076	0.0055	0.02776	0.0181	0.01015	0.00391	0.00648	0.0066	0.00819	0.00489	0.00636	0.00281	0.00685	0.00416	0.00465	0.00171	0	0.00379	0	0	0.00232	0	0	0	0
AATCACAATTAGTAGA	0.80798005	0.8359	0	Escherichia	Escherichia	0.0032	0.01218	0.00197	0.00221	0.00172	0.00369	0.00123	0	0.00627	0.00406	0.00221	0.00824	0	0.00221	0.00209	0.8359	0.02214	0.01242	0.00209	0.00431	0.00221	0.01439	0.00615	0.00344	0.00246	0.00234	0.00283	0.00234	0.00246	0.00111	0.00172	0.00271	0.00197	0.00209	0.00135	0.00566	0.00172	0	0	0.00135	0	0	0	0
AATCACGGCATTTAAA	0.946210269	0.97127	21	Yersinia	Yersinia	0	0	0	0	0	0	0	0	0	0	0	0	0	0	0	0.01648	0.00465	0.00634	0	0.97127	0	0	0	0	0	0	0	0	0	0	0	0	0	0	0	0	0	0	0	0	0	0	0	0
AATCACTAAATTTACC	0.888233124	0.85096	64	Lysinibacillus	Lysinibacillus	0	0.01122	0	0	0	0.00294	0	0	0.01309	0.0227	0.85096	0.00561	0	0.00481	0	0.02564	0.01229	0.00694	0	0.00588	0	0.00721	0.00721	0.00347	0	0	0	0.00321	0	0	0	0.00294	0	0.00267	0	0	0	0	0	0	0	0	0	0
AATCACTTCATGTCGG	0.703255814	0.74788	12	Escherichia	Escherichia	0.00294	0.02417	0.00245	0.0049	0.00245	0.0049	0.0018	0	0.01159	0.00572	0.00229	0.01323	0.00245	0.00327	0.00278	0.74788	0.02956	0.02302	0.00457	0.00637	0.00425	0.01731	0.0111	0.00653	0.00359	0.00261	0.0031	0.00718	0.00408	0.00343	0.00294	0.00441	0.00245	0.00294	0.0018	0.01061	0.00196	0	0	0	0	0	0	0
AATCAGCTGCGCCTCT	0.727100089	0.76726	23	Acinetobacter	Acinetobacter	0.00408	0.02076	0.00257	0.0028	0.00233	0.00501	0.00268	0	0.00828	0.00525	0.00222	0.00968	0.00268	0.00338	0.00326	0.04338	0.02332	0.01493	0.00175	0.00676	0.00326	0.01982	0.76726	0.00641	0.00233	0.0035	0.0028	0.0049	0.00373	0.00361	0.00257	0.00431	0.00198	0.0035	0	0	0	0	0	0.00152	0	0	0	0
AATCAGGGCCGTGGAA	0.639582388	0.70767	32	Pseudomonas	Pseudomonas	0.00509	0.02377	0.00461	0.00388	0.00243	0.00485	0.00412	0	0.01359	0.01092	0	0.0148	0	0.00534	0.00243	0.05798	0.02935	0.01965	0.00534	0.00946	0.0034	0.70767	0.01601	0.00849	0.00437	0.00437	0.00364	0.00776	0.00364	0.00291	0	0.00582	0.00364	0.00412	0	0	0.00267	0	0	0.00243	0	0	0	0
AATCCATGACTCCGGA	0.722445337	0.79762	67	Campylobacter	Campylobacter	0	0.02331	0.00595	0.00595	0	0	0	0	0.01339	0.00992	0	0.00992	0	0	0	0.03869	0.02579	0.01736	0.00496	0.00546	0	0.01339	0.01389	0.00744	0	0	0	0	0.00546	0.79762	0	0	0	0	0	0	0	0	0	0	0	0	0	0
AATCCCGCGTCGGGCG	0.539393939	0.618	3	Klebsiella	Klebsiella	0.00637	0.03056	0.00722	0	0	0.01104	0	0	0.02207	0.01188	0	0.0174	0	0.00806	0.00424	0.08362	0.0382	0.618	0.00509	0.01528	0.00934	0.03014	0.01783	0.00976	0.00722	0.00594	0.00509	0.00934	0.00806	0	0	0.00552	0.00467	0	0	0	0.00679	0	0	0	0	0	0	0
AATCCCTCAATAGTTC	0.630563003	0.71362	5	Escherichia	Escherichia	0.00552	0.02643	0.00465	0.00407	0	0.00958	0.00436	0	0.01568	0.00929	0	0.01365	0	0.00813	0.00436	0.71362	0.03805	0.02353	0.00378	0.00581	0.00755	0.02672	0.01336	0.00988	0.00349	0.00465	0.00378	0.00842	0.00436	0	0.00378	0.00523	0	0.00319	0	0.00784	0	0	0	0	0	0	0	0
AATCCGTAAATACAGC	0.718337218	0.75176	46	Pelolinea	Pelolinea	0.00352	0.02109	0.00324	0.00392	0	0.005	0.0027	0.00149	0.00757	0.00676	0.00135	0.01149	0.00216	0.00541	0.75176	0.04354	0.02474	0.01447	0.00257	0.00663	0.00324	0.0165	0.01298	0.00595	0.00433	0.00379	0.00284	0.00446	0.00338	0.00392	0.0023	0.00473	0.00243	0.00352	0.00149	0	0	0	0	0.0023	0	0	0	0
AATCCGTAGTTAGGGC	0.940535804	0.96346	71	Bacillus	Bacillus	0.00181	0.00428	0	0.0013	0	0	0	0	0.00194	0.96346	0	0.00181	0	0	0	0.0079	0.00505	0.00389	0	0.00168	0	0.00272	0.00233	0.00155	0	0	0	0	0	0	0	0	0	0	0	0	0	0	0	0	0	0	0	0
AATCCTACAGGGGCAG	0.583800623	0.17203	61	Gilliamella	Gilliamella	0	0.07717	0	0.01768	0	0.0209	0.01608	0	0.04019	0.01929	0	0.04823	0	0	0	0.17203	0.10289	0.06752	0	0.02251	0	0.07395	0.0418	0.02572	0	0	0	0.02572	0	0	0	0.01929	0	0	0	0	0	0	0	0	0	0	0	0
AATCCTATACCGCCAC	0.858618464	0.93457	71	Bacillus	Bacillus	0	0.00711	0	0	0	0	0	0	0	0.93457	0	0	0	0	0	0.02063	0.01351	0.01422	0	0	0	0.00925	0	0	0	0	0	0	0	0	0	0	0	0	0	0	0	0	0	0	0	0	0	0
AATCCTCATGTGAGAG	0.590697072	0.67084	5	Escherichia	Escherichia	0.00578	0.02889	0.00481	0.00605	0.0022	0.00853	0.00399	0.00248	0.01706	0.00935	0.00358	0.01829	0.00303	0.00495	0.00399	0.67084	0.03824	0.02545	0.00495	0.00977	0.00413	0.02517	0.01953	0.01059	0.0044	0.00578	0.00481	0.00812	0.00495	0.00468	0.00248	0.00536	0.00206	0.00385	0.00261	0.00509	0.00261	0	0	0.00165	0	0	0	0
AATCCTCCCGCCTGGG	0.521329194	0.56985	28	Bacillus	Bacillus	0.0086	0.02875	0.00614	0.00491	0.0027	0.00897	0.0059	0.00221	0.01941	0.56985	0.00479	0.0199	0.00283	0.00713	0.00467	0.07409	0.04018	0.02826	0.00577	0.00946	0.00725	0.03084	0.02052	0.0129	0.00639	0.00516	0.00651	0.00786	0.00565	0.00577	0.00393	0.007	0.00455	0.0043	0.00221	0	0.00442	0	0	0.00455	0	0	0	0
AATCCTGCGTGTTTGA	0.963064493	0.40093	58	Microlunatus	Microlunatus	0.01001	0.03004	0.0211	0	0.00608	0.01896	0.1334	0	0.00393	0	0	0	0	0	0	0.01896	0.01538	0.00536	0	0.03398	0	0.01109	0	0	0	0	0	0	0	0	0	0	0	0	0	0	0	0	0	0	0	0.01073	0	0
AATCGAACCACGTGCG	0.944399019	0.95904	53	Agrobacterium	Agrobacterium	0	0	0	0	0	0	0	0	0	0	0	0	0	0	0	0.00757	0.01024	0	0	0	0	0.00534	0	0	0	0	0	0	0	0	0	0.95904	0	0	0	0	0	0	0	0	0	0	0	0
AATCGAAGGCACTCGC	0.945566062	0.97601	69	Mycobacterium	Mycobacterium	0	0.97601	0	0	0	0	0	0	0.0029	0	0	0	0	0	0	0.00843	0.00501	0.00316	0	0	0	0.00395	0	0	0	0	0	0	0	0	0	0	0	0	0	0	0	0	0	0	0	0	0	0
AATCGCAGCCCGTAGC	0.601725377	0.59179	64	Lysinibacillus	Lysinibacillus	0	0.03179	0	0	0	0.01231	0	0	0.02974	0.03179	0.59179	0.02051	0	0	0	0.09026	0.05026	0.03385	0	0.01026	0.01128	0.0359	0.01949	0.01846	0	0	0	0.01026	0	0	0	0	0	0	0	0	0	0	0	0	0	0	0	0
AATCGGAGTCGCGTAC	0.552410223	0.59415	24	Campylobacter	Campylobacter	0.00592	0.03324	0.00557	0.00435	0.00226	0.00748	0.00452	0.00296	0.01653	0.01253	0.004	0.01862	0.004	0.00661	0.00435	0.06735	0.04525	0.02054	0.0054	0.0127	0.0047	0.03028	0.01949	0.01009	0.00348	0.00557	0.0047	0.00835	0.00505	0.59415	0.00435	0.00557	0.00331	0.00435	0.00244	0	0.00296	0	0	0.00296	0	0	0	0
AATCGGCTACCCTCTG	0.545936396	0.5891	24	Campylobacter	Campylobacter	0.00689	0.03004	0.00425	0.00615	0.00293	0.00821	0.00484	0.00293	0.01744	0.01084	0.00396	0.01993	0.00513	0.00718	0.00484	0.07034	0.03751	0.02608	0.0044	0.01099	0.0063	0.02916	0.01905	0.01099	0.00498	0.00586	0.00484	0.00777	0.0044	0.5891	0.00366	0.00645	0.00425	0.00615	0.00191	0	0.00337	0	0	0.00293	0	0	0	0
AATCGGTGTAGTACTC	0.931699569	0.94541	53	Agrobacterium	Agrobacterium	0	0.00471	0	0	0	0	0	0	0	0.00273	0	0	0	0	0	0.00844	0.00868	0.00347	0	0	0	0.00546	0.00323	0	0	0	0	0	0	0	0	0.94541	0	0	0	0	0	0	0	0	0	0	0	0
AATCGTAAGGGGGGAC	0.731323132	0.77431	67	Campylobacter	jejuni	0.00334	0.01787	0	0.0031	0	0.00453	0.00286	0	0.00739	0.00691	0	0.0112	0	0.00405	0.0031	0.04385	0.01978	0.01644	0.00262	0.0081	0.00381	0.01692	0.00929	0.00786	0.00286	0.00381	0.00262	0.00596	0.00286	0.77431	0.00238	0.00286	0.00238	0.00262	0	0	0	0	0	0.0031	0	0	0	0
AATCGTGAACTAAAAT	0.911002786	0.93114	45	Porphyromonas	Porphyromonas	0	0.00806	0	0	0	0	0	0	0.00319	0	0	0.00502	0	0	0	0.01262	0.00958	0.0038	0	0.00274	0	0.00654	0.00426	0.00167	0	0	0	0	0	0	0	0	0	0	0.93114	0	0	0	0	0	0	0	0	0
AATCTAAGGTCGCCAA	0.597573729	0.67001	5	Escherichia	Escherichia	0.00535	0.02851	0.0059	0.00613	0.0029	0.00646	0.0059	0.00245	0.01359	0.00824	0.00401	0.01715	0.00256	0.0059	0.00278	0.67001	0.04321	0.0274	0.00356	0.01114	0.00501	0.02606	0.01559	0.00869	0.00345	0.00568	0.00401	0.00724	0.00535	0.00434	0.0029	0.00401	0.00301	0.00568	0.00212	0.00523	0.00256	0	0	0.00234	0	0	0	0
AATCTAATCAGATCAT	0.861281422	0.89362	17	Staphylococcus	Staphylococcus	0.00239	0.00859	0	0.00286	0	0.00334	0	0	0.89362	0.00398	0	0.00461	0	0.00318	0	0.0186	0.01193	0.007	0	0.0035	0.00223	0.0089	0.00668	0.00302	0.00159	0.00191	0.00223	0.00318	0	0.00191	0	0.00223	0	0	0	0	0.00175	0	0	0	0	0	0	0
AATCTATTCGGTTTCA	0.77608853	0.805	0	Escherichia	Escherichia	0.00289	0.01383	0.00236	0.00311	0.00118	0.00279	0.00182	0.00129	0.01061	0.00579	0.00182	0.00965	0.00161	0.00289	0.00193	0.805	0.02251	0.01608	0.00204	0.00482	0.00332	0.01404	0.00933	0.00547	0.00161	0.00279	0.00268	0.00397	0.00268	0.00279	0.00193	0.00257	0.0015	0.00279	0.00236	0.00729	0.00161	0	0	0.00118	0	0	0	0
AATCTCACTGCATGGC	0.57768595	0.66768	5	Escherichia	Escherichia	0.00605	0.02845	0.00757	0.00696	0	0.00817	0.00726	0	0.0112	0.0112	0.00303	0.0224	0	0.00575	0.00484	0.66768	0.03662	0.02785	0.00636	0.00726	0.00545	0.03299	0.01816	0.00726	0.00393	0.00303	0	0.00999	0.00393	0.00666	0.00393	0.00545	0.00424	0.00484	0	0.00515	0	0	0	0	0	0	0	0
AATCTGATATTAAAAG	0.519680197	0.60587	20	Escherichia	Escherichia	0.00587	0.03579	0.00765	0.00554	0.00277	0.00898	0.00432	0.00266	0.0174	0.01175	0.0031	0.01751	0.0031	0.00765	0.00377	0.60587	0.04388	0.03346	0.00587	0.01064	0.0072	0.03147	0.02249	0.0113	0.00576	0.00676	0.0051	0.01097	0.0051	0.00598	0.00366	0.00665	0.00521	0.00565	0.00177	0.00565	0.00377	0	0	0.00332	0	0	0	0
AATGAACGAGGTATAG	0.555813953	0.64053	54	Leptospira	Leptospira	0.00997	0.02658	0	0	0	0.00864	0.01262	0	0.01528	0.01329	0	0.02525	0	0.00664	0	0.06645	0.03787	0.02724	0	0.01196	0.00664	0.02791	0.02259	0.00864	0	0.00797	0.00664	0.00864	0	0	0	0	0	0.64053	0	0	0.00731	0	0	0	0	0	0	0
AATGACAATCCCCAAT	0.888288602	0.92847	34	Streptococcus	Streptococcus	0	0.0099	0	0	0	0	0	0	0.00422	0.0022	0	0.92847	0	0	0	0.01779	0.00899	0.00679	0	0.0022	0	0.00789	0.00605	0.00293	0	0	0	0.00202	0	0	0	0	0	0	0	0	0	0	0	0	0	0	0	0
AATGACATTCATGACG	0.983855829	0.4208	58	Microlunatus	Microlunatus	0.01182	0.02222	0.02317	0	0.00662	0.02317	0.13522	0	0	0	0	0	0	0	0	0.0539	0	0	0	0	0	0.00851	0	0	0	0	0	0.00851	0	0	0	0	0	0	0	0	0	0	0	0	0	0.01371	0	0
AATGACCATCGGTTTC	0.737957611	0.77841	2	Staphylococcus	Staphylococcus	0.00297	0.01739	0.00339	0.0036	0.00286	0.00615	0.00276	0	0.77841	0.00636	0.0017	0.01251	0.00201	0.00244	0.00212	0.03425	0.02396	0.01612	0.00339	0.00562	0.00371	0.01802	0.01018	0.00594	0.00244	0.00265	0.00297	0.00456	0.00297	0.00307	0.00191	0.00276	0.0017	0.00254	0.00159	0	0.00148	0	0	0.00106	0	0	0	0
AATGACGGAGATCAAT	0.680661371	0.37326	4	Mycolicibacterium	Mycolicibacterium	0.01238	0.19206	0.37326	0.01061	0.00379	0.01112	0.0139	0.00455	0.01744	0.00986	0.00404	0.01996	0	0.00581	0.00379	0.07127	0.04928	0.0283	0.0048	0.01264	0.00607	0.03007	0.01946	0.01036	0.00531	0.00505	0.00657	0.0091	0.00632	0.00354	0.00329	0.00657	0.00404	0.00607	0	0	0.0048	0	0	0.00329	0	0	0	0
AATGACTGCCATCAAC	0.804288142	0.84413	25	Mycobacterium	Mycobacterium	0.00324	0.84413	0.00257	0.0027	0	0.00473	0.00216	0	0.00608	0.00473	0.00189	0.0073	0.00176	0.00392	0.00149	0.0265	0.01974	0.0096	0.00284	0.00541	0.0027	0.01068	0.00703	0.00541	0.00149	0.00203	0.0023	0.00257	0.0023	0.00311	0.00135	0.00162	0.00203	0.0027	0	0	0.00135	0	0	0	0	0	0	0
AATGAGGGCTCTACCC	0.994379152	0.99661	27	Streptococcus	Streptococcus	0	0	0	0	0	0	0	0	0	0	0	0.99661	0	0.00206	0	0	0.00134	0	0	0	0	0	0	0	0	0	0	0	0	0	0	0	0	0	0	0	0	0	0	0	0	0	0	0
AATGAGGGTGTCGAGT	0.699529135	0.74299	22	Acinetobacter	Acinetobacter	0.00604	0.02137	0.00356	0.00434	0.00248	0.00449	0.00294	0	0.00913	0.0065	0.00155	0.01301	0.00294	0.00449	0.00279	0.04397	0.02911	0.01765	0.00418	0.00604	0.00557	0.0192	0.74299	0.00511	0.00372	0.00418	0.0031	0.00511	0.00372	0.00434	0.00201	0.00387	0.00217	0.00217	0	0	0.0031	0	0	0	0	0	0	0
AATGAGTCATCATGAC	0.894659067	0.93417	70	Enterococcus	Enterococcus	0	0.00663	0	0	0	0	0	0	0.00353	0.00243	0	0.00552	0	0.93417	0	0.01613	0.01149	0.00773	0	0.00243	0	0.00619	0	0.00309	0	0	0	0	0	0	0	0	0	0	0	0	0	0	0	0	0	0	0	0
AATGATGGTGATGCGT	0.883103986	0.91187	9	Salmonella	Salmonella	0	0.00837	0	0	0	0.00279	0	0	0.00382	0.00206	0	0.00499	0	0.00162	0	0.02365	0.91187	0.00969	0.0022	0.00382	0.0022	0.00588	0.00367	0.0025	0	0.00176	0.00191	0.00235	0	0	0	0.00162	0.00162	0	0	0.00132	0	0	0	0	0	0	0	0
AATGATTAAATGCGTC	0.633862671	0.12906	57	Cellulomonas	Flavimobilis	0.01957	0.12906	0.01873	0.00749	0.01041	0.0179	0.04205	0	0.02498	0.01249	0	0.03164	0	0.00958	0.00749	0.10283	0.05912	0.03331	0.00791	0.01624	0.00708	0.03747	0.02456	0.01832	0.00833	0.00791	0.00666	0.01374	0.00916	0.00916	0.005	0.00874	0.00666	0.00833	0	0	0.005	0	0	0	0	0	0	0
AATGCATCAGTAGTAA	0.703256936	0.75581	12	Escherichia	Escherichia	0.00452	0.01933	0.00368	0.00378	0.002	0.00494	0.00305	0.00116	0.0104	0.0083	0.00252	0.0103	0.002	0.00494	0.00221	0.75581	0.03121	0.01986	0.0042	0.0062	0.00347	0.01818	0.01324	0.0083	0.00347	0.00357	0.00294	0.00651	0.00305	0.0041	0.00252	0.00389	0.002	0.00347	0	0.00557	0.0021	0	0	0.0021	0	0	0	0
AATGCCCCCGTGACAC	0.794056669	0.3706	73	Vibrio	Vibrio	0.00668	0.04501	0	0.00668	0.00527	0.00879	0.00774	0	0.02602	0.01617	0.00457	0.02707	0	0.00879	0.00563	0.09669	0.08579	0.03305	0.00598	0.01758	0.00668	0.03797	0.02637	0.3706	0.02039	0.00809	0.00738	0.0109	0.00492	0.00738	0.00563	0.00738	0.00738	0.00985	0	0.00387	0.00457	0	0	0.00457	0	0	0	0
AATGCCGACATTTCGT	0.622169416	0.69769	13	Salmonella	Salmonella	0.00488	0.02131	0.00474	0.00503	0.00237	0.00666	0.004	0.0037	0.01213	0.00784	0.0034	0.01968	0.0037	0.00621	0.0034	0.04824	0.69769	0.02412	0.00311	0.00947	0.00533	0.01938	0.01347	0.00888	0.00385	0.00651	0.00459	0.00681	0.00518	0.00607	0.00252	0.004	0.0037	0.00533	0.00237	0	0.00296	0	0	0.00311	0	0	0	0
AATGCGAATGACACTA	0.733421251	0.78132	18	Streptococcus	Streptococcus	0.00481	0.01624	0.002	0.00321	0	0.00681	0.00381	0	0.00902	0.00581	0	0.78132	0	0.00301	0.00241	0.04189	0.01864	0.01423	0.00261	0.00842	0.00361	0.01764	0.01323	0.00722	0.00361	0.00361	0.00401	0.00461	0.00301	0.00321	0.00361	0.00321	0.002	0.0022	0	0	0	0	0	0	0	0	0	0
AATGCGTACTAGAAAA	0.608793125	0.65654	22	Acinetobacter	Acinetobacter	0.00383	0.03118	0.0041	0.00555	0.00251	0.00727	0.00423	0.00198	0.0144	0.01017	0.00383	0.01691	0.00357	0.00594	0.00251	0.05509	0.03712	0.02074	0.00528	0.00964	0.00515	0.0247	0.65654	0.00925	0.00396	0.00317	0.00462	0.00793	0.00555	0.00542	0.0033	0.00687	0.0037	0.0037	0.00291	0	0.00291	0	0	0.00211	0	0	0	0
AATGCGTGAATTACGC	0.807060256	0.86478	46	Pelolinea	Pelolinea	0.00326	0.01108	0	0	0	0.00424	0	0	0.00652	0.00619	0	0.00619	0	0	0.86478	0.03519	0.01597	0.01303	0	0.00489	0	0.01369	0.00945	0	0	0	0	0.00489	0	0	0	0	0	0	0	0	0	0	0	0	0	0	0	0
AATGCTAATCAGCGGC	0.860554138	0.9037	34	Streptococcus	Streptococcus	0	0.01163	0	0	0	0.00286	0.00267	0	0.00343	0	0	0.9037	0	0	0	0.01964	0.01163	0.00706	0	0.0021	0.0021	0.00877	0.00515	0.004	0	0	0	0.00267	0.00267	0.00267	0	0.0021	0.00229	0.0021	0	0	0	0	0	0	0	0	0	0
AATGCTGCATAAACGC	0.514045802	0.25808	4	Mycolicibacterium	Mycolicibacterium	0.01759	0.15278	0.25808	0.01231	0.00418	0.01385	0.01671	0.00242	0.02176	0.01495	0.00659	0.02924	0.00374	0.00879	0.00506	0.09782	0.06001	0.03275	0.00879	0.01649	0.00989	0.04485	0.0277	0.01627	0.00659	0.00747	0.00813	0.01517	0.00879	0.00879	0.00286	0.00769	0.00528	0.00967	0.00594	0	0.00396	0	0	0.0044	0	0	0	0
AATGCTGGCTTTAAAA	0.791224345	0.86021	6	Klebsiella	Klebsiella	0	0.01112	0	0	0	0	0	0	0	0.00874	0	0.01033	0	0	0	0.06037	0.02224	0.86021	0	0	0	0.01668	0.00953	0	0	0	0	0	0	0	0	0	0	0	0	0	0	0	0	0	0	0	0	0
AATGCTTCGTGATTTG	0.590268226	0.62907	24	Campylobacter	jejuni	0.00567	0.02523	0.00494	0.00494	0.00366	0.00841	0.00622	0.00219	0.01554	0.01225	0.00347	0.0192	0.00256	0.00585	0.00457	0.05905	0.03565	0.02157	0.00347	0.00932	0.00457	0.02431	0.01883	0.01042	0.00548	0.00475	0.00457	0.00987	0.00676	0.62907	0.00256	0.00439	0.00256	0.0053	0.00219	0	0.0042	0	0	0.00219	0	0	0	0
AATGGACCCGAATACG	0.758710049	0.79617	0	Escherichia	Escherichia	0.00331	0.01898	0	0	0.00211	0.00407	0.00226	0	0.00723	0.00708	0.00271	0.00829	0.00226	0.00196	0.00151	0.79617	0.03179	0.01793	0.00301	0.00783	0.00346	0.01296	0.01024	0.00663	0.00316	0.00377	0.00211	0.00542	0.00286	0.00271	0.00181	0.00407	0	0.00256	0	0.00542	0.00241	0	0	0	0	0	0	0
AATGGAGACATGTCAT	0.909868074	0.93169	21	Yersinia	Yersinia	0.00108	0.00562	0	0.0013	0	0.00184	0.00141	0	0.00259	0.00173	0	0.00486	0	0.00141	0.00119	0.01157	0.00811	0.00649	0	0.93169	0.0013	0.0053	0.00378	0.00259	0	0.00119	0.00119	0.00195	0.00141	0	0	0	0	0	0	0	0	0	0	0	0	0	0	0
AATGGAGTCGACGCAC	0.534574066	0.61518	20	Escherichia	Escherichia	0.00619	0.03389	0.00472	0.0057	0.00212	0.00831	0.00456	0.00179	0.0176	0.01075	0.0044	0.01825	0.00293	0.00684	0.00391	0.61518	0.04301	0.02395	0.0031	0.01059	0.00831	0.03079	0.02151	0.01287	0.00635	0.00635	0.00684	0.00929	0.00456	0.00701	0.00472	0.00587	0.00456	0.00619	0.00261	0.00635	0.00293	0	0	0.00342	0	0	0	0
AATGGCAGACCGACAT	0.954075169	0.97501	27	Streptococcus	Streptococcus	0	0.00269	0	0	0	0.00108	0	0	0.00205	0	0	0.97501	0	0.00118	0	0.00668	0.00345	0.00183	0	0	0	0.00366	0.00205	0	0	0	0	0	0	0	0	0	0	0	0	0	0	0	0	0	0	0	0	0
AATGGCATGCATGAGG	0.872803347	0.90823	9	Salmonella	Salmonella	0	0.01049	0	0.00192	0	0.00367	0	0	0.00437	0.00227	0	0.00454	0	0.00175	0	0.02744	0.90823	0.00961	0	0.00245	0	0.00804	0.00437	0.00192	0.00192	0.00192	0	0.00262	0.00192	0	0	0	0	0	0	0	0	0	0	0	0	0	0	0
AATGGCCCAGGCCGTA	0.885830785	0.56421	19	Vibrio	Vibrio	0	0.02596	0	0	0	0	0	0	0	0.02186	0	0.02049	0	0	0	0.06694	0.07377	0.03005	0	0.0724	0	0.02732	0.02322	0.56421	0.01366	0	0	0	0	0	0	0	0	0	0	0	0	0	0	0	0	0	0	0
AATGGCGCACCCTAAC	0.602065131	0.67903	5	Escherichia	Escherichia	0.00368	0.03198	0.00509	0.00594	0.0034	0.00991	0.00481	0.00283	0.015	0.00764	0.0034	0.01642	0	0.00566	0.0034	0.67903	0.03623	0.0283	0.00481	0.01019	0.00594	0.02236	0.01444	0.00877	0.00425	0.00594	0.00736	0.00538	0.00538	0.0034	0.00651	0.00509	0.00509	0.00566	0	0.00594	0	0	0	0.00311	0	0	0	0
AATGGGCAAGCAATAA	0.850786517	0.85605	0	Escherichia	Shigella	0.00255	0.01125	0.00186	0.00162	0	0.00313	0.00174	0	0.00545	0.00383	0	0.00499	0	0.00162	0.00162	0.85605	0.01473	0.01311	0.00232	0.00325	0.00197	0.00789	0.00534	0.0036	0.00197	0.00197	0.00116	0.00255	0.00267	0.00174	0.00139	0.00128	0.00162	0.00139	0	0.00684	0.00139	0	0	0	0	0	0	0
AATGGGCAGCGTGCGA	0.53165335	0.61553	20	Escherichia	Escherichia	0.00581	0.0338	0.00634	0.00489	0.00396	0.00937	0.00515	0.0029	0.01743	0.01281	0.00449	0.01716	0.00422	0.00621	0.00555	0.61553	0.05057	0.02852	0.00647	0.01003	0.00594	0.02654	0.01875	0.00911	0.00422	0.00568	0.00581	0.00792	0.00634	0.00634	0.00409	0.00489	0.00409	0.00383	0.00251	0.00753	0.00528	0	0	0.00277	0	0	0	0
AATGGGGTCCGGATAA	0.816390506	0.86569	11	Streptococcus	Streptococcus	0.00236	0.01249	0	0.00377	0	0.00377	0	0	0.00495	0.00448	0	0.86569	0	0.00259	0.00283	0.0311	0.01697	0.00943	0	0.00377	0.00306	0.01013	0.00754	0.00424	0	0.00259	0	0.00424	0	0	0.0033	0	0	0	0	0	0	0	0	0	0	0	0	0
AATGGGTGTCGGGTTT	0.739770386	0.79318	23	Acinetobacter	Acinetobacter	0.00375	0.01971	0.00313	0.00407	0	0.00594	0.00438	0	0.00939	0.00657	0	0.01158	0	0.00313	0	0.0388	0.01971	0.01439	0	0.00782	0	0.0194	0.79318	0.00751	0	0.00375	0.00407	0.00344	0.00313	0.00344	0	0.00375	0	0.00469	0	0	0	0	0	0	0	0	0	0
AATGGTCGCAGGGCAT	0.754362554	0.77995	3	Klebsiella	Klebsiella	0.00309	0.01675	0.00341	0.0032	0.00203	0.00523	0.00245	0.00181	0.00971	0.00587	0.00213	0.00928	0.00235	0.00341	0.00277	0.04907	0.01973	0.77995	0.00203	0.00555	0.00352	0.01547	0.0096	0.00747	0.00299	0.00288	0.00245	0.00405	0.00341	0.00309	0.00171	0.00213	0.00192	0.00363	0.0016	0	0.00192	0	0	0.0016	0	0	0	0
AATGTAACTCGGAGCA	0.51802824	0.59389	15	Mycobacterium	Mycobacterium	0.00707	0.59389	0.00489	0.00543	0.00353	0.00883	0.0053	0.00272	0.0144	0.01168	0.00448	0.0197	0.00408	0.00584	0.0038	0.06807	0.04538	0.03152	0.00489	0.0125	0.00503	0.02908	0.02011	0.01087	0.00516	0.00571	0.00639	0.00951	0.00611	0.00611	0.00394	0.00625	0.00272	0.00557	0.0034	0	0.0034	0	0	0.0034	0	0	0	0
AATGTCGCATTCTAGT	0.582650466	0.64581	1	Streptococcus	Streptococcus	0.00608	0.03827	0	0.00547	0	0.00699	0.00456	0.00395	0.01428	0.01002	0.00395	0.64581	0.00486	0.00577	0.00486	0.06197	0.03736	0.02309	0.00456	0.01094	0.00304	0.0243	0.01549	0.0079	0.00516	0.00547	0.00516	0.01033	0.00456	0.00456	0	0.00365	0.00334	0.00547	0	0	0.00395	0	0	0.00334	0	0	0	0
AATGTCTATAAAAGGC	0.879821129	0.93739	30	Acinetobacter	Acinetobacter	0	0.00945	0	0	0	0	0	0	0	0	0	0.0065	0	0	0	0.01654	0.0124	0.00591	0	0	0	0.01122	0.93739	0	0	0	0	0	0	0	0	0	0	0	0	0	0	0	0	0	0	0	0	0
AATGTCTCCCACAATG	0.683650616	0.72486	40	Pediococcus	Pediococcus	0.00488	0.02468	0.00396	0.00427	0	0.0064	0.00335	0	0.01158	0.00609	0	0.0131	0.00792	0.00457	0	0.04784	0.03199	0.01463	0.00335	0.00945	0.00457	0.01859	0.0131	0.0067	0.00427	0.00366	0.00335	0.00731	0	0.00609	0	0.00488	0	0	0	0	0	0	0	0.00305	0	0	0	0
AATGTGAATGCGGTCT	0.52541817	0.57674	78	Yersinia	Yersinia	0.006	0.0359	0.00565	0.00718	0.0033	0.00918	0.00459	0.00153	0.01836	0.01248	0.00318	0.01895	0.00377	0.00659	0.00365	0.07015	0.04108	0.02919	0.006	0.57674	0.00624	0.02919	0.01919	0.01	0.00435	0.0073	0.00577	0.00789	0.00541	0.006	0.004	0.00765	0.00412	0.00447	0.00224	0	0.00424	0	0	0.00129	0	0	0	0
AATGTGGGACGTAAGG	0.992823976	1	48	Mycoplasmopsis	Mycoplasma	0	0	0	0	0	0	0	0	0	0	0	0	0	0	0	0	0	0	0	0	0	0	0	0	0	0	0	0	0	0	0	0	0	0	0	0	0	0	0	0	0	0	0	0
AATGTTAATCCCTCAA	0.768861893	0.84825	9	Salmonella	Salmonella	0.00413	0.01686	0.00551	0	0	0.00344	0	0	0.00757	0.00379	0	0.00998	0	0	0	0.03097	0.84825	0.01376	0	0.00413	0	0.0148	0.00482	0.00482	0.00379	0	0	0.00654	0.00379	0.00413	0	0	0.00344	0.00516	0	0	0	0	0	0	0	0	0	0
AATGTTTCTGGTTAGG	0.65952381	0.36738	47	Microbacterium	Microbacterium	0.01036	0.06424	0.00918	0.00918	0.00474	0.01273	0.02339	0.00296	0.02072	0.01835	0.00474	0.02427	0.00355	0.0077	0.00533	0.09473	0.04825	0.03286	0.00474	0.01687	0.00888	0.03493	0.01924	0.01155	0.00592	0.0071	0.00888	0.01391	0.01095	0.00947	0.00355	0.00651	0.00533	0.00622	0.00296	0	0.00444	0	0	0.00444	0	0	0	0
AATTAACATACCGGCA	0.689953224	0.72421	36	Desulfobulbus	Desulfobulbus	0.00501	0.01993	0.0048	0.00373	0.00256	0.00874	0.00352	0.00117	0.01151	0.00789	0.00234	0.01247	0.00309	0.00448	0.00256	0.04263	0.0308	0.0179	0.0032	0.00682	0.00266	0.01876	0.01268	0.00778	0.00405	0.00416	0.00373	0.00533	0.0032	0.00245	0.00181	0.00394	0.00224	0.00341	0.00139	0	0.72421	0	0	0.00139	0	0	0	0
AATTACCAATACCAGA	0.57383821	0.44775	52	Streptomyces	Streptomyces	0.00928	0.05594	0.00857	0.00762	0.00571	0.01547	0.44775	0.00309	0.02142	0.015	0.00547	0.01857	0.00357	0.00833	0.00619	0.08022	0.05142	0.03809	0.00405	0.01214	0.00547	0.04356	0.02261	0.01381	0.00547	0.005	0.00905	0.01214	0.00476	0.00667	0.00381	0.0069	0.00452	0.00547	0.00547	0	0.005	0	0	0.00333	0	0	0	0
AATTACTCTAGAATGG	0.581015299	0.66966	13	Salmonella	Salmonella	0.00804	0.0275	0.00486	0.00561	0	0.00804	0.00412	0.00187	0.01384	0.00935	0.00281	0.01515	0.00281	0.00655	0.00486	0.05537	0.66966	0.02338	0.00449	0.01048	0.00748	0.02394	0.01908	0.0101	0.00412	0.00655	0.0043	0.00711	0.00542	0.00468	0.00374	0.00599	0.00281	0.00561	0.00224	0	0.00355	0	0	0.00355	0	0	0	0
AATTAGACGCGCGGTG	0.648612504	0.13779	62	Escherichia	Fournierella	0.01056	0.06145	0.00947	0.00893	0.00623	0.01462	0.01299	0	0.0287	0.02382	0.00704	0.04548	0.00568	0.01408	0.00568	0.13779	0.09421	0.04548	0.00975	0.02139	0.01083	0.05062	0.03086	0.02328	0.0092	0.0111	0.00785	0.01435	0.01137	0.00866	0.0065	0.01056	0.00731	0.00839	0.00298	0	0.00596	0	0	0.00325	0	0	0	0
AATTAGTAGAGGGGCC	0.618335147	0.68344	5	Escherichia	Shigella	0.00524	0.02269	0	0.00524	0	0.00611	0.00436	0	0.01397	0.00756	0.00378	0.01804	0	0.00844	0.00378	0.68344	0.03608	0.02269	0.00524	0.00931	0.00669	0.02444	0.01542	0.0096	0.00378	0.00756	0.00407	0.00756	0.00698	0.00466	0	0.00727	0.00291	0.00407	0	0.00582	0.0032	0	0	0.00436	0	0	0	0
AATTATAGTTCGGTGT	0.775936157	0.84934	53	Agrobacterium	Agrobacterium	0	0.0182	0	0	0	0	0	0	0	0	0	0.00873	0	0	0	0.04294	0.01747	0.01674	0	0	0	0.0131	0.01747	0	0	0	0	0	0	0	0	0.84934	0	0	0	0	0	0	0	0	0	0	0	0
AATTATCACAACCTTA	0.662913907	0.68394	3	Klebsiella	Klebsiella	0.00401	0.02094	0.00436	0.00384	0.00279	0.00628	0.00349	0.00262	0.01204	0.00733	0.00262	0.01344	0.00314	0.00436	0.00384	0.0801	0.03508	0.68394	0.00541	0.00663	0.00489	0.02199	0.01204	0.00646	0.00401	0.00244	0.00366	0.00803	0.00384	0.00454	0.00279	0.00297	0.00314	0.00332	0	0.00209	0.00227	0	0	0.00244	0	0	0	0
AATTATCATCTCCTTC	0.932822833	0.97917	27	Streptococcus	Streptococcus	0	0	0	0	0	0	0	0	0	0	0	0.97917	0	0	0	0.01316	0.00694	0	0	0	0	0	0	0	0	0	0	0	0	0	0	0	0	0	0	0	0	0	0	0	0	0	0	0
AATTATCTAACGGTTT	0.621858701	0.66962	65	Helicobacter	Helicobacter	0.00609	0.02662	0.00406	0.00558	0	0.00583	0.00532	0	0.01699	0.00887	0.00254	0.0142	0	0.00482	0.00304	0.05578	0.04031	0.01952	0.0033	0.00913	0.00431	0.02003	0.01724	0.00989	0.00406	0.00406	0.00558	0.00685	0.00583	0.00482	0.66962	0.0038	0.00304	0.00431	0	0	0.0033	0	0	0	0	0	0	0
AATTATCTGCATGCAC	0.79751462	0.89098	67	Campylobacter	jejuni	0	0.01393	0	0	0	0	0	0	0.0082	0	0	0	0	0	0	0.03607	0.01721	0.01475	0	0	0	0.00902	0.0082	0	0	0	0	0	0	0.89098	0	0	0	0	0	0	0	0	0	0	0	0	0	0
AATTCAAAACGCCGGG	0.703866636	0.74025	54	Leptospira	Leptospira	0.00267	0.01951	0.00315	0.00545	0.00206	0.00557	0.00315	0.00206	0.01102	0.00727	0.00267	0.00993	0.0023	0.00388	0.00267	0.04495	0.03017	0.0172	0.0046	0.00775	0.0046	0.01672	0.01066	0.00824	0.00194	0.00363	0.00157	0.00436	0.00339	0.00279	0.00218	0.00412	0.00242	0.74025	0.00194	0	0.0023	0	0	0	0	0	0	0
AATTCACACGGCCACC	0.813443806	0.43015	55	Mycoplasma	Mycoplasma	0.01026	0.03907	0.00631	0.00908	0	0.00868	0.00474	0	0.02328	0.01894	0.00631	0.0221	0	0.01223	0	0.10024	0.03986	0.03078	0.00395	0.01302	0.0075	0.03275	0.02328	0.01223	0.00513	0.00513	0.00671	0.01105	0.0075	0.00671	0.00434	0.00631	0.00395	0.00631	0	0	0	0	0	0	0	0	0	0
AATTCCCGAAATTGTT	0.907362924	0.93236	35	Helicobacter	Helicobacter	0.00129	0.0073	0.0015	0	0	0.00215	0.00107	0	0.00258	0.00247	0	0.00419	0	0	0	0.01492	0.00762	0.00601	0	0.00161	0	0.00548	0.00311	0.00193	0	0	0.0014	0.0015	0	0.00129	0.93236	0	0	0	0	0	0	0	0	0	0	0	0	0
AATTCGCTGGTCCATA	0.809583859	0.8511	70	Enterococcus	Enterococcus	0.00377	0.01219	0	0.00355	0	0.00399	0	0	0.00798	0.00465	0	0.00953	0	0.8511	0	0.02991	0.01307	0.01108	0.00244	0.00465	0.00244	0.01152	0.00731	0.00355	0	0	0.00244	0.00465	0	0.00222	0.00222	0.00244	0	0.00244	0	0	0	0	0	0	0	0	0	0
AATTCGGTTACAGCTG	0.589599438	0.63341	78	Yersinia	Yersinia	0.00839	0.02816	0.00569	0.00539	0.00285	0.00884	0.00494	0.00195	0.01663	0.00944	0.00345	0.01498	0.0027	0.00764	0.0039	0.06262	0.03596	0.02547	0.00404	0.63341	0.00569	0.02622	0.01558	0.00809	0.00569	0.00509	0.00524	0.00674	0.00569	0.00584	0.00315	0.00419	0.0024	0.00419	0	0	0.00255	0	0	0.00255	0	0	0	0
AATTCGTTAACGGACG	0.746530148	0.16443	66	Escherichia	Methylotetracoccus	0.01225	0.06601	0.01502	0.01067	0.00593	0.01581	0.01542	0	0.02806	0.02846	0.00593	0.03794	0.00593	0.01107	0.00949	0.16443	0.08972	0.05613	0.00949	0.02885	0.01344	0.09921	0.03043	0.01779	0.0083	0.01462	0.00632	0.03478	0.01107	0.01186	0.00435	0.00988	0.017	0.01146	0.00553	0	0.0083	0	0	0.00672	0	0	0	0
AATTCTACTATCGGAC	0.784326859	0.8249	0	Escherichia	Escherichia	0.00168	0.01357	0.00322	0.00336	0.00294	0.00392	0.00238	0.00168	0.00657	0.00601	0	0.00895	0	0.00308	0.00238	0.8249	0.0235	0.01469	0.0028	0.0049	0.0021	0.01119	0.00909	0.00517	0.00238	0.00168	0.00322	0.00531	0.00196	0.00182	0.00196	0.00224	0.00168	0.00168	0	0.0049	0.00182	0	0	0	0	0	0	0
AATTGAAGTATGATTA	0.786029412	0.81261	26	Pasteurella	Pasteurella	0.00269	0.01461	0.00365	0	0	0.00288	0.00231	0	0.01038	0.00519	0.00288	0.00807	0.00231	0.00211	0	0.03652	0.02153	0.01249	0	0.00538	0.00231	0.01019	0.01019	0.00423	0	0.00365	0.81261	0.00269	0.00231	0.00308	0	0.00269	0	0.0025	0	0	0	0	0	0	0	0	0	0
AATTGACTTAGAAGTG	0.832272557	0.90861	30	Acinetobacter	Acinetobacter	0	0.01381	0	0	0	0	0	0	0.0069	0.00406	0	0.00447	0	0	0	0.02315	0.0195	0.00447	0	0	0	0.00853	0.90861	0	0	0	0	0.00569	0	0	0	0	0	0	0	0	0	0	0	0	0	0	0	0
AATTGATATATAACAG	0.579075426	0.62723	2	Staphylococcus	Staphylococcus	0.00725	0.03162	0.00391	0.00614	0.00409	0.00986	0.00465	0.00279	0.62723	0.01023	0.00372	0.01711	0.00409	0.0067	0.00242	0.06659	0.04167	0.02344	0.00502	0.00949	0.00577	0.02697	0.01562	0.0093	0.00502	0.00446	0.00484	0.00725	0.00428	0.00558	0.00353	0.00521	0.00372	0.00298	0	0	0.00186	0	0	0.00242	0	0	0	0
AATTGCATCTGCAAAC	0.9803207	0.94538	64	Lysinibacillus	Lysinibacillus	0	0.00223	0	0	0	0	0	0	0.00327	0.01816	0.94538	0	0	0	0	0.00685	0.00432	0.00238	0	0	0	0.00208	0	0	0	0	0	0	0	0	0	0	0	0	0	0	0	0	0	0	0	0	0	0
AATTGCATGTGAAGAC	0.935733643	0.92095	8	Escherichia	Escherichia	0	0.00441	0	0	0	0	0	0	0.00321	0.00201	0	0.00281	0	0	0	0.92095	0.01525	0.00742	0	0	0	0.00421	0.00241	0	0	0	0	0	0	0	0	0	0	0	0	0.00943	0	0	0	0	0	0	0	0
AATTGCGCTTGCAGCT	0.539607843	0.58279	72	Pasteurella	Pasteurella	0.00539	0.03605	0.00337	0.00556	0.00269	0.00893	0.00286	0.00202	0.01684	0.01415	0.00253	0.0192	0.00269	0.00707	0.00371	0.07074	0.04581	0.02678	0.00438	0.0096	0.00539	0.03217	0.0187	0.01078	0.00606	0.00539	0.58279	0.00842	0.00522	0.00623	0.00337	0.00488	0.00421	0.00505	0.00168	0	0.00269	0	0	0.00269	0	0	0	0
AATTGGACAGGCACAG	0.785201269	0.82579	11	Streptococcus	Streptococcus	0.00367	0.01608	0.00402	0.00315	0.00175	0.00384	0.00315	0	0.00734	0.00577	0	0.82579	0	0.00437	0	0.02901	0.01957	0.01258	0.00384	0.00454	0.00262	0.0138	0.00734	0.00489	0.00227	0.0028	0.00175	0.00419	0.00245	0.0021	0	0.00245	0	0.0021	0	0	0.00192	0	0	0	0	0	0	0
AATTGGCGATTGTTCA	0.595487247	0.64165	54	Leptospira	Leptospira	0.00576	0.02863	0.00506	0.00524	0.00349	0.00873	0.00593	0.00244	0.01274	0.0103	0.00384	0.01833	0	0.00611	0.00401	0.06249	0.02863	0.0213	0.00489	0.00925	0.00419	0.02391	0.01623	0.01117	0.00419	0.00489	0.00489	0.00803	0.00646	0.00506	0.00262	0.00454	0.00401	0.64165	0.00209	0	0.00367	0	0	0.00192	0	0	0	0
AATTGTGCATGGTATA	0.737167783	0.75873	51	Photobacterium	Photobacterium	0.0038	0.01811	0.00369	0.00369	0.0026	0.00499	0.00369	0.00173	0.00922	0.00683	0.00152	0.00933	0.00184	0.00282	0.00239	0.03893	0.02906	0.01399	0.00434	0.00629	0.0038	0.01453	0.0116	0.0077	0.75873	0.00336	0.00282	0.00499	0.00369	0.0038	0.00173	0.00336	0.00239	0.0026	0.0013	0	0.00271	0	0	0	0	0	0	0
AATTTAAACGCACACG	0.644942023	0.74691	12	Escherichia	Escherichia	0.00663	0.02032	0	0.0053	0.00442	0.00751	0.00486	0	0.00883	0.01193	0	0.01281	0	0.00574	0.00442	0.74691	0.0318	0.02253	0.00618	0.01148	0.00574	0.02297	0.01458	0.00972	0	0	0.00751	0.00618	0.00751	0	0	0	0	0	0	0.00486	0	0	0	0	0	0	0	0
AATTTCCTAGACTTAG	0.724941725	0.133	66	Escherichia	Methylotetracoccus	0.01829	0.09144	0.01247	0.00998	0.00998	0.02244	0.02244	0	0.0399	0.02411	0.00998	0.04572	0	0.01496	0	0.133	0.12386	0.04655	0	0.04572	0.01164	0.09393	0.0399	0.01995	0.0133	0.0133	0.01579	0.03824	0.01247	0.00998	0.00914	0	0	0.0133	0	0	0	0	0	0	0	0	0	0
AATTTGACGACAACCA	0.713682432	0.83024	17	Staphylococcus	Staphylococcus	0	0.02146	0	0	0	0	0	0	0.83024	0	0	0	0	0	0	0.04878	0.0322	0.01268	0	0.01073	0	0.01366	0.01756	0.01171	0	0	0	0	0	0	0	0	0	0	0	0	0	0	0	0	0	0	0	0
AATTTGCCCGCTCTTT	0.613804528	0.6352	42	Cronobacter	Cronobacter	0.00425	0.02327	0.00555	0.0052	0.00272	0.00709	0.00473	0.00165	0.01465	0.00945	0.00354	0.01477	0.0026	0.00437	0.00319	0.06615	0.03627	0.02741	0.6352	0.00933	0.00626	0.02304	0.01677	0.01075	0.00307	0.00449	0.00508	0.00839	0.00532	0.00579	0.00402	0.00484	0.00284	0.00496	0.00224	0.0013	0.00213	0	0	0.00248	0	0	0	0
AATTTGTTACCGGCCT	0.536778185	0.16783	66	Escherichia	Methylotetracoccus	0.01758	0.07008	0.01474	0.01267	0.00517	0.01784	0.01577	0.00362	0.02715	0.02457	0.01112	0.04138	0.0075	0.01707	0.00672	0.16783	0.09335	0.05974	0.01215	0.02845	0.01293	0.08146	0.03776	0.02483	0.01215	0.01396	0.0119	0.0287	0.01164	0.01112	0.00879	0.01215	0.01629	0.01319	0.00569	0.00259	0.00776	0	0	0.0031	0	0	0	0
AATTTTACTCCGCTTA	0.764318766	0.78405	51	Photobacterium	Photobacterium	0.00462	0.01408	0.00253	0.00242	0.00132	0.00396	0.0033	0.00121	0.00946	0.00638	0.00198	0.01012	0.0022	0.0033	0.0022	0.03267	0.02211	0.01507	0.00319	0.00495	0.00308	0.01529	0.00979	0.01122	0.78405	0.00209	0.0022	0.00407	0.00286	0.00242	0.00242	0.00275	0.00209	0.0033	0.00132	0	0.00198	0	0	0	0	0	0	0
AATTTTCAATCTCTTA	0.961755278	0.14489	57	Cellulomonas	Flavimobilis	0.01656	0.01785	0.01061	0	0.01734	0.0132	0.08952	0	0.00595	0.02173	0	0.00595	0	0	0	0.01837	0.01501	0.00673	0	0	0	0.01242	0	0.00414	0	0.00285	0	0.00492	0	0	0	0	0	0	0	0	0	0	0	0	0	0.00569	0	0
AATTTTTAATAATTGT	0.918637654	0.94029	6	Klebsiella	Klebsiella	0	0.00448	0	0	0	0.0014	0	0	0.0028	0	0	0.00308	0	0.0014	0	0.0227	0.00995	0.94029	0.00154	0.00224	0	0.00491	0.00308	0	0	0	0	0	0	0	0	0	0	0	0	0	0	0	0	0	0	0	0	0
ACAAAATAACGCAAGA	0.530059805	0.5767	3	Klebsiella	Klebsiella	0.00795	0.03399	0.00541	0.00575	0.00254	0.00879	0.00321	0	0.01624	0.01438	0.00541	0.0186	0.00389	0.01015	0.00271	0.08845	0.04414	0.5767	0.00507	0.01438	0.00643	0.02757	0.02013	0.01353	0.00541	0.00575	0.0049	0.00896	0.0049	0.00609	0.00338	0.00474	0.00304	0.0044	0.00321	0	0.00254	0	0	0.00304	0	0	0	0
ACAAAATACCATGGAT	0.790376887	0.81779	21	Yersinia	Yersinia	0.00315	0.01361	0.0018	0.00281	0.00169	0.00506	0.00281	0	0.00697	0.00394	0.00157	0.0081	0.00214	0.00304	0.00146	0.03307	0.01946	0.01462	0.00247	0.81779	0.00214	0.01293	0.01046	0.00495	0.00146	0.00191	0.00135	0.00405	0.00202	0.00236	0.00157	0.00247	0	0.00304	0	0	0.00112	0	0	0.00202	0	0	0	0
ACAAAATCCTCACTCA	0.563949275	0.59283	41	Mobiluncus	Mobiluncus	0.00717	0.0247	0.00697	0.00558	0.00757	0.00777	0.00518	0.59283	0.01713	0.00896	0.00398	0.01833	0	0.00717	0.00438	0.06534	0.04542	0.0247	0.00458	0.01116	0.00578	0.02669	0.01653	0.01036	0.00359	0.00657	0.00438	0.00757	0.00598	0.00677	0.00378	0.00637	0.00538	0.00518	0.00239	0	0.00398	0.00339	0	0.00199	0	0	0	0
ACAAACGCACTAGACC	0.982520699	0.98125	10	Salmonella	Salmonella	0	0	0	0	0	0	0	0	0	0	0	0	0	0	0	0.01336	0.98125	0.00516	0	0	0	0	0	0	0	0	0	0	0	0	0	0	0	0	0	0	0	0	0	0	0	0	0	0
ACAAACGCCTTATGCT	0.593056251	0.62977	48	Mycoplasmopsis	Mycoplasma	0.00497	0.03144	0.00462	0.00657	0.00266	0.00977	0.00551	0.00195	0.01652	0.01084	0.0048	0.01492	0.00266	0.00497	0.00462	0.05099	0.0382	0.02096	0.00515	0.00924	0.00693	0.02647	0.01439	0.01084	0.00391	0.00568	0.00533	0.00657	0.00515	0.00533	0.0032	0.00515	0.00373	0.00426	0.00266	0	0.00266	0	0	0.00249	0	0	0	0
ACAAACTAAAATACCT	0.691082803	0.73818	37	Brucella	Brucella	0.00371	0.01978	0.00556	0.00309	0	0.00556	0.00371	0	0.0102	0.00649	0.00371	0.01267	0	0	0.00371	0.04791	0.02566	0.02133	0.00309	0.00711	0.00402	0.01669	0.01546	0	0.00556	0.00371	0.00433	0.00618	0	0.00526	0.0034	0.00371	0.73818	0.00526	0	0	0.00402	0	0	0	0	0	0	0
ACAAAGACATAGACGC	0.55640804	0.59271	19	Vibrio	Vibrio	0.00566	0.03206	0.00519	0.0046	0.00342	0.00778	0.0046	0.00248	0.0145	0.0112	0.00401	0.0191	0.00413	0.00625	0.00436	0.0659	0.04586	0.02369	0.00589	0.00978	0.00637	0.02982	0.01804	0.59271	0.00495	0.00696	0.00696	0.00849	0.00578	0.00648	0.00436	0.00472	0.00401	0.00389	0.00224	0	0.00424	0	0	0.00401	0	0	0	0
ACAAAGCTGCGGCAAG	0.733734281	0.83814	16	Pseudomonas	Pseudomonas	0	0.02575	0	0	0	0	0	0	0.00858	0.01042	0	0.00674	0	0	0	0.03372	0.02575	0.01778	0	0	0	0.83814	0.00981	0.00736	0	0	0	0.00797	0.00674	0	0	0	0	0	0	0	0	0	0	0	0	0	0	0
ACAAATGGCAGTGTGA	0.672176759	0.72335	16	Pseudomonas	Pseudomonas	0.00327	0.02424	0.00361	0.00361	0.00206	0.00602	0.00275	0.00224	0.01324	0.01118	0.00258	0.01341	0.00189	0.00413	0.00292	0.04608	0.03078	0.0196	0.00327	0.00739	0.00481	0.72335	0.01186	0.00757	0.00361	0.00258	0.00447	0.00602	0.00378	0.00344	0.00258	0.00447	0.00378	0.00395	0.00189	0	0.00206	0	0	0.00206	0	0	0	0
ACAAATGTTTCCACGC	0.652474108	0.695	24	Campylobacter	Campylobacter	0.0049	0.02033	0.00441	0.00367	0.00269	0.00955	0.00514	0	0.01004	0.00661	0	0.01298	0	0.00563	0.00514	0.05071	0.03038	0.02009	0.00441	0.0098	0.00416	0.02303	0.01543	0.00955	0.00318	0.0049	0.00539	0.00612	0.00441	0.695	0.00245	0.00416	0.00343	0.00392	0	0	0	0	0	0.00367	0	0	0	0
ACAAATTACAATAAAG	0.528611632	0.54221	76	Rhodococcus	Rhodococcus	0.54221	0.03869	0.00703	0.00893	0.00379	0.00785	0.00622	0	0.01786	0.0138	0.00325	0.02192	0	0.00785	0.00406	0.07035	0.05087	0.02841	0.00676	0.01163	0.00595	0.03111	0.02192	0.01732	0.00406	0.00487	0.00731	0.01028	0.00703	0.00406	0.00352	0.00568	0.00433	0.00649	0	0	0.00541	0	0	0.00379	0	0	0	0
ACAAATTCACCTTGTG	0.586005344	0.62644	72	Pasteurella	Pasteurella	0.00521	0.02838	0.00629	0.00718	0.00377	0.00682	0.00449	0.00216	0.01473	0.01042	0.00269	0.0158	0.00287	0.00539	0.00305	0.05316	0.03843	0.02784	0.00341	0.01131	0.00521	0.02173	0.01742	0.00988	0.00341	0.00647	0.62644	0.00862	0.00557	0.00736	0.00341	0.00682	0.00395	0.00557	0.00269	0	0.00377	0	0	0.00467	0	0	0	0
ACAACACAAGCGACTG	0.866378144	0.89762	67	Campylobacter	Campylobacter	0.00283	0.01188	0	0	0	0.00311	0.0017	0	0.00452	0.00325	0.00156	0.00523	0	0.00184	0	0.01598	0.01555	0.00551	0	0.00269	0.00212	0.00877	0.00452	0.00283	0	0	0.00184	0	0.00141	0.89762	0	0.00156	0.0017	0	0.00156	0	0	0	0	0	0	0	0	0
ACAACATAACATGCCG	0.966579758	0.96295	7	Escherichia	Escherichia	0	0.0023	0	0	0	0	0	0	0	0	0	0	0	0	0	0.96295	0.00484	0.0086	0	0.00121	0	0.00279	0.0017	0	0	0	0	0	0	0	0	0	0	0	0	0.00775	0	0	0	0	0	0	0	0
ACAACATATGACTCCT	0.936349454	0.20528	62	Escherichia	Fournierella	0	0	0	0	0	0	0.04675	0	0	0	0	0	0	0	0	0.16057	0.03252	0.03252	0	0	0	0.05081	0	0	0	0	0	0	0	0	0	0	0	0	0	0	0	0	0	0	0	0	0	0
ACAACCAAAACTCCCC	0.744240662	0.78254	14	Salmonella	Salmonella	0.0036	0.01929	0.00267	0.00291	0.00163	0.00465	0.00418	0.00116	0.00837	0.00686	0.00221	0.01	0.00163	0.00395	0.00267	0.04486	0.78254	0.01488	0.00279	0.00709	0.0043	0.01406	0.01023	0.00511	0.00314	0.00372	0.00349	0.00384	0.00244	0.00244	0.00256	0.00279	0.00151	0.00221	0.00151	0.00174	0.00186	0	0	0.00128	0	0	0	0
ACAACCAATGTTGCAT	0.646001467	0.71533	14	Salmonella	Salmonella	0.00515	0.0265	0.00437	0.00617	0.0027	0.00759	0.0036	0.00129	0.01389	0.00862	0.00322	0.01338	0.00296	0.00424	0.00334	0.04412	0.71533	0.02045	0.00373	0.00888	0.00515	0.02393	0.01441	0.00707	0.00399	0.00399	0.00399	0.00733	0.00412	0.00412	0.00206	0.00373	0.0018	0.00476	0.00257	0.0018	0.00206	0	0	0.00257	0	0	0	0
ACAACCCCTTGTGTGA	0.584618824	0.64741	3	Klebsiella	Klebsiella	0.00692	0.02769	0.00525	0.00573	0.00239	0.00692	0.00358	0	0.01337	0.00836	0.00334	0.01408	0	0.00621	0.00286	0.06422	0.03652	0.64741	0.00597	0.0105	0.00525	0.02578	0.01767	0.00907	0.00406	0.00501	0.00501	0.00883	0.00549	0.00549	0.00358	0.00716	0.00382	0.00597	0	0	0.00406	0	0	0.00263	0	0	0	0
ACAACCCTACGGTGCT	0.851537646	0.90947	49	Corynebacterium	Corynebacterium	0	0.00792	0	0	0.90947	0	0	0	0.00566	0.0049	0	0.00566	0	0	0	0.01962	0.0166	0.00679	0	0	0	0.01433	0.00453	0.00415	0	0	0	0	0	0	0	0	0	0	0	0	0	0	0	0	0	0	0	0
ACAACGCATCCGCGTT	0.963963964	0.93169	52	Streptomyces	Streptomyces	0	0.00965	0	0	0	0.00849	0.93169	0	0	0	0	0	0	0	0	0.01042	0.00888	0	0	0	0	0.00695	0	0	0	0	0	0	0	0	0	0	0	0	0	0	0	0	0	0	0	0	0	0
ACAACGTCAGTAAGCA	0.704809004	0.741	44	Xylella	Xylella	0.0043	0.02472	0.00269	0.00287	0.00269	0.00484	0.00394	0	0.00931	0.00573	0.00269	0.00913	0.00251	0	0.00215	0.04335	0.03152	0.01594	0.00519	0.00555	0.00484	0.01594	0.01487	0.00609	0.0034	0.00197	0.00448	0.00484	0.00394	0.00394	0.00322	0.00215	0.00322	0.00197	0	0	0.00233	0	0	0.741	0	0	0	0
ACAACTCCAAAAAGCA	0.76126558	0.4029	55	Mycoplasma	Mycoplasma	0.01594	0.05217	0	0	0	0.01739	0	0	0.02319	0.02319	0	0.02754	0	0	0.01594	0.11304	0.07681	0.03768	0	0.01594	0.01449	0.03623	0.02754	0.01739	0	0	0	0.01739	0	0	0	0	0	0	0	0	0	0	0	0	0	0	0	0
ACAACTGCTGATATAT	0.900667161	0.97362	10	Salmonella	Salmonella	0	0	0	0	0	0	0	0	0	0	0	0	0	0	0	0.02638	0.97362	0	0	0	0	0	0	0	0	0	0	0	0	0	0	0	0	0	0	0	0	0	0	0	0	0	0	0
ACAACTGGCGTATACA	0.542208775	0.13534	58	Microlunatus	Microlunatus	0.01581	0.09187	0.01383	0.01457	0.00692	0.02223	0.05063	0	0.02494	0.01778	0.00692	0.03112	0.00445	0.01334	0.00864	0.12003	0.06866	0.03556	0.00864	0.01926	0.0079	0.04964	0.02692	0.01605	0.00593	0.00889	0.00692	0.01556	0.00766	0.01013	0.00494	0.01161	0.00395	0.01037	0.00321	0	0.00494	0	0	0.00272	0	0.00296	0	0
ACAACTTGCTGTGGGC	0.839230927	0.86339	35	Helicobacter	Helicobacter	0.0021	0.01082	0.002	0.00168	0.00116	0.00294	0.00221	0	0.00483	0.00336	0	0.00599	0	0.00284	0.00137	0.02427	0.01534	0.0082	0.00231	0.00336	0.00105	0.01009	0.00715	0.00368	0.00137	0.00189	0.002	0.0021	0.0021	0.00305	0.86339	0.002	0	0.00168	0	0	0	0	0	0.00137	0	0	0	0
ACAAGAAACGGCGTGC	0.767470418	0.8144	25	Mycobacterium	Mycobacterium	0.00325	0.8144	0.00209	0.00209	0	0.00464	0.00348	0	0.008	0.0058	0	0.00939	0	0.00313	0.00267	0.03397	0.02087	0.01507	0.00255	0.00475	0.00255	0.01403	0.00858	0.00614	0.00278	0.00232	0.00359	0.00406	0.00278	0.00301	0.00185	0.00232	0.00174	0.00359	0.00151	0	0.00116	0	0	0.00139	0	0	0	0
ACAAGACACGCCGAGT	0.882275711	0.95021	10	Salmonella	Salmonella	0	0.00564	0	0	0	0	0	0	0	0	0	0	0	0	0	0.02114	0.95021	0.01456	0	0	0	0.00798	0	0	0	0	0	0	0	0	0	0	0	0	0	0	0	0	0	0	0	0	0	0
ACAAGCACCCTTATAC	0.655555556	0.73485	12	Escherichia	Escherichia	0.00583	0.02307	0.0033	0.00355	0	0.00963	0.00431	0.00304	0.01394	0.00786	0.00253	0.01496	0	0.00355	0	0.73485	0.03118	0.01926	0.00482	0.01014	0.00431	0.02231	0.0142	0.00786	0.00304	0.00304	0.00532	0.00482	0.0033	0.00406	0	0.00431	0	0.00406	0	0.00634	0.00304	0	0	0.00279	0	0	0	0
ACAAGCATGCGATCTT	0.683229814	0.73751	51	Photobacterium	Photobacterium	0.00656	0.02373	0	0.00555	0	0.00707	0.00505	0	0.00959	0.00656	0	0.01464	0	0.00707	0	0.05704	0.02877	0.01868	0	0.01161	0	0.01716	0.01767	0.0101	0.73751	0	0.00656	0.00707	0	0	0	0	0	0	0	0	0	0	0	0	0	0	0	0
ACAAGCTCTTTATTGG	0.98505604	0.20592	57	Cellulomonas	Flavimobilis	0.02039	0.01579	0.02368	0	0.01447	0.01974	0.10921	0	0	0	0	0	0	0	0	0	0	0	0	0	0	0	0	0	0	0	0	0.01184	0	0	0	0	0	0	0	0	0	0	0	0	0	0.00855	0	0
ACAAGGAGCCTGCCTG	0.743976987	0.82137	16	Pseudomonas	Pseudomonas	0	0.01555	0.00598	0.00518	0	0.00518	0	0	0.01077	0.00638	0	0.00837	0	0.00518	0	0.04027	0.02671	0.01754	0	0.00997	0.00399	0.82137	0.01116	0	0	0	0	0.00439	0	0	0	0	0	0	0	0	0	0	0	0	0	0	0	0
ACAAGGGCACAGCAAG	0.631079841	0.68386	60	Lactiplantibacillus	Lactiplantibacillus	0.00466	0.02429	0.00499	0.00532	0	0.00666	0.00599	0	0.01431	0.00832	0	0.01231	0.68386	0.00499	0.00433	0.04592	0.03827	0.02163	0.00366	0.00932	0.00666	0.02562	0.01431	0.00865	0.00499	0.00333	0.00433	0.00599	0.00566	0	0.00399	0.00532	0	0.00732	0	0	0	0	0	0	0	0	0	0
ACAAGTACTATGCCTC	0.69087473	0.73669	60	Lactiplantibacillus	Lactiplantibacillus	0.00521	0.02083	0	0.00376	0	0.00579	0	0	0.00694	0.00781	0.00347	0.01678	0.73669	0.00492	0.00376	0.05064	0.03328	0.01302	0.00376	0.00318	0.00376	0.01591	0.01215	0.0081	0.00376	0.00492	0.00752	0.00752	0	0.00405	0	0.0055	0.00289	0	0	0	0.00318	0	0	0	0	0	0	0
ACAAGTCAGCAAAGTC	0.837679083	0.33678	38	Pontibacter	Pontibacter	0.00792	0.05177	0.00731	0.00609	0	0.0134	0	0	0.02619	0.01401	0.00609	0.01705	0	0.0067	0.00731	0.09683	0.08222	0.0341	0.0067	0.01827	0.00974	0.05177	0.0268	0.01401	0.0067	0.01401	0.00731	0.01035	0.00792	0.00853	0.00731	0.01035	0.0067	0.00609	0	0	0	0	0	0	0.33678	0	0	0
ACAATATGAAATATGC	0.718116806	0.80465	49	Corynebacterium	Corynebacterium	0	0.01927	0	0	0.80465	0	0.00664	0	0.00664	0.01063	0	0.01262	0	0	0	0.04319	0.02658	0.01462	0	0.00731	0	0.02193	0.01196	0.00664	0	0	0	0	0	0	0	0	0	0.00664	0	0	0	0	0	0	0	0	0	0
ACAATGGGGGTCGACG	0.895393474	0.25321	57	Cellulomonas	Flavimobilis	0	0	0	0	0	0	0.19231	0	0	0	0	0	0	0	0	0.08654	0.0641	0	0	0	0	0	0	0	0	0	0	0	0	0	0	0	0	0	0	0	0	0	0	0	0	0	0	0
ACAATGGGGTCCTAGA	0.757712875	0.09505	62	Escherichia	Fournierella	0.01042	0.06706	0.00846	0.00781	0.00651	0.01693	0.01953	0	0.0293	0.02409	0	0.04102	0.00781	0.00651	0.00716	0.09505	0.07682	0.04557	0.00716	0.02995	0.00911	0.05469	0.03255	0.01823	0.00716	0.01367	0.00977	0.02409	0	0.00846	0	0.01237	0.00977	0.00911	0	0	0	0	0	0	0	0	0	0
ACAATTATTGCGTCCT	0.91788121	0.94939	21	Yersinia	Yersinia	0.00178	0.00519	0	0	0	0	0	0	0.00276	0.00178	0	0.00357	0	0	0	0.01346	0.00746	0.00406	0	0.94939	0	0.00535	0.00292	0.00178	0	0	0	0	0	0	0	0	0	0	0	0	0	0	0	0	0	0	0	0
ACAATTCCGCGGTCAC	0.716105848	0.78114	14	Salmonella	Salmonella	0.00464	0.01804	0.00344	0.00395	0.00206	0.0055	0.00206	0.00172	0.01185	0.01031	0.00326	0.00962	0	0.00361	0.00172	0.03797	0.78114	0.01718	0.00447	0.00704	0.00412	0.01254	0.01288	0.00636	0.00292	0.00498	0.00309	0.00395	0.00309	0.00344	0.00206	0.00344	0.00258	0.00275	0.00172	0	0	0	0	0	0	0	0	0
ACAATTTAAGAGTGAA	0.954465409	0.9748	71	Bacillus	Bacillus	0	0.0052	0	0	0	0	0	0	0.0026	0.9748	0	0	0	0	0	0.0065	0.00364	0.00416	0	0	0	0.00286	0	0	0	0	0	0	0	0	0	0	0	0	0	0	0	0	0	0	0	0	0	0
ACAATTTTAGAGTCGA	0.723690651	0.75534	3	Klebsiella	Klebsiella	0.00442	0.01744	0	0.00312	0	0.00573	0.00286	0	0.00963	0.00599	0	0.01327	0	0.00469	0.00286	0.05934	0.02395	0.75534	0.00286	0.00781	0.00286	0.01614	0.01171	0.00599	0.0039	0.00416	0.00364	0.00937	0	0.00416	0.00286	0.0039	0	0.0026	0.00286	0	0	0	0	0.0026	0	0	0	0
ACACAAGCCAATTTTT	0.833398873	0.84004	0	Escherichia	Escherichia	0.00217	0.01151	0.00203	0.00135	0	0.00352	0.00176	0	0.0065	0.00474	0.00176	0.00677	0.00163	0.00298	0	0.84004	0.01869	0.01246	0.00257	0.00366	0.0019	0.01043	0.00799	0.00393	0.00163	0.00149	0.0023	0.00339	0.0019	0.00257	0	0.0023	0.00122	0.0019	0	0.01043	0.00217	0	0	0	0	0	0	0
ACACAAGGGGTAACTG	0.651944747	0.6777	42	Cronobacter	Cronobacter	0.00545	0.0255	0.0035	0.00311	0.00311	0.0074	0.00311	0.00234	0.01246	0.00837	0.00253	0.01576	0	0.0035	0.00389	0.06072	0.03348	0.01907	0.6777	0.0072	0.00467	0.02024	0.01557	0.00837	0.00448	0.00331	0.00448	0.00779	0.0037	0.00584	0.00253	0.00467	0.00292	0.00389	0	0	0	0	0	0.00331	0	0	0	0
ACACAATCCATTGCGT	0.666761444	0.70383	3	Klebsiella	Klebsiella	0.00581	0.02444	0.00447	0.00477	0.00209	0.00522	0.00328	0.00149	0.01371	0.00909	0	0.0155	0.00298	0.00417	0.00224	0.05515	0.02936	0.70383	0.00373	0.00715	0.00343	0.02385	0.01312	0.00626	0.00388	0.00447	0.00551	0.00492	0.00417	0.00343	0.00283	0.00492	0.00358	0.00477	0.00179	0.00164	0.00358	0	0	0.00224	0	0	0	0
ACACACCTTCACTTCG	0.831686662	0.88455	80	Chromobacterium	Chromobacterium	0	0.01103	0.00473	0	0	0.00433	0	0	0.00709	0	0	0.00788	0	0	0	0.02167	0.01891	0.00788	0	0	0	0.01497	0.00788	0.00827	0	0	0	0	0.88455	0	0	0	0	0	0	0	0	0	0	0	0	0	0	0
ACACACTGCGCTTACT	0.813448378	0.86832	56	Serratia	Serratia	0	0.01417	0	0	0	0.00386	0	0	0.00547	0	0	0.00966	0	0	0	0.03091	0.02028	0.01191	0	0.00354	0.86832	0.01384	0.00741	0.00515	0	0	0	0.00451	0	0	0	0	0	0	0	0	0	0	0	0	0	0	0	0
ACACAGCAGTTGACCG	0.810909091	0.91385	31	Pseudomonas	Pseudomonas	0	0.01231	0	0	0	0	0	0	0	0	0	0	0	0	0	0.04615	0.01538	0	0	0	0	0.91385	0.01128	0	0	0	0	0	0	0	0	0	0	0	0	0	0	0	0	0	0	0	0	0
ACACAGCCTCCAGCTA	0.552502625	0.13153	62	Escherichia	Fournierella	0.01203	0.06652	0.00977	0.01466	0.00939	0.02104	0.01466	0.00601	0.05599	0.01992	0.00601	0.03908	0.00601	0.01804	0.01015	0.13153	0.08418	0.05449	0.01127	0.01428	0.00939	0.05637	0.03533	0.02368	0.0109	0.01428	0.0124	0.01841	0.00864	0.0109	0.00789	0.0124	0.01015	0.00977	0.00676	0	0.00939	0	0	0.00489	0	0	0	0
ACACAGCGGTCCGCAT	0.825363825	0.90546	33	Mycobacterium	Mycobacterium	0	0.90546	0	0	0	0	0	0	0.009	0	0	0.00619	0	0	0	0.0287	0.01632	0.01182	0.00563	0	0	0.01013	0.00619	0	0	0	0	0	0	0	0	0	0	0	0	0	0	0	0	0	0	0	0	0
ACACATATGCCCGAAT	0.701351351	0.76348	23	Acinetobacter	Acinetobacter	0.00401	0.02515	0.0062	0.00401	0	0.00765	0	0	0.00765	0.00911	0.00364	0.00875	0	0.00547	0	0.04227	0.03061	0.01531	0.00437	0.00984	0.00547	0.01859	0.76348	0.00765	0.00364	0	0	0.0051	0	0.00583	0	0	0	0.00364	0	0	0	0	0	0	0	0	0	0
ACACATCGAGGCGATC	0.932196382	0.94747	34	Streptococcus	Streptococcus	0.0012	0.00513	0	0	0	0.00164	0	0	0.00371	0.00207	0	0.94747	0	0.00349	0	0.0107	0.00721	0.00328	0	0.00142	0	0.00524	0.00284	0.00175	0.00109	0	0	0.00131	0	0	0	0	0	0	0	0	0	0	0	0	0	0	0	0
ACACCAACTAACCCAC	0.930143822	0.95703	77	Mycobacteroides	Mycobacteroides	0	0.00395	0	0.95703	0	0	0	0	0.00152	0.00228	0	0.00304	0	0	0	0.00896	0.00516	0.00577	0	0	0	0.00577	0.00258	0	0	0	0	0.00167	0.00182	0	0	0	0	0	0	0	0	0	0	0	0	0	0	0
ACACCACCTATTTCTA	0.697704082	0.77375	14	Salmonella	Salmonella	0.00408	0.02151	0.00408	0.00381	0	0.00381	0.00408	0	0.01007	0.00926	0.00299	0.01062	0.00299	0.00463	0	0.04029	0.77375	0.01824	0.00327	0.00517	0.00299	0.01416	0.01389	0.00708	0.00436	0.00408	0	0.00681	0.00327	0.00327	0.00299	0.00354	0.00354	0.00327	0	0	0	0	0	0	0	0	0	0
ACACCATTCTAGGTGA	0.983035068	0.99588	75	Campylobacter	Campylobacter	0	0	0	0	0	0	0	0	0	0	0	0	0	0	0	0.00264	0.00127	0	0	0	0	0	0	0	0	0	0	0	0	0.99588	0	0	0	0	0	0	0	0	0	0	0	0	0	0
ACACCCACCCTAGTAC	0.639476854	0.50794	52	Streptomyces	Streptomyces	0.00745	0.05884	0.00844	0.00447	0.00621	0.01589	0.50794	0	0.01663	0.01018	0.00372	0.0216	0.00397	0.00794	0.00447	0.07423	0.03873	0.03004	0.00571	0.00919	0.00695	0.03376	0.01961	0.01316	0.00472	0.00943	0.00621	0.0077	0.00546	0.00794	0.00472	0.00571	0.00372	0.00472	0.00397	0	0.00298	0	0	0.00348	0	0	0	0
ACACCCATTTTCCTCG	0.744153367	0.4751	4	Mycolicibacterium	Mycolicibacterium	0.00274	0.28582	0.4751	0.03461	0.00222	0.00411	0.00285	0.00148	0.00918	0.00612	0.00285	0.01066	0.00306	0.0038	0.00106	0.03724	0.02268	0.01403	0.00338	0.00612	0.00232	0.01519	0.00981	0.00654	0.00295	0.0039	0.00243	0.00369	0.00306	0.00232	0.0019	0.00348	0.00264	0.00232	0.00106	0	0.00264	0	0	0.00116	0	0	0	0
ACACCCTACAGTCATA	0.887240356	0.91133	26	Pasteurella	Pasteurella	0	0.00682	0	0	0	0.00211	0.0026	0	0.00471	0.00309	0	0.00438	0	0.00179	0	0.01445	0.01429	0.0065	0	0.00406	0	0.00617	0.00503	0.00276	0	0.00211	0.91133	0	0	0.00162	0	0	0	0	0	0	0	0	0	0	0	0	0	0
ACACCCTTGATTGCTT	0.675570455	0.6908	53	Agrobacterium	Agrobacterium	0.00472	0.02052	0.00342	0.00271	0.002	0.00719	0.00354	0.00177	0.01014	0.00884	0.00259	0.01333	0.00259	0.00448	0.00342	0.05094	0.03125	0.0191	0.00354	0.00684	0.00401	0.02311	0.01403	0.00708	0.00224	0.00389	0.00566	0.00649	0.00425	0.00495	0.00283	0.6908	0.00224	0.00377	0.00236	0	0.002	0	0	0.00224	0	0	0	0
ACACCGCTGCTAGATA	0.739415169	0.76207	59	Micromonospora	Micromonospora	0.00439	0.01807	0.0027	0.00304	0	0.76207	0.00456	0	0.01013	0.00709	0.00338	0.01064	0.00253	0.00405	0.00304	0.0412	0.02651	0.01385	0.00371	0.00709	0.00321	0.01655	0.01081	0.00794	0.00388	0.00371	0.00287	0.00625	0.00253	0.0027	0.0022	0.00203	0.00203	0.00439	0	0	0	0	0	0	0	0	0	0
ACACCGGCTAAATTCC	0.701983003	0.81913	16	Pseudomonas	Pseudomonas	0	0.02993	0	0	0	0	0	0	0.01887	0	0	0.01171	0	0	0	0.03774	0.02668	0.01627	0	0	0	0.81913	0.01757	0.01171	0	0	0	0.00846	0	0	0	0	0	0	0	0	0	0	0	0	0	0	0	0
ACACCTCAACAGACAT	0.926717557	0.94093	7	Escherichia	Escherichia	0	0.00662	0	0	0	0	0	0	0	0	0	0.00318	0	0	0	0.94093	0.00927	0.0098	0	0.00291	0	0.00636	0.00318	0	0	0	0	0	0	0	0	0	0	0	0	0.00556	0	0	0	0	0	0	0	0
ACACCTGCCAGCGAGC	0.898529412	0.9335	33	Mycobacterium	Mycobacterium	0.00163	0.9335	0.00117	0	0	0.0014	0	0	0.00327	0.00338	0	0.00245	0	0	0	0.01423	0.0112	0.00478	0	0.00268	0	0.00653	0.0035	0.00222	0.0014	0	0.0021	0.00222	0	0	0	0.00198	0	0	0	0	0	0	0	0	0	0	0	0
ACACCTTTAACCGACG	0.629687878	0.65888	79	Chromobacterium	Chromobacterium	0.0063	0.02481	0.00512	0.00473	0.00289	0.00696	0.00446	0.00131	0.01155	0.01024	0.00368	0.01404	0.00249	0.00538	0.00276	0.05867	0.03583	0.02192	0.00354	0.00814	0.00591	0.02389	0.01457	0.01103	0.00538	0.00486	0.00473	0.00761	0.65888	0.00459	0.00289	0.00381	0.00328	0.00407	0.00249	0	0.00184	0	0	0.00263	0	0	0	0
ACACGCCATAGCTACC	0.56415185	0.67538	5	Escherichia	Escherichia	0.00817	0.02887	0.00654	0.00708	0	0.00763	0	0	0.01688	0.01089	0	0.02233	0	0.00654	0.00599	0.67538	0.04902	0.02505	0.00599	0.00708	0.00708	0.03704	0.02233	0.00817	0.00708	0.0098	0.00708	0.00545	0	0.00654	0	0	0	0	0	0.0049	0	0	0	0	0	0	0	0
ACACGCGACGCGTCAA	0.792753961	0.82828	23	Acinetobacter	Acinetobacter	0.00254	0.01716	0.0029	0.00133	0.00121	0.00363	0.00193	0	0.00713	0.0058	0.00145	0.0081	0	0.00338	0	0.02816	0.01921	0.01112	0.0023	0.00483	0.00302	0.01281	0.82828	0.00495	0.00266	0.00266	0.00375	0.00242	0.00278	0.0029	0.00181	0.00218	0.00181	0.00205	0.00121	0	0	0	0	0.00169	0	0	0	0
ACACGCTAGCACAATA	0.536803579	0.60896	50	Burkholderia	Burkholderia	0.00554	0.02632	0.00508	0.00831	0	0.00739	0.00554	0	0.01477	0.01247	0	0.01339	0	0	0	0.07156	0.05078	0.0277	0	0.01662	0.00554	0.03324	0.01939	0.01431	0	0.00785	0.00693	0.60896	0.006	0.006	0	0	0.00554	0.00785	0.00462	0	0.00554	0	0	0	0	0	0	0
ACACGTGCTTACGGTA	0.804580638	0.83174	21	Yersinia	Yersinia	0.00209	0.01284	0.00296	0.00209	0.0022	0.00428	0.00187	0	0.00735	0.00461	0.00198	0.0067	0.00154	0.00285	0.00154	0.03051	0.01745	0.01043	0.00209	0.83174	0.00296	0.01043	0.00702	0.00373	0.00132	0.00198	0.00296	0.00329	0.00307	0.00241	0.0023	0.0022	0.0022	0.00209	0	0	0.00165	0	0	0.00154	0	0	0	0
ACACGTTTCAAATCTA	0.999540018	1	26	Pasteurella	Pasteurella	0	0	0	0	0	0	0	0	0	0	0	0	0	0	0	0	0	0	0	0	0	0	0	0	0	0	1	0	0	0	0	0	0	0	0	0	0	0	0	0	0	0	0	0
ACACTAAACGTCGGGT	0.749766199	0.17821	43	Paenibacillus	Paenibacillus	0.01481	0.06068	0.01433	0.01194	0.00526	0.01816	0.00764	0.00526	0.04443	0.02054	0.01051	0.03106	0.00764	0.01194	0.00621	0.1247	0.09173	0.04252	0.00908	0.01577	0.01338	0.0559	0.03201	0.02341	0.01529	0.0086	0.01051	0.0172	0.00526	0.00621	0	0.01194	0.00669	0.00908	0.00764	0	0.01051	0	0	0	0	0	0	0
ACACTCAAGAACTGGT	0.718006795	0.80847	23	Acinetobacter	Acinetobacter	0.00695	0.01517	0	0	0	0	0	0	0	0.01138	0	0.01264	0	0.01075	0	0.0531	0.02655	0.02212	0	0.01075	0	0.01391	0.80847	0.00759	0	0	0	0	0	0	0	0	0	0	0	0	0	0	0	0	0	0	0	0
ACACTCCTATATGTAG	0.883336266	0.35738	43	Paenibacillus	Paenibacillus	0	0.0566	0	0	0	0.01221	0	0	0.03552	0.04883	0	0.03774	0	0.01443	0	0.09989	0.08435	0.04107	0	0.02997	0.01998	0.05216	0.0222	0.01332	0	0	0	0	0	0.01443	0	0	0	0.0111	0	0	0	0	0	0	0	0	0	0
ACACTCTTAAGGAGTG	0.612701501	0.66627	1	Streptococcus	Streptococcus	0.00606	0.02808	0.00429	0.00562	0.00251	0.00709	0.0034	0.00222	0.01537	0.0102	0.0031	0.66627	0.00236	0.00473	0.00281	0.05469	0.03858	0.02365	0.00369	0.00739	0.00532	0.02439	0.01419	0.00887	0.00473	0.00399	0.00488	0.00606	0.00414	0.00473	0.00399	0.00488	0.00399	0.00414	0	0	0.00251	0	0	0.00369	0	0	0	0
ACACTGACCGCAAGTT	0.902748782	0.94076	54	Leptospira	Leptospira	0	0.00562	0	0	0	0	0	0	0.00362	0.00199	0	0.00362	0	0	0	0.01322	0.00978	0.00688	0	0.00254	0	0.00707	0	0.00254	0	0	0	0	0	0.00181	0	0	0	0.94076	0	0	0	0	0	0	0	0	0	0
ACACTTAAGAATAGAC	0.866976112	0.883	74	Vibrio	Vibrio	0.0024	0.00817	0.0018	0.00132	0	0.00252	0.0018	0	0.0048	0.00384	0.0012	0.00517	0	0.00144	0.0012	0.0221	0.01357	0.00805	0.00144	0.00492	0.00156	0.00817	0.00661	0.883	0.00156	0.00264	0	0.003	0.00132	0.00132	0	0.00168	0	0.00132	0	0	0.00132	0	0	0	0	0	0	0
ACACTTCCTCTGTTTA	0.978466956	0.98952	77	Mycobacteroides	Mycobacteroides	0	0.00303	0.00138	0.98952	0	0	0	0	0	0	0	0	0	0	0	0.00358	0.00207	0	0	0	0	0	0	0	0	0	0	0	0	0	0	0	0	0	0	0	0	0	0	0	0	0	0	0
ACACTTGGTGTTCTTA	0.842066284	0.87637	21	Yersinia	Yersinia	0.00327	0.01231	0	0.00192	0	0.00346	0.00211	0	0.00654	0.00481	0	0.00577	0	0.00385	0.00288	0.02173	0.01211	0.00865	0.00308	0.87637	0.0025	0.00923	0.00519	0.0025	0.00192	0	0.00211	0.00327	0.00211	0	0	0	0	0.00173	0	0	0	0	0	0	0	0	0	0
ACACTTGTTAGCCATA	0.922362205	0.93135	8	Escherichia	Shigella	0	0.00657	0	0.00181	0	0	0	0	0	0	0	0.00361	0	0	0	0.93135	0.01265	0.0092	0	0	0	0.00575	0.00361	0	0	0	0	0	0	0	0	0	0	0	0	0.00821	0	0	0	0	0	0	0	0
ACACTTGTTGCCGCGT	0.942140791	1	26	Pasteurella	Pasteurella	0	0	0	0	0	0	0	0	0	0	0	0	0	0	0	0	0	0	0	0	0	0	0	0	0	0	1	0	0	0	0	0	0	0	0	0	0	0	0	0	0	0	0	0
ACACTTTGACTAGATG	0.882012467	0.91378	30	Acinetobacter	Acinetobacter	0.002	0.00939	0	0	0	0.00246	0	0	0.0037	0.00523	0	0.00493	0	0.00231	0	0.01678	0.01139	0.006	0	0.00293	0	0.00724	0.91378	0.00308	0	0.00231	0	0.00246	0	0	0	0.00154	0	0.00185	0	0	0	0	0	0	0	0	0	0
ACAGAAGACTGACCTT	0.778234583	0.81326	11	Streptococcus	Streptococcus	0.00415	0.0146	0.00289	0.00327	0.00189	0.00428	0.00214	0	0.00994	0.00705	0.00113	0.81326	0	0.00252	0.00214	0.03108	0.019	0.0112	0.00252	0.0044	0.00302	0.01586	0.00717	0.00516	0.00138	0.00277	0.00214	0.00566	0.00252	0.00302	0	0.00289	0.00214	0.00227	0.00126	0	0.00227	0	0	0.00227	0	0	0	0
ACAGAAGGCACGGGGA	0.989320803	0.97131	7	Escherichia	Escherichia	0	0	0	0	0	0	0	0	0	0	0	0	0	0	0	0.97131	0.00717	0.00587	0	0	0	0	0	0	0	0	0	0	0	0	0	0	0	0	0	0.00782	0	0	0	0	0	0	0	0
ACAGACACGCGATCGG	0.948463508	0.63687	43	Paenibacillus	Paenibacillus	0	0.03631	0	0	0	0	0	0	0	0.0419	0	0	0	0	0	0.10894	0.04749	0	0	0	0	0.04469	0	0	0	0	0	0	0	0	0	0	0	0	0	0	0	0	0	0	0	0	0	0
ACAGACCAAGAGTTTA	0.887339056	0.91172	17	Staphylococcus	Staphylococcus	0.00238	0.00788	0.0015	0	0	0.0015	0	0	0.91172	0.00338	0	0.00463	0	0.0015	0	0.01526	0.01338	0.00613	0	0.00263	0.00213	0.00713	0.00525	0.002	0	0.00125	0.00163	0.0015	0	0.00175	0.00125	0.00238	0	0.00138	0	0	0	0	0	0	0	0	0	0
ACAGACCTACCGTAAT	0.734082397	0.77213	36	Desulfobulbus	Desulfobulbus	0.00488	0.02326	0.00375	0.00206	0	0.00506	0.00206	0	0.00994	0.00675	0.00356	0.01013	0.00281	0.0045	0	0.0362	0.0195	0.01332	0.00394	0.00731	0.00394	0.01538	0.01013	0.00619	0.00244	0.00244	0.00281	0.00544	0.00188	0.00356	0.00244	0.003	0.00188	0.00394	0	0	0.77213	0	0	0	0	0	0	0
ACAGAGCGAGAAGTGA	0.776744186	0.87267	17	Staphylococcus	Staphylococcus	0	0.01787	0	0	0	0.00819	0	0	0.87267	0	0	0.01266	0	0	0	0.03202	0.01936	0.00819	0	0	0	0.01713	0.01042	0	0	0	0	0	0	0	0	0	0	0	0	0	0	0	0	0	0	0	0	0
ACAGAGTTGGTGGGGG	0.596302003	0.67172	32	Pseudomonas	Pseudomonas	0.00463	0.02988	0	0	0	0.00926	0.00463	0	0.01726	0.00884	0	0.01852	0	0.00715	0.00589	0.05261	0.03956	0.02652	0.00589	0.01094	0.00547	0.67172	0.01684	0.0101	0.00547	0.008	0	0.00589	0.00463	0.00758	0.00547	0.00715	0.00379	0.00463	0	0	0	0	0	0	0	0	0	0
ACAGATACACTGTTGC	0.87160804	0.88317	6	Klebsiella	Klebsiella	0.00246	0.00908	0	0	0	0.00272	0	0	0.00428	0.0035	0	0.00415	0	0.00182	0.00143	0.03799	0.01271	0.88317	0.00182	0.00324	0.00143	0.00648	0.00519	0.00311	0.00182	0.00195	0	0.0022	0.00207	0.00272	0.00143	0	0.0013	0	0	0	0	0	0	0	0	0	0	0
ACAGATATATGCGAGT	0.511056131	0.57703	32	Pseudomonas	Pseudomonas	0.00634	0.03535	0.007	0.00383	0.004	0.00967	0.00567	0.00167	0.01801	0.0125	0.00317	0.01901	0.0045	0.00634	0.00467	0.07636	0.04535	0.03001	0.00417	0.01084	0.00717	0.57703	0.01884	0.01234	0.0035	0.00717	0.00534	0.00784	0.00584	0.007	0.005	0.00517	0.00534	0.006	0.00333	0	0.00417	0	0	0.00433	0	0	0	0
ACAGATCGGCGCGACA	0.601611773	0.21775	73	Vibrio	Vibrio	0.01	0.05875	0.01075	0.00925	0.00475	0.016	0.0085	0.00475	0.02825	0.021	0.00725	0.03075	0.0055	0.01	0.0075	0.12425	0.09375	0.04475	0.00825	0.0275	0.013	0.055	0.038	0.21775	0.01275	0.00825	0.01025	0.0125	0.0085	0.01225	0.00575	0.012	0.00675	0.01075	0.00625	0.00375	0.00525	0	0	0.0055	0	0	0	0
ACAGCAACCAGCGTCG	0.699901283	0.72394	40	Pediococcus	Pediococcus	0.00352	0.0214	0.00404	0.00326	0.00157	0.00548	0.00313	0.00144	0.01226	0.00705	0.00248	0.01031	0.00835	0.00483	0.00287	0.03836	0.02883	0.01774	0.00378	0.00639	0.00352	0.02048	0.01213	0.00757	0.00248	0.00261	0.00404	0.00783	0.00496	0.00561	0.00196	0.00326	0.003	0.00274	0	0	0.00235	0	0	0.00222	0	0	0	0
ACAGCACCGCCTAATA	0.535699797	0.61665	13	Salmonella	Salmonella	0.00615	0.03317	0.00659	0.00747	0	0.01186	0.00593	0.0033	0.01626	0.01098	0.00417	0.01757	0.00242	0.00703	0.00527	0.06942	0.61665	0.02614	0.00637	0.01186	0.00703	0.03076	0.01801	0.00989	0.00417	0.00483	0.00813	0.00703	0.00571	0.00571	0.00505	0.00505	0.00461	0.00395	0.00308	0	0.00461	0	0	0.00242	0	0	0	0
ACAGCAGGGGCTAAAT	0.642212481	0.6914	2	Staphylococcus	Staphylococcus	0.00476	0.02532	0.00449	0.00408	0.00177	0.00721	0.0034	0.00191	0.6914	0.00749	0.00259	0.01429	0.00368	0.00408	0.00177	0.05363	0.03117	0.02015	0.00395	0.00844	0.00381	0.02096	0.01334	0.00926	0.00286	0.00381	0.00381	0.00735	0.00667	0.0064	0.00272	0.00368	0.00313	0.00572	0.00204	0	0.00245	0	0	0.00218	0	0	0	0
ACAGCCACTTGTCTAT	0.955738079	0.96519	42	Cronobacter	Cronobacter	0	0.00308	0	0	0	0	0	0	0	0	0	0	0	0	0	0.01705	0.0071	0.00426	0.96519	0	0	0	0.00284	0	0	0	0	0	0	0	0	0	0	0	0	0	0	0	0	0	0	0	0	0
ACAGCCCCCTTGCTAC	0.738993711	0.81213	28	Bacillus	Bacillus	0.00592	0.01923	0	0	0	0.00542	0	0	0.01282	0.81213	0	0.01627	0	0	0	0.03748	0.02761	0.01036	0	0.00542	0	0.01972	0.00937	0.00542	0	0	0	0.00542	0	0	0	0.00542	0	0	0	0	0	0	0	0	0	0	0	0
ACAGCGCGATTCCCCT	0.98204343	0.99223	10	Salmonella	Salmonella	0	0	0	0	0	0	0	0	0	0	0	0	0	0	0	0.00452	0.99223	0.00311	0	0	0	0	0	0	0	0	0	0	0	0	0	0	0	0	0	0	0	0	0	0	0	0	0	0
ACAGCGGACTTTTACG	0.584063745	0.66667	5	Escherichia	Escherichia	0.00568	0.0284	0	0.00786	0.00524	0.0083	0	0	0.01354	0.01267	0.00481	0.01485	0	0.00612	0.00524	0.66667	0.03976	0.02752	0.00612	0.01398	0.00612	0.02359	0.01616	0.01573	0.00655	0.00874	0	0.00655	0.00437	0.00568	0.00437	0.00699	0	0.00481	0	0.00568	0.00524	0	0	0	0	0	0	0
ACAGCGTAATGCGGGA	0.779422128	0.84249	37	Brucella	Brucella	0	0.01793	0	0	0	0	0	0	0.00648	0.00458	0	0.00877	0	0	0	0.0286	0.02365	0.01449	0	0.00953	0.0042	0.00877	0.00839	0.00648	0.00381	0.00381	0	0.00686	0	0	0	0	0.84249	0	0	0	0	0	0	0	0	0	0	0
ACAGCGTGTCCCGTTA	0.690863293	0.74946	12	Escherichia	Escherichia	0.00435	0.02007	0.00435	0.00339	0.00314	0.00605	0.00266	0	0.00943	0.00846	0.00242	0.01572	0.00242	0.00314	0.00363	0.74946	0.03168	0.01983	0.00459	0.00677	0.00435	0.01911	0.01088	0.00726	0.00363	0.00339	0.00314	0.00532	0.0029	0.00387	0.0029	0.0058	0	0.00532	0	0.00701	0.00266	0	0	0	0	0	0	0
ACAGCTGGGTGAAATT	0.672497063	0.72979	15	Mycobacterium	Mycobacterium	0.00549	0.72979	0.00343	0.00425	0.00233	0.00535	0.00357	0.00165	0.0118	0.00741	0.00329	0.01208	0	0.00398	0.00274	0.05256	0.03362	0.02072	0.00261	0.00823	0.00508	0.01702	0.01166	0.00672	0.00357	0.00316	0.00439	0.00521	0.00384	0.00329	0.00274	0.00288	0.00329	0.00247	0.00151	0	0.00206	0	0	0.00151	0	0	0	0
ACAGGCTGCCTCCTCT	0.623129898	0.68947	5	Escherichia	Escherichia	0.00629	0.02201	0.00453	0.00415	0.00302	0.00742	0.0039	0.00214	0.01346	0.00868	0.00264	0.01383	0.00226	0.00528	0.00226	0.68947	0.03974	0.02402	0.00415	0.00818	0.00402	0.02427	0.01912	0.01031	0.00491	0.00641	0.0034	0.00729	0.00402	0.00516	0.00377	0.00566	0.00365	0.00365	0.00214	0.00503	0.00252	0	0	0.00151	0	0	0	0
ACAGGGCATGGTAAGC	0.683163177	0.73542	18	Streptococcus	Streptococcus	0.00623	0.01522	0.00312	0.0066	0.0022	0.00733	0.00367	0.00238	0.01357	0.01008	0.00293	0.73542	0	0.00513	0.00275	0.04804	0.02402	0.01448	0.00238	0.00807	0.00568	0.01962	0.01228	0.00733	0.00403	0.00293	0.00495	0.00458	0.0033	0.00385	0.00312	0.00532	0.0033	0.0033	0	0	0	0	0	0.00183	0	0	0	0
ACAGGGGGAATGCTAA	0.898309859	0.94885	10	Salmonella	Salmonella	0	0.00828	0	0	0	0	0	0	0.00473	0	0	0.00503	0	0	0	0.01449	0.94885	0.00857	0	0	0	0.00651	0.00325	0	0	0	0	0	0	0	0	0	0	0	0	0	0	0	0	0	0	0	0	0
ACAGGTAACCGGCCTT	0.785437023	0.81733	11	Streptococcus	Streptococcus	0.00221	0.01451	0	0.00152	0.00193	0.00304	0.00221	0	0.00788	0.00511	0.00152	0.81733	0	0.00359	0.00207	0.03344	0.02238	0.01188	0.00221	0.00456	0.00359	0.01479	0.00884	0.00373	0.00276	0.00345	0.00193	0.00401	0.00193	0.00276	0.00193	0.00318	0.00221	0.00138	0	0	0.00166	0	0	0.0018	0	0	0	0
ACAGTAGACCGCTACG	0.899608866	0.60352	55	Mycoplasma	Mycoplasma	0.00607	0.03157	0	0	0	0	0	0	0.02307	0.02064	0	0.017	0	0	0	0.05464	0.05829	0.01518	0	0.0085	0	0.02732	0.017	0.01154	0	0	0	0.00729	0	0	0	0	0	0	0	0	0	0	0	0	0	0	0	0
ACAGTATGATTTGCTG	0.91536965	0.98534	35	Helicobacter	Helicobacter	0	0	0	0	0	0	0	0	0	0	0	0	0	0	0	0	0.01361	0	0	0	0	0	0	0	0	0	0	0	0	0	0.98534	0	0	0	0	0	0	0	0	0	0	0	0	0
ACAGTCCTCAGATCAG	0.855810617	0.905	34	Streptococcus	Streptococcus	0	0.01074	0	0	0	0.00302	0	0	0.00358	0.00358	0	0.905	0	0.00302	0	0.01866	0.01357	0.00811	0	0.00377	0.00245	0.00999	0.00528	0.00415	0	0	0	0.00264	0	0	0	0.00189	0	0	0	0	0	0	0	0	0	0	0	0
ACAGTCGCCAGGCAGT	0.520234987	0.51215	64	Lysinibacillus	Lysinibacillus	0.01028	0.04579	0	0	0	0.02336	0	0	0.0271	0.02056	0.51215	0.01495	0	0.01308	0	0.08318	0.07196	0.0514	0	0.01402	0	0.03832	0.0215	0.01495	0	0	0	0.01215	0.00935	0	0	0.01121	0	0	0	0	0	0	0	0	0	0	0	0
ACAGTGCTAGTTACTT	0.543487794	0.60635	32	Pseudomonas	Pseudomonas	0.00547	0.03363	0.00735	0.00641	0.00266	0.00923	0.00454	0.00172	0.01361	0.00923	0.00344	0.01799	0.00235	0.00641	0.00579	0.0771	0.04676	0.02346	0.00344	0.01079	0.00454	0.60635	0.01892	0.01267	0.00438	0.00673	0.00532	0.00766	0.005	0.00657	0.00297	0.00469	0.00344	0.00657	0.00172	0	0.00344	0	0	0.00235	0	0	0	0
ACAGTGTGCCATAGAC	0.765269312	0.81056	25	Mycobacterium	Mycobacterium	0.00348	0.81056	0.00258	0.00271	0.00232	0.00413	0.00232	0.00206	0.0071	0.0049	0.00168	0.00955	0.00194	0.00361	0.00142	0.03304	0.02116	0.012	0.00271	0.00568	0.00284	0.01458	0.00994	0.00452	0.00245	0.00271	0.00232	0.00387	0.00426	0.00206	0.00168	0.00323	0.00206	0.00284	0	0	0.00142	0	0	0	0	0	0	0
ACAGTTCTCCGCCTCG	0.660904408	0.7006	54	Leptospira	Leptospira	0.00446	0.02244	0.00507	0.00458	0.00193	0.00772	0.00446	0.00169	0.01242	0.00688	0.00374	0.01279	0.00229	0.00543	0.00241	0.05163	0.02799	0.01809	0.00386	0.00869	0.0035	0.02051	0.01484	0.007	0.00302	0.0035	0.00434	0.00495	0.00374	0.0047	0.00277	0.00314	0.00253	0.7006	0.00181	0	0.00314	0	0	0.0035	0	0	0	0
ACAGTTTCTTCACGGA	0.746984611	0.80076	25	Mycobacterium	Mycobacterium	0.00319	0.80076	0.00203	0.00407	0	0.00421	0.00247	0	0.009	0.00595	0.00247	0.00944	0	0.00392	0.00319	0.03558	0.02222	0.01176	0.00334	0.00712	0.00319	0.0167	0.01104	0.00581	0.0016	0.00305	0.00305	0.00363	0.00334	0.00349	0.00247	0.00232	0.00174	0.00334	0.00189	0	0	0	0	0	0	0	0	0
ACAGTTTTGTGCGGGA	0.586327019	0.64905	32	Pseudomonas	Pseudomonas	0.00585	0.03086	0.00468	0.00514	0.00304	0.00585	0.00561	0	0.01847	0.01146	0.00397	0.01473	0	0.00444	0.00327	0.06243	0.04022	0.02315	0.00491	0.01052	0.00514	0.64905	0.01847	0.00912	0.00397	0.00397	0.00468	0.00842	0.00491	0.00772	0.00421	0.00514	0.00281	0.00351	0.00234	0	0.00281	0	0	0.00374	0	0	0	0
ACATAAAATGAGAAGA	0.632711111	0.68775	2	Staphylococcus	Staphylococcus	0.00551	0.02431	0.00418	0.00361	0	0.00684	0.00475	0.00228	0.68775	0.01197	0.00399	0.01728	0.00399	0.0057	0.0038	0.05413	0.02564	0.02146	0.0038	0.00855	0.00456	0.02184	0.01462	0.00988	0.00494	0.00608	0.00437	0.00703	0.00456	0.00399	0.0019	0.00475	0	0.0038	0.00209	0	0.00304	0	0	0.00247	0	0	0	0
ACATACAGTGTGAGAT	0.700377562	0.78069	12	Escherichia	Escherichia	0.00496	0.02421	0	0.00321	0	0.00408	0	0	0.01225	0.00671	0.00467	0.0105	0	0.00467	0	0.78069	0.02945	0.01546	0.0035	0.00729	0.00437	0.01691	0.01225	0.00729	0.00292	0.00437	0.00525	0.00583	0	0.00437	0	0.00525	0	0.00321	0	0.00467	0	0	0	0.0035	0	0	0	0
ACATACCGATCCGACG	0.627368421	0.67253	2	Staphylococcus	Staphylococcus	0.0054	0.02394	0.00445	0.00434	0.00371	0.00646	0.00424	0.0018	0.67253	0.0089	0.00434	0.01472	0.00244	0.00657	0.00297	0.04861	0.03802	0.02023	0.0035	0.00837	0.00561	0.02341	0.01695	0.00974	0.0053	0.00498	0.00455	0.00826	0.00371	0.00466	0.00297	0.00487	0.00339	0.00445	0.00127	0	0.00254	0	0	0.00254	0	0	0	0
ACATACTCTGGCATCA	0.649605807	0.70915	15	Mycobacterium	Mycobacterium	0.00449	0.70915	0.00397	0.00542	0.00251	0.00635	0.00423	0	0.01415	0.00952	0.00291	0.01481	0.00251	0.00648	0.00317	0.04839	0.03424	0.01626	0.0041	0.01058	0.00463	0.02287	0.01415	0.00767	0.00331	0.00317	0.00397	0.00542	0.00357	0.00489	0.00304	0.00291	0.00357	0.00331	0.00238	0	0.00344	0	0	0.00132	0	0	0	0
ACATACTTATAATGTT	0.959052417	0.94098	7	Escherichia	Escherichia	0	0.00208	0	0	0	0	0	0	0.00154	0.00154	0	0.00165	0	0	0	0.94098	0.01316	0.0091	0	0	0	0.00241	0.00219	0	0	0	0	0	0	0	0	0	0	0	0	0.00834	0	0	0	0	0	0	0	0
ACATAGATGCGTTCAT	0.873587846	0.91782	33	Mycobacterium	Mycobacterium	0	0.91782	0.00223	0	0	0.00264	0.00223	0	0.00629	0.00244	0	0.00528	0	0	0	0.01725	0.01136	0.0067	0	0.00304	0.00203	0.0067	0.00588	0.00264	0	0	0	0.00223	0	0.00284	0	0	0	0	0	0	0	0	0	0	0	0	0	0
ACATAGCTTAATATCA	0.960352423	1	85	Mycobacterium	Mycobacterium	0	1	0	0	0	0	0	0	0	0	0	0	0	0	0	0	0	0	0	0	0	0	0	0	0	0	0	0	0	0	0	0	0	0	0	0	0	0	0	0	0	0	0	0
ACATAGGCCTGATGTG	0.533678756	0.66889	13	Salmonella	Salmonella	0	0.03605	0.00935	0	0	0	0.00801	0	0.01736	0.01068	0	0.0247	0	0.01001	0	0.06742	0.66889	0.03271	0	0.01268	0	0.03605	0.01402	0.01068	0	0	0.00801	0	0.00734	0.00935	0	0	0	0.00734	0	0	0.00868	0	0	0	0	0	0	0
ACATATGATATCTCAG	0.87518797	0.89355	8	Escherichia	Shigella	0	0.01048	0	0	0	0	0	0	0.00484	0	0	0	0	0	0	0.89355	0.01734	0.01411	0	0.00484	0	0.01048	0.00685	0.00484	0	0	0	0	0	0	0	0	0	0	0	0.00847	0	0	0	0	0	0	0	0
ACATCAAAAAGAATAT	0.721591512	0.74498	79	Chromobacterium	Chromobacterium	0.00333	0.02066	0.00252	0.00494	0.00138	0.00551	0.00275	0.00172	0.00884	0.00735	0.00195	0.01182	0.00218	0.00459	0.00252	0.04315	0.02536	0.01561	0.00275	0.00723	0.00333	0.01871	0.01297	0.00677	0.00241	0.00287	0.0031	0.00471	0.74498	0.00379	0.00241	0.00459	0.0023	0.00344	0.00172	0	0.00126	0	0	0.00138	0	0	0	0
ACATCAAAGACTAAAC	0.749962659	0.78205	50	Burkholderia	Burkholderia	0.00284	0.01814	0.00205	0.00252	0.00205	0.00442	0.003	0.00173	0.01009	0.00552	0.00189	0.00899	0.00205	0.00268	0.00237	0.03044	0.02933	0.01309	0.00158	0.00599	0.00426	0.01719	0.01041	0.00599	0.00252	0.00363	0.00426	0.78205	0.00315	0.003	0.00205	0.00284	0.00237	0.00315	0	0	0	0	0	0.00173	0	0	0	0
ACATCACGGATGTGTT	0.945121951	0.97186	10	Salmonella	Salmonella	0	0.00545	0	0	0	0	0	0	0	0	0	0	0	0	0	0.02224	0.97186	0	0	0	0	0	0	0	0	0	0	0	0	0	0	0	0	0	0	0	0	0	0	0	0	0	0	0
ACATCACTTACGATAG	0.55785124	0.69066	13	Salmonella	Salmonella	0.0083	0.02976	0	0.00761	0	0.009	0	0	0.01869	0.01038	0	0.01661	0	0	0	0.08581	0.69066	0.03114	0	0.01522	0.01107	0.02976	0.0173	0	0	0.00692	0	0.01038	0	0	0	0	0	0	0	0	0	0	0	0	0	0	0	0
ACATCATGTGACGCGG	0.585951134	0.63442	78	Yersinia	Yersinia	0.00538	0.02983	0.00562	0.00409	0.00363	0.0062	0.00363	0.00246	0.01392	0.00877	0.00398	0.01638	0.00316	0.00398	0.00363	0.0606	0.0441	0.02375	0.00456	0.63442	0.00445	0.02574	0.01883	0.00725	0.0048	0.00491	0.00538	0.00679	0.00445	0.0055	0.00339	0.00503	0.00363	0.00398	0.00199	0	0.00445	0	0	0.00339	0	0	0	0
ACATCCAGAGGATCCT	0.881235154	0.93762	75	Campylobacter	jejuni	0	0.00955	0	0	0	0	0	0	0.00764	0	0	0.00637	0	0	0	0.01846	0.00764	0	0	0	0	0.01146	0	0	0	0	0	0	0	0.93762	0	0	0	0	0	0	0	0	0	0	0	0	0	0
ACATCCCGCCGTTTGA	0.665274463	0.71873	14	Salmonella	Salmonella	0.00453	0.02467	0.00491	0.00365	0.00252	0.00554	0.0034	0.00151	0.00982	0.00856	0.00352	0.01372	0.00327	0.00604	0.00264	0.05449	0.71873	0.01951	0.00365	0.01032	0.0044	0.01863	0.01309	0.00793	0.00378	0.00403	0.00352	0.00579	0.0039	0.00428	0.00252	0.0039	0.00264	0.00365	0.00151	0.00189	0.00264	0	0	0.00264	0	0	0	0
ACATCGCTGATATATG	0.726498039	0.77081	12	Escherichia	Escherichia	0.00467	0.01685	0.00467	0.00283	0.0017	0.00637	0.00297	0.00156	0.00906	0.00538	0.0017	0.01048	0.00283	0.0034	0.00156	0.77081	0.03171	0.02039	0.0034	0.00736	0.00354	0.01755	0.01189	0.00481	0.00311	0.0034	0.00326	0.00524	0.0017	0.00283	0.00184	0.00283	0.00269	0.00382	0.0017	0.0058	0.00241	0	0	0	0	0	0	0
ACATCTTTTAGCCTCC	0.833691275	0.85007	6	Klebsiella	Klebsiella	0.00305	0.01179	0.0018	0.00236	0	0.00388	0	0	0.00624	0.00485	0	0.00596	0	0.00222	0.00166	0.03731	0.01761	0.85007	0.0018	0.00361	0.00194	0.01082	0.00763	0.00416	0.0018	0.00208	0.00236	0.00264	0.00166	0.0018	0	0.00153	0.0018	0.00194	0	0	0.00153	0	0	0	0	0	0	0
ACATGAAACACATTAA	0.827278521	0.85547	26	Pasteurella	Pasteurella	0.00237	0.01369	0.00224	0	0	0.00448	0.0025	0	0.00606	0.005	0	0.0079	0.00184	0.0025	0.00171	0.02198	0.01619	0.00803	0.00224	0.00461	0.00211	0.01119	0.00632	0.00329	0.00184	0.00224	0.85547	0.00369	0.00158	0.00211	0	0.00197	0	0.00224	0	0	0.00197	0	0	0	0	0	0	0
ACATGACATGCACAAG	0.841370558	0.91084	26	Pasteurella	Pasteurella	0	0.01303	0	0	0	0	0	0	0	0	0	0.00892	0	0	0	0.02743	0.02058	0	0	0	0	0.01097	0.00754	0	0	0	0.91084	0	0	0	0	0	0	0	0	0	0	0	0	0	0	0	0	0
ACATGATGTAACCCTC	0.684521655	0.70983	79	Chromobacterium	Chromobacterium	0.00443	0.0236	0.00339	0.00313	0.00209	0.00678	0.00378	0.0017	0.00952	0.00809	0.00156	0.01395	0.00222	0.00483	0.00417	0.04656	0.03326	0.01539	0.00339	0.00613	0.00352	0.02113	0.012	0.00835	0.00417	0.00456	0.00339	0.00561	0.70983	0.00574	0.00261	0.00443	0.00287	0.00391	0.00143	0	0.00417	0	0	0.00196	0	0	0	0
ACATGCGTCGGTGTGC	0.809786202	0.82824	26	Pasteurella	Pasteurella	0.00239	0.01242	0.00239	0.00274	0.00171	0.00422	0.00182	0.00148	0.00501	0.00433	0.00194	0.00695	0.00148	0.00274	0.00205	0.02952	0.01812	0.01106	0.00205	0.00444	0.00182	0.01231	0.00821	0.00433	0.00137	0.00171	0.82824	0.00296	0.00365	0.00251	0	0.00228	0	0.0016	0	0	0.0016	0	0	0.00148	0	0	0	0
ACATGCTGTCAGTCCT	0.83169512	0.8738	36	Desulfobulbus	Desulfobulbus	0.00253	0.00923	0.00217	0	0	0.00272	0	0	0.00616	0.00453	0	0.00634	0	0.00217	0	0.02118	0.01593	0.0105	0	0.00253	0.0038	0.01177	0.00706	0.00398	0	0.00253	0.00235	0	0.0029	0.0029	0	0	0	0.00253	0	0	0.8738	0	0	0	0	0	0	0
ACATGGACCAATCCAG	0.680536773	0.53379	52	Streptomyces	Streptomyces	0.00792	0.0622	0.00598	0.00568	0.00374	0.01495	0.53379	0.00224	0.02048	0.01316	0.00434	0.01495	0.00419	0.00718	0.00434	0.06145	0.04217	0.02078	0.00404	0.00927	0.00688	0.0305	0.01585	0.01017	0.00583	0.00493	0.00523	0.01047	0.00553	0.00508	0.00374	0.00583	0.00478	0.00404	0.00209	0	0.00434	0	0	0.00209	0	0.00359	0	0
ACATGTATTCACTTAG	0.900101678	0.94122	30	Acinetobacter	Acinetobacter	0	0.00585	0	0	0	0.00293	0	0	0.00452	0	0	0.00452	0	0	0	0.01596	0.0109	0.00745	0	0	0	0.00559	0.94122	0	0	0	0	0	0	0	0	0	0	0	0	0	0	0	0	0	0	0	0	0
ACATTACCCGCATCTT	0.918565271	0.93094	82	Rhodococcus	Rhodococcus	0.93094	0.00717	0.00287	0	0	0	0.00179	0	0.00323	0.00197	0	0.00377	0	0.00269	0	0.01668	0.00825	0.00556	0	0.00197	0	0.00484	0.00448	0.00341	0	0	0	0	0	0	0	0	0	0	0	0	0	0	0	0	0	0	0	0
ACATTCACTGTGTCTA	0.982981366	0.99572	69	Mycobacterium	Mycobacterium	0	0.99572	0	0	0	0	0	0	0	0	0	0	0	0	0	0.00277	0.00138	0	0	0	0	0	0	0	0	0	0	0	0	0	0	0	0	0	0	0	0	0	0	0	0	0	0	0
ACATTCCAGGAATCTT	0.670471842	0.81071	25	Mycobacterium	Mycobacterium	0	0.81071	0	0	0	0	0	0	0.01161	0.0125	0	0.01518	0	0	0	0.0625	0.03125	0.01964	0	0	0	0.02054	0.01518	0	0	0	0	0	0	0	0	0	0	0	0	0	0	0	0	0	0	0	0	0
ACATTCTGATACTCGG	0.914863922	0.95455	50	Burkholderia	Burkholderia	0	0.00628	0	0	0	0	0	0	0.0037	0	0	0	0	0	0	0.01146	0.00702	0.00554	0	0	0	0.00554	0.0048	0	0	0	0	0.95455	0	0	0	0	0	0	0	0	0	0	0	0	0	0	0	0
ACATTGCAGCCGGGTA	0.977108434	0.99366	36	Desulfobulbus	Desulfobulbus	0	0	0	0	0	0	0	0	0	0	0	0	0	0	0	0.00348	0.00245	0	0	0	0	0	0	0	0	0	0	0	0	0	0	0	0	0	0	0	0.99366	0	0	0	0	0	0	0
ACATTGGCTCTTACCA	0.835148874	0.85419	64	Lysinibacillus	Lysinibacillus	0	0.01722	0	0	0	0	0	0	0	0.01607	0.85419	0.01952	0	0	0	0.03904	0.02411	0	0	0	0	0.01493	0.01263	0	0	0	0	0	0	0	0	0	0	0	0	0	0	0	0	0	0	0	0	0
ACATTTAGCGACTCCT	0.856317093	0.91343	48	Mycoplasmopsis	Mycoplasma	0	0.01016	0	0	0	0	0	0	0.00618	0	0	0.00751	0	0	0	0.0212	0.01237	0.0106	0	0	0	0.00751	0.00618	0	0	0	0	0	0	0.00442	0	0	0	0	0	0	0	0	0	0	0	0	0	0
ACATTTATCGGTTATC	0.663560844	0.70934	22	Acinetobacter	Acinetobacter	0.0052	0.02139	0.00378	0.00437	0.00284	0.00757	0.00307	0.00189	0.01135	0.00733	0.00201	0.01383	0	0.00532	0.00496	0.04846	0.03416	0.02033	0.00355	0.0091	0.00414	0.02021	0.70934	0.00768	0.00343	0.00378	0.00319	0.00615	0.00378	0.00508	0.00331	0.00331	0.0026	0.00449	0.00177	0	0.00225	0	0	0.00189	0	0	0	0
ACATTTTAGTACTATC	0.732020651	0.74659	42	Cronobacter	Cronobacter	0.00455	0.01997	0.00265	0.00265	0.0024	0.00417	0.00215	0.00164	0.00923	0.00543	0.00215	0.01188	0.00215	0.00291	0.00228	0.04462	0.02755	0.0158	0.74659	0.00796	0.00506	0.01441	0.01289	0.00632	0.00329	0.00632	0.00341	0.00392	0.00379	0.00303	0.00215	0.00341	0.00291	0.00253	0	0.00177	0.00278	0	0	0.00228	0	0	0	0
ACCAAACTCTAATGCG	0.615146147	0.66106	46	Pelolinea	Pelolinea	0.00687	0.02487	0.00497	0.00403	0	0.00616	0.00426	0	0.01374	0.00876	0.00403	0.0154	0	0.00616	0.66106	0.05827	0.036	0.02084	0.00261	0.00805	0.00474	0.02819	0.01492	0.00711	0.00403	0.00474	0.00332	0.00711	0.00426	0.00545	0.00426	0.00734	0.00426	0.00403	0	0	0.00403	0	0	0.00284	0	0	0	0
ACCAAATCTTAATGAT	0.719646799	0.76684	16	Pseudomonas	Pseudomonas	0.00384	0.01758	0.00428	0.00325	0.00251	0.00561	0.00384	0	0.01049	0.00827	0.00207	0.01049	0	0.00399	0.00192	0.04137	0.02763	0.01729	0.00325	0.00591	0.00443	0.76684	0.01241	0.00872	0.00399	0.00399	0.00251	0.00458	0.0034	0.00369	0.00296	0.00266	0.00236	0.0031	0	0	0	0	0	0	0	0	0	0
ACCAACCGAATATTCC	0.538713911	0.63904	20	Escherichia	Escherichia	0.00753	0.03839	0.00431	0.00646	0.00359	0.00933	0.00753	0	0.02117	0.00969	0.00431	0.01686	0	0.00718	0.00538	0.63904	0.03803	0.03158	0	0.00646	0.00789	0.02691	0.01543	0.0122	0.00431	0.00538	0.00825	0.01112	0.00682	0.00933	0.00574	0.00753	0	0.00395	0	0.00753	0.00395	0	0	0	0	0	0	0
ACCAAGACTTCCCACC	0.752825333	0.22379	58	Microlunatus	Microlunatus	0.01329	0.10718	0.01436	0.00536	0.00429	0.02315	0.06817	0.00236	0.01951	0.01522	0.00386	0.01693	0	0.00836	0.00472	0.06452	0.04887	0.02186	0.003	0.0135	0.00557	0.04116	0.02036	0.00879	0.00557	0.00514	0.00429	0.01329	0.00579	0.00579	0.00429	0.00343	0.00214	0.00557	0.00236	0	0.00514	0	0	0.00322	0	0.006	0	0
ACCAATCATAAAGTAC	0.878798109	0.93186	31	Pseudomonas	Pseudomonas	0	0.00856	0	0	0	0	0	0	0.00392	0.00357	0	0.00571	0	0	0	0.01855	0.01035	0.00642	0	0.00678	0	0.93186	0.00392	0	0	0	0	0	0	0	0	0	0	0	0	0	0	0	0	0	0	0	0	0
ACCAATTACTGGTTTC	0.888686897	0.89763	8	Escherichia	Escherichia	0.00232	0.00697	0	0.0016	0	0.00261	0	0	0.00305	0.00261	0	0.00479	0	0.00145	0	0.89763	0.0135	0.0135	0.00174	0.00218	0	0.00682	0.00436	0.00247	0	0	0	0.00203	0.0016	0	0	0	0	0.0016	0	0.00987	0.00174	0	0	0	0	0	0	0
ACCACACACGAAAAGT	0.654193753	0.69468	65	Helicobacter	Helicobacter	0.00537	0.02466	0.00302	0.00336	0.00252	0.00503	0.0057	0.00201	0.0109	0.00872	0.00168	0.0099	0.00302	0.0057	0.00185	0.05117	0.03137	0.02147	0.00235	0.00587	0.00621	0.02349	0.01359	0.00738	0.00419	0.00419	0.00419	0.00621	0.00486	0.0052	0.69468	0.00403	0.00336	0.00352	0.00336	0	0.00285	0	0	0.00185	0	0	0	0
ACCACCGAGGGGTTTT	0.946655377	0.96628	7	Escherichia	Escherichia	0	0	0	0	0	0	0	0	0	0	0	0	0	0	0	0.96628	0.0071	0.00843	0	0	0	0	0	0	0	0	0	0	0	0	0	0	0	0	0	0.00488	0	0	0	0	0	0	0	0
ACCACCTTAACCAGAA	0.803744351	0.15098	63	Streptomyces	Allocatelliglobosispora	0.01187	0.12892	0.01145	0.00466	0.00679	0.13825	0.15098	0	0.02078	0.01824	0.00721	0.0246	0	0.00806	0	0.09288	0.03986	0.02248	0	0.01357	0.00509	0.0335	0.01993	0.01442	0.00594	0.00763	0.00721	0.01103	0.00721	0.00763	0.00424	0.00636	0.00763	0.00466	0	0	0.00424	0	0	0	0	0.03435	0.01399	0.01357
ACCACGCTAAGACATT	0.866242038	0.95702	44	Xylella	Xylella	0	0	0	0	0	0	0	0	0	0	0	0	0	0	0	0.0307	0.01053	0	0	0	0	0	0	0	0	0	0	0	0	0	0	0	0	0	0	0	0	0	0	0.95702	0	0	0	0
ACCACGGTTTTCGGTC	0.702264427	0.30777	55	Mycoplasma	Mycoplasma	0.00745	0.04757	0.00461	0.00887	0.00355	0.01349	0.0071	0.00603	0.03585	0.01952	0.00603	0.03195	0	0.00639	0.00923	0.11182	0.05928	0.0323	0.00639	0.01917	0.00994	0.04366	0.03017	0.02165	0.00816	0.00674	0.00639	0.01171	0.00532	0.00781	0.00426	0.011	0.00461	0.00887	0.00355	0	0.0039	0	0	0	0	0	0	0
ACCACTATGTCGTAGA	0.670554808	0.71923	2	Staphylococcus	Staphylococcus	0.00521	0.02417	0.003	0.00348	0	0.00569	0.00411	0.0019	0.71923	0.00774	0.00205	0.0109	0.00205	0.00648	0.00316	0.04377	0.03429	0.02007	0.00411	0.00806	0.00395	0.01975	0.01264	0.00758	0.00458	0.00411	0.00379	0.0049	0.00427	0.00379	0.00537	0.00474	0.00205	0.00269	0	0	0.00316	0	0	0.00237	0	0	0	0
ACCACTGCGCCGCGTA	0.817855169	0.85897	49	Corynebacterium	Corynebacterium	0.00435	0.01364	0	0	0.85897	0.0029	0	0	0.0058	0.00638	0	0.0058	0	0.00377	0	0.02409	0.01654	0.0119	0.0029	0.00406	0.00406	0.01132	0.00784	0.00464	0	0	0	0.00348	0.00377	0.0029	0	0	0	0	0	0	0	0	0	0	0	0	0	0
ACCACTGTCGTTCAAA	0.961119186	0.6866	4	Mycolicibacterium	Mycolicibacterium	0.01443	0.20619	0.6866	0.00962	0	0	0.01924	0	0	0	0	0	0	0	0	0.02612	0	0	0	0	0	0.01993	0	0	0	0	0	0	0	0	0	0	0	0	0	0	0	0	0	0	0	0	0	0
ACCACTTGCGCTATGA	0.518228146	0.12123	63	Streptomyces	Allocatelliglobosispora	0.01498	0.09722	0.01307	0.01117	0.00927	0.0687	0.07226	0.00357	0.0416	0.01997	0.00737	0.03565	0.00404	0.01379	0.00618	0.12123	0.08082	0.04374	0.00903	0.02044	0.00998	0.05562	0.03565	0.01949	0.00737	0.0107	0.01022	0.01545	0.01236	0.00951	0.00499	0.01022	0.00689	0.00998	0.00594	0	0.00737	0	0	0.00452	0	0.0164	0.00428	0.00404
ACCAGAGAGGGATTAA	0.753891656	0.77462	59	Micromonospora	Micromonospora	0.00362	0.01653	0.00465	0.00293	0	0.77462	0.00517	0.00189	0.00981	0.00689	0.00172	0.00999	0	0.00293	0.00241	0.03943	0.02359	0.01309	0.00448	0.00499	0.00327	0.01567	0.01136	0.00603	0.00362	0.00275	0.0031	0.00413	0.00293	0.00275	0.00224	0.0043	0.00172	0.00241	0	0	0	0	0	0.00207	0	0	0	0
ACCAGATAATCTTATG	0.702531646	0.15661	57	Cellulomonas	Flavimobilis	0.01624	0.15661	0.01624	0	0	0.02204	0.07077	0	0.04524	0.01508	0	0.02088	0	0	0	0.08817	0.07193	0.04292	0.01392	0.0116	0.01276	0.04408	0.02784	0.01276	0	0	0	0.01856	0	0.01392	0	0	0	0	0	0	0	0	0	0	0	0	0	0
ACCAGATGATAACTTT	0.637714952	0.65932	53	Agrobacterium	Agrobacterium	0.00559	0.02499	0.00427	0.00427	0.00362	0.00789	0.0046	0	0.01611	0.01184	0.00427	0.01644	0	0.00756	0	0.05919	0.03453	0.02072	0.00493	0.00888	0.00329	0.02894	0.01611	0.00789	0.00427	0.00559	0	0.00658	0.00427	0.00625	0	0.65932	0	0	0	0	0	0	0	0	0	0	0	0
ACCAGATTCAGCGAGC	0.690752972	0.70778	41	Mobiluncus	Mobiluncus	0.00424	0.02122	0.00354	0.00269	0.00693	0.00481	0.00255	0.70778	0.0099	0.00736	0.00198	0.01344	0.00325	0.00509	0.00297	0.04215	0.02942	0.0198	0.00339	0.00891	0.00325	0.01938	0.01513	0.00806	0.00283	0.00453	0.00467	0.00651	0.00325	0.00438	0.00198	0.00311	0.00226	0.00311	0	0	0.00255	0.00354	0.00156	0.00283	0	0	0	0
ACCAGCCGAATACCTC	0.69462051	0.72886	56	Serratia	Serratia	0.00293	0.01829	0.00466	0.00483	0.00224	0.00777	0.00276	0	0.01018	0.00777	0.00207	0.01294	0	0.00414	0.0019	0.05212	0.02951	0.01829	0.00311	0.00811	0.72886	0.01881	0.01312	0.00725	0.00224	0.00535	0.00293	0.00518	0.00224	0.00414	0.00293	0.00276	0.00155	0.0038	0	0.0019	0	0	0	0.00207	0	0	0	0
ACCAGCGCTAACCTAT	0.625396478	0.65271	79	Chromobacterium	Chromobacterium	0.00559	0.02617	0.005	0.00476	0.00274	0.00737	0.00511	0.00238	0.01618	0.00999	0.00274	0.0151	0.00416	0.00535	0.00369	0.0578	0.03342	0.02176	0.00369	0.01166	0.00488	0.02295	0.0151	0.00928	0.00369	0.00428	0.00381	0.00725	0.65271	0.00547	0.00321	0.00428	0.00167	0.00369	0.00214	0	0.00381	0	0	0.00321	0	0	0	0
ACCAGGCATCTGTCCT	0.723895582	0.85348	0	Escherichia	Escherichia	0	0.01596	0	0	0	0	0	0	0.0171	0.00798	0	0.00684	0	0	0	0.85348	0.02338	0.0171	0	0	0	0.02052	0.01254	0.00741	0	0	0	0.0057	0	0	0	0.00627	0	0	0	0.0057	0	0	0	0	0	0	0	0
ACCAGGCGAACCTGGC	0.521996151	0.1085	57	Cellulomonas	Flavimobilis	0.01401	0.1085	0.01311	0.01108	0.00746	0.0208	0.03391	0.00497	0.02599	0.01944	0.00678	0.03052	0.00656	0.01221	0.00429	0.10646	0.06894	0.04656	0.00656	0.01582	0.01198	0.05244	0.03187	0.02012	0.0061	0.01198	0.00746	0.01876	0.00972	0.00972	0.00542	0.01062	0.00814	0.00565	0.00226	0.00226	0.00497	0	0	0.00339	0	0.00226	0	0
ACCAGGGTGTGGACGT	0.888959796	0.89157	8	Escherichia	Escherichia	0.00155	0.00718	0.00177	0.00122	0	0.00232	0.00133	0	0.00309	0.00365	0	0.00486	0	0.00177	0	0.89157	0.0136	0.01006	0.00133	0.00287	0.00177	0.00619	0.00531	0.00287	0.00166	0	0	0.00221	0.00155	0.00166	0.00111	0.00111	0.00111	0.00133	0	0.00718	0	0	0	0	0	0	0	0
ACCAGGTCTGTCTTGA	0.546046046	0.59608	3	Klebsiella	Klebsiella	0.00537	0.03033	0.0059	0.0059	0.00322	0.00939	0.00644	0	0.01637	0.0102	0.00483	0.01852	0.00429	0.00886	0.00376	0.06871	0.05046	0.59608	0.00429	0.01235	0.00376	0.03033	0.01879	0.01288	0.00671	0.00429	0.0051	0.00939	0.0051	0.00698	0.00322	0.00644	0.00429	0.00644	0	0	0.00564	0	0	0	0	0	0	0
ACCAGGTTACATTATA	0.535012594	0.15394	61	Gilliamella	Gilliamella	0.01157	0.07407	0.02315	0	0	0.02315	0	0	0.04745	0.02199	0	0.03588	0	0.01505	0.01273	0.15394	0.12616	0.0463	0	0.03241	0.01157	0.04861	0.04051	0.02778	0	0.01389	0	0.02199	0	0	0	0.01157	0	0.01389	0	0	0	0	0	0.01157	0	0	0	0
ACCAGTAAGGCTCCCC	0.694273128	0.73551	37	Brucella	Brucella	0.00582	0.02235	0.00512	0.00326	0	0.00559	0.00349	0	0.01281	0.00838	0.00233	0.01141	0	0.00489	0	0.04214	0.02654	0.01793	0.00442	0.00536	0.00396	0.017	0.01281	0.00675	0.00373	0.00349	0.00442	0.00629	0.00256	0.00512	0	0.00349	0.73551	0.00279	0	0	0.00396	0	0	0.00256	0	0	0	0
ACCAGTATTACGACTC	0.521959261	0.25843	47	Microbacterium	Microbacterium	0.01161	0.07797	0.01088	0.00885	0.00461	0.01751	0.0188	0.00387	0.02931	0.02304	0.00608	0.02728	0.00498	0.007	0.0059	0.10194	0.07318	0.04111	0.00737	0.01825	0.01106	0.05014	0.02636	0.01733	0.00811	0.0094	0.00793	0.01253	0.00995	0.0094	0.00516	0.00848	0.00461	0.00664	0.0035	0	0.00553	0	0	0.00442	0	0	0	0
ACCAGTCTTCGGTACT	0.704551107	0.75886	28	Bacillus	Bacillus	0.00423	0.01983	0	0.00423	0	0.00687	0.00344	0	0.00978	0.75886	0	0.01163	0	0.00264	0.0037	0.04548	0.0275	0.01692	0.00291	0.00873	0.00449	0.01692	0.01348	0.00925	0	0.00344	0.00264	0.00635	0.00264	0.00423	0.00291	0.00291	0	0.00317	0	0	0	0	0	0	0	0	0	0
ACCATAGTTTGGTCCC	0.527683817	0.58177	22	Acinetobacter	Acinetobacter	0.0067	0.03255	0.00479	0.00709	0.00268	0.00881	0.00632	0.00326	0.01398	0.0134	0.00326	0.01934	0.00364	0.00766	0.00326	0.072	0.04921	0.0247	0.00517	0.01111	0.00747	0.02662	0.58177	0.01053	0.00613	0.0067	0.00632	0.00843	0.00651	0.00632	0.00498	0.00517	0.00421	0.0067	0	0	0.00421	0	0	0.00479	0	0	0	0
ACCATATGACGAGGGA	0.850531705	0.89913	17	Staphylococcus	Staphylococcus	0.00253	0.01097	0.00295	0	0	0	0	0	0.89913	0.00127	0.00232	0.0057	0	0	0	0.02216	0.01667	0.00823	0	0.00401	0	0.00886	0.00549	0.00401	0	0.00232	0	0.00253	0	0	0	0	0	0	0	0	0	0	0	0	0	0	0	0
ACCATCACGATCAACG	0.895981087	0.95455	10	Salmonella	Salmonella	0	0.00834	0	0	0	0	0	0	0.005	0	0	0	0	0	0	0.01084	0.95455	0.00626	0	0	0	0.00751	0.00751	0	0	0	0	0	0	0	0	0	0	0	0	0	0	0	0	0	0	0	0	0
ACCATCGAGGCCATTG	0.614981273	0.6746	24	Campylobacter	jejuni	0.0041	0.02708	0.00369	0	0	0.00657	0	0	0.01395	0.0119	0.00533	0.01764	0	0.00739	0.0041	0.06237	0.0316	0.02052	0.00574	0.00944	0.0041	0.02913	0.01682	0.00862	0	0.00533	0.00492	0.00903	0.00451	0.6746	0	0	0	0.00616	0	0	0	0	0	0.00451	0	0	0	0
ACCATCTTCTCGTACA	0.852265266	0.55469	4	Mycolicibacterium	Mycolicibacterium	0	0.35992	0.55469	0.00388	0	0	0	0	0.006	0.00353	0	0.006	0	0	0	0.02152	0.01059	0.00917	0	0.00494	0	0.00741	0.00812	0.00353	0	0	0	0	0	0	0	0	0	0	0	0	0	0	0	0	0	0	0	0
ACCATGAGCTCCTGAG	0.583966245	0.52662	64	Lysinibacillus	Lysinibacillus	0.00859	0.03778	0	0	0.00572	0.0063	0.00572	0	0.02633	0.0269	0.52662	0.02576	0	0	0.00687	0.08987	0.04179	0.03205	0.00572	0.00916	0.00916	0.02919	0.01946	0.00973	0.00859	0.00916	0	0.01374	0.00572	0.00916	0.00801	0.00859	0	0	0	0	0.0063	0	0	0.00572	0	0	0	0
ACCATGATTCTGTGCC	0.898726501	0.9357	46	Pelolinea	Pelolinea	0	0.00714	0	0	0	0.00231	0	0	0.00231	0.00315	0	0.00441	0	0	0.9357	0.01387	0.00904	0.00588	0	0	0	0.00483	0.00378	0.00252	0	0	0	0.00252	0	0	0	0	0	0.00231	0	0	0	0	0	0	0	0	0	0
ACCATGGTTTACTTGC	0.915159426	0.58739	19	Vibrio	Vibrio	0.0084	0.02353	0	0	0	0	0	0	0.02437	0.01008	0	0.02185	0	0	0	0.09496	0.05714	0.01849	0	0.01345	0.01008	0.02941	0.01849	0.58739	0.01681	0	0	0.01176	0	0	0	0	0	0	0	0	0	0	0	0	0	0	0	0
ACCATTACAGCCATGC	0.831942789	0.86466	11	Streptococcus	Streptococcus	0.0022	0.01155	0.00238	0.00202	0	0.00293	0	0	0.00807	0.0055	0	0.86466	0	0.00422	0	0.02751	0.01852	0.0088	0	0.00403	0.00183	0.00807	0.00642	0.00679	0.00238	0.00293	0	0.00385	0	0	0	0.00257	0	0	0	0	0.00183	0	0	0	0	0	0	0
ACCATTAGCTATCGAC	0.948318701	0.58869	43	Paenibacillus	Paenibacillus	0	0.04434	0	0	0	0	0	0	0.01682	0.0841	0	0	0	0	0	0.06881	0.02752	0.02752	0	0	0	0.04128	0	0	0	0	0	0	0	0	0	0	0	0	0	0	0	0	0	0	0	0	0	0
ACCATTTATGCCACAT	0.916953267	0.91565	8	Escherichia	Escherichia	0.00209	0.00553	0	0	0	0.00156	0	0	0.00313	0.00156	0	0.00396	0	0.00136	0	0.91565	0.01074	0.00751	0	0.00146	0	0.00573	0.00344	0.0025	0.00115	0.00146	0.00125	0	0.00156	0.00115	0	0.00188	0	0	0	0.00688	0	0	0	0	0	0	0	0
ACCCAAATGGAGGGAT	0.855143031	0.89129	8	Escherichia	Escherichia	0	0.01548	0	0	0	0.00387	0	0	0	0.00387	0	0.00677	0	0	0	0.89129	0.01645	0.00968	0	0.00387	0.00323	0.00871	0.00613	0.00355	0	0	0	0	0	0.00387	0	0	0	0	0	0.01	0	0	0	0	0	0	0	0
ACCCAAGGGCGTGGTA	0.838722716	0.90321	31	Pseudomonas	Pseudomonas	0	0.00955	0	0	0	0.00521	0	0	0	0.00434	0	0.00608	0	0	0	0.02127	0.02344	0.01345	0	0	0	0.90321	0.00825	0.00434	0	0	0	0	0	0	0	0	0	0	0	0	0	0	0	0	0	0	0	0
ACCCACCAGTTGGCCT	0.930958984	0.96187	69	Mycobacterium	Mycobacterium	0	0.96187	0	0.0018	0	0	0	0	0.00225	0	0	0.00315	0	0	0	0.01141	0.0048	0.0033	0	0.00165	0	0.00435	0.00165	0.00165	0	0	0	0.0015	0	0	0	0	0	0	0	0	0	0	0	0	0	0	0	0
ACCCACTCTATTACAG	0.69541165	0.76448	12	Escherichia	Escherichia	0.00388	0.02331	0	0.00424	0	0.00706	0	0	0.01165	0.00636	0	0.01518	0	0.00459	0	0.76448	0.03107	0.02578	0.00388	0.00671	0.00424	0.01907	0.01801	0.00636	0.00353	0	0	0.00494	0.00353	0.00388	0.00353	0	0	0.00459	0	0.00777	0	0	0	0	0	0	0	0
ACCCACTTAGGGATAG	0.655478907	0.70195	22	Acinetobacter	Acinetobacter	0.00392	0.02142	0.00392	0.00616	0.00238	0.00602	0.00336	0.0014	0.01274	0.00896	0.00294	0.01134	0.00294	0.00588	0.00336	0.04788	0.03766	0.0217	0.00392	0.00728	0.00602	0.01988	0.70195	0.007	0.00294	0.00476	0.00434	0.00546	0.00378	0.00364	0.00336	0.00294	0.00196	0.0042	0.0014	0	0.0028	0	0	0.00238	0	0	0	0
ACCCAGATCCGGTGTT	0.715174867	0.79775	25	Mycobacterium	Mycobacterium	0	0.79775	0	0.00482	0	0.00579	0	0	0.01318	0.00579	0	0.009	0	0.00547	0.00322	0.0463	0.0209	0.01768	0	0.00804	0.00322	0.01672	0.01286	0.00675	0	0.00386	0	0.00547	0	0	0	0.0045	0.00354	0.0045	0	0	0	0	0	0	0	0	0	0
ACCCAGCCGGACGTTG	0.697488269	0.72398	41	Mobiluncus	Mobiluncus	0.00359	0.02093	0.00478	0.00478	0.00778	0.00419	0	0.72398	0.01077	0.01017	0	0.01495	0	0.00329	0	0.0302	0.03589	0.01794	0.00389	0.00897	0.00419	0.02452	0.01226	0.00807	0.00329	0.00478	0.00568	0.00299	0.00478	0.00508	0	0.00389	0.00329	0.00508	0	0	0	0.00419	0	0	0	0	0	0
ACCCAGGCGCACAAAT	0.797241893	0.82717	46	Pelolinea	Pelolinea	0.00385	0.01361	0.00282	0.0018	0.00141	0.00372	0.0027	0.00141	0.00758	0.00488	0.00141	0.00796	0	0.00218	0.82717	0.02812	0.0199	0.00886	0.00167	0.00398	0.0027	0.0131	0.00912	0.00437	0.00154	0.00141	0.00244	0.00372	0.00167	0.00244	0.00167	0.00218	0.00128	0.00231	0.00141	0	0	0	0	0.00128	0	0	0	0
ACCCAGGTTTGGCCAC	0.897052222	0.93801	10	Salmonella	Salmonella	0	0.00684	0	0	0	0.00202	0	0	0.00326	0.00264	0	0.00404	0	0	0	0.01289	0.93801	0.00699	0	0.00342	0	0.00637	0.00497	0.00264	0	0.00171	0	0.00233	0	0	0	0	0	0	0	0.00171	0	0	0	0	0	0	0	0
ACCCATAGGGGAAAGA	0.811720143	0.85513	49	Corynebacterium	Corynebacterium	0.00329	0.01151	0	0.00399	0.85513	0.00282	0.00258	0	0.00751	0.00376	0	0.00728	0.00235	0.00235	0	0.03076	0.0155	0.01174	0	0.0047	0.00258	0.01127	0.00587	0.00305	0	0	0.00282	0.00235	0.00305	0.00282	0	0	0	0	0	0	0	0	0	0	0	0	0	0
ACCCATCCGCTCGACT	0.73372458	0.59776	52	Streptomyces	Streptomyces	0.00774	0.05947	0.00468	0.00489	0.00326	0.01527	0.59776	0.00224	0.01242	0.00774	0.00244	0.01589	0.00305	0.00835	0.00204	0.05621	0.03707	0.01813	0.00428	0.00876	0.00448	0.02546	0.01283	0.00794	0.00407	0.00448	0.00407	0.00835	0.0057	0.00407	0.00305	0.00611	0.00346	0.00367	0.00265	0	0	0	0	0.00265	0	0	0	0
ACCCATGCAATGTCGG	0.62319236	0.69211	15	Mycobacterium	Mycobacterium	0.00556	0.69211	0.00468	0.00585	0.00322	0.00439	0.00614	0	0.01316	0.0076	0	0.01462	0	0.00585	0.00556	0.06053	0.03246	0.0193	0.00556	0.01053	0.00556	0.02251	0.01608	0.00936	0.0038	0	0.00673	0.00643	0.00468	0.00468	0.00292	0.00351	0.00263	0.00468	0	0	0.00468	0	0	0.00292	0	0	0	0
ACCCATTCCAAGCACT	0.988251041	0.96424	7	Escherichia	Escherichia	0	0	0	0	0	0	0	0	0	0	0	0	0	0	0	0.96424	0.00589	0.00513	0	0	0	0.00226	0	0	0	0	0	0	0	0	0	0	0	0	0	0.00754	0	0	0	0	0	0	0	0
ACCCATTCTAACATCT	0.59688196	0.62193	42	Cronobacter	Cronobacter	0.00646	0.02824	0.00388	0.00628	0.00369	0.00646	0.00701	0.0024	0.01348	0.01181	0.00369	0.01643	0	0.00535	0.00406	0.07236	0.03581	0.02732	0.62193	0.00886	0.00591	0.02714	0.01495	0.00868	0.00572	0.00498	0.00443	0.00683	0.00535	0.00572	0.0024	0.0048	0.0048	0.00443	0	0	0.0024	0	0	0.00203	0	0	0	0
ACCCCAATTTAATGCG	0.697360017	0.71725	51	Photobacterium	Photobacterium	0.00468	0.02465	0.00434	0.00422	0.00171	0.00491	0.00251	0.0024	0.01244	0.00662	0.00251	0.01107	0.00274	0.00479	0.00274	0.04553	0.0275	0.01552	0.00388	0.00616	0.00479	0.02054	0.01255	0.01107	0.71725	0.00445	0.00331	0.00582	0.00422	0.00342	0.00399	0.00285	0.00171	0.00308	0.0016	0	0.00217	0	0	0.00148	0	0	0	0
ACCCCATATGGCTGGT	0.663071774	0.11125	63	Streptomyces	Allocatelliglobosispora	0.01739	0.11125	0.01375	0.00769	0	0.09951	0.09749	0	0.02589	0.01901	0.00728	0.03074	0.00688	0.01052	0.00607	0.09992	0.0712	0.03803	0.0085	0.02549	0.00971	0.04854	0.03155	0.0178	0.00405	0.00809	0.0085	0.01335	0.00769	0.00809	0.00405	0.00728	0.00809	0.0085	0.00405	0	0.00566	0	0	0	0	0.02144	0.0085	0.00728
ACCCCCCGATACACTG	0.788649461	0.81649	6	Klebsiella	Klebsiella	0.00248	0.01448	0.00391	0.00183	0	0.00561	0.00261	0	0.00783	0.00652	0.00183	0.01004	0	0.00274	0.00261	0.03339	0.02152	0.81649	0.00157	0.00417	0.00261	0.012	0.00887	0.00522	0.00196	0.00248	0.00313	0.00365	0.00339	0.00274	0.0013	0.00248	0.00209	0.00222	0	0.0013	0.00157	0	0	0	0	0	0	0
ACCCCCCTACCCCCCG	0.750568878	0.78842	18	Streptococcus	Streptococcus	0.00322	0.01457	0.00322	0.00473	0	0.00511	0.00303	0.00189	0.00871	0.0053	0.00208	0.78842	0	0.0053	0.00227	0.03974	0.0212	0.01382	0.00303	0.00662	0.0036	0.01495	0.00871	0.007	0.00284	0.00265	0.00265	0.00511	0.00265	0.00341	0.00303	0.00322	0.00189	0.00265	0	0	0.00208	0	0	0	0	0	0	0
ACCCCGGCACCCCAGC	0.757920968	0.79628	17	Staphylococcus	Staphylococcus	0.00419	0.02072	0.00247	0.00296	0.0016	0.00506	0.00148	0	0.79628	0.00592	0.0016	0.01024	0.00197	0.00358	0.00234	0.03453	0.0238	0.01505	0.00358	0.00407	0.00321	0.01357	0.00666	0.00629	0.00308	0.0021	0.00345	0.00419	0.0021	0.00234	0.0016	0.00234	0	0.00197	0.00123	0	0.00234	0	0	0.00148	0	0	0	0
ACCCCGTAAGCCAAAC	0.820234869	0.85326	0	Escherichia	Escherichia	0.00286	0.01263	0	0.00238	0	0.00476	0.00262	0	0.00762	0.00262	0	0.00619	0	0.00262	0	0.85326	0.02739	0.01525	0	0.00548	0.00238	0.01048	0.00929	0.00357	0	0	0.00262	0.00357	0.00333	0	0	0.00286	0	0	0	0.00453	0	0	0	0	0	0	0	0
ACCCCGTATACGCTAC	0.614080107	0.66241	22	Acinetobacter	Acinetobacter	0.00733	0.02718	0.00544	0.00484	0.00272	0.00756	0.00425	0.00248	0.01335	0.0091	0.00402	0.01359	0.00225	0.00461	0.00225	0.05672	0.03958	0.02458	0.00402	0.0091	0.00662	0.02552	0.66241	0.00886	0.00473	0.00544	0.00425	0.00685	0.00319	0.00414	0.00295	0.0052	0.00225	0.00402	0.00189	0	0.00272	0	0	0.00142	0	0	0	0
ACCCCTAGAATATGAT	0.649568035	0.74484	12	Escherichia	Escherichia	0	0.02612	0	0.00668	0	0.00668	0	0	0.01276	0.01215	0	0.01397	0	0.00729	0	0.74484	0.03706	0.04131	0	0.00911	0.00729	0.02795	0.0164	0.01154	0	0	0	0.00668	0	0	0	0	0	0	0	0	0	0	0	0	0	0	0	0
ACCCGACCCTCTAGGT	0.965935604	0.98428	74	Vibrio	Vibrio	0	0.00238	0	0	0	0	0	0	0	0	0	0	0	0	0	0.00619	0.00302	0.00238	0	0	0	0.00159	0	0.98428	0	0	0	0	0	0	0	0	0	0	0	0	0	0	0	0	0	0	0	0
ACCCGATCAGGAGTGC	0.593461265	0.75874	12	Escherichia	Escherichia	0	0.02899	0	0	0	0	0	0	0.0179	0.01108	0	0.01364	0	0.01108	0	0.75874	0.04604	0.02984	0	0.01108	0	0.02728	0.02302	0.01108	0	0	0	0	0	0	0	0	0	0	0	0.00853	0	0	0	0	0	0	0	0
ACCCGCAGTGGGAATT	0.754824505	0.3349	73	Vibrio	Vibrio	0.00651	0.04629	0.00687	0.00651	0.00687	0.01664	0.01193	0.00362	0.02315	0.01447	0.00868	0.02423	0	0.00687	0.00542	0.10018	0.07342	0.04629	0.00832	0.03255	0.01049	0.04195	0.02821	0.3349	0.01772	0.01121	0.00868	0.0094	0.00687	0.00723	0.00506	0.00796	0.00398	0.00868	0.00434	0	0	0	0	0.00434	0	0	0	0
ACCCGCTACCGAAGGG	0.572783656	0.6206	28	Bacillus	Bacillus	0.00587	0.02897	0.00509	0.0047	0.00372	0.00822	0.0047	0.00313	0.01566	0.6206	0.00333	0.01938	0.00392	0.00568	0.00313	0.05893	0.04111	0.02662	0.00411	0.01096	0.00509	0.02643	0.0139	0.01116	0.00489	0.00626	0.00431	0.00901	0.00411	0.0045	0.00489	0.00666	0.00333	0.00489	0.00196	0	0.00489	0	0	0.00294	0	0	0	0
ACCCGCTGTATAGGAA	0.885345282	0.87529	64	Lysinibacillus	Lysinibacillus	0	0.01068	0	0	0	0	0	0	0.00648	0.02059	0.87529	0.00725	0	0	0	0.01716	0.01373	0.00915	0	0	0	0.01335	0.00725	0.0042	0	0	0	0	0	0	0	0	0	0	0	0	0	0	0	0	0	0	0	0
ACCCGGAGATTTAAAA	0.780831251	0.83878	0	Escherichia	Escherichia	0.00508	0.01598	0	0	0	0.00387	0	0	0.00799	0.00678	0	0.00775	0	0.00315	0.00266	0.83878	0.02179	0.01816	0	0.00533	0	0.0138	0.00823	0.00436	0.00315	0.00315	0	0.00508	0.00387	0.00242	0	0	0	0	0	0.00533	0.00242	0	0	0	0	0	0	0
ACCCGGCCCTGCGCAC	0.835892514	0.89962	74	Vibrio	Vibrio	0	0.01181	0	0	0	0	0	0	0.00644	0	0	0.00751	0	0	0	0.02147	0.02738	0.00805	0	0	0	0.01074	0.00644	0.89962	0	0	0	0	0	0	0	0	0	0	0	0	0	0	0	0	0	0	0	0
ACCCGTTGATACTACG	0.796909492	0.22652	43	Paenibacillus	Paenibacillus	0.015	0.0513	0.01421	0	0	0.01894	0.00947	0	0.03078	0.03236	0.01184	0.03236	0	0.01105	0.00947	0.14207	0.08682	0.04657	0	0.0221	0.00947	0.05841	0.02762	0.01815	0.01184	0.01421	0.01026	0.015	0.01026	0	0	0.01579	0	0.00789	0	0	0	0	0	0	0	0	0	0
ACCCTATCATGGCACC	0.701704093	0.74958	18	Streptococcus	Streptococcus	0.00351	0.02056	0.00485	0.00485	0.00184	0.00568	0.00351	0.00167	0.00986	0.00836	0.00301	0.74958	0.00251	0.00351	0.00301	0.04313	0.02457	0.01471	0.00267	0.00619	0.00234	0.01922	0.01237	0.00802	0.00267	0.00384	0.00418	0.00502	0.00384	0.00284	0.00167	0.00384	0.00284	0.00468	0	0	0.00251	0	0	0	0	0	0	0
ACCCTCACCCACGCCG	0.969708444	0.98096	6	Klebsiella	Klebsiella	0	0	0	0	0	0	0	0	0	0	0	0	0	0	0	0.01904	0	0.98096	0	0	0	0	0	0	0	0	0	0	0	0	0	0	0	0	0	0	0	0	0	0	0	0	0	0
ACCCTGAGGTGGGCGC	0.901616881	0.92807	41	Mobiluncus	Mobiluncus	0	0.0059	0	0	0.00619	0	0	0.92807	0	0	0	0.00501	0	0	0	0.01651	0.0112	0.00442	0	0	0	0.00796	0.00442	0.00442	0	0	0	0	0	0	0	0	0	0	0	0	0	0.0059	0	0	0	0	0	0
ACCCTGCAATTGAAGG	0.596287703	0.17759	61	Gilliamella	Gilliamella	0	0.07188	0	0	0	0.02114	0	0	0.05074	0.03171	0	0.0444	0	0	0	0.17125	0.13742	0.0592	0	0	0.02114	0.08457	0.05497	0.04228	0	0	0	0.02537	0	0	0	0	0	0	0	0	0	0	0	0	0	0	0	0
ACCCTTACTGACACAG	0.638856476	0.67247	3	Klebsiella	Klebsiella	0.00555	0.02465	0.00401	0.00447	0.00216	0.00585	0.00493	0.00185	0.01371	0.01032	0.00354	0.01433	0.00293	0.00462	0.00416	0.0721	0.02989	0.67247	0.00339	0.01001	0.00632	0.02034	0.01202	0.00632	0.0037	0.00416	0.00524	0.00863	0.00555	0.00324	0.00339	0.00431	0.00431	0.00416	0.00277	0.00169	0.00185	0	0	0.00231	0	0	0	0
ACCCTTATTATAGTCG	0.632122979	0.67215	51	Photobacterium	Photobacterium	0.00558	0.02436	0.00528	0.00382	0.00294	0.00881	0.00587	0	0.01614	0.00822	0.00499	0.01438	0	0.00675	0	0.05665	0.03581	0.02055	0.00382	0.00822	0.00528	0.02113	0.01497	0.01057	0.67215	0.00323	0	0.00822	0.00587	0.00499	0.00382	0.00499	0.00411	0.00382	0	0	0	0	0	0.00323	0	0	0	0
ACCCTTGACTCGCGTC	0.994817073	1	75	Campylobacter	Campylobacter	0	0	0	0	0	0	0	0	0	0	0	0	0	0	0	0	0	0	0	0	0	0	0	0	0	0	0	0	0	1	0	0	0	0	0	0	0	0	0	0	0	0	0	0
ACCCTTGCTTCGCTTG	0.831905415	0.86549	6	Klebsiella	Klebsiella	0	0.01291	0.00269	0.00251	0	0.00251	0	0	0.00735	0.00466	0.00179	0.00664	0	0.00233	0	0.03121	0.01668	0.86549	0.00197	0.00341	0	0.01166	0.00664	0.00305	0.00251	0	0.00179	0.00305	0.00233	0	0.00197	0.00215	0	0.00233	0	0	0	0	0	0	0	0	0	0
ACCGAACCATTGTAAA	0.921609291	0.95076	34	Streptococcus	Streptococcus	0.00143	0.00571	0	0	0	0.00186	0	0	0.00328	0.00214	0	0.95076	0	0.00157	0	0.01085	0.00728	0.00343	0	0	0	0.00385	0.00285	0.00157	0	0.00143	0	0.00143	0	0	0	0	0	0	0	0	0	0	0	0	0	0	0	0
ACCGAAGAGTCTCCTA	0.87265179	0.11469	57	Cellulomonas	Flavimobilis	0.01382	0.10285	0.01491	0.00439	0.01316	0.01754	0.06623	0.00241	0.00987	0.01491	0.00241	0.01272	0	0.00482	0.00219	0.04868	0.03355	0.0125	0.00219	0.0057	0.00285	0.02127	0.01053	0.0068	0.00439	0.00504	0.00263	0.00746	0.00263	0.00395	0.00263	0.00439	0	0.00241	0	0	0.00219	0	0	0	0	0.00307	0	0
ACCGAATAGACAGGGA	0.964109233	0.98209	27	Streptococcus	Streptococcus	0	0	0	0	0	0	0	0	0	0	0	0.98209	0	0	0	0.0113	0.00358	0	0	0	0	0.00276	0	0	0	0	0	0	0	0	0	0	0	0	0	0	0	0	0	0	0	0	0	0
ACCGACACTCGGAATG	0.52743106	0.14461	62	Escherichia	Fournierella	0.01377	0.07006	0.01078	0.01108	0.00958	0.01826	0.01347	0.00659	0.03623	0.02754	0.00838	0.04222	0.00599	0.00988	0.00659	0.14461	0.07455	0.05419	0.00988	0.03024	0.01198	0.06138	0.03263	0.02425	0.01317	0.01018	0.01078	0.01647	0.00898	0.01138	0.01018	0.01168	0.00868	0.01527	0.00479	0	0.00808	0	0	0.00539	0	0	0	0
ACCGACTAGGTCAATT	0.736887176	0.78171	36	Desulfobulbus	Desulfobulbus	0.00431	0.01861	0.0034	0.00295	0	0.00522	0	0	0.01271	0.00635	0.00227	0.01021	0.00318	0.00522	0	0.04266	0.02405	0.01203	0.0025	0.00817	0.0034	0.01316	0.00998	0.00726	0	0	0.0025	0.00567	0.00272	0.00272	0.0034	0.00295	0	0	0	0	0.78171	0	0	0	0	0	0	0
ACCGAGTCCATATGTT	0.677103718	0.34495	73	Vibrio	Vibrio	0	0.05923	0	0	0	0	0	0	0	0	0	0.0453	0	0	0	0.19861	0.12195	0.07666	0	0.0453	0	0.05923	0.04181	0.34495	0	0	0	0	0	0	0	0	0	0	0	0	0	0	0	0	0	0	0	0
ACCGATGGAGATAGAA	0.636425765	0.70311	5	Escherichia	Escherichia	0.00545	0.02542	0.00636	0.00508	0.00345	0.00672	0.00345	0.00236	0.0138	0.00853	0.00345	0.01453	0.00182	0.00472	0.00291	0.70311	0.03214	0.02579	0.00508	0.00926	0.00454	0.02379	0.01398	0.0069	0.00472	0.00599	0.00309	0.00745	0.00327	0.00436	0.00272	0.00345	0.00236	0.00345	0.00254	0.00545	0.00363	0	0	0.00236	0	0	0	0
ACCGATTATGACCCAT	0.886979511	0.95455	46	Pelolinea	Pelolinea	0	0.00994	0	0	0	0	0	0	0	0	0	0	0	0	0.95455	0.0206	0.0142	0	0	0	0	0	0	0	0	0	0	0	0	0	0	0	0	0	0	0	0	0	0	0	0	0	0	0
ACCGCACTGGAACCAA	0.536833281	0.18515	73	Vibrio	Vibrio	0.01144	0.06074	0.00666	0.00936	0.00686	0.01498	0.00915	0.00437	0.03016	0.02018	0.00707	0.03204	0.00686	0.01248	0.00603	0.14146	0.09029	0.04868	0.00957	0.02496	0.01186	0.05721	0.03641	0.18515	0.01331	0.0129	0.01103	0.01539	0.0104	0.0104	0.00666	0.01123	0.00603	0.0104	0.0052	0.0025	0.00562	0	0	0.00499	0	0	0	0
ACCGCATCGTCGCGCC	0.852452026	0.87746	77	Mycobacteroides	Mycobacteroides	0.00147	0.00882	0.00323	0.87746	0.00147	0.00338	0.00147	0	0.00397	0.00411	0	0.00455	0	0.00235	0.00206	0.02645	0.01322	0.00646	0.00147	0.0047	0	0.00926	0.00676	0.00397	0	0.00132	0.00176	0.00279	0.00147	0.00206	0	0.00176	0	0	0	0	0.00176	0	0	0	0	0	0	0
ACCGCCCAACTTATAC	0.635355512	0.73378	2	Staphylococcus	Staphylococcus	0.00737	0.03171	0	0	0	0.00811	0	0	0.73378	0.00737	0	0.0177	0	0	0	0.05383	0.03466	0.02139	0	0.00959	0	0.02434	0.01696	0.01254	0	0.00811	0	0	0	0.01032	0	0	0	0	0	0	0	0	0	0	0	0	0	0
ACCGCCCGCCCCACAC	0.776271186	0.82618	11	Streptococcus	Streptococcus	0.00281	0.0161	0	0.00511	0	0.00435	0.00281	0	0.00971	0.00486	0.00358	0.82618	0	0.00383	0	0.03323	0.01687	0.01483	0	0.00588	0.00383	0.01227	0.00818	0.00741	0	0.00307	0	0.00486	0.00281	0	0	0.00307	0	0.00307	0	0	0	0	0	0	0	0	0	0
ACCGCGGCAACACACC	0.761756138	0.5113	4	Mycolicibacterium	Mycolicibacterium	0.00443	0.30261	0.5113	0.0062	0	0.00465	0.0031	0	0.00709	0.00709	0	0.00798	0	0.00377	0.00222	0.03367	0.02082	0.01307	0.00288	0.00687	0.00399	0.01706	0.00798	0.00487	0.00332	0.0031	0.00354	0.00443	0	0.00377	0.00288	0.00288	0	0.00354	0	0	0	0	0	0	0	0	0	0
ACCGCGTGCCGCTCTT	0.891739043	0.91632	48	Mycoplasmopsis	Mycoplasma	0.0026	0.00978	0	0.00114	0	0.00135	0	0	0.00281	0.00135	0.00125	0.00416	0	0.00177	0	0.01332	0.0103	0.00624	0	0.00239	0.00167	0.00656	0.00562	0.00198	0	0.00125	0.00135	0.00146	0.00156	0.00114	0	0.00114	0	0.00114	0	0	0	0	0	0	0	0	0	0
ACCGCTAGGCCTTTGT	0.68611962	0.72828	65	Helicobacter	Helicobacter	0.00681	0.02129	0	0.00392	0.00273	0.00613	0.00528	0	0.01244	0.00647	0.00221	0.01193	0.00256	0.00324	0.00358	0.04497	0.03186	0.01533	0.0046	0.00988	0.00256	0.01925	0.0121	0.00647	0.00256	0.00511	0.00443	0.00375	0.00392	0.0029	0.72828	0.00477	0.00187	0.00324	0	0	0.00307	0	0	0	0	0	0	0
ACCGCTAGTCTTGCCC	0.643217158	0.68623	2	Staphylococcus	Staphylococcus	0.00555	0.02289	0.00453	0.00419	0.00147	0.00635	0.00408	0.00261	0.68623	0.00873	0.00227	0.01643	0.00261	0.00827	0.00306	0.05269	0.03241	0.01949	0.00408	0.00929	0.00533	0.02187	0.0136	0.00884	0.00374	0.00419	0.00283	0.00601	0.00374	0.00453	0.00238	0.00612	0.00295	0.00385	0.00261	0	0.00385	0	0	0.00238	0	0	0	0
ACCGCTGCGCAGGCAT	0.928064699	0.90309	64	Lysinibacillus	Lysinibacillus	0	0.00646	0	0	0	0.00222	0	0	0.00626	0.01878	0.90309	0.00485	0	0.00283	0	0.01312	0.00787	0.00525	0	0.00323	0	0.00707	0.00363	0	0	0	0	0.00222	0	0	0	0	0	0	0	0	0	0	0	0	0	0	0	0
ACCGCTGGCGCGTATC	0.955339511	0.97653	10	Salmonella	Salmonella	0	0.00218	0	0	0	0	0	0	0.00187	0	0	0.00218	0	0	0	0.00653	0.97653	0.00311	0	0	0	0.00373	0.00187	0	0	0	0	0	0	0	0	0	0	0	0	0.00202	0	0	0	0	0	0	0	0
ACCGGAAGCATGCCTA	0.555864235	0.11733	63	Streptomyces	Allocatelliglobosispora	0.01666	0.10553	0.01273	0.01065	0.00463	0.07452	0.06573	0.00393	0.02708	0.02037	0.00671	0.03379	0.00625	0.01273	0.00694	0.11733	0.08447	0.04675	0.01018	0.02245	0.01342	0.05647	0.03587	0.01412	0.00833	0.01296	0.01088	0.0162	0.01088	0.00903	0.00463	0.01296	0.00671	0.00926	0.00486	0	0.00694	0	0	0.00555	0	0.01574	0.00926	0.00717
ACCGGACTGCGTTATG	0.606233371	0.68189	2	Staphylococcus	Staphylococcus	0.00587	0.03269	0.00461	0	0	0	0.00629	0	0.68189	0.00964	0.00503	0.01593	0	0.00461	0.00419	0.05239	0.0394	0.0197	0.00629	0.00838	0.00587	0.03101	0.01718	0.01132	0.00754	0	0.00587	0.00796	0.00419	0.00545	0	0	0	0.00545	0	0	0	0	0	0	0	0	0	0
ACCGGCCGGAAAGGAT	0.917937992	0.93884	74	Vibrio	Vibrio	0.00126	0.00654	0	0.00151	0	0.00151	0	0	0.00201	0.00189	0	0.00264	0	0.00176	0	0.01347	0.0068	0.00453	0	0.00164	0.00138	0.00478	0.0044	0.93884	0	0.00164	0	0.00176	0	0	0	0	0	0.00126	0	0	0	0	0	0	0	0	0	0
ACCGGGACCATCCATA	0.858453633	0.88068	11	Streptococcus	Streptococcus	0.0013	0.01028	0.00325	0.00143	0.00143	0.00273	0	0	0.00586	0.00325	0	0.88068	0	0.00325	0	0.01887	0.01522	0.00742	0.00169	0.00416	0.00273	0.00937	0.00586	0.00338	0.00169	0.00273	0.00156	0.00299	0.00156	0.00182	0	0.00182	0	0.00156	0	0	0.00143	0	0	0	0	0	0	0
ACCGGGTCGGTTGATT	0.923287136	0.96227	10	Salmonella	Salmonella	0	0.00649	0	0	0	0	0	0	0.00223	0.00264	0	0.00264	0	0	0	0.0071	0.96227	0.00609	0	0.00325	0	0.00467	0.00223	0	0	0	0	0	0	0	0	0	0	0	0	0	0	0	0	0	0	0	0	0
ACCGGTACAAGGATAC	0.718528083	0.73126	45	Porphyromonas	Porphyromonas	0.00399	0.01935	0.00422	0.00411	0.00211	0.00633	0.00258	0.00152	0.01279	0.00786	0.00246	0.01196	0.00211	0.00317	0.00352	0.04199	0.02745	0.01525	0.00375	0.00774	0.00282	0.01689	0.01032	0.00762	0.00223	0.00293	0.00328	0.00481	0.00246	0.00457	0.00258	0.00328	0.00258	0.00387	0.73126	0	0.00211	0	0	0.00164	0	0	0	0
ACCGGTATCCATGCCA	0.718015145	0.7685	18	Streptococcus	Streptococcus	0.00357	0.01913	0.00442	0.00421	0.00273	0.00568	0.00336	0	0.00967	0.00631	0.00252	0.7685	0	0.00315	0.00357	0.04626	0.02187	0.0143	0.00378	0.00526	0.00421	0.01577	0.01093	0.00652	0	0.00315	0.00547	0.00442	0.00336	0.00463	0.00273	0.00421	0	0.00336	0	0	0.00231	0	0	0	0	0	0	0
ACCGGTGAAATAACTT	0.9666919	1	30	Acinetobacter	Acinetobacter	0	0	0	0	0	0	0	0	0	0	0	0	0	0	0	0	0	0	0	0	0	0	1	0	0	0	0	0	0	0	0	0	0	0	0	0	0	0	0	0	0	0	0	0
ACCGGTTGGATCAAGC	0.737913486	0.81449	17	Staphylococcus	Staphylococcus	0.00381	0.01214	0	0	0	0.00485	0	0	0.81449	0.00763	0	0.01179	0	0	0	0.04473	0.02427	0.01734	0	0.00624	0	0.01838	0.00936	0.00589	0	0	0	0.00416	0.00451	0.00451	0	0	0	0.0052	0	0	0	0	0	0	0	0	0	0
ACCGTAAGTACATTTA	0.972139673	0.96698	7	Escherichia	Escherichia	0	0	0	0	0	0	0	0	0	0	0	0	0	0	0	0.96698	0.00835	0.01025	0	0	0	0	0	0	0	0	0	0	0	0	0	0	0	0	0	0.00455	0	0	0	0	0	0	0	0
ACCGTCAATTTCCCCT	0.905052265	0.98034	10	Salmonella	Salmonella	0	0	0	0	0	0	0	0	0	0	0	0	0	0	0	0.01966	0.98034	0	0	0	0	0	0	0	0	0	0	0	0	0	0	0	0	0	0	0	0	0	0	0	0	0	0	0
ACCGTCACTGAAATTG	0.858745074	0.89085	8	Escherichia	Escherichia	0	0.01042	0	0.00205	0	0.00316	0	0	0.00553	0.00332	0	0.00458	0	0.00316	0.0019	0.89085	0.01516	0.01264	0.00158	0.00347	0.00269	0.00916	0.00363	0.00347	0	0.00174	0.00158	0.00205	0	0.0019	0	0.00269	0	0	0	0.00474	0	0	0	0	0	0	0	0
ACCGTCAGAATTTCGG	0.625399361	0.67489	1	Streptococcus	Streptococcus	0.00464	0.02553	0.0038	0.00422	0.00274	0.00675	0.00359	0.00295	0.01308	0.01034	0.00316	0.67489	0.00295	0.00443	0.00232	0.05359	0.03692	0.02004	0.00316	0.0116	0.00485	0.02722	0.0135	0.01013	0.00422	0.00401	0.00338	0.00717	0.00591	0.00527	0.00401	0.00549	0.00338	0.00443	0	0	0.00274	0	0	0.00232	0	0	0	0
ACCGTCCCTTACTTTT	0.718774344	0.74395	79	Chromobacterium	Chromobacterium	0.00436	0.01899	0.00225	0.00352	0	0.00619	0.00281	0	0.00929	0.00689	0.00169	0.00971	0.00225	0.00324	0.0045	0.04319	0.0249	0.01998	0.00324	0.00633	0.00492	0.01632	0.01407	0.00647	0.00394	0.00549	0.00253	0.00774	0.74395	0.00394	0.00141	0.00324	0.00141	0.00352	0.00155	0	0.00253	0	0	0.00141	0	0	0	0
ACCGTCGGTGATGCAA	0.970647098	0.98834	71	Bacillus	Bacillus	0	0.00257	0	0	0	0	0	0	0	0.98834	0	0	0	0	0	0.006	0.00274	0	0	0	0	0	0	0	0	0	0	0	0	0	0	0	0	0	0	0	0	0	0	0	0	0	0	0
ACCGTCTCACAAACCC	0.857225938	0.91244	21	Yersinia	Yersinia	0	0.01361	0	0	0	0	0	0	0.00402	0.00433	0	0.0065	0	0	0	0.01856	0.01083	0.00835	0	0.91244	0	0.01021	0.00681	0	0	0	0	0	0	0.0034	0	0	0	0	0	0	0	0	0	0	0	0	0	0
ACCGTCTCGCTACCTA	0.618636861	0.68505	5	Escherichia	Escherichia	0.0054	0.02391	0.00527	0.00617	0.00244	0.00643	0.00411	0.0018	0.01324	0.01016	0.00244	0.01633	0.00373	0.00553	0.00411	0.68505	0.03895	0.02545	0.00527	0.00874	0.00411	0.02211	0.01504	0.01208	0.00334	0.00411	0.00437	0.00668	0.00514	0.00463	0.00476	0.00437	0.00193	0.0036	0.00231	0.00694	0.0027	0	0	0.00206	0	0	0	0
ACCGTGACATCGTTAT	0.570062451	0.65556	20	Escherichia	Escherichia	0.00671	0.03061	0.00692	0.00566	0.00335	0.00922	0.00503	0.00252	0.01468	0.01027	0.00273	0.013	0.00294	0.00734	0.00377	0.65556	0.04088	0.02621	0.00629	0.01237	0.00335	0.026	0.0174	0.00964	0.00461	0.00419	0.00545	0.00671	0.00629	0.00461	0.00356	0.00524	0.00377	0.0044	0.00231	0.00587	0.00294	0	0	0.00398	0	0	0	0
ACCGTGCAACTCTCAC	0.676238492	0.70205	56	Serratia	Serratia	0.00392	0.02054	0.00554	0.00369	0.00254	0.00808	0.00369	0	0.01119	0.00762	0.00277	0.01419	0.00335	0.00519	0.00196	0.04396	0.03369	0.02181	0.00427	0.00958	0.70205	0.01985	0.01396	0.00796	0.00369	0.0045	0.00346	0.00392	0.00427	0.00531	0.00335	0.00427	0.00173	0.003	0.00173	0.00196	0.00219	0	0	0.00242	0	0	0	0
ACCGTGCATCGCGATC	0.924992154	0.95145	69	Mycobacterium	Mycobacterium	0	0.95145	0	0.00118	0	0.00193	0	0	0.00257	0.00193	0	0.00354	0	0	0	0.01179	0.00707	0.00461	0	0.00204	0	0.00236	0.00193	0.0015	0.00182	0	0.00118	0.00171	0	0	0	0.00118	0	0	0	0	0	0	0	0	0	0	0	0
ACCGTGGCATAGTGTT	0.728138223	0.81177	0	Escherichia	Escherichia	0	0.01859	0	0.00697	0	0	0	0	0.01046	0.01123	0	0.01317	0	0.00426	0	0.81177	0.02866	0.01975	0	0.00813	0.00426	0.01665	0.01084	0.00736	0	0	0	0.00426	0.00465	0	0	0	0	0	0	0.00775	0.00387	0	0	0	0	0	0	0
ACCGTTACGCCCCGGA	0.625157709	0.66493	3	Klebsiella	Klebsiella	0.00507	0.02761	0.00614	0.004	0.00307	0.00574	0.00267	0	0.01521	0.01094	0.0032	0.01654	0.00253	0.00534	0.00333	0.06616	0.03561	0.66493	0.00373	0.00974	0.006	0.02214	0.01614	0.00987	0.0028	0.0032	0.00373	0.00654	0.00333	0.00427	0.00227	0.00387	0.0036	0.00467	0.00253	0.00147	0.0028	0	0	0.0028	0	0	0	0
ACCGTTCACCGAGTTC	0.840069284	0.85653	42	Cronobacter	Cronobacter	0.00167	0.01019	0.00259	0	0	0.00319	0	0	0.00639	0.00578	0	0.007	0	0.00228	0.00213	0.0353	0.01384	0.01202	0.85653	0.0038	0.00289	0.00958	0.007	0.00228	0.00167	0.00198	0.00228	0.00228	0.00183	0	0	0.00183	0	0.00167	0	0.00167	0	0	0	0	0	0	0	0
ACCGTTTGCATATACC	0.613621897	0.66495	1	Streptococcus	Streptococcus	0.00636	0.02651	0.00406	0.00473	0.00162	0.00825	0.00609	0.00243	0.01407	0.01042	0.00365	0.66495	0.00243	0.00555	0.00243	0.05573	0.03612	0.02543	0.00406	0.00744	0.005	0.02516	0.01488	0.00879	0.00379	0.00284	0.0046	0.00757	0.0046	0.00487	0.00392	0.0046	0.00284	0.00365	0.00176	0	0.00325	0	0	0.0023	0	0	0	0
ACCTAATTGATGCCTT	0.992047714	1	35	Helicobacter	Helicobacter	0	0	0	0	0	0	0	0	0	0	0	0	0	0	0	0	0	0	0	0	0	0	0	0	0	0	0	0	0	0	1	0	0	0	0	0	0	0	0	0	0	0	0	0
ACCTACAAGAACATTT	0.995736113	1	36	Desulfobulbus	Desulfobulbus	0	0	0	0	0	0	0	0	0	0	0	0	0	0	0	0	0	0	0	0	0	0	0	0	0	0	0	0	0	0	0	0	0	0	0	0	1	0	0	0	0	0	0	0
ACCTACAGTGCATAAC	0.618938526	0.55873	64	Lysinibacillus	Lysinibacillus	0.00758	0.03486	0.0048	0.00682	0.00354	0.01137	0.0053	0.00253	0.01945	0.02147	0.55873	0.02248	0	0.00758	0.00278	0.06441	0.04345	0.02576	0.00556	0.0101	0.00556	0.02829	0.01692	0.01111	0.00379	0.00581	0.00733	0.01061	0.00783	0.00733	0.00303	0.00682	0.00379	0.0053	0	0	0	0	0	0.00354	0	0	0	0
ACCTAGCCAATCATGA	0.716106249	0.75134	12	Escherichia	Shigella	0.00503	0.018	0.00324	0.0026	0	0.00389	0.00357	0.00211	0.01087	0.00454	0	0.00827	0.0026	0.00324	0.00308	0.75134	0.03049	0.01719	0.00341	0.00827	0.00357	0.02141	0.01314	0.00633	0.00211	0.00519	0.00454	0.00487	0.00422	0.00324	0.00243	0.00324	0.00162	0.00389	0	0.00811	0.0026	0	0	0	0	0	0	0
ACCTAGGAACTAAAGC	0.871765288	0.84142	64	Lysinibacillus	Lysinibacillus	0	0.01161	0	0.00255	0	0.00279	0	0	0.00627	0.01347	0.84142	0.00697	0	0.00395	0	0.02415	0.01765	0.01068	0.00325	0.0058	0	0.00975	0.00743	0.00418	0	0	0.00279	0.00371	0.00279	0.00255	0	0.00232	0	0	0	0	0	0	0	0	0	0	0	0
ACCTAGTCCTGCGAGT	0.603525545	0.29787	4	Mycolicibacterium	Mycolicibacterium	0.01235	0.18765	0.29787	0.00718	0.00314	0.01122	0.01616	0.00247	0.02065	0.01437	0.00426	0.02581	0.00382	0.00471	0.00629	0.07677	0.05455	0.03389	0.00718	0.01616	0.01055	0.04198	0.02738	0.01459	0.00539	0.00696	0.00584	0.01033	0.00606	0.00853	0.00404	0.0101	0.00629	0.00494	0.00269	0	0.00426	0	0	0.00292	0	0	0	0
ACCTATATTGCCGAAA	0.903367496	0.94834	68	Staphylococcus	Staphylococcus	0	0.00665	0	0	0	0	0	0	0.94834	0.00512	0	0.00614	0	0	0	0.01023	0.00921	0.00716	0	0	0	0.00614	0	0	0	0	0	0	0	0	0	0	0	0	0	0	0	0	0	0	0	0	0	0
ACCTATGCAGAGTGGT	0.722939424	0.91052	8	Escherichia	Escherichia	0	0.02297	0	0	0	0	0	0	0	0	0	0	0	0	0	0.91052	0.02539	0.02297	0	0	0	0.01693	0	0	0	0	0	0	0	0	0	0	0	0	0	0	0	0	0	0	0	0	0	0
ACCTATTCAATACCCG	0.881747357	0.91434	26	Pasteurella	Pasteurella	0	0.00794	0	0	0	0.00231	0	0	0.00376	0.00246	0	0.00404	0	0	0	0.01618	0.00924	0.00679	0	0.0039	0.00159	0.00794	0.00506	0.00404	0	0.00159	0.91434	0.00202	0.00159	0.00188	0.00144	0	0	0.00159	0	0	0	0	0	0	0	0	0	0
ACCTATTTGGAGCTAT	0.742835784	0.80336	0	Escherichia	Escherichia	0.004	0.01599	0.00346	0.00453	0	0.00586	0	0.00293	0.01146	0.00799	0	0.01013	0	0	0	0.80336	0.02238	0.01759	0	0.00373	0.0032	0.01918	0.01066	0.00533	0	0.00346	0.00293	0.0032	0.0032	0.0048	0	0.0048	0	0	0	0.00799	0.00266	0	0	0	0	0	0	0
ACCTCACAGAGGTCTC	0.555884025	0.61191	1	Streptococcus	Streptococcus	0.0062	0.02928	0.00535	0.00401	0.00279	0.00693	0.00522	0.00219	0.01725	0.00972	0.00304	0.61191	0.00377	0.00668	0.00437	0.06829	0.04131	0.0243	0.00522	0.01118	0.00644	0.02783	0.01944	0.00838	0.00498	0.00389	0.00462	0.00899	0.00401	0.00632	0.00316	0.00608	0.00389	0.00656	0.00292	0	0.00365	0	0	0.00377	0	0	0	0
ACCTCCCTAGCGCGGA	0.769108841	0.79602	19	Vibrio	Vibrio	0.00285	0.01708	0.00455	0.0038	0	0.00436	0.0019	0	0.00835	0.00626	0.00266	0.00854	0	0.00361	0.00228	0.03567	0.02296	0.01518	0.00266	0.00474	0.00417	0.01575	0.0093	0.79602	0.00266	0.00342	0.00304	0.00361	0.00285	0.00209	0.00247	0.00342	0	0.00247	0	0	0	0	0	0	0	0	0	0
ACCTCCTACTTGGTCC	0.630718954	0.63474	76	Rhodococcus	Rhodococcus	0.63474	0.03043	0.00481	0.00512	0.00279	0.00636	0.00497	0.00279	0.01444	0.01025	0.00373	0.01692	0.00295	0.00543	0.00326	0.05852	0.03524	0.02515	0.0045	0.0104	0.0059	0.02825	0.01552	0.00993	0.00373	0.00528	0.00419	0.00792	0.00373	0.00636	0.00295	0.00388	0.00202	0.00388	0.00295	0	0.0031	0	0	0.00295	0	0	0	0
ACCTCCTGTCTCGGTG	0.816445376	0.8524	6	Klebsiella	Klebsiella	0	0.01174	0	0.0025	0	0.00275	0.0025	0	0.00699	0.00325	0	0.00699	0	0.00475	0	0.0517	0.01948	0.8524	0.00275	0.00425	0.0035	0.01349	0.00749	0	0	0	0	0	0.00275	0	0	0	0	0	0	0	0	0	0	0	0	0	0	0
ACCTCCTTACAAAAAT	0.676389368	0.36842	47	Microbacterium	Microbacterium	0.01152	0.07537	0.00965	0.00747	0.00467	0.01183	0.02585	0	0.02149	0.01433	0.00467	0.02305	0.00436	0.00841	0.00374	0.08627	0.05855	0.03457	0.00623	0.0109	0.01028	0.03675	0.02647	0.0137	0.00654	0.00498	0.00747	0.01308	0.00779	0.00685	0.00467	0.00654	0.00529	0.00529	0	0	0	0	0	0.00311	0	0	0	0
ACCTCGCATTGTGATG	0.805871212	0.92374	33	Mycobacterium	Mycobacterium	0	0.92374	0	0	0	0	0	0	0	0	0	0	0	0	0	0.03652	0.01933	0.01933	0	0	0	0	0	0	0	0	0	0	0	0	0	0	0	0	0	0	0	0	0	0	0	0	0	0
ACCTCGCTCTAACTAT	0.981160139	0.98156	10	Salmonella	Salmonella	0	0	0	0	0	0	0	0	0	0	0	0	0	0	0	0.01274	0.98156	0.00386	0	0	0	0	0	0	0	0	0	0	0	0	0	0	0	0	0	0.00184	0	0	0	0	0	0	0	0
ACCTCGGACGATAAAA	0.727328244	0.78268	14	Salmonella	Salmonella	0.00445	0.01795	0.00445	0.00302	0.00238	0.00508	0.00381	0.00159	0.01144	0.00747	0.00238	0.00953	0	0.00302	0.0027	0.03685	0.78268	0.01541	0.00254	0.00683	0.00349	0.01604	0.0108	0.00667	0.00334	0.00302	0.00191	0.00524	0.00254	0.00349	0.00238	0.00349	0.00175	0.00222	0.00191	0.00159	0.00207	0	0	0.00159	0	0	0	0
ACCTCGTCCTCAGTGC	0.916733227	0.38458	58	Microlunatus	Microlunatus	0.01205	0.04916	0.02072	0	0.00578	0.02554	0.10506	0	0	0	0	0.00627	0	0	0	0.06217	0.02024	0.01446	0	0.00578	0	0.01157	0.00819	0.00482	0	0	0	0.01157	0	0.00482	0	0	0	0	0	0	0	0	0	0	0	0.01301	0	0
ACCTCTCCCGGCGAGT	0.61452514	0.66052	79	Chromobacterium	Chromobacterium	0	0.02325	0.00775	0.0048	0	0.00775	0.00701	0	0.01661	0.00886	0	0.01624	0	0.00369	0	0.05572	0.03875	0.02583	0.00849	0.01587	0.00369	0.0262	0.01734	0.00996	0	0.0059	0.00369	0.00775	0.66052	0.00627	0.00369	0.00406	0.0048	0	0	0	0.00369	0	0	0	0	0	0	0
ACCTCTGGCTTGTCTG	0.79539801	0.74229	64	Lysinibacillus	Lysinibacillus	0.00514	0.01841	0	0.00321	0	0.00471	0	0	0.01092	0.0229	0.74229	0.01284	0	0.00471	0	0.04238	0.02697	0.01263	0.00235	0.00599	0.00428	0.0167	0.01156	0.00835	0	0.00342	0.003	0.00514	0.00471	0.00428	0.00278	0.00342	0.00278	0.00257	0	0	0.00235	0	0	0	0	0	0	0
ACCTCTGTAAGCCTAG	0.864503817	0.95493	68	Staphylococcus	Staphylococcus	0	0	0	0	0	0	0	0	0.95493	0	0	0	0	0	0	0.02935	0.01363	0	0	0	0	0	0	0	0	0	0	0	0	0	0	0	0	0	0	0	0	0	0	0	0	0	0	0
ACCTGACTGTTGGGCA	0.92258559	0.96131	69	Mycobacterium	Mycobacterium	0	0.96131	0	0	0	0	0	0	0	0	0	0.00344	0	0	0	0.01166	0.01139	0.00556	0	0	0	0.00609	0	0	0	0	0	0	0	0	0	0	0	0	0	0	0	0	0	0	0	0	0	0
ACCTGAGCCGTACTGA	0.542324828	0.61325	32	Pseudomonas	Pseudomonas	0.00748	0.0295	0.00902	0.0077	0	0.01035	0.00572	0.00418	0.01805	0.01321	0.00462	0.01761	0	0.0077	0.00374	0.06538	0.03984	0.02597	0.0044	0.01079	0.00748	0.61325	0.01827	0.00792	0.00704	0.00682	0.0055	0.00704	0.0055	0.0044	0.00374	0.00528	0.00374	0.00572	0	0	0.00286	0	0	0.00396	0	0	0	0
ACCTGATCCAGTACAG	0.977777778	0.98867	31	Pseudomonas	Pseudomonas	0	0	0	0	0	0	0	0	0.00148	0	0	0.00148	0	0	0	0.00566	0.00256	0	0	0	0	0.98867	0	0	0	0	0	0	0	0	0	0	0	0	0	0	0	0	0	0	0	0	0	0
ACCTGCATTGATTGCG	0.612038304	0.69519	13	Salmonella	Salmonella	0.00674	0.02521	0	0.00645	0	0.00791	0.00498	0	0.01671	0.01114	0.0041	0.01465	0.00381	0.0085	0	0.05129	0.69519	0.01993	0.00528	0.00557	0.00586	0.02462	0.01407	0.01202	0.0041	0.00469	0.00498	0.00821	0.00615	0.00674	0.00293	0.00615	0.0044	0.00293	0	0	0.0044	0	0	0	0	0	0	0
ACCTGCGCGGGAGATA	0.865528282	0.92718	31	Pseudomonas	Pseudomonas	0	0.01032	0	0	0	0	0	0	0.00516	0	0	0.00745	0	0	0	0.01606	0.01892	0.00745	0	0	0	0.92718	0.00573	0	0	0	0	0	0	0	0	0	0	0	0	0	0	0	0	0	0	0	0	0
ACCTGGAATGGCAACC	0.628120894	0.74843	18	Streptococcus	Streptococcus	0.00943	0.02987	0	0	0	0	0	0	0.01258	0.00786	0	0.74843	0	0	0	0.05425	0.04717	0.0228	0	0	0	0.03223	0.01651	0	0	0	0	0.00865	0	0.00786	0	0	0	0	0	0	0	0	0	0	0	0	0	0
ACCTGGTGACACGTAC	0.660301101	0.70973	5	Escherichia	Escherichia	0.00558	0.02125	0.00408	0.00397	0.00215	0.00794	0.00333	0.00107	0.01137	0.00976	0.00182	0.0132	0.00268	0.00504	0.00354	0.70973	0.03541	0.0235	0.00311	0.00934	0.0059	0.02436	0.01277	0.00708	0.0029	0.00494	0.00376	0.00665	0.00418	0.00515	0.00204	0.00343	0.00322	0.00376	0	0.00547	0.00279	0	0	0	0	0	0	0
ACCTGTAACCGAGCTT	0.752477764	0.17672	66	Escherichia	Methylotetracoccus	0.01143	0.06757	0.01351	0.0104	0	0.02391	0.02079	0	0.02703	0.02495	0.01351	0.0395	0	0.01559	0	0.17672	0.13929	0.06029	0.0104	0.03846	0.01247	0.10083	0.04158	0.02807	0	0.01455	0	0.04262	0	0.01455	0	0	0	0.01767	0	0	0	0	0	0	0	0	0	0
ACCTGTTAGGAATACA	0.881507246	0.89117	8	Escherichia	Escherichia	0.00239	0.00824	0.00191	0.00143	0	0.00215	0	0	0.00299	0.00311	0	0.00442	0	0.00191	0	0.89117	0.01218	0.00824	0.00179	0.00227	0.00167	0.00872	0.00573	0.00251	0.00143	0.00203	0	0.00191	0.00203	0.00119	0	0.00131	0.00155	0.00155	0	0.00669	0.00143	0	0	0	0	0	0	0
ACCTTAGGCTCGGAGC	0.517280886	0.53812	45	Porphyromonas	Porphyromonas	0.00724	0.03343	0.00681	0.00596	0.00383	0.0066	0.00554	0.00341	0.01917	0.01065	0.00468	0.01682	0.0049	0.00639	0.00362	0.07858	0.04429	0.03173	0.00362	0.01405	0.00852	0.02832	0.02151	0.00788	0.00703	0.00639	0.00703	0.01022	0.00852	0.00788	0.00426	0.00745	0.00426	0.00596	0.53812	0	0.00426	0	0	0.00213	0	0	0	0
ACCTTCCGCGGCCTAC	0.548117155	0.59283	3	Klebsiella	Klebsiella	0.00541	0.03203	0.00677	0.00429	0.00429	0.00722	0.00406	0	0.01692	0.01263	0.00474	0.01714	0.00383	0.00632	0.00338	0.08031	0.04873	0.59283	0.00474	0.01647	0.00722	0.02617	0.0194	0.0088	0.00383	0.00744	0.00564	0.00632	0.00496	0.00744	0.00383	0.00722	0.00338	0.00429	0	0	0.00338	0	0	0.00474	0	0	0	0
ACCTTCGTAGAGAGCA	0.792343806	0.82654	53	Agrobacterium	Agrobacterium	0	0.01493	0	0	0	0.00484	0	0	0.01008	0.00524	0.00484	0.00605	0	0	0	0.0355	0.01735	0.01372	0	0.00605	0	0.01614	0.00847	0.00403	0.00403	0	0	0.00524	0	0	0	0.82654	0	0	0	0	0	0	0	0	0	0	0	0
ACCTTCGTGTGAATCG	0.992608237	0.98481	45	Porphyromonas	Porphyromonas	0	0	0	0	0	0	0	0	0	0	0	0	0	0	0	0	0	0	0	0	0	0	0	0	0	0	0	0	0	0	0	0	0	0	0.98481	0	0	0	0	0	0	0	0	0
ACCTTCTGGCGTAGGC	0.761463163	0.80094	40	Pediococcus	Pediococcus	0	0.01216	0.00498	0.00304	0	0.00525	0	0	0.00885	0.00332	0	0.01078	0.00664	0.00442	0	0.03262	0.02682	0.01244	0.00332	0.00719	0.00387	0.01686	0.00802	0.00387	0	0	0.00332	0.00581	0	0	0.00276	0.0047	0.00332	0	0	0	0.00304	0	0	0	0	0	0	0
ACCTTGATACGCAGGC	0.634350188	0.69361	72	Pasteurella	Pasteurella	0.00502	0.02237	0.00548	0.00457	0	0.01005	0.00548	0	0.0137	0.00685	0	0.01142	0	0.00639	0.00502	0.04932	0.03653	0.02329	0.00548	0.0105	0.00594	0.02694	0.01553	0.00913	0	0	0.69361	0.00776	0	0.00776	0	0.00548	0	0.00411	0	0	0	0	0	0	0	0	0	0
ACCTTGCGGCTCATCC	0.633552015	0.73348	16	Pseudomonas	Pseudomonas	0	0.02221	0	0	0	0.00975	0	0	0.01192	0.00975	0	0.0195	0	0.0065	0	0.05796	0.03846	0.02763	0	0.00867	0	0.73348	0.01842	0.00975	0	0.00596	0	0.00758	0.00542	0	0	0.00596	0	0	0	0	0	0	0	0	0	0	0	0
ACCTTGGCTGGAGGCT	0.942323314	0.97729	69	Mycobacterium	Mycobacterium	0	0.97729	0	0	0	0	0	0	0	0	0	0	0	0	0	0.01093	0.00631	0	0	0	0	0.00505	0	0	0	0	0	0	0	0	0	0	0	0	0	0	0	0	0	0	0	0	0	0
ACCTTGGGCATCTCAG	0.801100826	0.11979	57	Cellulomonas	Flavimobilis	0.01337	0.11979	0.01925	0	0.01123	0.02193	0.07112	0	0.0139	0.01979	0	0.01711	0	0.00535	0	0.05294	0.05348	0.01979	0	0.01283	0.00802	0.03369	0.01497	0.00963	0.00642	0.00749	0.00642	0.01016	0.00535	0	0	0	0	0	0	0	0	0	0	0	0	0	0	0
ACCTTTAAACCAATCA	0.75536539	0.79657	0	Escherichia	Shigella	0.00286	0.01587	0	0.00315	0	0.00486	0.00229	0	0.00672	0.00643	0.002	0.00958	0	0.00415	0.00186	0.79657	0.02616	0.01858	0.00443	0.00629	0.00486	0.01573	0.00872	0.00558	0.00286	0.00343	0.00415	0.00429	0.003	0.00286	0.00186	0.00243	0.00157	0.00257	0	0.00629	0.00172	0	0	0	0	0	0	0
ACCTTTATATTGTGGA	0.527253669	0.57558	78	Yersinia	Yersinia	0.00766	0.03447	0.00563	0.00631	0.0036	0.00991	0.00608	0.0027	0.01554	0.01194	0.00248	0.01937	0.00338	0.00698	0.00473	0.07299	0.04055	0.02929	0.00608	0.57558	0.00608	0.02974	0.01825	0.01307	0.00631	0.00541	0.00518	0.00721	0.00451	0.00698	0.0036	0.00676	0.00225	0.00586	0.00248	0	0.00676	0	0	0.00315	0	0	0	0
ACCTTTGCTCGCGACT	0.756513719	0.12009	63	Streptomyces	Allocatelliglobosispora	0.01539	0.12009	0.01072	0.0066	0.00577	0.11597	0.10085	0.00357	0.02473	0.01127	0.00385	0.02473	0	0.00962	0.00577	0.1058	0.05084	0.03298	0.00605	0.01456	0.01017	0.04012	0.02226	0.01539	0.00357	0.00714	0.00742	0.01154	0.00879	0.00495	0.00467	0.00934	0.0044	0.00577	0	0	0.00467	0	0	0.00412	0	0.02693	0.01237	0.01484
ACCTTTTGCTGTCAGC	0.642086531	0.70388	15	Mycobacterium	Mycobacterium	0.00611	0.70388	0.00306	0.00447	0.002	0.00564	0.00388	0	0.01281	0.00776	0.00247	0.01363	0.00282	0.00529	0.004	0.0517	0.03196	0.02009	0.00458	0.00928	0.00411	0.02256	0.01504	0.00858	0.00306	0.00458	0.00388	0.00505	0.00576	0.00317	0.00306	0.00505	0.00282	0.0047	0.002	0	0.00235	0	0	0.00235	0	0	0	0
ACGAAAGTGGGAGATT	0.709298266	0.14736	43	Paenibacillus	Paenibacillus	0.01373	0.06125	0.01522	0.00965	0.00705	0.01596	0.01262	0	0.03044	0.03415	0.0078	0.03304	0.0078	0.01225	0.01076	0.12101	0.09057	0.04714	0.00854	0.02227	0.01039	0.06088	0.03786	0.01893	0.00928	0.01114	0.00891	0.01559	0.00705	0.00891	0.00631	0.01373	0.00705	0.01002	0.00631	0	0.01076	0	0	0.00445	0	0	0	0
ACGAACAACACCACTT	0.680721294	0.72835	14	Salmonella	Salmonella	0.00529	0.02506	0.0039	0.00362	0.00167	0.00459	0.00446	0	0.01337	0.00696	0.00306	0.0117	0.00181	0.00446	0.00251	0.05959	0.72835	0.01782	0.00376	0.00682	0.00459	0.01796	0.01086	0.00849	0.00292	0.00418	0.00446	0.00654	0.00487	0.00348	0.0032	0.00334	0.00251	0.00334	0	0.00139	0.00195	0	0	0.00223	0	0	0	0
ACGAACGCCCGTGCTG	0.866020056	0.91325	33	Mycobacterium	Mycobacterium	0	0.91325	0	0	0	0.00241	0.00223	0	0.00241	0.00309	0	0.0055	0	0	0	0.01649	0.01117	0.01065	0	0.00447	0.00172	0.00636	0.00447	0.00498	0	0.00223	0.00241	0	0	0.00189	0	0.00223	0.00172	0	0	0	0	0	0	0	0	0	0	0
ACGAACTTCAGTCGAC	0.518183798	0.56438	19	Vibrio	Vibrio	0.00791	0.03873	0.00512	0.00616	0.00326	0.00907	0.00582	0.00291	0.01966	0.01245	0.00395	0.01954	0.00302	0.00616	0.00407	0.0727	0.04432	0.0278	0.005	0.01291	0.00582	0.0292	0.01617	0.56438	0.00547	0.00663	0.00477	0.00884	0.0057	0.00721	0.00395	0.0064	0.00442	0.0057	0.00302	0	0.00372	0	0	0.00326	0	0	0	0
ACGAACTTCTGTCCTA	0.690069663	0.74161	12	Escherichia	Escherichia	0.00378	0.0215	0.00349	0.0045	0.00334	0.00639	0.0029	0	0.0106	0.00697	0.00189	0.01307	0.0032	0.00392	0.00305	0.74161	0.0305	0.02106	0.0029	0.00581	0.00508	0.02048	0.01133	0.00697	0.0045	0.00363	0.00392	0.00566	0.00349	0.00436	0.00189	0.00479	0.00276	0.00421	0	0.00566	0.00247	0	0	0.00232	0	0	0	0
ACGAAGAACCGGGGGG	0.623619371	0.66871	72	Pasteurella	Pasteurella	0.0059	0.02702	0.00568	0.00454	0.00341	0.00545	0.00522	0	0.01499	0.00954	0.00341	0.01431	0	0.00568	0.00409	0.05064	0.03497	0.02611	0.00295	0.00795	0.0059	0.02203	0.01544	0.00954	0.00386	0.00522	0.66871	0.00772	0.00431	0.00658	0.00272	0.005	0.00318	0.00454	0	0	0	0	0	0.0025	0	0	0	0
ACGAAGTACGAGGAAT	0.933641556	0.63041	4	Mycolicibacterium	Mycolicibacterium	0.01561	0.2432	0.63041	0.00604	0	0	0.02165	0	0	0	0	0	0	0	0	0.0292	0.0136	0.00755	0	0	0	0.00806	0.00755	0	0	0	0	0	0	0	0	0	0	0	0	0	0	0	0	0	0	0	0	0
ACGAAGTGAAGTAATG	0.852156917	0.88205	48	Mycoplasmopsis	Mycoplasma	0.00319	0.00855	0	0.0029	0	0	0.00145	0	0.00594	0.00464	0.00174	0.00623	0	0	0.00159	0.01637	0.01623	0.00811	0.00174	0.00449	0.00246	0.00811	0.00638	0.00391	0	0.00188	0.00188	0.00159	0	0.00174	0.00159	0.00261	0	0.00203	0	0	0	0	0	0	0	0	0	0
ACGAATAATGCGACGC	0.880896226	0.93583	68	Staphylococcus	Staphylococcus	0	0.01042	0	0	0	0	0	0	0.93583	0	0	0.00708	0	0	0	0.01458	0.01	0.00792	0	0	0	0.0075	0.00542	0	0	0	0	0	0	0	0	0	0	0	0	0	0	0	0	0	0	0	0	0
ACGAATGCCTAAATAA	0.90370623	0.90273	8	Escherichia	Escherichia	0.00153	0.00622	0.00153	0	0	0.00211	0	0	0.00375	0.00199	0	0.00352	0	0	0	0.90273	0.01807	0.00962	0.00117	0.00153	0.00129	0.00575	0.00387	0.00305	0	0	0	0.00211	0	0.00176	0	0.00141	0	0	0	0.00645	0	0	0	0	0	0	0	0
ACGAATTAAGCAAAGT	0.511506597	0.57443	22	Acinetobacter	Acinetobacter	0.00695	0.0387	0.00678	0.00579	0.0038	0.01042	0.00397	0.00165	0.01836	0.0134	0.0043	0.01786	0.00281	0.00662	0.00496	0.06848	0.04747	0.02679	0.00744	0.01158	0.00629	0.02795	0.57443	0.01141	0.00579	0.00777	0.00629	0.01025	0.00529	0.00546	0.00546	0.00496	0.00496	0.00562	0	0	0.0043	0	0	0.00232	0	0	0	0
ACGAATTTGAGTCGTG	0.599688069	0.64504	50	Burkholderia	Burkholderia	0.00477	0.03258	0.00365	0.00534	0	0.00758	0.00534	0	0.01348	0.01095	0.00421	0.01545	0.00393	0.0059	0.00365	0.06122	0.0337	0.02134	0.00562	0.01039	0.00449	0.0264	0.01573	0.01264	0.00393	0.00786	0.00477	0.64504	0.0059	0.00505	0.00281	0.00393	0.00421	0.00449	0	0	0.00281	0	0	0	0	0	0	0
ACGACAAGTTTCTCTT	0.958747135	1	50	Burkholderia	Burkholderia	0	0	0	0	0	0	0	0	0	0	0	0	0	0	0	0	0	0	0	0	0	0	0	0	0	0	0	1	0	0	0	0	0	0	0	0	0	0	0	0	0	0	0	0
ACGACAGACCGAAATC	0.811833172	0.89773	33	Mycobacterium	Mycobacterium	0	0.89773	0	0	0	0	0	0	0.0058	0.0058	0	0.00633	0	0	0	0.02899	0.01634	0.00896	0	0.00633	0	0.00843	0.00791	0.00633	0	0	0	0	0	0	0	0	0	0	0	0	0	0	0	0	0	0	0	0
ACGACCCTTCATAGCA	0.549800797	0.59503	24	Campylobacter	Campylobacter	0.00547	0.03313	0.00503	0.00651	0.00207	0.00932	0.00518	0.00281	0.01583	0.01331	0.00444	0.01804	0.00296	0.00592	0.00385	0.06493	0.04201	0.02588	0.00251	0.00991	0.0074	0.03091	0.01997	0.01183	0.0034	0.00606	0.00429	0.00784	0.00651	0.59503	0.00251	0.00503	0.00325	0.00577	0.00207	0	0.00325	0	0	0.00296	0	0	0	0
ACGACCTGAATGAAGG	0.860249206	0.92387	9	Salmonella	Salmonella	0.00259	0.00932	0	0	0	0.00285	0	0	0.00466	0.00233	0	0.00621	0	0	0	0.01683	0.92387	0.00725	0	0.00285	0.00285	0.00777	0.00621	0.00388	0	0	0	0	0	0	0	0	0	0	0	0	0	0	0	0	0	0	0	0
ACGACCTTGCTACAGT	0.573183214	0.18593	66	Escherichia	Methylotetracoccus	0.01602	0.07318	0.01256	0.01068	0.00377	0.02167	0.01319	0.00817	0.038	0.02513	0.01068	0.03737	0	0.01225	0.01036	0.18593	0.09077	0.05214	0.01319	0.02701	0.01508	0.08166	0.04146	0.02481	0.00848	0.01476	0.01256	0.03204	0.01225	0.01319	0.0066	0.01351	0.01319	0.01162	0.00377	0	0.00628	0	0	0.00377	0	0	0	0
ACGACGGGATCCATAG	0.564493267	0.65097	15	Mycobacterium	Mycobacterium	0.00584	0.65097	0.00428	0.00623	0	0.00778	0	0	0.01362	0.01167	0.007	0.01751	0	0.00584	0.00428	0.06498	0.04008	0.02607	0.00506	0.01284	0.00506	0.02568	0.02218	0.01167	0.00389	0.00661	0	0.00739	0.00623	0.00467	0	0.007	0.00506	0.00506	0	0	0	0	0	0.00389	0	0	0	0
ACGACTATTGGTCTAA	0.695034422	0.7125	42	Cronobacter	Cronobacter	0.00448	0.02145	0.00448	0.00386	0.00293	0.0054	0.00231	0.00154	0.01096	0.00926	0.0017	0.01111	0.00324	0.00386	0.00278	0.04923	0.02963	0.02037	0.7125	0.00772	0.00448	0.01898	0.01188	0.00787	0.0037	0.0037	0.00401	0.00694	0.00309	0.00293	0	0.00355	0.00216	0.00386	0.00216	0.00201	0.00247	0	0	0.00231	0	0	0	0
ACGACTCCACGACCTT	0.54154214	0.58839	65	Helicobacter	Helicobacter	0.00839	0.03629	0.00484	0.00613	0.00306	0.00935	0.005	0.00194	0.01613	0.01161	0.0029	0.01758	0.00403	0.00484	0.00274	0.06484	0.04468	0.02403	0.00468	0.01129	0.00581	0.02968	0.01855	0.01065	0.00645	0.00548	0.00419	0.00774	0.00597	0.00613	0.58839	0.00597	0.00419	0.00435	0	0	0.00403	0	0	0.00419	0	0	0	0
ACGACTTGCTCGCGCG	0.528411448	0.57194	72	Pasteurella	Pasteurella	0.00746	0.03205	0.00579	0.00623	0.00267	0.00857	0.00545	0.00267	0.01836	0.01146	0.00501	0.01714	0.00356	0.00645	0.00389	0.07032	0.04584	0.0257	0.00657	0.00924	0.00634	0.02882	0.02025	0.01102	0.00679	0.0069	0.57194	0.01001	0.00534	0.00657	0.00345	0.0059	0.00445	0.00467	0.002	0	0.003	0	0	0.00256	0	0	0	0
ACGACTTTTGAAAGTG	0.961341407	0.9117	55	Mycoplasma	Mycoplasma	0	0	0	0	0	0	0	0	0	0	0	0	0	0	0	0	0	0	0	0	0	0	0	0	0	0	0	0	0	0	0	0	0	0	0	0	0	0	0	0	0	0	0	0
ACGAGACAGGATAAAT	0.986853265	0.98875	10	Salmonella	Salmonella	0	0	0	0	0	0	0	0	0	0	0	0	0	0	0	0.00343	0.98875	0.00461	0	0	0	0	0	0	0	0	0	0	0	0	0	0	0	0	0	0.00161	0	0	0	0	0	0	0	0
ACGAGACGCCCTATGT	0.548426897	0.61339	22	Acinetobacter	Acinetobacter	0.00774	0.03466	0.00471	0.00942	0	0.00976	0.00471	0	0.01918	0.0111	0	0.01817	0	0.00471	0	0.07773	0.03903	0.0249	0	0.00908	0.00774	0.02793	0.61339	0.01413	0.00505	0.00538	0.00572	0.00808	0.00404	0.00505	0.00471	0.00639	0.00437	0.00707	0	0	0.00404	0	0	0	0	0	0	0
ACGAGAGACTGCCCGG	0.722325503	0.75927	28	Bacillus	Bacillus	0.00406	0.02118	0.00335	0	0.00229	0.00459	0.00424	0	0.01077	0.75927	0.003	0.00988	0	0.00388	0.00176	0.04253	0.02594	0.01571	0.00335	0.00724	0.003	0.0173	0.01147	0.00565	0.00229	0.00247	0.003	0.00371	0.00388	0.00371	0.00194	0.00335	0.00282	0.003	0.00176	0	0.00212	0	0	0.00247	0	0	0	0
ACGAGATCTGTAAGTG	0.902149137	0.93265	50	Burkholderia	Burkholderia	0	0.00906	0	0.00171	0	0	0	0	0.00479	0.00171	0	0.00342	0	0.00239	0	0.0106	0.00872	0.0053	0	0	0.00171	0.00667	0.00496	0.00188	0	0.00205	0	0.93265	0	0	0	0.00188	0	0	0	0	0	0	0	0	0	0	0	0
ACGAGCTTATCAAAAA	0.726322263	0.72619	64	Lysinibacillus	Lysinibacillus	0	0.03755	0	0	0	0	0	0	0.01648	0.02015	0.72619	0.01648	0	0	0	0.04945	0.03571	0.01832	0	0	0	0.02381	0.02015	0.00916	0	0	0	0	0	0	0	0	0	0.01099	0	0	0	0	0	0	0	0	0	0
ACGAGGCTCTGAGGTG	0.666020012	0.70275	3	Klebsiella	Klebsiella	0.00494	0.02201	0.00387	0.0043	0.00258	0.00612	0.00419	0.00183	0.01246	0.01031	0.00322	0.01471	0.00247	0.00397	0.00268	0.05369	0.0334	0.70275	0.00408	0.0087	0.00537	0.01987	0.01203	0.00816	0.00354	0.00483	0.00301	0.00687	0.00354	0.00365	0.00258	0.00365	0.00354	0.00419	0.00129	0.00129	0.00204	0	0	0.00226	0	0	0	0
ACGAGGGATCGTTTGT	0.657102023	0.69499	39	Xanthomonas	Xanthomonas	0.00513	0.02413	0.00396	0.00443	0.00198	0.00606	0.00221	0.00128	0.01037	0.00897	0.00268	0.01166	0.00303	0.00431	0.00361	0.04872	0.03054	0.02005	0.00431	0.00769	0.00478	0.02051	0.0148	0.00781	0.00291	0.69499	0.00361	0.00676	0.0042	0.00501	0.00338	0.0049	0.00315	0.0042	0.00186	0	0.00268	0	0	0.00221	0	0	0	0
ACGAGGGCTGCTAGCA	0.838539775	0.87569	21	Yersinia	Yersinia	0.00227	0.00872	0	0	0	0.0036	0.00246	0	0.00531	0.00417	0	0.00644	0	0.00322	0.00208	0.02539	0.01345	0.00682	0	0.87569	0.00284	0.01213	0.0091	0.00417	0	0	0.0019	0.00303	0.00303	0.00208	0	0	0	0	0	0	0	0	0	0.0019	0	0	0	0
ACGAGGTGCGTCAATA	0.845807902	0.88328	11	Streptococcus	Streptococcus	0.00283	0.01116	0	0.00233	0	0.00283	0	0	0.00616	0.0035	0	0.88328	0	0.00266	0.00167	0.02098	0.01349	0.00849	0.00216	0.004	0	0.00999	0.00516	0.004	0.00183	0.002	0.002	0.00266	0	0.002	0	0.0025	0.002	0	0	0	0	0	0	0	0	0	0	0
ACGAGTCGTTGGCTCG	0.535510204	0.57562	65	Helicobacter	Helicobacter	0.00687	0.0271	0.00599	0.0055	0.00362	0.00874	0.00587	0.002	0.01723	0.01399	0.00437	0.01998	0.00462	0.00599	0.004	0.06582	0.04821	0.02723	0.00537	0.01074	0.00699	0.02885	0.01823	0.01149	0.0055	0.00525	0.0055	0.00749	0.0055	0.00637	0.57562	0.005	0.00475	0.00512	0.00312	0	0.00337	0	0	0.00175	0	0	0	0
ACGAGTCTTCGGCTTA	0.761904762	0.5397	4	Mycolicibacterium	Mycolicibacterium	0	0.32818	0.5397	0	0	0	0	0	0.01195	0	0	0.00843	0	0	0	0.02811	0.02741	0.01265	0	0	0	0.01897	0.01476	0.00914	0	0	0	0	0	0	0	0	0	0	0	0	0	0	0	0	0	0	0	0
ACGAGTTCGCATCGCC	0.861660846	0.90395	49	Corynebacterium	Corynebacterium	0	0.00956	0.00224	0	0.90395	0.00244	0	0	0.00427	0.00204	0	0.00651	0	0	0	0.02015	0.01384	0.00733	0	0.00326	0.00224	0.00916	0.00529	0.00326	0.00204	0	0	0	0.00204	0	0	0	0	0	0	0	0	0	0	0	0	0	0	0
ACGATGAACCTTAGAC	0.542225058	0.57259	51	Photobacterium	Photobacterium	0.00628	0.03304	0.00651	0.00605	0.00233	0.00814	0.00512	0	0.02024	0.0121	0.00233	0.01931	0.00442	0.00489	0.00302	0.07213	0.05375	0.02164	0.00535	0.00861	0.00838	0.02583	0.02094	0.01303	0.57259	0.00558	0.00558	0.01	0.00605	0.00745	0.00419	0.00558	0.00465	0.00721	0	0	0.00419	0	0	0	0	0	0	0
ACGATGAGTTCAGAGT	0.82423756	0.48768	38	Pontibacter	Pontibacter	0	0	0	0	0	0	0	0	0	0	0	0	0	0	0	0.20197	0.10837	0.07882	0	0	0	0.04926	0	0	0	0	0	0	0	0	0	0	0	0	0	0	0	0	0	0	0.48768	0	0	0
ACGATGCAGCATCAGA	0.991609082	1	75	Campylobacter	Campylobacter	0	0	0	0	0	0	0	0	0	0	0	0	0	0	0	0	0	0	0	0	0	0	0	0	0	0	0	0	0	1	0	0	0	0	0	0	0	0	0	0	0	0	0	0
ACGATGGAATTGGACA	0.721268368	0.75585	24	Campylobacter	Campylobacter	0.0054	0.01962	0.00278	0.00425	0	0.00589	0.00311	0.0018	0.00883	0.00801	0	0.00965	0.00262	0.00229	0.00196	0.0417	0.02061	0.01733	0.0036	0.00523	0.00376	0.01783	0.01145	0.00736	0.00392	0.00392	0.00278	0.00491	0.00343	0.75585	0.00392	0.00376	0.00278	0.00311	0	0	0.00294	0	0	0.00245	0	0	0	0
ACGATGTGCACAGGGG	0.601862239	0.31036	47	Microbacterium	Microbacterium	0.00901	0.06966	0.01108	0.00882	0.00638	0.01333	0.02178	0.00207	0.02385	0.01802	0.0062	0.02197	0.00451	0.01033	0.00488	0.10533	0.05295	0.03229	0.00563	0.01671	0.00676	0.0445	0.02816	0.01352	0.00713	0.0062	0.00882	0.01314	0.00864	0.00976	0.00488	0.00826	0.00638	0.00826	0.00451	0.00188	0.00394	0	0	0.00469	0	0.00263	0	0
ACGATTATCCTTCCAA	0.544766027	0.58341	49	Corynebacterium	Corynebacterium	0.00604	0.02819	0.0059	0.0069	0.58341	0.00762	0.00503	0.00288	0.01582	0.01381	0.0036	0.01884	0.00331	0.00518	0.00388	0.07161	0.043	0.02401	0.00446	0.0115	0.00575	0.02732	0.0174	0.01035	0.00561	0.00532	0.00791	0.0082	0.00532	0.00604	0.00489	0.00733	0.00431	0.00532	0.00331	0	0.00244	0	0	0.0036	0	0	0	0
ACGATTCTTGCATTAA	0.960118168	0.9556	7	Escherichia	Escherichia	0	0	0	0	0	0	0	0	0	0	0	0	0	0	0	0.9556	0.00949	0.01378	0	0	0	0	0	0	0	0	0	0	0	0	0	0	0	0	0	0.00582	0	0	0	0	0	0	0	0
ACGATTGCATACAATA	0.799813672	0.46534	4	Mycolicibacterium	Mycolicibacterium	0.01481	0.20988	0.46534	0.01197	0.0038	0.00532	0.01481	0	0.00893	0.00722	0.00323	0.01519	0.00361	0.00494	0.00266	0.05413	0.02868	0.01956	0.00266	0.00646	0.00532	0.02184	0.01406	0.00665	0.0038	0.00475	0.00342	0.00646	0.00418	0.00532	0.00247	0.00266	0.00247	0.00399	0	0	0.00285	0	0	0.00209	0	0	0	0
ACGCAAATCTGGCAGA	0.751556663	0.84211	21	Yersinia	Yersinia	0	0.01454	0	0	0	0	0	0	0.00762	0	0	0.01454	0	0.00831	0	0.04501	0.02978	0.01454	0	0.84211	0	0.01524	0	0.00693	0	0	0	0	0	0	0	0	0	0	0	0	0	0	0	0	0	0	0	0
ACGCAACTACTTCGTT	0.981583504	0.9849	56	Serratia	Serratia	0	0	0	0	0	0	0	0	0	0	0	0	0	0	0	0.00675	0	0.00482	0	0.00161	0.9849	0	0	0	0	0	0	0	0	0	0	0	0	0	0	0.00161	0	0	0	0	0	0	0	0
ACGCACCTCTAAGTAT	0.532454856	0.57973	49	Corynebacterium	Corynebacterium	0.00766	0.02904	0.00607	0.00818	0.57973	0.00898	0.00528	0.00422	0.01531	0.01003	0.00396	0.02059	0.0037	0.00554	0.00343	0.07497	0.04224	0.02719	0.00554	0.0103	0.00845	0.02957	0.0198	0.01109	0.0029	0.00554	0.0066	0.00924	0.00528	0.00502	0.00264	0.00634	0.0037	0.00528	0	0	0.0029	0	0	0.00264	0	0	0	0
ACGCACGTGTCTCAAG	0.853853067	0.87975	17	Staphylococcus	Staphylococcus	0.00248	0.01145	0.00189	0.00236	0.00118	0.00212	0.00165	0	0.87975	0.00366	0	0.0072	0	0.00189	0.00212	0.02018	0.01298	0.00791	0	0.00425	0.00248	0.00932	0.00625	0.00496	0.00165	0	0.00177	0.0013	0	0.0033	0	0.00212	0	0.00201	0.00118	0	0	0	0	0	0	0	0	0
ACGCACTAGGGAGGCG	0.920493627	0.94213	31	Pseudomonas	Pseudomonas	0.00166	0.00559	0	0	0	0.00176	0	0	0.00352	0.00114	0	0.00331	0	0.00124	0.00135	0.00963	0.00683	0.00393	0.00114	0.00186	0.00135	0.94213	0.00331	0.00166	0	0.00114	0.00176	0.00186	0	0.00114	0	0.00104	0	0.00114	0	0	0	0	0	0	0	0	0	0
ACGCAGATACTCGGCA	0.51745726	0.56062	1	Streptococcus	Streptococcus	0.00933	0.0389	0.00453	0.00453	0.00266	0.00853	0.00506	0	0.01812	0.01412	0.00426	0.56062	0	0.01092	0.0048	0.0786	0.04876	0.03197	0.00719	0.01039	0.00613	0.02718	0.02345	0.00933	0.0048	0.00666	0.00639	0.00773	0.0056	0.00639	0.004	0.00586	0.00506	0.004	0	0	0.0056	0	0	0.00346	0	0	0	0
ACGCAGCATTCATACT	0.981062599	0.99533	69	Mycobacterium	Mycobacterium	0	0.99533	0	0	0	0	0	0	0	0	0	0	0	0	0	0.00294	0.0016	0	0	0	0	0	0	0	0	0	0	0	0	0	0	0	0	0	0	0	0	0	0	0	0	0	0	0
ACGCAGCCAAGCTTAA	0.722593583	0.81144	40	Pediococcus	Pediococcus	0	0.017	0	0	0	0	0	0	0.0085	0.00927	0	0.01236	0	0	0	0.04482	0.04096	0.01623	0	0	0	0.01546	0.01391	0	0	0	0	0.0085	0	0	0	0	0	0	0	0	0	0	0	0	0	0	0	0
ACGCAGGATTGGTTTC	0.578550194	0.65265	13	Salmonella	Salmonella	0.00742	0.02944	0.00544	0.00495	0	0.00866	0.00619	0.00297	0.01509	0.01014	0.00396	0.01732	0	0.00445	0.00371	0.07991	0.65265	0.02548	0.00619	0.01039	0.00594	0.02128	0.01831	0.01113	0.00569	0.00643	0.00619	0.00594	0.00297	0.00421	0	0.00569	0	0.00693	0	0	0.00371	0	0	0	0	0	0	0
ACGCAGGCATTAGAGA	0.573315323	0.64052	13	Salmonella	Salmonella	0.00719	0.03116	0.00415	0.00463	0	0.00895	0.00543	0.00224	0.0131	0.0115	0.00415	0.01646	0.00256	0.00591	0.0032	0.07046	0.64052	0.02652	0.00495	0.01102	0.00559	0.02828	0.02125	0.00927	0.00495	0.00607	0.00543	0.00639	0.00511	0.00511	0.00415	0.00495	0.00383	0.00431	0.0016	0	0.00415	0	0	0.00272	0	0	0	0
ACGCAGGTCGTCGGGT	0.857035928	0.90876	8	Escherichia	Shigella	0	0.00888	0	0	0	0	0	0	0.00525	0.00444	0	0.00525	0	0	0	0.90876	0.01534	0.01332	0	0	0	0.01252	0.00767	0	0	0	0	0	0	0	0	0	0	0	0	0.00807	0	0	0	0	0	0	0	0
ACGCAGTACGAACCGT	0.63792541	0.69986	15	Mycobacterium	Mycobacterium	0.00575	0.69986	0.00322	0.00414	0.00264	0.00655	0.00437	0.00253	0.00908	0.00839	0.00264	0.01667	0.00207	0.00563	0.00241	0.05278	0.03323	0.02058	0.00391	0.0092	0.00402	0.02185	0.01633	0.0092	0.00414	0.0031	0.00425	0.00655	0.00425	0.00414	0.00287	0.0046	0.00322	0.00368	0.0023	0	0.00253	0	0	0.00241	0	0	0	0
ACGCAGTCGCGTAAAC	0.685902303	0.74483	16	Pseudomonas	Pseudomonas	0.00483	0.02391	0.0043	0.00457	0.00322	0.00698	0.00376	0	0.01128	0.00833	0.00295	0.01585	0.00269	0.0051	0.0043	0.04083	0.03035	0.01397	0.00269	0.00564	0.00269	0.74483	0.01289	0.00672	0	0.00269	0	0.00752	0.00483	0.00349	0.00322	0.00537	0	0.00349	0	0	0	0	0	0.00269	0	0	0	0
ACGCATCAATACAAGT	0.596261069	0.663	24	Campylobacter	Campylobacter	0.0066	0.02787	0.00477	0.00807	0.00367	0.00953	0	0	0.0187	0.011	0	0.01503	0	0.0055	0	0.05867	0.03667	0.02164	0	0.00697	0.00697	0.02714	0.02017	0.01027	0	0.0066	0.00477	0.00697	0.00367	0.663	0	0.00513	0	0.00477	0	0	0.00367	0	0	0	0	0	0	0
ACGCATCATACGACAG	0.514458712	0.58055	32	Pseudomonas	Pseudomonas	0.00732	0.03771	0.00563	0.0045	0.00371	0.01047	0.00371	0.00214	0.01846	0.01295	0.00405	0.01891	0.00315	0.00799	0.0054	0.07351	0.04739	0.02691	0.00484	0.01103	0.00563	0.58055	0.01621	0.01081	0.00495	0.00563	0.0063	0.01002	0.00597	0.00642	0.00507	0.00529	0.00349	0.00563	0.00259	0	0.00259	0	0	0.00338	0.00113	0	0	0
ACGCATGCGTTTCAGT	0.971905847	0.97512	6	Klebsiella	Klebsiella	0	0	0	0	0	0	0	0	0	0	0	0	0	0	0	0.02411	0	0.97512	0	0	0	0	0	0	0	0	0	0	0	0	0	0	0	0	0	0	0	0	0	0	0	0	0	0
ACGCCAATATACAATG	0.973170732	0.99179	27	Streptococcus	Streptococcus	0	0	0	0	0	0	0	0	0	0	0	0.99179	0	0	0	0.00821	0	0	0	0	0	0	0	0	0	0	0	0	0	0	0	0	0	0	0	0	0	0	0	0	0	0	0	0
ACGCCACGCCCTATAA	0.542313117	0.64083	60	Lactiplantibacillus	Lactiplantibacillus	0	0.0325	0	0	0	0.00917	0	0	0.02167	0.01083	0	0.02083	0.64083	0	0	0.0825	0.05417	0.02083	0.01167	0.00833	0	0.0375	0.02333	0.015	0	0	0	0	0	0	0	0	0.00833	0	0	0	0	0	0	0	0	0	0	0
ACGCCAGACATGGAGG	0.568587535	0.50544	64	Lysinibacillus	Lysinibacillus	0.00657	0.03511	0.00677	0.00719	0.00287	0.00924	0.00698	0	0.01622	0.02669	0.50544	0.02484	0.00554	0.00862	0.0037	0.08068	0.04701	0.031	0.00452	0.00965	0.00677	0.03408	0.02566	0.01088	0.00575	0.00657	0.00472	0.01006	0.00513	0.00575	0.00534	0.00698	0.00308	0.00554	0.00287	0	0.00411	0	0	0.0039	0	0	0	0
ACGCCCGCAGTGTTTA	0.920981661	0.94607	21	Yersinia	Yersinia	0.00139	0.0043	0	0	0	0	0.00139	0	0.00277	0.00139	0	0.00236	0	0	0	0.01192	0.00721	0.00568	0	0.94607	0.00166	0.00527	0.00291	0.00236	0	0.00139	0	0	0	0	0	0	0	0.00153	0	0	0	0	0	0	0	0	0	0
ACGCCCGTCAGGCGAA	0.841636197	0.88339	26	Pasteurella	Pasteurella	0.00242	0.0097	0	0	0	0	0	0	0.00679	0.00412	0	0.00703	0	0.00267	0	0.02473	0.01939	0.00679	0.00291	0.00533	0	0.01091	0.00703	0.00339	0	0	0.88339	0	0	0	0	0	0	0	0	0	0	0	0	0	0	0	0	0
ACGCCCGTTCGATAGT	0.904418171	0.92876	34	Streptococcus	Streptococcus	0.00133	0.0073	0	0.00133	0	0.00186	0.00199	0	0.00398	0.00265	0	0.92876	0	0.00279	0	0.01274	0.00942	0.00451	0	0.00252	0.00186	0.00703	0.00318	0.00239	0	0	0.00186	0.00172	0	0	0	0	0	0	0	0	0	0	0	0	0	0	0	0
ACGCCGGTAAACCGGA	0.674200913	0.70173	19	Vibrio	Vibrio	0.00602	0.02446	0.00234	0.00479	0.00234	0.00602	0.00381	0.00147	0.01315	0.00774	0.0027	0.01561	0.00246	0.00393	0.00344	0.05063	0.03232	0.01979	0.00344	0.00909	0.00356	0.01905	0.01475	0.70173	0.0027	0.00418	0.00356	0.00553	0.00442	0.00406	0.00197	0.00332	0.00234	0.00381	0.00184	0	0.00258	0	0	0.00123	0	0	0	0
ACGCCTTCAAGTACCG	0.685998828	0.74078	39	Xanthomonas	Xanthomonas	0	0.02767	0.00445	0.00318	0	0.00509	0.0035	0	0.00954	0.00986	0.00318	0.00891	0	0.00604	0	0.04358	0.03053	0.01781	0.00477	0.00732	0.0035	0.02067	0.01368	0.00795	0.00477	0.74078	0.00382	0.00509	0.00382	0	0	0.00382	0	0.00541	0	0	0	0	0	0	0	0	0	0
ACGCGATTCTTACTAG	0.99569957	0.99758	87	Salmonella	Salmonella	0	0	0	0	0	0	0	0	0	0	0	0	0	0	0	0.00232	0.99758	0	0	0	0	0	0	0	0	0	0	0	0	0	0	0	0	0	0	0	0	0	0	0	0	0	0	0
ACGCGCTCTCAACCCC	0.86867863	0.92838	8	Escherichia	Escherichia	0	0.01362	0	0	0	0	0	0	0	0.00615	0	0	0	0	0	0.92838	0.01714	0.01274	0	0.00439	0	0.00615	0	0	0	0	0	0	0	0	0	0	0	0	0	0.00483	0	0	0	0	0	0	0	0
ACGCGCTGAGTGTAAG	0.984771574	0.98481	6	Klebsiella	Klebsiella	0	0	0	0	0	0	0	0	0	0	0	0	0	0	0	0.00927	0.00566	0.98481	0	0	0	0	0	0	0	0	0	0	0	0	0	0	0	0	0	0	0	0	0	0	0	0	0	0
ACGCGGGACTCGACAT	0.763313609	0.83191	11	Streptococcus	Streptococcus	0.00533	0.01528	0.00391	0	0	0.00533	0	0	0.00782	0.00569	0	0.83191	0	0	0.00355	0.03056	0.02416	0.01386	0	0.00391	0.00462	0.01528	0.00782	0	0.00355	0.00391	0	0.00426	0	0	0	0	0	0.00426	0	0	0.00426	0	0	0	0	0	0	0
ACGCGGGGTTCGCCCG	0.76821572	0.86152	17	Staphylococcus	Staphylococcus	0	0.01468	0	0	0	0.00638	0	0	0.86152	0	0	0.0083	0	0.00638	0	0.03893	0.01978	0.0083	0	0	0	0.01404	0.01213	0.00766	0	0	0	0	0	0	0	0	0	0	0	0	0	0	0	0	0	0	0	0
ACGCGGTAAAAATTAC	0.894395153	0.91677	82	Rhodococcus	Rhodococcus	0.91677	0.0112	0	0	0	0.0028	0.00255	0	0.0028	0.00331	0	0.00484	0	0	0	0.02011	0.01069	0.00636	0	0.00382	0	0.00713	0.00382	0.0028	0	0	0	0	0	0	0	0	0	0	0	0	0	0	0	0	0	0	0	0
ACGCGTGGCATCACAA	0.917244924	0.95289	75	Campylobacter	jejuni	0	0.00642	0	0	0	0	0	0	0.00428	0.00268	0	0	0	0	0	0.01044	0.00723	0.00723	0	0	0	0.00401	0.00455	0	0	0	0	0	0	0.95289	0	0	0	0	0	0	0	0	0	0	0	0	0	0
ACGCTAAGTCAAACCC	0.789195537	0.89954	33	Mycobacterium	Mycobacterium	0	0.89954	0	0	0	0	0	0	0.00985	0	0	0.01051	0	0	0	0.02823	0.02035	0.01641	0	0	0	0.01379	0	0	0	0	0	0	0	0	0	0	0	0	0	0	0	0	0	0	0	0	0	0
ACGCTAGTAGGTGTTC	0.632289605	0.70014	5	Escherichia	Escherichia	0.00506	0.02664	0.00432	0.00543	0.0016	0.00678	0.00358	0.00321	0.01443	0.00715	0.00185	0.01604	0	0.00567	0.00259	0.70014	0.03466	0.02331	0.00469	0.00839	0.00543	0.02097	0.01468	0.01184	0.00481	0.00321	0.00432	0.00703	0.00629	0.00555	0.00222	0.00481	0.00308	0.00469	0.00148	0.0053	0.00234	0	0	0.00148	0	0	0	0
ACGCTATTGGAAATGT	0.743229689	0.82143	40	Pediococcus	Pediococcus	0	0.01984	0	0	0	0	0	0	0.01304	0	0	0.00567	0.01134	0	0	0.03061	0.02948	0.01247	0	0.0085	0	0.02268	0.00737	0.0068	0	0	0	0.00907	0	0	0	0	0	0	0	0	0	0	0	0	0	0	0	0
ACGCTCAACATTTATT	0.571880651	0.65071	1	Streptococcus	Streptococcus	0	0.03411	0	0.0056	0	0.00713	0.00611	0	0.0168	0.01018	0	0.65071	0.0056	0.00662	0	0.08096	0.03666	0.02342	0	0.01477	0.00713	0.0336	0.01935	0.01069	0	0	0.0056	0.00764	0.0056	0.00916	0	0	0	0	0	0	0	0	0	0	0	0	0	0
ACGCTCACGGCGATTG	0.824777259	0.88506	80	Chromobacterium	Chromobacterium	0	0.00958	0	0	0	0.00479	0	0	0.00479	0	0	0.0067	0	0	0	0.03544	0.01628	0.01054	0	0	0	0.01341	0.00766	0.00527	0	0	0	0	0.88506	0	0	0	0	0	0	0	0	0	0	0	0	0	0	0
ACGCTCTAGTCCGGTC	0.889319704	0.92232	49	Corynebacterium	Corynebacterium	0.00219	0.00567	0	0	0.92232	0.00238	0	0	0.00402	0.00256	0	0.0042	0	0	0	0.01755	0.01115	0.00567	0	0.00311	0	0.00713	0.00402	0.00347	0	0	0	0.00238	0	0.00201	0	0	0	0	0	0	0	0	0	0	0	0	0	0
ACGCTCTATGATATAC	0.578569456	0.62452	29	Enterococcus	Enterococcus	0.00653	0.02612	0.00445	0.00712	0.00445	0.00801	0.00505	0.00327	0.01365	0.01009	0.00416	0.01989	0	0.62452	0.00356	0.05491	0.03888	0.02345	0.00445	0.00861	0.00475	0.0285	0.02167	0.0098	0.00564	0.00801	0.00416	0.0095	0.00594	0.00475	0.00327	0.00653	0.00505	0.00386	0	0	0.00564	0	0	0	0	0	0	0
ACGCTGTGGACGCCAC	0.688024925	0.73531	16	Pseudomonas	Pseudomonas	0.00355	0.02058	0.00369	0.00468	0.00227	0.00554	0.00312	0.0017	0.01221	0.00937	0.0027	0.01377	0.00227	0.00582	0.0017	0.04754	0.02725	0.01859	0.00397	0.00781	0.00539	0.73531	0.01221	0.01093	0.00312	0.00397	0.00355	0.00383	0.00341	0.0044	0.00227	0.00341	0.00199	0.00227	0	0	0.00156	0	0	0.00142	0	0	0	0
ACGCTTATTCTTCAGC	0.728476821	0.781	18	Streptococcus	Streptococcus	0.00574	0.01801	0.00574	0.00313	0	0.00418	0	0	0.0107	0.00626	0	0.781	0	0.00522	0.00365	0.0402	0.0248	0.01383	0.00261	0.00731	0.00313	0.02219	0.00861	0.00444	0.00287	0.00522	0.00365	0.00496	0.00261	0.00496	0.00339	0	0	0	0	0	0	0	0	0	0	0	0	0
ACGCTTTACTTGGCCG	0.832667171	0.86055	17	Staphylococcus	Staphylococcus	0.00189	0.01159	0.00167	0.00167	0	0.00323	0.00145	0	0.86055	0.00468	0.00111	0.00825	0	0.00189	0.00156	0.02408	0.01549	0.01037	0.00156	0.00401	0.00178	0.01026	0.0068	0.00357	0.00223	0.00134	0.00212	0.00312	0.00167	0.00256	0.00212	0.00212	0.00123	0.00178	0	0	0.00156	0	0	0	0	0	0	0
ACGGAAGAGTTAGTGC	0.680637049	0.73479	60	Lactiplantibacillus	Lactiplantibacillus	0.00517	0.02159	0	0.00517	0	0.00639	0.00456	0	0.01034	0.00669	0	0.01338	0.73479	0.00639	0	0.04045	0.03528	0.0219	0	0.00791	0.00365	0.01612	0.01673	0.00669	0.00578	0.00456	0.00456	0.007	0.00426	0.00365	0	0	0.00274	0.00335	0	0	0	0	0	0	0	0	0	0
ACGGAATAAGGGTCCT	0.715525353	0.76181	12	Escherichia	Escherichia	0.0047	0.02154	0.00306	0.00328	0.00153	0.00525	0.00295	0.00164	0.00984	0.00656	0.00273	0.0105	0.00241	0.00306	0.00273	0.76181	0.02843	0.01859	0.00317	0.00689	0.00372	0.01892	0.01214	0.00645	0.00372	0.00372	0.00328	0.00503	0.00328	0.00284	0.00306	0.00372	0.00186	0.00394	0.00164	0.00601	0.0023	0	0	0.00273	0	0	0	0
ACGGAATCACTCCACA	0.891716567	0.91347	6	Klebsiella	Klebsiella	0	0.0095	0	0	0	0.00225	0	0	0.00363	0.00225	0	0.00328	0	0.00207	0	0.02712	0.00915	0.91347	0	0.00363	0.0019	0.00725	0.00432	0.00415	0	0.00173	0.0019	0	0	0	0	0	0	0	0	0	0	0	0	0	0	0	0	0
ACGGAATCTCCTTGAT	0.717114738	0.14112	62	Escherichia	Fournierella	0.01214	0.05415	0.00952	0.0105	0.00525	0.01608	0.01608	0.00427	0.02691	0.01674	0.00361	0.02888	0.00459	0.01116	0.00656	0.14112	0.06794	0.04201	0.00755	0.01575	0.00919	0.05054	0.03085	0.02068	0.00689	0.00853	0.00656	0.01641	0.01411	0.00985	0.00722	0.00919	0.00755	0.00591	0.00361	0.00328	0.00525	0	0	0.00591	0	0	0	0
ACGGAATTTTCCTGCG	0.839283477	0.87764	16	Pseudomonas	Pseudomonas	0.00285	0.01192	0.0013	0.00311	0	0.00194	0.00194	0	0.00557	0.00557	0.00156	0.00531	0	0.00156	0.00169	0.01854	0.01413	0.01076	0.0013	0.00298	0.00169	0.87764	0.00713	0.00402	0.00156	0.00194	0.00169	0.00207	0.00156	0.00207	0.00169	0.0013	0.00143	0.00156	0	0	0	0	0	0	0	0	0	0
ACGGACGCCCTAAACA	0.693951907	0.74043	24	Campylobacter	Campylobacter	0.00495	0.02577	0.00495	0.00312	0	0.00521	0	0	0.01067	0.00573	0.00312	0.01302	0	0.00625	0	0.04322	0.02916	0.01796	0.00286	0.00677	0.00391	0.02187	0.01276	0.00573	0.00338	0.00469	0.00312	0.00599	0.00443	0.74043	0	0.00391	0	0.00469	0	0	0	0	0	0	0	0	0	0
ACGGAGGGTGCATTAA	0.777258567	0.86608	0	Escherichia	Escherichia	0	0.01762	0	0	0	0	0	0	0.00969	0	0	0.00881	0	0	0	0.86608	0.02731	0.01938	0	0	0	0.0141	0.01233	0	0	0	0	0	0	0	0	0	0	0	0	0.01233	0	0	0	0	0	0	0	0
ACGGAGTCCAAGGGCC	0.842946605	0.87293	35	Helicobacter	Helicobacter	0.00188	0.0111	0	0.00239	0	0.00273	0.00222	0	0.00632	0.00307	0.00222	0.0041	0	0.00171	0	0.02152	0.01793	0.01042	0	0.00444	0.00205	0.0082	0.00632	0.00273	0	0.00171	0.00171	0.0029	0.00205	0.00273	0.87293	0.00205	0	0.00171	0	0	0	0	0	0	0	0	0	0
ACGGAGTTACGCAACA	0.948349739	0.84513	52	Streptomyces	Streptomyces	0.00539	0.01356	0.00464	0	0.02544	0.00817	0.84513	0	0.00279	0.00279	0	0.00446	0	0	0	0.0143	0.01114	0.00353	0	0.00279	0	0.0065	0.0039	0.0026	0	0	0	0.00279	0	0	0	0	0	0	0	0	0	0	0	0	0	0.00223	0	0
ACGGATCGAATAACAA	0.739330046	0.76463	59	Micromonospora	Micromonospora	0.00281	0.02101	0	0.00375	0.00225	0.76463	0.00525	0.00206	0.01125	0.00731	0	0.01013	0	0.00506	0.003	0.03882	0.02363	0.015	0.00375	0.00563	0.00413	0.01575	0.01219	0.00563	0.00375	0.00319	0.0045	0.00506	0.00338	0.003	0.00206	0.00356	0.00188	0.00319	0	0	0.00281	0	0	0	0	0	0	0
ACGGATGACCGGGTTA	0.742058283	0.78138	18	Streptococcus	Streptococcus	0.00359	0.01574	0.00304	0.00331	0.0018	0.00525	0.00235	0.00166	0.00981	0.00594	0.00138	0.78138	0	0.00331	0.00152	0.03936	0.02403	0.01464	0.00207	0.00663	0.00276	0.01671	0.01063	0.00787	0.00235	0.00373	0.00262	0.00456	0.00414	0.00345	0.00207	0.00249	0.00138	0.00221	0.00207	0	0.00138	0	0	0	0	0	0	0
ACGGCAAACAGAGTGG	0.81990232	0.90329	17	Staphylococcus	Staphylococcus	0	0.01372	0	0	0	0	0	0	0.90329	0	0	0	0	0	0	0.02606	0.02606	0.0144	0	0	0	0.01372	0	0	0	0	0	0	0	0	0	0	0	0	0	0	0	0	0	0	0	0	0	0
ACGGCAATCTGCCGAG	0.815841816	0.84222	0	Escherichia	Escherichia	0.00194	0.01057	0.00231	0.00292	0.00134	0.00292	0.00255	0.00121	0.00668	0.00364	0.00158	0.00644	0	0.00255	0.00134	0.84222	0.02296	0.017	0.0034	0.00389	0.00267	0.00887	0.00692	0.00377	0.00231	0.00182	0.00255	0.00364	0.00182	0.00158	0.00146	0.00255	0.00146	0.00182	0	0.00498	0.00206	0	0	0.00158	0	0	0	0
ACGGCAGATCGGAATG	0.753743377	0.80287	23	Acinetobacter	Acinetobacter	0.00511	0.01412	0	0.00243	0.00292	0.00535	0	0	0.00925	0.00657	0	0.01217	0	0.00462	0	0.03675	0.02044	0.01655	0	0.00511	0.00389	0.01314	0.80287	0.0056	0.00462	0.00316	0	0.00487	0.0056	0.00243	0.00292	0.00268	0.00243	0.00341	0	0	0	0	0	0	0	0	0	0
ACGGCAGCTCCGGCAC	0.577218121	0.21255	55	Mycoplasma	Mycoplasma	0.01332	0.05861	0.0074	0.01007	0.00858	0.01214	0.01007	0.00622	0.03197	0.02043	0.0071	0.03464	0.00592	0.01421	0.00799	0.12256	0.07756	0.04737	0.00888	0.02191	0.01066	0.04766	0.0373	0.01983	0.00977	0.00829	0.01214	0.01303	0.00799	0.01421	0.00444	0.00947	0.01007	0.0071	0	0	0.00562	0	0	0.00503	0	0	0	0
ACGGCAGGTCTCTGAA	0.557748436	0.60716	3	Klebsiella	Klebsiella	0.00537	0.02642	0.00493	0.00597	0.00313	0.00925	0.00552	0.00194	0.01657	0.00881	0.00269	0.01627	0.00224	0.00672	0.00582	0.07731	0.04687	0.60716	0.00522	0.01269	0.00672	0.02716	0.0194	0.00701	0.00522	0.00403	0.00537	0.00761	0.00567	0.00627	0.00328	0.00567	0.00418	0.00448	0.00254	0.00179	0.00313	0	0	0.00209	0	0	0	0
ACGGCATGACACGGTC	0.549323493	0.56919	53	Agrobacterium	Agrobacterium	0.00676	0.0327	0.00757	0.00892	0.0027	0.00811	0.00676	0	0.01568	0.01081	0.00378	0.01838	0.00486	0.00649	0.00405	0.07486	0.03703	0.02622	0.00676	0.01216	0.00514	0.02946	0.01865	0.01324	0.00676	0.00649	0.00378	0.00811	0.00378	0.0073	0.00486	0.56919	0.00649	0.00351	0.0027	0	0.0027	0	0	0	0	0	0	0
ACGGCCATCTTAATCC	0.752783505	0.77985	67	Campylobacter	Campylobacter	0.00356	0.01573	0.0028	0.00259	0.00183	0.00431	0.00183	0	0.00851	0.00593	0.00237	0.01088	0.00194	0.00226	0.00162	0.03847	0.02069	0.01412	0.00269	0.0069	0.00323	0.01692	0.00873	0.00679	0.00269	0.00313	0.00259	0.0055	0.00323	0.77985	0.00259	0.00291	0.00345	0.0028	0	0	0.00237	0	0	0.00119	0	0	0	0
ACGGCGAGCCCTGGTA	0.956125932	0.9773	27	Streptococcus	Streptococcus	0	0.00387	0	0	0	0	0	0	0	0.00142	0	0.9773	0	0	0	0.00645	0.00426	0.00335	0	0	0	0.0031	0	0	0	0	0	0	0	0	0	0	0	0	0	0	0	0	0	0	0	0	0	0
ACGGCGATTAACGACG	0.529578606	0.62635	13	Salmonella	Salmonella	0.00767	0.03836	0	0.00632	0	0.00722	0.00722	0	0.0176	0.00812	0	0.02031	0	0.00722	0.00948	0.08078	0.62635	0.02708	0.00677	0.01218	0.00903	0.02978	0.02166	0.00993	0	0.00496	0.00677	0.01173	0.00451	0.00451	0.00496	0	0	0.00857	0	0	0	0	0	0	0	0	0	0
ACGGCGTAACAATGCA	0.99270595	0.99856	87	Salmonella	Salmonella	0	0	0	0	0	0	0	0	0	0	0	0	0	0	0	0	0.99856	0	0	0	0	0	0	0	0	0	0	0	0	0	0	0	0	0	0	0.00144	0	0	0	0	0	0	0	0
ACGGCGTATTGAACCG	0.973552827	0.9726	6	Klebsiella	Klebsiella	0	0.00233	0	0	0	0	0	0	0	0	0	0	0	0	0	0.01562	0.00288	0.9726	0	0	0	0.0026	0.00206	0	0	0	0	0	0	0	0	0	0	0	0	0	0	0	0	0	0	0	0	0
ACGGCGTCCCCTCACA	0.801938219	0.82859	17	Staphylococcus	Staphylococcus	0.00209	0.01418	0.00156	0.00292	0.00136	0.00427	0.00209	0	0.82859	0.00469	0.00209	0.00834	0.00209	0.00375	0.00219	0.03107	0.01512	0.01136	0.00146	0.00396	0.00271	0.01209	0.00553	0.0049	0.0025	0.00323	0.00261	0.00365	0.00219	0.00313	0.00146	0.00313	0.00188	0.00261	0	0	0.00136	0	0	0.00177	0	0	0	0
ACGGCTAAAATTGATA	0.541411043	0.57777	19	Vibrio	Vibrio	0.00652	0.0381	0.00463	0.0061	0.00232	0.00989	0.00526	0	0.01726	0.01326	0.004	0.02231	0.00295	0.00547	0.00379	0.06904	0.04799	0.02842	0.00505	0.01347	0.00674	0.02673	0.01831	0.57777	0.00674	0.00779	0.00505	0.00884	0.004	0.00716	0.00421	0.00421	0.00379	0.00463	0	0	0.00505	0	0	0	0	0	0	0
ACGGCTACTGCGTACT	0.972689938	0.96858	7	Escherichia	Escherichia	0	0	0	0	0	0	0	0	0	0	0	0	0	0	0	0.96858	0.00654	0.00464	0	0	0	0	0	0	0	0	0	0	0	0	0	0	0	0	0	0.00633	0	0	0	0	0	0	0	0
ACGGCTAGAACTAGGA	0.726863753	0.76687	3	Klebsiella	Klebsiella	0.00287	0.0194	0.0027	0.00557	0	0.00422	0.00202	0	0.01231	0.00455	0.0027	0.01164	0.0027	0.00455	0.0027	0.04487	0.0253	0.76687	0.00422	0.0054	0.00236	0.01552	0.00945	0.00624	0.00219	0.00388	0.00472	0.00624	0.00321	0.00354	0.00371	0.00388	0	0.0027	0	0.00236	0.00253	0	0	0.00202	0	0	0	0
ACGGCTAGGACAAGCC	0.983645656	0.97204	53	Agrobacterium	Agrobacterium	0	0	0	0	0	0	0	0	0	0	0	0	0	0	0	0	0.00365	0	0	0	0	0.00311	0	0	0	0	0	0	0	0	0	0.97204	0	0	0	0	0	0	0	0	0	0	0	0
ACGGCTTAAAGCATTT	0.749510124	0.77727	42	Cronobacter	Cronobacter	0.00353	0.02012	0.00388	0	0	0.00565	0.00424	0	0.01094	0.00353	0	0.0113	0	0	0	0.04906	0.03071	0.01518	0.77727	0.00918	0.00494	0.01588	0.01094	0.00459	0	0	0.00388	0.00494	0	0.00459	0	0	0	0.00424	0	0	0	0	0	0	0	0	0	0
ACGGGAAATCGGGACG	0.997816064	1	87	Salmonella	Salmonella	0	0	0	0	0	0	0	0	0	0	0	0	0	0	0	0	1	0	0	0	0	0	0	0	0	0	0	0	0	0	0	0	0	0	0	0	0	0	0	0	0	0	0	0
ACGGGAAGCAGGTGGG	0.567044696	0.60048	79	Chromobacterium	Chromobacterium	0.0063	0.0257	0.00776	0.00679	0.00242	0.01139	0.00558	0	0.01648	0.01091	0.00582	0.01697	0.00412	0.00655	0.00339	0.0657	0.04412	0.02303	0.00412	0.01164	0.00776	0.02715	0.016	0.0097	0.00509	0.00364	0.00533	0.00873	0.60048	0.00509	0.00364	0.00606	0.00509	0.00461	0.00267	0	0.00315	0	0	0.00242	0	0	0	0
ACGGGACGCACCTCTA	0.686312399	0.71885	65	Helicobacter	Helicobacter	0.00291	0.01894	0.00471	0.00448	0.00213	0.00672	0.00493	0.0019	0.01065	0.00751	0.00258	0.0121	0.00157	0.00459	0.00269	0.04437	0.03048	0.01759	0.00437	0.0074	0.00415	0.02107	0.01233	0.00796	0.0037	0.00403	0.00448	0.00549	0.00325	0.00336	0.71885	0.00459	0.00157	0.00258	0.00146	0	0.00291	0	0	0.00213	0	0	0	0
ACGGGACTCCTTGCAG	0.713920455	0.76736	12	Escherichia	Shigella	0	0.02151	0.00338	0	0	0.00584	0	0	0.01045	0.0083	0.00307	0.01199	0	0.00553	0	0.76736	0.0378	0.01936	0.00369	0.00707	0.00492	0.01936	0.0126	0.00461	0	0	0.00307	0.00676	0.00461	0.00369	0.00307	0.00307	0	0	0	0.00799	0	0	0	0	0	0	0	0
ACGGGAGAATACTGGC	0.795263038	0.81635	26	Pasteurella	Pasteurella	0.00248	0.01287	0.0026	0.0026	0	0.00378	0.00236	0	0.00768	0.00484	0.00224	0.0085	0.00177	0.00343	0.00201	0.03012	0.02386	0.01075	0.00248	0.00567	0.00343	0.01051	0.00874	0.00425	0.00177	0.00272	0.81635	0.00413	0.00272	0.00177	0.00142	0.00283	0.0013	0.00165	0	0	0.00201	0	0	0	0	0	0	0
ACGGGAGCACCATACG	0.525591635	0.61504	20	Escherichia	Escherichia	0.00755	0.03563	0.00694	0.00574	0	0.01027	0.00393	0.00302	0.01449	0.01057	0.00332	0.0154	0	0.00966	0.00453	0.61504	0.05042	0.03351	0.00423	0.01449	0.00423	0.032	0.02083	0.01117	0.00362	0.00664	0.00634	0.01208	0.00604	0.00694	0.00483	0.00393	0.00393	0.00543	0.00332	0.00332	0.00483	0	0	0.00453	0	0	0	0
ACGGGATCCGCCTTTT	0.563820423	0.61139	78	Yersinia	Yersinia	0.0069	0.02902	0.00471	0.00643	0.0022	0.0091	0.00486	0.00314	0.01506	0.00847	0.00455	0.01945	0.00267	0.00659	0.00345	0.06621	0.03436	0.02573	0.00549	0.61139	0.00737	0.02667	0.01757	0.00863	0.00533	0.00502	0.00549	0.01067	0.00455	0.00533	0.00345	0.00471	0.00377	0.00549	0.0022	0	0.00439	0	0	0.00408	0	0	0	0
ACGGGGAGACTGGACG	0.827818536	0.85937	0	Escherichia	Escherichia	0.00327	0.01278	0.00187	0.00203	0	0.00327	0.00265	0	0.00483	0.00359	0	0.00421	0	0.00296	0.00234	0.85937	0.01699	0.01263	0	0.00281	0.00203	0.01013	0.00733	0.00577	0.00203	0	0.00218	0.00359	0.00312	0.00203	0	0.00171	0	0.00171	0	0.00826	0.00218	0	0	0	0	0	0	0
ACGGGGAGGTAGCAGA	0.853327085	0.90341	17	Staphylococcus	Staphylococcus	0.00251	0.01054	0.00251	0.00276	0	0.00351	0	0	0.90341	0.00326	0	0.00401	0	0	0	0.02308	0.0138	0.00702	0	0.00276	0	0.00953	0.00627	0.00426	0	0	0	0	0	0	0	0	0	0	0	0	0	0	0	0	0	0	0	0
ACGGGGATTCTTAAGA	0.761348898	0.79636	67	Campylobacter	Campylobacter	0.00342	0.01481	0.00387	0.00433	0	0.00569	0	0	0.0082	0.00569	0.00273	0.01025	0.00251	0.00319	0.00228	0.03713	0.02916	0.01367	0.00319	0.00273	0.00273	0.01367	0.00729	0.0041	0	0.00273	0.0041	0.00342	0.00319	0.79636	0	0.00319	0.00228	0.00319	0	0	0	0	0	0	0	0	0	0
ACGGGGCGATCTACGT	0.527098563	0.56458	24	Campylobacter	Campylobacter	0.0065	0.03198	0.00461	0.00678	0.00379	0.00759	0.00637	0.00257	0.01924	0.01003	0.00474	0.0206	0.00285	0.00623	0.00407	0.07494	0.05028	0.02765	0.00556	0.00922	0.00569	0.02805	0.01775	0.01233	0.00434	0.00637	0.0065	0.01138	0.00515	0.56458	0.00434	0.00556	0.00434	0.00501	0.00176	0	0.00285	0	0	0.00312	0	0	0	0
ACGGGTACGTGCAAAC	0.866626433	0.92614	34	Streptococcus	Streptococcus	0	0.01156	0	0	0	0	0	0	0	0	0	0.92614	0	0	0	0.02762	0.01541	0.01092	0	0	0	0.00771	0	0	0	0	0	0	0	0	0	0	0	0	0	0	0	0	0	0	0	0	0	0
ACGGTACAGACATACC	0.778362014	0.82531	25	Mycobacterium	Mycobacterium	0.00382	0.82531	0.00199	0.00282	0	0.00482	0	0	0.00814	0.00648	0.00216	0.0078	0.00232	0.00216	0.00199	0.03055	0.02142	0.01378	0	0.00482	0.00332	0.01312	0.00947	0.00482	0.00183	0.00349	0.00216	0.00415	0.00332	0.00349	0.00216	0.00299	0.00199	0.00299	0	0	0	0	0	0	0	0	0	0
ACGGTATCTCGCGTGC	0.70560059	0.74138	29	Enterococcus	Enterococcus	0.00375	0.01873	0.00297	0.00491	0.00207	0.00413	0.00258	0	0.01214	0.00917	0.00168	0.01395	0.00245	0.74138	0.00194	0.04263	0.02713	0.01679	0.00388	0.00723	0.004	0.01821	0.01356	0.0062	0.00284	0.00336	0.00336	0.00439	0.00426	0.00271	0.00168	0.00336	0.00194	0.00297	0.00233	0	0.00245	0	0	0.00168	0	0	0	0
ACGGTCACGTAGAATA	0.752502275	0.8066	29	Enterococcus	Enterococcus	0.00392	0.01666	0	0.00327	0	0.00719	0	0	0.01176	0.00457	0	0.01078	0	0.8066	0	0.04018	0.02221	0.01209	0.00359	0.00621	0	0.01699	0.0098	0.00653	0	0.00392	0.00392	0.00784	0	0	0	0	0	0	0	0	0	0	0	0	0	0	0	0
ACGGTCCTCTTAACCG	0.526136847	0.60622	32	Pseudomonas	Pseudomonas	0.00766	0.03254	0.00813	0.00813	0.00478	0.0067	0.00574	0	0.02344	0.01005	0	0.01866	0	0.0067	0	0.07416	0.04641	0.03349	0.00622	0.01579	0.00813	0.60622	0.01914	0.00861	0.00622	0	0	0.00813	0.00622	0.00813	0	0	0.00622	0.00574	0	0	0.00622	0	0	0	0	0	0	0
ACGGTGAAACACGGTC	0.645130641	0.6822	24	Campylobacter	Campylobacter	0.00625	0.0233	0.00591	0.00625	0.0022	0.00608	0.00591	0	0.01182	0.00895	0.00253	0.01334	0.00253	0.00422	0.00355	0.05826	0.02989	0.02178	0.00439	0.00996	0.00557	0.02195	0.01402	0.00794	0.00388	0.00422	0.00321	0.00591	0.00371	0.6822	0.00371	0.00456	0.0022	0.00338	0	0	0.00321	0	0	0.0022	0	0	0	0
ACGGTGCGCTCGAGAG	0.836612489	0.90235	67	Campylobacter	Campylobacter	0	0.01268	0	0	0	0	0	0	0	0	0	0.0061	0	0	0	0.0277	0.01549	0.00704	0	0.00751	0	0.01221	0.00845	0	0	0	0	0	0	0.90235	0	0	0	0	0	0	0	0	0	0	0	0	0	0
ACGGTGCTCAGGCAAA	0.99960573	1	50	Burkholderia	Burkholderia	0	0	0	0	0	0	0	0	0	0	0	0	0	0	0	0	0	0	0	0	0	0	0	0	0	0	0	1	0	0	0	0	0	0	0	0	0	0	0	0	0	0	0	0
ACGGTGTGAAGAGCGA	0.535633423	0.59074	22	Acinetobacter	Acinetobacter	0.00727	0.03683	0.00473	0.00704	0.00335	0.0097	0.00554	0.00277	0.01697	0.01131	0.0045	0.01639	0.00358	0.00808	0.00473	0.06788	0.04375	0.0269	0.00508	0.01201	0.00647	0.02771	0.59074	0.01201	0.00485	0.0052	0.00496	0.00808	0.00543	0.00393	0.003	0.00612	0.00404	0.00658	0.00346	0	0.00323	0	0	0.00162	0	0	0	0
ACGGTGTTCGTCATAG	0.965408183	0.98806	27	Streptococcus	Streptococcus	0	0	0	0	0	0	0	0	0	0	0	0.98806	0	0	0	0.0087	0.00304	0	0	0	0	0	0	0	0	0	0	0	0	0	0	0	0	0	0	0	0	0	0	0	0	0	0	0
ACGGTTACCTCTCCCC	0.804804493	0.83303	67	Campylobacter	jejuni	0.00335	0.01599	0.00259	0.00303	0.00119	0.0027	0.00259	0	0.00594	0.00454	0.00184	0.00757	0.00227	0.00313	0.00173	0.02886	0.01751	0.00951	0.00205	0.00421	0.00108	0.01005	0.00713	0.00465	0.00292	0.00227	0.00259	0.00303	0.00195	0.83303	0.00184	0.00227	0.00238	0.00119	0	0	0.0013	0	0	0.0013	0	0	0	0
ACGGTTGCCAGCTCGG	0.847969052	0.88572	36	Desulfobulbus	Desulfobulbus	0.00263	0.01032	0	0.00222	0	0.00263	0	0	0.00425	0	0	0.00485	0	0.00303	0	0.02164	0.018	0.00708	0	0.00445	0	0.00951	0.00789	0.00465	0.00222	0.00263	0	0.00303	0	0	0	0.00263	0	0	0	0	0.88572	0	0	0	0	0	0	0
ACGGTTGGCGGAGTAT	0.824968846	0.29674	61	Gilliamella	Gilliamella	0.00789	0.03705	0	0.00652	0	0.00789	0.00549	0	0.02779	0.01681	0	0.02298	0	0.00858	0.00515	0.07547	0.10497	0.02813	0.0072	0.01818	0.00652	0.03636	0.02642	0.0271	0.00858	0.00652	0.01578	0.00995	0.0072	0.0048	0.00549	0.00926	0.00549	0.00686	0.00377	0	0.00343	0	0	0.0048	0	0	0	0
ACGGTTTGGAGAGCCC	0.791038203	0.82283	23	Acinetobacter	Acinetobacter	0.00216	0.01253	0.00228	0.00273	0.00194	0.00535	0.00171	0.00125	0.00729	0.00467	0.00251	0.00832	0.00148	0.00308	0.00148	0.03213	0.02005	0.01128	0.00216	0.00524	0.00239	0.0131	0.82283	0.00467	0.00228	0.00273	0.00216	0.00433	0.00262	0.00171	0.00194	0.00251	0.00148	0.00194	0	0	0.00148	0	0	0.0016	0	0	0	0
ACGTAAACCGCATTGG	0.637514576	0.70026	5	Escherichia	Shigella	0.00563	0.02674	0.00229	0.00422	0.00211	0.00792	0.00334	0.00193	0.01055	0.0088	0.00229	0.01618	0.00264	0.00475	0.00229	0.70026	0.03536	0.0248	0.00281	0.00844	0.00739	0.02216	0.01548	0.00704	0.00405	0.0051	0.00457	0.00668	0.00493	0.00352	0.00229	0.0044	0.00317	0.00563	0.00176	0.00827	0.0044	0	0	0.00193	0	0	0	0
ACGTAACATTGGTCTT	0.905260811	0.94672	30	Acinetobacter	Acinetobacter	0	0.00768	0	0	0	0	0	0	0.00372	0.00279	0	0.00279	0	0	0	0.01443	0.00582	0.00558	0	0	0	0.00721	0.94672	0	0	0	0	0	0.00279	0	0	0	0	0	0	0	0	0	0	0	0	0	0	0
ACGTAACTACAGAAAT	0.707808564	0.80123	0	Escherichia	Escherichia	0.0084	0.01904	0.00896	0.01008	0	0.00616	0.0056	0	0.01176	0.0056	0	0.0084	0	0	0	0.80123	0.03135	0.01736	0	0	0	0.0168	0.00896	0.0084	0	0	0	0.00728	0	0	0	0.0056	0	0	0	0.0112	0	0	0	0	0	0	0	0
ACGTAAGAAATACAGC	0.863621095	0.91866	50	Burkholderia	Burkholderia	0	0.00799	0	0	0	0	0	0	0.00508	0.00399	0	0.00654	0	0	0	0.0207	0.00654	0.00581	0	0.0069	0	0.00908	0.00472	0.00399	0	0	0	0.91866	0	0	0	0	0	0	0	0	0	0	0	0	0	0	0	0
ACGTAATCGCGGTTGT	0.686430678	0.75175	12	Escherichia	Escherichia	0.00508	0.02063	0	0.00381	0	0.00635	0.00444	0	0.01302	0.00635	0	0.01333	0	0.00444	0.00349	0.75175	0.03429	0.02698	0.00317	0.00794	0.00508	0.01683	0.00952	0.00762	0.00317	0.00444	0.00508	0.00635	0.00571	0.00476	0	0.00413	0	0.00381	0	0.00762	0	0	0	0	0	0	0	0
ACGTACAACTAGTCAG	0.706621005	0.72711	41	Mobiluncus	Mobiluncus	0.00594	0.02131	0.00384	0.00227	0.00542	0.00524	0.00349	0.72711	0.00839	0.00804	0.00314	0.00996	0.00262	0.00367	0.00262	0.04175	0.02918	0.01433	0.00262	0.00786	0.00472	0.02114	0.01101	0.00681	0.00262	0.0028	0.00367	0.00594	0.0028	0.00384	0.00227	0.00507	0.00262	0.00402	0	0	0.00245	0.00472	0	0.00175	0	0	0	0
ACGTACGCATTATGAG	0.65697417	0.67651	42	Cronobacter	Cronobacter	0.00346	0.02561	0.00518	0.00267	0.00189	0.00691	0.00299	0.00251	0.01131	0.00801	0.00346	0.01257	0.00314	0.00628	0.00299	0.06269	0.03676	0.022	0.67651	0.0066	0.00424	0.0231	0.01383	0.00613	0.00346	0.00487	0.00314	0.00518	0.0044	0.00597	0.00314	0.00377	0	0.00408	0.00189	0.00157	0.00157	0	0	0	0	0	0	0
ACGTAGGGTGGTTTAA	0.796370968	0.22276	43	Paenibacillus	Paenibacillus	0.01013	0.05508	0.00689	0.01418	0.00689	0.01256	0.0077	0.00527	0.03321	0.02552	0.00608	0.03929	0.00446	0.01377	0.01094	0.11179	0.08384	0.04131	0.00851	0.01701	0.01215	0.04698	0.03159	0.02511	0.0081	0.01013	0.01094	0.01539	0.00932	0.00891	0.00608	0.00891	0.00608	0.0081	0	0	0.00608	0	0	0.00608	0	0	0	0
ACGTAGGTACCGTCCT	0.921957672	0.60619	4	Mycolicibacterium	Mycolicibacterium	0	0.36287	0.60619	0	0	0	0	0	0	0	0	0	0	0	0	0.02039	0.00985	0	0	0	0	0	0	0	0	0	0	0	0	0	0	0	0	0	0	0	0	0	0	0	0	0	0	0
ACGTAGTTAACTAGAT	0.901525659	0.9612	10	Salmonella	Salmonella	0.00294	0.00558	0	0	0	0	0	0	0.00323	0	0	0	0	0	0	0.01088	0.9612	0.00617	0	0	0	0.00558	0.00382	0	0	0	0	0	0	0	0	0	0	0	0	0	0	0	0	0	0	0	0	0
ACGTATTCAGGACTGG	0.911998283	0.95192	34	Streptococcus	Streptococcus	0	0.00492	0	0	0	0	0	0	0.0038	0.00358	0	0.95192	0	0	0	0.01051	0.00872	0.00492	0	0.00268	0	0.00537	0	0.00313	0	0	0	0	0	0	0	0	0	0	0	0	0	0	0	0	0	0	0	0
ACGTATTTCGCACAGC	0.756093624	0.78969	48	Mycoplasmopsis	Mycoplasma	0.0027	0.0186	0.00203	0.00338	0.0022	0.00406	0	0	0.00896	0.00592	0.0022	0.0093	0.0022	0.00287	0	0.03398	0.02164	0.01606	0.0027	0.00659	0.00355	0.01488	0.00828	0.00507	0.00287	0.0027	0.0044	0.0044	0.00321	0.0027	0	0.00254	0.00237	0.00237	0	0	0.00287	0	0	0.00169	0	0	0	0
ACGTCCGTGCCTTCCA	0.726219726	0.79226	3	Klebsiella	Klebsiella	0.00498	0.02415	0	0	0	0.00652	0	0	0.01073	0.00383	0	0.0115	0	0	0	0.04868	0.03028	0.79226	0.0046	0.00652	0.00422	0.01955	0.01188	0.00767	0	0.00383	0.00422	0.00383	0	0	0	0	0	0	0	0	0	0	0	0	0	0	0	0
ACGTCCTACACAAGAC	0.859871331	0.85728	42	Cronobacter	Cronobacter	0.00208	0.00842	0.00198	0.00166	0	0.00249	0.00187	0	0.00572	0.00405	0.00125	0.00426	0.00166	0.00281	0.00156	0.03222	0.01351	0.0104	0.85728	0.00489	0.00229	0.00873	0.00489	0.00301	0.00104	0.00208	0.00198	0.0026	0.00135	0.00312	0.00135	0.00114	0.00104	0.00114	0	0.00135	0.00146	0	0	0	0	0	0	0
ACGTCGCTCCGGGTCC	0.704975782	0.1555	43	Paenibacillus	Paenibacillus	0.01218	0.05714	0.00984	0.00562	0.00562	0.01639	0.01358	0	0.0356	0.02998	0.00749	0.02951	0.0103	0.01311	0.00937	0.1555	0.07588	0.05386	0.00749	0.0192	0.01499	0.06323	0.03326	0.02155	0.01265	0.01124	0.01171	0.01546	0.00937	0.0103	0.00843	0.01358	0.0103	0.00937	0.00468	0	0.00796	0	0	0.00468	0	0	0	0
ACGTCTCACGGTCACT	0.610551752	0.64351	48	Mycoplasmopsis	Mycoplasma	0.00703	0.02706	0.00554	0.00554	0.00277	0.00703	0.00384	0	0.01364	0.00959	0.00277	0.01492	0.00384	0.00618	0.00341	0.0537	0.04113	0.02621	0.00405	0.0081	0.00341	0.02429	0.01747	0.00959	0.00469	0.00469	0.00511	0.00639	0.0032	0.00575	0.00341	0.00426	0.00298	0.00447	0	0	0.00234	0	0	0.00362	0	0	0	0
ACGTGAGAATTGCCGT	0.561596416	0.60159	44	Xylella	Xylella	0.00673	0.0278	0.00543	0.00576	0.00326	0.00945	0.00467	0.00141	0.01455	0.01042	0.00369	0.02031	0.0038	0.00695	0.00467	0.06266	0.04268	0.024	0.0051	0.0126	0.00728	0.02346	0.01857	0.01118	0.00467	0.00586	0.00402	0.00619	0.00445	0.00662	0.00337	0.00554	0.00282	0.0063	0.00163	0	0.00347	0	0	0.60159	0.00109	0	0	0
ACGTGATCGTGCCAAT	0.895114546	0.92025	42	Cronobacter	Cronobacter	0	0.00736	0	0	0	0	0	0	0	0	0	0.00294	0	0	0	0.02413	0.01707	0.00912	0.92025	0.00412	0	0.00589	0.0053	0.00294	0	0	0	0	0	0	0	0	0	0	0	0	0	0	0	0	0	0	0	0
ACGTGGATTGTGCTAG	0.779396462	0.82709	17	Staphylococcus	Staphylococcus	0.00413	0.01514	0	0.00578	0.0033	0.00496	0	0	0.82709	0.00881	0.00303	0.00936	0	0.00578	0	0.03056	0.02093	0.01349	0	0.00385	0.00358	0.01267	0.00743	0.00358	0.00275	0	0	0.00358	0.0033	0.00303	0	0.00303	0	0	0	0	0	0	0	0	0	0	0	0
ACGTGGCTAATTCTTC	0.827015608	0.86279	16	Pseudomonas	Pseudomonas	0.00207	0.01122	0.00195	0.00244	0	0.00256	0.00207	0	0.00598	0.00378	0.00183	0.00683	0	0.00134	0.00207	0.02415	0.01695	0.00744	0.00195	0.00439	0.00232	0.86279	0.00707	0.0039	0.00207	0.00207	0.00171	0.00439	0.00293	0.00171	0.00159	0.00268	0.00183	0.00183	0	0	0	0	0	0.00122	0	0	0	0
ACGTGGGTCAATTCGA	0.642497972	0.68212	48	Mycoplasmopsis	Mycoplasma	0.00379	0.0255	0.00482	0.00362	0.00241	0.00551	0.00448	0	0.01223	0.01137	0.00258	0.01378	0	0.00586	0.00345	0.05496	0.03032	0.02205	0.00448	0.00758	0.00551	0.0236	0.01344	0.00482	0.00379	0.00379	0.00517	0.00706	0.00396	0.00517	0.00362	0.00586	0.00172	0.00431	0	0	0.00276	0	0	0	0	0	0	0
ACGTGGTGCCTGAGAG	0.600331087	0.63188	72	Pasteurella	Pasteurella	0.00553	0.027	0.00427	0.00515	0.00339	0.00754	0.00465	0.00126	0.01658	0.00992	0.00301	0.01758	0.00301	0.00477	0.00251	0.05991	0.03994	0.02512	0.00389	0.00904	0.00427	0.02386	0.01771	0.0098	0.0049	0.00452	0.63188	0.00892	0.00477	0.00477	0.00477	0.00477	0.00264	0.00465	0.00251	0	0.00301	0	0	0.00226	0	0	0	0
ACGTGGTGTCGCCATA	0.838116411	0.85501	0	Escherichia	Escherichia	0.00213	0.01173	0	0.00256	0	0.00554	0	0	0.00597	0.00213	0	0.0049	0	0.00277	0	0.85501	0.02388	0.01279	0.00256	0.00384	0.00213	0.00959	0.00704	0.00299	0	0.00213	0.00277	0.00384	0	0	0	0	0.00235	0	0	0.00874	0	0	0	0	0	0	0	0
ACGTGTCTTCGACACT	0.551819757	0.12129	57	Cellulomonas	Flavimobilis	0.01423	0.12129	0.01733	0.0099	0.01114	0.02166	0.03899	0	0.02351	0.01856	0.00743	0.02908	0	0.013	0.00804	0.11077	0.07921	0.03589	0.00681	0.02413	0.01361	0.04394	0.03218	0.02166	0.00866	0.01423	0.01238	0.01547	0.013	0.0099	0	0.01238	0.00804	0	0	0	0.00866	0	0	0	0	0	0	0
ACGTGTGGTACGAGCT	0.732271253	0.77833	25	Mycobacterium	Mycobacterium	0.0025	0.77833	0.00206	0.00353	0.0025	0.0072	0.00206	0.00176	0.01191	0.00808	0.00206	0.01014	0.0025	0.00338	0.00265	0.03851	0.02734	0.01573	0.00309	0.0072	0.00323	0.01646	0.01088	0.00456	0.0022	0.00367	0.00279	0.00603	0.00279	0.00235	0.00147	0.00162	0.00265	0.00265	0	0	0.00206	0	0	0.00176	0	0	0	0
ACGTTAGAAGGTGCCT	0.70905764	0.84266	25	Mycobacterium	Mycobacterium	0	0.84266	0	0	0	0	0	0	0.01267	0.01267	0	0.01584	0	0	0	0.04224	0.02851	0.01901	0	0	0	0.01373	0.01162	0	0	0	0	0	0	0	0	0	0	0	0	0	0	0	0	0	0	0	0	0
ACGTTCCCTAAATGTC	0.899144947	0.91141	34	Streptococcus	Streptococcus	0.00228	0.00727	0	0.00185	0	0.00217	0.0013	0	0.00423	0.00271	0	0.91141	0	0.00358	0.0013	0.0152	0.00869	0.00879	0.00141	0.00271	0.0013	0.00532	0.00347	0.00163	0	0.00109	0.00109	0.00174	0.00206	0.00185	0	0.00119	0.00109	0.00141	0	0	0.0013	0	0	0	0	0	0	0
ACGTTCGATATCGCTT	0.637590862	0.66891	19	Vibrio	Vibrio	0.00606	0.02738	0.00516	0.00584	0.00247	0.00606	0.00561	0	0.01459	0.00763	0.00382	0.01347	0	0.00606	0.00247	0.05051	0.03636	0.022	0.00314	0.00853	0.00404	0.02626	0.01953	0.66891	0.00292	0.00269	0.00404	0.00786	0.00539	0.00382	0.00247	0.00382	0.00426	0.00494	0	0	0.00359	0	0	0.00292	0	0	0	0
ACGTTGATTAGAGGGG	0.586962751	0.67152	5	Escherichia	Escherichia	0.00537	0.02684	0.00521	0.00613	0.00199	0.00675	0.00521	0.00261	0.01595	0.01027	0.00399	0.01733	0.00245	0.0069	0.00383	0.67152	0.0411	0.02285	0.00291	0.00935	0.00445	0.02377	0.01948	0.00828	0.00368	0.00429	0.00353	0.00905	0.00491	0.00583	0.00368	0.0046	0.00353	0.00414	0.00245	0.00736	0.00383	0	0	0.00322	0	0	0	0
ACGTTGATTCGTTCTT	0.854113542	0.87936	21	Yersinia	Yersinia	0.00194	0.00972	0.00208	0	0.0018	0.00305	0.00167	0	0.00514	0.0025	0	0.00597	0	0	0	0.02554	0.01152	0.00986	0.00153	0.87936	0.00236	0.00944	0.0068	0.00292	0.00236	0	0.0025	0.0025	0.00236	0.00208	0	0.00167	0	0.00139	0	0	0.00139	0	0	0	0	0	0	0
ACGTTGATTTTCGTTC	0.658910765	0.70712	81	Mycobacteroides	Mycobacteroides	0.00518	0.01745	0.00491	0.70712	0.00273	0.00573	0.00436	0	0.01445	0.00791	0.003	0.01282	0	0.00409	0.00382	0.05181	0.03245	0.01527	0.00273	0.00873	0.00464	0.02073	0.01364	0.00682	0.00545	0.00436	0.00327	0.00764	0.003	0.00573	0.00409	0.00327	0.00464	0.00409	0	0	0	0	0	0.00273	0	0	0	0
ACGTTGCCTAATCGCA	0.810242454	0.85916	17	Staphylococcus	Staphylococcus	0.00314	0.0123	0	0	0	0.00497	0	0	0.85916	0.00471	0	0.00995	0	0	0	0.0322	0.01518	0.0089	0	0.00524	0.00262	0.01466	0.00524	0.00707	0.00314	0.00262	0	0.00288	0	0.00262	0	0	0.00288	0	0	0	0	0	0	0	0	0	0	0
ACGTTGGATGGTGCGG	0.58512035	0.59748	53	Agrobacterium	Agrobacterium	0.00685	0.03156	0.00622	0.00574	0.00271	0.00749	0.0043	0	0.01387	0.0102	0.00287	0.02056	0.00191	0.0051	0.00399	0.06074	0.04161	0.02662	0.00399	0.011	0.00574	0.0263	0.01785	0.00861	0.00414	0.00717	0.00494	0.00749	0.0067	0.00733	0.00335	0.59748	0.00494	0.00446	0.00207	0	0.00446	0	0	0.00191	0	0	0	0
ACGTTTAGGCGATGTC	0.87099459	0.92688	6	Klebsiella	Klebsiella	0	0.00713	0	0	0	0	0	0	0	0	0	0.00535	0	0	0	0.02942	0.01471	0.92688	0	0	0	0.0058	0.00535	0.00446	0	0	0	0	0	0	0	0	0	0	0	0	0	0	0	0	0	0	0	0
ACTAAACCAGTCTAGT	0.563554556	0.66132	15	Mycobacterium	Mycobacterium	0	0.66132	0.00641	0.00706	0	0.0109	0	0	0.01411	0.01347	0	0.01604	0	0	0	0.07248	0.05067	0.03271	0.0077	0.01347	0.00834	0.03464	0.01475	0.01155	0	0	0.00834	0	0	0	0	0.00641	0	0.0077	0	0	0	0	0	0	0	0	0	0
ACTAACAGAGTCCAGT	0.663908997	0.12816	57	Cellulomonas	Flavimobilis	0.01123	0.12816	0.01169	0.00725	0.00819	0.01801	0.04373	0.00351	0.02081	0.0131	0.00398	0.02315	0.00304	0.00889	0.00351	0.10594	0.04747	0.03274	0.00702	0.01473	0.00819	0.04093	0.02456	0.00982	0.00514	0.00725	0.00772	0.0138	0.00491	0.00842	0.00351	0.00889	0.00538	0.00678	0	0	0.00421	0	0	0.00468	0	0	0	0
ACTAACAGGTAGGTGA	0.963162866	0.96056	42	Cronobacter	Cronobacter	0	0.00321	0	0	0	0	0	0	0	0	0	0	0	0	0	0.01421	0.00766	0.00543	0.96056	0	0.00195	0.00195	0.00153	0	0	0	0	0	0	0	0	0	0	0	0	0.00139	0	0	0	0	0	0	0	0
ACTAAGAACAGTTAAA	0.532472771	0.57948	41	Mobiluncus	Mobiluncus	0.00916	0.03481	0.00779	0	0.00458	0.00916	0.00504	0.57948	0.02336	0.01466	0	0.01787	0	0.00458	0	0.07696	0.04718	0.0229	0.00687	0.01191	0.0055	0.03023	0.02016	0.01787	0.00641	0	0	0.00641	0.00733	0.00504	0.00779	0.00458	0	0.00458	0.00504	0	0	0	0	0	0	0	0	0
ACTAAGAGCATCCAGC	0.843026742	0.87092	70	Enterococcus	Enterococcus	0.00248	0.01064	0	0.0021	0	0.00322	0.00173	0	0.00693	0.00322	0.00136	0.00681	0.00136	0.87092	0.00161	0.0177	0.0151	0.00842	0.00235	0.00334	0.00223	0.00965	0.00656	0.00433	0.00149	0.00186	0.00161	0.00322	0.00161	0.00173	0.00124	0.00161	0.00111	0.00149	0	0	0	0	0	0	0	0	0	0
ACTAAGGTGCGCCCTA	0.515860015	0.6026	13	Salmonella	Salmonella	0.00673	0.03479	0.00609	0.00625	0.00224	0.00914	0.00481	0.00433	0.01828	0.01234	0.00385	0.01763	0.00417	0.00834	0.00369	0.06605	0.6026	0.02902	0.00609	0.01379	0.00818	0.02789	0.01924	0.01138	0.00417	0.00593	0.00721	0.0101	0.00593	0.00513	0.00353	0.00657	0.00497	0.00609	0.00256	0	0.00481	0	0	0.00256	0	0	0	0
ACTAATAGTAGAAGGC	0.920570265	0.94743	31	Pseudomonas	Pseudomonas	0.00133	0.00642	0	0.00155	0	0.00166	0	0	0.00166	0.00144	0	0.00443	0	0.00166	0	0.0104	0.0052	0.00476	0	0.00166	0	0.94743	0.00321	0.00155	0	0.00122	0.00111	0.00199	0	0	0	0.00111	0	0	0	0	0	0	0	0	0	0	0	0
ACTAATCCCATAGGGA	0.617900172	0.43146	4	Mycolicibacterium	Mycolicibacterium	0	0.18069	0.43146	0	0	0	0	0	0.01713	0.01558	0	0.02492	0	0	0	0.11682	0.04984	0.03738	0	0.02492	0	0.0405	0.02025	0.02025	0	0.01558	0	0	0	0	0	0	0	0	0	0	0	0	0	0	0	0	0	0
ACTAATCGCTTTATTC	0.557672503	0.60888	2	Staphylococcus	Staphylococcus	0.00625	0.02959	0.00603	0.00493	0.00384	0.00899	0.00526	0.00219	0.60888	0.01052	0.00405	0.01644	0.00427	0.00636	0.00427	0.06685	0.04099	0.02499	0.00493	0.01184	0.00537	0.02805	0.01929	0.0114	0.00526	0.00416	0.00449	0.00734	0.00362	0.00701	0.00318	0.0057	0.00384	0.00438	0.00241	0	0.00329	0	0	0.00263	0	0	0	0
ACTACAATAGGGAGAC	0.594699922	0.73099	2	Staphylococcus	Staphylococcus	0	0.02471	0	0.01236	0	0.01046	0	0	0.73099	0	0	0.02186	0	0	0	0.06939	0.04658	0.02091	0	0	0	0.03137	0.01806	0.01046	0	0	0	0	0	0	0	0	0	0	0	0	0	0	0	0	0	0	0	0
ACTACAATCGCGTCGT	0.584311633	0.63467	60	Lactiplantibacillus	Lactiplantibacillus	0.00611	0.02531	0.0064	0.00785	0	0.00844	0.00524	0.0032	0.01629	0.01076	0.00436	0.0128	0.63467	0.00611	0	0.06603	0.03781	0.02065	0.00494	0.00698	0.00553	0.02676	0.01513	0.00873	0.0032	0.00756	0.00524	0.00873	0.00436	0.00814	0	0.00785	0	0.00611	0	0	0	0	0	0.00407	0	0	0	0
ACTACAGGAGCCAAGG	0.732833021	0.21358	66	Escherichia	Methylotetracoccus	0.01656	0.09437	0	0	0	0.02483	0	0	0.03311	0.03477	0	0.05132	0	0	0	0.1457	0.21358	0.06126	0.01656	0.02649	0	0.10596	0.03477	0.04305	0	0	0	0.04305	0	0	0	0	0	0	0	0	0	0	0	0	0	0	0	0
ACTACAGGCGGTTACT	0.763242376	0.78199	76	Rhodococcus	Rhodococcus	0.78199	0.02148	0.00506	0.00442	0	0.00569	0.00348	0	0.00695	0.006	0	0.00979	0	0.00506	0	0.04392	0.02338	0.01548	0.00316	0.00632	0.00348	0.01517	0.00916	0.00758	0	0	0.00442	0	0.00632	0.00316	0	0	0	0.00379	0	0	0.00348	0	0	0	0	0	0	0
ACTACCCGCCAATCCT	0.707957843	0.19722	58	Microlunatus	Microlunatus	0.01446	0.11452	0.01272	0.00694	0.00665	0.02198	0.06536	0	0.01851	0.01533	0.00434	0.02487	0	0.00839	0.00521	0.09659	0.04627	0.02805	0.00607	0.00925	0.00954	0.03962	0.02169	0.01301	0.00289	0.00463	0.00578	0.01272	0.00607	0.00665	0.00347	0.00492	0.00492	0.00463	0	0	0.00376	0	0	0.00463	0	0.00578	0	0
ACTACCTACAGCAATG	0.84375	0.88386	33	Mycobacterium	Mycobacterium	0.00251	0.88386	0.00285	0.00201	0	0.00318	0	0	0.0052	0.00419	0	0.00771	0	0.00184	0	0.02363	0.01173	0.00905	0.00201	0.00419	0.00352	0.00687	0.0057	0.00369	0.00184	0	0.00218	0.00285	0.00168	0.00318	0	0.00184	0	0.00251	0	0	0	0	0	0	0	0	0	0
ACTACGAACGAACGAA	0.763990529	0.80307	16	Pseudomonas	Pseudomonas	0.00291	0.0141	0.00224	0.00213	0	0.00425	0.0028	0.00112	0.00962	0.00649	0.00145	0.00873	0.00179	0.00257	0.00257	0.032	0.02562	0.01208	0.00269	0.00615	0.0028	0.80307	0.00839	0.00649	0.00302	0.00403	0.00302	0.00403	0.00313	0.00246	0.00157	0.0038	0.00213	0.00246	0.00179	0	0.00213	0	0	0.00168	0	0	0	0
ACTACGACGGACAGTT	0.951135474	0.94172	7	Escherichia	Escherichia	0	0.00245	0	0	0	0	0	0	0.00245	0	0	0.00326	0	0	0	0.94172	0.00816	0.01061	0	0	0	0.00278	0.00294	0	0	0	0	0	0	0	0	0	0	0	0	0.00816	0	0	0	0	0	0	0	0
ACTACGCCACCTAAAA	0.8667203	0.89421	49	Corynebacterium	Corynebacterium	0.00152	0.00774	0.00166	0.00166	0.89421	0.00332	0	0	0.00373	0.00277	0.00138	0.0047	0	0.00138	0.00166	0.02185	0.013	0.00788	0.00166	0.00429	0.00152	0.00761	0.00512	0.00387	0	0.00152	0	0.00263	0	0	0	0	0.00124	0.00138	0	0	0	0	0	0	0	0	0	0
ACTACGGATCGGGTAC	0.745242351	0.78276	28	Bacillus	Bacillus	0.00319	0.01658	0.0022	0.00308	0.0011	0.00549	0.00329	0.00121	0.00999	0.78276	0.00198	0.00977	0.00198	0.00406	0.0022	0.03438	0.02197	0.01362	0.00264	0.00714	0.00231	0.01713	0.00945	0.0056	0.00275	0.00308	0.0034	0.00439	0.00297	0.00373	0.00297	0.00329	0.00242	0.00297	0.00121	0	0.00165	0	0	0.00132	0	0	0	0
ACTACTATACAGATAG	0.845512674	0.87294	35	Helicobacter	Helicobacter	0.00189	0.01096	0	0	0	0.00424	0.002	0	0.0046	0.00413	0	0.0066	0	0.00318	0.0013	0.01933	0.01426	0.0112	0.00153	0.00295	0.00189	0.00813	0.00636	0.00354	0.00165	0.00165	0.00153	0.00306	0.00177	0	0.87294	0.00224	0.0013	0.002	0.0013	0	0.00189	0	0	0	0	0	0	0
ACTACTCCCGCGAAAT	0.801561216	0.84594	23	Acinetobacter	Acinetobacter	0.00258	0.01483	0	0	0	0.00344	0.00236	0	0.00537	0.00516	0	0.00774	0	0.00279	0.00258	0.02729	0.02213	0.01139	0.00279	0.00365	0	0.01332	0.84594	0.00408	0	0.00279	0.00301	0.00365	0.00365	0.00301	0	0.00301	0	0.00258	0	0	0	0	0	0	0	0	0	0
ACTACTCTTCGATATG	0.629257535	0.6797	24	Campylobacter	Campylobacter	0.00505	0.02501	0.00372	0.00372	0	0.00692	0	0.00293	0.01224	0.00904	0.00372	0.01756	0	0.00505	0.00293	0.05188	0.03565	0.02022	0.00399	0.00958	0.00532	0.02341	0.01516	0.00931	0.00505	0.00346	0.00505	0.00851	0.00346	0.6797	0	0.00426	0.00532	0.00399	0	0	0.00426	0	0	0.00266	0	0	0	0
ACTAGAAACCTAGATC	0.734754664	0.78546	16	Pseudomonas	Pseudomonas	0.00379	0.01682	0.00346	0.0033	0	0.00594	0.00247	0	0.01039	0.00726	0.00231	0.00973	0	0.00363	0.00165	0.03513	0.03133	0.01517	0.00247	0.00808	0.00379	0.78546	0.01072	0.00363	0	0.00363	0.00379	0.00478	0.00429	0.00313	0.00231	0.00198	0	0.00495	0.00198	0	0.00181	0	0	0	0	0	0	0
ACTAGAAATTAACAGT	0.973049281	0.99297	74	Vibrio	Vibrio	0	0	0	0	0	0	0	0	0	0	0	0	0	0	0	0.00676	0	0	0	0	0	0	0	0.99297	0	0	0	0	0	0	0	0	0	0	0	0	0	0	0	0	0	0	0	0
ACTAGACCTGACGGTA	0.637795276	0.79294	12	Escherichia	Escherichia	0	0.03412	0	0	0	0	0	0	0.01529	0.01176	0	0.01529	0	0	0	0.79294	0.04	0.03647	0	0	0	0.02471	0.01647	0.01176	0	0	0	0	0	0	0	0	0	0	0	0	0	0	0	0	0	0	0	0
ACTAGACGCGTCCACC	0.789947843	0.8664	9	Salmonella	Salmonella	0.00278	0.0129	0	0.00278	0	0.00506	0	0	0.00582	0.00633	0	0.0081	0	0.00253	0	0.02859	0.8664	0.01139	0	0.00481	0	0.01518	0.00683	0.00582	0	0	0.00278	0.00278	0.00304	0.00329	0.00253	0	0	0	0	0	0	0	0	0	0	0	0	0
ACTAGATACATGCGTG	0.854258675	0.58658	4	Mycolicibacterium	Mycolicibacterium	0.01319	0.19266	0.58658	0.00803	0	0	0.01548	0	0.00631	0	0	0.01147	0	0	0	0.05218	0.03039	0.0086	0	0.00745	0	0.02179	0.01089	0.00631	0	0	0	0.01089	0	0	0	0	0	0	0	0	0	0	0	0	0	0	0	0
ACTAGCGCCAATCAGA	0.884504331	0.94794	6	Klebsiella	Klebsiella	0	0	0	0	0	0	0	0	0	0	0	0.00625	0	0	0	0.02395	0.01406	0.94794	0	0	0	0.00677	0	0	0	0	0	0	0	0	0	0	0	0	0	0	0	0	0	0	0	0	0	0
ACTAGTAATAGATAGC	0.872695347	0.94392	34	Streptococcus	Streptococcus	0	0.01141	0	0	0	0	0	0	0	0	0	0.94392	0	0	0	0.01616	0.01236	0.01426	0	0	0	0	0	0	0	0	0	0	0	0	0	0	0	0	0	0	0	0	0	0	0	0	0	0
ACTAGTGAAGAAACCC	0.542197452	0.71954	5	Escherichia	Escherichia	0	0.04449	0	0	0	0	0	0	0.02031	0.01838	0	0.02031	0	0	0	0.71954	0.04545	0.02998	0	0.01547	0	0.02901	0.01451	0.00967	0.01064	0	0.00967	0	0	0	0	0	0	0	0	0.01064	0	0	0	0	0	0	0	0
ACTAGTGATCAGGAGA	0.700780174	0.74334	22	Acinetobacter	Acinetobacter	0.00504	0.02113	0.003	0.00336	0.00204	0.006	0.00336	0	0.0102	0.00708	0.0018	0.01104	0.00168	0.00516	0.00276	0.03878	0.02893	0.01549	0.00504	0.00816	0.0042	0.01777	0.74334	0.0066	0.00384	0.0042	0.00312	0.00624	0.003	0.00276	0.0036	0.00384	0.003	0.00336	0.00192	0	0.00288	0	0	0.00228	0	0	0	0
ACTATCGACCGCGCGC	0.896136399	0.92989	34	Streptococcus	Streptococcus	0.00211	0.00649	0	0	0	0.00179	0	0	0.00292	0.00341	0	0.92989	0	0.00211	0	0.01493	0.00941	0.00665	0.00162	0.00211	0	0.00811	0.00438	0.00341	0	0	0	0	0	0	0	0	0	0	0	0	0	0	0	0	0	0	0	0
ACTATGAGTATAACCT	0.569799079	0.65163	20	Escherichia	Escherichia	0.00515	0.03112	0.00414	0.00515	0.00257	0.0094	0.00381	0.00291	0.01634	0.01131	0.0028	0.01802	0.00291	0.00772	0.00392	0.65163	0.04164	0.02664	0.00616	0.00907	0.00526	0.02631	0.0178	0.00996	0.00571	0.00549	0.00526	0.00817	0.0047	0.00605	0.00414	0.00605	0.00291	0.00504	0.00157	0.00515	0.00381	0	0	0.00246	0	0	0	0
ACTATTAACTACCACA	0.677230262	0.73728	25	Mycobacterium	Mycobacterium	0.00522	0.73728	0.00232	0.00348	0	0.00716	0.00561	0.00251	0.01296	0.00813	0.00251	0.01277	0	0.00329	0.0029	0.04546	0.03386	0.01722	0.00387	0.00735	0.00464	0.01877	0.01103	0.00735	0.00406	0.00464	0.00406	0.006	0.00387	0.00484	0	0.00329	0.00368	0.0029	0.00193	0	0.00232	0	0	0.00193	0	0	0	0
ACTATTATGAGGCCCG	0.769727403	0.79996	46	Pelolinea	Pelolinea	0.00202	0.01709	0.00255	0.00255	0.00181	0.0052	0.00244	0.00127	0.00722	0.00531	0.00244	0.00934	0	0.00393	0.79996	0.03334	0.02017	0.0121	0.00287	0.00605	0.00255	0.01348	0.00786	0.00478	0.00191	0.00212	0.00329	0.00478	0.00244	0.00297	0.00244	0.00265	0.00149	0.00234	0.00159	0	0.00191	0	0	0.00159	0	0	0	0
ACTATTCGGTGACATG	0.742898411	0.81969	39	Xanthomonas	Xanthomonas	0	0.02087	0	0	0	0	0	0	0.0091	0.00803	0	0.0107	0	0	0	0.04227	0.02301	0.01819	0.00535	0.00642	0	0.01391	0.0091	0.00535	0	0.81969	0	0	0	0.00535	0	0	0	0	0	0	0	0	0	0	0	0	0	0
ACTATTGAATGCGCAT	0.723181667	0.76615	18	Streptococcus	Streptococcus	0.00348	0.01881	0.00313	0.00383	0.00192	0.00435	0.00244	0.00174	0.00958	0.00749	0.00192	0.76615	0.00279	0.00366	0.00244	0.04371	0.02333	0.01602	0.00383	0.00644	0.00435	0.01567	0.00905	0.00609	0.00226	0.00348	0.00366	0.00488	0.00261	0.00279	0.00488	0.00505	0	0.00313	0	0	0.00174	0	0	0.00261	0	0	0	0
ACTATTGGAGTAGGGG	0.981260647	0.25307	57	Cellulomonas	Flavimobilis	0.0258	0.01843	0.02334	0	0	0.02088	0.12408	0	0	0	0	0	0	0	0	0	0	0	0	0	0	0.02703	0	0	0	0	0	0.01351	0	0	0	0	0	0	0	0	0	0	0	0	0	0	0	0
ACTCAAGTATAGTGTT	0.80952381	0.84745	6	Klebsiella	Klebsiella	0	0.01682	0	0	0	0	0	0	0.00696	0	0	0.00812	0	0	0	0.05278	0.02842	0.84745	0	0	0	0.01044	0.00928	0.0058	0	0	0	0.0058	0	0	0	0	0	0.0058	0	0	0	0	0	0	0	0	0	0
ACTCACGCTTTTAGTT	0.666567608	0.7137	65	Helicobacter	Helicobacter	0.00539	0.01902	0.00317	0.00507	0	0.00412	0.00444	0.00317	0.01078	0.01046	0.00349	0.01141	0	0.00602	0.00349	0.05073	0.03329	0.01712	0.00476	0.00602	0.00634	0.01649	0.01427	0.00793	0.00317	0.0038	0.00507	0.00571	0.0038	0.00349	0.7137	0.00507	0	0	0	0	0.00349	0	0	0.00317	0	0	0	0
ACTCACGTAGCGCCTC	0.851093186	0.88418	11	Streptococcus	Streptococcus	0.00264	0.01	0.00132	0.00176	0	0.00286	0.00143	0	0.00473	0.00473	0	0.88418	0	0.00143	0	0.01857	0.01626	0.00868	0.00187	0.00264	0.00165	0.01	0.00604	0.0033	0.00121	0.00198	0.00176	0.00297	0	0.00231	0	0.00231	0	0.00176	0	0	0	0	0	0.00121	0	0	0	0
ACTCAGATTCACATCA	0.953109576	0.97986	54	Leptospira	Leptospira	0	0.00237	0	0	0	0	0	0	0	0	0	0.0022	0	0	0	0.0066	0.00338	0.00355	0	0	0	0.00186	0	0	0	0	0	0	0	0	0	0	0	0.97986	0	0	0	0	0	0	0	0	0	0
ACTCAGTAAAACTGCG	0.809349096	0.82796	80	Chromobacterium	Chromobacterium	0.00277	0.01429	0.00262	0.00219	0	0.00394	0.00233	0	0.00773	0.00423	0.0016	0.00816	0.00277	0.00262	0.0019	0.02799	0.01779	0.01006	0.00219	0.00569	0.00292	0.01298	0.00802	0.00641	0	0.00306	0.00146	0.00437	0.82796	0.00306	0.00204	0	0.0019	0.00248	0	0	0	0	0	0.00146	0	0	0	0
ACTCAGTAGGCGGTCA	0.777046705	0.80945	23	Acinetobacter	Acinetobacter	0.0039	0.01549	0.00256	0.00334	0.00223	0.00457	0.00223	0.00145	0.00858	0.00546	0.00301	0.00735	0.00145	0.00301	0.00245	0.03365	0.01961	0.01281	0.00267	0.00479	0.00201	0.01437	0.80945	0.00513	0.00234	0.00267	0.00256	0.00312	0.00178	0.00212	0.00212	0.00267	0.00212	0.00279	0.00167	0	0.00167	0	0	0	0	0	0	0
ACTCATACCCGTACCG	0.998053291	1	83	Streptococcus	Streptococcus	0	0	0	0	0	0	0	0	0	0	0	1	0	0	0	0	0	0	0	0	0	0	0	0	0	0	0	0	0	0	0	0	0	0	0	0	0	0	0	0	0	0	0	0
ACTCATCAGTCAAGCA	0.788716177	0.88638	67	Campylobacter	Campylobacter	0	0.01743	0	0	0	0	0	0	0.01033	0	0	0	0	0	0	0.02905	0.02324	0.01485	0	0	0	0.01097	0.0071	0	0	0	0	0	0	0.88638	0	0	0	0	0	0	0	0	0	0	0	0	0	0
ACTCATTAGACAACAT	0.878104204	0.90921	54	Leptospira	Leptospira	0.00218	0.00822	0	0	0	0.00285	0	0	0.00319	0.00302	0	0.00503	0	0	0.00185	0.01829	0.01124	0.00604	0	0.00369	0	0.00738	0.00503	0.00252	0.00168	0	0.00218	0.00252	0.00168	0	0	0.00185	0	0.90921	0	0	0	0	0	0	0	0	0	0
ACTCATTGAAATGAAC	0.787704131	0.88525	60	Lactiplantibacillus	Lactiplantibacillus	0	0.02404	0	0	0	0	0	0	0	0	0	0	0.88525	0	0	0.03716	0.02186	0.01421	0	0	0	0.0153	0	0	0	0	0	0	0	0	0	0	0	0	0	0	0	0	0	0	0	0	0	0
ACTCCCATCTTTGTTT	0.902612827	0.9471	7	Escherichia	Escherichia	0	0.00719	0	0	0	0	0	0	0	0	0	0	0	0	0	0.9471	0.01227	0.00931	0	0	0	0.00635	0	0	0	0	0	0	0	0	0	0	0	0	0	0.00804	0	0	0	0	0	0	0	0
ACTCCCCGTTTAGACC	0.802418019	0.85088	9	Salmonella	Salmonella	0.00397	0.01191	0.00242	0.00224	0.00224	0.00293	0.00207	0	0.00518	0.00501	0.00173	0.00742	0	0.00293	0.00207	0.02416	0.85088	0.01415	0.00242	0.00621	0.00259	0.01001	0.00725	0.00466	0.00293	0.00276	0.00362	0.00466	0.0019	0.00242	0	0.00207	0	0.00293	0	0	0.00173	0	0	0	0	0	0	0
ACTCCCGGCAAAAGAA	0.511639185	0.57612	2	Staphylococcus	Staphylococcus	0.00874	0.0323	0.00503	0.00688	0.00477	0.00953	0.00556	0.00371	0.57612	0.01165	0.00503	0.0188	0.00503	0.00927	0.00344	0.06857	0.04872	0.02912	0.0053	0.01403	0.00582	0.02992	0.01959	0.01006	0.0045	0.00582	0.00582	0.00874	0.0053	0.00662	0.00503	0.0053	0.00424	0.0045	0	0	0.00265	0	0	0.00318	0	0	0	0
ACTCCCGTAGCTACAG	0.648793886	0.26994	55	Mycoplasma	Mycoplasma	0.01023	0.05693	0.00866	0.00971	0.00525	0.01469	0.00892	0.00656	0.032	0.02282	0.00682	0.02754	0.00551	0.00944	0.00761	0.11254	0.06925	0.04407	0.00839	0.01758	0.00761	0.04565	0.03148	0.01758	0.00682	0.00866	0.0063	0.01128	0.00839	0.00997	0.00577	0.00839	0.00446	0.00944	0.0042	0	0.00735	0	0	0.00393	0	0	0	0
ACTCCCGTCGCGGGCG	0.973783716	0.98704	30	Acinetobacter	Acinetobacter	0	0.00192	0	0	0	0	0	0	0	0	0	0	0	0	0	0.00385	0.00244	0.00257	0	0	0	0.00192	0.98704	0	0	0	0	0	0	0	0	0	0	0	0	0	0	0	0	0	0	0	0	0
ACTCCGAAGGCTAATA	0.750394718	0.80486	14	Salmonella	Salmonella	0.0036	0.01395	0.00405	0.0024	0.0015	0.003	0.00225	0	0.0096	0.0051	0.00285	0.0117	0.00225	0.0039	0.0021	0.03435	0.80486	0.01485	0.00255	0.00555	0.0048	0.01245	0.0111	0.0048	0.003	0.00405	0.0039	0.0054	0.00255	0.003	0.00195	0.00255	0.0024	0.0027	0	0	0.0027	0	0	0	0	0	0	0
ACTCCGCATGCACATA	0.650798826	0.71439	81	Mycobacteroides	Mycobacteroides	0.00357	0.02499	0.00393	0.71439	0	0.00678	0	0	0.01321	0.01142	0	0.01428	0	0.005	0	0.05212	0.0382	0.02142	0	0.0125	0.00464	0.01642	0.01428	0.01	0.005	0	0.00357	0.0075	0.00428	0.00643	0	0	0	0.00357	0	0	0	0	0	0	0	0	0	0
ACTCCGCTTGACGACC	0.678315738	0.72478	18	Streptococcus	Streptococcus	0.00497	0.02079	0.00319	0.00485	0.0023	0.0074	0.00319	0.00166	0.01212	0.00714	0.0037	0.72478	0.00268	0.00536	0.00242	0.04604	0.02831	0.01722	0.00293	0.00727	0.00446	0.02041	0.01275	0.0074	0.00344	0.0037	0.0023	0.0051	0.00446	0.0051	0.00281	0.00408	0.00217	0.00446	0.00153	0	0.00281	0	0	0.00217	0	0	0	0
ACTCCGTACGTTGATA	0.983568075	1	26	Pasteurella	Pasteurella	0	0	0	0	0	0	0	0	0	0	0	0	0	0	0	0	0	0	0	0	0	0	0	0	0	0	1	0	0	0	0	0	0	0	0	0	0	0	0	0	0	0	0	0
ACTCCGTCCCTTGTAC	0.719486081	0.78144	56	Serratia	Serratia	0	0.02073	0.00518	0.00471	0	0.00707	0	0	0.00895	0.00565	0	0.01083	0	0	0	0.04805	0.03015	0.01931	0	0.00565	0.78144	0.01978	0.01178	0.00707	0	0	0	0.00707	0	0	0	0	0	0.00471	0	0	0	0	0	0	0	0	0	0
ACTCCTCACAGGTCAT	0.609601634	0.64949	24	Campylobacter	Campylobacter	0.00459	0.02533	0.00513	0.00415	0.00218	0.00775	0.00546	0.00262	0.01179	0.00906	0.00284	0.0178	0.00448	0.00644	0.00382	0.05602	0.03276	0.02391	0.00415	0.00939	0.0047	0.02424	0.01671	0.00852	0.00415	0.0059	0.00644	0.0071	0.00502	0.64949	0.00339	0.0048	0.00349	0.00557	0.00186	0	0.00306	0	0	0.0024	0	0	0	0
ACTCCTCAGTATGTTG	0.686169113	0.45558	4	Mycolicibacterium	Mycolicibacterium	0.00546	0.28531	0.45558	0.00677	0.00218	0.00677	0.00262	0	0.01091	0.00786	0.0024	0.01201	0.00327	0.00437	0.00306	0.04584	0.03711	0.01528	0.00327	0.00742	0.00437	0.01965	0.00982	0.00611	0.00415	0.00327	0.00327	0.00502	0.00284	0.00437	0.0024	0.00415	0.00284	0.00371	0	0	0.00218	0	0	0.00327	0	0	0	0
ACTCCTCCGTGTACCG	0.895872261	0.92024	40	Pediococcus	Pediococcus	0	0.0041	0	0	0	0.00268	0	0	0.00286	0.00196	0	0.005	0.00732	0.00196	0	0.01356	0.01071	0.00696	0	0.00232	0	0.00678	0.00535	0.00178	0	0.00214	0.00178	0.00196	0	0	0	0	0	0	0	0	0	0	0	0	0	0	0	0
ACTCCTTAGCGTCGTT	0.776558385	0.1477	63	Streptomyces	Allocatelliglobosispora	0.01491	0.1477	0.01762	0.01491	0	0.1477	0.13686	0	0.01897	0.01491	0	0.03523	0	0	0	0.08808	0.08401	0.03117	0.01491	0	0	0.04065	0.04065	0.01626	0	0	0	0.01897	0.01491	0	0	0	0	0	0	0	0	0	0	0	0	0.02981	0.02439	0
ACTCGAGGCTTTACTC	0.827406569	0.85621	71	Bacillus	Bacillus	0.00177	0.01205	0.00224	0.0026	0.00118	0.00319	0.00236	0	0.00614	0.85621	0	0.00532	0	0.00165	0.00177	0.0228	0.01914	0.01111	0.00236	0.00378	0.00213	0.00862	0.00638	0.00425	0.00142	0.00284	0.00213	0.00354	0.00248	0.0026	0	0.00165	0.00142	0.00236	0	0	0.00189	0	0	0	0	0	0	0
ACTCGATTCTGGCATC	0.825316456	0.88522	23	Acinetobacter	Acinetobacter	0	0.01624	0	0	0	0	0	0	0.00541	0	0	0.00541	0	0	0	0.02599	0.02436	0.01029	0	0	0	0.01245	0.88522	0.00704	0	0	0	0.00596	0	0	0	0	0	0	0	0	0	0	0	0	0	0	0	0
ACTCGATTTTTTCCCT	0.522697795	0.60283	32	Pseudomonas	Pseudomonas	0.00742	0.03145	0.00459	0.00671	0	0.00848	0.00636	0	0.01661	0.00742	0.00389	0.02544	0	0.00424	0.00565	0.07173	0.04452	0.02403	0.00424	0.01343	0.00601	0.60283	0.02014	0.01201	0	0.00848	0.00565	0.00777	0.00565	0.00636	0.00424	0.0053	0.00636	0.00883	0.00424	0	0	0	0	0.00424	0	0	0	0
ACTCGCCCTGTATCTG	0.92805383	0.49893	43	Paenibacillus	Paenibacillus	0	0.04925	0	0	0	0	0	0	0	0.04925	0	0.0257	0	0	0	0.05782	0.10493	0.04283	0	0.03212	0	0.04925	0	0	0	0	0	0	0	0	0	0	0	0	0	0	0	0	0	0	0	0	0	0
ACTCGCTTGTTTGATG	0.748394629	0.78764	23	Acinetobacter	Acinetobacter	0.00316	0.01764	0.00243	0.00401	0.00207	0.00426	0.0028	0.00158	0.00839	0.00693	0.00268	0.01082	0	0.0045	0.00243	0.03637	0.02201	0.0135	0.00304	0.00511	0.0045	0.01484	0.78764	0.00559	0.00182	0.00401	0.00255	0.00328	0.00268	0.0017	0.00255	0.00304	0.00195	0.0028	0	0	0.00182	0	0	0.00146	0	0	0	0
ACTCGGACGGAAGATA	0.878088962	0.91727	30	Acinetobacter	Acinetobacter	0.00189	0.00875	0	0	0	0	0	0	0.00652	0.00257	0	0.00481	0	0.0024	0	0.01785	0.01167	0.00601	0.00189	0.0036	0	0.00824	0.91727	0	0	0.00172	0	0.00189	0	0	0	0	0	0.00223	0	0	0	0	0	0	0	0	0	0
ACTCGGTATATGAAAG	0.831838565	0.86802	11	Streptococcus	Streptococcus	0	0.01134	0	0.00378	0	0.00324	0.00378	0	0.00783	0.00351	0	0.86802	0	0.00513	0	0.03104	0.01538	0.00864	0	0.00486	0.00297	0.01107	0.00648	0.00297	0.0027	0	0	0	0.00297	0.00351	0	0	0	0	0	0	0	0	0	0	0	0	0	0
ACTCGTCACCCTCCCG	0.781325301	0.84178	11	Streptococcus	Streptococcus	0.00387	0.01259	0	0	0	0.0042	0	0	0.01066	0.00581	0	0.84178	0	0.00646	0.00355	0.02938	0.02293	0.00936	0	0.00613	0	0.01485	0.01098	0.00452	0	0.00323	0.00323	0.00549	0	0	0	0	0	0	0	0	0	0	0	0	0	0	0	0
ACTCGTGGCCATCGTT	0.816368638	0.92687	9	Salmonella	Salmonella	0	0.01232	0	0	0	0	0	0	0	0	0	0.00847	0	0	0	0.02002	0.92687	0.01232	0	0	0	0.01155	0.0077	0	0	0	0	0	0	0	0	0	0	0	0	0	0	0	0	0	0	0	0	0
ACTCTACCTGGAAACA	0.869168621	0.89946	21	Yersinia	Yersinia	0.00256	0.01226	0.00216	0.00175	0	0.00175	0	0	0.00364	0.0035	0	0.00431	0	0.00175	0	0.01927	0.01348	0.00755	0	0.89946	0.00162	0.00714	0.00364	0.00256	0.00148	0	0.00135	0.00337	0	0.00216	0	0.00135	0	0.00162	0	0	0	0	0	0	0	0	0	0
ACTCTACTCGAGTGGA	0.991268917	1	59	Micromonospora	Micromonospora	0	0	0	0	0	1	0	0	0	0	0	0	0	0	0	0	0	0	0	0	0	0	0	0	0	0	0	0	0	0	0	0	0	0	0	0	0	0	0	0	0	0	0	0
ACTCTCACCTCGGTAG	0.523522129	0.14026	38	Pontibacter	Pontibacter	0.0132	0.07459	0.01122	0.01419	0.00627	0.02079	0.00858	0	0.03333	0.02244	0.00891	0.03729	0.00627	0.01485	0.00825	0.14026	0.1	0.0495	0.00924	0.02277	0.01353	0.05677	0.04191	0.01749	0.0099	0.01287	0.0165	0.01254	0.01485	0.01221	0.00627	0.01188	0.01221	0.01155	0.00627	0	0.0066	0	0	0.00462	0.09835	0	0	0
ACTCTCCTGACAGTGT	0.718819188	0.80984	3	Klebsiella	Klebsiella	0	0.02419	0	0	0	0	0	0	0.01001	0	0	0.01168	0	0	0	0.05338	0.02836	0.80984	0	0.00834	0	0.02502	0.01585	0.01251	0	0	0	0	0	0	0	0	0	0	0	0	0	0	0	0	0	0	0	0
ACTCTCGGTACCATCA	0.882081591	0.89333	8	Escherichia	Escherichia	0.00179	0.00686	0	0.00239	0	0.00239	0	0	0.00507	0.00254	0	0.00462	0	0	0	0.89333	0.01373	0.01253	0.00149	0.00209	0.00224	0.00701	0.00522	0.00298	0.00179	0.00209	0	0.00164	0.00164	0.00164	0	0.00224	0	0	0	0.01119	0	0	0	0	0	0	0	0
ACTCTGATACTTGTCC	0.702772643	0.14286	62	Escherichia	Fournierella	0.01361	0.07143	0.01361	0.01814	0	0.01474	0.01701	0	0.03175	0.02041	0	0.02494	0	0.01134	0.01474	0.14286	0.0839	0.04989	0	0	0	0.0805	0.04649	0.02494	0	0	0	0.02608	0.01134	0.01134	0	0.01814	0	0	0	0	0	0	0	0	0	0	0	0
ACTCTGCGCACTCGAG	0.885163453	0.96109	69	Mycobacterium	Mycobacterium	0	0.96109	0	0	0	0	0	0	0	0	0	0	0	0	0	0.02534	0.01267	0	0	0	0	0	0	0	0	0	0	0	0	0	0	0	0	0	0	0	0	0	0	0	0	0	0	0
ACTCTGCTACCGTTCA	0.827546296	0.87607	36	Desulfobulbus	Desulfobulbus	0.0027	0.01227	0.0027	0.00393	0	0.00393	0	0	0.00736	0.00442	0	0.00663	0	0	0	0.02454	0.01718	0.00859	0.00294	0.0027	0	0.0108	0.00712	0.00466	0	0	0	0	0	0	0	0	0	0	0	0	0.87607	0	0	0	0	0	0	0
ACTCTGGAGGGTTGCC	0.6319202	0.57532	64	Lysinibacillus	Lysinibacillus	0.00697	0.03052	0	0.00962	0	0.00829	0.0063	0	0.02853	0.02721	0.57532	0.01659	0	0.00697	0.00464	0.07366	0.04081	0.02223	0.00564	0.00962	0.00697	0.02588	0.0209	0.00995	0.00597	0.00531	0.00498	0.00597	0.0073	0	0.00398	0.00365	0.00398	0.0073	0	0	0.00431	0	0	0	0	0	0	0
ACTCTGTGGTCCGCCG	0.983204288	0.99289	74	Vibrio	Vibrio	0	0.00157	0	0	0	0	0	0	0	0	0	0	0	0	0	0.00265	0.00277	0	0	0	0	0	0	0.99289	0	0	0	0	0	0	0	0	0	0	0	0	0	0	0	0	0	0	0	0
ACTCTTCTGGCTGGCC	0.929232572	0.95693	68	Staphylococcus	Staphylococcus	0	0.00517	0	0	0	0.00132	0	0	0.95693	0.00144	0	0.00301	0	0	0	0.00926	0.00746	0.00349	0	0	0	0.00385	0.00277	0.00204	0	0.00132	0	0	0.00156	0	0	0	0	0	0	0	0	0	0	0	0	0	0	0
ACTCTTGCTAGGGCCG	0.807107282	0.84425	16	Pseudomonas	Pseudomonas	0.00421	0.01417	0	0.00224	0	0.00309	0.0021	0	0.00716	0.00491	0	0.00617	0	0.00295	0.00196	0.02568	0.0174	0.01726	0.00267	0.00505	0.00182	0.84425	0.00631	0.00505	0.0021	0.00323	0.0021	0.00154	0.00309	0.00379	0	0.00196	0	0.0021	0	0	0.00154	0	0	0.0014	0	0	0	0
ACTCTTGGCATGACCC	0.843068412	0.8653	70	Enterococcus	Enterococcus	0.00241	0.0103	0.00121	0.00186	0	0.0034	0.00197	0	0.00855	0.00427	0	0.00669	0	0.8653	0	0.01929	0.0171	0.00975	0.00219	0.0034	0.00241	0.00921	0.00723	0.00373	0.00186	0.00164	0.00175	0.00351	0.00132	0.00285	0	0.00208	0.00175	0	0	0	0.00121	0	0	0.00132	0	0	0	0
ACTCTTTACCATGTCC	0.954423891	0.97372	30	Acinetobacter	Acinetobacter	0	0.00387	0	0	0	0	0	0	0.00171	0.00125	0	0.00114	0	0	0	0.00717	0.00455	0.00228	0	0.00182	0	0.00228	0.97372	0	0	0	0	0	0	0	0	0	0	0	0	0	0	0	0	0	0	0	0	0
ACTCTTTTGGTCCAGT	0.628985805	0.68026	32	Pseudomonas	Pseudomonas	0.00521	0.02848	0.00465	0.00399	0.00177	0.00743	0.00432	0.00211	0.01241	0.00787	0.00277	0.01452	0.00299	0.00465	0.0031	0.05974	0.03469	0.02028	0.00421	0.01009	0.00421	0.68026	0.01607	0.00853	0.00443	0.00432	0.00399	0.00787	0.00443	0.00432	0.00288	0.00388	0.00344	0.00388	0.00188	0	0.00288	0	0	0.00199	0	0	0	0
ACTGAAAAGAGTTACC	0.816394121	0.27876	61	Gilliamella	Gilliamella	0.01083	0.04195	0	0	0.00677	0.01015	0	0	0.0203	0.01488	0	0.03315	0	0.00947	0	0.07848	0.14479	0.03518	0	0.01218	0.00744	0.0318	0.03857	0.03586	0	0	0.01759	0.01015	0.00812	0.0115	0	0	0	0.0088	0	0	0	0	0	0	0	0	0	0
ACTGAAACAAGCTAGC	0.824790688	0.83945	0	Escherichia	Escherichia	0.00277	0.01397	0.00171	0.00203	0.00107	0.00267	0.00203	0.00128	0.00554	0.00426	0.00107	0.0065	0.00149	0.00213	0.00139	0.83945	0.02026	0.01738	0.00107	0.0033	0.00235	0.01098	0.00757	0.00512	0.00149	0.00288	0.00149	0.00309	0.00203	0.00235	0.00128	0.00213	0.00149	0.00149	0	0.00597	0.00149	0	0	0	0	0	0	0
ACTGAACATTATAATT	0.55874641	0.20501	55	Mycoplasma	Mycoplasma	0.01421	0.05131	0.01036	0.00867	0.00602	0.01397	0.00723	0.00289	0.03541	0.01903	0.00675	0.03421	0.00699	0.01253	0.00675	0.13105	0.07299	0.04336	0.00675	0.02096	0.01036	0.053	0.03325	0.01879	0.00843	0.01108	0.00723	0.01686	0.00867	0.01156	0.00747	0.01084	0.00867	0.01036	0.00554	0	0.0053	0	0	0.00506	0	0	0	0
ACTGAAGCTTCCTTCG	0.656233698	0.71431	32	Pseudomonas	Pseudomonas	0.00517	0.02013	0.00425	0.00406	0.00277	0.00646	0.00443	0	0.01274	0.01071	0.00277	0.01422	0.00185	0.00499	0.00259	0.05429	0.02973	0.01496	0.00499	0.00886	0.00462	0.71431	0.01274	0.00813	0.00443	0.00203	0.00351	0.0072	0.00536	0.00369	0.00314	0.00499	0.00277	0.00388	0	0	0.00277	0	0	0.00259	0	0	0	0
ACTGAATCTTTGAGGG	0.582477664	0.20738	73	Vibrio	Vibrio	0.01071	0.06481	0.01043	0.00873	0.00423	0.01324	0.00845	0.00451	0.02987	0.02085	0.00704	0.03156	0.0031	0.01352	0.00761	0.14004	0.07833	0.05241	0.01014	0.02761	0.01578	0.05213	0.0355	0.20738	0.01381	0.00958	0.01099	0.01606	0.0093	0.00873	0.00761	0.00873	0.00535	0.01071	0.00366	0	0.0062	0	0	0.00704	0	0	0	0
ACTGACAGTCGCGCAA	0.723577236	0.76155	12	Escherichia	Escherichia	0.00263	0.01867	0.00239	0.00311	0	0.00527	0.00359	0	0.01269	0.0091	0.00263	0.00958	0	0.00407	0.00239	0.76155	0.02993	0.02059	0.00479	0.00646	0.00407	0.01867	0.01125	0.00694	0.00239	0.00335	0.00335	0.00527	0.00407	0.00455	0	0.00287	0	0.00311	0	0.00503	0	0	0	0	0	0	0	0
ACTGACTGAAGCCTCC	0.595717067	0.66447	5	Escherichia	Escherichia	0.00555	0.02845	0.0052	0.00347	0.00226	0.01006	0.00347	0	0.01509	0.0092	0.00364	0.01787	0.00382	0.0059	0.00347	0.66447	0.03487	0.02602	0.00607	0.00885	0.00677	0.02117	0.01908	0.01006	0.00416	0.00468	0.0052	0.00798	0.00468	0.00486	0.00278	0.00468	0.00278	0.00468	0.00278	0.0059	0.00364	0	0	0.00434	0	0	0	0
ACTGACTTGTCTCATC	0.724664225	0.80068	16	Pseudomonas	Pseudomonas	0	0.02211	0	0.00374	0	0.00612	0	0	0.01259	0.0085	0	0.01259	0	0	0	0.0466	0.02585	0.01531	0.00374	0.00544	0.00408	0.80068	0.0102	0.00476	0.00476	0.00476	0	0.0034	0.0034	0	0	0	0	0	0	0	0	0	0	0	0	0	0	0
ACTGACTTGTTCACGG	0.713694131	0.12206	62	Escherichia	Fournierella	0.00863	0.05141	0.01099	0.01177	0.00706	0.01766	0.01766	0.00471	0.03022	0.02473	0.00589	0.03375	0	0.01413	0.00863	0.12206	0.07143	0.04749	0.00746	0.02551	0.01099	0.05298	0.03257	0.02237	0.00667	0.0106	0.00942	0.01413	0.00824	0.01177	0.00392	0.01099	0.00628	0.0102	0	0	0.00628	0	0	0.00589	0	0	0	0
ACTGAGACCTTGGGCA	0.705405405	0.73922	51	Photobacterium	Photobacterium	0.00439	0.01852	0.00341	0.00292	0	0.00536	0.00366	0	0.01194	0.00731	0.00244	0.0134	0	0.00341	0.00292	0.04923	0.02291	0.02023	0.0039	0.00536	0.00341	0.01779	0.01365	0.01243	0.73922	0.00463	0.00268	0.00512	0.00317	0.00439	0	0.00463	0.00292	0.00317	0	0	0	0	0	0	0	0	0	0
ACTGAGGGCTCGCACC	0.631134481	0.67744	1	Streptococcus	Streptococcus	0.00522	0.02845	0.00286	0.00354	0.00303	0.00774	0.00387	0.00202	0.0138	0.00758	0.00202	0.67744	0.00404	0.00471	0.00185	0.06279	0.03451	0.01852	0.0032	0.00926	0.00404	0.02071	0.01347	0.00993	0.00387	0.00572	0.00387	0.00707	0.00421	0.00488	0.0037	0.00572	0.00236	0.00404	0	0	0.00387	0	0	0.00253	0	0	0	0
ACTGATATCTACCTTA	0.744260204	0.83681	28	Bacillus	Bacillus	0	0.02157	0	0	0	0	0	0	0.00719	0.83681	0	0.00935	0	0	0	0.04529	0.03307	0.0151	0	0	0	0.01941	0.01078	0	0	0	0	0	0	0	0	0	0	0	0	0	0	0	0	0	0	0	0	0
ACTGATCCTGATCGGG	0.593251534	0.64657	22	Acinetobacter	Acinetobacter	0.00523	0.02712	0.00458	0.0049	0.00245	0.01046	0.00458	0	0.01422	0.01046	0.00425	0.01814	0.00229	0.00605	0.00359	0.05441	0.03922	0.02173	0.00507	0.00915	0.00539	0.02484	0.64657	0.00997	0.00343	0.00686	0.00637	0.00899	0.00507	0.00523	0.00359	0.0049	0.00343	0.00474	0.00212	0	0.00294	0	0	0.00261	0	0	0	0
ACTGATTGGCAGCTCC	0.976270516	0.99274	70	Enterococcus	Enterococcus	0	0	0	0	0	0	0	0	0	0	0	0	0	0.99274	0	0.00464	0.00242	0	0	0	0	0	0	0	0	0	0	0	0	0	0	0	0	0	0	0	0	0	0	0	0	0	0	0
ACTGCACATGGGGAAG	0.928232337	0.9703	27	Streptococcus	Streptococcus	0	0	0	0	0	0	0	0	0.00349	0	0	0.9703	0	0	0	0.00815	0.00757	0.00612	0	0	0	0.00349	0	0	0	0	0	0	0	0	0	0	0	0	0	0	0	0	0	0	0	0	0	0
ACTGCCGCGTGAACGC	0.761160208	0.8208	9	Salmonella	Salmonella	0.00381	0.01618	0.00309	0.00476	0.00286	0.00595	0	0	0.00738	0.00619	0	0.00762	0	0.005	0	0.03165	0.8208	0.01832	0.00238	0.00428	0.00381	0.01404	0.01071	0.00666	0.00262	0.00262	0.00357	0.00357	0.00286	0.00452	0	0.00405	0	0	0	0	0	0	0	0	0	0	0	0
ACTGCCTGCCTCCGAC	0.512611564	0.40688	52	Streptomyces	Streptomyces	0.01298	0.06772	0.00677	0.00734	0	0.01806	0.40688	0	0.02144	0.02652	0.00734	0.02596	0	0.00621	0	0.0965	0.07223	0.03837	0.00564	0.01411	0.00734	0.03555	0.0254	0.01749	0.01072	0.00903	0	0.01524	0.00621	0.00847	0	0.0079	0.00508	0.00621	0	0	0.00677	0	0	0	0	0	0	0
ACTGCGACACGCCTGG	0.770309909	0.13404	66	Escherichia	Methylotetracoccus	0.01292	0.06606	0.01005	0.01197	0	0.01245	0.02011	0.00527	0.03351	0.02346	0.0091	0.02681	0	0.01819	0	0.13404	0.1326	0.05457	0	0.01675	0.01149	0.10866	0.03207	0.0158	0.01149	0.01532	0.01005	0.02489	0.00957	0.01149	0.00622	0.01484	0.0134	0.01053	0	0	0.00957	0	0	0.00718	0	0	0	0
ACTGCGCCAATGTTGG	0.931064321	0.95943	27	Streptococcus	Streptococcus	0	0.00489	0	0	0	0	0	0	0.00207	0.00163	0	0.95943	0	0	0	0.0114	0.00622	0.0037	0	0.00178	0	0.00459	0.00237	0.00163	0	0	0	0	0	0	0	0	0	0	0	0	0	0	0	0	0	0	0	0
ACTGCGCCTGGGCAGG	0.850408998	0.87637	46	Pelolinea	Pelolinea	0.00179	0.01051	0	0.0021	0	0.00294	0.00179	0	0.00515	0.0041	0	0.00631	0	0.00231	0.87637	0.02187	0.01388	0.00746	0.00126	0.00442	0.00116	0.00894	0.00505	0.00399	0.00179	0.00147	0.00168	0.00273	0.00137	0.002	0.00105	0.00158	0.00116	0.00179	0	0	0	0	0	0	0	0	0	0
ACTGCGCGTTGGTTGC	0.953153153	1	86	Pseudomonas	Pseudomonas	0	0	0	0	0	0	0	0	0	0	0	0	0	0	0	0	0	0	0	0	0	1	0	0	0	0	0	0	0	0	0	0	0	0	0	0	0	0	0	0	0	0	0	0
ACTGCGTAAGATGGAA	0.866961051	0.89044	11	Streptococcus	Streptococcus	0.00221	0.00838	0.00175	0.00163	0.00116	0.00221	0	0	0.0071	0.00338	0.00116	0.89044	0.0014	0.00314	0	0.01746	0.01176	0.00815	0.00198	0.00314	0.00175	0.00733	0.00559	0.00349	0	0.0014	0.00163	0.0021	0.00151	0.0021	0.00186	0	0.00128	0.00151	0	0	0.00128	0	0	0	0	0	0	0
ACTGCTGGTACAACTT	0.599773884	0.16418	62	Escherichia	Fournierella	0	0.06468	0.01824	0.01658	0	0	0	0	0.04643	0.02322	0.0199	0.05307	0	0	0	0.16418	0.12438	0.07463	0.01658	0.02653	0	0.06302	0.04809	0.0199	0	0	0.01824	0.02156	0	0	0	0.0199	0	0.01824	0	0	0	0	0	0	0	0	0	0
ACTGGCCAGTATCGGT	0.928647215	0.95996	59	Micromonospora	Micromonospora	0	0.00589	0	0	0	0.95996	0	0	0	0	0	0.00442	0	0	0	0.01295	0.0106	0.00589	0	0	0	0	0	0	0	0	0	0	0	0	0	0	0	0	0	0	0	0	0	0	0	0	0	0
ACTGGCGACACAGGTA	0.815442561	0.85527	67	Campylobacter	jejuni	0.00278	0.01546	0.00317	0.00238	0	0.00238	0	0	0.00535	0.00436	0	0.00952	0	0.00258	0	0.02161	0.02102	0.01031	0	0.00278	0.00218	0.0113	0.00892	0.00575	0	0	0.00258	0.00198	0	0.85527	0.00218	0.00297	0	0.00218	0	0	0	0	0	0	0	0	0	0
ACTGGGAAGAGGTACC	0.809466747	0.89003	74	Vibrio	Vibrio	0	0.00751	0	0	0	0	0	0	0.00751	0	0	0.01025	0	0	0	0.02732	0.02527	0.00683	0	0	0	0.01571	0.00888	0.89003	0	0	0	0	0	0	0	0	0	0	0	0	0	0	0	0	0	0	0	0
ACTGGGACGAATAACA	0.772305033	0.82017	23	Acinetobacter	Acinetobacter	0.00411	0.01643	0	0.00319	0	0.00228	0	0	0.00822	0.00639	0.00319	0.0105	0	0.00342	0	0.03537	0.02396	0.01324	0.00297	0.00616	0.00228	0.01004	0.82017	0.00365	0	0	0.00342	0.00502	0	0.00388	0.00297	0.00297	0	0	0	0	0	0	0	0.00228	0	0	0	0
ACTGGGGGAAGATGTG	0.597833539	0.52884	64	Lysinibacillus	Lysinibacillus	0.00717	0.03834	0.00555	0.00502	0.00394	0.00914	0.00681	0.0034	0.01971	0.02723	0.52884	0.0206	0.00466	0.00735	0.00287	0.07614	0.04658	0.02813	0.00412	0.01093	0.00394	0.03135	0.02204	0.01129	0.00573	0.00788	0.0043	0.00663	0.0052	0.00466	0.0043	0.00645	0.00358	0.00591	0.00269	0	0.00394	0	0	0.00358	0	0	0	0
ACTGGGTGACTCTATT	0.927043143	0.67389	47	Microbacterium	Microbacterium	0.00591	0.02403	0.00906	0	0.00551	0.01221	0.0382	0	0.00394	0	0	0.02048	0	0	0	0.03072	0.02206	0.00945	0	0	0	0.01457	0.00985	0.00433	0	0	0	0.00512	0	0	0	0	0	0	0	0	0	0	0	0	0	0	0	0
ACTGGTCACCCCACGC	0.879532566	0.90374	6	Klebsiella	Klebsiella	0	0.00862	0	0	0	0.00251	0.00162	0	0.00323	0.00467	0	0.00916	0	0.00251	0	0.03161	0.0106	0.90374	0	0.00198	0.00198	0.00629	0.00665	0.00251	0	0	0	0.0018	0	0	0	0	0	0	0	0	0	0	0	0	0	0	0	0
ACTGGTCTTCCTACCG	0.719086374	0.20902	58	Microlunatus	Microlunatus	0.0122	0.10875	0.0191	0	0.00849	0.02387	0.07056	0	0.0191	0.01963	0.00584	0.01857	0	0.01114	0	0.07427	0.07639	0.02387	0.00531	0.01379	0.00637	0.04191	0.02546	0.0122	0	0.0069	0.00531	0.02228	0.01061	0.00849	0	0.00849	0	0	0	0	0	0	0	0	0	0.00584	0	0
ACTGTACACGTGCGCG	0.590236185	0.62795	29	Enterococcus	Enterococcus	0.00647	0.02745	0.00503	0.00611	0.00204	0.00791	0.00491	0.00312	0.01546	0.01235	0.00264	0.01534	0.00288	0.62795	0.00396	0.06089	0.03812	0.02313	0.00408	0.00995	0.00623	0.02769	0.0157	0.00899	0.00324	0.00671	0.00527	0.00647	0.00503	0.00515	0.00276	0.00551	0.003	0.00551	0.00192	0	0.00348	0	0	0.00216	0	0	0	0
ACTGTCGTATATGGGT	0.807661398	0.72267	52	Streptomyces	Streptomyces	0.00643	0.04715	0.00686	0	0	0.01543	0.72267	0	0.01114	0.009	0	0.01715	0	0.00471	0	0.05658	0.024	0.01629	0	0	0.006	0.01843	0.012	0.00514	0	0.00429	0	0	0	0.00429	0	0.00471	0	0	0	0	0	0	0	0	0	0	0	0
ACTGTGAAACGGCCTT	0.849167222	0.88509	33	Mycobacterium	Mycobacterium	0.00206	0.88509	0	0.00151	0	0.00178	0.00233	0	0.0059	0.00302	0	0.00645	0	0.00275	0.00206	0.02059	0.0129	0.00947	0	0.00233	0.00233	0.0092	0.00618	0.00343	0.00165	0.00233	0.00178	0.00302	0.00165	0.00178	0.00137	0.00192	0.00137	0.00151	0	0	0.00165	0	0	0	0	0	0	0
ACTGTGGTATCGTCCT	0.745092694	0.3699	55	Mycoplasma	Mycoplasma	0.01112	0.04967	0	0	0	0.01112	0.00815	0	0.03039	0.0215	0	0.02595	0	0.01334	0.00741	0.10082	0.06894	0.03336	0.00964	0.01038	0.00815	0.03855	0.02076	0.0215	0.0089	0.00964	0.01038	0.00964	0	0.00815	0	0.01038	0	0.00741	0	0	0	0	0	0.00815	0	0	0	0
ACTGTGTACTGAGGTT	0.613192443	0.69951	13	Salmonella	Salmonella	0.00592	0.02786	0.00731	0.00662	0	0.00592	0.00383	0	0.01149	0.00801	0.00453	0.01985	0	0.00627	0.00383	0.05118	0.69951	0.02368	0.00557	0.00662	0.00662	0.02611	0.01845	0.00592	0	0.00696	0.00696	0.00696	0.00696	0.00383	0.00383	0.00522	0	0.00348	0	0	0	0	0	0	0	0	0	0
ACTGTGTTTAGAAACG	0.758922559	0.11385	57	Cellulomonas	Flavimobilis	0.01313	0.11385	0.01447	0.00616	0.01125	0.02036	0.05626	0	0.01956	0.01313	0.00402	0.01688	0	0.00696	0.00375	0.06831	0.05411	0.02518	0.00563	0.01259	0.00536	0.03268	0.01822	0.01018	0.00375	0.0067	0.00536	0.01768	0.00536	0.00563	0	0.0083	0.00402	0.00482	0.00268	0	0	0	0	0	0	0	0	0
ACTGTTACACTTCCTA	0.672876769	0.68322	53	Agrobacterium	Agrobacterium	0.00599	0.02341	0.00407	0.00317	0.00204	0.00679	0.0052	0.00181	0.01052	0.00735	0.00339	0.01515	0.00226	0.00475	0.00305	0.04897	0.02929	0.019	0.00351	0.00746	0.00373	0.02138	0.01357	0.00758	0.00294	0.00498	0.00464	0.00599	0.00452	0.00486	0.00271	0.68322	0.00305	0.00486	0.00238	0	0.00215	0	0	0.00294	0	0	0	0
ACTGTTTGCCCCGCCG	0.848945632	0.85969	0	Escherichia	Escherichia	0.00223	0.00876	0.00223	0.00208	0	0.00193	0.00178	0.00193	0.00535	0.00505	0	0.00653	0	0.00297	0.00163	0.85969	0.01425	0.01114	0.00267	0.00475	0	0.00891	0.00594	0.00341	0.00163	0.00208	0.00238	0.00371	0.00208	0	0.00163	0.00193	0	0.00163	0	0.00579	0.00148	0	0	0.00163	0	0	0	0
ACTTAAACCTCACTTG	0.878876858	0.92831	9	Salmonella	Salmonella	0.00211	0.00939	0	0	0	0.00211	0	0	0.00345	0.00249	0	0.00441	0	0	0	0.01495	0.92831	0.00613	0	0.00422	0.00211	0.00709	0.0046	0.00211	0	0.0023	0	0.00192	0	0	0	0.00192	0	0	0	0	0	0	0	0	0	0	0	0
ACTTAAAGACGAATCA	0.534639274	0.62259	1	Streptococcus	Streptococcus	0.00803	0.04443	0.00642	0.00589	0	0.00803	0.00535	0	0.01231	0.01338	0.00589	0.62259	0	0.00964	0	0.06424	0.04872	0.0273	0.00696	0.01071	0	0.03051	0.02248	0.01445	0.00696	0	0	0.00589	0.00642	0	0	0	0.00482	0.00642	0	0	0	0	0	0	0	0	0	0
ACTTAAAGCTAGTTGC	0.654647624	0.68271	56	Serratia	Serratia	0.00481	0.02147	0.00518	0.00395	0.00321	0.00629	0.00555	0.00247	0.01333	0.00926	0.00333	0.01567	0.00234	0.00444	0.00284	0.05381	0.03196	0.01864	0.00272	0.0074	0.68271	0.02147	0.01469	0.00913	0.00309	0.00395	0.00407	0.00703	0.00395	0.0042	0.00234	0.00432	0.00259	0.00383	0.00173	0.00173	0.00272	0	0	0.00234	0	0	0	0
ACTTAACTACCAATGT	0.898368883	0.93722	10	Salmonella	Salmonella	0	0.00534	0.00188	0	0	0.00188	0	0	0.00274	0.00303	0	0.00534	0	0	0	0.01328	0.93722	0.00924	0	0.00188	0.00202	0.00635	0.00289	0.00188	0	0.0013	0.00173	0	0	0	0	0.00188	0	0	0	0	0	0	0	0	0	0	0	0
ACTTACATTTACGGCG	0.516343919	0.54222	41	Mobiluncus	Mobiluncus	0.00661	0.03272	0.00492	0.00763	0.00644	0.00966	0.00576	0.54222	0.01695	0.01509	0.00458	0.02272	0.00373	0.0056	0.00543	0.07104	0.04781	0.02865	0.00576	0.01068	0.00576	0.03476	0.01712	0.01119	0.00576	0.00763	0.00509	0.00899	0.00526	0.00695	0.00373	0.00593	0.00407	0.00712	0.00187	0	0.00407	0.0039	0	0.00356	0	0	0	0
ACTTACTAATGTTGGG	0.882878905	0.90711	67	Campylobacter	Campylobacter	0.00149	0.00857	0.00194	0	0	0.00229	0.00194	0	0.0064	0.00194	0	0.00537	0	0.00126	0	0.01565	0.00926	0.0064	0.00171	0.00331	0.00149	0.00606	0.0048	0.0032	0	0.00149	0.00126	0.00149	0.00171	0.90711	0	0.00229	0	0.00114	0	0	0	0	0	0	0	0	0	0
ACTTACTTTATGGACC	0.854995766	0.90113	71	Bacillus	Bacillus	0	0.01306	0	0	0	0	0.00293	0	0.00428	0.90113	0	0.00631	0	0	0	0.02275	0.01171	0.00901	0	0.00338	0	0.00968	0.00518	0.0027	0.00225	0	0.00225	0	0.00248	0	0	0	0	0	0	0	0	0	0	0	0	0	0	0
ACTTAGAGTATAGGAA	0.753238127	0.84928	9	Salmonella	Salmonella	0	0.01667	0	0.00471	0	0.00507	0	0	0.0087	0.00906	0	0.00833	0	0.00362	0	0.03478	0.84928	0.01449	0	0.00362	0.00435	0.01268	0.00942	0.00435	0	0	0.00471	0.00543	0	0	0	0	0	0	0	0	0	0	0	0	0	0	0	0
ACTTAGGATATAGGGC	0.964263453	0.73512	19	Vibrio	Vibrio	0	0	0	0	0	0	0	0	0	0	0	0	0	0	0	0.05159	0.06548	0.0119	0	0.0129	0	0.01687	0.0129	0.73512	0.01687	0	0	0	0	0	0	0	0	0	0	0	0	0	0	0	0	0	0	0
ACTTAGGATTTACGTT	0.669210054	0.70455	24	Campylobacter	jejuni	0.00556	0.02403	0.00402	0.00438	0.00249	0.00604	0.00355	0.00178	0.01267	0.00675	0.00272	0.01314	0.00213	0.00438	0.00296	0.04664	0.03172	0.02119	0.00331	0.00982	0.00391	0.01858	0.01196	0.0071	0.00426	0.00343	0.00485	0.00616	0.00355	0.70455	0.00331	0.00308	0.0026	0.00355	0.00154	0	0.00201	0	0	0.00142	0	0	0	0
ACTTAGTTCAGGCCCG	0.892629482	0.93013	21	Yersinia	Yersinia	0	0.00871	0	0	0	0	0	0	0.00498	0.0027	0	0.00435	0	0	0	0.01617	0.00746	0.00643	0	0.93013	0	0.00498	0.0027	0.00249	0	0.00207	0	0.00207	0.00207	0	0	0.00207	0	0	0	0	0	0	0	0	0	0	0	0
ACTTATCCAGGCTTTT	0.848231107	0.86231	6	Klebsiella	Klebsiella	0.00215	0.00916	0.00162	0.00226	0	0.00312	0.00237	0	0.00496	0.00442	0.0014	0.00474	0	0.00194	0	0.03738	0.01422	0.86231	0.00194	0.00323	0.00151	0.00754	0.00603	0.00356	0.00162	0.0014	0.00162	0.0028	0.00269	0.00248	0.00151	0.00215	0.00108	0.00172	0	0.00129	0.0014	0	0	0.0014	0	0	0	0
ACTTATCCCCGACTTA	0.67574021	0.76562	2	Staphylococcus	Staphylococcus	0	0.02296	0	0	0	0.00641	0	0	0.76562	0.00641	0	0.01708	0	0.00587	0	0.04698	0.0347	0.01975	0	0.01014	0	0.02456	0.01175	0.01121	0	0	0	0.00854	0	0	0	0	0	0.00694	0	0	0	0	0	0	0	0	0	0
ACTTATGATTCTCGGC	0.686272535	0.72187	46	Pelolinea	Pelolinea	0.00433	0.019	0.00359	0.00443	0.00296	0.00549	0.00253	0.00179	0.01193	0.00749	0.00211	0.01034	0.00232	0.00549	0.72187	0.04655	0.02723	0.01826	0.00264	0.00887	0.00496	0.01615	0.0133	0.00876	0.00401	0.0038	0.00369	0.00528	0.00338	0.00369	0.00211	0.00401	0.0038	0.00338	0.00148	0	0.00338	0	0	0.00179	0	0	0	0
ACTTATGTGCGTAGGG	0.750878955	0.79729	17	Staphylococcus	Staphylococcus	0	0.01655	0.00326	0.00353	0	0.00461	0.00488	0	0.79729	0.0076	0	0.01248	0	0.00353	0	0.04071	0.02388	0.01221	0.00353	0.00461	0.00271	0.01384	0.00733	0.00597	0.00326	0.00326	0.00326	0.00461	0.00299	0.00407	0	0.00271	0.00326	0.00271	0	0	0	0	0	0	0	0	0	0
ACTTCCGAGTTGCATG	0.543627227	0.18098	73	Vibrio	Vibrio	0.0147	0.06293	0.00551	0.00735	0.00643	0.01929	0.00873	0	0.03078	0.01975	0.01056	0.03813	0.00873	0.0124	0.00643	0.14378	0.06982	0.05328	0.00735	0.03307	0.00965	0.06247	0.03767	0.18098	0.01929	0.00735	0.01102	0.01424	0.01056	0.01148	0.00689	0.0124	0.00643	0.0124	0.00459	0	0.00781	0	0	0	0	0	0	0
ACTTCCTTCGTAGGTT	0.901715551	0.92397	49	Corynebacterium	Corynebacterium	0.00216	0.00726	0.00125	0.00125	0.92397	0.00113	0	0	0.00284	0.00204	0	0.00409	0	0.00227	0	0.01453	0.00999	0.00522	0.00159	0.00182	0.00136	0.00511	0.00386	0.00204	0.0017	0	0	0.00159	0	0.00136	0	0.00125	0	0	0	0	0	0	0	0	0	0	0	0
ACTTCCTTGATAATGA	0.713105077	0.80289	11	Streptococcus	Streptococcus	0	0.0184	0	0	0	0	0	0	0.01314	0.00788	0	0.80289	0	0	0	0.04336	0.02957	0.01971	0	0.0092	0	0.02234	0.01314	0.01051	0	0	0	0.0092	0	0	0	0	0	0	0	0	0	0	0	0	0	0	0	0
ACTTCGCCTGCACGTC	0.524057217	0.62721	29	Enterococcus	Enterococcus	0.00922	0.04381	0.00846	0	0	0.00922	0	0	0.01845	0.00999	0	0.0146	0	0.62721	0	0.07071	0.04151	0.03228	0	0.00922	0.00846	0.03613	0.02613	0.01691	0	0	0	0.01384	0	0	0	0	0	0	0	0	0	0	0	0	0	0	0	0
ACTTCTCCTGGGGGGT	0.889813642	0.93629	10	Salmonella	Salmonella	0	0.00528	0	0	0	0.00283	0	0	0.00452	0.00189	0	0.00434	0	0	0	0.01546	0.93629	0.00547	0	0.00245	0	0.00773	0.00547	0.00226	0	0.00189	0	0.00207	0.00189	0	0	0	0	0	0	0	0	0	0	0	0	0	0	0
ACTTCTGCACAGGTAC	0.716354858	0.81034	67	Campylobacter	Campylobacter	0	0.02759	0	0	0	0	0	0	0.01034	0	0	0.01379	0	0	0	0.03724	0.02483	0.01724	0	0.00759	0	0.01931	0.01517	0.00828	0	0.0069	0	0	0	0.81034	0	0	0	0	0	0	0	0	0	0	0	0	0	0
ACTTCTGGTTTGGTCC	0.849206349	0.92294	6	Klebsiella	Klebsiella	0	0.01126	0	0	0	0	0	0	0.01126	0	0	0	0	0	0	0.0381	0.01472	0.92294	0	0	0	0	0	0	0	0	0	0	0	0	0	0	0	0	0	0	0	0	0	0	0	0	0	0
ACTTGAAATCGATCCC	0.615525953	0.70078	2	Staphylococcus	Staphylococcus	0.00836	0.03238	0	0.00522	0	0.00574	0	0	0.70078	0.01044	0.00574	0.01462	0	0	0	0.06371	0.03394	0.02037	0	0.00888	0.00574	0.02715	0.01775	0.00836	0.00574	0	0.00783	0.00836	0.00679	0	0	0	0	0	0	0	0	0	0	0	0	0	0	0
ACTTGAGGAGATTGGT	0.804450758	0.82301	26	Pasteurella	Pasteurella	0.00281	0.01258	0.00171	0.00195	0.00208	0.00366	0.00195	0	0.00818	0.00452	0.00208	0.0077	0.00195	0.0022	0.00159	0.02748	0.0226	0.01124	0.00208	0.00476	0.0022	0.0127	0.00941	0.0044	0.00195	0.00293	0.82301	0.00171	0.00232	0.00281	0.00232	0.00269	0.00281	0.00195	0	0	0	0	0	0	0	0	0	0
ACTTGCCCTATAATGA	0.949085123	0.97174	30	Acinetobacter	Acinetobacter	0	0.00369	0	0	0	0	0	0	0	0	0	0.00205	0	0	0	0.01085	0.00635	0.00287	0	0	0	0.00225	0.97174	0	0	0	0	0	0	0	0	0	0	0	0	0	0	0	0	0	0	0	0	0
ACTTGGCAGTTTAGTC	0.806299213	0.88747	21	Yersinia	Yersinia	0	0.01218	0	0	0	0	0	0	0.0087	0	0	0.00812	0	0	0	0.03132	0.01624	0.0116	0	0.88747	0	0.01102	0.00638	0.0058	0	0	0	0	0	0	0	0	0	0	0	0	0	0	0	0	0	0	0	0
ACTTGGCCGGTCCACC	0.916237429	0.94592	34	Streptococcus	Streptococcus	0.00126	0.00796	0	0	0	0	0	0	0.00316	0.0024	0	0.94592	0	0	0	0.01188	0.00708	0.00518	0	0.00152	0	0.00392	0.00152	0.00202	0	0	0	0.00215	0	0	0	0.00126	0	0.00126	0	0	0.00126	0	0	0	0	0	0	0
ACTTGGGTGAAAAATC	0.726558338	0.756	60	Lactiplantibacillus	Lactiplantibacillus	0.00251	0.01773	0.00251	0.00293	0.00195	0.00503	0.00279	0	0.01005	0.0081	0.00279	0.01061	0.756	0.00475	0.00209	0.04202	0.02373	0.0127	0.00405	0.00614	0.00349	0.01815	0.01145	0.00698	0.00363	0.00265	0.00349	0.00544	0.00293	0.00419	0.00321	0.00265	0.00265	0.00335	0	0	0.00251	0	0	0	0	0	0	0
ACTTGGTAACTTTAGA	0.849006623	0.91176	50	Burkholderia	Burkholderia	0	0.0122	0	0	0	0	0	0	0	0	0	0	0	0	0	0.02367	0.02152	0.01004	0	0	0	0.01076	0.00861	0	0	0	0	0.91176	0	0	0	0	0	0	0	0	0	0	0	0	0	0	0	0
ACTTGGTTTCGTCAAC	0.593813802	0.66088	15	Mycobacterium	Mycobacterium	0.00629	0.66088	0.00401	0.00542	0.00206	0.00629	0.00423	0.00249	0.01464	0.01084	0.00314	0.01746	0.00347	0.00694	0.0038	0.05737	0.03525	0.02191	0.0038	0.00976	0.00466	0.02668	0.01529	0.0103	0.00401	0.00369	0.00586	0.00781	0.00423	0.0064	0.00347	0.00564	0.00369	0.00531	0.00195	0	0.00336	0	0	0.00347	0	0	0	0
ACTTGTGACCTCAGAA	0.960462874	0.98156	40	Pediococcus	Pediococcus	0	0	0	0	0	0	0	0	0	0	0	0	0.00536	0	0	0	0.00872	0	0	0	0	0.00369	0	0	0	0	0	0	0	0	0	0	0	0	0	0	0	0	0	0	0	0	0	0
ACTTGTGCGTTAGGTT	0.579703091	0.65068	15	Mycobacterium	Mycobacterium	0.00756	0.65068	0.00391	0.006	0.00261	0.00782	0.00521	0.00261	0.01434	0.01095	0.00339	0.01929	0.00339	0.00391	0.00469	0.06283	0.03154	0.0219	0.00339	0.01017	0.00652	0.02737	0.01955	0.01173	0.00339	0.00495	0.00912	0.0086	0.00521	0.00417	0	0.00574	0.00261	0.00521	0	0	0.00313	0	0	0.00313	0	0	0	0
ACTTGTGTAATCCTAG	0.791404911	0.82867	17	Staphylococcus	Staphylococcus	0.00344	0.01466	0.00464	0.00195	0	0.00314	0	0	0.82867	0.00464	0.00195	0.00643	0	0.00389	0.00239	0.03277	0.01526	0.01242	0.00254	0.00494	0.00195	0.01197	0.01032	0.00479	0.0018	0.00344	0.00269	0.00419	0.00209	0.00314	0	0.00224	0	0.00344	0	0	0.00209	0	0	0.0015	0	0	0	0
ACTTGTTGCCTCAGCG	0.861392833	0.942	10	Salmonella	Salmonella	0	0.00881	0	0	0	0	0	0	0	0	0	0	0	0	0	0.02203	0.942	0.01468	0	0	0	0.01175	0	0	0	0	0	0	0	0	0	0	0	0	0	0	0	0	0	0	0	0	0	0
ACTTTACGGGTGCGAA	0.571463534	0.64642	15	Mycobacterium	Mycobacterium	0.00557	0.64642	0	0.00531	0.00265	0.00981	0.00504	0	0.01406	0.013	0.00345	0.01724	0.00398	0.0069	0.00371	0.06127	0.04005	0.02467	0.00477	0.01353	0.00477	0.02865	0.01645	0.01194	0.00477	0.00451	0.00557	0.00796	0.00531	0.00716	0.00265	0.00637	0.00345	0.00504	0	0	0	0	0	0	0	0	0	0
ACTTTACTGCCTGCCA	0.522147147	0.58096	1	Streptococcus	Streptococcus	0.00606	0.03052	0.00546	0.00748	0.00263	0.01031	0.00485	0.00283	0.02122	0.01294	0.00323	0.58096	0	0.00768	0.00465	0.06084	0.05518	0.03012	0.00546	0.01071	0.00647	0.03153	0.01617	0.01193	0.00404	0.00667	0.00566	0.00829	0.00707	0.00424	0.00424	0.00546	0.00384	0.00748	0.00222	0	0.00424	0	0	0.00263	0	0	0	0
ACTTTCATAGACCACC	0.711993243	0.81672	51	Photobacterium	Photobacterium	0	0.02014	0	0	0	0	0	0	0.01208	0	0	0.0141	0	0	0	0.05337	0.01813	0.02115	0	0	0	0.01913	0.01007	0.01208	0.81672	0	0	0	0	0	0	0	0	0	0	0	0	0	0	0	0	0	0	0
ACTTTCCACTACCTGG	0.773501763	0.83066	37	Brucella	Brucella	0.00441	0.01857	0	0.00378	0	0.00441	0	0	0.00913	0.00441	0	0.01322	0	0.00315	0	0.03053	0.01794	0.01102	0	0.00535	0	0.01259	0.01228	0.00598	0	0	0.00378	0.00441	0	0.00346	0	0	0.83066	0	0	0	0	0	0	0	0	0	0	0
ACTTTCGTCAGGATAT	0.708343352	0.74219	24	Campylobacter	Campylobacter	0.00405	0.022	0.00329	0.0048	0.00177	0.00632	0.00531	0	0.00999	0.00708	0.00316	0.01226	0.00253	0.00316	0.00253	0.04135	0.02541	0.01505	0.00266	0.00632	0.0043	0.01897	0.01302	0.00607	0.00379	0.00354	0.00379	0.00468	0.00379	0.74219	0.00164	0.00379	0.00215	0.0024	0.00177	0	0.00266	0	0	0.00164	0	0	0	0
ACTTTCTAGCTCTGCC	0.653730679	0.6912	46	Pelolinea	Pelolinea	0.00491	0.02247	0.00456	0.00374	0.00176	0.0069	0.00328	0.00152	0.01229	0.00866	0.00316	0.01498	0.00164	0.0048	0.6912	0.05043	0.03194	0.02036	0.00421	0.00679	0.00644	0.01849	0.01287	0.01194	0.00246	0.00374	0.00468	0.0069	0.00538	0.00632	0.00269	0.00374	0.00234	0.00304	0.0014	0	0.00222	0	0	0.00211	0	0	0	0
ACTTTGCAAACTCGAC	0.906594962	0.63039	55	Mycoplasma	Mycoplasma	0	0.02586	0	0	0	0	0	0	0.02047	0.02263	0	0.01509	0	0	0	0.05065	0.03664	0.01832	0	0	0	0.01616	0.0194	0.01078	0	0	0	0	0	0.01078	0	0	0	0	0	0	0	0	0	0	0	0	0	0
ACTTTGCATAGTTATT	0.824005891	0.90199	42	Cronobacter	Cronobacter	0	0.00997	0	0	0	0	0	0	0.0108	0	0	0	0	0	0	0.03821	0.01495	0.0108	0.90199	0	0	0.01163	0	0	0	0	0	0	0	0	0	0	0	0	0	0	0	0	0	0	0	0	0	0
ACTTTGCGCAGGTCGT	0.832852101	0.88912	23	Acinetobacter	Acinetobacter	0	0.00918	0	0	0	0	0	0	0.00646	0.00578	0	0.01088	0	0	0	0.02721	0.01395	0.01088	0	0.00646	0	0.00816	0.88912	0	0	0.0034	0.00374	0.00374	0	0	0	0	0	0	0	0	0	0	0	0	0	0	0	0
ACTTTGCGGCCTCTAG	0.688733291	0.72308	29	Enterococcus	Enterococcus	0.00424	0.02341	0.00323	0.00323	0.00245	0.00546	0.00357	0	0.01538	0.00736	0.00212	0.01059	0.00178	0.72308	0.00312	0.04749	0.02598	0.01661	0.00312	0.00747	0.00412	0.01895	0.01382	0.0078	0.0019	0.00491	0.00435	0.00479	0.00468	0.00412	0.00301	0.00301	0.00323	0.0039	0.00201	0	0.0019	0	0	0.00201	0	0	0	0
ACTTTTCACTATTGGT	0.566437684	0.614	1	Streptococcus	Streptococcus	0.00543	0.0278	0.00543	0.00481	0.00313	0.00731	0.00815	0.00313	0.01944	0.01066	0.00355	0.614	0.0023	0.00711	0.00418	0.06541	0.04326	0.0255	0.00522	0.01024	0.00773	0.02675	0.01881	0.01024	0.00334	0.00522	0.00418	0.00815	0.00355	0.00585	0.00272	0.00648	0.00564	0.00543	0.00251	0	0.00293	0	0	0.00272	0	0	0	0
ACTTTTCGAGCTGGAG	0.997300945	1	36	Desulfobulbus	Desulfobulbus	0	0	0	0	0	0	0	0	0	0	0	0	0	0	0	0	0	0	0	0	0	0	0	0	0	0	0	0	0	0	0	0	0	0	0	0	1	0	0	0	0	0	0	0
AGAAAAGCAGGCCCGG	0.754179168	0.81366	25	Mycobacterium	Mycobacterium	0.0043	0.81366	0	0.00317	0	0.0043	0.00407	0	0.00769	0.00678	0	0.01312	0.00271	0.0043	0.00294	0.03505	0.02374	0.00995	0.00271	0.00475	0.00271	0.01379	0.00837	0.00633	0.00249	0.00226	0.00339	0.00633	0	0.00317	0	0.0043	0	0.00271	0	0	0	0	0	0	0	0	0	0
AGAAAAGGGTGGTCTG	0.882147025	0.93859	30	Acinetobacter	Acinetobacter	0	0.01179	0	0	0	0	0	0	0	0	0	0	0	0	0	0.01861	0.01303	0.00806	0	0	0	0.00931	0.93859	0	0	0	0	0	0	0	0	0	0	0	0	0	0	0	0	0	0	0	0	0
AGAAAATAAGTGAATA	0.914842627	0.93224	8	Escherichia	Escherichia	0	0.00731	0	0	0	0	0	0	0.00166	0.00266	0	0.00349	0	0	0	0.93224	0.01129	0.0108	0.00199	0.00282	0	0.00465	0.00349	0.00216	0	0	0	0	0	0	0	0	0	0	0	0.00698	0	0	0	0	0	0	0	0
AGAAACAACCACGATT	0.730758144	0.79034	18	Streptococcus	Streptococcus	0.0065	0.01734	0.00465	0.00619	0	0.0065	0	0	0.00836	0.00619	0.00341	0.79034	0	0.00526	0	0.03871	0.0288	0.01425	0	0.00898	0.0031	0.01332	0.01332	0.00712	0.0031	0.00434	0.00434	0.00496	0	0	0	0	0	0	0	0	0	0	0	0	0	0	0	0
AGAAACCCTAGAGCGA	0.727904667	0.79796	16	Pseudomonas	Pseudomonas	0.00364	0.01675	0	0.00546	0	0.00473	0	0	0.01129	0.01092	0	0.01383	0	0.00364	0	0.0375	0.02366	0.02039	0	0.00801	0	0.79796	0.01201	0.00546	0	0.00582	0.004	0.00473	0	0	0.0051	0.00364	0	0	0	0	0	0	0	0	0	0	0	0
AGAAAGCGGTATAGTT	0.720923077	0.21586	38	Pontibacter	Pontibacter	0	0.04846	0.01652	0	0	0.02093	0.02203	0	0.03524	0.02863	0	0.03524	0	0.01322	0	0.14207	0.10793	0.06167	0	0.02203	0	0.07048	0.05617	0.01982	0	0.01542	0.01101	0.01101	0	0	0	0.01872	0	0.01101	0	0	0	0	0	0	0.21586	0	0	0
AGAAAGGGCCGGGGAC	0.512772722	0.58628	15	Mycobacterium	Mycobacterium	0.00836	0.58628	0.006	0.0053	0.00353	0.008	0.00459	0.00271	0.01883	0.01342	0.00365	0.02036	0.0033	0.00824	0.004	0.07039	0.04755	0.02695	0.00494	0.01095	0.00789	0.03143	0.01718	0.01271	0.00565	0.00765	0.00494	0.00977	0.00565	0.00577	0.00365	0.00553	0.00353	0.00518	0.00247	0	0.00388	0	0	0.00271	0	0	0	0
AGAAATCCTTGAGTAC	0.753969891	0.782	18	Streptococcus	Streptococcus	0.00467	0.01356	0.004	0.00289	0	0.004	0.00311	0	0.01022	0.00578	0.00289	0.782	0.00311	0.00511	0.00289	0.04533	0.026	0.01333	0.00422	0.00489	0.00356	0.01356	0.00978	0.00511	0.00333	0.00311	0.00333	0.00311	0.00333	0.00378	0	0.00289	0.00244	0.00333	0	0	0	0	0	0	0	0	0	0
AGAAATGAATGGAACG	0.542306724	0.58995	19	Vibrio	Vibrio	0.00554	0.03417	0.00513	0.00621	0.00365	0.00986	0.00527	0.00257	0.01715	0.00945	0.00378	0.01958	0.00365	0.00621	0.00473	0.06753	0.04106	0.02499	0.00405	0.01067	0.00621	0.02985	0.01891	0.58995	0.00432	0.00527	0.00446	0.00986	0.00554	0.00662	0.00365	0.00513	0.00365	0.00594	0.0027	0	0.00432	0	0	0.00311	0	0	0	0
AGAAATGGACGGTGTA	0.793070767	0.79765	0	Escherichia	Escherichia	0.00251	0.01297	0.0024	0.00207	0.00109	0.00436	0.00283	0.00109	0.0061	0.00556	0.0012	0.00959	0.00153	0.00262	0.00196	0.79765	0.03051	0.01536	0.00272	0.0049	0.00196	0.01406	0.0085	0.00567	0.00229	0.00327	0.00218	0.00283	0.00305	0.00283	0.00153	0.00272	0.00196	0.00207	0	0.00741	0.00185	0	0	0.00174	0	0	0	0
AGAACAGAACCTTGCT	0.971159875	0.95525	7	Escherichia	Escherichia	0	0	0	0	0	0	0	0	0	0	0	0	0	0	0	0.95525	0.01417	0.00741	0	0	0	0	0	0	0	0	0	0	0	0	0	0	0	0	0	0.0058	0	0	0	0	0	0	0	0
AGAACATCGTAATACG	0.547594413	0.63109	13	Salmonella	Salmonella	0.007	0.03081	0.0056	0.0056	0.00308	0.00728	0.00672	0	0.01653	0.00924	0.00308	0.01793	0	0.00784	0.00308	0.07339	0.63109	0.02549	0.00644	0.01261	0.00588	0.03165	0.01905	0.0112	0.00364	0.00448	0.00532	0.00728	0.0056	0.00672	0.00392	0.0056	0.0042	0.00532	0	0	0.00364	0	0	0.0028	0	0	0	0
AGAACCGGACGCTATC	0.96	0.4239	58	Microlunatus	Microlunatus	0.01473	0.09411	0.01882	0	0	0.03028	0.12848	0	0	0	0	0	0	0	0	0	0	0.04337	0	0	0	0	0	0	0	0	0	0.01227	0	0	0	0	0	0	0	0	0	0	0	0	0	0	0	0
AGAACCTGGAGCGCAG	0.610151317	0.65165	37	Brucella	Brucella	0.00696	0.02266	0.00278	0.00494	0.00278	0.00658	0.00392	0.00203	0.01468	0.00873	0.00304	0.01709	0.00228	0.00696	0.00392	0.05772	0.03342	0.02278	0.00468	0.00785	0.00418	0.02709	0.01722	0.01063	0.00291	0.00405	0.0043	0.00684	0.00519	0.00519	0.00329	0.00418	0.65165	0.00582	0.00215	0	0.00215	0	0	0.00266	0	0	0	0
AGAACCTTTGCCACAC	0.681674373	0.71851	65	Helicobacter	Helicobacter	0.00512	0.01907	0.0041	0.00243	0.00128	0.00614	0.00294	0.00128	0.01229	0.00832	0.00192	0.01165	0.00166	0.0041	0.00333	0.05005	0.02611	0.01856	0.00307	0.0064	0.00448	0.02061	0.01382	0.0087	0.00307	0.00384	0.00294	0.00602	0.0041	0.00461	0.71851	0.0032	0.00294	0.00384	0	0	0.0023	0	0	0.00205	0	0	0	0
AGAACGTGTAAGACTC	0.967741935	0.93703	7	Escherichia	Shigella	0	0	0	0	0	0	0	0	0	0	0	0	0	0	0	0.93703	0.01199	0.01274	0	0	0	0	0	0	0	0	0	0	0	0	0	0	0	0	0	0.00975	0	0	0	0	0	0	0	0
AGAACTAGGATGCTTC	0.712134251	0.8003	11	Streptococcus	Streptococcus	0	0.02092	0	0	0	0	0	0	0.01096	0	0	0.8003	0	0.00996	0	0.04034	0.04283	0.02042	0	0.00797	0	0.01594	0.01345	0.00498	0	0	0	0.00548	0	0	0	0.00548	0	0	0	0	0	0	0	0	0	0	0	0
AGAACTCAAAAATATG	0.935483871	0.99158	7	Escherichia	Escherichia	0	0	0	0	0	0	0	0	0	0	0	0	0	0	0	0.99158	0	0	0	0	0	0	0	0	0	0	0	0	0	0	0	0	0	0	0	0	0	0	0	0	0	0	0	0
AGAACTCTGGCACTTA	0.862872422	0.90578	39	Xanthomonas	Xanthomonas	0	0.01051	0	0	0	0.00303	0	0	0.00445	0.00303	0	0.00485	0	0.00243	0	0.01941	0.01314	0.00708	0	0.00283	0	0.00768	0.00627	0.00384	0	0.90578	0.00263	0.00222	0	0	0	0	0	0	0	0	0	0	0	0	0	0	0	0
AGAACTGCGCCTTCCC	0.91819983	0.95798	82	Rhodococcus	Rhodococcus	0.95798	0	0	0	0	0	0	0	0	0	0	0.0041	0	0	0	0.01298	0.01025	0.00478	0	0	0	0.00512	0.0041	0	0	0	0	0	0	0	0	0	0	0	0	0	0	0	0	0	0	0	0	0
AGAACTTGGAGACGTT	0.665616438	0.70708	65	Helicobacter	Helicobacter	0.00478	0.02101	0.0042	0.00377	0.00348	0.00594	0.0042	0.00203	0.01217	0.00898	0.00159	0.01304	0.00174	0.00536	0.00232	0.0465	0.03173	0.0168	0.00348	0.00753	0.00377	0.01941	0.01637	0.00666	0.00406	0.00478	0.00449	0.00478	0.00362	0.00493	0.70708	0.00319	0.00246	0.0042	0.00261	0	0.00377	0	0	0.00203	0	0	0	0
AGAAGAGACGGCCATA	0.55808656	0.6296	22	Acinetobacter	Acinetobacter	0.00627	0.03428	0.00376	0.00711	0.0046	0.00711	0.00627	0	0.02048	0.01045	0	0.01839	0	0.00585	0.00543	0.07149	0.03261	0.0209	0.00543	0.01421	0	0.03094	0.6296	0.01129	0.00669	0.00669	0.00753	0.00669	0.00711	0	0	0.00543	0.0046	0.00627	0	0	0	0	0	0	0	0	0	0
AGAAGATGAACGGCAA	0.639057751	0.21265	58	Microlunatus	Microlunatus	0.01933	0.17223	0.02109	0	0	0.0246	0.08084	0	0.01933	0.02636	0	0.03163	0	0	0	0.1283	0.07206	0.04569	0	0.01757	0	0.03866	0.0246	0	0	0	0	0	0	0	0	0	0	0	0	0	0	0	0	0	0	0	0	0
AGAAGCTGGAAAACAT	0.97064796	0.62507	4	Mycolicibacterium	Mycolicibacterium	0	0.36312	0.62507	0	0	0	0	0	0	0	0	0	0	0	0	0.00457	0.00286	0	0	0	0	0.00229	0.00191	0	0	0	0	0	0	0	0	0	0	0	0	0	0	0	0	0	0	0	0	0
AGAAGGCCCGTTCGTG	0.966503838	1	74	Vibrio	Vibrio	0	0	0	0	0	0	0	0	0	0	0	0	0	0	0	0	0	0	0	0	0	0	0	1	0	0	0	0	0	0	0	0	0	0	0	0	0	0	0	0	0	0	0	0
AGAAGGCCGGCATTCA	0.619483964	0.6932	13	Salmonella	Salmonella	0.00662	0.02471	0.00535	0.00535	0.00395	0.00751	0.00395	0.00166	0.01299	0.00891	0.00318	0.01643	0.0028	0.00535	0.00357	0.04725	0.6932	0.02101	0.00624	0.00739	0.00522	0.0256	0.01681	0.00841	0.00318	0.00522	0.00509	0.00726	0.00446	0.0056	0.00306	0.00458	0.00318	0.0042	0.00191	0.00153	0.00242	0	0	0.00204	0	0	0	0
AGAATAAAGTGGATTG	0.820893595	0.8407	80	Chromobacterium	Chromobacterium	0.00263	0.01274	0.0018	0.00305	0	0.00471	0.00208	0	0.00623	0.00457	0.00139	0.00706	0	0.00291	0.0018	0.02383	0.01745	0.01122	0.00291	0.00388	0.00208	0.01108	0.00942	0.00374	0.00208	0.00208	0.00263	0.00374	0.8407	0.00235	0.00166	0.00332	0	0.0018	0	0	0.00222	0	0	0	0	0	0	0
AGAATCGCTCCGACGT	0.903645008	0.93162	51	Photobacterium	Photobacterium	0	0.00615	0	0.00188	0	0.00239	0	0	0.00256	0.00239	0	0.00274	0	0	0	0.01282	0.01162	0.00718	0	0	0	0.00821	0.00376	0.00598	0.93162	0	0	0	0	0	0	0	0	0	0	0	0	0	0	0	0	0	0	0
AGAATCTACAAACTAT	0.873872713	0.14667	66	Escherichia	Methylotetracoccus	0.00842	0.05053	0.01333	0.00772	0	0.01895	0.02807	0	0.02807	0.01965	0.00912	0.02807	0	0.00702	0.00772	0.13053	0.14667	0.04982	0	0.01544	0.00912	0.1186	0.02316	0.02105	0	0.01474	0.01193	0.08561	0	0.01123	0	0	0.01965	0	0	0	0	0	0	0	0	0	0	0
AGAATGACCCTGTTGT	0.960893855	0.82562	55	Mycoplasma	Mycoplasma	0	0	0	0	0	0	0	0	0	0	0	0	0	0	0	0.07099	0	0	0	0	0	0	0	0	0	0	0	0	0	0	0	0	0	0	0	0	0	0	0	0	0	0	0	0
AGAATGCATGGGAGTT	0.522077922	0.66188	13	Salmonella	Salmonella	0.00908	0.03555	0	0.00983	0	0	0.00756	0	0.02118	0.01135	0	0.01589	0	0	0	0.06505	0.66188	0.03177	0.00832	0.01967	0.00756	0.03328	0.01815	0.01059	0	0.00832	0	0.01437	0	0.00908	0	0	0	0	0	0	0	0	0	0	0	0	0	0
AGAATGCCTGATTCAC	0.932966801	0.96042	39	Xanthomonas	Xanthomonas	0	0.00396	0	0	0	0	0	0	0.00396	0	0	0.00308	0	0	0	0.01033	0.0077	0.00418	0	0	0	0.0033	0.00286	0	0	0.96042	0	0	0	0	0	0	0	0	0	0	0	0	0	0	0	0	0	0
AGAATGGCGTAAAAGG	0.707783708	0.76735	14	Salmonella	Salmonella	0.00453	0.0217	0.00348	0.00369	0.00221	0.00516	0.00432	0.00147	0.01022	0.00632	0.0019	0.00916	0.00137	0.00463	0.00253	0.03855	0.76735	0.01538	0.00326	0.00695	0.00442	0.01748	0.01285	0.00611	0.00463	0.00284	0.00284	0.00527	0.00274	0.00316	0.00274	0.00326	0.00137	0.00337	0.00179	0.00147	0.00274	0	0	0.00211	0	0	0	0
AGAATGTAGCGACCTC	0.647856058	0.09353	57	Cellulomonas	Flavimobilis	0.01431	0.07942	0.01411	0.01129	0.04616	0.01975	0.04173	0.00302	0.02419	0.01492	0.00403	0.02882	0.00423	0.00766	0.00383	0.09353	0.04757	0.0383	0.00585	0.0125	0.00826	0.0381	0.02358	0.01431	0.00645	0.00645	0.00504	0.01068	0.00726	0.00766	0.00544	0.00726	0.00685	0.00625	0.00302	0	0.00423	0	0	0.00504	0	0.00282	0	0
AGAATTACTCCTTGCA	0.883380282	0.32806	43	Paenibacillus	Paenibacillus	0.01252	0.0448	0	0	0	0.01186	0.00856	0	0.0224	0.05204	0.00659	0.0303	0	0.00988	0.00659	0.09684	0.07839	0.04414	0	0.01318	0.01054	0.04414	0.02503	0.01252	0.00922	0.0112	0	0.0224	0	0.01252	0.00791	0.00856	0.00856	0.00725	0	0	0	0	0	0	0	0	0	0
AGAATTGCTATTCTGC	0.745421245	0.8308	0	Escherichia	Shigella	0	0.0221	0	0	0	0	0	0	0.01036	0	0	0.00967	0	0	0	0.8308	0.02417	0.02486	0	0.00691	0.0076	0.01312	0.00829	0.00898	0	0	0	0	0	0	0	0	0	0	0	0.0076	0	0	0	0	0	0	0	0
AGACAAACGTGAAAGG	0.73989239	0.1204	63	Streptomyces	Allocatelliglobosispora	0.0162	0.11635	0.01988	0.00589	0.0092	0.1204	0.11267	0.00368	0.01841	0.0232	0.00589	0.02688	0.00626	0.0092	0.00589	0.08284	0.06406	0.02835	0.00515	0.01178	0.00884	0.04381	0.01951	0.01583	0.00589	0.00773	0.00773	0.02025	0.0081	0.01105	0.00368	0.0081	0.00515	0.01178	0	0	0.00552	0	0	0	0	0.0313	0.00957	0.01252
AGACAACGATAGTGGA	0.598060345	0.68002	46	Pelolinea	Pelolinea	0.00668	0.02732	0	0.00668	0	0.00789	0.00668	0	0.02064	0.01154	0	0.01214	0	0	0.68002	0.06557	0.03764	0.02368	0.00607	0.00607	0	0.02247	0.017	0.01275	0	0	0	0.00668	0.00607	0.00789	0	0	0.00607	0	0	0	0	0	0	0	0	0	0	0
AGACACCGGATTTTAT	0.799217339	0.82754	0	Escherichia	Shigella	0.00298	0.01504	0.00188	0.00219	0.00251	0.0047	0.00235	0.00157	0.00752	0.00533	0.00172	0.00877	0	0.00204	0	0.82754	0.02036	0.01598	0.00345	0.00329	0.00313	0.00971	0.0094	0.00517	0.00235	0.00172	0.00157	0.00439	0.00235	0.00266	0	0.00235	0.00157	0.00157	0	0.00705	0.00172	0	0	0.00172	0	0	0	0
AGACACGTACTCCTGC	0.85268901	0.88734	11	Streptococcus	Streptococcus	0.00202	0.00958	0	0.00229	0	0.0027	0.00202	0	0.00513	0.00378	0	0.88734	0	0.00216	0	0.0228	0.01241	0.0058	0.00229	0.00283	0	0.01093	0.00513	0.0031	0.00189	0.00189	0	0.00202	0.00202	0.00135	0.00135	0.00202	0.00148	0.00189	0	0	0.00135	0	0	0	0	0	0	0
AGACACTTAGGATGGC	0.873769833	0.89858	23	Acinetobacter	Acinetobacter	0.00165	0.00815	0.00124	0.00175	0.00113	0.00237	0.00196	0.00113	0.00526	0.00248	0	0.00516	0	0.00217	0	0.01754	0.01393	0.00764	0	0.00361	0.00196	0.00567	0.89858	0.00279	0.00134	0.00155	0.00144	0.00237	0	0.00206	0	0.00165	0	0.00186	0	0	0	0	0	0.00113	0	0	0	0
AGACAGCGATCTGGTT	0.92364532	0.96784	82	Rhodococcus	Rhodococcus	0.96784	0	0	0	0	0	0	0	0	0	0	0	0	0	0	0.0117	0.01023	0.0095	0	0	0	0	0	0	0	0	0	0	0	0	0	0	0	0	0	0	0	0	0	0	0	0	0	0
AGACAGTAGGACCCAA	0.827518907	0.88223	11	Streptococcus	Streptococcus	0	0.01427	0	0	0	0.00415	0	0	0.00649	0	0	0.88223	0	0.00467	0	0.02335	0.01427	0.0096	0	0.00441	0	0.01038	0.00649	0.00778	0	0	0	0.00441	0	0.00363	0	0.00311	0	0	0	0	0	0	0	0	0	0	0	0
AGACAGTGCGGAGGGG	0.628325215	0.69667	5	Escherichia	Escherichia	0.00647	0.02574	0.0037	0.00383	0.00211	0.00554	0.0033	0	0.0132	0.00977	0.00317	0.0169	0.00224	0.00739	0.0037	0.69667	0.03313	0.02125	0.00422	0.01109	0.00528	0.02402	0.01795	0.0062	0.00436	0.00488	0.00422	0.00568	0.00502	0.00356	0.00436	0.00383	0.00304	0.00449	0.00145	0.00515	0.00356	0	0	0.00304	0	0	0	0
AGACAGTTGCAGGACA	0.779122542	0.81852	17	Staphylococcus	Staphylococcus	0.00315	0.01376	0.00287	0.00258	0	0.00387	0.00186	0.00172	0.81852	0.00645	0.00201	0.00846	0	0.00301	0	0.03397	0.02036	0.0119	0.00229	0.00473	0.0033	0.01304	0.00917	0.00602	0	0.00186	0.00315	0.00358	0.00244	0.00358	0.00172	0.00272	0.00186	0.00244	0	0	0.00158	0	0	0.00172	0	0	0	0
AGACATTCGCCGCGCA	0.594433641	0.14971	43	Paenibacillus	Paenibacillus	0.01314	0.06661	0.011	0.01497	0.0055	0.01497	0.00947	0.00611	0.03178	0.02933	0.00825	0.04277	0.00733	0.01405	0.00886	0.14971	0.08708	0.05163	0.00764	0.02261	0.00947	0.06477	0.04094	0.02566	0.0113	0.01192	0.00947	0.02047	0.00917	0.0113	0.00642	0.01008	0.011	0.011	0.00397	0	0.00611	0	0	0.00703	0	0	0	0
AGACCACAGGCCCCGC	0.900794269	0.56842	19	Vibrio	Vibrio	0	0.03026	0	0.00658	0	0.00789	0	0	0.01447	0.01118	0	0.02237	0	0	0	0.06974	0.06645	0.0375	0	0.01513	0.01184	0.02434	0.02105	0.56842	0.01776	0.00789	0	0.00855	0	0.00592	0	0	0	0	0	0	0	0	0	0	0	0	0	0
AGACCCACAATTATAG	0.848375451	0.88832	9	Salmonella	Salmonella	0.00164	0.0097	0.00164	0.00209	0	0.00149	0.00209	0	0.00717	0.00523	0	0.00582	0	0.00164	0.00179	0.01762	0.88832	0.00821	0.00194	0.00328	0.00239	0.00881	0.00642	0.00328	0.00149	0.00164	0	0.00299	0.00284	0.00179	0	0.00194	0.00179	0.00149	0	0.00149	0.00149	0	0	0	0	0	0	0
AGACCCCTCACCTTCT	0.961459404	0.86126	47	Microbacterium	Microbacterium	0	0	0	0	0	0	0.04058	0	0	0	0	0	0	0	0	0.0445	0	0	0	0	0	0	0	0	0	0	0	0	0	0	0	0	0	0	0	0	0	0	0	0	0	0	0	0
AGACCCGATCGGGGAT	0.918454936	0.94842	6	Klebsiella	Klebsiella	0	0.00491	0	0	0	0	0	0	0	0	0	0	0	0	0	0.0352	0.00532	0.94842	0	0	0	0.00573	0	0	0	0	0	0	0	0	0	0	0	0	0	0	0	0	0	0	0	0	0	0
AGACCGATTAGCTTGG	0.816688692	0.29872	61	Gilliamella	Gilliamella	0.00642	0.04201	0	0.00642	0	0.00933	0.00642	0	0.02392	0.01634	0	0.01925	0	0.01225	0	0.10793	0.0811	0.06593	0.007	0.01692	0.00817	0.04026	0.02509	0.02859	0.0105	0.00817	0	0.00583	0.00758	0	0	0.00642	0.00642	0.00642	0	0	0	0	0	0	0	0	0	0
AGACCGTAACGAGAAT	0.766921397	0.84762	9	Salmonella	Salmonella	0.00352	0.0138	0	0	0	0.00528	0	0	0.00675	0.00734	0	0.00793	0	0.00294	0	0.032	0.84762	0.01615	0.00294	0.0044	0	0.01439	0.01028	0.00705	0	0.00382	0.00323	0.00646	0	0	0	0	0	0.00294	0	0	0	0	0	0	0	0	0	0
AGACCGTGCTGAGAAT	0.747859396	0.80652	11	Streptococcus	Streptococcus	0.0036	0.02038	0	0.00336	0	0.00336	0	0	0.00791	0.00671	0	0.80652	0	0.0036	0	0.0398	0.02278	0.01247	0.00288	0.00695	0.00312	0.01223	0.01223	0.00719	0	0.00384	0.00264	0.00384	0.00312	0.00288	0	0.00408	0	0.00384	0	0	0	0	0	0	0	0	0	0
AGACCTAGTGAGGATT	0.978792511	0.96373	7	Escherichia	Shigella	0	0	0	0	0	0	0	0	0	0	0	0	0	0	0	0.96373	0.00449	0.00858	0	0	0	0	0	0	0	0	0	0	0	0	0	0	0	0	0	0.008	0	0	0	0	0	0	0	0
AGACCTCAGGCTGCTC	0.938286334	0.96048	30	Acinetobacter	Acinetobacter	0	0.00377	0	0	0	0.00155	0	0	0.00211	0.00144	0	0.00233	0	0	0	0.0101	0.00477	0.00389	0	0.00155	0	0.00344	0.96048	0.00222	0	0	0	0.002	0	0	0	0	0	0	0	0	0	0	0	0	0	0	0	0
AGACCTCCCCCTTTTG	0.683899557	0.77712	60	Lactiplantibacillus	Lactiplantibacillus	0	0.03028	0	0	0	0	0	0	0.01177	0.00925	0	0.0143	0.77712	0	0	0.05467	0.02607	0.01598	0	0.01009	0	0.0143	0.01346	0.01009	0	0	0	0.00841	0	0	0	0	0	0	0	0	0	0	0	0	0	0	0	0
AGACCTCTGAACCTTC	0.8514862	0.88312	33	Mycobacterium	Mycobacterium	0.0024	0.88312	0.00153	0.00185	0	0.00229	0.00174	0	0.00523	0.00305	0.00163	0.00675	0	0.00251	0.00142	0.02135	0.01285	0.00708	0.00174	0.00338	0.00142	0.00937	0.00479	0.00425	0.00174	0.00174	0.00163	0.00283	0.00174	0.00163	0.00142	0.00163	0.00142	0.00174	0.00109	0	0.0012	0	0	0	0	0	0	0
AGACCTGTATATTCGT	0.997655334	0.99567	26	Pasteurella	Pasteurella	0	0	0	0	0	0	0	0	0	0	0	0	0	0	0	0	0	0	0	0	0	0	0	0	0	0	0.99567	0	0	0	0	0	0	0	0	0	0	0	0	0	0	0	0	0
AGACCTGTCGAAAGGA	0.803401701	0.30387	43	Paenibacillus	Paenibacillus	0	0.09669	0	0	0	0	0	0	0	0.06354	0	0.03315	0	0	0	0.17127	0.07182	0.06354	0	0	0	0.08011	0.03867	0.02762	0	0	0	0	0	0	0	0	0	0	0	0	0	0	0	0	0	0	0	0
AGACCTTGGACTTCGA	0.828790053	0.5675	47	Microbacterium	Microbacterium	0.00662	0.04534	0.0107	0	0.00764	0.01579	0.03974	0	0.01426	0.01325	0	0.01426	0	0	0	0.04483	0.04279	0.01987	0	0.01223	0.00662	0.02292	0.00968	0.00968	0	0.0056	0.0056	0.01019	0	0.00917	0	0	0	0	0	0	0	0	0	0	0	0	0	0
AGACGAAATCTGCAAC	0.888579674	0.89185	8	Escherichia	Escherichia	0.00183	0.00819	0	0.00108	0	0.0027	0	0	0.00367	0.0028	0	0.00421	0	0.00237	0	0.89185	0.01434	0.01111	0.0014	0.00259	0.0014	0.00755	0.00421	0.00237	0	0.00216	0	0.00205	0.00108	0.00151	0.00108	0.00173	0.00108	0	0	0.00917	0	0	0	0	0	0	0	0
AGACGACCCTTATTGC	0.817326733	0.85391	16	Pseudomonas	Pseudomonas	0.00296	0.01274	0.00283	0.00193	0.00142	0.0036	0.0018	0	0.00695	0.00515	0.00129	0.00837	0	0.00322	0	0.02613	0.01905	0.01094	0	0.00476	0.00245	0.85391	0.00721	0.00489	0.00167	0.00219	0.00154	0.0027	0.00232	0.0018	0	0.0027	0	0.00129	0	0	0	0	0	0.00167	0	0	0	0
AGACGAGATCGTCGAC	0.764483627	0.79078	0	Escherichia	Shigella	0.00322	0.01611	0.00249	0.0022	0.00161	0.0041	0.00293	0	0.00805	0.00615	0	0.00981	0.00278	0.00278	0.00205	0.79078	0.02562	0.01684	0.00293	0.00439	0.00293	0.01435	0.00952	0.00556	0.00249	0.00322	0.00249	0.00293	0.00278	0.00278	0.00146	0.00249	0.00205	0.00293	0	0.00893	0.00146	0	0	0	0	0	0	0
AGACGATTGCCCTTAA	0.56548241	0.64845	13	Salmonella	Salmonella	0.00711	0.02639	0.00599	0.0073	0.00543	0.00899	0.00618	0	0.01666	0.00992	0.00431	0.01554	0.00449	0.0073	0.00393	0.0614	0.64845	0.02396	0.00562	0.01123	0.00449	0.02527	0.01816	0.01104	0.003	0.00693	0.00449	0.00842	0.00487	0.00431	0.00318	0.0073	0.00337	0.00374	0.00225	0	0.00337	0	0	0.00187	0	0	0	0
AGACGCCAACTTCTGC	0.511632342	0.14182	62	Escherichia	Fournierella	0.01112	0.07167	0.0115	0.0069	0.0046	0.01993	0.01418	0	0.03105	0.02415	0.00613	0.04638	0.0069	0.01303	0.0092	0.14182	0.08624	0.05673	0.00728	0.02376	0.01035	0.06861	0.03948	0.02721	0.01112	0.01265	0.00958	0.02031	0.01073	0.01456	0.0069	0.01342	0.00767	0.01073	0.00843	0	0.00652	0	0	0.00537	0	0	0	0
AGACGCGGTTATGAAG	0.624586549	0.66844	2	Staphylococcus	Staphylococcus	0.0045	0.02474	0.0058	0.00521	0.00154	0.00722	0.00414	0.00189	0.66844	0.009	0.00225	0.01539	0.00343	0.0045	0.00284	0.0612	0.03563	0.02143	0.00426	0.0103	0.00509	0.02273	0.01551	0.00911	0.00402	0.00367	0.00379	0.00592	0.00331	0.00497	0.00331	0.00473	0.00343	0.00497	0.00249	0	0.00272	0	0	0.00272	0	0	0	0
AGACGGAGCACAGTCC	0.627805938	0.68525	32	Pseudomonas	Pseudomonas	0.00628	0.02645	0.00595	0.00474	0.00187	0.00683	0.00496	0.0022	0.014	0.01014	0.00309	0.01201	0.00276	0.00529	0.00375	0.05698	0.02898	0.02226	0.00397	0.00849	0.00595	0.68525	0.01389	0.00804	0.00496	0.00375	0.00562	0.00738	0.00518	0.00496	0.00264	0.0043	0.00375	0.00309	0.00253	0	0.00209	0	0	0.0022	0	0	0	0
AGACGTCGCCGTACGA	0.59222702	0.64528	22	Acinetobacter	Acinetobacter	0.0054	0.02885	0.00672	0.00474	0.00277	0.00645	0.00501	0.00263	0.01357	0.01001	0.0029	0.01646	0.00211	0.00645	0.00329	0.0573	0.04096	0.02371	0.00382	0.01159	0.00501	0.02766	0.64528	0.00975	0.00408	0.00501	0.00408	0.00724	0.00369	0.00501	0.00316	0.00632	0.00421	0.00421	0.00224	0	0.00303	0	0	0.0025	0	0	0	0
AGACGTCTCGGGGATA	0.979095771	0.74032	4	Mycolicibacterium	Mycolicibacterium	0.017	0.20869	0.74032	0	0	0	0.01983	0	0	0	0	0	0	0	0	0	0	0	0	0	0	0	0	0	0	0	0	0	0	0	0	0	0	0	0	0	0	0	0	0	0	0	0	0
AGACTAAGAAACCGCC	0.791858175	0.87645	74	Vibrio	Vibrio	0	0.01228	0	0	0	0	0	0	0.00795	0	0	0.01228	0	0	0	0.04046	0.01879	0	0	0.00939	0	0.00939	0.01156	0.87645	0	0	0	0	0	0	0	0	0	0	0	0	0	0	0	0	0	0	0	0
AGACTACTAATTGGTA	0.731438643	0.77097	18	Streptococcus	Streptococcus	0.00393	0.01826	0	0.00277	0	0.00532	0.00439	0	0.00878	0.00532	0.00254	0.77097	0	0.00532	0.00254	0.03744	0.02473	0.01895	0.0037	0.00601	0.003	0.01456	0.01317	0.00716	0.00416	0.00462	0.003	0.00485	0.003	0.00532	0.003	0.00439	0	0.00231	0	0	0.003	0	0	0.00231	0	0	0	0
AGACTATTAAAGCTTT	0.869512686	0.94057	69	Mycobacterium	Mycobacterium	0	0.94057	0	0	0	0.00431	0	0	0	0	0	0.00431	0	0	0	0.02153	0.00818	0.00775	0	0	0	0.00818	0.00431	0	0	0	0	0	0	0	0	0	0	0	0	0	0	0	0	0	0	0	0	0
AGACTCAATTTTACAT	0.59367994	0.6331	39	Xanthomonas	Xanthomonas	0.00638	0.02893	0.0041	0.00467	0.00262	0.00911	0.0041	0.00194	0.01595	0.01059	0.00296	0.01561	0.00376	0.00513	0.00353	0.06105	0.03918	0.02324	0.00342	0.0098	0.00524	0.02415	0.01435	0.01128	0.00456	0.6331	0.00456	0.00832	0.0049	0.00376	0.00319	0.00592	0.00376	0.00478	0.00228	0	0.00273	0	0	0.00251	0	0	0	0
AGACTCACTCATCCTG	0.803932799	0.83987	37	Brucella	Brucella	0.00219	0.01295	0	0.00199	0	0.00239	0.00299	0	0.00677	0.00538	0	0.00936	0	0.00279	0.00219	0.03246	0.01812	0.01275	0.00219	0.00498	0.00279	0.01115	0.00757	0.00358	0	0.00279	0	0.00239	0.00219	0.00319	0	0	0.83987	0	0	0	0.00219	0	0	0.00199	0	0	0	0
AGACTCCGATTGCCGG	0.604210526	0.66945	24	Campylobacter	jejuni	0	0.02646	0	0.0065	0	0.00743	0.00557	0	0.01068	0.013	0	0.01903	0	0	0.00511	0.0636	0.05014	0.02089	0.00511	0.00882	0	0.02043	0.02228	0.00789	0	0.00511	0	0.00464	0.00604	0.66945	0	0.0065	0.00743	0.0065	0	0	0	0	0	0	0	0	0	0
AGACTGAACTACTACT	0.71149952	0.74705	28	Bacillus	Bacillus	0.00449	0.01909	0.00281	0.00382	0.00202	0.00629	0.00315	0.00135	0.01056	0.74705	0.00292	0.01191	0.00337	0.00315	0.00315	0.0365	0.02819	0.01741	0.00281	0.00786	0.00315	0.01494	0.01123	0.00854	0.00371	0.00382	0.00315	0.00562	0.00326	0.00303	0.00281	0.00326	0.00236	0.00326	0.00157	0	0.00326	0	0	0.00146	0	0	0	0
AGACTGAGGGAGACTA	0.698359876	0.77623	14	Salmonella	Salmonella	0.00508	0.02337	0.0066	0.00254	0	0.00508	0.0033	0	0.01016	0.00838	0.00356	0.01067	0	0.0033	0	0.03708	0.77623	0.01676	0.00305	0.00838	0.00254	0.02083	0.01321	0.00737	0	0.00381	0.00305	0.00584	0.00356	0.00483	0	0.00457	0.0033	0.00279	0	0	0	0	0	0	0	0	0	0
AGACTGGCACAACCTG	0.689252837	0.73274	18	Streptococcus	Streptococcus	0.00454	0.02018	0.00363	0.00283	0.00181	0.00499	0.00295	0.00181	0.00998	0.00816	0.00204	0.73274	0.00249	0.00408	0.00317	0.04717	0.02994	0.01678	0.00386	0.00601	0.00408	0.01984	0.01179	0.00692	0.00249	0.00329	0.00465	0.00522	0.00442	0.00454	0.00272	0.00363	0.00352	0.00363	0.00181	0	0.00306	0	0	0.00215	0	0	0	0
AGACTGGTAAAGATAT	0.543759398	0.60692	28	Bacillus	Bacillus	0.00698	0.0409	0.00565	0.00499	0	0.00898	0.00499	0	0.0163	0.60692	0	0.01763	0	0.00732	0.00466	0.06917	0.04357	0.02694	0.00432	0.01164	0.00366	0.02793	0.02095	0.00931	0	0.00366	0.00632	0.01031	0.00599	0.00532	0.00399	0.00632	0	0.00565	0	0	0.00399	0	0	0	0	0	0	0
AGACTTCCCCACTCCA	0.915927497	0.94872	68	Staphylococcus	Staphylococcus	0	0.00638	0	0	0	0.00159	0.00146	0	0.94872	0.00306	0	0.00345	0	0	0	0.01143	0.00598	0.00518	0	0.00159	0	0.00571	0.00359	0.00159	0	0	0	0	0	0	0	0	0	0	0	0	0	0	0	0	0	0	0	0
AGACTTCCTGAACTTC	0.815095483	0.87835	33	Mycobacterium	Mycobacterium	0.00419	0.87835	0	0	0	0.00387	0	0	0.00742	0.00452	0	0.00807	0	0	0	0.02581	0.01226	0.00968	0	0.00355	0.00323	0.01291	0.00871	0.00484	0	0	0	0.00452	0.00419	0.00323	0	0	0	0	0	0	0	0	0	0	0	0	0	0
AGACTTCTTGGGAATC	0.680555556	0.80308	0	Escherichia	Escherichia	0	0.02454	0	0	0	0.00685	0	0	0.01541	0.00628	0	0.01142	0	0.00742	0	0.80308	0.03767	0.02283	0	0.00913	0	0.02055	0.01484	0	0	0	0	0.00799	0	0	0	0	0	0	0	0	0	0	0	0	0	0	0	0
AGACTTGCGTTTCCTG	0.712808609	0.74327	3	Klebsiella	Klebsiella	0.00471	0.0204	0.00448	0.00314	0	0.00561	0.00269	0	0.00874	0.00964	0.00291	0.01368	0	0.00404	0.00291	0.05897	0.03229	0.74327	0.00336	0.0074	0.00404	0.01413	0.01099	0.00561	0	0.00381	0.00516	0.00471	0.00314	0.00314	0	0.00471	0.00493	0.00336	0	0	0.00291	0	0	0	0	0	0	0
AGAGAAACGGTGATGG	0.660651408	0.72185	14	Salmonella	Salmonella	0.00525	0.02425	0.00386	0.00417	0	0.0068	0.00386	0.00216	0.01297	0.00788	0.0034	0.01483	0.00247	0.00355	0.00448	0.04664	0.72185	0.02363	0.00309	0.00757	0.00479	0.02208	0.01606	0.00618	0.00263	0.00371	0.00448	0.00664	0.00432	0.00417	0.00232	0.0034	0.0034	0.00324	0.00216	0	0.00293	0	0	0.0017	0	0	0	0
AGAGAAATCAACAGAT	0.935908955	0.93929	7	Escherichia	Escherichia	0	0.00404	0	0	0	0	0	0	0.00217	0	0	0.00264	0	0	0	0.93929	0.01025	0.00776	0	0.00186	0	0.00528	0.00248	0	0	0	0	0	0	0	0	0	0	0	0	0.00916	0	0	0	0	0	0	0	0
AGAGAACTACATCTGA	0.710512187	0.7697	14	Salmonella	Salmonella	0.00504	0.02026	0.00246	0.00392	0.00145	0.0056	0.00358	0.00134	0.00996	0.00795	0.00291	0.01074	0.00134	0.00459	0.00336	0.03503	0.7697	0.0188	0.00246	0.00649	0.00369	0.0188	0.01041	0.00694	0.00336	0.00448	0.00291	0.00537	0.00436	0.00291	0.00213	0.00325	0.00269	0.00358	0	0	0.00224	0	0	0.00201	0	0	0	0
AGAGAAGTTTAGATGC	0.727678571	0.78452	18	Streptococcus	Streptococcus	0.00539	0.02041	0	0.00312	0	0.00567	0	0	0.00992	0.00624	0	0.78452	0	0.0051	0	0.03686	0.02098	0.01673	0.00312	0.00794	0.00397	0.02126	0.01248	0.00794	0.00369	0.00284	0.00454	0.00595	0.00312	0	0	0.00397	0	0.0034	0	0	0	0	0	0	0	0	0	0
[truncated: 8,640 more rows]
[truncated: 210 more columns]
