# Supplementary material for: Microbiome Single Cell Atlases Generated with a Commercial Instrument
Source: Adv Sci (Weinh). 2025 Jun 3;12(27):2409338. doi: 10.1002/advs.202409338 (PMC12279214; doi:10.1002/advs.202409338)
Supplement: Supplementary file 2 — Supporting Information [file ADVS-12-2409338-s002.zip › advs202409338-sup-0002-SuppMat/S21_simulation_data_analyzed_by_Kaiju_summary.csv]

	Input purity	predicted purity	leiden	celltype	genera_input	Rhodococcus	Mycobacterium	Salmonella	Escherichia	Pseudomonas	Vibrio	Yersinia	Micromonospora	Streptomyces	Streptococcus	Paenibacillus	Burkholderia	Pontibacter	Acinetobacter	Klebsiella	Shigella	Xanthomonas	Bacillus	Pelolinea	Campylobacter	Lactobacillus	Cronobacter	Microbacterium	Lysinibacillus	Mycobacteroides	Leptospira	Photobacterium	Methylotetracoccus	Corynebacterium	Gilliamella	Mycolicibacterium	Helicobacter	Porphyromonas	Sanguibacter	Chromobacterium	Friedmanniella	Staphylococcus	Mobiluncus	Pediococcus	Enterococcus	Mycoplasma	Brucella	Fournierella	Xylella
AAAAAACCGTCACTTT	0.525665399	50.712925	26	Rhodococcus	Rhodococcus	50.712925	2.162548	2.091255	1.520913	1.473384	1.211977	0.879278	0.879278	0.855513	0.784221	0.784221	0.736692	0.641635	0.617871	0.617871	0.617871	0.499049	0.475285	0.451521	0.427757	0.427757	0.427757	0.403992	0.403992	0.403992	0.380228	0.380228	0.356464	0.3327	0.3327	0.3327	0.308935	0.308935	0.308935	0.285171	0.285171	0.261407	0.237643	0.213878	0.190114	0.190114	0.16635	0.16635	0.142586
AAAAAACGCACCCATG	0.8930126	79.702171	33	Photobacterium	Photobacterium	0.137457	0.492554	0.366552	0.343643	0.343643	0.790378	0.137457	0.114548	0.114548	0.21764	0.194731	0.126002	0.171821	0	0.160367	0.114548	0.148912	0.103093	0	0.126002	0	0	0	0	0	0	79.702171	0	0	0	0	0.103093	0	0	0	0	0.103093	0	0	0	0	0	0	0
AAAAAACTCTCTTCAT	0.873515178	46.513416	5	Salmonella	Salmonella	0.153982	0.692917	46.513416	0.527937	0.373955	0.450946	0.274967	0.131984	0.307963	0.186978	0.25297	0	0.153982	0.175979	0.318962	0.131984	0.16498	0	0	0.109987	0	0.109987	0.16498	0	0.197976	0.186978	0.131984	0	0	0	0	0	0	0	0	0	0.120985	0	0	0	0	0	0	0
AAAAAAGTCATTGTGG	0.858717086	79.051155	85	Mobiluncus	Mobiluncus	0.197193	0.800371	0.579979	0.28999	0.463983	0.28999	0.231992	0.173994	0.347987	0.197193	0.255191	0.26679	0.243591	0.185593	0.27839	0.185593	0.150795	0	0.173994	0.185593	0.173994	0	0	0.127595	0.162394	0.104396	0	0.139195	0.173994	0	0.162394	0.115996	0	0	0	0	0.127595	79.051155	0	0	0	0.139195	0	0.162394
AAAAACGTTGAACACA	0.668693009	62.917934	39	Pontibacter	Pontibacter	0.759878	1.367781	1.443769	0.835866	0.759878	1.215806	0.455927	0.151976	0	0.455927	0.835866	0.607903	62.917934	0.531915	0.455927	0.227964	0.303951	0.379939	0.227964	0.379939	0.303951	0.227964	0.455927	0	0.151976	0	0.151976	0.303951	0	0	0.151976	0.151976	0.303951	0.303951	0.379939	0.227964	0	0.455927	0.227964	0.303951	0.227964	0.303951	0.227964	0
AAAAACTCATTGTCGT	0.638334284	8.385625	3	Acinetobacter	Acinetobacter	0.34227	1.939532	2.338848	0.285225	1.369081	0.627496	0.684541	0.684541	0.34227	0.627496	0.513406	0.741586	0.741586	8.385625	0.684541	0.513406	0.399315	0.34227	0.34227	0.22818	0.171135	0.399315	0.34227	0.285225	0.456361	0.399315	0.22818	0.285225	0.34227	0.11409	0.22818	0.34227	0.11409	0.11409	0.11409	0.11409	0.285225	0.171135	0.22818	0	0.171135	0.285225	0.11409	0.34227
AAAAAGATTACAGCTT	0.880193237	7.181965	55	Micromonospora	Allocatelliglobosispora	0.41868	0.708535	0.772947	0.257649	0.386473	0.322061	0.257649	7.181965	5.249598	0.450886	0.193237	0.161031	0.128824	0	0.257649	0	0.225443	0.193237	0.161031	0	0.128824	0	0	0	0	0.128824	0.161031	0	0.193237	0	0.225443	0	0	0.161031	0.128824	0.161031	0.128824	0	0	0	0	0	0	0
AAAAAGATTCGACATC	0.872964169	53.373665	58	Streptococcus	Streptococcus	0.2094	0.372266	0.581666	0.418799	0.465333	0.349	0.255933	0.232666	0.1396	53.373665	0.2792	0.186133	0	0	0.116333	0.116333	0.162866	0.162866	0	0.186133	0	0	0	0.186133	0.186133	0.162866	0.186133	0	0.116333	0.116333	0.1396	0	0	0	0	0	0	0	0	0.1396	0	0	0	0
AAAAAGCAACTTTGGC	0.666138345	10.007925	50	Escherichia	Shigella	0.362278	1.856674	1.494396	10.007925	1.05287	0.815125	0.701913	0.486811	0.452847	0.418884	0.724556	0.520774	0.543417	0.407563	0.600023	8.264462	0.203781	0.339635	0.226424	0.362278	0.169818	0.260387	0.249066	0.339635	0.316993	0.328314	0.271708	0.19246	0.101891	0.135854	0.19246	0.169818	0.158497	0.249066	0.215102	0.181139	0.328314	0.158497	0.169818	0.249066	0.135854	0.226424	0.147175	0.237745
AAAAAGCTTGAAAAAG	0.942543745	80.80439	28	Streptomyces	Streptomyces	0.156699	0.235048	0.287281	0.104466	0.235048	0.156699	0	0.182815	80.80439	0.104466	0.182815	0	0.104466	0	0	0	0	0.130582	0.104466	0	0	0	0.104466	0	0	0	0	0	0	0	0	0	0	0	0	0	0	0	0	0	0	0	0	0
AAAAATCAGTAACTGG	0.874613535	14.118859	1	Escherichia	Shigella	0.103057	0.618344	0.721402	14.118859	0.377877	0.309172	0.240467	0.171762	0.171762	0.206115	0.27482	0	0.240467	0.206115	0.652697	5.049811	0.103057	0	0.13741	0	0.103057	0	0.171762	0	0.13741	0	0	0.171762	0.103057	0.103057	0.13741	0.13741	0	0.103057	0.103057	0.13741	0.103057	0	0	0.103057	0	0	0.103057	0
AAAAATGGACAATCCA	0.993461678	90.682892	97	Pseudomonas	Pseudomonas	0	0	0	0	90.682892	0	0	0	0	0	0	0	0	0	0	0	0	0	0	0	0	0	0	0	0	0	0	0	0	0	0	0	0	0	0	0	0	0	0	0	0	0	0	0
AAAACAAAGGACAGTC	0.571787509	24.407753	52	Mycolicibacterium	Mycolicibacterium	0.879397	9.027279	1.848528	1.615219	1.184494	1.022972	0.807609	0.789663	0.735822	0.789663	0.969131	0.610194	0.592247	0.394831	0.843503	0.323044	0.251256	0.484566	0.340991	0.340991	0.358938	0.340991	0.448672	0.305097	0.502513	0.448672	0.376884	0.430725	0.394831	0.179469	24.407753	0.394831	0.215363	0.394831	0.28715	0.179469	0.430725	0.143575	0.125628	0.305097	0.125628	0.251256	0.215363	0.251256
AAAACACGTAGGGACG	0.673840102	20.37487	7	Staphylococcus	Staphylococcus	0.647923	1.666088	1.434687	0.856184	0.960315	0.798334	0.636353	0.705773	0.393382	0.497512	0.358672	0.543793	0.509082	0.451232	0.404952	0.254541	0.300821	0.381812	0.185121	0.254541	0.173551	0.254541	0.254541	0.185121	0.404952	0.254541	0.289251	0.347102	0.161981	0	0.173551	0.231401	0.138841	0.208261	0.335532	0.231401	20.37487	0	0.138841	0	0.115701	0.104131	0.208261	0.219831
AAAACAGAGCCAGAAA	0.619248332	22.023182	10	Streptococcus	Streptococcus	0.421496	2.634352	1.510362	1.334738	1.053741	0.948367	0.59712	0.59712	0.702494	22.023182	0.842993	0.632244	0.421496	0.491746	0.316122	0.316122	0.386372	0.351247	0.280998	0.280998	0.210748	0.280998	0.316122	0.386372	0.421496	0.316122	0.386372	0.175623	0.140499	0.105374	0.386372	0.280998	0.210748	0.245873	0.175623	0.351247	0.456621	0.175623	0	0.351247	0.245873	0.210748	0.105374	0.245873
AAAACCGGCCGACATC	0.722520634	54.04166	78	Brucella	Brucella	0.406131	1.375606	1.401808	0.786061	0.982576	0.917071	0.484737	0.406131	0.510939	0.471636	0.563343	0.340626	0.406131	0.340626	0.484737	0.301323	0.419232	0.314424	0.157212	0.275121	0.170313	0.26202	0.209616	0.157212	0.235818	0.288222	0.26202	0.144111	0.157212	0.196515	0.170313	0.196515	0	0.144111	0.157212	0.235818	0.183414	0.13101	0.222717	0.157212	0.117909	54.04166	0	0.157212
AAAACCTAGTCCAAAT	0.654873975	40.054661	13	Streptococcus	Streptococcus	0.683268	1.928333	1.42727	0.911023	1.153963	1.062861	0.713635	0.683268	0.470695	40.054661	0.53143	0.409961	0.470695	0.273307	0.668084	0.409961	0.440328	0.470695	0.258123	0.288491	0.136654	0.182205	0.318858	0.258123	0.425144	0.409961	0.182205	0.288491	0.212572	0.136654	0.197388	0.334042	0.182205	0.273307	0.167021	0.182205	0.303674	0.197388	0.136654	0.318858	0.151837	0.197388	0.182205	0.167021
AAAACGCTACCCTAAT	0.616743472	17.741936	11	Klebsiella	Klebsiella	0.230415	1.996928	1.459293	1.536098	1.689708	1.228879	0.691244	1.305684	0.691244	0.614439	0.384025	0.691244	0.691244	0.30722	17.741936	0.30722	0.15361	0.384025	0.384025	0.384025	0.30722	0	0.30722	0.30722	0.30722	0.691244	0.30722	0.460829	0.30722	0.537634	0.15361	0.15361	0.30722	0.15361	0	0	0.30722	0.230415	0	0	0.15361	0.30722	0.15361	0
AAAACGTTAATAGAAT	0.940674997	38.024055	52	Mycolicibacterium	Mycolicibacterium	0.595586	12.530655	0.280276	0.794114	0.256919	0.18685	0	0	0.397057	0	0.221885	0.116782	0	0	0	0	0	0	0	0	0	0	0	0	0.350345	0	0	0	0	0	38.024055	0	0	0	0	0	0	0	0	0	0	0	0	0
AAAACTGCGTATTATT	0.708860759	24.219408	8	Streptococcus	Streptococcus	0.421941	2.700422	0.92827	0.675106	1.097046	1.097046	0.337553	0.421941	0.590717	24.219408	0.253165	0.337553	0.506329	0.421941	0.337553	0.253165	0	0.337553	0.421941	0	0.253165	0.337553	0.168776	0	0.337553	0.506329	0.168776	0	0.590717	0.253165	0.168776	0	0	0.168776	0.253165	0	0.337553	0	0.253165	0.168776	0.168776	0	0.168776	0
AAAAGAAGGTGAACGG	0.904568902	25.386883	12	Klebsiella	Klebsiella	0.147384	0.626382	0.55269	0.957996	0.257922	0.36846	0.18423	0.147384	0	0.110538	0.331614	0.18423	0.257922	0.110538	25.386883	0.110538	0.110538	0	0.110538	0	0	0	0.110538	0	0	0.147384	0	0.147384	0.110538	0.110538	0.221076	0	0.110538	0	0	0.147384	0	0	0.110538	0.110538	0	0	0	0
AAAAGACGAAGACTCT	0.973576596	91.129288	79	Helicobacter	Helicobacter	0	0	0	0	0	0	0	0	0	0	0	0	0	0	0	0	0	0	0	0	0	0	0	0	0	0	0.125826	0	0	0	0	91.129288	0	0	0	0	0	0	0	0	0	0	0	0
AAAAGAGCGTTCAACT	0.629225736	29.490576	71	Chromobacterium	Chromobacterium	0.576414	1.604611	1.713663	1.2463	1.137249	0.950304	0.529678	0.669886	0.49852	0.794516	0.591993	0.49852	0.529678	0.327154	0.514099	0.327154	0.295996	0.420626	0.186945	0.342733	0.202524	0.202524	0.155788	0.327154	0.358311	0.327154	0.24926	0.202524	0.155788	0.295996	0.233681	0.358311	0.186945	0.280418	29.490576	0	0.451784	0.202524	0.186945	0.24926	0.109051	0.186945	0.202524	0.171366
AAAAGATCGATGCCTT	0.908498792	55.80418	58	Streptococcus	Streptococcus	0.15758	0.51476	0.325664	0.262633	0.283643	0.262633	0.17859	0.199601	0.136569	55.80418	0.115558	0	0.168085	0.147074	0.115558	0	0	0	0	0	0.105053	0	0	0	0.147074	0	0.105053	0	0	0	0	0	0	0.105053	0	0	0	0	0	0.115558	0	0.105053	0	0
AAAAGATTTTACTCGG	0.815370827	72.776154	33	Photobacterium	Photobacterium	0.246471	0.806632	1.053103	0.403316	0.582568	0.896258	0.425723	0.38091	0.201658	0.224065	0.336097	0.224065	0.358503	0.112032	0.224065	0.134439	0.268877	0.156845	0.179252	0.134439	0.112032	0.179252	0.201658	0.112032	0.179252	0.246471	72.776154	0.156845	0.134439	0	0.156845	0.156845	0	0.179252	0.201658	0	0.291284	0	0	0	0	0	0	0
AAAAGCAGAACGCTAT	0.636300538	57.504772	29	Lactobacillus	Lactiplantibacillus	0.468506	1.83932	1.474926	0.954364	1.093181	0.937012	0.520562	0.451154	0.555266	0.659379	0.711435	0.58997	0.572618	0.347041	0.537914	0.312337	0.451154	0.260281	0.347041	0.242929	57.504772	0.329689	0.381746	0.329689	0.225577	0.485858	0.381746	0.190873	0.173521	0.156169	0.381746	0.190873	0.156169	0.242929	0.173521	0.173521	0.364394	0.225577	0.121465	0.242929	0.156169	0.121465	0.242929	0.208225
AAAAGCCTACTGCACT	0.63811257	53.126217	74	Campylobacter	Campylobacter	0.597946	1.546861	1.455869	1.091902	1.22189	1.208891	0.857923	0.610945	0.610945	0.428961	0.675939	0.571949	0.623944	0.428961	0.428961	0.363967	0.324971	0.415963	0.246978	53.126217	0.298973	0.272975	0.298973	0.350968	0.363967	0.363967	0.402964	0.311972	0.207981	0.311972	0.259977	0.324971	0.22098	0.22098	0.194982	0.155986	0.259977	0.181984	0.181984	0.168985	0	0.207981	0.142987	0.116989
AAAAGCTCTGTAACTT	0.547017544	17.789474	10	Streptococcus	Streptococcus	0.736842	1.824561	2.105263	1.298246	1.368421	1.192982	0.596491	1.122807	0.561404	17.789474	0.561404	0.77193	0.491228	0.45614	0.947368	0.350877	0.421053	0.491228	0.45614	0.666667	0.350877	0.105263	0.596491	0.385965	0.491228	0.666667	0.45614	0.245614	0.280702	0.210526	0.210526	0.245614	0.210526	0.421053	0.175439	0.280702	0.561404	0.210526	0.175439	0.526316	0.245614	0.45614	0.105263	0.421053
AAAAGGACCGCCTTAC	0.648424752	35.634491	2	Salmonella	Salmonella	0.514623	1.782352	35.634491	1.041797	1.066901	0.903728	0.677796	0.715451	0.464416	0.677796	0.728003	0.514623	0.552278	0.263587	0.589933	0.439312	0.238484	0.301243	0.276139	0.376553	0.301243	0.364002	0.276139	0.238484	0.238484	0.313794	0.464416	0.326346	0.188277	0.13807	0.225932	0.35145	0.163173	0.163173	0.13807	0.13807	0.401657	0.251036	0.175725	0.225932	0.188277	0.200828	0.13807	0.251036
AAAAGGATGTCCTCAC	0.687179487	6.185897	51	Mycolicibacterium	Mycolicibacterium	0.480769	2.403846	1.153846	0.929487	0.961538	0.73718	0.961538	0.448718	0.480769	0.512821	0.288462	0.320513	0.25641	0.320513	0.641026	0.192308	0.416667	0.320513	0.192308	0.705128	0.128205	0.384615	0.25641	0.192308	0.512821	0.224359	0.192308	0.25641	0	0.224359	6.185897	0	0	0.224359	0.25641	0	0.224359	0.224359	0	0	0.128205	0.128205	0	0.224359
AAAAGGGCCTCGTTTG	0.94474025	11.929774	68	Acinetobacter	Acinetobacter	0	0.215858	0.215858	0.100734	0.273421	0.100734	0.158296	0	0	0	0.100734	0.115124	0.158296	11.929774	0.100734	0	0	0	0	0	0	0	0	0	0.115124	0	0	0	0	0	0	0	0	0	0	0	0	0	0	0	0	0	0	0
AAAAGTCGTTTCGATG	0.91600071	47.948856	5	Salmonella	Salmonella	0	0.390694	47.948856	0.76363	0.3019	0.195347	0.248624	0.124312	0	0.177588	0.213106	0.195347	0	0.15983	0.319659	0.142071	0.106553	0.15983	0	0	0	0.106553	0	0	0	0	0	0	0	0	0	0	0	0	0	0	0	0	0	0	0	0	0	0
AAAAGTGTCACGCCTC	0.912938747	27.873363	61	Staphylococcus	Staphylococcus	0.12044	0.309704	0.344116	0.309704	0.206469	0.361321	0.154852	0.223675	0.137646	0.172058	0.103235	0.137646	0	0	0.292498	0	0.103235	0.137646	0	0.103235	0	0	0.137646	0	0	0	0	0	0	0	0	0	0	0	0	0	27.873363	0	0	0	0	0	0	0
AAAAGTGTGTAAGATG	0.971584892	38.7575	52	Mycolicibacterium	Mycolicibacterium	0.635369	12.654429	0.123544	0.900106	0.123544	0	0.123544	0.176491	0.335334	0	0	0	0	0	0	0	0	0	0	0	0	0	0	0	0.300035	0	0	0	0	0	38.7575	0	0	0	0	0	0	0	0	0	0	0	0	0
AAAATAATCACCTAGT	0.95965327	12.230103	68	Acinetobacter	Acinetobacter	0	0.141844	0.204886	0.141844	0.157604	0.157604	0	0	0	0	0	0	0	12.230103	0.173365	0	0	0	0	0	0	0	0	0	0	0	0	0	0	0	0	0	0	0	0	0	0	0	0	0	0	0	0	0
AAAATAATTTCTTAAT	0.730212904	7.979847	41	Serratia	Serratia	0.29254	1.462701	1.38144	0.780107	0.94263	0.747603	0.43881	0.568828	0.43881	0.357549	0.43881	0.43881	0.325045	0.568828	0.487567	0.260036	0.29254	0.325045	0.130018	0.162522	0.195027	0.308792	0.211279	0.14627	0.162522	0.308792	0.276288	0.211279	0	0.113766	0.178775	0.162522	0	0.162522	0.195027	0	0.373801	0.14627	0	0.130018	0.14627	0.162522	0.14627	0.130018
AAAATATGAGCCAACG	0.869092884	27.376425	37	Bacillus	Bacillus	0.217273	0.434546	0.217273	0.543183	0.65182	0.271592	0	0	0.271592	0.923411	0.32591	0.32591	0.108637	0	0.32591	0.162955	0.380228	27.376425	0.162955	0.162955	0	0	0.108637	0.108637	0	0.108637	0.162955	0.108637	0.162955	0.162955	0	0.217273	0	0.108637	0.162955	0	0.108637	0	0	0	0	0.108637	0	0
AAAATCCCGCCTTAAG	0.751222049	8.569943	41	Serratia	Serratia	0.322413	1.164847	0.946438	0.790432	1.029641	0.696828	0.582423	0.374415	0.364015	0.426417	0.468019	0.26001	0.374415	0.551222	0.468019	0.166407	0.23921	0.291212	0.166407	0.218409	0.104004	0.114405	0.26001	0	0.312012	0.270411	0.166407	0.26001	0.166407	0	0.208008	0.208008	0.124805	0.176807	0.124805	0.104004	0.26001	0	0.166407	0.218409	0	0.176807	0	0.145606
AAAATCCGCTAGGCAA	0.876434245	25.684027	12	Klebsiella	Klebsiella	0.189131	0.466524	0.441306	0.844786	0.529568	0.327828	0.214349	0.340436	0.138696	0.138696	0.252175	0.163914	0.126088	0.30261	25.684027	0.126088	0.10087	0.163914	0	0.138696	0.10087	0.151305	0	0.10087	0.126088	0.113479	0.113479	0	0	0	0.151305	0	0.126088	0	0	0	0.138696	0	0	0.138696	0	0	0	0
AAAATGACGTGTGTCG	0.933809767	20.078272	21	Escherichia	Escherichia	0.102093	0.425387	0.442403	20.078272	0.18717	0.18717	0.153139	0.136124	0	0.153139	0.153139	0.102093	0	0.119108	0.646588	2.994725	0	0.102093	0	0	0	0	0	0	0	0	0	0	0	0.102093	0	0	0	0	0	0	0	0	0	0	0	0	0	0
AAAATGGATCTCTCGC	0.848104009	78.353195	34	Xylella	Xylella	0.303359	0.823402	0.628386	0.541712	0.325027	0.411701	0.28169	0.303359	0.238353	0.195016	0.368364	0.390033	0.195016	0	0.130011	0	0.325027	0.151679	0.108342	0.195016	0.108342	0.151679	0	0.173348	0.173348	0.216685	0.151679	0.108342	0	0	0	0	0	0	0.238353	0	0.130011	0	0	0.108342	0	0.108342	0	78.353195
AAAATTAGCAAGTTGA	0.511533243	48.303936	75	Pseudomonas	Pseudomonas	0.814111	2.103121	2.849389	1.017639	48.303936	1.628222	0.814111	0.746269	0.542741	0.678426	0.814111	0.949796	0.746269	0.135685	0.678426	0.339213	0.27137	0.610583	0.27137	0.474898	0.407056	0.610583	0.678426	0.339213	0.474898	0.814111	0.746269	0.203528	0.135685	0.407056	0.474898	0.339213	0.27137	0.474898	0.27137	0	0.27137	0.339213	0.27137	0.135685	0.27137	0.407056	0.203528	0.339213
AAAATTGGGGCAGGTA	0.527897557	11.73396	0	Escherichia	Escherichia	0.535738	2.365086	2.129884	11.73396	1.411211	1.319744	0.784006	0.718672	0.666405	0.640272	0.980008	0.77094	0.640272	0.418137	0.927741	3.789364	0.483471	0.588005	0.40507	0.470404	0.169868	0.274402	0.339736	0.44427	0.339736	0.457337	0.535738	0.431203	0.326669	0.326669	0.248269	0.392003	0.248269	0.287469	0.248269	0.209068	0.548804	0.182935	0.169868	0.287469	0.156801	0.235202	0.143734	0.169868
AAAATTTGGTTCCGCT	0.60351377	12.891738	6	Escherichia	Escherichia	0.522317	2.136752	1.875594	12.891738	1.25831	0.973409	0.759734	0.807217	0.735992	0.546059	0.807217	0.593542	0.617284	0.42735	1.044634	2.445394	0.308642	0.474834	0.403609	0.42735	0.356125	0.379867	0.2849	0.332384	0.356125	0.261159	0.42735	0.237417	0.332384	0.213675	0.332384	0.213675	0.261159	0.14245	0.14245	0.237417	0.42735	0.118708	0.213675	0.2849	0.237417	0.166192	0.2849	0.189934
AAACACACGGCTAAGC	0.827361564	14.733985	1	Escherichia	Escherichia	0.29316	0.966341	0.72747	14.733985	0.564604	0.456026	0.304017	0.271444	0.217155	0.282302	0.380022	0.271444	0.29316	0.228013	0.651466	5.97177	0.141151	0.152009	0.162866	0.141151	0.108578	0.184582	0.184582	0.108578	0.173724	0.141151	0.19544	0	0	0	0.119435	0	0	0	0.141151	0	0.173724	0.119435	0	0	0	0.119435	0	0
AAACAGAAGCGTGAGT	0.734802008	40.741776	2	Salmonella	Salmonella	0.44618	1.282766	40.741776	1.03179	0.864473	0.836587	0.44618	0.44618	0.334635	0.474066	0.418293	0.474066	0.529838	0.195204	0.529838	0.139431	0.390407	0.334635	0.195204	0.306748	0.250976	0.22309	0.278862	0.167317	0.167317	0.195204	0.195204	0.195204	0.167317	0.278862	0.250976	0.195204	0.167317	0.111545	0.139431	0.111545	0.390407	0.167317	0	0.111545	0.250976	0.195204	0.139431	0.139431
AAACAGGAAAAAGAGC	0.74056839	68.755188	27	Porphyromonas	Porphyromonas	0.598305	1.246468	1.130131	0.664783	0.864218	0.714642	0.39887	0.38225	0.432109	0.349011	0.531826	0.349011	0.349011	0.38225	0.531826	0.182815	0.216055	0.365631	0.116337	0.166196	0.232674	0.166196	0.332392	0.166196	0.216055	0.299152	0.132957	0.232674	0.182815	0.199435	0.149576	0	68.755188	0.232674	0.116337	0	0	0.182815	0	0.166196	0	0.149576	0	0.199435
AAACAGGCCGAATACC	0.870564784	35.561462	65	Staphylococcus	Staphylococcus	0.239203	0.704319	0.451827	0.425249	0.584718	0.41196	0.172757	0.225914	0.239203	0.518272	0.186047	0.159468	0.119601	0.225914	0.172757	0	0	0.172757	0	0.186047	0	0.159468	0	0	0.239203	0.106312	0.13289	0.106312	0	0	0	0.146179	0	0.13289	0	0	35.561462	0.119601	0	0	0	0	0	0.106312
AAACAGTGTGCGGCTC	0.895137082	17.970783	4	Escherichia	Escherichia	0.220132	0.540324	0.580348	17.970783	0.320192	0.240144	0.120072	0.20012	0.120072	0.240144	0.260156	0.20012	0.160096	0.180108	0.60036	5.18311	0.140084	0.240144	0.120072	0	0.160096	0	0	0	0.10006	0	0.120072	0	0	0	0.120072	0	0	0	0	0	0.140084	0	0	0	0	0	0	0
AAACATACAACAACAG	0.57925636	40.204391	92	Cronobacter	Cronobacter	0.826267	1.913459	1.826484	1.413351	1.391607	1.174168	0.608828	0.652316	0.695803	0.630572	0.95673	0.500109	0.56534	0.326158	0.891498	0.304414	0.521853	0.369646	0.326158	0.434877	0.217439	40.204391	0.326158	0.391389	0.347902	0.391389	0.28267	0.391389	0.304414	0.152207	0.413133	0.391389	0.152207	0.28267	0.195695	0.152207	0.500109	0.347902	0.217439	0.195695	0.195695	0.28267	0.195695	0.239182
AAACATCAAGATTCTT	0.843439912	27.28776	37	Bacillus	Bacillus	0.16538	0.716648	0.606395	0.441014	0.468578	0.385888	0.303197	0	0.358324	1.019846	0.275634	0.330761	0.330761	0.192944	0.137817	0.220507	0	27.28776	0.137817	0.192944	0	0.16538	0.110254	0.137817	0	0	0.137817	0.16538	0	0	0.192944	0.110254	0	0	0.110254	0	0	0.110254	0	0.110254	0	0	0	0
AAACATGTAATCTAAA	0.923251848	11.455373	68	Acinetobacter	Acinetobacter	0	0.32689	0.32689	0.355316	0.355316	0.27004	0	0.142126	0	0.170551	0.142126	0.142126	0.127914	11.455373	0.284252	0	0.142126	0.127914	0	0	0	0	0	0	0	0	0	0	0	0	0	0	0	0	0	0	0	0	0	0	0	0	0	0
AAACCAAATTCGCTCT	0.625692695	35.294712	9	Salmonella	Salmonella	0.685139	2.095718	35.294712	1.198992	1.289672	0.967254	0.735516	0.654912	0.675063	0.715365	0.735516	0.584383	0.332494	0.413098	0.554156	0.322418	0.453401	0.36272	0.332494	0.382872	0.27204	0.191436	0.27204	0.241814	0.413098	0.392947	0.382872	0.211587	0.322418	0.27204	0.151134	0.292191	0.201511	0.251889	0.161209	0.191436	0.382872	0.171285	0.120907	0.141058	0.18136	0.251889	0	0.171285
AAACCACCTCTGCGGT	0.893899971	23.720728	7	Staphylococcus	Staphylococcus	0.173461	0.462561	0.462561	0.260191	0.318011	0.332466	0.173461	0.101185	0.274646	0.231281	0.187916	0.130095	0.173461	0	0.14455	0	0.187916	0.11564	0	0.159005	0.130095	0.11564	0.101185	0.101185	0.130095	0.130095	0.101185	0	0	0	0	0	0	0.11564	0	0	23.720728	0	0	0	0	0	0	0
AAACCAGAGAAAGGTT	0.881664499	78.478546	31	Burkholderia	Burkholderia	0	0.455137	0.390117	0.325098	0.585176	0.260078	0.195059	0.130039	0.260078	0.390117	0.195059	78.478546	0.195059	0.260078	0.260078	0.195059	0	0	0.195059	0	0.130039	0.130039	0	0.130039	0.130039	0.260078	0	0	0	0.130039	0.195059	0	0	0	0	0	0.130039	0	0	0	0	0	0	0
AAACCAGGAGCGAAAC	0.779826872	21.904404	7	Staphylococcus	Staphylococcus	0.188182	1.354912	1.204366	0.564546	0.489274	0.52691	0.263455	0.414001	0.414001	0.263455	0.414001	0.451637	0.451637	0.376364	0.263455	0.150546	0.338728	0.112909	0.225819	0.188182	0.112909	0.225819	0.150546	0.188182	0.338728	0.188182	0.150546	0	0.150546	0.150546	0.112909	0.112909	0	0	0.112909	0.188182	21.904404	0.112909	0	0.188182	0	0	0.150546	0.112909
AAACCCACAGCAGTCC	0.908568693	71.325996	54	Microbacterium	Microbacterium	0.335089	0.526568	0.287219	0.287219	0.382958	0.143609	0	0.239349	0.335089	0.191479	0.143609	0.287219	0	0	0	0	0	0.143609	0	0	0	0	71.325996	0	0.143609	0	0	0	0	0	0	0	0	0	0	0	0	0.239349	0	0	0	0	0	0
AAACCCGTAGCCCGTC	0.894482264	79.828018	33	Photobacterium	Photobacterium	0.179147	0.519527	0.609101	0.286636	0.30455	0.68076	0.179147	0.125403	0.161233	0	0.143318	0.143318	0	0	0	0.107488	0.107488	0.107488	0	0.125403	0	0	0	0.107488	0	0.179147	79.828018	0	0	0	0.107488	0.143318	0	0	0	0	0.143318	0	0	0	0	0	0	0
AAACCCTATTCCATGG	0.92363996	37.487637	52	Mycolicibacterium	Mycolicibacterium	0.870425	12.581602	0.237389	0.850643	0.316518	0.197824	0.257171	0	0.454995	0	0.158259	0.118694	0.197824	0	0	0	0.118694	0.118694	0	0	0	0	0.118694	0	0.41543	0	0	0	0	0	37.487637	0	0	0	0	0	0	0	0	0	0	0	0	0
AAACCTGAGTGTCGGC	0.51618123	12.891047	69	Pseudomonas	Pseudomonas	0.485437	2.804746	1.779935	1.510248	12.891047	1.564186	0.647249	0.431499	0.755124	0.701187	0.916936	0.862999	0.701187	1.132686	1.240561	0.161812	0.377562	0.970874	0.539374	0.701187	0.323625	0.323625	0.323625	0.323625	0.323625	0.485437	0.323625	0.323625	0.323625	0.21575	0.431499	0.647249	0.161812	0.431499	0.21575	0.161812	0.485437	0.269687	0.161812	0.431499	0.323625	0.323625	0.485437	0.107875
AAACGACGACACTCCT	0.781143595	31.689564	84	Desulfobulbus	Desulfobulbus	0.317013	0.974522	1.05671	0.622285	0.904074	0.587061	0.305272	0.375719	0.422684	0.375719	0.598802	0.270048	0.38746	0.293531	0.270048	0.211342	0.211342	0.293531	0.199601	0.352237	0.176118	0.234824	0.246566	0.234824	0.199601	0.317013	0.281789	0.199601	0.140895	0.152636	0.246566	0.140895	0.105671	0.105671	0.140895	0	0.305272	0.152636	0	0	0	0.176118	0	0.129153
AAACGCAGACACATTC	0.753256705	45.823757	13	Streptococcus	Streptococcus	0.536398	1.226054	1.226054	0.91954	0.91954	0.613027	0.306513	0.383142	0.306513	45.823757	0.229885	0.45977	0	0.383142	0.153257	0	0.383142	0.383142	0.153257	0.45977	0	0	0.153257	0	0.306513	0.383142	0	0	0.229885	0	0.536398	0.306513	0	0.229885	0.153257	0	0.383142	0.383142	0	0.229885	0	0.153257	0	0.229885
AAACGCCCGTAGCAGA	0.818233781	21.806231	7	Staphylococcus	Staphylococcus	0.371535	0.828808	0.914547	0.457274	0.71449	0.371535	0.257216	0.200057	0.257216	0.200057	0.371535	0.314376	0	0.171478	0.457274	0.171478	0.114318	0.171478	0.171478	0.114318	0.114318	0	0.142898	0.200057	0.285796	0.142898	0.285796	0.114318	0.114318	0.114318	0.171478	0.228637	0.171478	0	0.171478	0	21.806231	0	0	0	0	0.200057	0	0.114318
AAACGCCTACACTAAA	0.798511995	68.053452	62	Campylobacter	jejuni	0.318858	0.713635	0.865472	0.516247	0.865472	0.501063	0.440328	0.212572	0.318858	0.318858	0.303674	0.303674	0.425144	0.197388	0.151837	0.167021	0.182205	0.24294	0.167021	68.053452	0.151837	0.167021	0	0.212572	0.136654	0.212572	0.182205	0.151837	0	0.136654	0.106286	0.167021	0.136654	0.182205	0	0	0.136654	0.12147	0	0.106286	0.12147	0.136654	0	0.136654
AAACGCCTCAAGCCTC	0.982873851	28.181564	12	Klebsiella	Klebsiella	0	0	0.167084	0.529101	0	0	0	0	0	0	0	0	0	0	28.181564	0	0	0	0	0	0	0	0	0	0	0	0	0	0	0	0	0	0	0	0	0	0	0	0	0	0	0	0	0
AAACGCGATCGACACG	0.731061758	15.819897	6	Escherichia	Escherichia	0.456343	1.140858	1.308184	15.819897	0.867052	0.821418	0.593246	0.486766	0.258594	0.410709	0.5324	0.486766	0.289017	0.273806	0.806206	2.251293	0.136903	0.349863	0.21296	0.289017	0.152114	0	0.243383	0.182537	0.21296	0.258594	0.243383	0.273806	0	0.21296	0.167326	0.121692	0.121692	0.121692	0.167326	0	0.289017	0.167326	0.10648	0.10648	0	0.136903	0	0.136903
AAACGGATGTGGCCTG	0.762669447	23.076122	12	Klebsiella	Klebsiella	0.333681	1.220021	1.042753	1.167883	0.92805	0.688217	0.364964	0.448384	0.323253	0.364964	0.510949	0.354536	0.281543	0.198123	23.076122	0.250261	0.302398	0.312826	0.187696	0.16684	0.145985	0.16684	0.12513	0.250261	0.260688	0.16684	0.16684	0.250261	0.16684	0.16684	0.156413	0.16684	0.114703	0.114703	0.145985	0	0.291971	0	0	0.177268	0.135558	0.12513	0	0
AAACGGCCAGTCGCTT	0.564896755	53.00885	75	Pseudomonas	Pseudomonas	0.648968	1.79941	1.858407	1.150442	53.00885	1.179941	0.855457	0.766962	0.471976	0.530973	1.032448	0.884956	0.383481	0.58997	0.383481	0.324484	0.501475	0.560472	0.530973	0.678466	0.294985	0.324484	0.383481	0.501475	0.501475	0.471976	0.353982	0.353982	0.235988	0.324484	0.353982	0.412979	0.235988	0.265487	0.353982	0.20649	0.442478	0	0.176991	0.294985	0.147493	0.353982	0.176991	0
AAACGGGATTGTGGCG	0.635303913	60.32473	26	Rhodococcus	Rhodococcus	60.32473	2.081599	1.582015	0.832639	0.957535	1.040799	0.582848	0.582848	0.791007	0.666112	0.457952	0.707744	0.374688	0.333056	0.541216	0.457952	0.166528	0.333056	0.582848	0.166528	0.333056	0.41632	0.41632	0.291424	0.457952	0.374688	0.499584	0.124896	0.249792	0.20816	0.333056	0	0.20816	0.291424	0.124896	0.20816	0	0	0.20816	0.166528	0.166528	0	0	0.249792
AAACGGGGAACCACCC	0.750347899	67.297523	33	Photobacterium	Photobacterium	0.333983	1.238519	1.02978	0.667966	0.821041	1.043696	0.459226	0.333983	0.417478	0.375731	0.417478	0.403562	0.292235	0.264403	0.389647	0.208739	0.320067	0.320067	0.222655	0.320067	0.139159	0.166991	0.180907	0.139159	0.153075	0.375731	67.297523	0.208739	0.194823	0.111328	0.236571	0.125244	0.139159	0	0.153075	0.180907	0.306151	0	0.139159	0.139159	0.125244	0.139159	0	0
AAACGGGGGCCCCGAA	0.993676976	11.216496	41	Serratia	Serratia	0	0	0	0	0	0	0.164948	0	0	0	0	0	0	0.38488	0.123711	0	0	0	0	0	0	0	0	0	0	0	0	0	0	0	0	0	0	0	0	0	0	0	0	0	0	0	0	0
AAACGTAACATTTCCT	0.521808173	48.528477	20	Mycobacterium	Mycobacterium	0.677535	48.528477	2.043193	1.217447	1.471522	1.249206	0.931611	0.741054	0.719881	0.846919	0.772814	0.942198	0.60343	0.412873	0.793987	0.328181	0.486979	0.529325	0.370527	0.486979	0.275249	0.42346	0.359941	0.328181	0.402287	0.444633	0.508152	0.359941	0.296422	0.296422	0.370527	0.201143	0.222316	0.317595	0.317595	0.307008	0.518738	0.190557	0.254076	0.296422	0.17997	0.328181	0.201143	0.21173
AAACGTCGAAATACGT	0.634048573	59.030891	87	Mobiluncus	Mobiluncus	0.660222	1.603395	1.733082	0.943174	1.273285	1.013912	0.636642	0.660222	0.672011	0.660222	0.73096	0.565904	0.530535	0.424428	0.530535	0.259373	0.37727	0.35369	0.294742	0.424428	0.259373	0.330111	0.247583	0.306531	0.318321	0.613063	0.400849	0.282952	0.200424	0.306531	0.247583	0.282952	0.200424	0.212214	0.247583	0.235793	0.330111	59.030891	0.188635	0.153266	0.165055	0.247583	0.176845	0.224004
AAACGTTGATCTAATG	0.880952381	86.483513	45	Pelolinea	Pelolinea	0.201465	0.586081	0.567766	0.274725	0.384615	0.238095	0.238095	0.164835	0.21978	0.29304	0.128205	0.21978	0.21978	0	0.18315	0	0.164835	0.14652	86.483513	0.14652	0	0	0	0	0	0	0	0	0	0	0	0	0	0.128205	0	0	0.164835	0	0.14652	0	0	0.14652	0	0.128205
AAACTAATCACGTTTG	0.937836148	24.202627	61	Staphylococcus	Staphylococcus	0	0.375235	0.212633	0.28768	0.137586	0.212633	0.175109	0.125078	0	0.162602	0	0.11257	0	0	0.100063	0	0	0	0	0	0	0	0	0	0	0	0	0	0	0	0	0	0	0	0	0	24.202627	0	0	0	0	0	0	0
AAACTACATAGATGAC	0.907510863	80.546242	77	Mycobacterium	Mycobacterium	0	80.546242	0.310366	0.136561	0.260708	0.297952	0.198634	0.136561	0.16139	0.124146	0.273122	0.124146	0.111732	0.16139	0	0	0	0	0.124146	0	0	0	0.111732	0.111732	0.111732	0	0.111732	0.111732	0.136561	0	0	0	0	0	0	0	0.111732	0	0	0	0	0	0	0
AAACTACGGCTAGGCA	0.850746269	79.213684	88	Helicobacter	Helicobacter	0.200218	0.87368	0.491445	0.364033	0.527849	0.400437	0.200218	0.309428	0.273025	0.273025	0.254823	0.291227	0.21842	0	0.182017	0	0.236622	0.163815	0.163815	0.10921	0	0.127412	0.182017	0	0.10921	0.200218	0.163815	0.145613	0	0.145613	0.127412	79.213684	0	0	0	0	0.145613	0	0	0	0	0.10921	0	0.127412
AAACTACTCTTAGATT	0.834786822	18.265503	21	Escherichia	Escherichia	0.387597	0.581395	0.726744	18.265503	0.629845	0.532946	0.339147	0.436047	0.242248	0.339147	0.629845	0	0.242248	0.145349	0.387597	1.937984	0.242248	0	0	0.290698	0	0.145349	0	0.145349	0	0	0.145349	0.145349	0	0.193798	0.193798	0	0	0.145349	0	0	0	0	0	0	0	0.145349	0	0
AAACTAGCCCTTCAGA	0.985929648	27.547737	8	Streptococcus	Streptococcus	0	0	0	0	0	0	0	0	0	27.547737	0	0	0	0	0	0	0	0	0	0	0	0	0	0	0	0	0	0	0	0	0	0	0	0	0	0	0	0	0	0	0	0	0	0
AAACTATCTTTCGAAG	0.969432314	62.493931	46	Methylotetracoccus	Methylotetracoccus	0	0	0.14556	0	0.194081	0.14556	0	0	0	0.14556	0	0	0	0	0	0	0	0	0	0	0	0	0	0	0	0	0	62.493931	0	0	0	0	0	0	0	0	0	0	0	0	0	0	0	0
AAACTCCGAGACTACG	0.707678182	69.402046	43	Leptospira	Leptospira	0.367267	1.503501	1.193619	1.044416	0.883737	0.803397	0.562378	0.550901	0.298405	0.424653	0.43613	0.631241	0.493515	0.218065	0.459084	0.286928	0.263973	0.378744	0.241019	0.286928	0.229542	0.160679	0.229542	0.27545	0.27545	69.402046	0.378744	0.241019	0.206588	0.172157	0.252496	0.149202	0.103294	0.229542	0.172157	0.160679	0.27545	0	0.103294	0.160679	0	0.218065	0.137725	0.195111
AAACTCGAACCACCGA	0.788008288	65.034966	73	Yersinia	Yersinia	0.29785	1.048951	0.841751	0.699301	0.789951	0.530951	65.034966	0.27195	0.27195	0.3885	0.50505	0.40145	0.34965	0.19425	0.29785	0.16835	0.2072	0.24605	0.1554	0.27195	0.11655	0.1554	0.259	0.1813	0.19425	0.1554	0.2331	0.19425	0.1295	0.1036	0.1295	0.11655	0.1295	0.14245	0.1295	0	0.1813	0	0.1295	0.11655	0	0.1295	0	0.1036
AAACTCGCGGGCTAAG	0.783029947	23.076923	12	Klebsiella	Klebsiella	0.2202	0.895479	0.939519	1.071638	0.895479	0.601879	0.455079	0.499119	0.27892	0.366999	0.440399	0.366999	0.24956	0.30828	23.076923	0.10276	0.20552	0.23488	0.17616	0.11744	0.1468	0.13212	0.20552	0.17616	0.1468	0.24956	0.16148	0.19084	0.1468	0.17616	0.16148	0.17616	0	0.19084	0.10276	0.11744	0.13212	0.11744	0	0.20552	0	0.11744	0.10276	0.10276
AAACTCGGTGATGAAT	0.746176987	47.994484	46	Methylotetracoccus	Methylotetracoccus	0.263224	1.153171	0.827275	0.864878	0.83981	0.777137	0.438706	0.413638	0.3635	0.47631	0.438706	0.426172	0.376034	0.22562	0.438706	0.175483	0.200552	0.313362	0.175483	0.338431	0.162948	0.150414	0.175483	0.22562	0.22562	0.338431	0.263224	47.994484	0.162948	0	0.162948	0.213086	0.100276	0.175483	0.125345	0.100276	0.263224	0.137879	0.11281	0.100276	0.100276	0.137879	0.175483	0.100276
AAACTCTCAGTGCAAC	0.757600324	38.336037	2	Salmonella	Salmonella	0.283745	1.084313	38.336037	1.084313	0.668828	0.597892	0.577625	0.364816	0.344548	0.456019	0.587758	0.405351	0.395217	0.273612	0.526956	0.314147	0.212809	0.293879	0.182408	0.273612	0.111471	0.131739	0.121605	0.192542	0.263478	0.131739	0.233077	0.141873	0.16214	0.202675	0.263478	0.141873	0.111471	0.121605	0.121605	0	0.16214	0.121605	0.121605	0.131739	0.101338	0.222943	0.101338	0.172274
AAACTGACCGTCCGGG	0.782114691	23.88718	61	Staphylococcus	Staphylococcus	0.173774	1.09611	0.882235	0.521321	0.721829	0.494586	0.401016	0.414383	0.253977	0.387649	0.374282	0.33418	0.24061	0.106938	0.280711	0.267344	0.213875	0.320813	0.106938	0.213875	0.24061	0.187141	0.227242	0.267344	0.227242	0.267344	0.227242	0.173774	0.227242	0.173774	0.147039	0.133672	0	0.147039	0.160406	0	23.88718	0.120305	0	0.120305	0.120305	0	0.133672	0.120305
AAACTGCCTTTAGTTA	0.776929402	30.670738	84	Desulfobulbus	Desulfobulbus	0.375896	0.881006	0.986726	0.552097	0.974979	0.646071	0.446376	0.352402	0.481616	0.281922	0.46987	0.352402	0.317162	0.399389	0.434629	0.152708	0.234935	0.364149	0.223188	0.281922	0.164454	0.129214	0.176201	0.270175	0.187948	0.305415	0.211441	0	0.140961	0.152708	0.176201	0.187948	0.140961	0	0.164454	0.105721	0.117467	0	0.117467	0.105721	0.117467	0	0	0
AAACTGCGCGCGCACC	0.907295489	82.214546	49	Pediococcus	Pediococcus	0.129506	0.45327	0.571984	0.259011	0.442478	0.248219	0.129506	0.248219	0.161882	0.15109	0.140298	0.161882	0.129506	0	0.172674	0	0.140298	0	0	0	0.30218	0	0	0	0	0.118714	0	0	0	0	0.107921	0	0	0	0	0	0	0	82.214546	0	0	0	0	0
AAACTGGTAACCTGAA	0.886293089	76.980881	30	Xanthomonas	Xanthomonas	0.11436	0.588139	0.343081	0.375756	0.29407	0.326744	0	0.179709	0.130698	0.212384	0.228721	0.196046	0.147035	0.196046	0.130698	0	76.980881	0.130698	0	0.11436	0	0.11436	0	0	0	0.163372	0.163372	0	0	0.11436	0	0	0	0.11436	0	0	0	0	0	0	0	0	0	0
AAACTGTGGGTCGATT	0.947204161	41.820545	38	Friedmanniella	Microlunatus	0.260078	0.572172	0.208062	0.156047	0.338101	0	0.156047	0.546164	1.508453	0.156047	0.104031	0.156047	0.130039	0	0	0	0	0	0	0	0	0	0.962289	0	0.104031	0	0	0	0	0	0.208062	0	0	0	0	41.820545	0	0	0	0	0	0	0	0
AAACTTAGCAACTAAA	0.701560468	14.954487	1	Escherichia	Escherichia	0.325098	1.820546	0.910273	14.954487	1.235371	0.585176	0.455137	0.650195	0.455137	0.260078	0.650195	0.520156	0.455137	0.455137	0.715215	4.811443	0.325098	0.780234	0.130039	0.260078	0.325098	0.130039	0.130039	0.130039	0.325098	0.390117	0	0.325098	0.130039	0.195059	0.390117	0.130039	0.130039	0	0.195059	0	0.390117	0	0	0	0.130039	0	0.260078	0.390117
AAACTTGCTTCGCGCC	0.563873626	10.302198	0	Escherichia	Shigella	1.03022	1.854396	1.854396	10.302198	1.57967	1.098901	0.961538	0.755495	0.755495	0.824176	0.549451	0.618132	0.412088	0.480769	0.618132	3.777473	0.686813	0.686813	0.274725	0.412088	0.480769	0.618132	0.549451	0.274725	0.412088	0.618132	0	0.137363	0.274725	0.206044	0.343407	0.206044	0.549451	0.343407	0.480769	0.274725	0.549451	0.480769	0.274725	0.137363	0.137363	0.343407	0.274725	0
AAAGAAACCTGTCTCA	0.882113374	38.514034	38	Friedmanniella	Microlunatus	0.440286	0.748487	0.38525	0.242157	0.638415	0.286186	0.23115	0.539351	1.408916	0.176114	0.132086	0.143093	0.209136	0.132086	0.143093	0.121079	0.121079	0.165107	0.110072	0.132086	0	0	0.770501	0	0.198129	0.110072	0.121079	0.176114	0.143093	0	0.23115	0	0	0.110072	0	38.514034	0	0	0	0	0	0	0	0
AAAGAACCATAACTGT	0.665972222	55.486115	74	Campylobacter	jejuni	0.347222	1.944445	1.597222	0.833333	1.041667	0.763889	0.694444	0.347222	0.347222	0.833333	0.902778	0.833333	0.277778	0.208333	0.555556	0.138889	0.486111	0.486111	0.347222	55.486115	0.208333	0.277778	0.277778	0	0.347222	0.486111	0.208333	0.138889	0	0	0.347222	0.763889	0.208333	0.138889	0.208333	0	0.347222	0	0	0	0	0.208333	0.347222	0
AAAGAACTACGGCCGT	0.707630633	69.726295	45	Pelolinea	Pelolinea	0.400885	1.49295	1.175007	0.608239	0.940006	0.857064	0.622063	0.442356	0.400885	0.414708	0.64971	0.442356	0.304119	0.331767	0.511474	0.304119	0.317943	0.304119	69.726295	0.262649	0.221178	0.290296	0.193531	0.193531	0.221178	0.373237	0.290296	0.15206	0.165883	0.15206	0.248825	0.290296	0.110589	0	0.248825	0.124412	0.359414	0.124412	0	0	0.179707	0.304119	0	0.138236
AAAGAAGCAATCCGTC	0.728870606	44.577412	25	Vibrio	Vibrio	0.224383	1.383695	1.04712	0.448766	0.635752	44.577412	0.560957	0.336574	0.448766	0.373972	0.373972	0.411369	0.26178	0.149589	0.673149	0.411369	0.373972	0.448766	0.149589	0.186986	0.26178	0.299177	0	0.112191	0.299177	0.112191	0.336574	0.299177	0.186986	0.149589	0.224383	0.224383	0	0	0.149589	0	0.186986	0	0	0.112191	0.149589	0.26178	0.112191	0.186986
AAAGACAGCCGAAAAA	0.9780485	67.67038	82	Cronobacter	Cronobacter	0	0.160901	0.172394	0.160901	0	0	0	0	0	0	0	0	0	0	0.183887	0	0	0	0	0	0	67.67038	0	0	0	0	0	0	0	0	0	0	0	0	0	0	0	0	0	0	0	0	0	0
AAAGACGAAAACTAGA	0.813408548	78.932526	67	Mycoplasma	Mycoplasma	0.292905	0.867867	0.889564	0.553265	0.553265	0.531569	0.336299	0.39054	0.26036	0.249512	0.314602	0.19527	0.249512	0.227815	0.292905	0.271209	0.206118	0.238663	0	0.151877	0.108483	0.108483	0.141028	0.13018	0.19527	0.216967	0.151877	0	0.108483	0	0.162725	0	0	0.206118	0	0.119332	0.141028	0	0	0	78.932526	0	0	0
AAAGACGCCCGGGCCG	0.979292494	33.628128	37	Bacillus	Bacillus	0	0	0.150992	0.107852	0	0	0	0	0	0.69025	0	0	0	0	0	0	0	33.628128	0	0	0	0	0	0	0	0	0	0	0	0	0	0	0	0	0	0	0	0	0	0	0	0	0	0
AAAGACGGGCAACCCG	0.968884684	51.245667	70	Salmonella	Salmonella	0	0.126143	51.245667	0.231262	0.210239	0	0	0	0	0	0	0	0	0.126143	0.189215	0	0	0	0	0	0	0	0	0	0	0	0	0	0	0	0	0	0	0	0	0	0	0	0	0	0	0	0	0
AAAGACTGGTTGGAAA	0.622984704	10.810252	56	Klebsiella	Klebsiella	0.516742	1.901612	1.529558	1.302191	1.116164	0.888797	0.6821	0.66143	0.537412	0.6821	0.640761	0.578752	0.578752	0.310045	10.810252	0.330715	0.330715	0.413394	0.248036	0.206697	0.186027	0.413394	0.289376	0.248036	0.206697	0.351385	0.392724	0.330715	0.248036	0.206697	0.248036	0.310045	0.165358	0.289376	0.434064	0.124018	0.206697	0.268706	0.165358	0.144688	0.124018	0.268706	0.186027	0.330715
AAAGACTTTATTTTTT	0.613207547	56.721699	66	Mycobacterium	Mycobacterium	0.412736	56.721699	1.709906	1.179245	1.415094	0.943396	0.353774	0.707547	0.471698	0.943396	0.766509	0.353774	0.412736	0.648585	0.176887	0.294811	0.176887	0.294811	0.471698	0.294811	0.353774	0.235849	0.176887	0.589623	0.53066	0.471698	0.53066	0.412736	0.294811	0	0.235849	0	0.235849	0.117925	0.235849	0.294811	0.412736	0.117925	0.235849	0.176887	0	0.235849	0	0.53066
AAAGAGAAAAGATAAG	0.559222589	3.30033	23	Pasteurella	Pasteurella	0.440044	2.566923	1.686835	1.393473	1.503484	1.576824	0.880088	0.476714	0.696736	0.550055	0.696736	0.403374	0.916758	0.403374	0.770077	0	0.220022	0.440044	0.220022	0.366703	0.220022	0.330033	0.403374	0.330033	0.476714	0.220022	0.550055	0.440044	0.256692	0.220022	0.440044	0.476714	0.256692	0.183352	0.146681	0.110011	0.293363	0.476714	0.220022	0.256692	0.256692	0.183352	0.220022	0.293363
AAAGAGACTAAAACCC	0.620573356	13.771781	6	Escherichia	Escherichia	0.393479	2.136032	0.955593	13.771781	1.180438	0.786959	0.449691	0.786959	0.618325	0.618325	0.899382	0.618325	0.562114	0.393479	0.955593	2.641934	0.224845	0.449691	0.337268	0.449691	0.224845	0.337268	0.393479	0.337268	0.337268	0.281057	0.337268	0.168634	0.168634	0.281057	0.281057	0.337268	0.224845	0.393479	0.281057	0.449691	0.224845	0.112423	0.112423	0.224845	0.224845	0.449691	0.168634	0.224845
AAAGAGTGACTGCTGT	0.904478385	53.171112	25	Vibrio	Vibrio	0.15532	0.504789	0.323583	0.207093	0.271809	53.171112	0.19415	0.207093	0.142376	0.181206	0.142376	0.168263	0.11649	0	0.129433	0.129433	0	0.103546	0	0	0	0.11649	0	0	0.142376	0.168263	0.142376	0	0	0	0.129433	0	0	0	0	0	0.168263	0	0	0	0	0	0.11649	0
AAAGAGTTGGCCGCTC	0.671893848	7.750302	41	Serratia	Serratia	0.482509	1.628468	1.718939	1.296743	1.206273	0.904704	0.331725	0.57298	0.422195	0.271411	0.633293	0.422195	0.301568	0.633293	1.025332	0.180941	0.331725	0.331725	0.241255	0.241255	0.180941	0.331725	0.271411	0.361882	0.241255	0.301568	0.331725	0.120627	0	0	0.211098	0.271411	0.150784	0.211098	0.180941	0.120627	0.241255	0.120627	0	0.150784	0.120627	0.150784	0.180941	0.180941
AAAGAGTTGGTACCCA	0.71917366	23.574348	8	Streptococcus	Streptococcus	0.344308	2.130407	1.269636	0.828492	0.957607	0.763934	0.677857	0.527222	0.387347	23.574348	0.57026	0.451904	0.355068	0.333549	0.398106	0.161394	0.225952	0.30127	0.204433	0.247471	0.139875	0.225952	0.193673	0.193673	0.258231	0.322789	0.365827	0.312029	0.182914	0.107596	0.247471	0.182914	0.139875	0.107596	0	0.139875	0.29051	0.215193	0	0.161394	0.139875	0.150635	0.107596	0.215193
AAAGATATAGTTAGCG	0.855565777	28.656853	15	Streptococcus	Streptococcus	0.275989	1.839926	0.551978	0.367985	0.689972	0.367985	0.321987	0.229991	0.229991	28.656853	0.321987	0.321987	0.229991	0	0.183993	0.137994	0	0.321987	0	0	0	0	0.229991	0	0.229991	0.275989	0.137994	0	0	0	0.183993	0.137994	0.137994	0	0	0.183993	0.229991	0	0.229991	0	0	0.137994	0	0.137994
AAAGATTTCTACTCGT	0.641196013	36.810631	2	Salmonella	Salmonella	0.797342	1.528239	36.810631	1.129568	1.528239	1.129568	0.730897	0.398671	0.598007	0.664452	0.398671	0.265781	0.265781	0.199336	0.531561	0.265781	0.265781	0.465116	0.199336	0.398671	0.398671	0.13289	0.398671	0.531561	0.265781	0.465116	0.332226	0.332226	0.13289	0.199336	0.265781	0.332226	0.13289	0.332226	0.199336	0	0.199336	0.199336	0	0	0	0.13289	0.265781	0.265781
AAAGCAAACGTACCAG	0.7053326	32.105553	71	Chromobacterium	Chromobacterium	0.274876	1.04453	1.484332	1.099505	1.209456	0.659703	0.659703	0.769654	0.329852	0.659703	0.329852	0.714678	0.439802	0.439802	0.439802	0.274876	0.494777	0.329852	0.439802	0.164926	0.109951	0.109951	0.384827	0.219901	0.329852	0.274876	0.494777	0.384827	0.164926	0.164926	0.109951	0.219901	0.164926	0	32.105553	0	0.439802	0.164926	0.164926	0	0.109951	0.109951	0	0.219901
AAAGCAATACGCCGAT	0.888376384	71.817345	72	Yersinia	Yersinia	0.184502	0.50738	0.415129	0.415129	0.322878	0.415129	71.817345	0.230627	0	0.138376	0.322878	0.184502	0	0.230627	0.369004	0	0	0.230627	0	0	0	0	0	0.184502	0	0.184502	0	0.230627	0	0	0	0	0	0	0	0	0	0	0	0	0	0	0	0
AAAGCACGGCAGTAGA	0.623364486	24.11215	89	Desulfobulbus	Desulfobulbus	0.560748	2.149533	1.028037	1.214953	1.962617	1.028037	0.46729	0.373832	0.46729	0.654206	0.654206	0.747664	0.373832	0.280374	0.373832	0.373832	0.560748	0.186916	0.280374	0.841121	0.373832	0.373832	0.46729	0.46729	0.373832	0.186916	0	0.280374	0.373832	0.186916	0.373832	0	0	0.373832	0.373832	0	0	0.186916	0	0.280374	0.186916	0.46729	0	0
AAAGCCAACCTTACAT	0.804494382	73.418938	31	Burkholderia	Burkholderia	0.321027	0.995185	0.70626	0.674157	0.545746	0.642055	0.160514	0.192616	0.256822	0.385233	0.35313	73.418938	0.192616	0.321027	0.321027	0.160514	0.128411	0.288925	0.128411	0	0	0.224719	0	0.192616	0.160514	0.256822	0.160514	0	0.160514	0	0	0.192616	0.128411	0	0.160514	0	0.192616	0	0	0	0	0.160514	0	0.288925
AAAGCCGTGAGATTAT	0.852279635	61.347519	48	Bacillus	Bacillus	0.131712	0.688956	0.658561	0.385005	0.536981	0.374873	0.324215	0.253293	0.303951	0.273556	0.314083	0.192503	0.222898	0.141844	0.202634	0.131712	0.111449	61.347519	0.151976	0.141844	0	0.121581	0	0.131712	0	0.172239	0.131712	0	0.141844	0.101317	0.121581	0	0	0	0	0.121581	0.151976	0	0	0.172239	0	0	0	0.131712
AAAGCGATGTGTCCGG	0.635892266	4.392914	23	Pasteurella	Pasteurella	0.446493	1.785971	1.598733	0.979404	1.109031	1.137837	0.489702	0.57612	0.676941	0.460896	0.691344	0.57612	0.374478	0.244851	0.676941	0.43209	0.302463	0.360075	0.259254	0.230448	0.244851	0.28806	0.345672	0.316866	0.417687	0.504105	0.43209	0.244851	0.172836	0.259254	0.187239	0.230448	0.302463	0.172836	0.158433	0.129627	0.475299	0.172836	0.172836	0.244851	0.244851	0.316866	0.14403	0.187239
AAAGCGGTTCAATGGT	0.766660547	74.114189	18	Mycoplasma	Mycoplasma	0.44061	1.138241	0.899578	0.569121	0.844501	0.624197	0.458968	0.495686	0.422251	0.348816	0.458968	0.367175	0.275381	0.183587	0.367175	0.183587	0.201946	0.29374	0.220305	0.14687	0.220305	0.183587	0.220305	0.275381	0.14687	0.275381	0.183587	0.201946	0.183587	0.110152	0.183587	0	0.110152	0.183587	0.14687	0	0.220305	0	0.14687	0	74.114189	0	0	0.201946
AAAGCGTCGTTATTCT	0.554556276	54.622406	43	Leptospira	Leptospira	0.648062	2.116122	2.327734	1.097738	1.441608	1.177093	0.806772	0.727417	0.68774	0.648062	0.952255	0.661288	0.449676	0.462902	0.767094	0.608385	0.529031	0.515805	0.304193	0.608385	0.264515	0.423224	0.304193	0.264515	0.489353	54.622406	0.423224	0.304193	0.238064	0.277741	0.34387	0.290967	0.185161	0.238064	0.304193	0.25129	0.462902	0.330644	0.238064	0.185161	0.158709	0.370321	0.198386	0.264515
AAAGCGTTCAGTCGGG	0.529786266	49.295132	20	Mycobacterium	Mycobacterium	0.818554	49.295132	1.909959	1.182356	1.637108	0.95498	1.13688	0.864029	0.773079	0.727603	1.000455	0.591178	0.591178	0.636653	1.182356	0.227376	0.500227	0.591178	0.500227	0.545703	0.136426	0.227376	0.272851	0.318327	0.591178	0.682128	0.500227	0.318327	0	0.363802	0.227376	0.181901	0.500227	0.272851	0.272851	0.409277	0.227376	0.591178	0.181901	0.136426	0.318327	0.272851	0	0.363802
AAAGCTCCAGATCCGA	0.764779874	68.343819	49	Pediococcus	Pediococcus	0.33543	1.341719	1.132076	0.607966	0.587002	0.67086	0.356394	0.461216	0.377358	0.146751	0.440252	0.251572	0.33543	0.461216	0.251572	0.188679	0.209644	0.209644	0.314465	0.293501	0.356394	0.230608	0.272537	0.146751	0.167715	0.167715	0.251572	0.251572	0.146751	0.125786	0.209644	0.167715	0	0.125786	0.104822	0.104822	0.209644	0	68.343819	0.146751	0	0	0.125786	0.104822
AAAGGAAAATACCCAT	0.891779223	18.942804	21	Escherichia	Escherichia	0.183425	0.6003	0.667	18.942804	0.43355	0.4002	0.2001	0.2001	0.216775	0.23345	0.216775	0.216775	0.150075	0.150075	0.6003	2.734701	0.10005	0.10005	0	0	0.116725	0.10005	0.1334	0	0	0	0	0	0	0.116725	0	0	0	0	0	0	0.1334	0	0	0	0	0	0	0
AAAGGACGGAACATTA	0.548900988	42.790882	54	Microbacterium	Microbacterium	0.645291	2.097197	1.935874	1.12926	1.12926	1.351079	0.887276	0.746118	0.907441	0.846945	1.068764	0.746118	0.544465	0.443638	0.665457	0.403307	0.322646	0.423472	0.322646	0.463803	0.26215	0.26215	42.790882	0.282315	0.443638	0.56463	0.483969	0.322646	0.463803	0.221819	0.201654	0.362976	0.201654	0.403307	0.30248	0.241984	0.383142	0.322646	0.282315	0.30248	0.120992	0.141157	0.221819	0.322646
AAAGGTACGGACTTGC	0.817793594	23.718861	12	Klebsiella	Klebsiella	0.177936	0.907473	0.676157	1.209964	0.640569	0.533808	0.24911	0.266904	0.302491	0.302491	0.266904	0.320285	0.266904	0.266904	23.718861	0.124555	0.19573	0.124555	0.177936	0.213523	0	0.177936	0.124555	0.177936	0.19573	0.106762	0.142349	0.142349	0	0.124555	0.177936	0.231317	0	0.106762	0	0	0.213523	0.106762	0	0.213523	0	0	0	0.106762
AAAGTCGCAAACCTCT	0.617086979	55.648483	33	Photobacterium	Photobacterium	0.501801	1.749871	1.441071	1.003603	1.17087	1.453937	0.643335	0.746269	0.579002	0.566135	0.694802	0.514668	0.656202	0.437468	0.604735	0.283067	0.386001	0.398868	0.295934	0.360268	0.231601	0.295934	0.398868	0.334534	0.424601	0.321668	55.648483	0.360268	0.295934	0.205867	0.386001	0.180134	0.1544	0.283067	0.244467	0.218734	0.386001	0.167267	0.102934	0.193001	0.218734	0.321668	0.1544	0.193001
AAAGTCTAAATTCCGC	0.759916095	63.119759	62	Campylobacter	Campylobacter	0.476735	1.506484	1.010679	0.572082	0.991609	0.514874	0.438596	0.400458	0.381388	0.476735	0.419527	0.209764	0.533944	0.228833	0.457666	0.171625	0.209764	0.266972	0.228833	63.119759	0	0.209764	0.209764	0.114416	0.286041	0.266972	0.228833	0.133486	0	0.209764	0.171625	0.133486	0.114416	0.209764	0.228833	0.152555	0	0	0	0.152555	0.114416	0.190694	0.133486	0.152555
AAAGTGCCTCGAAATT	0.721027922	65.17173	29	Lactobacillus	Lactiplantibacillus	0.407709	1.210773	1.050161	0.778354	1.013096	0.765999	0.593032	0.469484	0.494193	0.444774	0.383	0.432419	0.234742	0.345935	0.383	0.284161	0.345935	0.247097	0.247097	0.259451	65.17173	0.210032	0.197677	0.271806	0.284161	0.35829	0.185322	0.234742	0.123548	0.135903	0.160613	0.210032	0.259451	0.160613	0.160613	0.123548	0.271806	0.111193	0.111193	0.172968	0.197677	0.185322	0	0.123548
AAAGTGGGCACAGTTT	0.581918506	47.962646	94	Campylobacter	Campylobacter	0.679117	1.952462	1.485569	1.528014	1.485569	0.891341	1.188455	0.721562	0.594227	0.679117	0.721562	0.594227	0.764007	0.551783	0.636672	0.466893	0.466893	0.551783	0.424448	47.962646	0.254669	0.254669	0.339559	0.297114	0.424448	0.764007	0.382003	0.382003	0	0.382003	0.127334	0.127334	0	0.466893	0.212224	0	0.254669	0.297114	0	0.212224	0.297114	0.212224	0.169779	0.254669
AAAGTGTACTGCGACG	0.815480844	62.627052	78	Brucella	Brucella	0	0.781861	0.860047	0.938233	0.156372	0.469117	0.234558	0.234558	0.547303	0.547303	0.469117	0.39093	0.312744	0.156372	0.234558	0	0.312744	0.156372	0.234558	0.156372	0	0.156372	0	0.156372	0.234558	0.156372	0	0	0	0	0.156372	0.156372	0	0	0.156372	0	0.234558	0	0	0.156372	0	62.627052	0	0.156372
AAAGTTGATCTATATA	0.928313055	83.459389	77	Mycobacterium	Mycobacterium	0	83.459389	0.230187	0.361723	0.263071	0.197304	0	0.295955	0.197304	0.328839	0	0	0	0.131536	0	0	0	0.16442	0	0	0	0.131536	0	0	0	0	0	0	0	0	0	0	0	0	0	0	0	0	0	0	0	0	0	0
AAAGTTGGTCTTTTTA	0.550870147	47.590359	40	Micromonospora	Micromonospora	0.736278	2.677376	2.008032	0.937082	1.472557	1.539491	0.870147	47.590359	0.870147	0.937082	0.803213	0.669344	0.535475	0.401606	0.334672	0.60241	0.60241	0.60241	0.267738	0.401606	0.267738	0.669344	0.334672	0.468541	0.535475	0.669344	0.267738	0.334672	0.267738	0.334672	0.267738	0.535475	0.133869	0.133869	0	0.200803	0.468541	0	0.267738	0.133869	0.133869	0.401606	0.401606	0
AAATAACGTCGCGTTC	0.555333998	51.944168	20	Mycobacterium	Mycobacterium	0.498504	51.944168	1.395813	0.997009	1.196411	1.09671	0.897308	0.797607	0.498504	0.697906	1.196411	1.09671	0.997009	0.398804	0.598205	0.498504	0.299103	0.598205	0	0.199402	0.199402	0	0.199402	0.697906	0.498504	0.498504	0.697906	0.299103	0	0	0.299103	0.398804	0.199402	0.498504	0.299103	0	0.299103	0	0	0.299103	0.199402	0.299103	0.199402	0.598205
AAATAATAACGCGTAT	0.871608527	81.637596	39	Pontibacter	Pontibacter	0.339147	0.726744	0.775194	0	0.484496	0.242248	0	0.145349	0.242248	0.387597	0	0.145349	81.637596	0	0.242248	0	0.145349	0.290698	0.193798	0	0	0	0	0	0	0.145349	0	0	0	0	0	0	0	0	0	0	0	0.145349	0	0.145349	0	0	0	0
AAATACACTTGTCACT	0.787172942	4.7224	23	Pasteurella	Pasteurella	0.239311	1.148692	0.909381	0.526484	0.925335	0.765795	0.462667	0.366943	0.303127	0.446713	0.303127	0.366943	0.366943	0.127632	0.398851	0.287173	0.143586	0.271219	0.207403	0.159541	0.127632	0	0.175495	0.207403	0	0.159541	0.143586	0.143586	0	0.191449	0.191449	0.255265	0	0	0.143586	0.127632	0.127632	0.127632	0	0	0	0.111678	0	0
AAATACCGAAGATCTA	0.652821317	3.761755	23	Pasteurella	Pasteurella	0.39185	2.194357	2.115988	0.940439	1.018809	0.626959	0.39185	0.470219	0.705329	0.31348	0.626959	0.548589	0.23511	0	0.470219	0.15674	0	0.15674	0.39185	0	0.15674	0.31348	0.470219	0.23511	0.15674	0.783699	0.862069	0.470219	0.23511	0.15674	0.15674	0.15674	0.31348	0.39185	0.23511	0	0.15674	0	0	0.15674	0	0.23511	0.15674	0.23511
AAATACGGAGACTACG	0.780809955	60.058945	54	Microbacterium	Microbacterium	0.360223	1.189826	0.873267	0.753193	0.742277	0.70953	0.447549	0.414802	0.600371	0.403886	0.294728	0.414802	0.382054	0.229233	0.360223	0.152822	0.174653	0.229233	0.109158	0.174653	0.141906	0.13099	60.058945	0.251064	0.163738	0.218317	0.163738	0.174653	0.185569	0.141906	0.316559	0.174653	0.163738	0.152822	0.109158	0.13099	0.240148	0.141906	0	0	0.120074	0.109158	0	0
AAATACGGCAGCTTGC	0.786305206	9.940181	3	Acinetobacter	Acinetobacter	0.330915	1.094565	0.76365	0.61092	0.649103	0.598193	0.35637	0.343643	0.40728	0.40728	0.470918	0.292733	0.330915	9.940181	0.483645	0.216368	0.190913	0.330915	0.178185	0.280005	0	0.190913	0.178185	0.165458	0.25455	0.165458	0.178185	0.10182	0.114548	0.140003	0.190913	0	0	0.127275	0	0.10182	0.229095	0.140003	0	0.140003	0.10182	0.10182	0	0.165458
AAATACTCCCGTGAAC	0.954770992	60.057251	46	Methylotetracoccus	Methylotetracoccus	0	0.171756	0.171756	0.133588	0.209924	0.152672	0	0	0	0	0	0	0	0	0	0	0	0	0	0	0	0	0	0	0	0	0	60.057251	0	0	0	0	0	0	0	0	0	0	0	0	0	0	0	0
AAATAGAATAGGGGTA	0.818107333	52.396561	46	Methylotetracoccus	Methylotetracoccus	0.368701	0.942237	0.778369	0.450635	0.491602	0.573535	0.204834	0.286768	0.286768	0.286768	0.286768	0.1229	0.450635	0.245801	0.286768	0	0.204834	0.286768	0.245801	0.245801	0	0.1229	0	0.245801	0.245801	0.204834	0.327735	52.396561	0.1229	0	0.286768	0	0	0	0.245801	0	0.163867	0.1229	0.1229	0	0	0	0.1229	0
AAATATAAAGAGATGG	0.681370886	62.47031	22	Vibrio	Vibrio	0.339328	1.764506	1.493044	0.746522	0.746522	62.47031	0.746522	0.576858	0.508992	0.373261	0.576858	0.407194	0.475059	0.373261	0.576858	0.23753	0.169664	0.373261	0.203597	0.271463	0.373261	0.23753	0.203597	0.373261	0.373261	0.339328	0.305395	0.339328	0.135731	0.169664	0.271463	0.271463	0.271463	0.101798	0.135731	0	0.169664	0.169664	0.169664	0.169664	0.169664	0.203597	0	0.203597
AAATATTCCCTACACG	0.987211018	76.6847	98	Mycobacteroides	Mycobacteroides	0	0.147565	0	0.147565	0	0	0	0	0	0	0	0	0	0	0	0	0	0	0	0.147565	0	0	0	0	76.6847	0	0	0	0	0	0	0	0	0	0	0	0	0	0	0	0	0	0	0
AAATCAAGGATCGTCT	0.564973227	51.97858	22	Vibrio	Vibrio	0.561578	2.141831	1.697793	1.214575	1.410474	51.97858	0.927256	0.718297	0.744417	0.888076	0.901136	0.914196	0.522398	0.444038	0.522398	0.261199	0.457098	0.509338	0.430978	0.470158	0.208959	0.300379	0.300379	0.339559	0.365678	0.600757	0.404858	0.365678	0.274259	0.208959	0.339559	0.313439	0.11754	0.300379	0.208959	0.274259	0.600757	0.248139	0.195899	0.156719	0.195899	0.248139	0.235079	0.261199
AAATCACCATGGCATA	0.510658606	34.998409	92	Cronobacter	Cronobacter	0.954502	2.831689	1.845371	1.431753	1.909004	1.813554	0.509068	0.731785	0.636335	0.827235	0.731785	0.731785	0.859052	0.763602	0.795418	0.477251	0.636335	0.413618	0.540884	0.572701	0.381801	34.998409	0.318167	0.318167	0.445434	0.349984	0.381801	0.318167	0.349984	0.349984	0.286351	0.381801	0.349984	0.1909	0.381801	0.1909	0.318167	0.127267	0.286351	0.1909	0.222717	0.445434	0.254534	0.318167
AAATCACTGTAAGGTG	0.546351452	33.469845	80	Streptococcus	Streptococcus	0.577066	2.624721	2.28965	1.414743	1.247208	1.098287	0.614296	0.800447	0.670142	33.469845	0.837677	0.819062	0.502606	0.614296	0.446761	0.353686	0.428146	0.558451	0.409531	0.502606	0.316456	0.241996	0.316456	0.316456	0.428146	0.502606	0.483991	0.22338	0.22338	0.22338	0.279226	0.22338	0.167535	0.22338	0.316456	0.130305	0.521221	0.22338	0.22338	0.446761	0.204765	0.260611	0.22338	0.18615
AAATCCCCAGATGAAG	0.96369814	28.505007	8	Streptococcus	Streptococcus	0	0.143062	0.107296	0.160944	0.107296	0.107296	0.107296	0	0	28.505007	0	0	0.107296	0	0	0	0	0	0	0	0	0	0	0	0	0	0	0	0	0	0	0	0	0	0	0	0	0	0	0	0	0	0	0
AAATCGATTTTTTACC	0.976506639	12.053116	50	Escherichia	Shigella	0	0.20429	0	12.053116	0	0.102145	0	0	0	0	0	0.153218	0.153218	0	0	11.440245	0	0	0	0	0	0	0.102145	0	0	0	0	0	0	0	0	0	0	0	0	0	0	0	0	0	0	0	0	0
AAATCGTGGCCGAAGA	0.870792617	19.348536	17	Pseudomonas	Pseudomonas	0.130293	0.651466	0.542888	0.369164	19.348536	0.477742	0.152009	0.217155	0.282302	0.173724	0.152009	0.217155	0.19544	1.45494	1.129207	0	0.108578	0.347448	0.108578	0.130293	0.108578	0	0	0	0	0	0.130293	0.130293	0	0	0	0	0.130293	0.108578	0	0	0.108578	0	0	0	0	0	0	0
AAATCTATCAATGGTA	0.905632411	15.135047	1	Escherichia	Escherichia	0.148221	0.362319	0.461133	15.135047	0.312912	0.247036	0.230567	0.131752	0	0.131752	0.16469	0.263505	0.148221	0.131752	0.428195	6.50527	0	0	0.131752	0.115283	0	0	0.148221	0	0.131752	0	0.115283	0	0	0	0	0	0	0	0	0	0.16469	0	0	0	0	0	0	0
AAATCTGACTCAGTGT	0.752128263	16.174801	6	Escherichia	Escherichia	0.354711	1.120885	1.120885	16.174801	0.751986	0.72361	0.383087	0.482406	0.255392	0.368899	0.425653	0.312145	0.439841	0.212826	0.837117	2.185017	0.26958	0.368899	0.156073	0.198638	0.184449	0.127696	0.198638	0.354711	0.184449	0.255392	0.227015	0.156073	0.184449	0.241203	0.156073	0.241203	0.141884	0.127696	0.141884	0.184449	0.255392	0.170261	0	0	0	0.170261	0	0.113507
AAATCTGGCAGCTCAT	0.736976507	65.594139	57	Vibrio	Vibrio	0.306435	1.208716	1.021451	0.851209	0.868233	65.594139	0.425604	0.459653	0.40858	0.425604	0.561798	0.459653	0.459653	0.20429	0.40858	0.221314	0.238338	0.238338	0.289411	0.272387	0.102145	0.221314	0.119169	0.340483	0.170242	0.272387	0.323459	0.238338	0.20429	0.153218	0.153218	0.221314	0.119169	0.170242	0.221314	0.187266	0.136193	0	0.102145	0	0.102145	0.119169	0.170242	0.136193
AAATGCACCACAGCTG	0.692669292	8.308982	41	Serratia	Serratia	0.559014	1.486469	1.613518	0.94016	1.130733	0.838521	0.381146	0.774997	0.368441	0.5209	0.508195	0.457375	0.419261	0.584424	0.49549	0.241392	0.292212	0.266802	0.266802	0.279507	0.152458	0.355736	0.317622	0.190573	0.254097	0.343031	0.215983	0.241392	0.241392	0.215983	0.190573	0.215983	0.127049	0.215983	0.317622	0.101639	0.343031	0.139754	0.114344	0.114344	0.101639	0.190573	0.114344	0.114344
AAATGCCAGTGGTCGG	0.755971223	5.064748	23	Pasteurella	Pasteurella	0.345324	1.208633	0.892086	0.834532	0.748201	0.604317	0.604317	0.460432	0.489209	0.316547	0.431655	0.143885	0.460432	0.201439	0.316547	0.201439	0.28777	0.345324	0.28777	0.143885	0.143885	0.143885	0.230216	0.115108	0.230216	0.230216	0.143885	0.201439	0.230216	0.143885	0.201439	0.172662	0.172662	0.172662	0	0	0.258993	0.143885	0	0	0	0	0	0
AAATGCGCTTAGGGCC	0.630234699	14.0474	6	Escherichia	Escherichia	0.678785	1.909802	1.794754	14.0474	1.138978	0.954901	0.678785	0.609756	0.621261	0.586746	0.609756	0.494708	0.529222	0.460193	0.851358	2.335481	0.322135	0.471698	0.207087	0.345145	0.241601	0.253106	0.276116	0.241601	0.414174	0.414174	0.322135	0.253106	0.218592	0.287621	0.115048	0.287621	0.195582	0.230097	0.149563	0.218592	0.35665	0.207087	0.184077	0.207087	0.161068	0.299126	0.161068	0.218592
AAATGCTCACGGCCGG	0.849142857	14.514285	1	Escherichia	Shigella	0.114286	0.761905	0.495238	14.514285	0.457143	0.419048	0.609524	0.266667	0.266667	0.190476	0.228571	0.114286	0.228571	0.114286	0.533333	5.67619	0.266667	0.228571	0	0.190476	0.114286	0.152381	0.114286	0.228571	0	0.152381	0	0	0.190476	0.114286	0.114286	0.152381	0	0.114286	0	0	0.228571	0	0	0	0	0.114286	0	0
AAATGTGCTGCTCGCA	0.888888889	6.111111	23	Pasteurella	Pasteurella	0.138889	0.208333	0.555556	0.347222	0.416667	0.138889	0	0.277778	0	0.208333	0	0.347222	0.347222	0.138889	0.208333	0	0	0	0.277778	0	0	0	0.208333	0.138889	0	0.277778	0	0	0	0.138889	0	0	0.138889	0	0	0.138889	0.208333	0	0	0	0	0	0.208333	0
AAATTACCAGCCGCTC	0.982154445	27.449709	8	Streptococcus	Streptococcus	0	0	0	0	0	0	0	0	0	27.449709	0	0	0	0	0	0	0	0	0	0	0	0	0	0	0	0	0	0	0	0	0	0	0	0	0	0	0	0	0	0	0	0	0	0
AAATTACTTTAGCGCT	0.786581839	47.368423	13	Streptococcus	Streptococcus	0.231348	0.983227	0.92539	0.578369	0.75188	0.404858	0.520532	0.231348	0.173511	47.368423	0.520532	0.347021	0.115674	0.231348	0.231348	0.173511	0.231348	0.347021	0.173511	0.404858	0	0.173511	0.173511	0	0.231348	0.231348	0.347021	0.231348	0.231348	0.231348	0	0.289185	0.115674	0	0.173511	0	0.115674	0.115674	0	0.231348	0	0.231348	0.115674	0
AAATTCCCCGGCGGTC	0.886817876	85.695038	67	Mycoplasma	Mycoplasma	0.168426	0.41545	0.538962	0.392993	0.41545	0.381765	0.213339	0.190883	0.179654	0.101055	0.145969	0.190883	0.134741	0.101055	0.101055	0.123512	0.101055	0.112284	0.112284	0.101055	0.145969	0	0.101055	0	0.112284	0.190883	0.101055	0.145969	0	0.112284	0.101055	0.112284	0	0.145969	0	0	0	0	0	0	85.695038	0.123512	0	0
AAATTCGAGAACAATG	0.790697674	72.948967	19	Pseudomonas	Pseudomonas	0.339147	1.098191	1.049742	0.419897	72.948967	0.549096	0.322997	0.436047	0.322997	0.242248	0.290698	0.306848	0.322997	0.290698	0.290698	0.161499	0.209948	0.209948	0.209948	0.242248	0.161499	0	0.161499	0	0.145349	0.209948	0.242248	0.290698	0.145349	0.193798	0.113049	0.193798	0.129199	0.177649	0	0.113049	0.177649	0.145349	0	0.177649	0.129199	0	0	0
AAATTGCCTCCCTTGT	0.900177936	87.153023	67	Mycoplasma	Mycoplasma	0.19573	0.391459	0.462633	0.373665	0.266904	0.266904	0.213523	0.231317	0.213523	0.213523	0.124555	0.160142	0.160142	0.142349	0.160142	0	0.124555	0.19573	0	0.106762	0	0	0	0	0	0	0	0	0	0	0	0	0	0.106762	0	0	0.124555	0	0	0	87.153023	0.106762	0	0
AAATTTGACCATCTTT	0.840609137	28.26396	15	Streptococcus	Streptococcus	0.182741	1.340102	0.568528	0.507614	0.365482	0.4467	0.22335	0.263959	0.263959	28.26396	0.365482	0.304569	0.182741	0.345178	0.243655	0.182741	0.203046	0.121827	0.243655	0.203046	0	0	0.162437	0.22335	0.142132	0	0.22335	0	0.203046	0.121827	0	0.162437	0	0.121827	0.121827	0	0.263959	0.121827	0	0.101523	0.121827	0.182741	0.101523	0.101523
AAATTTTCCTATGTCG	0.802761341	21.03879	7	Staphylococcus	Staphylococcus	0.460224	0.854701	0.723208	0.723208	0.788955	0.394477	0	0.328731	0.262985	0.262985	0.460224	0.197239	0	0.262985	0.394477	0.328731	0.197239	0.460224	0.262985	0.197239	0.197239	0	0.328731	0.131492	0.197239	0.131492	0.197239	0.394477	0.197239	0	0.131492	0	0.328731	0	0	0.131492	21.03879	0	0	0.131492	0	0.262985	0	0.131492
AACAAAACCCGGACTA	0.533895389	11.097729	0	Escherichia	Escherichia	0.498968	2.357192	2.133517	11.097729	1.479697	1.169993	0.65382	0.705437	0.65382	0.722643	1.015141	0.65382	0.808672	0.516173	1.10117	3.682037	0.361321	0.550585	0.275293	0.44735	0.395733	0.378527	0.361321	0.464556	0.44735	0.498968	0.412939	0.361321	0.275293	0.206469	0.395733	0.361321	0.275293	0.275293	0.378527	0.206469	0.412939	0.189264	0.154852	0.309704	0.172058	0.32691	0.172058	0.275293
AACAAATCAATGGTGT	0.651629073	53.947372	81	Yersinia	Yersinia	0.657895	1.253133	1.535088	0.75188	1.315789	0.93985	53.947372	0.626566	0.595238	0.689223	0.877193	0.501253	0.720551	0.56391	0.56391	0.281955	0.281955	0.438596	0	0.438596	0.219298	0	0.250627	0.313283	0.501253	0.407268	0.281955	0.219298	0.219298	0	0.407268	0	0	0.344612	0.125313	0.219298	0.37594	0.18797	0	0.125313	0.250627	0.219298	0.156642	0.18797
AACAAATGGTGGGGCA	0.673412029	49.522202	48	Bacillus	Bacillus	0.393479	1.517707	1.461495	1.124227	0.618325	1.068016	1.011804	0.562114	0.449691	0.168634	0.618325	0.730748	0.618325	0.393479	0.786959	0.393479	0.337268	49.522202	0.393479	0.449691	0.224845	0.449691	0.112423	0.393479	0.449691	0.281057	0.281057	0.112423	0.224845	0.281057	0.281057	0.224845	0.224845	0.168634	0.112423	0.168634	0.224845	0.112423	0	0.168634	0	0.337268	0.112423	0.168634
AACAAATTGAAAAGGC	0.68257301	62.187439	66	Mycobacterium	Mycobacterium	0.648979	62.187439	1.546097	0.897118	1.049819	0.763505	0.725329	0.629891	0.305402	0.591716	0.610804	0.515365	0.458103	0.229051	0.439015	0.190876	0	0.286314	0.324489	0.343577	0.229051	0.133613	0.343577	0.133613	0.267227	0.267227	0.267227	0.286314	0.190876	0.190876	0.286314	0.209964	0.171789	0	0.286314	0.190876	0.209964	0.152701	0	0.209964	0	0.190876	0	0.229051
AACAACACCAATCCTA	0.539952587	24.375959	38	Friedmanniella	Microlunatus	0.850648	2.51011	2.133594	1.352671	1.450286	1.464231	0.753033	0.780923	1.533956	0.557802	0.766978	0.739088	0.585692	0.474132	0.599637	0.599637	0.460187	0.585692	0.362571	0.502022	0.320736	0.320736	0.962209	0.376517	0.613582	0.557802	0.557802	0.292846	0.390462	0.139451	0.502022	0.362571	0.153396	0.306791	0.223121	24.375959	0.432297	0.195231	0.237066	0.348626	0.167341	0.278901	0.167341	0.306791
AACAACAGGGTACGAT	0.600686253	36.26421	25	Vibrio	Vibrio	0.664808	1.940811	1.747802	1.14733	1.14733	36.26421	0.707699	0.782758	0.643363	0.63264	0.879262	0.664808	0.568304	0.536136	0.686253	0.364572	0.386018	0.611194	0.375295	0.343127	0.310959	0.225177	0.27879	0.321681	0.407463	0.428908	0.407463	0.289513	0.225177	0.128673	0.27879	0.289513	0.139395	0.214454	0.182286	0.193009	0.257345	0.150118	0.160841	0.11795	0.203731	0.300236	0.128673	0.225177
AACAACGAACCTTTGT	0.816712204	26.798725	15	Streptococcus	Streptococcus	0.159381	1.616576	0.887978	0.500911	0.614754	0.455373	0.227687	0.455373	0.364299	26.798725	0.295993	0.273224	0.409836	0.250455	0.250455	0.318761	0.250455	0.182149	0	0.113843	0.159381	0	0	0.159381	0.159381	0.182149	0.182149	0.182149	0.113843	0	0.113843	0	0	0.113843	0	0.182149	0.204918	0.159381	0.136612	0	0	0.136612	0	0
AACAATGTCCGCCTCA	0.579391892	53.350227	35	Gilliamella	Gilliamella	0.53491	1.773649	1.970721	1.126126	1.154279	1.210586	0.619369	0.816441	0.281532	0.563063	0.647523	0.900901	0.591216	0.506757	0.872748	0.478604	0.478604	0.422297	0.422297	0.45045	0.225225	0.365991	0.281532	0.197072	0.225225	0.506757	0.394144	0.281532	0.253378	53.350227	0.168919	0.309685	0.112613	0.140766	0.112613	0.197072	0.45045	0.140766	0.168919	0.337838	0.197072	0.225225	0.253378	0.253378
AACACACACATGAAAT	0.586160714	54.285717	29	Lactobacillus	Lactiplantibacillus	0.758929	1.964286	1.964286	1.294643	1.5625	0.982143	0.535714	0.580357	0.714286	0.446429	0.9375	0.446429	0.669643	0.446429	0.580357	0.3125	0.446429	0.491071	0.223214	0.401786	54.285717	0.223214	0.535714	0.3125	0.535714	0.3125	0.223214	0.223214	0.3125	0	0.267857	0.401786	0.178571	0.357143	0.178571	0.223214	0.625	0.178571	0.267857	0.178571	0.133929	0.267857	0.267857	0.223214
AACACATGGTGTAAAC	0.525015069	28.712076	9	Salmonella	Salmonella	0.783605	2.692385	28.712076	1.285915	1.948965	1.185453	0.683142	0.904159	0.482218	0.683142	0.863974	0.642958	0.602773	0.401848	0.783605	0.421941	0.66305	0.622865	0.562588	0.421941	0.281294	0.341571	0.180832	0.281294	0.522403	0.381756	0.562588	0.401848	0.221017	0.301386	0.341571	0.442033	0.221017	0.301386	0.221017	0.261202	0.401848	0.200924	0.241109	0.281294	0.180832	0.301386	0.261202	0.341571
AACACCGTCCCAATAA	0.555801105	3.720074	23	Pasteurella	Pasteurella	0.662983	2.320442	1.804788	1.178637	1.804788	1.510129	0.810313	0.736648	0.626151	0.847145	0.810313	0.773481	0.699816	0.699816	0.810313	0.405157	0.736648	0.552486	0	0.368324	0.294659	0.294659	0.515654	0.294659	0.515654	0.368324	0.626151	0.441989	0.14733	0.220994	0.110497	0.257827	0.14733	0.184162	0.478821	0.184162	0.331492	0.220994	0.220994	0.220994	0.294659	0	0	0.368324
AACACCTCCCGAGCAT	0.948417591	86.837234	35	Gilliamella	Gilliamella	0.102754	0.297986	0.205508	0.154131	0.215783	0.184957	0	0.102754	0	0.102754	0	0.102754	0	0	0	0	0	0	0	0	0	0	0	0	0	0	0	0	0	86.837234	0	0	0	0	0	0	0	0	0	0	0	0	0	0
AACACCTCCTTTCTTA	0.820816008	57.107586	32	Lysinibacillus	Lysinibacillus	0.337838	0.79262	0.831601	0.506757	0.740644	0.506757	0.337838	0.272869	0.2079	0.298857	0.337838	0.168919	0.272869	0.259875	0.259875	0.155925	0.168919	0.571726	0.129938	0.233888	0	0	0.155925	57.107586	0.10395	0.116944	0.2079	0.155925	0.155925	0	0	0.10395	0	0.155925	0.129938	0	0.246882	0	0.10395	0.129938	0.129938	0	0	0
AACACCTGTCCTCCAC	0.741791577	35.849392	36	Fournierella	Fournierella	0.374732	1.159886	1.142041	0.713776	0.927909	0.749465	0.410421	0.571021	0.499643	0.571021	0.535332	0.481799	0.392577	0.374732	0.44611	0.1606	0.267666	0.463954	0.196288	0.428266	0.178444	0.107066	0.249822	0.214133	0.28551	0.28551	0.231977	0.267666	0.1606	0.142755	0.1606	0.28551	0.196288	0.178444	0.142755	0.107066	0.214133	0	0	0.124911	0.231977	0.107066	35.849392	0.124911
AACACGAATTTTAGTC	0.763520679	9.225875	3	Acinetobacter	Acinetobacter	0.371156	1.16649	1.060445	0.68929	0.653941	0.636267	0.406504	0.318134	0.353482	0.441852	0.547897	0.618593	0.371156	9.225875	0.530223	0.123719	0.194415	0.229763	0.194415	0.159067	0.141393	0.212089	0.194415	0.194415	0.265111	0.335808	0.30046	0.141393	0	0.176741	0.176741	0	0.212089	0.176741	0	0	0.335808	0.106045	0	0	0.106045	0.106045	0.106045	0.123719
AACACGCAGCCGTTCG	0.909744607	83.932556	85	Mobiluncus	Mobiluncus	0.123977	0.520704	0.223159	0.123977	0.421522	0.223159	0	0.223159	0.123977	0.123977	0.173568	0.123977	0.173568	0.123977	0.173568	0	0	0	0	0	0	0	0	0	0	0	0.123977	0	0	0	0	0	0	0	0	0	0.123977	83.932556	0	0	0	0	0	0
AACACGGTCGGGCTAA	0.74338019	68.192223	57	Vibrio	Vibrio	0.588428	0.915332	0.719189	0.392285	1.013403	68.192223	0.490356	0.457666	0.424975	0.196143	0.490356	0.392285	0.392285	0.228833	0.326904	0.261523	0.326904	0.261523	0.130762	0.163452	0	0.228833	0.130762	0.130762	0.294214	0.294214	0.424975	0.326904	0	0.261523	0.196143	0.130762	0	0.130762	0	0.228833	0.261523	0	0	0.163452	0.130762	0.163452	0.130762	0.130762
AACACTAAAGGTGATG	0.536450663	29.786449	9	Salmonella	Salmonella	0.773196	2.650957	29.786449	1.767305	1.251841	1.362298	1.104566	0.846834	0.920471	0.62592	0.515464	0.589102	0.589102	0.552283	1.141384	0.405007	0.33137	0.294551	0.294551	0.33137	0.441826	0.33137	0.441826	0.184094	0.368189	0.405007	0.257732	0.368189	0.441826	0.257732	0.33137	0.147275	0.220913	0.515464	0.257732	0.147275	0.294551	0.405007	0	0.368189	0	0.294551	0.184094	0.294551
AACACTCGTGTCTCTT	0.690879301	22.974695	8	Streptococcus	Streptococcus	0.564355	2.312033	1.401784	0.746405	1.037684	0.709995	0.50974	0.491535	0.47333	22.974695	0.50974	0.43692	0.309485	0.345895	0.491535	0.418715	0.40051	0.382305	0.25487	0.345895	0.345895	0	0.345895	0.21846	0.345895	0.3641	0.418715	0	0.163845	0.200255	0.236665	0.163845	0.14564	0.25487	0.200255	0.21846	0.455125	0.127435	0	0.163845	0.10923	0.163845	0.163845	0.127435
AACAGACCTTACTTAG	0.865191147	80.563377	39	Pontibacter	Pontibacter	0.201207	0.603622	0.764588	0.482897	0.643863	0.201207	0.402414	0	0	0.321932	0.321932	0.28169	80.563377	0	0.321932	0.120724	0	0.28169	0.120724	0.120724	0	0	0.120724	0	0.120724	0.120724	0.120724	0.160966	0	0.120724	0.160966	0	0	0.120724	0.120724	0	0.160966	0	0	0.120724	0	0.160966	0	0
AACAGAGTTGTTGTAT	0.887997749	62.769104	32	Lysinibacillus	Lysinibacillus	0.182918	0.66132	0.365837	0.281413	0.337695	0.337695	0.182918	0	0	0.140706	0.168848	0.22513	0.196989	0	0.21106	0	0.112565	0.548755	0.126636	0.126636	0	0	0	62.769104	0.182918	0	0.126636	0.182918	0	0	0	0	0	0	0	0	0	0	0	0	0	0	0	0
AACAGCCGTGTCCTAT	0.938806731	65.527794	32	Lysinibacillus	Lysinibacillus	0	0.152983	0.356961	0.152983	0.101989	0.203978	0	0.152983	0.203978	0	0.152983	0	0	0.305966	0	0	0.152983	0.152983	0.101989	0	0	0.152983	0.101989	65.527794	0.101989	0.203978	0	0	0	0	0	0	0	0	0.152983	0	0	0	0	0	0	0	0	0
AACAGGCCAGGCGTCT	0.785065304	26.774559	15	Streptococcus	Streptococcus	0.298126	1.760363	0.823396	0.596252	0.681431	0.511073	0.383305	0.425894	0.255537	26.774559	0.440091	0.411698	0.255537	0.198751	0.269733	0.113572	0.184554	0.298126	0.212947	0.184554	0.127768	0.212947	0.170358	0.24134	0.312323	0.227144	0.127768	0.113572	0.127768	0.141965	0.227144	0.113572	0	0.170358	0.156161	0.198751	0.184554	0.113572	0.141965	0.141965	0.141965	0	0	0.141965
AACAGGGCACTTCATA	0.855850698	53.079914	90	Acinetobacter	Acinetobacter	0.148844	0.561026	0.70987	0.46943	0.595374	0.492329	0.286238	0.286238	0.217541	0.217541	0.274788	0.206091	0.171743	53.079914	0.183192	0.137394	0.160293	0.194642	0	0.194642	0	0	0	0.103046	0.160293	0.103046	0.114495	0	0.103046	0.148844	0	0.103046	0	0	0.114495	0	0.125945	0	0	0	0	0	0	0.137394
AACAGTGGATTGATGG	0.528188683	19.075205	10	Streptococcus	Streptococcus	0.713768	2.627496	2.110272	1.582704	1.655115	1.168925	0.817213	0.78618	0.631013	19.075205	0.806869	0.537912	0.672391	0.548257	0.662046	0.362056	0.455157	0.444812	0.548257	0.496535	0.341368	0.341368	0.382745	0.258612	0.434468	0.641357	0.496535	0.39309	0.237923	0.268956	0.455157	0.372401	0.227578	0.331023	0.341368	0.227578	0.424123	0.237923	0.155167	0.310334	0.217234	0.331023	0.1862	0.227578
AACATAAGCCTCTGAT	0.803216651	72.705772	63	Mycobacterium	Mycobacterium	0.425733	72.705772	0.756859	0.662252	0.473037	0.567644	0.331126	0.331126	0.283822	0.331126	0.37843	0.37843	0.331126	0	0.567644	0.189215	0.614948	0.189215	0.141911	0	0.141911	0	0.141911	0	0.141911	0.236518	0.236518	0.141911	0	0.283822	0.189215	0	0	0.283822	0.141911	0	0.283822	0	0.141911	0.141911	0	0	0	0
AACATATCTCTTAGCA	0.9854674	9.780047	59	Pasteurella	Pasteurella	0	0	0.157109	0	0	0.157109	0	0	0	0	0	0	0	0	0	0	0	0	0	0.117832	0	0	0	0	0	0	0.117832	0	0	0	0	0	0	0	0	0	0	0	0	0	0	0	0	0
AACATCAAGTCATCAT	0.671764229	36.621429	2	Salmonella	Salmonella	0.475998	1.711566	36.621429	0.921612	1.14442	0.881102	0.617784	0.475998	0.516508	0.536763	0.486125	0.557018	0.46587	0.344339	0.567146	0.21268	0.344339	0.435487	0.344339	0.202552	0.172169	0.232935	0.344339	0.435487	0.303828	0.374721	0.303828	0.222807	0.101276	0.232935	0.222807	0.162042	0.151914	0.182297	0.202552	0.131659	0.283573	0.192425	0.101276	0.172169	0.121531	0.222807	0.131659	0.232935
AACATCAATGAAGGAA	0.995289367	16.689098	1	Escherichia	Escherichia	0	0	0.269179	16.689098	0	0	0	0	0	0	0	0	0	0	0.201884	7.94078	0	0	0	0	0	0	0	0	0	0	0	0	0	0	0	0	0	0	0	0	0	0.134589	0	0	0	0	0	0
AACATGACAATCGTTA	0.91624893	18.743124	21	Escherichia	Escherichia	0.110038	0.452378	0.415699	18.743124	0.34234	0.195623	0.305661	0.122264	0.110038	0.17117	0	0.158944	0.146717	0	0.733586	2.274117	0	0	0	0	0	0.110038	0.122264	0.110038	0	0	0	0.134491	0	0	0	0	0	0	0	0	0	0	0	0	0	0	0	0
AACATGAGTGGACGTA	0.841922409	40.199768	71	Chromobacterium	Chromobacterium	0.159236	0.738274	0.535611	0.361899	0.477707	0.535611	0.347423	0.231616	0.246091	0.405327	0.246091	0.275043	0.246091	0.115808	0.188188	0.21714	0.188188	0.231616	0.130284	0.130284	0.159236	0.14476	0.130284	0.14476	0.130284	0.231616	0.14476	0.14476	0	0	0.173712	0.101332	0.115808	0.130284	40.199768	0	0.202664	0.14476	0	0.130284	0	0.159236	0	0
AACATGCCATTGATAG	0.682528704	62.263107	42	Sanguibacter	Flavimobilis	0.359662	1.673814	1.327984	0.926823	1.037488	0.816157	0.580993	0.622493	0.553327	0.414995	0.580993	0.401162	0.373496	0.207498	0.442661	0.248997	0.207498	0.345829	0.235164	0.235164	0.276663	0.165998	0.359662	0.290497	0.331996	0.248997	0.235164	0.276663	0	0.152165	0.276663	0.248997	0	62.263107	0.165998	0.248997	0.276663	0.152165	0.221331	0.165998	0.110665	0.165998	0.221331	0.165998
AACATGCTCGTGAGGA	0.69047619	7.460318	41	Serratia	Serratia	0.380952	1.460317	1.619048	1.079365	0.857143	0.952381	0.603175	0.507936	0.571429	0.444444	0.507936	0.539683	0.31746	0.730159	0.539683	0.31746	0.285714	0.285714	0.15873	0.253968	0.444444	0.31746	0.31746	0.126984	0.603175	0.31746	0.190476	0.190476	0.190476	0.126984	0.253968	0.31746	0	0.15873	0.126984	0.15873	0.349206	0.15873	0	0.190476	0	0	0.190476	0.190476
AACATGTTAAGGAAAC	0.679796265	61.494057	66	Mycobacterium	Mycobacterium	0.339559	61.494057	1.561969	1.222411	1.086587	0.882852	0.475382	0.713073	0.441426	0.475382	0.713073	0.339559	0.373514	0.475382	0.57725	0.101868	0.305603	0.305603	0.305603	0.237691	0.271647	0	0.305603	0.237691	0.509338	0.339559	0.339559	0.237691	0.203735	0.237691	0.237691	0.237691	0.169779	0.237691	0.169779	0.237691	0.305603	0.203735	0.135823	0.169779	0.101868	0.203735	0	0.101868
AACATTCCAAGGAGAT	0.62201722	54.391144	30	Xanthomonas	Xanthomonas	0.516605	1.845018	1.537515	0.885609	1.328413	1.107011	0.762608	0.701107	0.627306	0.578106	0.94711	0.553506	0.479705	0.369004	0.528905	0.233702	54.391144	0.492005	0.332103	0.369004	0.356704	0.258303	0.270603	0.282903	0.442804	0.332103	0.356704	0.356704	0.135301	0.123001	0.405904	0.221402	0.246002	0.184502	0.246002	0.196802	0.418204	0.184502	0.110701	0.307503	0.135301	0.233702	0.209102	0.147601
AACATTCGGCGCAAAG	0.90681868	77.768036	60	Campylobacter	Campylobacter	0	0.372725	0.460425	0.197325	0.372725	0.3508	0.13155	0.1754	0	0.1754	0.109625	0.21925	0.197325	0	0.109625	0	0	0	0	77.768036	0	0	0	0.109625	0.13155	0.13155	0	0	0	0	0	0.109625	0	0	0	0	0	0	0.109625	0.109625	0	0	0	0
AACCAACTTAGGCGAT	0.761545164	58.553589	54	Microbacterium	Microbacterium	0.406622	1.132733	1.190822	0.668022	0.900378	0.668022	0.319489	0.638978	0.435667	0.174267	0.5228	0.551844	0.290444	0.377578	0.319489	0	0.2614	0.2614	0.203311	0.232356	0.232356	0.145222	58.553589	0.145222	0.232356	0.174267	0.2614	0.2614	0.203311	0.203311	0.145222	0.174267	0	0.116178	0.203311	0.116178	0.348533	0.232356	0	0	0	0	0	0
AACCACACGGCTTACT	0.554022989	5.872518	51	Mycolicibacterium	Mycolicibacterium	0.898642	2.549634	2.068965	1.295716	1.400209	1.086729	0.794148	0.982236	0.752351	0.877743	0.815047	0.668757	0.752351	0.376176	0.731452	0.167189	0.438871	0.334378	0.31348	0.522466	0.208986	0.250784	0.334378	0.334378	0.480669	0.417973	0.417973	0.271682	0.250784	0.188088	5.872518	0.334378	0.334378	0.229885	0.167189	0.271682	0.397074	0.208986	0.167189	0.188088	0.271682	0.31348	0.229885	0.188088
AACCACAGAGCAAACC	0.524195972	7.889991	50	Escherichia	Shigella	0.631199	2.750225	1.788398	7.889991	1.56297	1.24737	1.051999	0.916742	0.736399	0.811542	0.856628	0.856628	0.721371	0.510971	0.946799	6.853021	0.360685	0.586114	0.390742	0.405771	0.270514	0.360685	0.405771	0.330628	0.375714	0.435828	0.510971	0.3156	0.180343	0.165314	0.3156	0.330628	0.285543	0.300571	0.330628	0.150286	0.661256	0.255485	0.195371	0.300571	0.2104	0.390742	0.150286	0.330628
AACCACAGGTATTTCT	0.996827914	92.228386	85	Mobiluncus	Mobiluncus	0	0	0	0	0	0	0	0	0	0	0	0	0	0	0	0	0	0	0	0	0	0	0	0	0	0	0	0	0	0	0	0	0	0	0	0	0	92.228386	0	0	0	0	0	0
AACCACAGTGAGCGAC	0.889977652	41.946022	36	Fournierella	Fournierella	0.154719	0.601685	0.532921	0.309438	0.309438	0.412584	0.137528	0.223483	0.240674	0	0.154719	0.257865	0.154719	0.120337	0.257865	0	0.103146	0.120337	0.154719	0.103146	0	0.103146	0	0	0.103146	0.103146	0	0.206292	0	0	0	0.137528	0	0	0.137528	0	0	0	0	0	0	0	41.946022	0
AACCACATTTGGGGTA	0.661409362	42.149429	46	Methylotetracoccus	Methylotetracoccus	0.4954	1.829946	1.617632	0.818926	0.940249	0.889698	0.596502	0.576281	0.50551	0.384188	0.626832	0.535841	0.48529	0.272975	0.52573	0.272975	0.353857	0.353857	0.272975	0.374077	0.242645	0.202204	0.242645	0.303306	0.343747	0.303306	0.384188	42.149429	0.232535	0.283086	0.272975	0.181984	0.171873	0.252755	0.121322	0.171873	0.414518	0.212314	0.131433	0.192094	0.121322	0.222424	0.101102	0.141543
AACCAGATTGACCATT	0.67278415	62.815434	64	Helicobacter	Helicobacter	0.521376	1.64755	1.334724	0.875912	1.084463	0.980188	0.656934	0.583942	0.469239	0.531804	0.448384	0.510949	0.510949	0.302398	0.542232	0.312826	0.302398	0.385819	0.312826	0.458811	0.208551	0.239833	0.323253	0.250261	0.239833	0.344108	0.271116	0.198123	0.187696	0.12513	0.239833	62.815434	0.229406	0.239833	0.239833	0.187696	0.250261	0.114703	0.16684	0.187696	0.250261	0.281543	0.114703	0.187696
AACCAGCTTGTCATTT	0.539643099	11.203976	0	Escherichia	Escherichia	0.700248	2.315338	1.85227	11.203976	1.558618	1.208493	0.847075	0.869663	0.722837	0.734131	0.779309	0.745426	0.587305	0.474362	0.768014	3.377005	0.576011	0.553422	0.406596	0.463068	0.33883	0.384007	0.395302	0.451773	0.553422	0.406596	0.282358	0.395302	0.192004	0.271064	0.316241	0.440479	0.248475	0.316241	0.25977	0.248475	0.485656	0.158121	0.135532	0.203298	0.271064	0.350124	0.169415	0.25977
AACCAGGAAGGGTAAG	0.92715655	27.348244	8	Streptococcus	Streptococcus	0	0.255591	0.255591	0.191693	0.255591	0.383387	0.191693	0	0	27.348244	0	0.127796	0	0.191693	0.319489	0	0	0.127796	0	0	0	0	0.191693	0	0	0	0	0	0	0	0	0	0.127796	0	0	0	0.127796	0.127796	0.127796	0	0.127796	0	0	0
AACCATCTGCTAAACC	0.574664965	52.169754	29	Lactobacillus	Lactiplantibacillus	0.829611	2.169751	1.85067	1.1806	1.531589	1.276324	0.797703	0.733886	0.638162	0.765795	0.893427	0.51053	0.446713	0.382897	0.67007	0.414805	0.51053	0.733886	0.255265	0.542438	52.169754	0.319081	0.159541	0.255265	0.414805	0.382897	0.319081	0.159541	0	0.191449	0.255265	0.255265	0.191449	0.287173	0.350989	0.446713	0.478622	0.159541	0.159541	0.223357	0.223357	0.191449	0.191449	0.255265
AACCCAAGTTGAGAAC	0.729327781	40.273647	2	Salmonella	Salmonella	0.416419	1.665675	40.273647	0.951814	0.951814	0.713861	0.35693	0.773349	0.297442	0.773349	0.35693	0.416419	0.475907	0.297442	0.35693	0.297442	0.35693	0.35693	0	0.475907	0	0.178465	0.237954	0.118977	0.35693	0.35693	0.35693	0.178465	0.237954	0.237954	0.35693	0.118977	0.237954	0.178465	0	0.178465	0.416419	0.237954	0	0.178465	0.178465	0.237954	0.237954	0.118977
AACCCCTTAAAACGGG	0.819346015	44.025864	5	Salmonella	Salmonella	0.298396	0.845456	44.025864	0.78329	0.50976	0.460027	0.298396	0.310829	0.323262	0.335696	0.285963	0.248663	0.285963	0.198931	0.348129	0.223797	0.223797	0.27353	0.223797	0.198931	0.149198	0.161631	0.198931	0.161631	0.124332	0.111899	0.174064	0.149198	0.124332	0.111899	0.161631	0	0.211364	0.124332	0	0	0.211364	0.111899	0	0.124332	0	0	0	0.111899
AACCCGAATACGGGGC	0.946981627	91.587921	67	Mycoplasma	Mycoplasma	0	0.183727	0.15748	0.15748	0.131234	0.183727	0.144357	0.11811	0	0.170604	0	0	0.131234	0	0.104987	0	0	0	0	0	0	0	0.11811	0	0	0	0	0	0	0	0	0	0	0	0	0	0.131234	0	0	0	91.587921	0	0	0
AACCCGACACGACAGC	0.556898446	43.792183	93	Mycobacteroides	Mycobacteroides	0.56506	1.993408	1.977712	1.161513	1.239994	1.177209	0.957464	0.722022	0.737718	0.722022	0.878983	0.816198	0.674933	0.423795	0.674933	0.56506	0.298226	0.48658	0.298226	0.392403	0.251138	0.266834	0.376707	0.313922	43.792183	0.612149	0.313922	0.329619	0.266834	0.28253	0.345315	0.251138	0.298226	0.298226	0.266834	0.313922	0.612149	0.188353	0.188353	0.219746	0.251138	0.329619	0.20405	0.219746
AACCCGCCTGGGACCG	0.619579794	43.540459	32	Lysinibacillus	Lysinibacillus	0.49173	1.698704	1.519893	1.072865	1.341082	1.296379	0.759946	0.938757	0.447027	0.625838	0.715244	0.536433	0.670541	0.312919	0.49173	0.178811	0.49173	0.894054	0.312919	0.357622	0.312919	0.312919	0.223514	43.540459	0.357622	0.357622	0.447027	0.447027	0.178811	0.268216	0.312919	0.357622	0.178811	0.312919	0.268216	0	0.312919	0.178811	0.312919	0.268216	0.134108	0.134108	0.134108	0.134108
AACCCTGAGGCGGGCG	0.7393071	47.316082	46	Methylotetracoccus	Methylotetracoccus	0.352866	1.272455	1.101369	0.695038	0.887511	0.684346	0.459795	0.513259	0.417023	0.459795	0.384944	0.363559	0.438409	0.224551	0.40633	0.192472	0.235244	0.25663	0.149701	0.267323	0.203165	0.25663	0.171086	0.224551	0.235244	0.192472	0.33148	47.316082	0.128315	0.160394	0.171086	0.181779	0.139008	0.117622	0.106929	0.171086	0.203165	0	0	0.139008	0.106929	0.160394	0.128315	0
AACCCTTAGCAGGAAA	0.750988681	15.60071	6	Escherichia	Escherichia	0.40911	1.227329	0.927315	15.60071	0.790945	0.736397	0.436383	0.518205	0.300014	0.340925	0.545479	0.422747	0.327288	0.381836	0.804582	2.795582	0.204555	0.245466	0.13637	0.368199	0.150007	0.163644	0.286377	0.150007	0.231829	0.245466	0.231829	0	0	0.13637	0.218192	0.13637	0.109096	0.190918	0.163644	0.122733	0.245466	0.122733	0	0.122733	0	0.122733	0.109096	0.13637
AACCCTTCGTAATCCG	0.913140604	17.385019	4	Escherichia	Escherichia	0	0.367937	0.670171	17.385019	0.302234	0.170828	0.131406	0.236531	0	0.22339	0.118265	0.105125	0.170828	0	0.420499	6.465177	0	0.144547	0	0.105125	0	0	0.118265	0	0	0.105125	0.131406	0	0	0	0	0	0	0	0	0	0.144547	0	0	0	0	0	0	0
AACCCTTGCGGATTCA	0.611709974	56.008171	42	Sanguibacter	Flavimobilis	0.555997	2.269375	1.622603	1.111994	1.225462	1.100647	0.669466	0.601384	0.476569	0.590037	0.635425	0.555997	0.612731	0.408487	0.476569	0.431181	0.385794	0.521956	0.317712	0.374447	0.260978	0.260978	0.272325	0.306366	0.397141	0.351753	0.283672	0.351753	0.204244	0.215591	0.329059	0.249631	0.158856	56.008171	0.295019	0.18155	0.374447	0.170203	0.249631	0.272325	0.215591	0.192897	0.124816	0.192897
AACCGACAGATCGGTA	0.93414264	81.153259	57	Vibrio	Vibrio	0.121396	0.30349	0.364188	0.242792	0.121396	81.153259	0.212443	0.121396	0.151745	0	0.182094	0.121396	0.151745	0	0	0	0.121396	0.151745	0	0	0	0	0	0	0	0	0.121396	0	0	0	0	0	0	0	0	0	0	0	0	0	0	0	0	0
AACCGAGTCCACTGAG	0.757758075	25.068607	37	Bacillus	Bacillus	0.316656	1.161072	1.203293	0.496095	0.844416	0.643867	0.443319	0.517205	0.401098	0.812751	0.548871	0.432763	0.411653	0.306101	0.358877	0.274435	0.232214	25.068607	0.126662	0.295546	0.126662	0.168883	0.232214	0.179438	0.211104	0.274435	0.158328	0	0.189994	0.147773	0.221659	0.158328	0.147773	0.221659	0.137218	0	0.24277	0	0	0	0.126662	0.105552	0	0.105552
AACCGCCATATTAGAA	0.598011805	53.867661	49	Pediococcus	Pediococcus	0.621311	2.096925	1.537745	0.963032	1.429015	1.211556	0.528114	0.667909	0.667909	0.745573	0.869835	0.512582	0.45045	0.512582	0.528114	0.326188	0.605778	0.434918	0.388319	0.434918	0.388319	0.357254	0.357254	0.326188	0.481516	0.341721	0.403852	0.155328	0.124262	0.232992	0.326188	0.264057	0.232992	0.186393	0.186393	0.139795	0.310655	0.232992	53.867661	0.232992	0.232992	0.155328	0.155328	0.186393
AACCGGTTGGCCAGTG	0.986244085	20.710907	21	Escherichia	Escherichia	0	0	0.286123	20.710907	0	0	0	0	0	0	0	0	0	0	0.484208	2.993287	0	0	0	0	0	0	0	0	0	0	0	0	0	0	0	0	0	0	0	0	0	0	0	0	0	0	0	0
AACCGTACGGACCCCG	0.528504359	46.713615	40	Micromonospora	Micromonospora	0.503018	2.58216	1.743796	1.643192	1.240778	0.804829	1.240778	46.713615	0.503018	0.704225	0.838364	0.871898	0.771294	0.402414	0.536553	0.335345	0.469484	0.469484	0.503018	0.469484	0.603622	0.335345	0.435949	0.301811	0.771294	0.36888	0.402414	0.536553	0.201207	0	0.402414	0.268276	0.301811	0.301811	0.335345	0.335345	0.435949	0.234742	0.167673	0.36888	0.234742	0.335345	0.134138	0.268276
AACCGTGCCAGGTCAG	0.639350383	53.593426	74	Campylobacter	jejuni	0.485346	1.866717	1.680045	0.98936	1.138697	1.045361	0.504013	0.466679	0.560015	0.39201	0.709352	0.541348	0.709352	0.429345	0.522681	0.373343	0.504013	0.39201	0.242673	53.593426	0.205339	0.298675	0.186672	0.112003	0.186672	0.373343	0.373343	0.354676	0.168004	0.168004	0.336009	0.242673	0.205339	0.26134	0.280007	0.26134	0.26134	0.224006	0.168004	0.39201	0.168004	0.242673	0.168004	0.224006
AACCGTTCTGCCTTCG	0.870714286	11.357142	68	Acinetobacter	Acinetobacter	0.125	0.589286	0.428571	0.517857	0.392857	0.410714	0.267857	0.25	0.107143	0.25	0.142857	0.196429	0.160714	11.357142	0.375	0.178571	0	0.196429	0	0.196429	0	0	0.142857	0	0.142857	0	0.160714	0.125	0.125	0	0.142857	0	0	0	0.107143	0	0	0	0	0	0	0	0	0.125
AACCGTTGTCGCTCGG	0.689073051	61.034374	28	Streptomyces	Streptomyces	0.460405	1.258441	1.227747	0.721301	0.859423	0.966851	0.567833	0.782689	61.034374	0.537139	0.690608	0.521793	0.552486	0.260896	0.368324	0.230203	0.368324	0.352977	0.276243	0.445058	0	0.260896	0.199509	0.214856	0.260896	0.322284	0.245549	0.138122	0.168815	0.276243	0.245549	0.352977	0.138122	0.214856	0.122775	0.138122	0.199509	0	0.107428	0.199509	0.199509	0.138122	0	0.199509
AACCTAGAGTTGGGTG	0.82090869	75.827087	34	Xylella	Xylella	0.249963	0.823408	0.661667	0.455815	0.676371	0.470519	0.279371	0.323482	0.279371	0.249963	0.294074	0.205852	0.352889	0.205852	0.352889	0.205852	0.367593	0.147037	0.161741	0.220556	0.132333	0.147037	0	0.191148	0.147037	0.191148	0.147037	0.176445	0.11763	0.102926	0.102926	0	0	0.147037	0.23526	0	0.161741	0	0	0	0.132333	0.102926	0	75.827087
AACCTAGTACACCGAC	0.948094079	88.807785	97	Pseudomonas	Pseudomonas	0	0.243309	0.210868	0.113544	88.807785	0	0	0	0	0.162206	0	0	0	0	0	0	0	0	0	0	0	0	0	0	0	0	0	0	0	0	0	0	0	0	0	0	0.113544	0	0	0	0	0	0	0
AACCTAGTTAACAGGC	0.790369935	67.469177	62	Campylobacter	jejuni	0.23488	1.056958	0.939519	0.528479	0.587199	0.528479	0.2936	0.2936	0.23488	0.23488	0.2936	0.469759	0.17616	0.17616	0.469759	0.11744	0.11744	0.23488	0.23488	67.469177	0	0.17616	0	0.23488	0	0.352319	0.11744	0.23488	0	0	0.352319	0.352319	0.17616	0.11744	0.11744	0	0.11744	0.11744	0.11744	0.11744	0	0.23488	0	0
AACCTCACACGGTTTT	0.627246437	56.145424	49	Pediococcus	Pediococcus	0.568064	1.828135	1.487296	0.908903	1.229085	1.1981	0.557736	0.557736	0.537079	0.630035	0.609378	0.681677	0.578393	0.361496	0.526751	0.361496	0.392481	0.46478	0.309853	0.320182	0.568064	0.227226	0.33051	0.227226	0.402809	0.475108	0.320182	0.320182	0.113613	0.185912	0.26854	0.237554	0.165255	0.299525	0.206569	0.165255	0.340839	0.216897	56.145424	0.185912	0.144598	0.247883	0.113613	0.185912
AACCTCCTTCATACCG	0.611613517	33.7617	9	Salmonella	Salmonella	0.602888	1.761066	33.7617	1.110582	1.205775	1.110582	0.555291	0.745677	0.602888	0.571157	0.713946	0.666349	0.396636	0.507695	0.650484	0.142789	0.285578	0.396636	0.317309	0.412502	0.301444	0.301444	0.190386	0.333175	0.396636	0.380771	0.428367	0.285578	0.158655	0.333175	0.237982	0.222116	0.142789	0.364906	0.17452	0.253847	0.52356	0.190386	0.253847	0	0.190386	0.237982	0	0.333175
AACCTCGTCCGAGCGC	0.652503794	14.643399	16	Staphylococcus	Staphylococcus	0.493171	1.460546	1.574355	0.853566	1.176024	1.024279	0.644917	0.739757	0.550076	0.550076	0.663885	0.644917	0.588012	0.398331	0.474203	0.284522	0.360395	0.417299	0.246586	0.398331	0.227618	0.284522	0.132777	0.227618	0.170713	0.246586	0.360395	0.341426	0.30349	0.113809	0.30349	0.379363	0.132777	0.132777	0.170713	0.208649	14.643399	0.113809	0.113809	0.170713	0.113809	0.132777	0	0.246586
AACCTTGCATAGTCGG	0.970391595	87.77459	31	Burkholderia	Burkholderia	0	0	0	0	0	0	0	0	0	0	0	87.77459	0	0	0	0	0	0	0	0	0	0	0	0	0	0.191022	0	0	0	0	0	0	0	0	0	0.191022	0	0	0	0	0	0	0	0
AACGAAGAGGTACATA	0.916907514	15.8237	53	Agrobacterium	Agrobacterium	0	0.397399	0.433526	0.25289	0.180636	0.469653	0.216763	0.144509	0	0.108382	0.108382	0.108382	0	0	0.180636	0	0	0	0	0	0	0	0	0	0	0	0.144509	0	0	0	0	0	0	0	0.108382	0	0	0	0	0	0	0.144509	0	0
AACGACCACTTGCCAG	0.56219968	52.616127	75	Pseudomonas	Pseudomonas	0.774159	1.86866	1.761879	1.174586	52.616127	1.308062	0.827549	0.747464	0.613988	0.800854	0.613988	0.694074	0.88094	0.480513	0.800854	0.240256	0.373732	0.533903	0.106781	0.453817	0.186866	0.480513	0.320342	0.427122	0.400427	0.587293	0.373732	0.266951	0.266951	0.133476	0.293647	0.347037	0.320342	0.293647	0.266951	0.186866	0.507208	0.133476	0.186866	0.266951	0.213561	0.133476	0.186866	0.266951
AACGACGATCATATTA	0.806531284	7.766191	51	Mycolicibacterium	Mycolicibacterium	0.274424	1.756312	0.658617	0.658617	0.795829	0.548847	0.356751	0.301866	0.192097	0.548847	0.384193	0.329308	0.246981	0.274424	0.274424	0	0.137212	0.164654	0.274424	0.301866	0.219539	0.192097	0.137212	0.164654	0.46652	0.192097	0.192097	0.109769	0	0.109769	7.766191	0	0	0.164654	0.164654	0	0.246981	0.109769	0	0	0	0	0.109769	0
AACGACGCCGAACTCG	0.897452645	29.784456	37	Bacillus	Bacillus	0.19595	0.555193	0.424559	0.261267	0.163292	0.326584	0.130634	0.19595	0.228609	0.783801	0.261267	0.130634	0.130634	0.19595	0.130634	0	0	29.784456	0	0.19595	0	0.130634	0	0	0.163292	0	0.163292	0	0	0	0	0	0	0	0	0	0.163292	0	0	0	0	0	0	0
AACGACGCTCCGAACT	0.884504331	14.906159	1	Escherichia	Shigella	0.180462	0.60154	0.637632	14.906159	0.384986	0.312801	0.312801	0.132339	0.192493	0.180462	0.168431	0.204524	0.180462	0.120308	0.505294	5.822906	0.14437	0.1564	0	0.108277	0	0	0	0.120308	0.120308	0.108277	0	0	0	0	0	0	0	0	0	0	0.180462	0	0	0	0	0	0	0
AACGAGCGAACGGTAG	0.695101886	14.934818	6	Escherichia	Escherichia	0.405012	1.379572	1.442855	14.934818	1.113783	0.923934	0.670801	0.506265	0.329072	0.518922	0.645488	0.582205	0.480952	0.392355	0.860651	2.645235	0.215163	0.379699	0.240476	0.253133	0.303759	0.202506	0.189849	0.240476	0.379699	0.303759	0.227819	0.139223	0.177193	0.215163	0.126566	0.202506	0.189849	0.139223	0.215163	0.15188	0.417669	0.189849	0.101253	0	0.101253	0.253133	0.126566	0.189849
AACGAGGAGGGAAGGC	0.632675045	53.105927	81	Yersinia	Yersinia	0.502693	1.867146	1.220826	0.718133	1.256732	1.077199	53.105927	0.610413	0.610413	0.394973	0.682226	0.718133	0.502693	0.466786	0.32316	0.502693	0.359066	0.502693	0.359066	0.251346	0.21544	0.32316	0.251346	0.466786	0.359066	0.502693	0.5386	0.5386	0.287253	0.21544	0.394973	0.251346	0.10772	0.32316	0.251346	0.143627	0.287253	0.21544	0.10772	0.21544	0.287253	0.143627	0.251346	0.359066
AACGAGTCAACTGCAG	0.740414279	45.159393	13	Streptococcus	Streptococcus	0.514177	1.16057	1.028353	0.690466	0.807992	0.749229	0.543558	0.440723	0.367269	45.159393	0.514177	0.484795	0.396651	0.293815	0.323197	0.220361	0.249743	0.220361	0.235052	0.249743	0.264434	0.264434	0.146908	0.117526	0.146908	0.161598	0.205671	0.220361	0.19098	0.117526	0.19098	0.161598	0	0.146908	0.161598	0.117526	0.396651	0.161598	0.117526	0.205671	0.117526	0	0.117526	0.176289
AACGAGTTTTCAAATC	0.56480811	8.39971	50	Escherichia	Shigella	0.615496	2.24475	1.774077	8.39971	1.339609	1.41202	0.760319	0.615496	0.687907	0.868936	0.651702	0.724113	0.724113	0.506879	0.868936	7.385952	0.506879	0.506879	0.325851	0.615496	0.398262	0.362056	0.398262	0.398262	0.362056	0.289645	0.434468	0.25344	0.362056	0.181028	0.434468	0.289645	0.181028	0.325851	0.25344	0.25344	0.325851	0.398262	0.144823	0.362056	0	0.181028	0	0.25344
AACGATCGAGTGAGAG	0.876	81.466667	79	Helicobacter	Helicobacter	0	0.711111	0.4	0.4	0.222222	0.222222	0.311111	0.222222	0.133333	0.355556	0.266667	0.533333	0	0.133333	0	0.133333	0.222222	0.133333	0	0.177778	0	0	0	0	0	0	0.177778	0	0	0	0.133333	81.466667	0	0	0	0	0	0	0	0	0	0	0	0
AACGATGACGCTGCCG	0.897278912	84.285713	79	Helicobacter	Helicobacter	0.204082	0.408163	0.340136	0.272109	0.272109	0.204082	0.204082	0	0.136054	0.136054	0.136054	0.204082	0	0.204082	0.136054	0	0.136054	0.272109	0.272109	0.204082	0.204082	0	0	0	0	0	0	0	0	0	0.204082	84.285713	0	0	0	0	0.204082	0	0	0	0	0	0	0.136054
AACGCCAGTCTGTAGG	0.747917823	47.273739	46	Methylotetracoccus	Methylotetracoccus	0.410883	1.166019	1.03276	0.699611	0.94392	0.699611	0.421988	0.499722	0.466408	0.377568	0.477513	0.322043	0.399778	0.255414	0.344253	0.188784	0.333148	0.322043	0.210994	0.333148	0.133259	0.244309	0.155469	0.255414	0.210994	0.255414	0.210994	47.273739	0.188784	0.222099	0.255414	0.166574	0	0.155469	0.144364	0	0.233204	0.111049	0	0.133259	0.155469	0.155469	0	0.210994
AACGCCGCAATTGGAC	0.730582524	10.373575	50	Escherichia	Shigella	0.379907	1.414099	1.06585	10.373575	0.707049	0.78092	0.517096	0.443225	0.39046	0.506543	0.432672	0.485437	0.358801	0.327142	0.60152	8.917265	0.232165	0.306036	0.21106	0.253271	0.242718	0.168848	0.168848	0.253271	0.242718	0.242718	0.242718	0.253271	0.168848	0.147742	0.253271	0	0.116083	0.158295	0.126636	0.21106	0.253271	0.168848	0	0.221612	0.126636	0.137189	0.116083	0.168848
AACGCGACCGTGTTCT	0.88176941	78.459358	63	Mycobacterium	Mycobacterium	0.222695	78.459358	0.455512	0.313797	0.354287	0.374532	0.192327	0.172082	0.182205	0.16196	0	0.182205	0.192327	0.131592	0.20245	0.111347	0.131592	0.16196	0	0	0	0.111347	0	0	0	0.101225	0.12147	0	0	0	0	0.101225	0.111347	0	0	0	0.141715	0	0	0	0	0	0	0
AACGCGGCGCACCCTT	0.552908841	51.198654	20	Mycobacterium	Mycobacterium	0.62605	51.198654	2.122461	1.23683	1.374256	1.267369	0.778745	0.671858	0.671858	0.778745	0.961979	0.687128	0.564972	0.671858	0.61078	0.290121	0.366468	0.488624	0.488624	0.458085	0.32066	0.32066	0.290121	0.62605	0.412277	0.259582	0.564972	0.32066	0.32066	0.366468	0.366468	0.290121	0.244312	0.259582	0.183234	0.198504	0.427546	0	0.122156	0.183234	0.229043	0.229043	0.198504	0.183234
AACGCTGGCTTTAGTT	0.828872668	76.723442	85	Mobiluncus	Mobiluncus	0.283861	0.892133	0.608273	0.554204	0.500135	0.364964	0.351446	0.378481	0.297378	0.378481	0.364964	0.229792	0.148689	0.162206	0.270343	0.162206	0.18924	0.121655	0.162206	0.175723	0.162206	0.121655	0.135172	0.121655	0.229792	0.229792	0.121655	0.121655	0.175723	0	0.108137	0.121655	0	0	0	0	0.18924	76.723442	0	0	0	0	0	0.121655
AACGCTGTGAACCTGA	0.959504132	82.661156	28	Streptomyces	Streptomyces	0	0.247934	0.214876	0	0.198347	0	0	0.115702	82.661156	0	0	0.115702	0	0	0	0	0	0	0.115702	0	0	0	0	0	0	0	0	0.115702	0	0	0	0	0	0	0	0	0	0	0	0	0	0	0	0
AACGGACCTCTTTAGT	0.952095808	8.475357	55	Micromonospora	Allocatelliglobosispora	0.368494	0.552741	0	0.322432	0.368494	0.138185	0	8.475357	5.941962	0.230309	0.368494	0	0	0	0	0	0	0	0	0	0	0	0.184247	0	0	0	0	0	0	0	0	0	0	0.184247	0	0	0	0	0	0	0	0	0	0
AACGGAGGGATTACAA	0.525379448	3.508335	23	Pasteurella	Pasteurella	0.485195	2.388654	2.239363	1.0948	1.455586	1.3685	1.0948	0.734013	0.721573	0.634486	0.858422	0.8211	0.634486	0.646927	0.734013	0.447873	0.398109	0.485195	0.447873	0.460313	0.348345	0.236377	0.348345	0.385668	0.298582	0.534959	0.597163	0.510077	0.360786	0.298582	0.335904	0.298582	0.223936	0.311023	0.298582	0.199054	0.497636	0.149291	0.13685	0.2737	0.248818	0.248818	0.248818	0.298582
AACGGCAGAAGGAAAA	0.94603033	19.982159	21	Escherichia	Escherichia	0.133809	0.133809	0.267618	19.982159	0.133809	0	0	0.178412	0.133809	0	0.133809	0.133809	0	0	0.356824	2.988403	0	0	0	0	0	0	0	0	0	0	0	0	0	0	0	0	0	0	0	0	0	0	0	0	0	0	0	0
AACGGCCCGTATAGCT	0.607265722	47.750103	93	Mycobacteroides	Mycobacteroides	0.619238	1.81643	1.665061	0.963259	1.431127	1.238475	0.770607	0.908215	0.536673	0.536673	0.605477	0.688042	0.715563	0.49539	0.49539	0.454108	0.454108	0.426586	0.344021	0.261456	0.206413	0.233934	0.316499	0.344021	47.750103	0.399064	0.357782	0.261456	0.233934	0.247695	0.233934	0.357782	0.206413	0.192652	0.247695	0.110087	0.550433	0.206413	0.178891	0.220173	0.110087	0.261456	0.151369	0.247695
AACGGCGCGCAAAAAT	0.68336163	65.280136	47	Paenibacillus	Paenibacillus	0.169779	1.612903	1.612903	0.509338	0.933786	0.764007	0.339559	0.509338	0.339559	0.339559	65.280136	0.424448	0.339559	0.339559	0.764007	0.339559	0.679117	0.339559	0.169779	0.424448	0.169779	0	0.594227	0.169779	0.169779	0.169779	0.339559	0.339559	0.169779	0.169779	0.254669	0.169779	0.169779	0	0.169779	0.254669	0.509338	0.339559	0	0.339559	0	0.169779	0.339559	0.254669
AACGGGAAGACATGAC	0.907772245	74.897163	72	Yersinia	Yersinia	0.173198	0.465469	0.432994	0.324746	0.346395	0.303096	74.897163	0.162373	0.108249	0.108249	0.129898	0.140723	0	0.162373	0.129898	0	0	0.140723	0	0	0	0	0	0	0	0	0	0	0	0	0	0	0	0	0	0	0	0	0	0	0	0	0	0
AACGGGAGAGCACCGA	0.836224844	45.801525	5	Salmonella	Salmonella	0.277585	0.902151	45.801525	1.387925	0.416378	0	0.138792	0.346981	0.208189	0.208189	0.416378	0.346981	0.138792	0.208189	0.485774	0.346981	0	0.138792	0	0.346981	0	0.138792	0	0.138792	0	0	0.138792	0	0.208189	0	0.277585	0.138792	0.138792	0	0	0.138792	0.138792	0	0	0.277585	0	0.138792	0	0.138792
AACGGTCACTACTGTG	0.713098536	39.374752	2	Salmonella	Salmonella	0.554017	1.325683	39.374752	1.009102	1.009102	0.791452	0.494658	0.494658	0.356154	0.316581	0.395726	0.435299	0.37594	0.217649	0.356154	0.257222	0.237436	0.395726	0.296795	0.316581	0.15829	0.257222	0.356154	0.316581	0.197863	0.277008	0.237436	0.217649	0.118718	0.197863	0.257222	0.217649	0.197863	0.138504	0.138504	0.237436	0.257222	0.277008	0.118718	0.15829	0.118718	0.15829	0.118718	0.197863
AACGTAGTTATGATGA	0.832012678	77.812996	44	Corynebacterium	Corynebacterium	0.237718	0.653724	0.614105	0.713154	0.515055	0.475436	0.217908	0.158479	0.237718	0.158479	0.237718	0.336767	0.158479	0.237718	0.257528	0.118859	0.138669	0.178288	0	0.257528	0	0.158479	0.138669	0.178288	0.217908	0.158479	0.237718	0	77.812996	0.118859	0	0.138669	0.118859	0	0	0	0.158479	0.118859	0	0	0	0	0	0.178288
AACGTATATAGCGCCG	0.943032428	56.266434	58	Streptococcus	Streptococcus	0	0.438212	0.175285	0.35057	0	0	0	0	0.175285	56.266434	0.175285	0.175285	0.175285	0	0.175285	0	0	0	0	0	0.175285	0	0	0	0	0	0	0	0	0	0	0	0	0	0	0	0	0.175285	0	0	0	0.175285	0	0
AACGTCACGTAGTGAG	0.820056232	71.602623	30	Xanthomonas	Xanthomonas	0.351453	0.820056	0.749766	0.515464	0.398313	0.468604	0.304592	0.281162	0.187441	0.234302	0.210872	0.421743	0.187441	0.234302	0.117151	0.187441	71.602623	0.187441	0.210872	0.257732	0.140581	0	0.140581	0.117151	0.164011	0.210872	0.304592	0	0.140581	0.140581	0.164011	0.117151	0.117151	0.140581	0.140581	0.117151	0	0	0	0	0	0.164011	0	0.117151
AACGTCCTTACGTGAC	0.578137028	53.68232	87	Mobiluncus	Mobiluncus	0.821145	1.898896	1.565307	1.33436	1.462664	1.283038	0.692841	0.923788	0.564537	0.718501	0.821145	0.33359	0.795484	0.718501	0.615858	0.410572	0.590198	0.564537	0.282268	0.436233	0.282268	0.179625	0.359251	0.307929	0.179625	0.359251	0.795484	0.282268	0.230947	0.359251	0.153965	0.282268	0.307929	0.307929	0.33359	0.307929	0.33359	53.68232	0.179625	0.179625	0.128304	0.153965	0.230947	0.282268
AACGTCGCCCCGGTGG	0.85439525	52.717178	58	Streptococcus	Streptococcus	0.232348	0.903576	0.632503	0.400155	0.43888	0.425971	0.309797	0.232348	0.193623	52.717178	0.348522	0.36143	0.167807	0.14199	0.180715	0	0.21944	0.129082	0.116174	0.14199	0	0	0	0.180715	0	0.232348	0.14199	0	0	0.116174	0	0.154899	0.103266	0	0	0	0.129082	0.103266	0.129082	0.129082	0	0	0	0
AACGTGAAGCGAGTCT	0.919195363	17.365608	4	Escherichia	Escherichia	0.102284	0.397772	0.568246	17.365608	0.295488	0.284123	0.147744	0	0.113649	0.159109	0.204569	0.136379	0	0	0.318218	6.171156	0.102284	0.102284	0	0	0	0.113649	0	0	0	0	0	0	0	0	0	0	0	0	0	0	0	0	0	0	0	0	0	0
AACGTGTCGCTAGTTA	0.679775923	13.879045	0	Escherichia	Escherichia	0.400137	1.234709	1.726306	13.879045	0.960329	0.971762	0.64022	0.468732	0.59449	0.354407	0.583057	0.50303	0.537327	0.22865	0.605922	4.698754	0.331542	0.400137	0.251515	0.285812	0.13719	0.251515	0.308677	0.171487	0.308677	0.400137	0.262947	0.240082	0.13719	0.125757	0.27438	0.297245	0	0.160055	0.262947	0.160055	0.27438	0.148622	0.125757	0.217217	0.194352	0.171487	0.171487	0.125757
AACGTTATCTCTTTTG	0.711655611	54.474075	78	Brucella	Brucella	0.35197	1.272506	1.245431	0.717477	0.920536	0.771626	0.555029	0.514417	0.392582	0.460268	0.582104	0.365507	0.324895	0.257209	0.379044	0.216597	0.257209	0.446731	0.257209	0.257209	0.175985	0.284283	0.257209	0.284283	0.270746	0.284283	0.284283	0.203059	0.14891	0.108298	0.243671	0.162448	0.135373	0.230134	0.257209	0.189522	0.35197	0	0.203059	0.162448	0.135373	54.474075	0.135373	0.189522
AACGTTCCGGCCAGGC	0.520181922	50.611145	75	Pseudomonas	Pseudomonas	0.667993	2.544059	1.904491	1.236498	50.611145	1.208073	0.810119	1.051734	0.753269	0.781694	0.781694	0.696418	0.511654	0.454804	0.810119	0.483229	0.469016	0.497442	0.412166	0.440591	0.227402	0.255827	0.412166	0.54008	0.653781	0.469016	0.369528	0.32689	0.184764	0.213189	0.32689	0.341103	0.227402	0.32689	0.241615	0.213189	0.611143	0.170551	0.255827	0.298465	0.213189	0.241615	0.184764	0.227402
AACTAAACCGGCATTT	0.685319043	58.960617	62	Campylobacter	Campylobacter	0.324028	1.62014	1.258724	0.735294	1.183948	0.685444	0.560818	0.57328	0.448654	0.52343	0.52343	0.461117	0.436191	0.361416	0.386341	0.274177	0.299103	0.461117	0.28664	58.960617	0.249252	0.249252	0.274177	0.249252	0.299103	0.28664	0.23679	0.274177	0.211864	0.149551	0.211864	0.299103	0	0.249252	0.249252	0.199402	0.324028	0	0.162014	0.199402	0.124626	0.186939	0.149551	0.137089
AACTAAAGAAGGTCCC	0.728948205	66.761993	57	Vibrio	Vibrio	0.349539	1.271052	1.302828	0.571973	0.921513	66.761993	0.444868	0.444868	0.635526	0.444868	0.635526	0.476644	0.508421	0.317763	0.540197	0.285987	0.25421	0.25421	0.127105	0.413092	0	0.158881	0.222434	0.190658	0.25421	0.190658	0.25421	0.127105	0	0	0.222434	0.317763	0	0.222434	0.127105	0.158881	0.190658	0	0	0	0	0.285987	0.127105	0.190658
AACTAAATCGGTGCAT	0.772307692	46.69231	13	Streptococcus	Streptococcus	0.461538	0.615385	0.846154	1.076923	1.153846	0.846154	0.615385	0.692308	0.307692	46.69231	0.538462	0.307692	0.153846	0.461538	0.153846	0.230769	0.153846	0.153846	0.153846	0	0.384615	0.153846	0	0.307692	0.307692	0.153846	0	0.307692	0.153846	0.307692	0.153846	0.384615	0	0	0	0	0.384615	0	0.230769	0.307692	0.230769	0	0	0
AACTAACCTGTCCCTC	0.951548452	67.882118	48	Bacillus	Bacillus	0	0.274725	0.274725	0.124875	0.224775	0.1998	0	0	0.174825	0.124875	0	0.124875	0	0	0	0	0	67.882118	0	0	0	0	0	0	0	0	0	0	0	0	0	0	0	0	0	0	0	0	0	0	0	0	0	0
AACTACAAGCCCTCAG	0.718487891	63.012402	30	Xanthomonas	Xanthomonas	0.21264	1.193148	1.181335	0.826934	1.086828	0.838748	0.413467	0.496161	0.460721	0.484347	0.496161	0.389841	0.366214	0.3544	0.31896	0.28352	63.012402	0.342587	0.1772	0.330774	0.1772	0.189014	0.259894	0.129947	0.224454	0.378027	0.342587	0.200827	0.129947	0.224454	0.1772	0.1772	0.14176	0.153574	0.10632	0	0.224454	0.14176	0.189014	0.1772	0.118133	0.21264	0	0
AACTACACTGAATCGT	0.516418564	48.358143	20	Mycobacterium	Mycobacterium	0.831874	48.358143	1.816988	1.357268	1.510508	1.160245	1.007005	0.91944	0.722417	0.7662	0.853765	0.656743	0.547285	0.481611	0.722417	0.547285	0.61296	0.45972	0.394046	0.415937	0.372154	0.350263	0.284588	0.503503	0.481611	0.481611	0.481611	0.350263	0.350263	0.197023	0.284588	0.415937	0.372154	0.350263	0.350263	0.262697	0.61296	0.240806	0.262697	0.218914	0.262697	0.350263	0.240806	0.30648
AACTACATGCTTAGTT	0.94947185	10.323424	41	Serratia	Serratia	0	0.196014	0.35936	0.206904	0.174235	0.217794	0.152456	0.130676	0.108897	0	0	0	0	0.435587	0.217794	0	0	0	0	0	0	0	0	0	0	0	0	0	0	0	0	0	0	0	0	0	0	0	0	0	0	0	0	0
AACTACATGGTTTTGC	0.534209334	34.503849	46	Methylotetracoccus	Methylotetracoccus	0.634345	2.44676	2.288174	1.404622	1.653829	1.472587	0.724966	0.883552	0.56638	0.883552	0.951518	0.883552	0.430449	0.430449	0.770276	0.475759	0.61169	0.61169	0.339828	0.453104	0.294517	0.385138	0.271862	0.385138	0.385138	0.294517	0.407793	34.503849	0.249207	0.317173	0.271862	0.543725	0.158586	0.226552	0.249207	0.226552	0.543725	0.249207	0.226552	0.158586	0.271862	0.226552	0.181242	0.339828
AACTACCTGCGTCTCG	0.944127243	45.554649	96	Chromobacterium	Chromobacterium	0.122349	0.244698	0.367047	0.244698	0.244698	0	0	0.163132	0	0	0	0	0.163132	0.163132	0	0	0	0	0	0	0	0	0	0	0	0	0.122349	0.163132	0	0	0	0	0	0	45.554649	0	0	0	0	0	0	0.122349	0	0.122349
AACTAGAGACAGCAAT	0.867606412	35.433941	14	Enterococcus	Enterococcus	0.248756	0.304035	0.66335	0.165837	0.331675	0.248756	0.359315	0.138198	0.221117	0.248756	0.276396	0.304035	0.193477	0.138198	0.193477	0.110558	0.248756	0	0.110558	0.110558	0.110558	0.138198	0.110558	0.138198	0	0.110558	0.221117	0.110558	0.138198	0	0	0.138198	0.193477	0	0	0.110558	0.110558	0	0.110558	35.433941	0	0	0	0
AACTAGGAGAATAATC	0.54698253	51.482265	39	Pontibacter	Pontibacter	0.661726	2.183695	2.117522	1.336686	1.416093	1.177872	0.952885	0.622022	0.714664	0.569084	0.873478	0.847009	51.482265	0.423505	0.648491	0.357332	0.436739	0.529381	0.463208	0.635257	0.330863	0.330863	0.423505	0.436739	0.449974	0.489677	0.463208	0.397035	0.172049	0.224987	0.383801	0.357332	0.238221	0.397035	0.291159	0.185283	0.436739	0.185283	0.119111	0.370566	0.238221	0.291159	0.238221	0.26469
AACTATCCAGATCGAA	0.552978387	48.484451	28	Streptomyces	Streptomyces	0.632578	2.306273	1.779125	1.172905	1.331049	1.080654	0.724829	0.738007	48.484451	0.685293	0.948867	0.738007	0.830258	0.448076	0.672114	0.474433	0.593042	0.513969	0.421719	0.540327	0.210859	0.329468	0.395361	0.355825	0.355825	0.474433	0.527148	0.197681	0.210859	0.276753	0.355825	0.382182	0.263574	0.369004	0.197681	0.210859	0.513969	0.237217	0.210859	0.131787	0.210859	0.197681	0.118608	0.289931
AACTATTTGAACCAGC	0.639102367	17.214878	16	Staphylococcus	Staphylococcus	0.676299	1.752229	1.383338	0.983707	1.383338	0.952967	0.799262	0.553335	0.614817	0.491854	0.614817	0.461113	0.430372	0.36889	0.830003	0.338149	0.430372	0.399631	0.276668	0.461113	0.245927	0.276668	0.338149	0.184445	0.307409	0.338149	0.338149	0.215186	0.245927	0.245927	0	0.153704	0	0.184445	0.122963	0.122963	17.214878	0.215186	0	0.245927	0.215186	0.430372	0.276668	0.215186
AACTCATGGGCTATAA	0.886056438	13.658998	56	Klebsiella	Klebsiella	0.320133	0.616552	0.569125	0.521698	0.36756	0.391273	0.142281	0.260849	0.154138	0.189708	0.237135	0.237135	0.225279	0.130424	13.658998	0.130424	0.118568	0.130424	0.130424	0	0	0.154138	0	0	0	0.130424	0	0	0	0	0	0	0	0	0	0	0.106711	0	0	0	0	0	0	0
AACTCCAACCTTGGAG	0.669433344	61.850601	87	Mobiluncus	Mobiluncus	0.625064	1.619018	1.373092	0.809509	1.086177	0.993954	0.594323	0.563582	0.614817	0.532842	0.584076	0.399631	0.379137	0.440619	0.502101	0.276668	0.379137	0.47136	0.225433	0.327902	0.204939	0.225433	0.297162	0.23568	0.338149	0.266421	0.245927	0.297162	0.225433	0.256174	0.266421	0.225433	0.225433	0	0.204939	0.174198	0.276668	61.850601	0.112716	0.225433	0.143457	0.184445	0.122963	0.204939
AACTCCCGTTTCGCAA	0.680741191	8.444715	3	Acinetobacter	Acinetobacter	0.486027	1.701094	1.397327	1.123937	0.880924	1.00243	0.486027	0.668287	0.516403	0.394897	0.425273	0.425273	0.668287	8.444715	0.486027	0.303767	0.334143	0.36452	0.334143	0.27339	0.18226	0.334143	0.212637	0.212637	0.54678	0.121507	0.303767	0.27339	0.18226	0.151883	0.212637	0.151883	0	0.212637	0.212637	0.212637	0.394897	0	0	0.243013	0	0.121507	0.18226	0.18226
AACTCGCGGCCTGTAA	0.934452438	87.68985	44	Corynebacterium	Corynebacterium	0.39968	0.319744	0.239808	0	0.319744	0.239808	0.159872	0.239808	0	0	0.159872	0.239808	0	0	0.159872	0.159872	0	0	0	0	0	0	0	0.159872	0	0	0	0	87.68985	0	0	0	0	0	0.159872	0	0	0	0	0	0	0	0	0
AACTCTGAAGAGTTGC	0.795346879	49.531528	13	Streptococcus	Streptococcus	0.378987	1.042215	0.894831	0.589536	0.69481	0.484262	0.336878	0.431624	0.294768	49.531528	0.357932	0.431624	0.421097	0.168439	0.389515	0.168439	0.200021	0.242131	0.168439	0.242131	0.189494	0.115802	0.115802	0.168439	0.126329	0.263186	0.157911	0.126329	0	0.115802	0.147384	0.105274	0	0.126329	0	0.105274	0.178966	0	0	0.136857	0.105274	0.189494	0	0.136857
AACTGAACGTTCTGTA	0.919287834	54.95549	90	Acinetobacter	Acinetobacter	0.178042	0.237389	0.474777	0.474777	0.356083	0.296736	0.118694	0.118694	0	0.118694	0	0.118694	0	54.95549	0.118694	0	0.118694	0.178042	0.118694	0	0	0.118694	0.118694	0.118694	0	0	0	0.118694	0	0	0	0	0.237389	0	0	0	0	0	0	0	0.118694	0	0	0
AACTGACCCTTTGTGG	0.761667497	15.263246	1	Escherichia	Escherichia	0.381996	1.47816	0.996512	15.263246	0.780601	0.614516	0.548082	0.465039	0.23252	0.348779	0.531473	0.415213	0.199302	0.381996	0.647733	4.932735	0.182694	0.249128	0.298954	0.265737	0	0.149477	0.298954	0.132868	0.23252	0.282345	0.215911	0.132868	0.199302	0.132868	0.298954	0	0	0	0.11626	0	0.298954	0.11626	0	0.182694	0	0.149477	0	0
AACTGAGGAGCAGAAA	0.870526925	16.676317	4	Escherichia	Escherichia	0.266358	0.613781	0.613781	16.676317	0.393746	0.347423	0.289519	0.243196	0	0.289519	0.312681	0.220035	0.127389	0.104227	0.579039	5.315576	0.185292	0.185292	0.115808	0	0	0	0.115808	0	0.104227	0	0.115808	0.115808	0	0	0.127389	0.127389	0	0	0	0	0.127389	0.115808	0.104227	0	0.104227	0	0	0
AACTGCCTCGAGGCTG	0.591043307	12.057087	0	Escherichia	Escherichia	0.639764	1.919291	2.066929	12.057087	1.181102	0.885827	0.688976	0.688976	0.393701	0.688976	0.688976	0.984252	0.688976	0.393701	0.885827	3.149606	0.442913	0.639764	0.541339	0.590551	0.295276	0.442913	0.492126	0.344488	0.246063	0.738189	0.492126	0.295276	0.344488	0.19685	0.393701	0.442913	0	0.246063	0.393701	0	0.393701	0.147638	0.147638	0.295276	0.246063	0.246063	0.19685	0
AACTGCCTGATGTAAG	0.947528981	29.18446	12	Klebsiella	Klebsiella	0	0.223714	0.325402	0.610128	0.223714	0.142363	0.101688	0	0	0	0	0.101688	0.101688	0	29.18446	0.122026	0	0.122026	0	0	0	0	0	0	0	0.101688	0	0	0	0	0	0	0	0	0	0	0.101688	0	0	0	0	0	0	0
AACTGCTAGAAGGAAA	0.763874874	35.317863	36	Fournierella	Fournierella	0.201816	1.009082	1.009082	0.756811	0.857719	0.554995	0.151362	0.454087	0.454087	0.655903	0.454087	0.201816	0.201816	0.201816	0.454087	0.100908	0.151362	0.25227	0.25227	0.302725	0.151362	0.100908	0.25227	0.302725	0.25227	0.302725	0.25227	0.302725	0.201816	0	0.201816	0.201816	0	0.151362	0.201816	0.100908	0.403633	0.100908	0	0	0	0.302725	35.317863	0
AACTGCTTCACCAGTT	0.713692946	64.86132	24	Mycobacterium	Mycobacterium	0.458615	64.86132	1.135619	0.698843	1.026425	0.524132	0.349421	0.56781	0.283905	0.56781	0.589648	0.37126	0.56781	0.283905	0.393099	0.305744	0.327582	0.349421	0.305744	0.37126	0.109194	0.109194	0.218388	0.327582	0.327582	0.240227	0.305744	0.196549	0.196549	0.196549	0.131033	0.240227	0.174711	0.174711	0	0.131033	0.327582	0.131033	0.174711	0.393099	0.109194	0.262066	0.131033	0.109194
AACTGGCCATATCTCG	0.861918605	55.149502	46	Methylotetracoccus	Methylotetracoccus	0.228405	0.747508	0.602159	0.456811	0.456811	0.332226	0.186877	0.166113	0.290698	0.186877	0.269934	0.124585	0.207641	0.207641	0.228405	0	0.186877	0.186877	0.124585	0.166113	0	0.166113	0	0	0.103821	0.207641	0.145349	55.149502	0.145349	0	0.103821	0	0	0.124585	0.103821	0	0.124585	0	0	0	0	0	0	0
AACTGTATGTACAGTG	0.621082621	36.809116	25	Vibrio	Vibrio	0.39886	1.766382	1.481481	0.854701	1.766382	36.809116	0.45584	0.45584	0.626781	0.854701	0.45584	1.139601	0.683761	0.626781	0.626781	0.626781	0.740741	0.2849	0.34188	0.22792	0.11396	0.2849	0.2849	0.34188	0.39886	0.45584	0.569801	0.17094	0.22792	0.11396	0.17094	0	0.22792	0	0.22792	0.11396	0.2849	0	0.22792	0.2849	0.11396	0.34188	0.11396	0.34188
AACTGTCTTGTGGTCC	0.882022472	83.356743	19	Pseudomonas	Pseudomonas	0	0.632022	0.421348	0	83.356743	0.351124	0.280899	0.210674	0.140449	0.140449	0.351124	0.210674	0.140449	0.210674	0.210674	0	0	0.140449	0	0	0	0	0	0	0	0.140449	0	0	0	0	0	0.210674	0	0	0	0	0.140449	0.140449	0	0	0	0.140449	0	0.210674
AACTTAGCCCTCTTTT	0.962379808	44.71154	36	Fournierella	Fournierella	0.120192	0.204327	0.204327	0.120192	0.132212	0	0	0	0	0	0	0	0	0	0	0	0	0	0	0	0	0	0	0	0	0	0	0	0	0	0	0	0	0	0	0	0	0	0	0	0	0	44.71154	0
AACTTATTTTATAGTC	0.879925823	63.803894	48	Bacillus	Bacillus	0.243394	0.556328	0.544738	0.324525	0.289754	0.301344	0.197033	0.185443	0	0.139082	0.231803	0.278164	0	0.127492	0.173853	0.115902	0.115902	63.803894	0	0	0.104312	0	0.173853	0.104312	0.127492	0.162262	0	0	0	0	0	0	0	0	0.104312	0	0.185443	0	0	0	0	0.104312	0	0
AACTTCCGAATGTGTA	0.9218107	55.379189	58	Streptococcus	Streptococcus	0	0.482069	0.411523	0.235156	0.235156	0.235156	0.199882	0.141093	0	55.379189	0.117578	0.141093	0.129336	0.10582	0	0	0	0.129336	0	0	0.129336	0	0	0.117578	0	0	0	0	0	0	0	0	0	0	0	0	0	0	0	0	0	0	0	0
AACTTCCGCCCCGAGA	0.511599134	24.46644	36	Fournierella	Fournierella	0.649552	2.350758	2.165172	1.20631	1.732137	1.763068	0.680483	0.958862	0.680483	0.804207	0.804207	0.804207	0.711414	0.494896	0.989793	0.525827	0.618621	0.711414	0.30931	0.618621	0.247448	0.216517	0.371172	0.278379	0.278379	0.587689	0.402103	0.711414	0.30931	0.247448	0.278379	0.433034	0.154655	0.278379	0.154655	0.185586	0.556758	0.154655	0.185586	0.402103	0.247448	0.154655	24.46644	0.30931
AACTTCCTAAGTCGGG	0.950537851	33.346737	15	Streptococcus	Streptococcus	0	1.236554	0.160853	0.191012	0.251332	0	0	0	0	33.346737	0	0.110586	0	0	0	0	0	0	0	0	0	0	0	0	0	0.100533	0	0	0	0	0	0	0	0	0	0	0	0	0	0	0	0	0	0
AACTTCGCTTGTGAGA	0.549660508	28.390968	9	Salmonella	Salmonella	0.584241	1.752724	28.390968	1.531659	1.657982	1.247434	0.773725	0.773725	0.757935	0.726354	0.868467	0.663193	0.742144	0.489499	0.742144	0.631612	0.600032	0.568451	0.363177	0.53687	0.189484	0.236855	0.442129	0.53687	0.50529	0.50529	0.426338	0.300016	0.221064	0.157903	0.331596	0.363177	0.252645	0.378967	0.236855	0.284225	0.442129	0.252645	0.142113	0.300016	0.252645	0.142113	0.173693	0.221064
AACTTGAAGCACCACC	0.841298288	82.397446	43	Leptospira	Leptospira	0.278773	0.896057	0.776583	0.557547	0.378335	0.438072	0.358423	0.238949	0.179211	0.338511	0.298686	0.199124	0.219036	0.199124	0.258861	0.179211	0.139387	0.219036	0	0.139387	0	0	0	0.238949	0.119474	82.397446	0.119474	0.159299	0.119474	0	0	0.119474	0	0	0.119474	0.119474	0.119474	0.199124	0	0	0	0	0.159299	0
AACTTGACAAAGCCTA	0.7124871	14.695562	6	Escherichia	Escherichia	0.412797	1.465428	1.114551	14.695562	1.011352	0.639835	0.392157	0.474716	0.392157	0.536636	0.722394	0.536636	0.412797	0.288958	1.135191	1.919505	0.350877	0.392157	0.103199	0.165119	0.123839	0.144479	0.330237	0.268318	0.330237	0.247678	0.247678	0.206398	0.227038	0.123839	0.227038	0.309598	0.103199	0.227038	0.185759	0.185759	0.309598	0.103199	0.103199	0.309598	0.268318	0.185759	0.123839	0.247678
AACTTGTTATCGCGCG	0.754789272	20.453876	7	Staphylococcus	Staphylococcus	0.383142	1.002063	0.943118	0.722075	0.825228	0.722075	0.412614	0.486295	0.279988	0.265252	0.412614	0.442087	0.250516	0.324197	0.206307	0.23578	0.279988	0.221043	0.221043	0.265252	0.191571	0.176835	0.206307	0.191571	0.250516	0.265252	0.250516	0.206307	0.206307	0.23578	0.191571	0.162098	0.147362	0.103154	0.132626	0.176835	20.453876	0.103154	0.103154	0.206307	0	0.176835	0.103154	0.11789
AACTTTAGAAACCAGT	0.80137457	10.103093	3	Acinetobacter	Acinetobacter	0.309278	1.28866	0.738832	0.738832	0.635739	0.601375	0.32646	0.274914	0.395189	0.309278	0.274914	0.292096	0.292096	10.103093	0.309278	0.171821	0.120275	0.223368	0.171821	0.24055	0.103093	0.120275	0.206186	0.120275	0.223368	0.206186	0.206186	0.154639	0.103093	0	0.120275	0.274914	0.103093	0.154639	0.154639	0.120275	0.171821	0	0	0.120275	0.137457	0.223368	0	0.154639
AACTTTCTTCACGCTA	0.627209035	60.608597	18	Mycoplasma	Mycoplasma	0.439193	1.777685	1.568545	1.129353	1.066611	1.118896	0.616961	0.606504	0.616961	0.512392	0.543762	0.543762	0.501935	0.481021	0.606504	0.324166	0.34508	0.428736	0.324166	0.491478	0.198682	0.261424	0.303252	0.313709	0.303252	0.334623	0.355537	0.219596	0.219596	0.188225	0.292795	0.24051	0.10457	0.198682	0.167312	0.156855	0.365994	0.146398	0.135941	0.167312	60.608597	0.209139	0.146398	0.230053
AACTTTGCGGCTTCCA	0.800346578	43.247925	2	Salmonella	Salmonella	0.210422	1.175888	43.247925	0.730288	0.594133	0.532244	0.321822	0.383711	0.235178	0.371333	0.371333	0.3342	0.272311	0.210422	0.321822	0.2228	0.272311	0.235178	0.173289	0.259933	0	0.198044	0.148533	0.123778	0.148533	0.173289	0.259933	0.173289	0.136155	0	0.160911	0	0	0.148533	0.123778	0	0.259933	0	0	0.148533	0	0.160911	0	0.123778
AACTTTGTTTTAAACC	0.953992957	25.809383	61	Staphylococcus	Staphylococcus	0	0.193116	0.170396	0.193116	0.136317	0.136317	0.124957	0	0	0	0.136317	0.102238	0	0	0	0	0	0	0	0	0	0.102238	0	0	0	0	0	0	0	0	0	0	0	0	0	0	25.809383	0	0	0	0	0	0	0
AAGAAAAGAAAGCCGG	0.963202463	89.715164	79	Helicobacter	Helicobacter	0	0.200154	0.200154	0	0.169361	0.107775	0	0	0	0	0	0.107775	0	0	0	0	0	0	0	0.153965	0	0	0	0	0	0	0	0	0	0	0	89.715164	0	0	0	0	0	0	0	0	0	0	0	0
AAGAAAATACACGTTA	0.875781755	42.236362	96	Chromobacterium	Chromobacterium	0.107828	0.549924	0.42053	0.323485	0.49601	0.398965	0.215657	0.204874	0.204874	0.215657	0.140177	0.204874	0.269571	0.194091	0.161742	0	0	0.183308	0	0.140177	0	0.129394	0	0.129394	0	0.140177	0.172525	0	0	0	0	0	0	0	42.236362	0	0.172525	0	0	0	0	0	0	0
AAGAAACTATTGAATG	0.691912445	67.259277	18	Mycoplasma	Mycoplasma	0.503545	1.448977	1.315384	0.811838	0.904326	0.822115	0.75018	0.503545	0.359675	0.60631	0.46244	0.359675	0.534375	0.28774	0.503545	0.28774	0.256911	0.380228	0.359675	0.267187	0.226082	0.298017	0.174699	0.308293	0.298017	0.154147	0.328846	0.267187	0.184976	0.236358	0.14387	0.236358	0.123317	0.215805	0.14387	0.14387	0.359675	0.195252	0	0.123317	67.259277	0.164423	0.14387	0.113041
AAGAACGCACAATATC	0.652296157	35.238987	9	Salmonella	Salmonella	0.656045	1.686973	35.238987	0.937207	0.937207	0.749766	0.843486	0.515464	0.468604	0.421743	1.030928	0.468604	0.749766	0.140581	0.421743	0.374883	0.515464	0.374883	0.234302	0.374883	0.140581	0.140581	0.281162	0.187441	0.374883	0.234302	0.234302	0.281162	0	0.140581	0.281162	0.234302	0.281162	0.281162	0.234302	0.374883	0.281162	0	0.187441	0	0.187441	0.187441	0	0.234302
AAGAACGTATACGAGC	0.740263379	26.814234	15	Streptococcus	Streptococcus	0.364248	1.821238	1.064724	0.700476	1.204819	0.728495	0.392267	0.280191	0.364248	26.814234	0.364248	0.30821	0.476324	0.364248	0.224152	0.364248	0	0.280191	0.168114	0.224152	0.224152	0.196133	0.224152	0	0.196133	0.420286	0.336229	0.112076	0.196133	0.140095	0.112076	0	0.168114	0.140095	0.140095	0.168114	0.336229	0.140095	0	0.168114	0.252171	0.140095	0	0
AAGAAGAATATAGGTC	0.678031472	15.41191	1	Escherichia	Escherichia	0.478247	1.712434	1.434742	15.41191	1.064486	0.817649	0.447393	0.663375	0.431965	0.416538	0.802222	0.647948	0.370256	0.431965	0.69423	4.103672	0.215983	0.401111	0.185128	0.277692	0.246837	0.215983	0.431965	0.262265	0.262265	0.215983	0.339401	0.262265	0.107991	0.185128	0.339401	0.23141	0.138846	0.23141	0	0.107991	0.154273	0.246837	0.200555	0.185128	0.169701	0.262265	0.23141	0.246837
AAGAAGAGCAGTAAAT	0.574864048	17.365559	10	Streptococcus	Streptococcus	0.725075	1.812689	1.981873	1.05136	1.450151	1.123867	0.809668	0.712991	0.700906	17.365559	0.761329	0.543807	0.797583	0.374622	0.688822	0.314199	0.386707	0.60423	0.314199	0.531722	0.277946	0.253776	0.386707	0.241692	0.350453	0.422961	0.362538	0.314199	0.253776	0.193353	0.350453	0.314199	0.132931	0.205438	0.326284	0.181269	0.374622	0.193353	0.1571	0.193353	0.205438	0.205438	0.169184	0.253776
AAGAAGCGGGAGACTA	0.527990136	10.234279	53	Agrobacterium	Agrobacterium	1.08508	2.515413	1.923551	1.159063	1.578298	1.208385	0.764488	0.838471	0.419235	0.690506	0.690506	0.690506	0.789149	0.419235	0.665845	0.468557	0.320592	0.567201	0.419235	0.468557	0.394575	0.295931	0.394575	0.443896	0.320592	0.641184	0.616523	0.295931	0.123305	0.345253	0.443896	0.443896	0.147965	0.27127	0.369914	0.246609	0.27127	0.345253	0.123305	0.246609	0.27127	0.394575	0.246609	0.345253
AAGAAGCTTTCGTGAT	0.91284837	48.441189	5	Salmonella	Salmonella	0.165328	0.590458	48.441189	0.85026	0.377893	0.165328	0	0	0	0.212565	0.14171	0.14171	0	0	0.28342	0	0	0	0.165328	0	0	0	0	0	0	0.118092	0	0	0	0	0	0	0	0.14171	0	0	0	0	0.14171	0	0	0	0	0
AAGAATCCTATTGATG	0.787831513	47.082684	13	Streptococcus	Streptococcus	0.312012	1.123245	0.967239	0.561623	0.561623	0.405616	0.24961	0.530421	0.218409	47.082684	0.374415	0.624025	0.187207	0.343214	0.312012	0.124805	0.312012	0.124805	0.24961	0.156006	0	0	0.187207	0	0.218409	0.24961	0	0.156006	0.124805	0	0.124805	0.156006	0.124805	0.124805	0.156006	0	0.312012	0	0	0.187207	0	0.124805	0.124805	0.218409
AAGAATGATGGGGGAG	0.838411024	78.049309	88	Helicobacter	Helicobacter	0.247605	0.785876	0.613629	0.484444	0.484444	0.366024	0.344494	0.269136	0.247605	0.236839	0.193778	0.236839	0.269136	0.226074	0.172247	0	0.183012	0.172247	0.204543	0.129185	0	0.236839	0.172247	0.161481	0.129185	0.13995	0.172247	0.150716	0.11842	0	0.161481	78.049309	0	0.107654	0.107654	0.150716	0.13995	0.150716	0	0	0	0	0	0.11842
AAGAATGGAGTTTCCC	0.831162488	74.226639	49	Pediococcus	Pediococcus	0.24422	0.862911	0.60241	0.439596	0.586128	0.504722	0.390752	0.293064	0.211657	0.227939	0.309345	0.195376	0.211657	0.276783	0.24422	0.146532	0.211657	0.146532	0.113969	0.179095	0.162813	0.179095	0	0	0.162813	0.309345	0.146532	0.146532	0.130251	0.130251	0.179095	0	0	0	0	0	0.113969	0	74.226639	0.130251	0	0.130251	0.113969	0
AAGAATTATCCACTCC	0.824336091	16.684807	4	Escherichia	Escherichia	0.26121	0.761863	0.83805	16.684807	0.609491	0.511537	0.304745	0.26121	0.250327	0.206791	0.359164	0.304745	0.272094	0.17414	0.533304	5.692207	0.108838	0.195908	0.228559	0.217675	0.152373	0.119721	0.130605	0.163256	0.163256	0.239443	0.17414	0.108838	0.152373	0.130605	0.130605	0.130605	0	0.119721	0	0	0.206791	0	0	0.119721	0	0	0	0.152373
AAGACAACGGCTTCAT	0.651336478	59.42086	31	Burkholderia	Burkholderia	0.471698	1.467505	1.624738	0.917191	1.310272	1.139937	0.707547	0.628931	0.353774	0.642034	0.524109	59.42086	0.471698	0.275157	0.524109	0.327568	0.340671	0.353774	0.327568	0.262055	0.209644	0.301363	0.379979	0.393082	0.209644	0.379979	0.157233	0.353774	0.209644	0.314465	0.340671	0.209644	0.235849	0.235849	0.209644	0.209644	0.275157	0.170335	0.131027	0.235849	0.157233	0.235849	0.170335	0.28826
AAGACATAGAGTCATG	0.667572156	55.789478	74	Campylobacter	Campylobacter	0.57725	1.765705	1.731749	1.086587	0.98472	0.950764	0.441426	0.57725	0.458404	0.560272	0.441426	0.40747	0.526316	0.339559	0.390492	0.254669	0.237691	0.339559	0.237691	55.789478	0	0.271647	0.305603	0.339559	0.322581	0.441426	0.305603	0.203735	0.254669	0.169779	0.220713	0.322581	0.135823	0.135823	0.101868	0	0.373514	0.101868	0.118846	0	0.237691	0.220713	0.169779	0.152801
AAGACATCCAGAAGAC	0.592929834	31.244421	9	Salmonella	Salmonella	0.517765	1.838957	31.244421	1.428316	1.44617	1.142653	0.732012	0.660596	0.785574	0.732012	0.964114	0.732012	0.732012	0.624888	0.392787	0.303517	0.357079	0.303517	0.303517	0.410641	0.249955	0.321371	0.303517	0.339225	0.392787	0.303517	0.517765	0.410641	0.17854	0.214247	0.303517	0.303517	0.124978	0.249955	0.196394	0.214247	0.321371	0.160686	0.160686	0.321371	0.160686	0.285663	0.249955	0.267809
AAGACCAAACGCGTAA	0.751741182	14.760728	1	Escherichia	Escherichia	0.460571	1.100876	1.134576	14.760728	0.775107	0.584138	0.42687	0.415637	0.303303	0.415637	0.483038	0.325769	0.213435	0.292069	0.696473	4.909009	0.247135	0.258369	0.202202	0.269602	0.190968	0.224669	0.123568	0.146035	0.224669	0.370703	0.247135	0.202202	0.101101	0.190968	0.190968	0.213435	0.157268	0.190968	0.190968	0.101101	0.224669	0.123568	0.123568	0.190968	0	0.146035	0.134801	0.101101
AAGACCCCGGATGAGC	0.73341005	14.883007	6	Escherichia	Escherichia	0.306866	1.342539	1.342539	14.883007	0.690449	0.920598	0.268508	0.537016	0.345224	0.153433	0.498657	0.613732	0.421941	0.191791	0.767165	2.685079	0	0.383583	0.153433	0.268508	0	0.115075	0.23015	0.23015	0	0.153433	0.153433	0.23015	0.191791	0.153433	0.268508	0.383583	0.115075	0.115075	0.23015	0.191791	0.345224	0.153433	0	0	0	0.115075	0	0.115075
AAGACCCTCATAGCTG	0.622380644	58.306332	39	Pontibacter	Pontibacter	0.669691	1.598617	1.490603	0.842515	1.404191	1.015338	0.583279	0.756103	0.475265	0.410456	0.669691	0.475265	58.306332	0.51847	0.410456	0.259235	0.388853	0.388853	0.259235	0.475265	0.151221	0.345647	0.194426	0.237632	0.36725	0.475265	0.324044	0.237632	0.108015	0.151221	0.345647	0.388853	0.172824	0.216029	0.324044	0.302441	0.302441	0.172824	0.216029	0.172824	0.237632	0.216029	0.108015	0.108015
AAGACCCTGACCTTAT	0.782729805	37.206524	36	Fournierella	Fournierella	0.278552	1.114206	1.313172	0.51731	0.596896	0.596896	0.397931	0.397931	0.159172	0.159172	0.51731	0.198965	0	0.198965	0.397931	0.238758	0.358138	0.278552	0.238758	0.318345	0.119379	0	0	0.159172	0	0.198965	0.198965	0.119379	0.159172	0	0.278552	0.159172	0	0.119379	0.119379	0	0.238758	0	0	0	0.159172	0.278552	37.206524	0.318345
AAGACCTGCAAGTTCC	0.543812546	33.561142	80	Streptococcus	Streptococcus	0.536978	2.147913	2.025873	1.195997	1.562119	1.171589	0.805467	0.610203	0.756651	33.561142	0.9031	0.585795	0.707835	0.488162	0.683427	0.488162	0.439346	0.488162	0.561386	0.585795	0.122041	0.268489	0.414938	0.366122	0.39053	0.39053	0.536978	0.244081	0.219673	0.39053	0.170857	0.317305	0.244081	0.292897	0.341713	0.317305	0.634611	0	0.146449	0.146449	0.244081	0.341713	0.170857	0.146449
AAGACCTTCTAATCGA	0.948709353	65.55481	32	Lysinibacillus	Lysinibacillus	0.117332	0.184378	0.20114	0	0.150855	0.117332	0.117332	0	0	0	0.184378	0	0	0	0.10057	0	0	0.486088	0	0	0	0	0	65.55481	0	0	0	0	0	0	0	0	0	0	0	0	0	0	0	0	0	0	0	0
AAGACTATATTCTGTC	0.686428039	16.181953	69	Pseudomonas	Pseudomonas	0.447427	1.86428	1.52871	0.93214	16.181953	0.894855	0.521999	0.484713	0.559284	0.33557	0.820283	0.484713	0.223714	1.52871	1.193139	0.223714	0.298285	0.33557	0.33557	0.298285	0.111857	0	0.410142	0.33557	0.410142	0.186428	0.149142	0.223714	0	0.111857	0.372856	0.33557	0	0.149142	0.149142	0	0.372856	0	0	0.111857	0	0.186428	0.149142	0.260999
AAGACTGTTGCTATGC	0.575728942	53.064259	20	Mycobacterium	Mycobacterium	0.593952	53.064259	1.862851	1.390389	1.322894	1.133909	0.917927	0.863931	0.742441	0.796436	0.728942	0.661447	0.634449	0.418467	0.512959	0.337473	0.431965	0.364471	0.364471	0.310475	0.323974	0.296976	0.202484	0.337473	0.566955	0.364471	0.404968	0.445464	0.323974	0.337473	0.37797	0.269978	0.283477	0.283477	0.188985	0.202484	0.62095	0.215983	0.175486	0.188985	0.215983	0.269978	0.242981	0.256479
AAGAGACTCTTCAGCG	0.662698413	48.082012	48	Bacillus	Bacillus	0.992064	1.587302	1.917989	0.661376	1.058201	0.661376	0.529101	0.595238	0.330688	0.793651	0.925926	0.661376	0.529101	0.396825	0.595238	0	0.26455	48.082012	0.330688	0.330688	0.462963	0.132275	0.198413	0.396825	0.396825	0.26455	0.132275	0.26455	0.198413	0.132275	0.26455	0.132275	0.132275	0.198413	0.198413	0	0.330688	0	0.198413	0.132275	0	0.26455	0	0.198413
AAGAGAGTAACTTGGA	0.522928399	6.999196	3	Acinetobacter	Acinetobacter	0.724055	2.493966	2.413516	0.965406	1.52856	1.448109	1.287208	0.482703	0.402253	1.126307	0.724055	0.402253	0.643604	6.999196	1.126307	0.563154	0.563154	0.643604	0.321802	0.643604	0.241352	0.321802	0.563154	0.402253	0.563154	0.563154	0.241352	0.241352	0.402253	0.321802	0.241352	0.241352	0.402253	0.402253	0	0.241352	0.724055	0.160901	0.160901	0.321802	0.321802	0.241352	0.241352	0
AAGAGAGTCTCGTTGC	0.534730087	41.279728	54	Microbacterium	Microbacterium	0.490751	2.585881	1.812004	1.302378	1.189128	1.377878	0.868252	0.773877	0.755002	0.887127	0.887127	0.792752	0.585126	0.773877	0.811627	0.245376	0.509626	0.453001	0.207626	0.377501	0.264251	0.415251	41.279728	0.377501	0.622877	0.547376	0.434126	0.320876	0.339751	0.226501	0.302001	0.283126	0.169875	0.226501	0.320876	0.339751	0.396376	0.11325	0.132125	0.169875	0.169875	0.302001	0.18875	0.320876
AAGAGATGTTACTTCA	0.678698225	41.242603	83	Acinetobacter	Acinetobacter	0.295858	1.065089	1.360947	0.887574	1.301775	0.769231	0.650888	0.769231	0.236686	0.414201	0.650888	0.35503	0.828402	41.242603	0.710059	0.177515	0.591716	0.35503	0.295858	0.35503	0.236686	0.236686	0.236686	0.236686	0.236686	0.295858	0.473373	0.414201	0	0.118343	0.118343	0.295858	0	0.118343	0.414201	0.177515	0.414201	0.236686	0.177515	0	0.118343	0.236686	0.118343	0.177515
AAGAGCCTTACTTTGG	0.845879121	34.175827	65	Staphylococcus	Staphylococcus	0.274725	0.741758	0.631868	0.714286	0.32967	0.302198	0.357143	0.192308	0.247253	0.604396	0.192308	0.274725	0.247253	0.21978	0.164835	0	0.164835	0.21978	0.192308	0.21978	0.137363	0	0	0.137363	0	0.192308	0	0.137363	0.192308	0	0.10989	0	0	0	0	0	34.175827	0	0.10989	0.10989	0	0	0	0
AAGAGCTTGGCGTCAT	0.847100176	73.286469	28	Streptomyces	Streptomyces	0.22596	0.728094	0.728094	0.351494	0.326387	0.351494	0.552347	0.30128	73.286469	0.276174	0.351494	0.326387	0.175747	0.15064	0.100427	0.15064	0.125534	0.200854	0.175747	0.251067	0.15064	0.100427	0	0.200854	0.175747	0.200854	0.251067	0.100427	0.175747	0	0.100427	0	0	0	0.15064	0	0.15064	0	0	0.100427	0	0.22596	0	0
AAGAGGCGGGGTCATT	0.706894806	49.093853	32	Lysinibacillus	Lysinibacillus	0.384732	1.599676	1.326314	0.850461	0.890959	0.890959	0.546725	0.435355	0.415106	0.435355	0.577098	0.415106	0.384732	0.354359	0.516351	0.22274	0.31386	0.637846	0.263238	0.33411	0.22274	0.182242	0.253113	49.093853	0.202491	0.293611	0.283487	0.212615	0.172117	0.121494	0.202491	0.192366	0.151868	0.161993	0.202491	0.22274	0.232864	0.172117	0	0.161993	0.101245	0.202491	0.121494	0.131619
AAGAGGGTTTTTCCAC	0.895726496	24.658119	12	Klebsiella	Klebsiella	0	0.42735	0.897436	0.769231	0.42735	0.213675	0.17094	0.17094	0.128205	0.213675	0.213675	0.213675	0.17094	0.17094	24.658119	0	0.17094	0.17094	0	0.17094	0	0	0.128205	0	0.128205	0.128205	0.17094	0	0	0	0.128205	0	0	0	0	0	0.128205	0	0	0.128205	0	0	0.128205	0
AAGAGGTTCTGCTTAC	0.872340426	76.731552	40	Micromonospora	Micromonospora	0.226347	0.72431	0.497963	0.407424	0.633771	0.316885	0.226347	76.731552	0.226347	0.316885	0.316885	0	0.226347	0.181077	0	0.226347	0.135808	0	0.226347	0.226347	0	0	0.181077	0	0	0	0.181077	0	0	0	0	0.181077	0.135808	0	0	0	0	0	0	0.135808	0	0	0	0.181077
AAGAGTGCAGACAAAC	0.534180909	48.791164	29	Lactobacillus	Lactiplantibacillus	0.635682	2.16757	1.86536	1.323468	1.583993	1.323468	0.958733	0.781576	0.781576	0.656524	0.791997	0.750313	0.687787	0.500208	0.760734	0.468945	0.500208	0.552313	0.406419	0.427261	48.791164	0.364735	0.468945	0.31263	0.479366	0.437682	0.479366	0.333472	0.31263	0.323051	0.260525	0.343893	0.197999	0.354314	0.218841	0.260525	0.573155	0.20842	0.270946	0.197999	0.229262	0.20842	0.218841	0.177157
AAGATAAAAAATACTA	0.68371467	8.129206	41	Serratia	Serratia	0.430686	1.507402	1.184388	1.02288	1.130552	0.915209	0.726783	0.457604	0.51144	0.619112	0.484522	0.64603	0.457604	0.969044	0.376851	0.269179	0.242261	0.349933	0.269179	0.565276	0.242261	0.269179	0.161507	0.161507	0.269179	0.484522	0.134589	0.349933	0.107672	0.107672	0.188425	0.269179	0.107672	0.215343	0.161507	0.188425	0.403769	0.134589	0.134589	0.188425	0.107672	0.161507	0	0.269179
AAGATAAACACCTCAT	0.725904002	14.464033	1	Escherichia	Escherichia	0.450392	1.132415	1.183889	14.464033	0.823575	0.720628	0.656286	0.527603	0.501866	0.476129	0.488998	0.257367	0.270235	0.295972	0.759233	4.027796	0.270235	0.398919	0.270235	0.334577	0.257367	0.141552	0.167289	0.180157	0.23163	0.270235	0.295972	0.141552	0.205894	0	0.218762	0.257367	0	0.15442	0.193025	0.15442	0.270235	0.115815	0.167289	0.167289	0.141552	0.128684	0	0
AAGATAGGTGAGATAC	0.779615153	27.179796	15	Streptococcus	Streptococcus	0.270595	1.563439	0.93205	0.871918	0.450992	0.721587	0.481058	0.330728	0.330728	27.179796	0.270595	0.210463	0.300661	0.120265	0.150331	0.420926	0.210463	0.270595	0.300661	0.300661	0.180397	0.210463	0.330728	0.120265	0.210463	0.270595	0.270595	0.120265	0.120265	0.240529	0	0	0	0.180397	0	0.180397	0.330728	0	0	0	0.180397	0.330728	0	0
AAGATCCGAGGCGGAG	0.961172161	89.743591	34	Xylella	Xylella	0	0.586081	0.14652	0	0.14652	0	0	0	0	0	0	0	0	0	0	0	0.29304	0.14652	0	0	0	0	0	0	0	0	0	0	0	0	0	0	0	0	0	0	0.14652	0	0	0	0	0	0	89.743591
AAGATCCGGAGGCAGC	0.594444444	14.938271	16	Staphylococcus	Staphylococcus	0.432099	2.407407	1.358025	0.987654	1.234568	1.17284	0.617284	0.555556	0.555556	0.740741	0.802469	0.37037	0.679012	0.185185	0.555556	0.308642	0.432099	0.37037	0.246914	0.246914	0.308642	0.555556	0.617284	0.432099	0.308642	0.432099	0.432099	0.246914	0.123457	0.246914	0.37037	0.123457	0	0.185185	0.185185	0.308642	14.938271	0.185185	0.308642	0.246914	0	0.308642	0.37037	0.432099
AAGATCTTAGGTGGCT	0.726619662	8.979646	3	Acinetobacter	Acinetobacter	0.412399	1.489956	1.410137	0.917919	0.851403	0.87801	0.478914	0.465611	0.359186	0.359186	0.54543	0.372489	0.359186	8.979646	0.412399	0.226154	0.25276	0.305973	0.119729	0.239457	0.186245	0.186245	0.186245	0.239457	0.159638	0.199548	0.345883	0.212851	0	0.133032	0.239457	0.159638	0	0.159638	0.146335	0.226154	0.279367	0.119729	0	0.186245	0	0.199548	0.146335	0.186245
AAGATGCAAATTCGTA	0.962759702	84.633476	77	Mycobacterium	Mycobacterium	0.117601	84.633476	0.274402	0.156801	0	0	0	0.196002	0	0	0	0.156801	0.196002	0	0	0	0	0	0	0	0	0	0	0	0.156801	0	0	0	0	0	0	0	0	0	0	0	0	0	0	0	0	0	0	0
AAGATGCTATTGTAAG	0.649937265	15.056461	16	Staphylococcus	Staphylococcus	0.439147	1.819322	1.442911	1.568382	0.878294	1.129235	0.439147	0.627353	0.627353	0.501882	0.815558	0.501882	0.564617	0.250941	0.627353	0.125471	0.376412	0.564617	0.313676	0.376412	0.439147	0.188206	0.313676	0.564617	0.313676	0.439147	0.501882	0.188206	0.313676	0.188206	0.188206	0.188206	0	0.188206	0	0	15.056461	0.188206	0.188206	0.313676	0.313676	0	0.250941	0
AAGATGGCCACCTACT	0.783979232	12.961246	56	Klebsiella	Klebsiella	0.407936	0.94567	1.149638	0.630447	0.686075	0.556277	0.519192	0.537734	0.352309	0.407936	0.278138	0.185426	0.259596	0.241053	12.961246	0.222511	0.222511	0.278138	0.166883	0.278138	0.111255	0.129798	0.241053	0.296681	0.203968	0.185426	0.333766	0.166883	0.14834	0.14834	0.111255	0	0.203968	0	0.185426	0.14834	0.129798	0	0	0.222511	0	0	0	0
AAGATTGGATCACACA	0.779938872	70.880798	29	Lactobacillus	Lactiplantibacillus	0.527924	0.944707	0.972492	0.583495	0.750208	0.666852	0.250069	0.30564	0.388997	0.333426	0.388997	0.388997	0.166713	0.361211	0.388997	0.138927	0.194498	0.194498	0.166713	0.166713	70.880798	0	0.138927	0.111142	0.250069	0.222284	0.166713	0.194498	0	0.166713	0.194498	0.222284	0	0.138927	0.111142	0	0.388997	0	0.111142	0.250069	0	0	0	0.388997
AAGATTGGGCTCAGTA	0.603593487	51.277374	74	Campylobacter	jejuni	0.463223	2.021336	1.824817	0.982594	1.445817	1.165076	0.603593	0.687816	0.491297	0.743964	0.71589	0.463223	0.631668	0.364964	0.47726	0.336889	0.491297	0.393038	0.407075	51.277374	0.322852	0.308815	0.407075	0.308815	0.294778	0.491297	0.379001	0.435149	0.280741	0.252667	0.280741	0.23863	0.140371	0.322852	0.23863	0.252667	0.308815	0.168445	0.140371	0.210556	0.140371	0.350926	0.182482	0.168445
AAGCAACGAACTAGTT	0.815722739	16.990702	6	Escherichia	Escherichia	0.295858	0.972105	1.056636	16.990702	0.46492	0.528318	0.295858	0.507185	0.316991	0.23246	0.274725	0.316991	0.380389	0.169062	0.78191	2.747253	0.147929	0.211327	0.147929	0.253593	0.211327	0.147929	0.147929	0.126796	0	0	0.190194	0	0	0	0.126796	0.147929	0	0.147929	0.126796	0	0.211327	0	0.105664	0	0	0.147929	0.105664	0
AAGCAATGGCACTTGC	0.881501583	85.074631	67	Mycoplasma	Mycoplasma	0.135685	0.497512	0.768883	0.361827	0.633198	0	0	0.180914	0	0.135685	0.226142	0.180914	0.180914	0	0.135685	0	0.135685	0.180914	0	0.135685	0	0	0.27137	0.27137	0.226142	0.135685	0.135685	0	0	0.180914	0	0	0	0.135685	0	0	0.135685	0	0	0.135685	85.074631	0	0.135685	0
AAGCACATTGCTGAAT	0.631796117	11.383495	0	Escherichia	Escherichia	0.461165	2.063107	1.893204	11.383495	0.970874	1.213592	0.752427	0.485437	0.509709	0.728155	0.606796	0.412621	0.558252	0.436893	0.679612	4.271845	0.364078	0.412621	0.339806	0.315534	0.509709	0.121359	0.339806	0.315534	0.218447	0.558252	0.291262	0.315534	0	0.26699	0.364078	0.364078	0	0.242718	0.194175	0.218447	0.38835	0.121359	0.145631	0.169903	0	0.121359	0.218447	0.194175
AAGCACGGCACGACAT	0.902121325	49.088203	5	Salmonella	Salmonella	0.136459	0.396973	49.088203	0.545838	0.347351	0.29773	0.173676	0.173676	0.198487	0.186081	0.148865	0.173676	0.136459	0.173676	0.347351	0.16127	0.111649	0.16127	0	0	0	0	0	0	0	0	0.111649	0.124054	0	0	0	0	0	0	0	0	0.111649	0	0	0	0	0	0	0.111649
AAGCACTGTTATGCTG	0.687303821	16.506117	69	Pseudomonas	Pseudomonas	0.400476	1.504492	1.288018	1.190605	16.506117	0.963308	0.595303	0.465418	0.465418	0.465418	0.508713	0.432947	0.422124	1.417902	1.35296	0.357182	0.378829	0.476242	0.313887	0.248945	0.227297	0.227297	0.346358	0.20565	0.368005	0.4113	0.270592	0.194826	0.194826	0.140708	0.216474	0.259768	0.173179	0.140708	0.119061	0.184003	0.313887	0.184003	0.173179	0.184003	0.119061	0.216474	0.162355	0.129884
AAGCACTTATACGTCC	0.895335478	26.079964	8	Streptococcus	Streptococcus	0.11489	0.44807	0.471048	0.344669	0.321691	0.229779	0.137868	0.183824	0.149357	26.079964	0.321691	0.126379	0.229779	0.160846	0.206801	0.126379	0.126379	0.103401	0	0.172335	0	0.103401	0.126379	0	0.160846	0.11489	0.137868	0.103401	0.126379	0	0.11489	0.103401	0	0	0	0	0.149357	0	0	0.103401	0	0	0	0
AAGCATACCATTAATG	0.655778894	63.51759	18	Mycoplasma	Mycoplasma	0.201005	1.507538	1.20603	1.306533	1.306533	1.105528	0.552764	0.552764	0.40201	0.452261	0.954774	0.40201	0.351759	0.201005	0.603015	0.301508	0.502513	0.502513	0.251256	0.40201	0.251256	0.100503	0.351759	0.251256	0.552764	0.452261	0.301508	0	0.100503	0.100503	0.40201	0.452261	0.100503	0.150754	0.150754	0.150754	0.351759	0.150754	0.251256	0.201005	63.51759	0.201005	0.301508	0.301508
AAGCATTAGTATACTC	0.703958372	69.299385	45	Pelolinea	Pelolinea	0.446014	1.52388	1.505296	0.687605	0.984947	1.022115	0.650437	0.631853	0.446014	0.483182	0.85486	0.408846	0.464598	0.130087	0.390262	0.223007	0.464598	0.297343	69.299385	0.204423	0.130087	0.130087	0.241591	0.204423	0.33451	0.297343	0.353094	0.148671	0.111503	0.148671	0	0.278759	0.185839	0.204423	0.130087	0.167255	0.33451	0.148671	0	0.167255	0	0.111503	0.167255	0.260175
AAGCCAGCTTCCTTCC	0.911334647	19.755264	21	Escherichia	Escherichia	0	0.373328	0.549622	19.755264	0.352587	0.176294	0.134813	0.114072	0.114072	0.155553	0	0.114072	0	0.145183	0.508141	3.028103	0	0	0.145183	0.165923	0	0	0	0	0.103702	0.145183	0.124443	0	0	0	0.114072	0	0	0	0	0	0.103702	0	0	0	0	0	0	0
AAGCCAGTCTTTTTGT	0.819415449	14.013571	1	Escherichia	Escherichia	0.287056	1.017745	0.678497	14.013571	0.495825	0.391441	0.234864	0.339248	0.391441	0.234864	0.287056	0.339248	0.182672	0.339248	0.756785	5.819415	0.208768	0.156576	0.13048	0.13048	0.234864	0.104384	0.182672	0	0.234864	0.182672	0.156576	0.287056	0	0.156576	0	0.182672	0	0.13048	0	0.182672	0.13048	0	0	0.182672	0.13048	0	0	0.104384
AAGCCATCGTCGCAGC	0.526445264	20.91021	76	Enterococcus	Enterococcus	0.861009	2.189422	2.091021	1.303813	1.205412	1.205412	0.787208	0.738007	0.762608	1.131611	0.738007	0.762608	0.541205	0.565806	0.664207	0.442804	0.565806	0.762608	0.295203	0.418204	0.418204	0.270603	0.467405	0.467405	0.590406	0.590406	0.369004	0.344403	0.319803	0.319803	0.344403	0.393604	0.246002	0.196802	0	0.295203	0.369004	0.246002	0.196802	20.91021	0.221402	0.295203	0.319803	0.344403
AAGCCATTAACTCTGC	0.694054377	21.362413	8	Streptococcus	Streptococcus	0.35853	1.07559	1.463998	1.045713	0.95608	1.135345	0.627428	0.388408	0.507918	21.362413	0.567673	0.418285	0.328653	0.268898	0.35853	0.209143	0.418285	0.35853	0.388408	0.35853	0.23902	0.35853	0.418285	0.268898	0.23902	0.328653	0.298775	0.11951	0	0	0.179265	0.23902	0	0.23902	0	0	0.298775	0	0	0.179265	0.11951	0.209143	0	0.179265
AAGCCATTATACTCGA	0.831843191	77.183632	88	Helicobacter	Helicobacter	0.292297	0.808116	0.687758	0.361073	0.636176	0.464237	0.309491	0.257909	0.171939	0.240715	0.361073	0.257909	0.189133	0.206327	0.223521	0.154746	0	0.189133	0	0.120358	0.103164	0.206327	0.137552	0.103164	0.189133	0.240715	0.171939	0.154746	0	0.120358	0.189133	77.183632	0.120358	0.103164	0	0.120358	0.154746	0.120358	0.137552	0.103164	0	0.171939	0	0
AAGCCATTCAAGTCCA	0.936621917	82.610054	30	Xanthomonas	Xanthomonas	0	0.374649	0.312207	0	0.187324	0.218545	0.124883	0.124883	0.124883	0	0.156104	0.124883	0	0	0	0.156104	82.610054	0	0	0	0	0	0	0	0	0	0	0	0	0	0	0	0	0	0	0	0	0	0	0	0	0	0	0
AAGCCCAGCCACGTTC	0.642604902	52.814705	81	Yersinia	Yersinia	0.550478	1.77607	1.54757	1.194433	1.090569	0.934774	52.814705	0.540091	0.633569	0.612796	0.685501	0.550478	0.457	0.363523	0.612796	0.290818	0.332364	0.457	0.280432	0.311591	0.186955	0.332364	0.321978	0.249273	0.301205	0.457	0.425841	0.353137	0.218114	0.238887	0.2285	0.186955	0.103864	0.155796	0.124636	0.186955	0.363523	0.135023	0.103864	0.155796	0.166182	0.218114	0.11425	0.176568
AAGCCCAGGGCATGCC	0.550358253	52.29147	26	Rhodococcus	Rhodococcus	52.29147	2.541571	1.798026	1.270785	1.487089	1.297823	0.67595	0.716507	0.635393	0.567798	0.838178	0.67595	0.567798	0.581317	0.500203	0.351494	0.662431	0.446127	0.378532	0.621874	0.351494	0.392051	0.337975	0.337975	0.392051	0.500203	0.486684	0.365013	0.337975	0.337975	0.378532	0.283899	0.121671	0.351494	0.365013	0.162228	0.446127	0.189266	0.162228	0.243342	0.175747	0.378532	0.148709	0.189266
AAGCCCTCCCCAGTCA	0.770885924	18.259407	17	Pseudomonas	Pseudomonas	0.312538	1.382378	0.997716	0.54093	18.259407	0.88953	0.408703	0.492848	0.312538	0.408703	0.336579	0.444765	0.276476	1.370357	0.949633	0.192331	0.216372	0.276476	0.156269	0.228393	0.240414	0.276476	0.144248	0.216372	0.300517	0.192331	0.276476	0.120207	0.156269	0.120207	0.204351	0.168289	0	0.120207	0.144248	0.156269	0.252434	0.144248	0	0.108186	0.144248	0	0	0.108186
AAGCCCTGGCCCTCGG	0.628580134	57.586838	66	Mycobacterium	Mycobacterium	0.7922	57.586838	1.736746	0.853138	1.1883	0.761731	0.731261	0.609385	0.487508	0.578915	0.883608	0.670323	0.548446	0.335161	0.487508	0.243754	0.365631	0.426569	0.213285	0.426569	0.121877	0.365631	0.243754	0.121877	0.182815	0.487508	0.457038	0.304692	0.182815	0.152346	0.3961	0.213285	0.182815	0.365631	0.365631	0.335161	0.243754	0	0.182815	0.365631	0.243754	0.304692	0.152346	0.121877
AAGCCGCCCATATCAA	0.85690212	78.415955	31	Burkholderia	Burkholderia	0.182559	0.702149	0.603848	0.407246	0.407246	0.477461	0.224688	0.407246	0.224688	0.252773	0.322988	78.415955	0.252773	0.14043	0.126387	0	0.168516	0.154473	0.14043	0.14043	0.112344	0.182559	0.14043	0.154473	0	0	0.112344	0	0	0	0	0.182559	0	0.14043	0	0.14043	0.168516	0	0	0	0	0	0	0
AAGCCGGGTACAGTGT	0.709134939	43.118523	13	Streptococcus	Streptococcus	0.322884	1.789318	1.331898	0.793758	0.887932	0.901386	0.565048	0.538141	0.470873	43.118523	0.672676	0.49778	0.403606	0.309431	0.417059	0.255617	0.295977	0.363245	0.242163	0.188349	0.201803	0.188349	0.22871	0.174896	0.147989	0.255617	0.336338	0.22871	0.188349	0.188349	0.282524	0.242163	0.147989	0.134535	0.121082	0.134535	0.26907	0.121082	0.107628	0.147989	0.147989	0.22871	0.147989	0.215256
AAGCCGTCGTGTGATT	0.980078045	49.003902	5	Salmonella	Salmonella	0	0	49.003902	0.359417	0	0	0	0	0	0	0	0	0	0	0.154036	0	0	0	0	0	0	0	0	0	0	0	0	0	0	0	0	0	0	0	0	0	0	0	0	0	0	0	0	0
AAGCGCAGGCAAGGCC	0.788203753	45.863655	25	Vibrio	Vibrio	0.287246	1.034087	0.880889	0.555343	0.80429	45.863655	0.555343	0.306396	0.363845	0.325546	0.382995	0.210647	0.248947	0.382995	0.574493	0.191498	0.153198	0.114899	0	0.210647	0.153198	0.306396	0.191498	0.248947	0.172348	0.248947	0.248947	0.134048	0.114899	0.172348	0.248947	0	0.153198	0.114899	0.114899	0.114899	0.134048	0.134048	0	0.191498	0	0	0	0.134048
AAGCGCCACGTGTAAG	0.621752684	7.499134	3	Acinetobacter	Acinetobacter	0.554209	2.130239	1.731902	0.917908	1.212331	0.917908	0.554209	0.813994	0.484932	0.588847	0.813994	0.51957	0.484932	7.499134	0.588847	0.398337	0.294423	0.398337	0.277104	0.536889	0.242466	0.294423	0.34638	0.363699	0.363699	0.51957	0.259785	0.17319	0.277104	0.242466	0.277104	0.225147	0.17319	0.311742	0.17319	0.121233	0.294423	0.225147	0.207828	0.242466	0.225147	0.17319	0.121233	0.138552
AAGCGCCATCCATTTT	0.513440558	14.734	11	Klebsiella	Klebsiella	0.821055	2.294455	1.855809	1.495895	1.664605	1.214711	1.034754	0.888539	0.731076	0.719829	0.933528	0.832302	0.832302	0.483635	14.734	0.438646	0.562366	0.67484	0.314925	0.483635	0.213699	0.258689	0.393656	0.427399	0.382409	0.382409	0.562366	0.213699	0.33742	0.269936	0.427399	0.416151	0.258689	0.213699	0.371162	0.134968	0.382409	0.224947	0.16871	0.202452	0.202452	0.326173	0.247441	0.359915
AAGCGGCAGGCATGCC	0.85615199	9.559711	41	Serratia	Serratia	0.271411	0.844391	0.512666	0.361882	0.512666	0.392039	0.542823	0.392039	0.301568	0.241255	0.211098	0.301568	0.120627	0.66345	0.361882	0	0.271411	0.120627	0.211098	0.150784	0	0	0.120627	0	0.211098	0.150784	0	0.120627	0	0	0	0.301568	0	0	0	0	0.120627	0	0	0	0.120627	0	0.120627	0
AAGCGGGTGTCCCTCG	0.559773039	5.713168	59	Pasteurella	Pasteurella	0.665232	2.132655	1.956564	1.271767	1.134807	1.115242	0.978282	0.743494	0.586969	0.743494	0.782626	0.743494	0.547838	0.352182	0.665232	0.352182	0.508707	0.352182	0.391313	0.508707	0.254353	0.332616	0.469575	0.293485	0.469575	0.332616	0.626101	0.391313	0.234788	0.273919	0.31305	0.273919	0	0.215222	0.215222	0.156525	0.31305	0.176091	0.215222	0.332616	0.156525	0.293485	0.156525	0.254353
AAGCGTATGTCCTACA	0.59021167	13.248963	6	Escherichia	Escherichia	0.571173	1.903909	1.735917	13.248963	1.321537	1.231941	0.649569	0.470377	0.62717	0.716766	0.772763	0.82876	0.593571	0.537574	1.198342	1.926308	0.347183	0.42558	0.335984	0.42558	0.403181	0.20159	0.41438	0.313585	0.42558	0.42558	0.347183	0.302385	0.223989	0.179191	0.235189	0.291186	0.134394	0.20159	0.302385	0.134394	0.302385	0.190391	0.167992	0.123194	0.235189	0.20159	0.257588	0.235189
AAGCTAGTATGACTGC	0.564133017	20.011877	10	Streptococcus	Streptococcus	0.712589	2.969121	1.247031	0.831354	1.662708	0.771972	0.771972	0.534442	0.356295	20.011877	0.890736	0.593824	0.712589	0.356295	0.831354	0.23753	0.178147	0.593824	0.415677	0.593824	0.356295	0.415677	0.356295	0.415677	0.356295	0.771972	0.296912	0.296912	0.178147	0.23753	0.534442	0.178147	0.178147	0.356295	0.23753	0.178147	0.712589	0.296912	0.178147	0.178147	0.118765	0.356295	0.23753	0.296912
AAGCTATTAACCAAGA	0.865883396	5.652849	23	Pasteurella	Pasteurella	0.210596	0.587453	0.554201	0.365773	0.454445	0.476613	0.321436	0.121924	0.254932	0.266016	0.299268	0.155176	0.177344	0.199512	0.177344	0	0.199512	0.121924	0.133008	0.210596	0	0	0	0.11084	0.144092	0	0.210596	0	0	0	0	0.11084	0	0.121924	0.133008	0	0.16626	0	0	0.16626	0	0	0	0.11084
AAGCTATTCGTCACGA	0.999733688	85.898796	28	Streptomyces	Streptomyces	0	0	0	0	0	0	0	0.106525	85.898796	0	0	0	0	0	0	0	0	0	0	0	0	0	0	0	0	0	0	0	0	0	0	0	0	0	0	0	0	0	0	0	0	0	0	0
AAGCTCCCTATGTCGC	0.664170338	26.255507	52	Mycolicibacterium	Mycolicibacterium	0.939794	10.51395	1.365639	1.43906	1.116006	0.71953	0.602056	0.631424	0.837004	0.440529	0.61674	0.455213	0.558003	0.234949	0.543319	0.249633	0.381791	0.323054	0.323054	0.352423	0.176211	0.220264	0.381791	0.249633	0.572687	0.352423	0.337739	0.234949	0.249633	0.190896	26.255507	0.323054	0.132159	0.249633	0.146843	0.176211	0.367107	0	0.220264	0.323054	0.190896	0.234949	0.117474	0.190896
AAGCTCGGAACGTTAT	0.94539727	57.472874	58	Streptococcus	Streptococcus	0.140007	0.315016	0.140007	0.175009	0.21001	0.21001	0.175009	0.175009	0	57.472874	0.105005	0	0	0	0.105005	0	0	0.140007	0	0.105005	0	0	0	0	0	0	0.105005	0	0	0	0	0	0	0	0	0	0	0	0	0	0	0	0	0
AAGCTCGGAATCATAT	0.881526104	81.942055	44	Corynebacterium	Corynebacterium	0	0.731497	0.516351	0.243832	0.444636	0.329891	0.286862	0.243832	0.200803	0.18646	0.229489	0	0.129088	0.129088	0.18646	0.100402	0	0.114745	0	0.114745	0.129088	0	0.229489	0.114745	0.143431	0	0.100402	0.129088	81.942055	0	0.100402	0.100402	0	0	0	0	0	0	0	0	0	0.100402	0	0
AAGCTCGGGTTCTCCA	0.950212031	37.97707	84	Desulfobulbus	Desulfobulbus	0.109942	0.204178	0.188472	0.172766	0.628239	0.188472	0	0	0.251296	0	0.267002	0.204178	0	0	0	0	0	0.15706	0	0.125648	0	0	0	0	0	0	0	0	0	0	0	0	0	0	0	0	0	0	0	0	0	0	0	0
AAGCTCTGCTCACCGT	0.597986748	54.230381	29	Lactobacillus	Lactiplantibacillus	0.624363	1.936799	1.669215	1.044852	1.325178	1.070336	0.79001	0.649847	0.54791	0.611621	0.815494	0.586137	0.649847	0.356779	0.611621	0.30581	0.407747	0.4842	0.293068	0.445974	54.230381	0.407747	0.280326	0.382263	0.382263	0.471458	0.509684	0.267584	0.280326	0.191132	0.267584	0.203874	0.229358	0.203874	0.165647	0.152905	0.433231	0.140163	0.191132	0.293068	0.203874	0.331295	0.178389	0.191132
AAGCTGCGGGAAATTT	0.75177305	14.479905	1	Escherichia	Escherichia	0.295508	1.06383	0.945626	14.479905	0.472813	0.591017	0.591017	0.295508	0.472813	0.118203	0.177305	0.35461	0.236407	0.35461	0.472813	5.496454	0.472813	0.472813	0	0.295508	0.177305	0.35461	0.236407	0.177305	0.177305	0.295508	0.295508	0.177305	0.236407	0.118203	0.177305	0	0.295508	0.236407	0	0	0.472813	0.35461	0.118203	0.177305	0.118203	0.236407	0.236407	0.118203
AAGCTGGCGCCGACGG	0.549024741	16.127766	11	Klebsiella	Klebsiella	0.628354	2.120696	2.146878	1.479251	1.348344	1.439979	0.759262	0.693808	0.575992	0.641445	0.667627	0.706899	0.667627	0.379631	16.127766	0.418903	0.484357	0.458175	0.392722	0.418903	0.379631	0.471266	0.287996	0.379631	0.418903	0.54981	0.654536	0.405812	0.274905	0.235633	0.418903	0.274905	0.104726	0.287996	0.157089	0.117816	0.602173	0.170179	0.157089	0.261814	0.18327	0.287996	0.248724	0.18327
AAGCTGGCTCTAAGCC	0.981317365	18.2994	4	Escherichia	Escherichia	0	0	0.143713	18.2994	0.11976	0	0	0	0	0	0	0	0	0	0.239521	6.251497	0	0	0	0	0	0	0	0	0	0	0	0	0	0	0	0	0	0	0	0	0	0	0	0	0	0	0	0
AAGCTTAATGGTGAGC	0.635894791	5.698814	55	Micromonospora	Allocatelliglobosispora	0.979887	1.830841	1.39247	0.928314	1.572976	1.237751	0.722022	5.698814	4.641568	0.51573	0.979887	0.361011	0.412584	0.335224	0.489943	0.335224	0.309438	0.283651	0.257865	0.541516	0.232078	0.103146	0.489943	0.257865	0.51573	0.412584	0.335224	0.206292	0.232078	0	0.335224	0.206292	0.180505	0.283651	0.283651	0.232078	0.283651	0	0.206292	0.103146	0	0.361011	0.232078	0.206292
AAGCTTATTTTCGAAG	0.87875	77.931816	63	Mycobacterium	Mycobacterium	0.204545	77.931816	0.636364	0.386364	0.454545	0.386364	0.25	0.181818	0.147727	0.215909	0.181818	0.170455	0.125	0	0.125	0	0.193182	0.113636	0.125	0.125	0	0	0.113636	0	0.215909	0.147727	0.193182	0	0	0	0.113636	0	0	0	0.113636	0	0.102273	0	0	0	0	0	0	0
AAGCTTTCTTTGCGCG	0.684189955	48.192303	32	Lysinibacillus	Lysinibacillus	0.488568	1.661129	1.250733	1.172562	0.781708	0.918507	0.625366	0.429939	0.586281	0.449482	0.683995	0.586281	0.50811	0.332226	0.50811	0.273598	0.429939	0.449482	0.254055	0.293141	0.195427	0.195427	0.234512	48.192303	0.156342	0.390854	0.312683	0.234512	0.21497	0.21497	0.175884	0.234512	0.156342	0.21497	0.117256	0.136799	0.293141	0.195427	0.117256	0.136799	0.175884	0.156342	0	0.312683
AAGCTTTTTGGAGTGG	0.92574657	25.343019	8	Streptococcus	Streptococcus	0	0.322841	0.484262	0	0.403551	0.16142	0.16142	0.242131	0	25.343019	0.16142	0	0	0	0.242131	0	0	0	0	0	0	0.16142	0	0	0	0	0	0	0.16142	0.16142	0.322841	0	0	0	0	0	0	0	0	0	0	0	0	0
AAGGAACTAATCTGTT	0.801110725	47.46616	25	Vibrio	Vibrio	0.295036	0.798334	0.91982	0.538008	0.572718	47.46616	0.399167	0.277681	0.295036	0.329747	0.381812	0.347102	0.312392	0.156196	0.295036	0.173551	0.173551	0.225616	0.138841	0.364457	0	0.190906	0.260326	0.208261	0.121486	0.208261	0.329747	0.121486	0.104131	0	0	0.156196	0	0	0.138841	0.173551	0.277681	0.138841	0	0.208261	0	0	0	0
AAGGAACTTTACAACC	0.757427938	8.943089	3	Acinetobacter	Acinetobacter	0.339985	1.300813	1.005174	0.665188	0.960828	0.665188	0.473023	0.384331	0.236511	0.295639	0.399113	0.369549	0.295639	8.943089	0.369549	0.221729	0.295639	0.310421	0.14782	0.339985	0.14782	0.177384	0.251293	0.251293	0.236511	0.192166	0.162602	0.177384	0.118256	0.133038	0.236511	0.221729	0.177384	0.162602	0.118256	0.14782	0.221729	0.103474	0	0.206948	0	0.103474	0.14782	0.14782
AAGGAAGTGGCGGCCT	0.665967488	57.420033	74	Campylobacter	jejuni	0.367069	1.887782	1.363398	1.048768	1.206083	0.943891	0.576822	0.629261	0.419507	0.943891	0.681699	0.524384	0.629261	0.524384	0.629261	0.209754	0.419507	0.576822	0.262192	57.420033	0.31463	0	0.31463	0.31463	0.367069	0.367069	0.209754	0.104877	0.31463	0.209754	0.157315	0.157315	0.209754	0.104877	0.104877	0.209754	0.157315	0.262192	0.157315	0.157315	0.157315	0	0	0.157315
AAGGAAGTTTGTGCCT	0.917865918	82.502632	49	Pediococcus	Pediococcus	0	0.4563	0.33345	0.2457	0.3159	0	0.15795	0	0	0	0.1404	0.1053	0.15795	0	0.12285	0	0	0.1404	0	0	0.22815	0	0	0	0.15795	0	0	0	0	0.1053	0	0	0	0	0	0	0	0	82.502632	0	0	0	0	0
AAGGAATGTCCGAATC	0.85079929	78.641205	34	Xylella	Xylella	0	0.666075	0.932504	0.44405	0.399645	0.35524	0	0.133215	0.222025	0.17762	0.44405	0.222025	0.133215	0.133215	0.17762	0	0.35524	0.222025	0.17762	0.17762	0.310835	0	0	0	0.133215	0	0.222025	0	0	0	0	0	0	0.17762	0	0.133215	0	0	0	0	0	0.133215	0.17762	78.641205
AAGGACTATCAGGGCG	0.962129528	77.661911	72	Yersinia	Yersinia	0	0.384193	0.329308	0.219539	0.164654	0	77.661911	0	0.164654	0	0.109769	0.109769	0	0.164654	0	0	0	0	0	0	0	0	0	0	0	0	0	0	0	0	0	0.109769	0	0	0	0	0	0	0	0	0	0	0	0
AAGGACTCTCGCTCTC	0.739726027	16.09589	1	Escherichia	Escherichia	0	1.883562	0.941781	16.09589	0.941781	0.513699	0.513699	0.428082	0.256849	0.513699	0.770548	0.513699	0.256849	0.256849	0.513699	5.565069	0.428082	0.342466	0.171233	0.513699	0	0.342466	0.171233	0.171233	0.171233	0.171233	0.256849	0.342466	0	0	0	0	0	0.256849	0.256849	0.171233	0.171233	0.256849	0.342466	0	0.171233	0	0.256849	0
AAGGACTGACTCAGGA	0.649334648	15.118284	6	Escherichia	Escherichia	0.628388	1.971414	1.601774	15.118284	1.071957	0.874815	0.616067	0.64071	0.505175	0.505175	0.763923	0.591424	0.542139	0.45589	0.726959	2.328733	0.332676	0.36964	0.381962	0.320355	0.197141	0.18482	0.308034	0.308034	0.36964	0.246427	0.344998	0.258748	0.18482	0.18482	0.234105	0.221784	0.221784	0.234105	0.147856	0.160177	0.381962	0.160177	0.123213	0.209463	0	0.221784	0.110892	0.283391
AAGGAGAATCAATGCT	0.700158646	8.236382	3	Acinetobacter	Acinetobacter	0.50238	1.229508	1.507139	0.872554	1.097303	0.727129	0.568482	0.542041	0.423057	0.489159	0.687467	0.475939	0.5156	8.236382	0.634585	0.26441	0.317292	0.383395	0.25119	0.317292	0.211528	0.158646	0.277631	0.171867	0.158646	0.25119	0.396616	0.185087	0.211528	0.171867	0.158646	0.198308	0	0.237969	0.211528	0.198308	0.317292	0.145426	0.158646	0.158646	0	0.224749	0	0.145426
AAGGAGCCTGTAGCTA	0.560857909	53.547813	26	Rhodococcus	Rhodococcus	53.547813	1.930295	1.983914	1.322609	1.126005	1.215371	0.571939	0.679178	0.714924	0.768543	0.822163	0.80429	0.625558	0.536193	0.661305	0.357462	0.536193	0.464701	0.625558	0.428954	0.160858	0.375335	0.357462	0.411081	0.303843	0.357462	0.446828	0.339589	0.178731	0.250223	0.428954	0.321716	0.303843	0.28597	0.250223	0.28597	0.589812	0.160858	0.178731	0.28597	0	0.268097	0	0.321716
AAGGCATGAAGGATTG	0.86009539	9.411765	51	Mycolicibacterium	Mycolicibacterium	0.254372	1.558029	0.63593	0.349762	0.317965	0.476948	0.222576	0	0.349762	0.222576	0.317965	0	0.158983	0.127186	0.476948	0.158983	0	0.127186	0	0.127186	0	0	0.127186	0.127186	0.222576	0.127186	0	0	0	0	9.411765	0.127186	0	0	0	0.158983	0	0	0	0	0.127186	0	0	0.127186
AAGGCATGATGCCTGG	0.612670243	56.851013	34	Xylella	Xylella	0.536525	2.1461	1.671482	1.238135	1.506397	1.341312	0.722245	0.639703	0.536525	0.577796	0.515889	0.639703	0.433347	0.392076	0.453983	0.433347	0.309534	0.474618	0.350805	0.268262	0.226991	0.247627	0.226991	0.268262	0.536525	0.515889	0.206356	0.206356	0.144449	0.226991	0.247627	0.226991	0.247627	0.268262	0.268262	0.18572	0.412712	0.206356	0.18572	0.165085	0.144449	0.330169	0.206356	56.851013
AAGGCCCCAAGATCGT	0.616577389	7.217367	41	Serratia	Serratia	0.648435	2.255427	1.606992	1.099521	1.296871	1.184099	0.873978	0.648435	0.507471	0.761207	0.451085	0.3947	0.422893	0.7894	0.59205	0.422893	0.422893	0.620242	0.535664	0.422893	0.169157	0.3947	0.253736	0.451085	0.225543	0.225543	0.253736	0.281928	0.169157	0.140964	0.281928	0.422893	0.112771	0.281928	0.366507	0.281928	0.422893	0.112771	0.112771	0.281928	0	0.19735	0.140964	0.366507
AAGGCCGCGGGAGCCA	0.900063654	16.953108	4	Escherichia	Escherichia	0.212179	0.572884	0.339487	16.953108	0.318269	0.40314	0.169743	0.254615	0.148525	0.148525	0.233397	0	0	0	0.530448	5.431784	0	0.127307	0	0.127307	0.127307	0	0.148525	0	0	0	0	0.10609	0	0.10609	0	0.127307	0	0	0	0	0.10609	0	0	0.148525	0	0	0	0.10609
AAGGCCGGAGTGAACT	0.684266748	22.707157	8	Streptococcus	Streptococcus	0.412025	2.334809	1.449718	0.778269	1.098733	1.022432	0.747749	0.534106	0.534106	22.707157	0.625668	0.442545	0.366244	0.289944	0.412025	0.213643	0.228903	0.366244	0.244163	0.320464	0	0.167862	0.320464	0.274683	0.320464	0.259423	0.228903	0.183122	0.213643	0.137342	0.183122	0.183122	0.198382	0.228903	0.152602	0	0.259423	0	0.152602	0.198382	0.122081	0.274683	0.106821	0
AAGGCCGGTGTGCGTT	0.510778959	50.244324	45	Pelolinea	Pelolinea	0.51739	2.012073	2.299511	1.379707	1.437195	1.494682	1.322219	0.862317	0.804829	0.919805	0.747341	0.689853	0.689853	0.51739	0.948548	0.51739	0.51739	0.66111	50.244324	0.574878	0.287439	0	0.459902	0.344927	0.459902	0.51739	0.316183	0.373671	0	0.114976	0.431158	0.344927	0.201207	0.373671	0.344927	0.316183	0.402414	0.316183	0.201207	0.258695	0	0.344927	0.143719	0.344927
AAGGCCTCCAAAACCT	0.543400925	11.3127	0	Escherichia	Escherichia	0.569192	2.152259	2.152259	11.3127	1.583067	1.156172	0.889363	0.871576	0.604767	0.58698	0.836001	0.658129	0.373533	0.444682	0.800427	3.557453	0.604767	0.58698	0.213447	0.480256	0.373533	0.320171	0.58698	0.249022	0.498043	0.569192	0.444682	0.444682	0.284596	0.320171	0.266809	0.266809	0.249022	0.266809	0.266809	0.284596	0.337958	0.160085	0.231234	0.266809	0.19566	0.302383	0.249022	0.302383
AAGGCGAAACAGGTAT	0.515593151	48.827969	39	Pontibacter	Pontibacter	0.743987	2.272727	2.272727	1.324908	1.773339	1.3351	0.856095	0.805137	0.672646	0.856095	0.947819	0.907053	48.827969	0.479005	0.774562	0.407664	0.601305	0.499388	0.479005	0.489197	0.336323	0.285365	0.479005	0.417856	0.428047	0.448431	0.489197	0.428047	0.244598	0.326131	0.417856	0.295556	0.19364	0.224215	0.275173	0.305748	0.468814	0.25479	0.31594	0.264982	0.163066	0.295556	0.25479	0.305748
AAGGCGAAGGCCAACG	0.992695117	34.281685	15	Streptococcus	Streptococcus	0	0.909906	0	0	0	0	0	0	0	34.281685	0	0	0	0	0	0	0	0	0	0	0	0	0	0	0	0	0	0	0	0	0	0	0	0	0	0	0	0	0	0	0	0	0	0
AAGGCGAGACATCAAG	0.573397107	17.139278	10	Streptococcus	Streptococcus	0.70607	2.209316	1.890445	1.298258	1.286869	1.081881	0.808564	0.808564	0.569411	17.139278	0.89967	0.808564	0.603576	0.455529	0.592188	0.31887	0.1936	0.398588	0.375811	0.409976	0.261929	0.375811	0.341647	0.375811	0.364423	0.489694	0.501082	0.353035	0.1936	0.1936	0.478305	0.284706	0.227764	0.3872	0.284706	0.261929	0.409976	0.227764	0.113882	0.227764	0.12527	0.307482	0.159435	0.239153
AAGGCGTTCCTCGGAC	0.785584053	48.000488	13	Streptococcus	Streptococcus	0.267412	1.081804	0.935943	0.364653	0.680686	0.474049	0.425428	0.243102	0.376808	48.000488	0.401118	0.401118	0.303877	0.133706	0.303877	0.218792	0.230947	0.194482	0.182326	0.267412	0.182326	0.158016	0.170171	0.133706	0.194482	0.194482	0.206637	0.121551	0.133706	0.145861	0.145861	0.194482	0.121551	0.158016	0	0.170171	0.255257	0.109396	0.121551	0.109396	0.121551	0.133706	0	0.194482
AAGGCTATTGACAGTG	0.826611797	77.530869	19	Pseudomonas	Pseudomonas	0.274348	0.768176	0.658436	0.521262	77.530869	0.384088	0.329218	0.411523	0.411523	0.192044	0.219479	0.411523	0.356653	0.109739	0.356653	0.109739	0.109739	0.219479	0.301783	0.109739	0.109739	0.109739	0.137174	0	0	0.274348	0.192044	0.137174	0	0	0	0.109739	0.109739	0	0.109739	0	0.274348	0	0.137174	0	0	0	0	0.164609
AAGGCTGAATTACTCT	0.551886792	23.207546	89	Desulfobulbus	Desulfobulbus	0.754717	1.320755	2.075472	1.132076	1.698113	1.415094	0.566038	0.849057	1.226415	0.660377	0.849057	0.660377	0	0.849057	0.943396	0.377358	0.283019	0.377358	0.283019	0.188679	0.283019	0.283019	0.754717	0.660377	0.660377	0.283019	0.849057	0.377358	0.377358	0	0.377358	0.377358	0.283019	0.471698	0.660377	0.188679	0.283019	0.188679	0	0.471698	0.283019	0.188679	0	0.188679
AAGGCTGCCACGTTGC	0.54962845	45.355625	81	Yersinia	Yersinia	0.583864	2.494692	1.751592	1.194268	1.671975	1.141189	45.355625	0.769639	0.583864	0.663482	0.822718	0.690021	0.636943	0.636943	0.902335	0.318471	0.265393	0.37155	0.398089	0.477707	0.291932	0.212314	0.504246	0.398089	0.291932	0.291932	0.345011	0.318471	0.238854	0.318471	0.212314	0.185775	0.265393	0.398089	0.37155	0.318471	0.37155	0.238854	0.159236	0.159236	0.185775	0.318471	0.212314	0.265393
AAGGCTTTCGCCGCGA	0.692967976	28.326181	65	Staphylococcus	Staphylococcus	0.462199	1.617696	1.452625	0.957412	0.759327	0.957412	0.462199	0.660284	0.462199	0.759327	0.726312	0.561241	0.39617	0.39617	0.297128	0.264114	0	0.297128	0.297128	0.429185	0.132057	0.462199	0.363156	0	0.495213	0.429185	0.231099	0.231099	0.297128	0.297128	0.165071	0.264114	0	0.297128	0.132057	0	28.326181	0.297128	0.165071	0.297128	0	0.165071	0	0.264114
AAGGGAATGCAGCCAC	0.57757118	23.939569	65	Staphylococcus	Staphylococcus	0.61011	1.859384	1.394538	1.074956	1.220221	1.220221	0.755375	0.755375	0.726322	0.929692	0.784428	0.464846	0.697269	0.522952	0.726322	0.145264	0.319582	0.61011	0.261476	0.61011	0.290529	0.20337	0.290529	0.348635	0.348635	0.639163	0.435793	0.464846	0.174317	0.174317	0.319582	0.40674	0.232423	0.145264	0.261476	0.232423	23.939569	0.174317	0.232423	0.290529	0.174317	0.464846	0.319582	0.116212
AAGGGAGCTTAATACT	0.671476671	8.898508	50	Escherichia	Shigella	0.545134	1.811769	1.507135	8.898508	0.817701	0.913901	0.593234	0.753567	0.481	0.593234	0.641334	0.4329	0.4329	0.352734	0.416867	8.385442	0.416867	0.3367	0.2405	0.272567	0.256534	0.272567	0.2886	0.2886	0.2886	0.416867	0.256534	0.256534	0.1443	0.1924	0.208434	0.208434	0.128267	0.256534	0.224467	0	0.256534	0.112233	0.224467	0.112233	0.1924	0.224467	0.112233	0.176367
AAGGGCACAATCTTAC	0.658755038	28.1236	52	Mycolicibacterium	Mycolicibacterium	0.895656	9.852217	1.522615	1.343484	0.850873	1.343484	0.447828	0.447828	0.80609	0.582176	0.671742	0.582176	0.358262	0.582176	0.582176	0.537394	0.358262	0.358262	0.268697	0.31348	0.268697	0.223914	0.31348	0.403045	0.403045	0.716525	0.447828	0.403045	0	0.268697	28.1236	0.403045	0.179131	0.179131	0.179131	0.179131	0.492611	0.223914	0.179131	0.179131	0.223914	0.447828	0	0.134348
AAGGGCAGCTCACGTT	0.834449178	15.094339	1	Escherichia	Escherichia	0.243457	0.669507	0.669507	15.094339	0.42605	0.42605	0.182593	0.182593	0.486914	0.243457	0.791236	0.304321	0.243457	0.486914	0.730371	5.234327	0.304321	0	0	0.304321	0.121729	0.243457	0.121729	0.121729	0.121729	0.304321	0	0.121729	0	0.121729	0.182593	0.182593	0.182593	0	0.121729	0	0.121729	0	0.121729	0	0	0	0	0.121729
AAGGGCATCTAGACCG	0.817026925	18.543798	4	Escherichia	Escherichia	0.284414	0.948047	0.796359	18.543798	0.682594	0.549867	0.360258	0.303375	0.360258	0.20857	0.284414	0.341297	0.246492	0.284414	0.417141	5.176337	0.170648	0.284414	0.170648	0.170648	0	0.113766	0.151688	0.170648	0.170648	0.227531	0.227531	0.132727	0.20857	0	0.189609	0	0	0	0	0.170648	0.246492	0	0	0.113766	0	0	0	0.132727
AAGGGCGCACGGTAAC	0.520140351	13.178947	69	Pseudomonas	Pseudomonas	0.715789	2.329824	1.866667	1.375439	13.178947	1.51579	0.715789	0.842105	0.575439	0.701754	0.842105	0.77193	0.715789	1.108772	1.263158	0.435088	0.449123	0.505263	0.421053	0.491228	0.266667	0.294737	0.308772	0.449123	0.392982	0.575439	0.547368	0.491228	0.238596	0.210526	0.392982	0.308772	0.252632	0.435088	0.336842	0.350877	0.491228	0.280702	0.154386	0.350877	0.168421	0.238596	0.322807	0.210526
AAGGGCTGGGGTGACA	0.535658184	18.017593	10	Streptococcus	Streptococcus	0.691172	3.125982	2.199183	1.303801	1.665096	1.288093	1.146717	0.879673	0.675463	18.017593	0.754006	0.40842	0.644046	0.50267	0.675463	0.455545	0.628338	0.596921	0.392711	0.471254	0.235627	0.235627	0.50267	0.345586	0.329877	0.392711	0.345586	0.471254	0.157085	0.235627	0.157085	0.298461	0.314169	0.282752	0.377003	0.157085	0.61263	0.235627	0.251335	0.157085	0.267044	0.219918	0.298461	0.314169
AAGGGGGCGGCGCCTT	0.511383348	17.009974	37	Bacillus	Bacillus	0.75889	2.395924	2.157415	1.463573	1.669558	0.954033	1.170859	0.954033	0.791414	1.235906	0.964874	0.715525	0.596271	0.520382	0.769731	0.390286	0.542064	17.009974	0.444493	0.487858	0.314397	0.281873	0.368604	0.390286	0.390286	0.552905	0.487858	0.390286	0.205984	0.227667	0.325239	0.24935	0.238508	0.368604	0.24935	0.216826	0.455334	0.205984	0.216826	0.411969	0.195143	0.260191	0.260191	0.195143
AAGGGGGCTCGACTAT	0.6953125	19.21875	11	Klebsiella	Klebsiella	0.208333	1.354167	1.770833	1.302083	0.885417	0.572917	0.833333	0.260417	0.677083	0.677083	0.520833	0.364583	0.677083	0.364583	19.21875	0.416667	0.3125	0.416667	0.364583	0.260417	0.15625	0.208333	0.208333	0.104167	0.208333	0.416667	0.416667	0.15625	0.104167	0.364583	0.15625	0.3125	0.104167	0.15625	0	0.15625	0.364583	0	0.260417	0.15625	0	0.104167	0	0.104167
AAGGGGTTGTCACCAA	0.88687276	63.172043	48	Bacillus	Bacillus	0.134409	0.649642	0.604839	0.358423	0.425627	0.47043	0.112007	0.224014	0.179211	0.224014	0.31362	0.112007	0.268817	0	0.268817	0.134409	0	63.172043	0	0.15681	0	0	0.134409	0.134409	0.112007	0	0	0.134409	0	0	0	0	0.15681	0	0	0	0.224014	0	0	0	0	0	0	0
AAGGGTGGGAGATTAC	0.968239189	87.947449	42	Sanguibacter	Flavimobilis	0	0.134492	0.144838	0	0.124146	0	0	0	0.18622	0	0	0	0	0	0	0	0	0	0	0	0	0	0	0	0	0	0	0	0	0	0	0	0	87.947449	0	0	0	0	0	0	0	0	0	0
AAGGTAACAGGCAGTC	0.885421378	25.569122	12	Klebsiella	Klebsiella	0.211066	0.633198	0.648274	0.738731	0.361827	0.331675	0.301523	0.165837	0.150761	0.256294	0.180914	0	0.150761	0.135685	25.569122	0.105533	0.165837	0.135685	0.135685	0	0	0.105533	0.120609	0.135685	0.105533	0.120609	0.120609	0.105533	0	0	0.165837	0.120609	0	0	0	0	0	0	0	0	0	0.105533	0	0
AAGGTATGGTAACCGA	0.696866485	9.400545	3	Acinetobacter	Acinetobacter	0.357629	1.311308	1.192098	0.851499	0.851499	0.885559	0.630109	0.613079	0.561989	0.459809	0.579019	0.493869	0.340599	9.400545	0.493869	0.357629	0.357629	0.27248	0.323569	0.13624	0.23842	0.1703	0.23842	0.20436	0.22139	0.30654	0.357629	0.18733	0.20436	0.1703	0.323569	0.23842	0.10218	0.27248	0.22139	0.15327	0.22139	0.18733	0.11921	0.20436	0.22139	0.1703	0.11921	0.11921
AAGGTCACCCTGTTTG	0.556756757	54.018021	18	Mycoplasma	Mycoplasma	0.630631	1.945946	2	1.207207	1.495496	1.117117	0.612613	0.918919	0.540541	0.612613	0.648649	0.648649	0.558559	0.576577	0.720721	0.540541	0.396396	0.594595	0.378378	0.45045	0.234234	0.396396	0.45045	0.468468	0.396396	0.396396	0.486486	0.432432	0.288288	0.378378	0.288288	0.414414	0.234234	0.324324	0.324324	0.162162	0.558559	0.216216	0.198198	0.198198	54.018021	0.198198	0.162162	0.27027
AAGGTCCCATCTGCCC	0.791312342	64.996552	73	Yersinia	Yersinia	0.298782	0.965295	0.919329	0.735463	0.689497	0.574581	64.996552	0.505631	0.574581	0.321765	0.229832	0.275799	0.459664	0.114916	0.321765	0.183866	0.183866	0.298782	0.137899	0.206849	0.137899	0.183866	0.298782	0.229832	0.252815	0.252815	0.183866	0	0.114916	0.160883	0.206849	0.183866	0	0	0	0	0.206849	0	0	0	0	0.137899	0	0
AAGGTCCTGCTGCCCG	0.90691726	28.391903	61	Staphylococcus	Staphylococcus	0.211299	0.544929	0.378114	0.311388	0.278025	0.255783	0.133452	0.155694	0.177936	0.233541	0.166815	0.133452	0.100089	0.133452	0.144573	0	0	0.144573	0.100089	0.11121	0	0	0	0	0.122331	0	0	0	0	0	0	0	0	0	0	0	28.391903	0	0	0	0	0	0	0
AAGGTCGGGATCAAGC	0.737509321	44.295303	13	Streptococcus	Streptococcus	0.410142	1.491424	1.155854	0.708427	0.857569	0.410142	0.260999	0.559284	0.33557	44.295303	0.59657	0.559284	0.484713	0.298285	0.447427	0.298285	0.149142	0.186428	0.33557	0.410142	0.298285	0	0.223714	0.111857	0	0.33557	0.484713	0.260999	0.149142	0.260999	0.111857	0.186428	0.149142	0	0.260999	0.149142	0.149142	0.186428	0	0	0	0.111857	0.111857	0.149142
AAGGTGATCTGCAATT	0.954449895	88.6008	27	Porphyromonas	Porphyromonas	0	0.23359	0.140154	0	0	0.256949	0	0	0	0	0	0.116795	0	0	0	0	0	0	0	0	0	0	0	0	0	0	0	0	0	0	0	0	88.6008	0	0	0	0	0	0	0	0	0	0	0
AAGGTGCAAGACGAAA	0.982219497	73.75843	78	Brucella	Brucella	0	0.245248	0.183936	0.122624	0	0	0	0	0	0	0	0	0	0	0	0	0	0	0	0.122624	0	0	0	0	0	0	0	0	0	0	0	0	0	0	0	0	0	0	0	0	0	73.75843	0	0
AAGGTGGGACGCTGCC	0.625	33.354271	9	Salmonella	Salmonella	0.785176	1.350502	33.354271	1.224874	1.036432	0.84799	0.690955	0.628141	0.565327	0.722362	0.53392	0.596734	0.408291	0.251256	0.53392	0.31407	0.439698	0.471106	0.282663	0.376884	0.188442	0.251256	0.31407	0.188442	0.251256	0.408291	0.471106	0.188442	0.31407	0.157035	0.31407	0.188442	0	0.219849	0.219849	0.125628	0.439698	0.157035	0.157035	0.188442	0.125628	0.282663	0	0.251256
AAGGTTCGGCGAGTCT	0.583000798	21.368715	10	Streptococcus	Streptococcus	0.558659	2.374302	2.094972	1.077414	1.396648	1.077414	0.678372	0.778132	0.518755	21.368715	0.678372	0.558659	0.598563	0.458899	0.418994	0.399042	0.498803	0.558659	0.359138	0.438947	0.319234	0.37909	0.27933	0.339186	0.359138	0.339186	0.438947	0.339186	0.199521	0.199521	0.259378	0.259378	0.159617	0.199521	0.239425	0.219473	0.538707	0.219473	0.139665	0.219473	0.139665	0.199521	0.239425	0.27933
AAGTAACTATCGTGCG	0.656217189	50.187492	54	Microbacterium	Microbacterium	0.629969	1.934903	1.679916	0.884956	1.304935	1.049948	0.614969	0.854957	0.569972	0.629969	0.584971	0.494975	0.59997	0.449977	0.674966	0.344983	0.284986	0.419979	0.239988	0.419979	0.224989	0.269987	50.187492	0.19499	0.314984	0.419979	0.344983	0.359982	0.179991	0.179991	0.224989	0.329984	0.19499	0.179991	0.134993	0.134993	0.464977	0.134993	0.149993	0.209989	0.104995	0.149993	0.119994	0.104995
AAGTAAGTCCTCTCGT	0.839175485	68.882278	72	Yersinia	Yersinia	0.176367	0.936949	0.771605	0.661376	0.584215	0.473986	68.882278	0.286596	0.198413	0.209436	0.26455	0.275573	0.154321	0	0.341711	0.143298	0.154321	0.165344	0	0.154321	0.110229	0	0.165344	0	0.176367	0.110229	0	0	0	0.132275	0.132275	0.154321	0	0.110229	0.110229	0	0.220459	0	0	0	0	0.110229	0	0
AAGTACACTTCCAACG	0.687778038	62.502926	66	Mycobacterium	Mycobacterium	0.503395	62.502926	1.369703	0.831187	1.088738	0.796067	0.573636	0.503395	0.526809	0.398033	0.491688	0.608757	0.491688	0.245844	0.468274	0.234137	0.339499	0.339499	0.234137	0.362913	0.175603	0.199017	0.269258	0.22243	0.339499	0.37462	0.327792	0.280965	0.339499	0.128775	0.199017	0.304378	0.152189	0.175603	0.175603	0.140482	0.280965	0.105362	0.175603	0.163896	0.210723	0.18731	0.175603	0.152189
AAGTACCCAGTCATCT	0.658964143	60.318726	66	Mycobacterium	Mycobacterium	0.438247	60.318726	1.155378	0.756972	1.195219	0.876494	0.478088	0.677291	0.358566	0.517928	0.59761	0.557769	0.517928	0.478088	0.59761	0.199203	0.398406	0.159363	0.278884	0.358566	0.199203	0	0.239044	0.438247	0.398406	0.398406	0.438247	0.199203	0.119522	0.159363	0.278884	0.239044	0	0.159363	0.239044	0.239044	0.517928	0.199203	0.278884	0.159363	0	0.318725	0.159363	0.318725
AAGTACGACCTCATTA	0.784979744	37.457153	36	Fournierella	Fournierella	0.186974	0.716734	0.903708	0.342786	0.779059	0.872546	0.342786	0.436273	0.373948	0.405111	0.186974	0.342786	0.280461	0.155812	0.436273	0.186974	0.311624	0.218136	0	0.155812	0.218136	0.249299	0.218136	0.280461	0.186974	0.249299	0.218136	0	0.155812	0	0	0	0	0.124649	0	0	0.311624	0	0.218136	0.155812	0.124649	0.124649	37.457153	0
AAGTAGACGAAACTTT	0.843626407	8.974749	59	Pasteurella	Pasteurella	0.21296	0.775783	0.562823	0.410709	0.456343	0.608458	0.243383	0.167326	0.152114	0.273806	0.304229	0.182537	0.349863	0.182537	0.304229	0	0.182537	0.243383	0.136903	0.228172	0.182537	0	0	0.136903	0.121692	0.182537	0.258594	0.152114	0	0	0.10648	0.121692	0	0	0	0	0.243383	0	0	0.10648	0.121692	0.136903	0	0
AAGTAGTTTCTTGTCA	0.702342918	69.116081	43	Leptospira	Leptospira	0.452609	1.064963	1.277955	0.745474	1.144835	0.772098	0.559105	0.612354	0.292865	0.505857	0.638978	0.346113	0.638978	0.346113	0.559105	0.239617	0.13312	0.505857	0.239617	0.266241	0.159744	0.266241	0.212993	0.479233	0.346113	69.116081	0.159744	0.239617	0.212993	0.186368	0.186368	0.346113	0.186368	0.292865	0.212993	0.13312	0.292865	0.212993	0.239617	0.212993	0.106496	0.239617	0.212993	0.159744
AAGTATCCAAGCTGTT	0.562078922	11.74206	0	Escherichia	Escherichia	0.769971	2.11742	2.11742	11.74206	1.251203	1.05871	0.962464	0.577478	0.769971	0.577478	1.154957	0.769971	1.154957	0.384986	0.769971	5.004812	0.288739	0.673725	0.577478	0.384986	0.192493	0.288739	0.192493	0.481232	0.384986	0.288739	0	0	0.288739	0.192493	0.577478	0.288739	0.288739	0.192493	0	0.288739	0.962464	0	0.192493	0	0	0.384986	0.384986	0.481232
AAGTCACTTGGTATGT	0.608275862	23.103449	76	Enterococcus	Enterococcus	0.827586	1.517241	2.62069	0.965517	1.034483	0.62069	0.758621	0.827586	0.689655	0.62069	0.551724	0.62069	0.551724	0	0.896552	0.413793	0.689655	0.413793	0.275862	0.551724	0.344828	0.551724	0.482759	0.275862	0.62069	0.551724	0.275862	0.413793	0.206897	0.206897	0.344828	0.344828	0.275862	0.206897	0.137931	0	0.275862	0	0	23.103449	0.137931	0.137931	0.413793	0
AAGTCATGGACCACTT	0.980673661	89.453339	31	Burkholderia	Burkholderia	0	0.165654	0	0	0	0	0	0	0	0	0	89.453339	0	0.110436	0	0	0	0	0	0	0	0	0	0.110436	0	0	0	0	0	0	0	0	0	0	0	0	0	0.110436	0	0	0	0	0	0
AAGTCCTCGGTAACGG	0.57661072	52.85598	20	Mycobacterium	Mycobacterium	0.74445	52.85598	1.773146	1.326475	1.353546	1.218192	0.906876	1.055766	0.59556	0.798592	0.730915	0.609096	0.690309	0.527883	0.839199	0.433135	0.419599	0.378993	0.324851	0.378993	0.189496	0.284245	0.338387	0.324851	0.406064	0.284245	0.284245	0.230103	0.230103	0.284245	0.324851	0.351922	0.243638	0.284245	0.203032	0.189496	0.500812	0.189496	0.189496	0.162426	0.162426	0.189496	0.257174	0.392528
AAGTCGAATCAGAACG	0.970160116	91.048035	97	Pseudomonas	Pseudomonas	0.218341	0	0.218341	0	91.048035	0	0	0	0	0	0	0	0	0	0	0	0	0	0	0	0	0	0	0	0.14556	0	0	0	0	0	0	0	0	0	0	0	0	0	0.14556	0	0	0	0	0
AAGTCGAGTCTAACCA	0.632801976	39.66098	83	Acinetobacter	Acinetobacter	0.493938	2.099237	1.459362	1.077683	1.077683	1.066457	0.572519	0.662326	0.493938	0.550067	0.583745	0.505164	0.538841	39.66098	0.550067	0.437809	0.348002	0.370454	0.314324	0.336776	0.157162	0.303098	0.336776	0.235743	0.404131	0.303098	0.348002	0.235743	0.19084	0.19084	0.269421	0.303098	0.202066	0.224517	0.13471	0.202066	0.32555	0.235743	0.179614	0.157162	0.157162	0.348002	0.179614	0.213291
AAGTCGGAGGACATCC	0.527644102	24.5963	71	Chromobacterium	Chromobacterium	0.812747	2.235055	2.170891	1.101486	1.465084	1.40092	0.919688	0.695113	0.780665	0.802053	0.908994	0.802053	0.620255	0.673725	0.802053	0.363597	0.641643	0.577478	0.545396	0.417068	0.235269	0.288739	0.331515	0.310127	0.438456	0.384986	0.39568	0.342209	0.139023	0.224575	0.267351	0.384986	0.256657	0.288739	24.5963	0.181799	0.438456	0.310127	0.181799	0.213881	0.213881	0.288739	0.310127	0.267351
AAGTCGGTCAAGCGGT	0.986830154	40.917351	14	Enterococcus	Enterococcus	0	0	0	0	0	0	0	0	0	0	0	0	0	0	0	0	0	0	0	0	0	0	0	0	0	0	0	0	0	0	0	0	0	0	0	0	0	0	0	40.917351	0	0	0	0
AAGTCTGGGGCGTGTC	0.598657718	50.604027	74	Campylobacter	Campylobacter	0.765101	2.026846	1.704698	1.114094	1.342282	1.073826	0.711409	0.778524	0.577181	0.577181	0.657718	0.442953	0.42953	0.348993	0.604027	0.402685	0.536913	0.510067	0.187919	50.604027	0.308725	0.268456	0.308725	0.228188	0.456376	0.42953	0.389262	0.375839	0.201342	0.161074	0.281879	0.322148	0.214765	0.281879	0.161074	0.201342	0.416107	0.255034	0.134228	0.201342	0.201342	0.308725	0.255034	0.134228
AAGTCTTAGTTGTTAG	0.556832341	53.952652	18	Mycoplasma	Mycoplasma	0.62301	2.145923	1.938253	1.301398	1.592136	1.03835	0.83068	1.024505	0.664544	0.692233	0.733767	0.553787	0.692233	0.526097	0.789146	0.387651	0.429185	0.41534	0.221515	0.318427	0.359961	0.346117	0.443029	0.41534	0.359961	0.62301	0.41534	0.166136	0.20767	0.290738	0.193825	0.304583	0.193825	0.304583	0.166136	0.263049	0.429185	0.276893	0.193825	0.235359	53.952652	0.276893	0.249204	0.304583
AAGTCTTCGGAGTTTC	0.946334451	20.124582	21	Escherichia	Escherichia	0.111803	0.33541	0.399297	20.124582	0.271522	0.175691	0	0	0	0	0.127775	0	0	0.143747	0.527072	2.36384	0	0	0	0	0	0	0	0	0	0	0	0	0	0	0	0	0	0	0	0	0	0	0	0	0	0	0	0
AAGTGACCCCGTAGCG	0.847153465	73.855194	40	Micromonospora	Micromonospora	0.371287	0.804455	0.897277	0.587871	0.371287	0.49505	0.154703	73.855194	0.247525	0	0.371287	0.309406	0.216584	0.216584	0.278465	0	0.340347	0.123762	0	0.185644	0	0	0	0.123762	0.123762	0	0.185644	0.185644	0.154703	0	0.185644	0.154703	0	0.123762	0	0	0	0	0	0.123762	0	0	0	0.216584
AAGTGACTATTTAACC	0.876352727	47.840996	5	Salmonella	Salmonella	0.128576	0.460731	47.840996	0.460731	0.300011	0.353584	0.257152	0.150005	0.235723	0.203579	0.150005	0.32144	0	0.128576	0.257152	0.107147	0.182149	0.171435	0	0.16072	0.117861	0	0.128576	0.117861	0.128576	0.150005	0.107147	0	0	0.117861	0.139291	0	0	0	0	0	0	0	0	0	0	0	0	0
AAGTGCATCGCAGGTA	0.90705643	82.557014	19	Pseudomonas	Pseudomonas	0.139201	0.331941	0.396188	0.267695	82.557014	0.182032	0.160617	0.182032	0.182032	0.107078	0.139201	0.117786	0.182032	0.117786	0.107078	0	0	0	0	0.107078	0	0	0	0	0.149909	0.128493	0.107078	0	0	0.107078	0	0	0	0	0	0	0	0	0	0	0	0	0	0
AAGTGTCGCCCGCAAG	0.688005547	47.527157	92	Cronobacter	Cronobacter	0.519991	1.271088	1.698636	1.097758	1.028426	0.762653	0.508435	0.508435	0.415993	0.577767	0.49688	0.381327	0.427548	0.32355	0.67021	0.311994	0.277328	0.369771	0.277328	0.288884	0.161775	47.527157	0.32355	0.196441	0.369771	0.358216	0.219552	0.265773	0.254218	0.15022	0.265773	0.17333	0.184886	0.219552	0.184886	0.207996	0.265773	0.138664	0	0.196441	0.196441	0.231107	0.15022	0.161775
AAGTGTTACTCTTTTG	0.939076758	24.81213	61	Staphylococcus	Staphylococcus	0.147611	0.295223	0.17445	0.187869	0.268384	0.134192	0	0.120773	0.147611	0.107354	0.120773	0	0.120773	0	0	0	0	0	0	0	0	0	0	0	0	0	0	0	0	0	0	0	0	0	0	0	24.81213	0	0	0	0	0	0	0
AAGTTACTGTCTTTAT	0.789852465	5.457599	23	Pasteurella	Pasteurella	0.263884	1.079525	0.923594	0.707689	0.683699	0.611731	0.43181	0.455799	0.251889	0.479789	0.491784	0.299868	0.323858	0.251889	0.395826	0.191916	0.275879	0.335852	0.2279	0.20391	0	0.179921	0.299868	0.119947	0.119947	0.20391	0.239894	0.20391	0.119947	0.119947	0	0	0	0.167926	0	0	0.131942	0.131942	0	0.107952	0	0	0	0.119947
AAGTTAGCATCACACA	0.65367103	61.895275	26	Rhodococcus	Rhodococcus	61.895275	1.764371	1.42288	0.939101	1.138304	1.252134	0.682982	0.59761	0.483779	0.483779	0.654525	0.483779	0.398406	0.284576	0.455322	0.426864	0.284576	0.313034	0.227661	0.256118	0.284576	0.227661	0.199203	0.313034	0.313034	0.398406	0.227661	0.341491	0.256118	0.313034	0.227661	0.170746	0	0.142288	0.369949	0.142288	0.313034	0.170746	0.170746	0.284576	0	0.369949	0.170746	0
AAGTTCAATTTGCTGC	0.983786914	21.569195	17	Pseudomonas	Pseudomonas	0	0	0	0.115808	21.569195	0.231616	0	0	0	0	0	0	0	1.447597	0.89751	0	0	0	0	0	0	0	0	0	0	0	0	0	0	0	0	0	0	0	0	0	0	0	0	0	0	0	0	0
AAGTTCACAGAAACCT	0.841705913	50.117737	25	Vibrio	Vibrio	0.235479	0.837258	0.627944	0.379383	0.549451	50.117737	0.248561	0.353218	0.222397	0.274725	0.196232	0.313972	0.18315	0.130822	0.222397	0.143904	0.156986	0.156986	0	0.18315	0	0.170068	0.222397	0.18315	0.143904	0.130822	0.130822	0.143904	0.104657	0.117739	0.104657	0.104657	0	0	0	0	0.222397	0	0	0	0	0.143904	0	0.104657
AAGTTGAAGCATCTCG	0.931108952	28.66861	61	Staphylococcus	Staphylococcus	0.129576	0.345535	0.367131	0.215959	0.183565	0.259151	0.118778	0.151172	0.118778	0.194363	0.10798	0	0	0	0.151172	0	0	0	0	0	0	0	0	0.10798	0.10798	0	0	0	0	0	0	0	0	0	0	0	28.66861	0	0	0	0	0	0	0
AAGTTGATGTACCCCA	0.664556962	59.802765	66	Mycobacterium	Mycobacterium	0.441566	59.802765	1.574919	0.91257	1.133353	0.853694	0.51516	0.574036	0.544598	0.632911	0.544598	0.529879	0.574036	0.235502	0.456285	0.220783	0.426847	0.309096	0.323815	0.382691	0.220783	0.220783	0.279659	0.279659	0.367972	0.323815	0.220783	0.250221	0.235502	0.176626	0.279659	0.338534	0.176626	0.250221	0.250221	0.161908	0.279659	0.176626	0.13247	0.147189	0.220783	0.26494	0.191345	0.26494
AAGTTGCCACCACGCA	0.972232788	19.170788	4	Escherichia	Escherichia	0.114112	0	0.304298	19.170788	0	0	0.190186	0	0	0	0	0	0	0	0.41841	6.504374	0	0	0	0	0	0	0	0	0	0	0	0	0	0	0	0	0	0	0	0	0.114112	0	0	0	0	0	0	0
AAGTTGCCGCGGGGGC	0.520820613	48.662842	27	Porphyromonas	Porphyromonas	0.781536	2.295763	2.039321	1.46538	1.514226	1.269996	0.867017	0.781536	0.708267	0.610575	0.805959	0.464037	0.805959	0.512883	0.708267	0.451826	0.537306	0.549518	0.378557	0.634998	0.354134	0.427403	0.512883	0.280865	0.476249	0.500672	0.451826	0.305288	0.268653	0.232019	0.427403	0.427403	48.662842	0.341922	0.317499	0.134327	0.512883	0.280865	0.268653	0.268653	0.219807	0.24423	0.183173	0.354134
AAGTTGGGCTCTTAAG	0.788408037	24.806801	61	Staphylococcus	Staphylococcus	0.340031	0.880989	1.020093	0.540958	0.757342	0.633694	0.463679	0.324575	0.309119	0.370943	0.448223	0.340031	0.386399	0.324575	0.324575	0.247295	0.139104	0.216383	0.154559	0.231839	0.200927	0.108192	0.247295	0.185471	0.216383	0.262751	0.170015	0.154559	0.108192	0.108192	0.170015	0	0	0.123648	0.108192	0.185471	24.806801	0.123648	0	0	0.108192	0	0	0.139104
AAGTTTCTTAACGCTT	0.792546111	13.424605	53	Agrobacterium	Agrobacterium	0.3803	1.369081	0.855676	0.665526	0.608481	0.646511	0.456361	0.26621	0.285225	0.3803	0.399315	0.30424	0.22818	0.361285	0.30424	0.11409	0.19015	0	0	0.209165	0.133105	0.26621	0.171135	0.133105	0.285225	0.26621	0.22818	0.133105	0	0.19015	0.22818	0	0.133105	0.15212	0.15212	0.133105	0.209165	0.15212	0	0	0	0.133105	0.133105	0.133105
AAGTTTGTGTGACTCG	0.575302663	8.619855	50	Escherichia	Shigella	0.484262	1.646489	1.694915	8.619855	1.065375	1.065375	1.016949	0.677966	0.62954	0.387409	0.968523	0.62954	0.581114	0.338983	0.871671	6.924939	0.242131	0.435835	0.435835	0.435835	0.242131	0.290557	0.242131	0.387409	0.435835	0.677966	0.242131	0.193705	0	0.193705	0.338983	0.677966	0.338983	0.290557	0	0.242131	0.435835	0.242131	0.242131	0.193705	0.193705	0.242131	0.193705	0.484262
AAGTTTTCTTTGCGAG	0.898954704	27.743902	37	Bacillus	Bacillus	0.130662	0.446429	0.489983	0.315767	0.348432	0.195993	0.174216	0.239547	0.152439	0.969077	0.152439	0.141551	0	0.130662	0.174216	0	0	27.743902	0	0.119774	0	0	0	0	0	0	0	0	0	0	0.130662	0	0	0	0	0	0	0	0	0	0	0	0	0
AATAACAAAGGCCCTA	0.702656942	58.830421	62	Campylobacter	Campylobacter	0.403751	1.393592	1.289398	0.976817	0.911696	0.807502	0.547017	0.468872	0.573066	0.494921	0.364678	0.429799	0.481896	0.390727	0.442824	0.286533	0.351654	0.390727	0.260484	58.830421	0.221412	0.208388	0.273509	0.143266	0.208388	0.364678	0.234436	0.143266	0.234436	0.169315	0.195363	0.260484	0.195363	0.208388	0.117218	0.130242	0.299557	0.156291	0	0	0.130242	0.130242	0.208388	0.273509
AATAACGACGGCTAGA	0.876618705	50.719421	25	Vibrio	Vibrio	0.251799	0.503597	0.28777	0.251799	0.57554	50.719421	0.28777	0.143885	0.179856	0.28777	0	0.215827	0.179856	0.107914	0.179856	0	0.143885	0.179856	0.143885	0.143885	0	0.107914	0.107914	0.179856	0.251799	0.143885	0.143885	0.107914	0	0	0.215827	0.143885	0	0	0	0	0.251799	0.107914	0	0.107914	0	0	0	0
AATAACGGCATAGGTC	0.577888446	48.565735	94	Campylobacter	Campylobacter	0.557769	2.330677	1.713147	1.23506	1.25498	0.816733	0.677291	0.896414	0.697211	0.63745	0.756972	0.677291	0.498008	0.258964	0.577689	0.358566	0.398406	0.338645	0.378486	48.565735	0.398406	0.318725	0.298805	0.338645	0.577689	0.478088	0.438247	0.398406	0	0.199203	0.378486	0.418327	0.179283	0.318725	0.239044	0.179283	0.418327	0.119522	0.199203	0.219124	0.159363	0.338645	0.179283	0.199203
AATAACGTGGGTCATA	0.749558861	63.612301	62	Campylobacter	jejuni	0.289892	1.386438	1.046131	0.655407	0.718427	0.806655	0.466347	0.428535	0.403327	0.352912	0.567179	0.289892	0.378119	0.18906	0.352912	0.138644	0.176456	0.264684	0.25208	63.612301	0.138644	0.277288	0.25208	0.138644	0.18906	0.226872	0.214268	0.264684	0.176456	0.151248	0.25208	0.239476	0	0.12604	0.18906	0.151248	0.277288	0.100832	0	0.138644	0	0	0.12604	0.151248
AATAAGACATCCAAGA	0.581848135	37.007637	83	Acinetobacter	Acinetobacter	0.763816	2.531077	1.707354	1.198143	1.347911	1.30298	0.614048	0.718886	0.718886	0.644002	0.644002	0.644002	0.569118	37.007637	0.614048	0.37442	0.299536	0.569118	0.509211	0.46428	0.299536	0.344466	0.46428	0.284559	0.269582	0.46428	0.449304	0.314512	0.254605	0.209675	0.37442	0.314512	0.239629	0.254605	0.254605	0.284559	0.41935	0	0.179721	0.299536	0.149768	0.284559	0.284559	0.179721
AATAAGATTCTCTATA	0.630237826	52.434879	81	Yersinia	Yersinia	0.566251	1.98188	1.98188	1.189128	1.019253	1.132503	52.434879	0.339751	0.339751	0.622877	0.453001	0.622877	0.622877	0.226501	0.736127	0.396376	0.169875	0.226501	0.226501	0.339751	0.169875	0.11325	0.396376	0.566251	0.679502	0.339751	0.339751	0.226501	0.339751	0.283126	0.283126	0.283126	0.11325	0.169875	0.169875	0	0.453001	0	0	0.226501	0	0.169875	0.11325	0.11325
AATACACCGTACCACA	0.569706269	5.19509	55	Micromonospora	Allocatelliglobosispora	0.832968	1.950899	1.753617	1.227532	1.468654	1.09601	0.832968	5.19509	4.055239	0.548005	0.767207	0.832968	0.635686	0.635686	0.745287	0.438404	0.460324	0.613766	0.197282	0.482245	0.350723	0.175362	0.394564	0.372644	0.438404	0.372644	0.394564	0.263043	0.241122	0.350723	0.394564	0.350723	0.109601	0.372644	0.328803	0.328803	0.460324	0.197282	0.263043	0.131521	0.197282	0.197282	0.219202	0.131521
AATACAGAGATAGTGA	0.706244503	21.613895	8	Streptococcus	Streptococcus	0.351803	1.407212	1.605101	0.813544	1.121372	0.659631	0.769569	0.549692	0.505717	21.613895	0.483729	0.461741	0.351803	0.417766	0.461741	0.197889	0.219877	0.549692	0.461741	0.307828	0.241865	0.241865	0.241865	0.307828	0.263852	0.219877	0.373791	0.109938	0.153914	0.153914	0	0	0.153914	0.219877	0.153914	0	0.307828	0	0.175901	0.131926	0	0.131926	0.175901	0.131926
AATACCCTCACGATGT	0.707581699	24.967319	8	Streptococcus	Streptococcus	0.366013	2.130719	1.189542	0.862745	1.098039	0.797386	0.470588	0.522876	0.562091	24.967319	0.470588	0.679739	0.496732	0.300654	0.470588	0.27451	0.196078	0.352941	0.222222	0.352941	0.169935	0.183007	0.392157	0.183007	0.27451	0.287582	0.196078	0.261438	0.117647	0.235294	0.196078	0.20915	0.183007	0.117647	0.130719	0.117647	0.235294	0.143791	0.104575	0.130719	0	0.20915	0.156863	0
AATACCGCGGATTGCG	0.611250554	39.111176	13	Streptococcus	Streptococcus	0.472464	1.919386	1.535509	1.077809	1.314041	1.077809	0.826812	0.634874	0.708696	39.111176	0.605345	0.664403	0.575816	0.428171	0.546287	0.324819	0.354348	0.4577	0.413406	0.561051	0.206703	0.16241	0.29529	0.383877	0.428171	0.354348	0.280526	0.236232	0.177174	0.221468	0.265761	0.354348	0.250997	0.339584	0.147645	0.177174	0.339584	0.177174	0.16241	0.280526	0.132881	0.250997	0.177174	0.147645
AATACCTCACGGAATT	0.838631055	76.03331	57	Vibrio	Vibrio	0.274195	0.842896	0.6601	0.467147	0.578857	76.03331	0.39606	0.335127	0.203108	0.203108	0.26404	0.223418	0.243729	0.182797	0.304661	0.182797	0.304661	0.203108	0.162486	0.162486	0	0.121865	0.121865	0.111709	0.13202	0.13202	0.13202	0.152331	0	0.121865	0	0.13202	0	0.13202	0	0	0.152331	0	0	0	0	0.101554	0	0
AATACGGGTTTTTGCA	0.665980707	13.903538	0	Escherichia	Escherichia	0.450161	1.749196	1.63344	13.903538	1.003215	0.951768	0.540193	0.437299	0.643087	0.501608	0.501608	0.488746	0.37299	0.321543	0.617363	4.694534	0.270096	0.360129	0.282958	0.37299	0.231511	0.21865	0.244373	0.244373	0.424437	0.424437	0.308682	0.282958	0.270096	0.180064	0.282958	0.167203	0.154341	0.128617	0.205788	0.21865	0.334405	0.180064	0	0.21865	0.128617	0.128617	0.128617	0.128617
AATACGGTATCAAACA	0.544481982	45.833336	81	Yersinia	Yersinia	0.844595	1.745496	2.13964	1.52027	1.238739	1.576577	45.833336	0.731982	0.844595	0.900901	1.013513	0.563063	0.731982	0.281532	0.788288	0.281532	0.337838	0.731982	0.563063	0.281532	0.112613	0.394144	0.281532	0.394144	0.506757	0.281532	0.112613	0.337838	0.225225	0.337838	0.45045	0.337838	0.337838	0.506757	0.225225	0.225225	0.225225	0.225225	0	0.112613	0.281532	0.281532	0.281532	0.168919
AATACGTTAATCTGGA	0.924935289	89.301125	67	Mycoplasma	Mycoplasma	0	0.603969	0.345125	0	0.172563	0.258844	0.258844	0.345125	0	0	0.172563	0.172563	0.172563	0.172563	0	0	0	0	0.172563	0	0	0	0	0	0	0	0.258844	0	0	0	0	0	0	0	0	0	0.172563	0	0	0	89.301125	0	0	0
AATACTATTGTTTATC	0.741969458	66.614006	49	Pediococcus	Pediococcus	0.236967	0.895208	1.158504	0.789889	0.684571	0.789889	0.447604	0.394945	0.315956	0.342285	0.447604	0.500263	0.289626	0.421274	0.394945	0.105319	0.289626	0.131648	0.342285	0.394945	0.394945	0.157978	0.263296	0.131648	0.342285	0.421274	0.157978	0.105319	0	0.157978	0.315956	0.236967	0.157978	0	0.157978	0.236967	0.342285	0.105319	66.614006	0.157978	0	0.131648	0.157978	0.184308
AATACTATTTCACCAC	0.837253655	43.452003	2	Salmonella	Salmonella	0.190718	0.921806	43.452003	0.540369	0.603942	0.381437	0.222505	0.286078	0.286078	0.317864	0.190718	0.286078	0.286078	0	0.476796	0.127146	0	0	0.158932	0.127146	0.127146	0.222505	0	0.190718	0.222505	0.254291	0.254291	0.127146	0	0.222505	0	0.190718	0	0.127146	0	0	0.190718	0	0	0	0	0.190718	0	0
AATACTCCCGGAATGG	0.627154755	12.182839	0	Escherichia	Escherichia	0.40674	1.898121	1.568855	12.182839	0.968429	1.220221	0.503583	0.697269	0.503583	0.755375	0.716638	0.813481	0.445477	0.445477	0.852218	4.125508	0.40674	0.561689	0.251792	0.368003	0.290529	0.368003	0.329266	0.368003	0.426109	0.309897	0.290529	0.213054	0.13558	0.232423	0.290529	0.27116	0.13558	0.213054	0.213054	0.193686	0.329266	0.116212	0	0.232423	0.174317	0.174317	0.174317	0.193686
AATACTCCTACGTAAT	0.698211194	49.567226	48	Bacillus	Bacillus	0.577034	0.980958	0.980958	0.865551	1.154068	1.096365	0.519331	0.634737	0.634737	0.403924	0.461627	0.634737	0.230814	0.461627	0.577034	0.288517	0.461627	49.567226	0.17311	0.519331	0.17311	0.288517	0.288517	0.288517	0.461627	0.461627	0.230814	0	0.115407	0.17311	0.461627	0	0.115407	0	0.288517	0.17311	0.461627	0.115407	0	0.17311	0.115407	0.288517	0.17311	0.17311
AATACTCGTTGGCGCT	0.865740196	76.033447	57	Vibrio	Vibrio	0.294429	0.741962	0.553527	0.412201	0.329761	76.033447	0.259098	0.247321	0.129549	0.16488	0.211989	0.141326	0.176658	0.153103	0.16488	0.16488	0.105995	0.117772	0.141326	0.16488	0	0	0	0.105995	0.117772	0.129549	0.329761	0.188435	0	0	0	0	0	0.16488	0	0	0.105995	0	0	0	0	0.141326	0	0
AATACTCTGCGGCGGA	0.8	78.327568	43	Leptospira	Leptospira	0.17301	1.049596	0.911188	0.472895	0.657439	0.576701	0.265283	0.346021	0.311419	0.403691	0.369089	0.334487	0.334487	0.149942	0.265283	0.11534	0.161476	0.253749	0.138408	0.138408	0.207612	0.103806	0.242215	0.138408	0.161476	78.327568	0.103806	0.138408	0.149942	0	0.17301	0.126874	0	0	0.161476	0.126874	0.311419	0	0.126874	0.126874	0	0.126874	0	0
AATACTGCACAGTTCA	0.931324911	29.780802	37	Bacillus	Bacillus	0	0.399525	0.280747	0.140374	0.194363	0.237555	0.118778	0	0	0.820646	0.10798	0.140374	0.10798	0.10798	0	0	0	29.780802	0	0	0	0	0	0	0	0	0	0	0	0	0	0	0	0.118778	0	0	0	0	0	0	0	0	0	0
AATACTTGCCAAAACT	0.547680238	50.317867	20	Mycobacterium	Mycobacterium	0.716894	50.317867	1.853104	1.149736	1.514947	1.122684	0.784526	0.784526	0.716894	0.771	0.811579	0.838631	0.608684	0.541052	0.662789	0.405789	0.432842	0.541052	0.419316	0.514	0.202895	0.446368	0.36521	0.378737	0.446368	0.649263	0.459894	0.338158	0.297579	0.338158	0.311105	0.270526	0.189368	0.392263	0.175842	0.297579	0.311105	0.311105	0.243474	0.216421	0.202895	0.257	0.202895	0.189368
AATACTTTCTCCCTGG	0.696777906	60.606064	62	Campylobacter	Campylobacter	0.517837	1.572689	1.054852	0.88224	1.093211	0.901419	0.517837	0.67127	0.402762	0.383583	0.575374	0.460299	0.21097	0.249329	0.460299	0.21097	0.326045	0.287687	0.134254	60.606064	0.172612	0.306866	0.268508	0.191791	0.153433	0.517837	0.326045	0.134254	0.172612	0.153433	0.268508	0.287687	0.115075	0.115075	0.191791	0.172612	0.345224	0.249329	0.153433	0.153433	0	0.21097	0.153433	0.21097
AATAGAAAAGATCTAG	0.647664949	17.384079	16	Staphylococcus	Staphylococcus	0.448729	1.711817	1.495762	0.963936	1.213229	1.013794	0.448729	0.581685	0.565066	0.515207	0.614924	0.581685	0.598305	0.432109	0.515207	0.349011	0.332392	0.515207	0.365631	0.465348	0.182815	0.199435	0.199435	0.249294	0.365631	0.448729	0.332392	0.315772	0.282533	0.166196	0.249294	0.249294	0.216055	0.299152	0.265913	0.149576	17.384079	0.166196	0.232674	0.332392	0.216055	0.249294	0	0.132957
AATAGCGACTATCTGT	0.881549815	49.22509	5	Salmonella	Salmonella	0.110701	0.332103	49.22509	0.553506	0.553506	0.369004	0.332103	0.184502	0.405904	0.147601	0.221402	0.258303	0.258303	0.147601	0.221402	0.184502	0.147601	0.221402	0	0.110701	0	0.110701	0.184502	0	0	0.110701	0	0.110701	0	0.184502	0	0	0	0	0.147601	0	0.110701	0	0	0	0	0	0	0
AATAGCGCCGACGTGT	0.857518248	9.518248	41	Serratia	Serratia	0.20438	0.656934	0.554745	0.364964	0.423358	0.525547	0.291971	0.277372	0.131387	0.262774	0.189781	0.175182	0.248175	0.467153	0.277372	0.10219	0.160584	0.160584	0.175182	0	0.145985	0	0.131387	0.116788	0.160584	0.248175	0.175182	0	0.131387	0.10219	0.116788	0.116788	0.131387	0	0.131387	0	0.175182	0	0	0	0	0	0	0
AATAGGAACCACGCGA	0.708680462	20.585863	11	Klebsiella	Klebsiella	0.456866	1.424348	1.451223	1.101854	1.236227	0.833109	0.53749	0.349368	0.429992	0.483741	0.429992	0.349368	0.510615	0.429992	20.585863	0.161247	0.268745	0.268745	0.24187	0.268745	0.214996	0.188121	0.268745	0.161247	0.376243	0.349368	0.134372	0.161247	0.134372	0	0.134372	0.268745	0	0.214996	0.134372	0.134372	0.188121	0	0.161247	0.161247	0	0.161247	0	0.268745
AATAGGCAGCGTAAGA	0.674324779	31.670963	36	Fournierella	Fournierella	0.571557	1.557772	1.400874	0.874145	1.019836	0.896559	0.638799	0.605178	0.358624	0.526729	0.526729	0.425866	0.493108	0.369831	0.515522	0.280175	0.280175	0.392245	0.325003	0.280175	0.246554	0.381038	0.268968	0.246554	0.347417	0.459487	0.291382	0.190519	0.190519	0.246554	0.302589	0.403452	0.179312	0.201726	0.235347	0.168105	0.414659	0.201726	0.11207	0.145691	0.22414	0.134484	31.670963	0.190519
AATAGGGAAGTCAAGC	0.90171417	18.744295	21	Escherichia	Escherichia	0.10143	0.578152	0.466579	18.744295	0.304291	0.243432	0.152145	0.142002	0.162288	0.162288	0.253575	0.131859	0.131859	0	0.659296	2.880617	0	0	0	0	0	0	0.142002	0	0	0	0.121716	0	0	0	0	0	0	0	0	0	0.213003	0	0	0.111573	0	0	0	0.111573
AATAGGTCATCTCAGG	0.800637959	72.089317	24	Mycobacterium	Mycobacterium	0.451887	72.089317	0.82403	0.425306	0.770867	0.425306	0.265816	0.372142	0.186071	0.398724	0.318979	0.345561	0.186071	0.212653	0.15949	0.239234	0.265816	0.318979	0.265816	0.15949	0.132908	0.186071	0.15949	0.186071	0.239234	0.15949	0.15949	0.186071	0.106326	0.132908	0.106326	0.239234	0	0.106326	0	0.15949	0.15949	0	0.132908	0.186071	0	0.239234	0	0
AATAGTACACGAGACG	0.767480888	46.429237	25	Vibrio	Vibrio	0.279694	1.025545	1.044192	0.596681	0.708559	46.429237	0.335633	0.316987	0.372926	0.335633	0.29834	0.335633	0.335633	0.111878	0.391572	0.316987	0.242402	0.261048	0.111878	0.261048	0.130524	0.111878	0.205109	0.130524	0.205109	0.186463	0.167817	0.167817	0.279694	0.167817	0.130524	0.205109	0.130524	0.186463	0	0	0.186463	0.205109	0.111878	0.167817	0.130524	0.167817	0	0.130524
AATAGTAGGTGTACAT	0.843601896	66.371315	86	Mycobacteroides	Mycobacteroides	0.236967	0.927261	0.504842	0.412116	0.494539	0.515145	0.298784	0.278178	0.175149	0.339996	0.401813	0.288481	0.257573	0.123635	0.31939	0.133938	0.164846	0.144241	0.164846	0.144241	0	0	0.154544	0.103029	66.371315	0.103029	0.195755	0	0.123635	0	0.123635	0.195755	0	0.133938	0	0.103029	0.195755	0	0	0	0	0.113332	0	0.123635
AATAGTGATTGGCACC	0.743773063	19.303505	7	Staphylococcus	Staphylococcus	0.299816	1.199262	1.060886	0.622694	0.876384	0.691882	0.622694	0.392066	0.461255	0.392066	0.369004	0.484317	0.415129	0.25369	0.50738	0.161439	0.322878	0.392066	0.322878	0.322878	0.230627	0.161439	0.299816	0.138376	0.138376	0.184502	0.230627	0.161439	0	0.230627	0.230627	0	0.115314	0	0.184502	0.115314	19.303505	0	0	0	0	0.161439	0	0
AATAGTGTAGAGATAC	0.565444325	27.127945	36	Fournierella	Fournierella	0.602248	2.074411	2.168094	1.13758	1.284797	0.950214	0.936831	0.695931	0.709315	0.669165	0.749465	0.695931	0.629015	0.455032	0.615632	0.321199	0.334582	0.535332	0.468415	0.455032	0.374732	0.294433	0.361349	0.347966	0.388116	0.508565	0.374732	0.334582	0.347966	0.254283	0.374732	0.240899	0.173983	0.281049	0.334582	0.321199	0.441649	0.173983	0.227516	0.254283	0.147216	0.227516	27.127945	0.334582
AATAGTTCAGATAATG	0.928263989	49.043522	5	Salmonella	Salmonella	0.167384	0.263032	49.043522	0.502152	0.191296	0.191296	0.11956	0.191296	0.167384	0.11956	0.143472	0.143472	0.11956	0	0.263032	0.143472	0.167384	0	0	0	0	0	0	0	0.11956	0	0.167384	0	0	0	0	0	0	0.11956	0	0	0	0	0	0	0	0	0	0
AATATAGGAGTGTAGA	0.742687747	44.70356	83	Acinetobacter	Acinetobacter	0.256917	1.067194	1.422925	0.83004	0.909091	0.592885	0.474308	0.55336	0.237154	0.474308	0.454545	0.474308	0.27668	44.70356	0.454545	0.316206	0.256917	0.296443	0.197628	0.237154	0.158103	0.13834	0.27668	0.237154	0.355731	0.237154	0.197628	0.118577	0.197628	0	0.177866	0.197628	0.158103	0	0.177866	0.158103	0.296443	0	0.158103	0	0.13834	0.118577	0	0.158103
AATATGACTGGCAAGG	0.703413284	28.782288	65	Staphylococcus	Staphylococcus	0.299816	1.476015	1.52214	0.784133	1.176199	0.830258	0.369004	0.484317	0.553506	0.50738	0.484317	0.415129	0.461255	0.415129	0.599631	0.184502	0.299816	0.438192	0.207565	0.184502	0.138376	0.138376	0.438192	0.299816	0.369004	0.345941	0.276753	0.184502	0.161439	0.138376	0.115314	0.25369	0.138376	0.230627	0.161439	0.230627	28.782288	0.184502	0.161439	0.115314	0.207565	0.184502	0.184502	0.230627
AATATGCACGAGCCAA	0.760249554	13.99287	1	Escherichia	Escherichia	0.178253	1.247772	1.336898	13.99287	0.445633	0.356506	0.534759	0.445633	0	0.445633	0.26738	0.623886	0.26738	0.356506	0.356506	4.010695	0	0.178253	0	0.178253	0	0.26738	0	0.26738	0.713012	0.178253	0.26738	0.26738	0.26738	0.356506	0	0.356506	0	0	0.26738	0	0.356506	0.178253	0	0	0.178253	0	0	0
AATATGGGGGTGGTTC	0.761722488	70.215309	85	Mobiluncus	Mobiluncus	0.287081	1.291866	0.861244	0.885167	0.550239	0.645933	0.430622	0.263158	0.478469	0.430622	0.454545	0.334928	0.382775	0.239234	0.526316	0.143541	0.215311	0.430622	0.239234	0.454545	0.119617	0.143541	0.215311	0.119617	0.239234	0.239234	0.191388	0.143541	0.191388	0	0.191388	0.215311	0	0	0.263158	0	0.406699	70.215309	0	0	0.239234	0.287081	0.119617	0.143541
AATATTGCCCAGTGCT	0.937921727	52.451641	70	Salmonella	Salmonella	0	0.494827	52.451641	0.269906	0	0.134953	0	0.134953	0	0	0.134953	0	0	0	0.134953	0	0	0	0	0.134953	0	0	0.224921	0	0	0	0	0	0	0	0	0	0	0	0	0	0	0	0	0	0	0	0	0
AATATTGGACTCTTGG	0.762883734	71.13488	88	Helicobacter	Helicobacter	0.402834	1.069593	1.18072	0.611196	0.777886	0.736213	0.361161	0.34727	0.472288	0.33338	0.486179	0.375052	0.388943	0.263926	0.33338	0.16669	0.250035	0.250035	0.138908	0.361161	0.16669	0.180581	0.263926	0.152799	0.222253	0.236144	0.222253	0.138908	0.138908	0.138908	0.208362	71.13488	0	0.138908	0.152799	0.111127	0.277816	0.16669	0	0	0	0.152799	0.138908	0.152799
AATCAAAATTCAAGAT	0.664558074	61.922337	39	Pontibacter	Pontibacter	0.562291	1.563873	1.300299	0.913723	1.370585	0.87858	0.632578	0.650149	0.369004	0.54472	0.615006	0.33386	61.922337	0.43929	0.474433	0.474433	0.210859	0.492005	0.298717	0.404147	0.193288	0.263574	0.369004	0.281146	0.33386	0.369004	0.421719	0.316289	0.263574	0.246002	0.281146	0.210859	0.228431	0.263574	0.193288	0.123001	0.158144	0.158144	0	0.140573	0.158144	0.175716	0.228431	0.158144
AATCAACTTGAAAAAC	0.661069318	14.830737	16	Staphylococcus	Staphylococcus	0.523912	1.813541	1.423966	0.967222	1.343364	0.765717	0.73885	0.711983	0.604514	0.604514	0.73885	0.644815	0.497045	0.335841	0.456744	0.201505	0.29554	0.416443	0.416443	0.416443	0.29554	0.268673	0.241805	0.349275	0.322407	0.335841	0.349275	0.29554	0.174637	0.255239	0.214938	0.228372	0.174637	0.214938	0.174637	0	14.830737	0.201505	0.14777	0.174637	0.174637	0.188071	0.188071	0.282106
AATCAATACGACGCAT	0.707880176	58.939137	73	Yersinia	Yersinia	0.400687	1.488266	1.488266	0.839534	1.068498	0.705972	58.939137	0.419767	0.419767	0.515169	0.515169	0.362526	0.496089	0.286205	0.57241	0.228964	0.286205	0.362526	0.248044	0.381607	0.133562	0.190803	0.228964	0.267125	0.209884	0.286205	0.324366	0.171723	0.209884	0	0.286205	0.305285	0.133562	0.152643	0.152643	0.171723	0.286205	0.133562	0	0.286205	0	0.171723	0	0.114482
AATCACAACCCTGTGC	0.563252667	51.703178	20	Mycobacterium	Mycobacterium	0.665214	51.703178	1.88095	1.364836	1.490997	1.227205	0.87166	0.814314	0.389953	0.676683	0.894598	0.711091	0.458768	0.481707	0.665214	0.389953	0.57346	0.470237	0.275261	0.596399	0.240853	0.321138	0.378484	0.332607	0.298199	0.424361	0.332607	0.321138	0.263792	0.252322	0.389953	0.252322	0.160569	0.321138	0.298199	0.1491	0.412891	0.183507	0.229384	0.321138	0.160569	0.252322	0.114692	0.206446
AATCACAATTAGTAGA	0.80798005	15.116969	1	Escherichia	Escherichia	0.344377	0.81938	0.855005	15.116969	0.617504	0.475003	0.332502	0.344377	0.190001	0.380002	0.356252	0.190001	0.178126	0.178126	0.629379	5.130032	0.201876	0.178126	0.201876	0.118751	0.118751	0.142501	0	0.166251	0.166251	0.201876	0.249377	0.201876	0.154376	0.118751	0.201876	0.166251	0.118751	0	0.142501	0	0.213751	0.106876	0	0.154376	0.118751	0.154376	0	0
AATCACGGCATTTAAA	0.946210269	76.772621	72	Yersinia	Yersinia	0	0.244499	0.325998	0.285249	0	0	76.772621	0	0	0.122249	0	0.122249	0	0	0	0	0	0	0	0	0	0	0	0	0.122249	0	0	0	0	0	0	0	0	0	0	0	0	0	0	0	0	0	0	0
AATCACTAAATTTACC	0.888233124	61.637772	32	Lysinibacillus	Lysinibacillus	0.129104	0.516415	0.534858	0.295094	0.295094	0.331981	0.258207	0.239764	0.221321	0.202877	0.239764	0.202877	0	0.129104	0.11066	0	0	0.590188	0.11066	0.129104	0	0	0	61.637772	0	0.184434	0.184434	0	0	0.129104	0	0	0	0	0	0	0.129104	0	0	0.129104	0	0	0	0
AATCACTTCATGTCGG	0.703255814	12.387597	0	Escherichia	Escherichia	0.387597	1.596899	1.209302	12.387597	0.992248	0.682171	0.527132	0.496124	0.310078	0.55814	0.48062	0.620155	0.465116	0.27907	0.713178	4.713179	0.217054	0.341085	0.263566	0.310078	0.20155	0.20155	0.217054	0.20155	0.341085	0.263566	0.310078	0.263566	0.20155	0.248062	0.186047	0.27907	0.124031	0.186047	0.217054	0.155039	0.372093	0.124031	0.124031	0.139535	0.155039	0.186047	0	0
AATCAGCTGCGCCTCT	0.727100089	9.874888	3	Acinetobacter	Acinetobacter	0.446828	1.46336	1.117069	0.871314	0.960679	0.748436	0.49151	0.469169	0.435657	0.234584	0.424486	0.48034	0.48034	9.874888	0.536193	0.189902	0.301609	0.212243	0.312779	0.279267	0.223414	0.145219	0.223414	0.201072	0.16756	0.335121	0.223414	0.15639	0.201072	0.16756	0.145219	0.234584	0	0.178731	0.178731	0.145219	0.234584	0.100536	0.122878	0.111707	0.111707	0.15639	0.145219	0.145219
AATCAGGGCCGTGGAA	0.639582388	16.250566	69	Pseudomonas	Pseudomonas	0.544712	1.747617	1.270994	1.316387	16.250566	1.225601	0.771675	0.363141	0.658193	0.748979	0.385837	0.658193	0.385837	1.066727	0.975942	0.363141	0.340445	0.476623	0.226963	0.226963	0.204267	0.340445	0.24966	0.24966	0.340445	0.317749	0.295052	0.204267	0.226963	0.295052	0.363141	0.181571	0.113482	0.136178	0.158874	0.204267	0.24966	0.158874	0	0.204267	0.181571	0.204267	0.158874	0.204267
AATCCATGACTCCGGA	0.722445337	58.456047	62	Campylobacter	Campylobacter	0.223115	1.874163	0.892459	0.713967	0.803213	1.294065	0.401606	0.446229	0.312361	0.535475	0.446229	0.312361	0.490852	0.312361	0.356983	0	0.356983	0.446229	0	58.456047	0.223115	0.267738	0.312361	0	0.267738	0.312361	0.178492	0	0.133869	0.133869	0.223115	0	0	0	0.223115	0.223115	0.401606	0.178492	0	0.223115	0.178492	0.223115	0	0.133869
AATCCCGCGTCGGGCG	0.539393939	16.098484	11	Klebsiella	Klebsiella	0.568182	1.969697	1.818182	1.174242	1.931818	1.401515	1.060606	1.022727	0.30303	0.606061	0.833333	0.719697	0.719697	0.530303	16.098484	0.568182	0.492424	0.530303	0.378788	0.30303	0.30303	0.340909	0.416667	0.454545	0.265152	0.30303	0.568182	0.227273	0.30303	0.151515	0.416667	0.30303	0.265152	0.189394	0.530303	0.416667	0.681818	0.30303	0	0.30303	0.265152	0.340909	0.113636	0.113636
AATCCCTCAATAGTTC	0.630563003	13.270778	6	Escherichia	Escherichia	0.616622	1.983914	1.501341	13.270778	1.52815	1.179625	0.455764	0.831099	0.482574	0.536193	0.616622	0.616622	0.643432	0.268097	0.697051	2.546917	0.402145	0.509383	0.402145	0.134048	0.241287	0.214477	0.214477	0.321716	0.348525	0.268097	0.321716	0.268097	0.160858	0.134048	0.214477	0.321716	0	0.187668	0.241287	0.268097	0.428954	0.214477	0.241287	0.294906	0.134048	0	0.160858	0.134048
AATCCGTAAATACAGC	0.718337218	70.448074	45	Pelolinea	Pelolinea	0.4144	1.385651	1.256151	0.738151	0.867651	0.777001	0.45325	0.50505	0.37555	0.45325	0.40145	0.4144	0.3626	0.2849	0.3626	0.2331	0.3108	0.3367	70.448074	0.3367	0.1813	0.1813	0.14245	0.24605	0.3885	0.32375	0.3367	0.29785	0.11655	0.2072	0.2331	0.2072	0.14245	0.2072	0.14245	0	0.11655	0.1295	0.14245	0.2072	0.11655	0.19425	0.14245	0.2072
AATCCGTAGTTAGGGC	0.940535804	68.227341	48	Bacillus	Bacillus	0.2003	0.363045	0.237857	0.150225	0.150225	0.162744	0.125188	0	0.10015	0	0.125188	0	0.137707	0	0	0	0	68.227341	0	0	0	0	0	0	0	0	0	0	0	0	0	0	0	0	0	0	0	0	0	0	0	0	0	0
AATCCTACAGGGGCAG	0.583800623	54.454826	35	Gilliamella	Gilliamella	0.498442	1.931464	1.495327	1.121495	1.370716	0.996885	0.623053	0.747664	0.809969	1.05919	0.934579	0.872274	0.996885	0.560748	0.498442	0.249221	0.373832	0.249221	0.124611	0.436137	0.498442	0.373832	0.249221	0.249221	0.373832	0.249221	0.186916	0.498442	0.124611	54.454826	0.498442	0.311526	0.311526	0.249221	0.124611	0.249221	0.498442	0.249221	0.249221	0.249221	0.186916	0.436137	0.311526	0
AATCCTATACCGCCAC	0.858618464	59.715946	48	Bacillus	Bacillus	0.129116	0.516462	0.516462	0.258231	0.516462	0.322789	0.129116	0.258231	0	0.193673	0	0.129116	0.387347	0	0.387347	0.129116	0.322789	59.715946	0.129116	0.193673	0.193673	0	0.193673	0.193673	0	0.322789	0	0.193673	0	0	0	0	0	0	0.129116	0	0.193673	0	0	0	0.129116	0	0.129116	0.129116
AATCCTCATGTGAGAG	0.590697072	12.788287	6	Escherichia	Escherichia	0.570096	2.124903	1.697331	12.788287	1.230889	1.049495	0.777403	0.79036	0.570096	0.777403	0.699663	0.764447	0.466442	0.440529	1.101322	2.358124	0.479399	0.518269	0.362788	0.349832	0.246178	0.362788	0.259135	0.285048	0.492356	0.362788	0.336875	0.259135	0.181394	0.168437	0.427572	0.233221	0.220264	0.233221	0.168437	0.207308	0.427572	0.220264	0.116611	0.142524	0.181394	0.129567	0.233221	0.155481
AATCCTCCCGCCTGGG	0.521329194	17.764748	37	Bacillus	Bacillus	0.83937	2.115672	1.954697	1.460274	1.552259	1.333793	0.712889	0.850868	0.793377	1.149822	0.988847	0.689893	0.574911	0.494423	0.701391	0.390939	0.413936	17.764748	0.436932	0.459929	0.218466	0.390939	0.298954	0.482925	0.356445	0.367943	0.551914	0.344947	0.275957	0.183971	0.390939	0.344947	0.19547	0.206968	0.218466	0.241463	0.597907	0.19547	0.172473	0.264459	0.218466	0.32195	0.241463	0.425434
AATCCTGCGTGTTTGA	0.963064493	42.158421	38	Friedmanniella	Microlunatus	0.461694	0.533834	0.173135	0	0.115423	0.115423	0.158707	0.245275	1.486077	0.100996	0	0	0.100996	0	0	0	0	0	0	0	0	0	0.605973	0	0	0	0	0	0.115423	0	0.259703	0	0	0	0	42.158421	0	0	0	0	0	0	0	0
AATCGAACCACGTGCG	0.944399019	16.312347	53	Agrobacterium	Agrobacterium	0.163532	0.286182	0.204415	0.122649	0.204415	0	0	0.122649	0	0	0	0	0	0	0.204415	0	0	0	0	0.122649	0	0	0	0	0.122649	0	0	0	0	0	0	0.122649	0	0	0	0	0	0	0	0	0	0.122649	0	0
AATCGAAGGCACTCGC	0.945566062	83.593155	77	Mycobacterium	Mycobacterium	0.102223	83.593155	0.102223	0.178891	0.178891	0.127779	0	0.204447	0.102223	0	0	0	0	0	0.153335	0	0	0.102223	0	0	0	0	0	0	0	0	0	0	0	0	0	0	0	0	0	0	0.102223	0.102223	0	0	0	0	0	0
AATCGCAGCCCGTAGC	0.601725377	41.33717	32	Lysinibacillus	Lysinibacillus	0.647017	1.797268	1.94105	1.294033	1.437814	1.222142	0.503235	0.790798	0.359454	0.718907	0.143781	0.718907	0.718907	0.287563	0.647017	0.503235	0.215672	0.575126	0.143781	0.431344	0.143781	0.431344	0.215672	41.33717	0.575126	0.503235	0.431344	0.215672	0.215672	0	0.359454	0.215672	0.215672	0.287563	0.215672	0.287563	0.575126	0.287563	0.143781	0.359454	0.215672	0.143781	0.143781	0
AATCGGAGTCGCGTAC	0.552410223	46.457458	94	Campylobacter	Campylobacter	0.533808	2.313167	2.021999	1.2132	1.569071	1.310256	0.97056	0.711744	0.679392	0.8088	0.857328	0.744096	0.501456	0.501456	0.469104	0.258816	0.469104	0.630864	0.4044	46.457458	0.32352	0.307344	0.291168	0.339696	0.339696	0.4044	0.372048	0.258816	0.194112	0.307344	0.372048	0.388224	0.24264	0.226464	0.24264	0.274992	0.420576	0.24264	0.226464	0.274992	0.16176	0.194112	0.291168	0.258816
AATCGGCTACCCTCTG	0.545936396	46.874149	94	Campylobacter	Campylobacter	0.665942	2.188095	1.617287	1.209568	1.494972	1.304702	0.84262	0.761076	0.788258	0.665942	0.788258	0.611579	0.570807	0.475673	0.475673	0.312585	0.475673	0.543626	0.448491	46.874149	0.475673	0.258222	0.380538	0.353357	0.434901	0.543626	0.42131	0.326176	0.21745	0.271813	0.326176	0.326176	0.20386	0.258222	0.20386	0.122316	0.448491	0.271813	0.258222	0.258222	0.244632	0.298994	0.244632	0.244632
AATCGGTGTAGTACTC	0.931699569	16.904922	53	Agrobacterium	Agrobacterium	0.113456	0.294985	0.453823	0.226912	0.272294	0	0.113456	0.136147	0	0.113456	0	0.158838	0.136147	0	0	0	0.158838	0.113456	0.113456	0	0	0	0	0	0.113456	0	0	0	0	0	0	0	0	0	0	0	0	0	0	0	0	0	0	0
AATCGTAAGGGGGGAC	0.731323132	62.511253	62	Campylobacter	jejuni	0.337534	1.30513	0.922592	0.720072	0.877588	0.855086	0.562556	0.405041	0.135013	0.472547	0.585059	0.562556	0.450045	0.360036	0.652565	0.337534	0.337534	0.292529	0.292529	62.511253	0.180018	0.225023	0.157516	0.112511	0.225023	0.247525	0.270027	0.180018	0.157516	0.180018	0	0.20252	0.135013	0.180018	0.157516	0.112511	0.270027	0.20252	0	0.20252	0.135013	0.180018	0.180018	0.270027
AATCGTGAACTAAAAT	0.911002786	84.094711	27	Porphyromonas	Porphyromonas	0	0.571031	0.445682	0.250696	0.376045	0.292479	0.222841	0.111421	0	0.167131	0.153203	0.125348	0.111421	0	0	0	0	0	0	0.125348	0.125348	0	0	0	0	0	0	0	0	0	0	0	84.094711	0	0	0	0	0	0	0	0	0	0	0
AATCTAAGGTCGCCAA	0.597573729	13.585024	6	Escherichia	Escherichia	0.575193	2.039322	1.830161	13.585024	1.443213	1.077181	0.70069	0.679774	0.784355	0.794813	0.637942	0.617026	0.585652	0.282368	0.983058	1.955658	0.470613	0.418323	0.250994	0.366032	0.240535	0.240535	0.303284	0.428781	0.397406	0.533361	0.292826	0.219619	0.250994	0.209161	0.292826	0.27191	0.188245	0.3242	0.292826	0.219619	0.418323	0.219619	0.177787	0.198703	0.188245	0.209161	0.240535	0.188245
AATCTAATCAGATCAT	0.861281422	19.834457	7	Staphylococcus	Staphylococcus	0.275904	0.628449	0.490497	0.413857	0.459841	0.444513	0.260576	0.245248	0.214592	0.22992	0.337216	0.30656	0.168608	0.214592	0.22992	0.137952	0.183936	0.15328	0	0.137952	0	0	0	0.122624	0.168608	0.107296	0.137952	0	0	0	0	0	0	0	0	0	19.834457	0	0	0	0	0	0.107296	0
AATCTATTCGGTTTCA	0.77608853	15.451443	1	Escherichia	Escherichia	0.341297	0.961837	1.034233	15.451443	0.713621	0.610198	0.44472	0.268901	0.341297	0.382666	0.393009	0.341297	0.361982	0.268901	0.434378	4.623022	0.217189	0.330955	0.186162	0.206847	0.155135	0.13445	0.165477	0.165477	0.227531	0.258558	0.165477	0.248216	0.103423	0.124108	0.103423	0.186162	0.206847	0.103423	0.124108	0	0.268901	0.124108	0.124108	0	0.165477	0	0	0.103423
AATCTCACTGCATGGC	0.57768595	12.837465	0	Escherichia	Escherichia	0.716253	2.121212	1.790634	12.837465	1.5427	0.936639	0.46832	0.798898	0.716253	0.495868	0.909091	0.853994	0.550964	0.30303	0.77135	3.719008	0.220386	0.30303	0.440771	0.606061	0.247934	0.46832	0.330579	0.385675	0.550964	0.440771	0.30303	0.220386	0.220386	0.275482	0.358127	0.358127	0.165289	0.440771	0.30303	0.330579	0.275482	0.165289	0.165289	0.220386	0.165289	0.330579	0.220386	0.165289
AATCTGATATTAAAAG	0.519680197	11.04961	0	Escherichia	Escherichia	0.563756	2.419024	1.927019	11.04961	1.660517	1.363264	0.830258	0.891759	0.553506	0.697007	0.912259	0.943009	0.676507	0.543255	0.871259	4.02829	0.563756	0.563756	0.348504	0.481755	0.276753	0.348504	0.461255	0.369004	0.420254	0.522755	0.502255	0.246002	0.235752	0.235752	0.451005	0.307503	0.143501	0.358754	0.287003	0.205002	0.492005	0.256253	0.225502	0.328003	0.215252	0.369004	0.256253	0.307503
AATGAACGAGGTATAG	0.555813953	54.941864	43	Leptospira	Leptospira	0.988372	1.860465	1.802326	1.337209	1.453488	0.930233	0.872093	0.930233	1.046512	0.930233	0.465116	0.697674	0.755814	0.639535	0.523256	0.523256	0.755814	0.813953	0.348837	0.348837	0.348837	0.348837	0.581395	0.406977	0.290698	54.941864	0.232558	0.232558	0.348837	0.290698	0.290698	0.523256	0.290698	0.290698	0.232558	0.174419	0.232558	0.174419	0.174419	0.174419	0.174419	0.174419	0	0.406977
AATGACAATCCCCAAT	0.888288602	26.01952	8	Streptococcus	Streptococcus	0.174277	0.662252	0.365981	0.261415	0.418264	0.313698	0.174277	0.139421	0	26.01952	0.156849	0.174277	0.209132	0.104566	0.278843	0.139421	0	0	0	0.156849	0	0	0.174277	0.139421	0	0	0.121994	0.104566	0	0	0	0	0	0	0	0	0.139421	0	0	0.139421	0	0	0	0
AATGACATTCATGACG	0.983855829	44.22752	38	Friedmanniella	Microlunatus	0.300357	0.375446	0	0	0	0	0	0.262812	1.651962	0	0.112634	0	0	0	0	0	0	0	0	0	0	0	0.619486	0	0	0	0	0	0.150178	0	0.168951	0	0	0.112634	0	44.22752	0	0	0	0	0	0	0	0
AATGACCATCGGTTTC	0.737957611	19.57205	7	Staphylococcus	Staphylococcus	0.324511	1.277761	0.963391	0.659162	0.861982	0.608458	0.405638	0.456343	0.354934	0.476625	0.567894	0.365075	0.42592	0.202819	0.476625	0.162255	0.202819	0.395497	0.192678	0.243383	0.192678	0.223101	0.233242	0.182537	0.294088	0.243383	0.233242	0.223101	0.273806	0.263665	0.172396	0.172396	0.152114	0.182537	0.141973	0.121692	19.57205	0	0.162255	0	0	0.10141	0.141973	0
AATGACGGAGATCAAT	0.680661371	27.411249	52	Mycolicibacterium	Mycolicibacterium	0.745664	10.277192	1.167126	1.442697	1.005025	0.988815	0.697034	0.680824	0.632193	0.453882	0.567353	0.567353	0.518723	0.356622	0.615983	0.226941	0.259361	0.275571	0.243151	0.162101	0.113471	0.226941	0.470092	0.275571	0.453882	0.389042	0.291781	0.113471	0.145891	0.178311	27.411249	0.178311	0.113471	0.162101	0.162101	0.113471	0.324202	0.291781	0.178311	0.226941	0	0.145891	0	0.162101
AATGACTGCCATCAAC	0.804288142	71.761009	24	Mycobacterium	Mycobacterium	0.379135	71.761009	1.006667	0.522944	0.588312	0.679827	0.457576	0.431429	0.300693	0.366061	0.313767	0.222251	0.274546	0.169957	0.222251	0.235325	0.18303	0.235325	0.14381	0.235325	0.156883	0.169957	0.18303	0.156883	0.248398	0.261472	0.104589	0	0.104589	0.14381	0.156883	0.117662	0	0	0.104589	0	0.18303	0	0	0	0	0.130736	0	0.104589
AATGAGGGCTCTACCC	0.994379152	59.795605	58	Streptococcus	Streptococcus	0	0	0	0	0	0	0	0	0	59.795605	0	0	0	0	0	0	0	0	0	0	0	0	0	0	0	0	0	0	0	0	0	0	0	0	0	0	0	0	0	0	0	0	0	0
AATGAGGGTGTCGAGT	0.699529135	9.123013	3	Acinetobacter	Acinetobacter	0.559152	1.58917	1.294879	0.824014	1.044732	0.750441	0.470865	0.441436	0.426722	0.544438	0.573867	0.441436	0.544438	9.123013	0.426722	0.220718	0.338434	0.353149	0.264862	0.309005	0.294291	0.32372	0.191289	0.191289	0.338434	0.191289	0.264862	0.220718	0.191289	0.220718	0.176574	0.176574	0.147145	0	0.220718	0.191289	0.206004	0.103002	0.16186	0.176574	0.132431	0.176574	0.103002	0.103002
AATGAGTCATCATGAC	0.894659067	33.818874	14	Enterococcus	Enterococcus	0.126662	0.485539	0.485539	0.211104	0.274435	0.337767	0.168883	0.211104	0.168883	0.274435	0.147773	0.168883	0	0	0.147773	0	0.147773	0.105552	0.105552	0.126662	0.126662	0.105552	0.126662	0	0	0.168883	0.147773	0	0	0	0.105552	0	0	0	0	0	0	0	0	33.818874	0	0	0	0
AATGATGGTGATGCGT	0.883103986	44.261597	5	Salmonella	Salmonella	0.127678	0.595829	44.261597	0.780253	0.35466	0.241169	0.297915	0.212796	0.170237	0.212796	0.312101	0.212796	0.113491	0.113491	0.326287	0.156051	0.141864	0	0	0	0	0.141864	0	0	0	0	0	0	0	0	0	0	0	0	0	0	0.141864	0	0	0	0	0	0	0
AATGATTAAATGCGTC	0.633862671	57.638115	42	Sanguibacter	Flavimobilis	0.581525	1.766943	1.364348	0.961754	1.163051	0.849922	0.805189	0.626258	0.559159	0.917021	0.603892	0.603892	0.447327	0.357862	0.335495	0.357862	0.402595	0.335495	0.402595	0.469694	0.156565	0.357862	0.357862	0.201297	0.357862	0.447327	0.402595	0.24603	0.290763	0.178931	0.268396	0.24603	0.111832	57.638115	0.24603	0.24603	0.313129	0.156565	0.111832	0.178931	0.111832	0.268396	0.290763	0.156565
AATGCATCAGTAGTAA	0.703256936	14.776839	6	Escherichia	Escherichia	0.4423	1.487736	1.266586	14.776839	1.055489	0.874548	0.522718	0.482509	0.472457	0.412143	0.522718	0.552875	0.492561	0.271411	0.874548	2.854845	0.291516	0.422195	0.211098	0.301568	0.180941	0.251307	0.271411	0.22115	0.301568	0.331725	0.341777	0.251307	0.140732	0.160836	0.170889	0.231202	0	0.13068	0.170889	0.170889	0.341777	0.100523	0.150784	0.100523	0.100523	0.140732	0.100523	0.190993
AATGCCCCCGTGACAC	0.794056669	72.057129	57	Vibrio	Vibrio	0.230362	0.932965	0.956001	0.587422	0.656531	72.057129	0.334024	0.29947	0.345542	0.414651	0.391615	0.29947	0.264916	0.276434	0.230362	0.115181	0.207325	0.218844	0.172771	0.218844	0	0.126699	0.230362	0.218844	0.149735	0.322506	0.218844	0.207325	0.149735	0.126699	0.115181	0.161253	0.103663	0	0	0	0.218844	0.103663	0.149735	0.138217	0.103663	0.184289	0	0.115181
AATGCCGACATTTCGT	0.622169416	34.58205	9	Salmonella	Salmonella	0.517193	1.411798	34.58205	1.202125	1.048365	0.894604	0.768801	0.642997	0.503215	0.768801	0.782779	0.559128	0.433324	0.391389	0.629019	0.293542	0.531171	0.321498	0.321498	0.531171	0.321498	0.195695	0.335477	0.30752	0.335477	0.517193	0.377411	0.223651	0.209673	0.237629	0.265586	0.223651	0.195695	0.251608	0.265586	0.139782	0.349455	0.30752	0.195695	0.265586	0.139782	0.251608	0.15376	0.265586
AATGCGAATGACACTA	0.733421251	21.288622	8	Streptococcus	Streptococcus	0.470987	0.979653	0.772419	0.923135	0.885456	0.772419	0.659382	0.584024	0.339111	21.288622	0.489827	0.395629	0.414469	0.339111	0.470987	0.37679	0.282592	0.301432	0.226074	0.282592	0.169555	0.188395	0.207234	0	0.301432	0.188395	0.282592	0.113037	0.131876	0.150716	0.226074	0.301432	0.169555	0.188395	0.113037	0.301432	0.207234	0.113037	0.150716	0.150716	0	0.188395	0	0
AATGCGTACTAGAAAA	0.608793125	37.563831	83	Acinetobacter	Acinetobacter	0.3861	2.05505	1.718769	0.921659	1.332669	1.270395	0.647652	0.697472	0.460829	0.597833	0.747291	0.685017	0.498194	37.563831	0.610288	0.373646	0.298916	0.510649	0.236642	0.41101	0.286462	0.373646	0.286462	0.43592	0.423465	0.336281	0.348736	0.311371	0.211732	0	0.373646	0.311371	0.261552	0.261552	0.274007	0.274007	0.3861	0.186823	0.149458	0	0.199278	0.286462	0.236642	0.161913
AATGCGTGAATTACGC	0.807060256	78.91053	45	Pelolinea	Pelolinea	0.334753	0.821668	0.821668	0.486914	0.578211	0.456482	0.365186	0.243457	0.304321	0.152161	0.304321	0.334753	0.182593	0.365186	0.273889	0.243457	0.152161	0.365186	78.91053	0.182593	0.121729	0.121729	0.121729	0.213025	0.121729	0.243457	0.152161	0.182593	0	0.152161	0.213025	0	0	0.182593	0.182593	0.152161	0.182593	0	0	0	0	0.152161	0.121729	0
AATGCTAATCAGCGGC	0.860554138	26.358002	8	Streptococcus	Streptococcus	0.145826	0.783813	0.437477	0.273423	0.546847	0.583303	0.164054	0.255195	0.218739	26.358002	0.20051	0.255195	0.218739	0.109369	0.20051	0	0	0	0.145826	0.182282	0	0	0.109369	0	0	0.20051	0.164054	0	0	0	0	0.127598	0.109369	0.145826	0	0	0.182282	0	0	0	0	0.182282	0.109369	0
AATGCTGCATAAACGC	0.514045802	20.793892	52	Mycolicibacterium	Mycolicibacterium	1.022901	9.419847	2.091603	1.740458	1.648855	1.419847	0.885496	0.80916	0.885496	0.931298	0.885496	0.824427	0.885496	0.549618	0.641221	0.396947	0.427481	0.381679	0.351145	0.503817	0.244275	0.442748	0.442748	0.503817	0.687023	0.656489	0.427481	0.412214	0.167939	0.274809	20.793892	0.183206	0.396947	0.259542	0.396947	0.259542	0.534351	0.183206	0.366412	0.229008	0.21374	0.259542	0.229008	0.305344
AATGCTGGCTTTAAAA	0.791224345	23.920736	12	Klebsiella	Klebsiella	0.4954	0.778486	0.566171	0.9908	0.707714	0.707714	0.283086	0.424628	0.212314	0.424628	0.566171	0.212314	0.283086	0.212314	23.920736	0.212314	0.212314	0.424628	0.141543	0.141543	0	0.141543	0	0.141543	0	0.212314	0.212314	0.212314	0.141543	0.141543	0.283086	0	0	0.141543	0	0	0.212314	0	0	0.283086	0	0.141543	0	0.353857
AATGCTTCGTGATTTG	0.590268226	50.739342	74	Campylobacter	jejuni	0.584594	1.702201	1.547455	1.048831	1.375516	1.066025	0.722146	0.73934	0.601788	0.687758	0.65337	0.859697	0.601788	0.481431	0.618982	0.378267	0.447043	0.5674	0.412655	50.739342	0.257909	0.240715	0.240715	0.309491	0.361073	0.498624	0.481431	0.343879	0.343879	0.275103	0.309491	0.240715	0.171939	0.292297	0.309491	0.137552	0.412655	0.223521	0.240715	0.257909	0.154746	0.223521	0.154746	0.206327
AATGGACCCGAATACG	0.758710049	16.513102	6	Escherichia	Escherichia	0.359919	1.266916	1.454074	16.513102	0.619061	0.705442	0.619061	0.359919	0.4463	0.316729	0.345523	0.460697	0.316729	0.215952	0.8926	2.418658	0.316729	0.374316	0.143968	0.244745	0.187158	0.201555	0.273539	0.302332	0	0.244745	0.244745	0.230348	0.158365	0.172761	0.230348	0.172761	0	0	0.115174	0.172761	0.287935	0.100777	0	0.100777	0	0	0.143968	0
AATGGAGACATGTCAT	0.909868074	75.039581	72	Yersinia	Yersinia	0.126649	0.41161	0.422164	0.23219	0.306069	0.295515	75.039581	0.221636	0.147757	0.200528	0.126649	0.158311	0.168865	0.147757	0.211082	0	0.126649	0	0.116095	0	0	0	0	0	0	0	0	0	0	0	0	0	0	0	0	0	0	0	0	0	0	0	0	0
AATGGAGTCGACGCAC	0.534574066	11.090937	0	Escherichia	Escherichia	0.665759	2.390679	2.22424	11.090937	1.664397	1.407172	0.650628	0.817068	0.726282	0.711151	0.696021	0.832199	0.635497	0.635497	0.877591	3.843244	0.544712	0.408534	0.363141	0.529581	0.257225	0.242094	0.317749	0.34801	0.484188	0.544712	0.51445	0.211832	0.181571	0.393403	0.302618	0.423665	0.257225	0.34801	0.181571	0.226963	0.559843	0.151309	0.363141	0.257225	0.257225	0.302618	0.211832	0.302618
AATGGCAGACCGACAT	0.954075169	32.981419	15	Streptococcus	Streptococcus	0	1.002956	0.190034	0.190034	0.190034	0.147804	0	0	0	32.981419	0	0	0	0	0	0	0	0	0	0	0	0	0	0	0	0	0	0	0	0	0	0	0	0	0	0	0	0	0	0	0	0	0	0
AATGGCATGCATGAGG	0.872803347	43.949791	5	Salmonella	Salmonella	0.150628	0.853557	43.949791	0.736402	0.518828	0.267782	0.217573	0.384937	0.150628	0.133891	0.1841	0.217573	0.150628	0.251046	0.200837	0.133891	0.1841	0	0.100418	0	0	0	0.167364	0	0.150628	0.117155	0.1841	0.117155	0.100418	0	0	0.133891	0.117155	0.150628	0.200837	0	0.117155	0	0	0	0	0	0	0
AATGGCCCAGGCCGTA	0.885830785	79.204895	57	Vibrio	Vibrio	0.135916	0.577642	0.577642	0.407747	0.407747	79.204895	0.203874	0.237853	0	0	0.101937	0	0.203874	0.169895	0.203874	0.169895	0.101937	0.237853	0	0	0	0	0	0.135916	0	0.203874	0.169895	0.135916	0	0.169895	0	0	0	0.101937	0	0	0	0	0	0.135916	0	0	0	0
AATGGCGCACCCTAAC	0.602065131	13.529256	6	Escherichia	Escherichia	0.397141	2.303415	1.959227	13.529256	1.323802	0.688377	0.608949	0.820757	0.529521	0.608949	0.847233	0.423617	0.476569	0.450093	0.953137	2.5417	0.476569	0.397141	0.317712	0.291236	0.185332	0.26476	0.317712	0.370665	0.476569	0.450093	0.291236	0.291236	0.317712	0.238284	0.158856	0.582473	0.185332	0.344189	0.26476	0.238284	0.344189	0.291236	0.13238	0.238284	0.13238	0.397141	0.105904	0.26476
AATGGGCAAGCAATAA	0.850786517	13.775282	1	Escherichia	Shigella	0.258427	0.797753	0.595506	13.775282	0.404494	0.438202	0.202247	0.258427	0.269663	0.146067	0.348315	0.258427	0.191011	0.123596	0.640449	5.64045	0.191011	0.224719	0.146067	0.146067	0	0.157303	0.146067	0	0.157303	0.134831	0.202247	0.123596	0	0	0	0.123596	0.101124	0	0	0.134831	0.224719	0	0	0	0	0	0	0
AATGGGCAGCGTGCGA	0.53165335	10.903503	0	Escherichia	Escherichia	0.516288	2.347879	1.96681	10.903503	1.462815	1.00799	0.688384	0.700676	0.737554	0.639213	0.946527	0.688384	0.725261	0.356484	0.823602	3.93362	0.491702	0.553165	0.491702	0.52858	0.405655	0.467117	0.393362	0.417947	0.381069	0.344192	0.393362	0.393362	0.344192	0.172096	0.491702	0.368777	0.233559	0.331899	0.331899	0.184388	0.344192	0.282729	0.159803	0.233559	0.221266	0.282729	0.159803	0.233559
AATGGGGTCCGGATAA	0.816390506	28.929689	15	Streptococcus	Streptococcus	0.291088	1.724138	0.80609	0.582176	0.559785	0.649351	0.291088	0.31348	0.15674	28.929689	0.111957	0.358262	0.223914	0.179131	0.223914	0.179131	0.246305	0.201523	0.268697	0.134348	0.111957	0.111957	0.134348	0.223914	0.358262	0.134348	0.15674	0	0	0	0.15674	0.291088	0.179131	0	0	0	0.201523	0.179131	0	0	0.134348	0	0	0
AATGGGTGTCGGGTTT	0.739770386	44.774799	83	Acinetobacter	Acinetobacter	0.412128	1.413011	0.529879	0.794819	1.206947	0.765381	0.64763	0.500442	0.618192	0.500442	0.353253	0.294377	0.294377	44.774799	0.323815	0.26494	0.353253	0.382691	0.117751	0.294377	0.176626	0.117751	0	0.117751	0.353253	0.441566	0.235502	0.117751	0.176626	0.117751	0.353253	0.147189	0.147189	0.294377	0.117751	0.176626	0.382691	0.117751	0.147189	0.147189	0.147189	0	0.176626	0.206064
AATGGTCGCAGGGCAT	0.754362554	22.079655	11	Klebsiella	Klebsiella	0.29768	1.23178	1.036748	0.89304	0.89304	0.759598	0.482447	0.482447	0.338739	0.451653	0.410593	0.359269	0.256621	0.256621	22.079655	0.246356	0.256621	0.29768	0.256621	0.246356	0.205297	0.164237	0.205297	0.195032	0.246356	0.31821	0.266886	0.164237	0.184767	0.123178	0.266886	0.164237	0.143708	0.174502	0.174502	0	0.195032	0.143708	0	0.123178	0.112913	0.133443	0.133443	0.143708
AATGTAACTCGGAGCA	0.51802824	48.298035	20	Mycobacterium	Mycobacterium	0.706001	48.298035	2.231467	1.235502	1.68936	1.361573	0.93293	0.832073	0.794251	0.769037	0.970751	0.743822	0.642965	0.529501	0.491679	0.428643	0.390822	0.554715	0.353	0.466465	0.327786	0.441251	0.529501	0.428643	0.416036	0.504286	0.466465	0.428643	0.289965	0.214322	0.365608	0.327786	0.277358	0.353	0.226929	0.26475	0.277358	0.252143	0.26475	0.226929	0.226929	0.1765	0.201715	0.277358
AATGTCGCATTCTAGT	0.582650466	18.592823	10	Streptococcus	Streptococcus	0.565131	2.88217	1.89319	0.960723	1.497598	1.130263	0.819441	0.734671	0.593388	18.592823	0.791184	0.819441	0.593388	0.226053	0.593388	0.282566	0.367335	0.480362	0.452105	0.282566	0.395592	0.282566	0.254309	0.226053	0.367335	0.508618	0.452105	0.536875	0.141283	0.197796	0.254309	0.197796	0.197796	0.141283	0.197796	0.113026	0.367335	0.367335	0.141283	0.282566	0.197796	0.254309	0.226053	0.310822
AATGTCTATAAAAGGC	0.879821129	9.614309	3	Acinetobacter	Acinetobacter	0	0.838457	0.726663	0.503074	0.670766	0.223589	0.111794	0.279486	0.279486	0.279486	0.167691	0.223589	0.39128	9.614309	0.167691	0	0	0.111794	0	0	0	0	0	0	0	0.111794	0.111794	0.111794	0	0.111794	0	0	0	0	0	0.111794	0	0	0.111794	0	0	0.111794	0	0
AATGTCTCCCACAATG	0.683650616	61.674129	49	Pediococcus	Pediococcus	0.531915	1.763718	1.315789	1.091825	0.839866	0.979843	0.699888	0.55991	0.335946	0.55991	0.699888	0.531915	0.475924	0.531915	0.391937	0.279955	0.307951	0.279955	0.223964	0.503919	0.363942	0.279955	0.25196	0.25196	0.335946	0.25196	0.363942	0.223964	0.139978	0.139978	0.25196	0.195969	0.223964	0.111982	0	0.195969	0.195969	0	61.674129	0.167973	0.139978	0.167973	0.279955	0.223964
AATGTGAATGCGGTCT	0.52541817	44.112823	81	Yersinia	Yersinia	0.60129	2.536351	1.945993	1.541489	1.650815	1.268175	44.112823	0.929266	0.590357	0.765278	0.972997	0.666885	0.699683	0.524762	0.634088	0.371707	0.634088	0.623155	0.317044	0.491965	0.327976	0.371707	0.327976	0.338909	0.4701	0.415437	0.393572	0.382639	0.295179	0.273314	0.306111	0.371707	0.196786	0.349841	0.273314	0.306111	0.51383	0.142123	0.196786	0.229583	0.174921	0.295179	0.185853	0.120258
AATGTGGGACGTAAGG	0.992823976	95.48333	67	Mycoplasma	Mycoplasma	0	0	0	0	0	0	0	0	0	0	0	0	0	0	0	0	0	0	0	0	0	0	0	0	0	0	0	0	0	0	0	0	0	0	0	0	0	0	0	0	95.48333	0	0	0
AATGTTAATCCCTCAA	0.768861893	41.65601	2	Salmonella	Salmonella	0.383632	1.342711	41.65601	0.767263	0.831202	0.415601	0.319693	0.351662	0.287724	0.415601	0.415601	0.511509	0.287724	0.191816	0.383632	0	0.287724	0.159847	0.159847	0.319693	0	0.127877	0.159847	0.287724	0.127877	0.44757	0.255754	0.287724	0.127877	0.159847	0.319693	0.159847	0.127877	0.127877	0.191816	0	0.127877	0	0.127877	0	0	0.255754	0	0.127877
AATGTTTCTGGTTAGG	0.65952381	49.72789	54	Microbacterium	Microbacterium	0.561224	1.666667	1.547619	0.884354	1.071429	0.748299	0.782313	0.476191	0.765306	0.561224	0.629252	0.561224	0.612245	0.340136	0.578231	0.289116	0.323129	0.629252	0.306122	0.442177	0.221088	0.119048	49.72789	0.289116	0.391156	0.357143	0.323129	0.289116	0.221088	0.136054	0.306122	0.204082	0.136054	0.255102	0.289116	0.255102	0.306122	0.153061	0.136054	0.204082	0.221088	0.221088	0	0.238095
AATTAACATACCGGCA	0.689953224	27.384584	89	Desulfobulbus	Desulfobulbus	0.477934	1.413463	1.342282	0.854179	1.149075	0.966036	0.549115	0.823673	0.477934	0.467765	0.732154	0.518609	0.416921	0.366077	0.528778	0.294895	0.315233	0.416921	0.25422	0.17287	0.264389	0.223714	0.162701	0.284726	0.244051	0.325402	0.386414	0.244051	0.233882	0.25422	0.284726	0.183038	0.122026	0.203376	0.111857	0.101688	0.274558	0.122026	0.101688	0.17287	0	0.111857	0.152532	0.132194
AATTACCAATACCAGA	0.57383821	49.294319	28	Streptomyces	Streptomyces	0.671256	2.099828	1.927711	1.032702	1.669535	1.394148	0.688468	0.826162	49.294319	0.499139	0.70568	0.757315	0.430293	0.464716	0.636833	0.258176	0.361446	0.550775	0.430293	0.447504	0.240964	0.240964	0.413081	0.447504	0.413081	0.395869	0.395869	0.344234	0.395869	0.292599	0.275387	0.240964	0.344234	0.275387	0	0.137694	0.567986	0.20654	0.240964	0.309811	0.154905	0.258176	0.20654	0.223752
AATTACTCTAGAATGG	0.581015299	33.275383	9	Salmonella	Salmonella	0.817107	1.877608	33.275383	0.904033	1.147427	1.234353	0.938804	0.643255	0.66064	0.573713	0.764951	0.608484	0.556328	0.399861	0.747566	0.417246	0.591099	0.469402	0.452017	0.382476	0.226008	0.278164	0.347705	0.417246	0.452017	0.521558	0.399861	0.399861	0.156467	0.260779	0.208623	0.33032	0.226008	0.173853	0.295549	0.191238	0.382476	0.173853	0	0.191238	0.156467	0.191238	0.191238	0.295549
AATTAGACGCGCGGTG	0.648612504	30.881533	36	Fournierella	Fournierella	0.456926	1.682826	1.660537	0.913853	1.114455	1.159033	0.702106	0.590661	0.557227	0.523794	0.73554	0.423493	0.456926	0.278614	0.523794	0.390059	0.36777	0.49036	0.222891	0.300903	0.24518	0.289758	0.390059	0.234035	0.256325	0.345481	0.356625	0.278614	0.200602	0.133735	0.167168	0.24518	0.12259	0.222891	0.111445	0.167168	0.345481	0.111445	0.189457	0.234035	0.144879	0.178313	30.881533	0.111445
AATTAGTAGAGGGGCC	0.618335147	9.657236	50	Escherichia	Shigella	0.435256	1.468988	1.496192	9.657236	1.441785	1.142546	0.788901	0.598477	0.435256	0.652884	0.761697	0.652884	0.462459	0.435256	0.54407	8.106638	0.652884	0.326442	0.353645	0.353645	0.299238	0.380849	0.380849	0.217628	0.353645	0.380849	0.244831	0.108814	0	0.190424	0.244831	0.190424	0.190424	0.380849	0.408052	0.244831	0.353645	0.163221	0.272035	0.272035	0.217628	0.190424	0.190424	0.380849
AATTATAGTTCGGTGT	0.775936157	14.487415	53	Agrobacterium	Agrobacterium	0.429711	0.92081	0.798036	0.429711	0.613874	0.675261	0.184162	0.429711	0.429711	0.552486	0.368324	0.184162	0.306937	0.306937	0.552486	0.122775	0.122775	0.122775	0.429711	0.368324	0.245549	0.184162	0	0.184162	0.245549	0.122775	0.184162	0.245549	0.122775	0.184162	0	0	0	0.184162	0	0.122775	0	0.184162	0	0	0.184162	0.184162	0.184162	0.122775
AATTATCACAACCTTA	0.662913907	19.486755	11	Klebsiella	Klebsiella	0.397351	1.589404	1.78808	1.423841	1.142384	0.794702	0.496689	0.612583	0.562914	0.596026	0.629139	0.745033	0.496689	0.380795	19.486755	0.364238	0.165563	0.347682	0.347682	0.364238	0.248344	0.380795	0.248344	0.264901	0.264901	0.31457	0.397351	0.182119	0.215232	0.182119	0.31457	0.231788	0.13245	0.231788	0.149007	0.115894	0.397351	0.231788	0.198676	0.13245	0.165563	0.198676	0.149007	0.198676
AATTATCATCTCCTTC	0.932822833	56.630699	58	Streptococcus	Streptococcus	0.208841	0.313261	0.313261	0.243648	0.139227	0.174034	0.139227	0.10442	0.174034	56.630699	0.174034	0	0.139227	0	0	0.10442	0	0.10442	0	0	0	0	0.10442	0	0.139227	0.174034	0	0	0	0	0	0	0	0	0	0	0	0	0	0	0	0	0	0
AATTATCTAACGGTTT	0.621858701	58.202942	64	Helicobacter	Helicobacter	0.545282	1.70697	1.730678	0.995733	1.019441	1.066856	0.640114	0.592698	0.45045	0.663822	0.806069	0.545282	0.663822	0.403035	0.56899	0.45045	0.355619	0.521574	0.284495	0.403035	0.189663	0.213371	0.213371	0.403035	0.403035	0.403035	0.308203	0.355619	0.11854	0.189663	0.284495	58.202942	0	0.237079	0.331911	0.213371	0.308203	0.165955	0.213371	0.165955	0.142248	0.260787	0	0.165955
AATTATCTGCATGCAC	0.79751462	67.17836	62	Campylobacter	jejuni	0.146199	0.730994	0.730994	0.584795	0.292398	0.219298	0.365497	0.292398	0.219298	0.146199	0.365497	0.146199	0.219298	0.219298	0.657895	0.219298	0.511696	0.146199	0.146199	67.17836	0	0.146199	0.219298	0.438596	0.146199	0.219298	0.146199	0.438596	0	0	0.219298	0	0.219298	0.146199	0.146199	0.365497	0	0.146199	0.146199	0	0.146199	0.292398	0	0
AATTCAAAACGCCGGG	0.703866636	68.777496	43	Leptospira	Leptospira	0.289419	1.31975	1.31975	0.729335	0.798796	0.89141	0.625145	0.567261	0.520954	0.451493	0.4978	0.39361	0.486224	0.300996	0.312572	0.324149	0.300996	0.405186	0.243112	0.243112	0.196805	0.277842	0.196805	0.185228	0.370456	68.777496	0.185228	0.243112	0.196805	0	0.196805	0.162075	0.196805	0.208382	0.138921	0.115768	0.335726	0.185228	0	0.173651	0	0.162075	0.162075	0
AATTCACACGGCCACC	0.813443806	78.738472	67	Mycoplasma	Mycoplasma	0.334091	0.895363	0.587999	0.587999	0.62809	0.414272	0.334091	0.280636	0.320727	0.253909	0.454363	0.374181	0.267273	0.294	0.387545	0.227182	0.160363	0.173727	0.120273	0.160363	0.147	0.106909	0.187091	0.147	0.267273	0.213818	0.160363	0.147	0.106909	0	0.187091	0.133636	0	0	0.106909	0.160363	0.173727	0	0	0.120273	78.738472	0.147	0	0
AATTCCCGAAATTGTT	0.907362924	84.396866	79	Helicobacter	Helicobacter	0.156658	0.480418	0.428198	0.292428	0.27154	0.18799	0.13577	0.177546	0.156658	0.208877	0.167102	0.125326	0.13577	0	0.177546	0	0	0.114883	0	0.146214	0	0	0	0	0	0	0	0	0	0	0.125326	84.396866	0	0	0	0	0	0	0	0	0	0	0	0
AATTCGCTGGTCCATA	0.809583859	31.925179	14	Enterococcus	Enterococcus	0.357293	0.75662	0.693569	0.567465	0.567465	0.504414	0.357293	0.315259	0.23119	0.357293	0.252207	0.420345	0.294241	0.189155	0.252207	0	0.168138	0.210172	0	0.210172	0.168138	0.189155	0.126103	0.105086	0.252207	0.23119	0.189155	0.210172	0.105086	0.105086	0.147121	0.189155	0.105086	0.210172	0	0.105086	0.210172	0.147121	0.126103	31.925179	0	0	0.126103	0.105086
AATTCGGTTACAGCTG	0.589599438	48.531273	81	Yersinia	Yersinia	0.773015	1.911455	1.616304	1.321152	1.391427	1.040056	48.531273	0.843289	0.674631	0.604357	0.78707	0.520028	0.660576	0.491918	0.646521	0.337316	0.463809	0.35137	0.35137	0.449754	0.267041	0.267041	0.295151	0.238932	0.365425	0.365425	0.520028	0.224877	0.238932	0.224877	0.35137	0.281096	0.126493	0.196767	0.252987	0.281096	0.40759	0.182713	0.168658	0.309206	0.210822	0.168658	0.126493	0.238932
AATTCGTTAACGGACG	0.746530148	47.71331	46	Methylotetracoccus	Methylotetracoccus	0.307167	1.399317	0.830489	0.69397	0.967008	0.648464	0.455063	0.409556	0.307167	0.386803	0.477816	0.432309	0.32992	0.170648	0.307167	0.182025	0.261661	0.375427	0.250284	0.307167	0.170648	0.238908	0.204778	0.238908	0.273038	0.318544	0.204778	47.71331	0.136519	0.159272	0.170648	0.125142	0.159272	0.216155	0.113766	0.113766	0.216155	0.102389	0	0.170648	0.136519	0.136519	0.125142	0.182025
AATTCTACTATCGGAC	0.784326859	17.816477	4	Escherichia	Escherichia	0.16075	0.951105	1.138647	17.816477	0.576021	0.576021	0.361688	0.348292	0.375084	0.361688	0.428667	0.442063	0.361688	0.254521	0.669792	4.768922	0.174146	0.3215	0.214334	0.120563	0.133958	0.133958	0.254521	0.133958	0.200938	0.16075	0.200938	0.120563	0.16075	0.200938	0.187542	0.187542	0	0.107167	0.133958	0.133958	0.200938	0.147354	0.120563	0.174146	0.107167	0.147354	0	0.120563
AATTGAAGTATGATTA	0.786029412	5.294118	23	Pasteurella	Pasteurella	0.294118	1.066177	0.955882	0.533088	0.588235	0.661765	0.422794	0.349265	0.294118	0.404412	0.349265	0.257353	0.220588	0.202206	0.128676	0.183824	0.330882	0.238971	0.128676	0.220588	0.238971	0	0.220588	0.165441	0.128676	0.238971	0.202206	0.128676	0.128676	0	0	0	0	0.110294	0.110294	0.147059	0.238971	0	0.202206	0	0	0.165441	0	0
AATTGACTTAGAAGTG	0.832272557	10.408087	3	Acinetobacter	Acinetobacter	0.187196	1.123175	0.973418	0.486709	0.524148	0.561587	0.187196	0.374392	0	0.224635	0.374392	0.486709	0.224635	10.408087	0.299513	0.112317	0.224635	0.112317	0	0.112317	0	0.262074	0.149757	0.149757	0.262074	0.262074	0	0.187196	0.112317	0	0	0.149757	0	0	0.112317	0.187196	0.299513	0	0	0	0.149757	0	0	0.187196
AATTGATATATAACAG	0.579075426	13.416754	16	Staphylococcus	Staphylococcus	0.66041	2.276677	2.033368	1.407716	1.338199	1.060132	0.712548	0.921098	0.643031	0.66041	0.729927	0.625652	0.538756	0.382343	0.66041	0.330205	0.382343	0.45186	0.22593	0.45186	0.382343	0.347584	0.45186	0.382343	0.417101	0.278067	0.45186	0.43448	0.364964	0.295447	0.347584	0.312826	0.139034	0.278067	0.243309	0.121655	13.416754	0.243309	0.173792	0.243309	0.208551	0.22593	0.243309	0.208551
AATTGCATCTGCAAAC	0.9803207	67.461472	32	Lysinibacillus	Lysinibacillus	0	0.104123	0.104123	0	0	0	0	0	0	0	0	0	0	0	0	0	0	0.437318	0	0	0	0	0	67.461472	0	0	0	0	0	0	0	0	0	0	0	0	0	0	0	0	0	0	0	0
AATTGCATGTGAAGAC	0.935733643	16.41502	1	Escherichia	Escherichia	0	0.193573	0.406504	16.41502	0.232288	0.154859	0	0	0	0.135501	0	0	0	0	0.387147	6.445993	0	0	0	0	0	0	0	0	0	0	0	0	0	0	0	0	0	0.116144	0	0	0	0	0	0	0	0	0	0
AATTGCGCTTGCAGCT	0.539607843	5.72549	59	Pasteurella	Pasteurella	0.54902	2.305882	2.086275	1.584314	1.47451	1.380392	0.737255	0.8	0.54902	0.752941	0.909804	0.705882	0.627451	0.54902	0.784314	0.298039	0.423529	0.611765	0.329412	0.454902	0.266667	0.25098	0.376471	0.298039	0.392157	0.470588	0.517647	0.266667	0.203922	0.25098	0.345098	0.313725	0.172549	0.298039	0.203922	0.266667	0.501961	0.172549	0.219608	0.298039	0.156863	0.329412	0.203922	0.25098
AATTGGACAGGCACAG	0.785201269	47.168865	13	Streptococcus	Streptococcus	0.35076	1.1692	0.851846	0.567897	0.81844	0.601303	0.35076	0.367463	0.46768	47.168865	0.400869	0.400869	0.283949	0.183731	0.334057	0.217137	0.250543	0.300651	0.100217	0.11692	0.183731	0.23384	0.183731	0.167029	0.250543	0.183731	0.183731	0.133623	0.167029	0.183731	0.150326	0.11692	0.150326	0.133623	0	0.11692	0.133623	0	0	0.150326	0.100217	0.11692	0	0
AATTGGCGATTGTTCA	0.595487247	58.943756	43	Leptospira	Leptospira	0.539568	1.863963	1.536952	1.079137	1.242642	1.275343	0.752126	0.703074	0.735775	0.572269	0.915631	0.703074	0.474166	0.441465	0.572269	0.376063	0.392413	0.425114	0.376063	0.408764	0.179856	0.29431	0.376063	0.376063	0.310661	58.943756	0.376063	0.163506	0.310661	0.277959	0.343362	0.228908	0.228908	0.408764	0.310661	0.228908	0.425114	0.212557	0.147155	0.228908	0.147155	0.327011	0.114454	0.163506
AATTGTGCATGGTATA	0.737167783	66.058022	33	Photobacterium	Photobacterium	0.344898	1.359302	1.288294	0.750659	0.872388	0.760803	0.507202	0.486914	0.446338	0.344898	0.446338	0.42605	0.395618	0.202881	0.324609	0.182593	0.253601	0.334753	0.223169	0.324609	0.162305	0.253601	0.243457	0.10144	0.284033	0.233313	66.058022	0.202881	0.223169	0.10144	0.182593	0.142017	0.111585	0.152161	0.192737	0.152161	0.162305	0.182593	0.10144	0.162305	0	0.192737	0.121729	0
AATTTAAACGCACACG	0.644942023	12.27509	0	Escherichia	Escherichia	0.679728	1.279488	1.439424	12.27509	0.919632	1.279488	0.879648	0.559776	0.519792	0.439824	0.719712	0.439824	0.559776	0.39984	0.639744	4.838065	0.359856	0.519792	0.39984	0.19992	0.479808	0.39984	0.439824	0.279888	0.359856	0.359856	0.319872	0	0.39984	0.19992	0.239904	0.19992	0.239904	0.279888	0.359856	0.119952	0.239904	0.159936	0	0.359856	0.239904	0.159936	0	0.19992
AATTTCCTAGACTTAG	0.724941725	46.083916	46	Methylotetracoccus	Methylotetracoccus	0.4662	1.748252	1.095571	0.652681	0.699301	0.699301	0.536131	0.37296	0.39627	0.489511	0.41958	0.44289	0.512821	0.27972	0.30303	0.30303	0.25641	0.30303	0.18648	0.25641	0.11655	0	0.16317	0.18648	0.25641	0.32634	0.30303	46.083916	0.2331	0	0.25641	0.25641	0.18648	0.18648	0	0.18648	0.2331	0	0	0.20979	0.13986	0	0.13986	0
AATTTGACGACAACCA	0.713682432	19.932432	7	Staphylococcus	Staphylococcus	0.422297	1.52027	1.266892	1.182432	0.760135	0.929054	0.675676	0.591216	0.591216	0.422297	0.422297	0.506757	0.422297	0.506757	0	0.253378	0.253378	0.337838	0.253378	0.591216	0.253378	0	0.675676	0	0.253378	0	0.422297	0	0	0	0	0.168919	0.253378	0.253378	0.168919	0	19.932432	0	0.168919	0.168919	0.168919	0.168919	0.337838	0
AATTTGCCCGCTCTTT	0.613804528	42.462727	92	Cronobacter	Cronobacter	0.463832	1.789067	1.689674	1.347322	1.258973	1.137493	0.684705	0.607399	0.530094	0.673661	0.817228	0.76201	0.508007	0.463832	0.64053	0.231916	0.375483	0.508007	0.298178	0.430701	0.24296	42.462727	0.342352	0.353396	0.353396	0.452789	0.276091	0.231916	0.231916	0.187742	0.231916	0.353396	0.209829	0.231916	0.209829	0.176698	0.386527	0.143567	0.187742	0.187742	0.187742	0.24296	0.187742	0.220872
AATTTGTTACCGGCCT	0.536778185	34.154446	46	Methylotetracoccus	Methylotetracoccus	0.779102	2.440422	1.856095	1.466544	1.66132	1.260312	0.790559	0.756187	0.572869	0.779102	0.870761	0.767644	0.641613	0.423923	0.653071	0.343721	0.48121	0.584326	0.297892	0.446838	0.297892	0.446838	0.332264	0.48121	0.446838	0.584326	0.446838	34.154446	0.21769	0.309349	0.309349	0.366636	0.26352	0.240605	0.274977	0.26352	0.332264	0.148946	0.21769	0.343721	0.183318	0.240605	0.206233	0.126031
AATTTTACTCCGCTTA	0.764318766	68.462723	33	Photobacterium	Photobacterium	0.452442	1.120823	0.92545	0.760925	0.884319	1.017995	0.380463	0.349614	0.329049	0.37018	0.442159	0.339332	0.349614	0.205656	0.380463	0.215938	0.154242	0.277635	0.205656	0.205656	0.205656	0.195373	0.195373	0.205656	0.18509	0.277635	68.462723	0.195373	0.102828	0.102828	0.236504	0.205656	0.123393	0	0.123393	0.133676	0.215938	0	0.123393	0.133676	0	0.164524	0.102828	0
AATTTTCAATCTCTTA	0.961755278	87.001213	42	Sanguibacter	Flavimobilis	0.110534	0.187908	0.143694	0.143694	0.154747	0.132641	0	0	0.198961	0.121587	0	0	0	0	0	0	0	0	0	0	0	0	0	0	0.110534	0	0	0	0	0	0	0	0	87.001213	0	0	0	0	0	0	0	0	0	0
AATTTTTAATAATTGT	0.918637654	26.408974	12	Klebsiella	Klebsiella	0	0.337884	0.58116	0.648736	0.283822	0.162184	0.20273	0.121638	0.162184	0.162184	0.135153	0	0.121638	0	26.408974	0	0	0	0	0	0	0.108123	0	0	0.121638	0	0	0	0	0	0	0.108123	0	0	0	0	0	0	0	0	0	0	0	0
ACAAAATAACGCAAGA	0.530059805	16.304689	11	Klebsiella	Klebsiella	0.75543	2.392194	1.951527	1.794145	1.416431	1.369216	1.038716	0.849858	0.535096	0.75543	0.739692	0.786906	0.739692	0.456405	16.304689	0.535096	0.487882	0.661001	0.25181	0.50362	0.346239	0.361977	0.346239	0.50362	0.377715	0.393453	0.472144	0.25181	0.188857	0.267548	0.393453	0.267548	0.283286	0.25181	0.173119	0.361977	0.456405	0.110167	0.236072	0.456405	0.125905	0.236072	0.220334	0.267548
ACAAAATACCATGGAT	0.790376887	64.93972	73	Yersinia	Yersinia	0.304116	0.99924	0.988378	0.619094	0.782014	0.510481	64.93972	0.434452	0.325839	0.293255	0.401868	0.358423	0.293255	0.304116	0.423591	0.206365	0.152058	0.184642	0.141197	0.217226	0.206365	0.173781	0.195503	0.195503	0.217226	0.24981	0.119474	0.195503	0.141197	0.16292	0.130336	0.119474	0.119474	0.130336	0	0.130336	0.206365	0	0	0	0	0	0.108613	0.184642
ACAAAATCCTCACTCA	0.563949275	52.13768	87	Mobiluncus	Mobiluncus	0.615942	1.757246	1.793478	1.105072	1.358696	1.231884	0.778986	0.688406	0.724638	0.67029	0.706522	0.615942	0.706522	0.398551	0.615942	0.380435	0.57971	0.362319	0.380435	0.525362	0.199275	0.253623	0.344203	0.434783	0.344203	0.434783	0.271739	0.307971	0.253623	0.253623	0.507246	0.344203	0.235507	0.271739	0.235507	0.181159	0.344203	52.13768	0.217391	0.271739	0.289855	0.416667	0.416667	0.181159
ACAAACGCACTAGACC	0.982520699	48.804047	5	Salmonella	Salmonella	0	0.114995	48.804047	0.390984	0	0	0	0	0	0	0	0	0	0	0.114995	0.183993	0	0	0	0	0	0	0	0	0	0	0	0	0	0	0	0	0	0	0	0	0	0	0	0	0	0	0	0
ACAAACGCCTTATGCT	0.593056251	57.402771	18	Mycoplasma	Mycoplasma	0.517443	2.25338	1.769321	0.88466	1.502253	1.235186	0.634285	0.918044	0.550826	0.751127	0.634285	0.58421	0.500751	0.383909	0.650976	0.333834	0.417293	0.417293	0.433984	0.417293	0.267067	0.317142	0.450676	0.367217	0.433984	0.400601	0.317142	0.400601	0.216992	0.133534	0.283759	0.267067	0.267067	0.150225	0.183609	0.267067	0.617593	0.183609	0.283759	0.183609	57.402771	0.233684	0.250376	0.216992
ACAAACTAAAATACCT	0.691082803	52.431965	95	Brucella	Brucella	0.376375	1.389693	1.389693	0.636943	0.636943	0.75275	0.579039	0.550087	0.521135	0.463231	0.665895	0.463231	0.347423	0.405327	0.694847	0.231616	0.289519	0.289519	0.347423	0.492183	0.173712	0.202664	0.260567	0.173712	0.202664	0.405327	0.492183	0.231616	0.173712	0.202664	0.202664	0.347423	0	0.231616	0.115808	0	0.289519	0.14476	0	0	0.115808	52.431965	0	0.260567
ACAAAGACATAGACGC	0.55640804	49.524532	22	Vibrio	Vibrio	0.594338	2.150421	1.923493	1.2319	1.512859	49.524532	0.767236	0.648368	0.724011	0.75643	0.767236	0.75643	0.691593	0.389021	0.691593	0.410633	0.605144	0.47547	0.399827	0.583531	0.324184	0.410633	0.453858	0.356603	0.356603	0.345796	0.421439	0.248541	0.216123	0.270153	0.389021	0.367409	0.205317	0.302572	0.237735	0.259347	0.389021	0.248541	0.172898	0.226929	0.183704	0.324184	0	0.345796
ACAAAGCTGCGGCAAG	0.733734281	15.910334	69	Pseudomonas	Pseudomonas	0.382723	1.804265	1.694915	0.874795	15.910334	0.82012	0.328048	0.546747	0.109349	0.382723	0.492072	0.656096	0.328048	1.257518	1.366867	0.109349	0.382723	0.382723	0.218699	0.437397	0.492072	0.328048	0.218699	0	0.109349	0.273373	0.273373	0.218699	0	0.218699	0.164024	0.273373	0.164024	0.218699	0.218699	0	0.164024	0.273373	0	0.109349	0.109349	0.218699	0	0
ACAAATGGCAGTGTGA	0.672176759	15.466449	69	Pseudomonas	Pseudomonas	0.327332	1.636661	1.260229	0.851064	15.466449	1.06383	0.621931	0.572831	0.556465	0.572831	0.589198	0.523732	0.474632	1.047463	1.407529	0.196399	0.212766	0.507365	0.245499	0.310966	0.180033	0.196399	0.212766	0.245499	0.229133	0.360065	0.310966	0.229133	0.180033	0	0.425532	0.229133	0.163666	0.163666	0.130933	0.196399	0.294599	0.229133	0.229133	0.327332	0.196399	0.261866	0.114566	0.163666
ACAAATGTTTCCACGC	0.652474108	55.535095	74	Campylobacter	Campylobacter	0.552359	1.288838	1.403913	0.874568	1.311853	0.897583	0.851553	0.828539	0.552359	0.575374	0.644419	0.552359	0.368239	0.483314	0.575374	0.253165	0.391254	0.368239	0.460299	55.535095	0.161105	0.345224	0.322209	0.23015	0.322209	0.299194	0.322209	0.23015	0.23015	0	0.18412	0.23015	0.13809	0.391254	0.18412	0.115075	0.27618	0.13809	0.161105	0.207135	0.13809	0.161105	0.13809	0.299194
ACAAATTACAATAAAG	0.528611632	51.125706	26	Rhodococcus	Rhodococcus	51.125706	2.39212	2.157598	1.336773	1.407129	1.594747	0.914634	0.820826	0.703565	0.86773	0.773921	0.797373	0.844278	0.515947	0.703565	0.422139	0.422139	0.469043	0.351782	0.281426	0.234522	0.469043	0.375235	0.469043	0.586304	0.562852	0.32833	0.211069	0.187617	0.281426	0.211069	0.281426	0.164165	0.211069	0.234522	0.187617	0.515947	0.117261	0.211069	0.281426	0.117261	0.351782	0.187617	0.304878
ACAAATTCACCTTGTG	0.586005344	3.924516	23	Pasteurella	Pasteurella	0.517702	2.171009	1.653307	1.035404	1.018704	1.185705	0.734803	0.617903	0.768203	0.601202	0.751503	0.751503	0.617903	0.417502	0.684703	0.267201	0.567802	0.484302	0.283901	0.584502	0.267201	0.200401	0.334001	0.384102	0.484302	0.517702	0.334001	0.317301	0.283901	0.200401	0.300601	0.267201	0.217101	0.417502	0.300601	0.217101	0.384102	0.217101	0.183701	0.250501	0.183701	0.267201	0.1002	0.417502
ACAACACAAGCGACTG	0.866378144	73.721939	60	Campylobacter	Campylobacter	0.27049	0.879091	0.608602	0.284014	0.568028	0.311063	0.189343	0.297539	0.216392	0.202867	0.297539	0.108196	0.229916	0.135245	0.162294	0.108196	0.108196	0.12172	0	73.721939	0.12172	0	0	0.148769	0	0	0	0	0	0.12172	0	0.12172	0.135245	0	0	0	0.108196	0	0	0	0	0	0	0
ACAACATAACATGCCG	0.966579758	20.858023	21	Escherichia	Escherichia	0	0.20147	0.225172	20.858023	0.177767	0	0.10666	0	0	0	0	0.10666	0	0	0.568855	2.939085	0	0	0	0	0	0	0	0	0	0	0	0	0	0	0	0	0	0	0	0	0	0	0	0	0	0	0	0
ACAACATATGACTCCT	0.936349454	41.934479	36	Fournierella	Fournierella	0.156006	0.24961	0.218409	0	0.280811	0.218409	0	0.124805	0.124805	0	0	0	0	0	0.124805	0	0	0	0	0	0	0	0.124805	0	0	0	0	0	0	0	0	0	0	0	0.124805	0	0	0	0	0	0	0	41.934479	0
ACAACCAAAACTCCCC	0.744240662	39.789757	2	Salmonella	Salmonella	0.402595	1.409081	39.789757	1.218967	0.760456	0.626258	0.547976	0.402595	0.424961	0.447327	0.469694	0.313129	0.447327	0.290763	0.335495	0.223664	0.324312	0.290763	0.257213	0.21248	0.145381	0.156565	0.123015	0.223664	0.21248	0.21248	0.24603	0.145381	0.156565	0.178931	0.223664	0.234847	0.145381	0.167748	0.134198	0.156565	0.301946	0.111832	0.134198	0.21248	0.134198	0.111832	0.134198	0.111832
ACAACCAATGTTGCAT	0.646001467	35.901199	2	Salmonella	Salmonella	0.599169	1.907557	35.901199	1.039374	1.29616	0.843727	0.684764	0.745904	0.427978	0.611396	0.538029	0.611396	0.501345	0.427978	0.672536	0.269014	0.391294	0.342382	0.317926	0.342382	0.256786	0.281242	0.29347	0.256786	0.476889	0.440205	0.35461	0.207875	0.232331	0.134507	0.366838	0.146735	0.232331	0.330154	0.232331	0.134507	0.391294	0.110051	0	0.183419	0.110051	0.171191	0.146735	0.220103
ACAACCCCTTGTGTGA	0.584618824	17.348536	11	Klebsiella	Klebsiella	0.670691	1.945003	1.743796	1.676727	1.207243	1.274313	0.849542	0.715404	0.447127	0.581265	0.938967	0.782473	0.536553	0.469484	17.348536	0.581265	0.402414	0.335345	0.268276	0.447127	0.290633	0.447127	0.380058	0.380058	0.49184	0.536553	0.380058	0.357702	0.156495	0.312989	0.290633	0.312989	0.111782	0.402414	0.312989	0.178851	0.380058	0	0.268276	0.312989	0.178851	0.312989	0	0.223564
ACAACCCTACGGTGCT	0.851537646	79.321312	44	Corynebacterium	Corynebacterium	0.247437	0.530223	0.636267	0.318134	0.742312	0.424178	0	0.247437	0.318134	0.353482	0.282785	0.247437	0.176741	0.176741	0.247437	0.106045	0	0.212089	0	0.176741	0.106045	0	0.141393	0.176741	0.141393	0.212089	0.212089	0.106045	79.321312	0	0.106045	0.141393	0	0.141393	0.141393	0.106045	0.282785	0	0	0	0	0.176741	0	0
ACAACGCATCCGCGTT	0.963963964	83.737579	28	Streptomyces	Streptomyces	0	0.1617	0.1848	0	0.1155	0.1155	0	0	83.737579	0	0.1617	0	0	0	0	0	0	0	0	0	0	0	0	0	0	0	0	0	0	0	0	0	0	0	0	0	0	0	0	0	0	0	0	0
ACAACGTCAGTAAGCA	0.704809004	65.654846	34	Xylella	Xylella	0.460437	1.80764	1.313097	0.767394	0.750341	0.699181	0.443383	0.42633	0.42633	0.375171	0.579809	0.375171	0.409277	0.494543	0.47749	0.170532	0.341064	0.221692	0.204638	0.341064	0.238745	0.375171	0.204638	0.341064	0.221692	0.170532	0.272851	0.136426	0.204638	0.119372	0.187585	0.289905	0.119372	0.119372	0.153479	0	0.289905	0	0.153479	0	0.136426	0.272851	0.238745	65.654846
ACAACTCCAAAAAGCA	0.76126558	73.441994	18	Mycoplasma	Mycoplasma	0.527325	1.006711	1.246405	0.814957	0.527325	0.479386	0.479386	0.527325	0.383509	0.383509	0.479386	0.479386	0.33557	0.33557	0.239693	0.143816	0.33557	0.33557	0.479386	0	0.239693	0	0	0.143816	0.191755	0.143816	0.191755	0	0	0.143816	0.383509	0.191755	0	0	0	0	0.191755	0	0.143816	0	73.441994	0.191755	0	0
ACAACTGCTGATATAT	0.900667161	48.702744	5	Salmonella	Salmonella	0.148258	0.444774	48.702744	0.889548	0.222387	0.148258	0.148258	0.148258	0.296516	0	0.222387	0	0.148258	0	0.222387	0.148258	0	0.148258	0	0.296516	0	0	0	0	0	0	0	0.222387	0	0	0.148258	0	0	0.148258	0.148258	0	0	0	0	0	0	0.148258	0	0
ACAACTGGCGTATACA	0.542208775	23.237518	38	Friedmanniella	Microlunatus	0.937973	2.087746	2.072617	1.149773	1.331316	1.028744	0.953101	0.998487	1.875946	0.771558	0.847201	0.816944	0.711044	0.544629	0.741301	0.393343	0.484115	0.484115	0.514372	0.499244	0.257186	0.393343	0.711044	0.438729	0.468986	0.605144	0.3177	0.363086	0.302572	0.151286	0.499244	0.302572	0.226929	0.242057	0.2118	23.237518	0.393343	0	0.242057	0.347958	0.136157	0.2118	0.121029	0.151286
ACAACTTGCTGTGGGC	0.839230927	78.492531	88	Helicobacter	Helicobacter	0.235222	0.838617	0.777255	0.501125	0.511352	0.398855	0.204541	0.286357	0.265903	0.27613	0.265903	0.194314	0.153406	0.143179	0.204541	0.153406	0.17386	0.10227	0.132952	0.296584	0	0.132952	0.163633	0	0.132952	0.153406	0.143179	0.112497	0	0.10227	0	78.492531	0	0.10227	0	0	0.132952	0	0.153406	0	0	0	0	0.122724
ACAAGAAACGGCGTGC	0.767470418	68.720695	24	Mycobacterium	Mycobacterium	0.379549	68.720695	0.937709	0.725608	0.803751	0.703282	0.379549	0.413039	0.357223	0.435365	0.357223	0.368386	0.334896	0.223264	0.390712	0.223264	0.223264	0.27908	0.245591	0.267917	0	0.189775	0.212101	0.133958	0.189775	0.346059	0.234427	0.111632	0	0	0.167448	0.167448	0.145122	0.189775	0.167448	0.133958	0.27908	0.111632	0	0.145122	0	0.145122	0	0.145122
ACAAGACACGCCGAGT	0.882275711	46.827133	5	Salmonella	Salmonella	0	0.350109	46.827133	0.83151	0.568928	0.306346	0	0.262582	0.218818	0	0	0.131291	0.175055	0	0.306346	0.131291	0	0.175055	0	0.306346	0	0	0.175055	0	0.175055	0.262582	0.131291	0	0	0	0	0	0	0	0	0	0.218818	0.131291	0	0	0	0	0	0
ACAAGCACCCTTATAC	0.655555556	15.555556	1	Escherichia	Escherichia	0.638298	1.536643	1.41844	15.555556	1.08747	0.756501	0.756501	0.70922	0.425532	0.567376	0.638298	0.378251	0.614657	0.378251	0.567376	4.65721	0.307329	0.378251	0.141844	0.330969	0.189125	0.401891	0.330969	0.283688	0.35461	0.378251	0.283688	0.307329	0	0.212766	0.212766	0.141844	0.212766	0.212766	0.118203	0.212766	0.283688	0.283688	0.212766	0.189125	0.118203	0	0.307329	0.212766
ACAAGCATGCGATCTT	0.683229814	60.913933	33	Photobacterium	Photobacterium	0.576752	1.419698	0.842946	1.109139	1.064774	0.887311	0.887311	0.709849	0.79858	0.621118	0.443656	0.576752	0.39929	0.39929	0.133097	0.310559	0.39929	0.221828	0.221828	0.354925	0	0.221828	0.133097	0.310559	0.488021	0.354925	60.913933	0.266193	0	0.221828	0.177462	0.177462	0	0.177462	0.133097	0	0.177462	0.177462	0.177462	0.177462	0	0.177462	0.133097	0.133097
ACAAGCTCTTTATTGG	0.98505604	88.542961	42	Sanguibacter	Flavimobilis	0	0	0	0	0	0	0	0	0.124533	0	0	0	0	0	0	0	0	0	0	0	0	0	0	0	0	0	0	0	0	0	0	0	0	88.542961	0	0	0	0	0	0	0	0	0	0
ACAAGGAGCCTGCCTG	0.743976987	68.572456	19	Pseudomonas	Pseudomonas	0.251708	1.25854	0.862999	0.575333	68.572456	0.647249	0.611291	0.359583	0.395541	0.21575	0.431499	0.431499	0.395541	0.395541	0.683208	0.179791	0.251708	0.287666	0.21575	0.251708	0.107875	0.21575	0.395541	0.143833	0.323625	0.179791	0.287666	0.143833	0.107875	0.143833	0.395541	0.143833	0	0	0.143833	0	0.21575	0	0.21575	0.21575	0.143833	0.107875	0	0
ACAAGGGCACAGCAAG	0.631079841	57.724075	29	Lactobacillus	Lactiplantibacillus	0.550627	1.376568	1.713062	1.009483	1.56011	1.040073	0.703579	0.581218	0.581218	0.367085	0.642398	0.489446	0.581218	0.305904	0.520037	0.397675	0.214133	0.336494	0.397675	0.214133	57.724075	0.275314	0.458856	0.275314	0.336494	0.642398	0.458856	0.367085	0.214133	0.152952	0.336494	0.397675	0.305904	0.244723	0.336494	0.275314	0.520037	0.275314	0.336494	0	0.152952	0.152952	0.122362	0.152952
ACAAGTACTATGCCTC	0.69087473	63.336933	29	Lactobacillus	Lactiplantibacillus	0.485961	1.403888	1.214903	0.836933	0.863931	0.917927	0.296976	0.485961	0.323974	0.75594	0.431965	0.62095	0.62095	0.296976	0.37797	0.323974	0.458963	0.431965	0.350972	0.296976	63.336933	0.323974	0.161987	0.296976	0.296976	0.188985	0.296976	0.161987	0.188985	0	0.134989	0.242981	0.107991	0.188985	0	0.188985	0.215983	0.134989	0.134989	0.161987	0.107991	0.161987	0.107991	0.188985
ACAAGTCAGCAAAGTC	0.837679083	78.538681	39	Pontibacter	Pontibacter	0.157593	0.873926	0.759312	0.444126	0.644699	0.472779	0.315186	0.30086	0.2149	0.243553	0.30086	0.186246	78.538681	0.157593	0.272206	0	0.243553	0.186246	0.157593	0.157593	0	0.114613	0.12894	0.12894	0.12894	0.12894	0.143266	0.143266	0	0.114613	0.143266	0.143266	0	0.12894	0	0.100287	0.186246	0	0	0	0	0.143266	0	0.12894
ACAATATGAAATATGC	0.718116806	66.924911	44	Corynebacterium	Corynebacterium	0.297974	1.549464	0.834327	0.595948	0.834327	1.1323	0.595948	0.238379	0.655542	0.595948	0.655542	0.357569	0.417163	0.297974	0.417163	0.238379	0.357569	0.297974	0.297974	0.297974	0	0.11919	0.476758	0.297974	0.11919	0.595948	0.238379	0	66.924911	0.11919	0.178784	0.11919	0	0	0	0	0.238379	0.178784	0.11919	0.11919	0	0	0.238379	0.357569
ACAATGGGGGTCGACG	0.895393474	81.765839	42	Sanguibacter	Flavimobilis	0	0.383877	0.863724	0.383877	0	0.863724	0.287908	0	0.287908	0.191939	0.191939	0	0	0	0	0.191939	0.287908	0	0	0	0	0	0.191939	0	0	0	0	0	0	0.191939	0	0	0	81.765839	0	0	0.191939	0	0	0	0	0	0	0
ACAATGGGGTCCTAGA	0.757712875	36.281364	36	Fournierella	Fournierella	0.308515	1.151789	0.946113	0.575895	0.802139	0.719868	0.473056	0.431921	0.534759	0.308515	0.493624	0.514192	0.329083	0.246812	0.390786	0.164541	0.34965	0.205677	0.226244	0.205677	0.246812	0.185109	0.185109	0.123406	0.185109	0.287947	0.226244	0.164541	0.143974	0.123406	0.34965	0	0.143974	0.102838	0	0	0.246812	0.143974	0	0	0	0.226244	36.281364	0
ACAATTATTGCGTCCT	0.91788121	75.693466	72	Yersinia	Yersinia	0.188058	0.344774	0.454474	0.31343	0.329102	0.329102	75.693466	0.125372	0.109701	0.219401	0.156715	0	0.188058	0	0.172387	0	0.109701	0	0.109701	0	0	0	0.141044	0.141044	0	0.109701	0	0	0	0	0	0	0	0	0	0	0	0	0	0	0	0	0	0
ACAATTCCGCGGTCAC	0.716105848	38.974194	2	Salmonella	Salmonella	0.457367	1.339432	38.974194	0.947403	0.637047	0.849396	0.571709	0.473701	0.375694	0.457367	0.53904	0.35936	0.408363	0.245018	0.441032	0.294022	0.441032	0.424698	0.163345	0.310356	0	0.294022	0.261352	0.310356	0.277687	0.261352	0.261352	0.294022	0.163345	0	0.196014	0.163345	0.163345	0.196014	0.261352	0.114342	0.326691	0.17968	0.114342	0	0.163345	0.196014	0	0
ACAATTTAAGAGTGAA	0.954465409	67.522011	48	Bacillus	Bacillus	0	0.477987	0.176101	0.201258	0.226415	0.150943	0	0.125786	0	0	0	0	0	0.125786	0.201258	0.125786	0	67.522011	0	0.100629	0	0	0	0	0	0	0	0	0	0	0	0	0	0	0	0	0	0	0	0	0	0	0	0
ACAATTTTAGAGTCGA	0.723690651	21.536955	11	Klebsiella	Klebsiella	0.416055	1.150269	1.076848	1.297112	0.783162	0.611845	0.636319	0.538424	0.31816	0.538424	0.489476	0.758688	0.342633	0.391581	21.536955	0.244738	0.342633	0.31816	0.269212	0.367107	0.122369	0.171317	0.244738	0.122369	0.269212	0.244738	0.31816	0.269212	0	0.19579	0.244738	0.244738	0.220264	0.19579	0.171317	0.122369	0.220264	0.122369	0.122369	0.146843	0	0	0	0.19579
ACACAAGCCAATTTTT	0.833398873	14.051644	1	Escherichia	Escherichia	0.235942	0.707825	0.720933	14.051644	0.498099	0.524315	0.340805	0.314589	0.24905	0.157295	0.262158	0.301481	0.24905	0.24905	0.498099	5.977192	0.117971	0.235942	0	0.157295	0.18351	0	0	0.170402	0.131079	0.18351	0.157295	0.131079	0	0.117971	0	0	0.104863	0.131079	0	0	0.235942	0	0	0.170402	0	0.104863	0	0.117971
ACACAAGGGGTAACTG	0.651944747	45.965103	92	Cronobacter	Cronobacter	0.508906	1.872046	1.581243	0.981461	1.035987	1.090513	0.527081	0.545256	0.45438	0.654308	0.83606	0.617957	0.490731	0.41803	0.708833	0.472555	0.290803	0.381679	0.363504	0.472555	0.181752	45.965103	0.290803	0.290803	0.272628	0.363504	0.363504	0.308979	0.236278	0.236278	0.127226	0.236278	0.127226	0.290803	0.218102	0.127226	0.308979	0.218102	0.199927	0	0.218102	0.181752	0.109051	0.308979
ACACAATCCATTGCGT	0.666761444	20.045494	11	Klebsiella	Klebsiella	0.5118	1.535399	1.251066	1.407449	1.32215	0.72505	0.568667	0.483367	0.38385	0.72505	0.454933	0.440717	0.369633	0.398067	20.045494	0.3412	0.369633	0.398067	0.21325	0.2559	0.241683	0.270117	0.184817	0.156383	0.398067	0.412283	0.3412	0.1706	0.184817	0.1706	0.284333	0.270117	0.184817	0.21325	0.2559	0.156383	0.270117	0.12795	0.113733	0.142167	0.12795	0.199033	0.142167	0.227467
ACACACCTTCACTTCG	0.831686662	40.36697	71	Chromobacterium	Chromobacterium	0.247001	0.811574	0.529287	0.564573	0.811574	0.84686	0.141143	0.352858	0.317572	0.247001	0.282287	0.211715	0.247001	0.282287	0	0.105857	0.317572	0.247001	0.105857	0.105857	0	0.141143	0.105857	0	0.141143	0.141143	0.141143	0	0	0	0.176429	0	0.105857	0	40.36697	0	0.176429	0	0	0	0	0	0.176429	0.105857
ACACACTGCGCTTACT	0.813448378	8.68789	41	Serratia	Serratia	0.297531	1.011604	0.981851	0.327284	0.743826	0.505802	0.297531	0.38679	0.178518	0.297531	0.38679	0.446296	0.357037	0.595061	0.238024	0.208271	0.119012	0.178518	0.119012	0.208271	0.119012	0.208271	0.208271	0.208271	0.208271	0.148765	0.148765	0	0.208271	0.178518	0	0.119012	0	0.119012	0.148765	0	0.238024	0	0	0	0	0.119012	0	0.119012
ACACAGCAGTTGACCG	0.810909091	76.454544	19	Pseudomonas	Pseudomonas	0.363636	0.727273	0.727273	0.727273	76.454544	0.727273	0.363636	0.181818	0.272727	0.363636	0	0.181818	0.363636	0.363636	0.181818	0.181818	0.181818	0	0	0.454545	0	0.272727	0.363636	0	0.363636	0.181818	0.272727	0	0	0	0	0.454545	0	0	0	0	0.272727	0	0	0	0	0.181818	0	0.272727
ACACAGCCTCCAGCTA	0.552502625	25.953796	36	Fournierella	Fournierella	0.682534	2.065103	1.820091	1.20756	1.522576	1.295065	0.472524	0.980049	0.665033	0.892545	0.840042	0.735037	0.490025	0.385019	0.735037	0.280014	0.472524	0.59503	0.472524	0.472524	0.280014	0.350017	0.385019	0.367518	0.542527	0.455023	0.472524	0.297515	0.245012	0.350017	0.262513	0.367518	0.297515	0.245012	0.21001	0.315016	0.40252	0.262513	0.140007	0.280014	0.21001	0.350017	25.953796	0.21001
ACACAGCGGTCCGCAT	0.825363825	73.388771	63	Mycobacterium	Mycobacterium	0.259875	73.388771	1.143451	0.363825	0.467775	0.51975	0.2079	0.31185	0.10395	0.2079	0.10395	0.31185	0.259875	0.155925	0.363825	0.259875	0.155925	0.155925	0.259875	0	0.10395	0.4158	0.155925	0.10395	0.31185	0.4158	0.155925	0.10395	0.2079	0.10395	0.10395	0.10395	0.10395	0	0.10395	0.155925	0.363825	0	0.10395	0	0.10395	0	0	0
ACACATATGCCCGAAT	0.701351351	10.101351	3	Acinetobacter	Acinetobacter	0.337838	1.824324	1.317568	0.777027	1.182432	0.743243	0.844595	0.675676	0.27027	0.472973	0.574324	0.405405	0.506757	10.101351	0.472973	0.27027	0.304054	0.371622	0.27027	0.472973	0.236486	0.168919	0.304054	0.304054	0.337838	0.304054	0.337838	0.168919	0.135135	0.101351	0.202703	0	0.101351	0.168919	0.101351	0.135135	0.202703	0.304054	0.202703	0.168919	0.101351	0.168919	0	0.236486
ACACATCGAGGCGATC	0.932196382	56.671833	58	Streptococcus	Streptococcus	0.113695	0.578811	0.320413	0.186047	0.330749	0.206718	0.113695	0.165375	0.124031	56.671833	0.196382	0.124031	0	0	0.103359	0	0	0	0	0	0	0	0.124031	0	0	0	0	0	0	0	0	0	0	0	0	0	0.113695	0	0	0	0	0	0	0
ACACCAACTAACCCAC	0.930143822	72.879372	86	Mycobacteroides	Mycobacteroides	0.10273	0.484297	0.381567	0.10273	0.322865	0.146757	0	0.10273	0.117405	0.161432	0.10273	0.117405	0	0	0.132081	0	0	0.10273	0.10273	0	0	0	0	0	72.879372	0	0	0.117405	0	0	0	0	0	0	0	0	0	0	0	0	0	0	0	0
ACACCACCTATTTCTA	0.697704082	37.372448	2	Salmonella	Salmonella	0.535714	1.479592	37.372448	0.892857	0.790816	0.816326	0.306122	0.331633	0.510204	0.535714	0.714286	0.612245	0.433673	0.357143	0.357143	0.255102	0.306122	0.433673	0	0.331633	0.280612	0.255102	0.204082	0.331633	0.306122	0.280612	0.357143	0.306122	0.102041	0.153061	0.357143	0.255102	0.178571	0.102041	0.102041	0.178571	0.306122	0.102041	0.204082	0.229592	0	0.229592	0.127551	0.102041
ACACCATTCTAGGTGA	0.983035068	81.307541	60	Campylobacter	Campylobacter	0	0	0	0	0	0	0	0	0	0	0	0	0	0	0	0	0	0	0	81.307541	0	0	0	0	0	0	0	0	0	0	0	0	0	0	0	0	0	0	0	0	0	0	0	0
ACACCCACCCTAGTAC	0.639476854	55.92841	28	Streptomyces	Streptomyces	0.447427	1.720874	1.307864	1.015316	1.221821	1.118568	0.567888	0.739976	55.92841	0.567888	0.602306	0.464636	0.602306	0.41301	0.567888	0.430219	0.55068	0.378592	0.292549	0.533471	0.27534	0.292549	0.430219	0.189296	0.206505	0.344175	0.27534	0.292549	0.309757	0.189296	0.378592	0.240922	0.223714	0.292549	0.189296	0.172087	0.309757	0.13767	0.172087	0.27534	0.223714	0.189296	0.206505	0.223714
ACACCCATTTTCCTCG	0.744153367	7.658336	51	Mycolicibacterium	Mycolicibacterium	0.301114	1.907056	1.154271	0.612265	0.833082	0.722674	0.361337	0.411523	0.391448	0.431597	0.531968	0.311151	0.341263	0.250928	0.451671	0.160594	0.331226	0.341263	0.100371	0.200743	0.291077	0.250928	0.190706	0.230854	0.56208	0.220817	0.271003	0.160594	0.190706	0.150557	7.658336	0.160594	0	0.250928	0.150557	0.110409	0.28104	0.14052	0.110409	0.14052	0	0.190706	0.14052	0
ACACCCTACAGTCATA	0.887240356	5.997189	23	Pasteurella	Pasteurella	0.140559	0.515383	0.359207	0.343589	0.327971	0.437295	0.171794	0.124941	0.265501	0.20303	0.218648	0.124941	0.156177	0.187412	0.249883	0.218648	0.20303	0	0	0.140559	0	0	0.109324	0.109324	0	0.140559	0.156177	0	0	0	0	0	0	0.124941	0	0	0.109324	0	0	0	0	0	0	0.109324
ACACCCTTGATTGCTT	0.675570455	11.884936	53	Agrobacterium	Agrobacterium	0.486644	1.35179	1.362604	0.962474	1.27609	0.87596	0.497459	0.594787	0.378501	0.616416	0.767817	0.540716	0.465016	0.291987	0.519087	0.259544	0.302801	0.432573	0.302801	0.432573	0.259544	0.281172	0.259544	0.302801	0.183843	0.335244	0.194658	0.248729	0.173029	0.162215	0.216286	0.237915	0.227101	0.227101	0.227101	0.173029	0.270358	0.173029	0.108143	0.173029	0.216286	0.173029	0	0.183843
ACACCGCTGCTAGATA	0.739415169	64.392319	40	Micromonospora	Micromonospora	0.426439	1.203168	1.066098	0.761499	0.791959	0.761499	0.548279	64.392319	0.456899	0.395979	0.609199	0.533049	0.441669	0.24368	0.24368	0.19799	0.304599	0.335059	0.274139	0.22845	0.19799	0.19799	0.21322	0.274139	0.19799	0.395979	0.350289	0.21322	0	0.22845	0.12184	0.16753	0	0.18276	0.16753	0	0.18276	0.10661	0.13707	0.18276	0	0	0	0.13707
ACACCGGCTAAATTCC	0.701983003	66.85553	19	Pseudomonas	Pseudomonas	0.396601	1.926346	1.01983	0.793201	66.85553	1.01983	0.453258	0.453258	0.339943	0.396601	0.509915	0.679887	0.566572	0.339943	0.339943	0.283286	0.396601	0.283286	0.283286	0.339943	0.169972	0.169972	0.169972	0.113314	0.283286	0.339943	0.283286	0.169972	0.113314	0.169972	0.566572	0	0.226629	0.169972	0	0	0.396601	0.113314	0.169972	0.169972	0	0	0.169972	0.226629
ACACCTCAACAGACAT	0.926717557	19.923664	4	Escherichia	Escherichia	0	0.458015	0.254453	19.923664	0.305344	0.254453	0.254453	0.101781	0	0.254453	0.127226	0.127226	0	0.101781	0.43257	5.216285	0	0.101781	0	0	0	0	0	0	0.178117	0	0	0.101781	0	0	0	0.127226	0	0	0	0	0	0	0	0	0	0	0	0
ACACCTGCCAGCGAGC	0.898529412	80.407242	77	Mycobacterium	Mycobacterium	0.192308	80.407242	0.497738	0.237557	0.373303	0.248869	0.237557	0.10181	0.158371	0.135747	0.214932	0.180995	0.113122	0	0.147059	0	0.10181	0.180995	0	0	0	0	0	0	0.10181	0	0.113122	0	0	0	0	0.10181	0	0	0	0	0	0	0	0	0	0	0	0
ACACCTTTAACCGACG	0.629687878	30.220179	71	Chromobacterium	Chromobacterium	0.629083	1.742076	1.633196	1.149286	1.270264	1.18558	0.580692	0.653279	0.459715	0.544399	0.665376	0.629083	0.544399	0.459715	0.496008	0.302444	0.362933	0.435519	0.254053	0.338737	0.193564	0.217759	0.338737	0.278248	0.350835	0.350835	0.423421	0.254053	0.241955	0.266151	0.278248	0.254053	0.229857	0.254053	30.220179	0.205662	0.278248	0.10888	0.10888	0.145173	0	0.254053	0.169368	0.229857
ACACGCCATAGCTACC	0.56415185	12.493994	0	Escherichia	Escherichia	0.672753	1.970207	2.450745	12.493994	2.162422	0.864969	0.480538	0.672753	0.384431	0.864969	0.6247	0.480538	0.480538	0.816915	0.961076	3.892359	0.768861	0.432484	0.528592	0.384431	0.384431	0.384431	0.384431	0.240269	0.384431	0.144161	0.576646	0.576646	0	0.144161	0.384431	0.240269	0.144161	0.384431	0.144161	0.144161	0.384431	0.288323	0.336377	0.288323	0	0.384431	0	0.384431
ACACGCGACGCGTCAA	0.792753961	9.750699	3	Acinetobacter	Acinetobacter	0.232992	1.293103	1.013513	0.664026	0.617428	0.582479	0.349487	0.326188	0.314539	0.314539	0.442684	0.244641	0.163094	9.750699	0.326188	0.186393	0.244641	0.302889	0.104846	0.244641	0.128145	0.151445	0.151445	0.151445	0.104846	0.198043	0.244641	0.186393	0.104846	0.116496	0.198043	0.163094	0.128145	0.151445	0.163094	0.116496	0.163094	0	0	0.104846	0.163094	0.116496	0.104846	0.163094
ACACGCTAGCACAATA	0.536803579	49.613663	31	Burkholderia	Burkholderia	0.52867	2.074014	2.196015	1.58601	1.46401	1.667344	1.05734	0.772672	0.691338	0.488003	1.342009	49.613663	0.610004	0.447336	0.691338	0.325336	0.569337	0.569337	0.325336	0.447336	0.244002	0.244002	0.447336	0.325336	0.52867	0.691338	0.284669	0.447336	0.162668	0.325336	0.284669	0.284669	0.325336	0.244002	0.325336	0.244002	0.447336	0.203335	0.284669	0	0.366002	0.366002	0.162668	0.162668
ACACGTGCTTACGGTA	0.804580638	65.761848	73	Yersinia	Yersinia	0.243877	1.01792	0.92249	0.625596	0.551373	0.625596	65.761848	0.41353	0.307497	0.339307	0.328703	0.28629	0.339307	0.180257	0.212067	0.15905	0.15905	0.22267	0.148447	0.201463	0.137843	0.137843	0.169653	0.15905	0.201463	0.19086	0	0.137843	0.19086	0.169653	0.169653	0.212067	0.106033	0.148447	0.148447	0.106033	0.233273	0	0.116637	0	0	0.180257	0	0.12724
ACACGTTTCAAATCTA	0.999540018	10.257589	59	Pasteurella	Pasteurella	0	0	0	0	0	0	0	0	0	0	0	0	0	0	0	0	0	0	0	0	0	0	0	0	0	0	0.183993	0	0	0	0	0	0	0	0	0	0	0	0	0	0	0	0	0
ACACTAAACGTCGGGT	0.749766199	71.476288	47	Paenibacillus	Paenibacillus	0.414162	1.242485	1.202405	0.694723	0.788243	0.814963	0.347361	0.414162	0.347361	0.360721	71.476288	0.427522	0.360721	0.334001	0.360721	0.146961	0.187041	0.146961	0.173681	0.133601	0.200401	0.133601	0.173681	0.227121	0.293921	0.227121	0.387442	0.173681	0.133601	0.10688	0.240481	0	0.213761	0.160321	0	0	0.240481	0.133601	0.160321	0.160321	0.160321	0.160321	0	0
ACACTCAAGAACTGGT	0.718006795	8.550397	3	Acinetobacter	Acinetobacter	0.566251	1.132503	1.019253	0.792752	0.792752	0.962627	0.849377	0.396376	0.226501	0.453001	0.566251	0.283126	0.566251	8.550397	0.396376	0.11325	0.169875	0.453001	0.339751	0	0.226501	0.283126	0.396376	0.169875	0.453001	0.226501	0.339751	0.11325	0.226501	0.226501	0.283126	0.11325	0.11325	0.11325	0.169875	0.11325	0	0	0	0.396376	0.11325	0	0.169875	0.226501
ACACTCCTATATGTAG	0.883336266	84.092911	47	Paenibacillus	Paenibacillus	0.158367	0.651065	0.633468	0.351927	0.351927	0.281541	0.281541	0.140771	0	0.263945	84.092911	0.123174	0	0.105578	0.158367	0	0.123174	0.211156	0.140771	0.19356	0	0.105578	0	0	0.123174	0.175963	0	0	0	0	0	0.105578	0	0	0	0	0.123174	0	0	0.140771	0	0	0	0
ACACTCTTAAGGAGTG	0.612701501	18.635353	10	Streptococcus	Streptococcus	0.597554	1.973318	1.59811	1.070039	1.306281	1.056142	0.597554	0.750417	0.416898	18.635353	0.583658	0.528071	0.486381	0.458588	0.73652	0.291829	0.347415	0.458588	0.250139	0.361312	0.194553	0.222346	0.333519	0.291829	0.416898	0.389105	0.403002	0.291829	0.222346	0.166759	0.277932	0.347415	0	0.333519	0.208449	0.222346	0.430795	0.194553	0.166759	0.208449	0.194553	0.264036	0.138966	0.333519
ACACTGACCGCAAGTT	0.902748782	88.535141	43	Leptospira	Leptospira	0.104384	0.417537	0.452331	0.243563	0.295755	0.278358	0.226166	0.121781	0.104384	0.173974	0.173974	0.156576	0.156576	0	0.208768	0	0.139179	0	0	0.156576	0	0	0	0	0	88.535141	0.104384	0	0	0	0	0	0	0	0	0	0	0	0	0	0	0	0	0
ACACTTAAGAATAGAC	0.866976112	76.531189	57	Vibrio	Vibrio	0.215102	0.566059	0.47549	0.181139	0.47549	76.531189	0.305672	0.19246	0.249066	0.203781	0.181139	0.271708	0.147175	0.203781	0.181139	0.147175	0.226424	0.203781	0.113212	0.101891	0	0	0.101891	0	0.113212	0.124533	0.135854	0	0	0	0	0	0.101891	0	0	0	0.169818	0	0	0	0	0	0.147175	0
ACACTTCCTCTGTTTA	0.978466956	76.665764	98	Mycobacteroides	Mycobacteroides	0	0.230228	0	0	0	0	0	0	0	0	0	0	0	0	0	0	0	0	0	0	0	0	0	0	76.665764	0	0	0	0	0	0	0	0	0	0	0	0	0	0	0	0	0	0	0
ACACTTGGTGTTCTTA	0.842066284	69.394562	72	Yersinia	Yersinia	0.351787	0.870209	0.648028	0.499907	0.555453	0.499907	69.394562	0.296241	0.240696	0.333272	0.259211	0.240696	0.277726	0.166636	0.203666	0.203666	0.129606	0.259211	0.277726	0	0.185151	0.166636	0.129606	0.166636	0.129606	0.185151	0.148121	0	0	0.111091	0.148121	0	0.111091	0	0.129606	0	0.185151	0.111091	0	0.111091	0	0	0	0
ACACTTGTTAGCCATA	0.922362205	15.574802	1	Escherichia	Shigella	0	0.488189	0.409449	15.574802	0.283465	0	0.125984	0.125984	0.110236	0.15748	0	0	0	0.15748	0.409449	5.795275	0	0	0	0	0	0	0	0	0.125984	0.110236	0	0	0.110236	0	0	0	0	0	0	0	0	0	0	0	0	0	0	0
ACACTTGTTGCCGCGT	0.942140791	6.171649	23	Pasteurella	Pasteurella	0	0.192864	0.289296	0.385728	0	0.289296	0	0.192864	0	0	0.385728	0.192864	0.385728	0	0	0	0.192864	0	0	0	0	0	0	0	0	0	0	0	0	0	0	0	0	0	0	0	0.192864	0	0	0	0	0	0	0
ACACTTTGACTAGATG	0.882012467	9.661621	3	Acinetobacter	Acinetobacter	0.222618	0.534283	0.608489	0.311665	0.385871	0.2523	0.207777	0.222618	0.148412	0.237459	0.178094	0.207777	0.178094	9.661621	0.178094	0.11873	0.192936	0.148412	0.11873	0	0.133571	0	0.133571	0.11873	0	0.178094	0.103888	0	0.133571	0	0	0	0.103888	0.11873	0	0	0.133571	0	0	0	0	0.11873	0.103888	0
ACAGAAGACTGACCTT	0.778234583	24.96977	8	Streptococcus	Streptococcus	0.374849	1.862152	0.798065	0.677146	0.798065	0.640871	0.362757	0.4474	0.266022	24.96977	0.350665	0.519952	0.314389	0.181378	0.302297	0.19347	0.229746	0.338573	0.205562	0.290206	0	0.19347	0.205562	0.133011	0.25393	0.217654	0.133011	0.157195	0.169287	0.181378	0.145103	0	0.120919	0.133011	0	0.169287	0.229746	0.108827	0	0	0	0.120919	0.133011	0.169287
ACAGAAGGCACGGGGA	0.989320803	20.098248	21	Escherichia	Escherichia	0	0	0.12815	20.098248	0	0	0	0	0	0	0	0	0	0	0.427168	3.353268	0	0	0	0	0	0	0	0	0	0	0	0	0	0	0	0	0	0	0	0	0	0	0	0	0	0	0	0
ACAGACACGCGATCGG	0.948463508	89.788734	47	Paenibacillus	Paenibacillus	0	0.256082	0.288092	0.224072	0.320102	0.192061	0	0	0.128041	0	89.788734	0	0	0	0	0	0	0	0	0	0	0	0	0	0	0.128041	0	0	0	0	0	0	0	0	0	0	0	0	0	0	0	0	0	0
ACAGACCAAGAGTTTA	0.887339056	36.862183	65	Staphylococcus	Staphylococcus	0.226514	0.548402	0.476872	0.262279	0.393419	0.33381	0.226514	0.143062	0.214592	0.488794	0.119218	0.143062	0.143062	0.154983	0.119218	0	0	0.13114	0	0.166905	0	0	0.107296	0	0.107296	0.13114	0	0	0	0	0.178827	0.119218	0	0	0	0	36.862183	0	0	0	0	0	0	0
ACAGACCTACCGTAAT	0.734082397	28.945961	89	Desulfobulbus	Desulfobulbus	0.517211	1.658641	0.998752	0.945247	1.1771	0.856073	0.606385	0.428036	0.58855	0.517211	0.570715	0.535045	0.445871	0.338862	0.428036	0.160514	0.249688	0.338862	0.160514	0.285358	0.285358	0.267523	0.196183	0.285358	0.214018	0.374532	0.285358	0.178348	0.142679	0.160514	0.214018	0.214018	0.124844	0.196183	0.124844	0	0.338862	0	0.178348	0.196183	0	0.142679	0.107009	0
ACAGAGCGAGAAGTGA	0.776744186	18.20598	7	Staphylococcus	Staphylococcus	0.332226	1.129568	1.063123	0.664452	0.996678	0.664452	0.598007	0.797342	0.531561	0.465116	0.465116	0.332226	0.265781	0.398671	0.13289	0.265781	0.265781	0	0.13289	0.199336	0.13289	0.199336	0.265781	0.199336	0.265781	0.332226	0.332226	0.199336	0	0.13289	0	0	0	0.13289	0	0.199336	18.20598	0	0	0	0	0.13289	0.13289	0
ACAGAGTTGGTGGGGG	0.596302003	11.363637	69	Pseudomonas	Pseudomonas	0.50077	2.157165	1.810478	0.96302	11.363637	1.194145	0.808937	0.808937	0.770416	0.693374	0.808937	0.46225	0.731895	1.232666	1.271186	0	0.616333	0.385208	0.539291	0.577812	0.308166	0.385208	0.308166	0.269646	0.192604	0.423729	0.539291	0.231125	0	0.385208	0.269646	0.423729	0.231125	0	0.192604	0.154083	0.539291	0.115562	0	0.192604	0	0.385208	0	0.192604
ACAGATACACTGTTGC	0.87160804	25.854271	12	Klebsiella	Klebsiella	0.251256	0.640703	0.552764	0.929648	0.326633	0.326633	0.263819	0.238693	0.163317	0.188442	0.226131	0.175879	0.125628	0.113065	25.854271	0.163317	0.201005	0.188442	0.138191	0.238693	0	0.113065	0.125628	0.138191	0	0	0.150754	0.113065	0	0	0.113065	0.113065	0	0	0	0	0	0	0	0	0	0	0	0
ACAGATATATGCGAGT	0.511056131	49.497448	75	Pseudomonas	Pseudomonas	0.587599	2.443173	2.226689	1.43807	49.497448	1.48446	0.850472	0.865935	0.788619	0.664914	0.912324	0.649451	0.664914	0.556672	0.804082	0.402041	0.587599	0.587599	0.402041	0.587599	0.417504	0.309262	0.386578	0.355652	0.293799	0.556672	0.324726	0.262873	0.324726	0.216484	0.417504	0.448431	0.278336	0.24741	0.355652	0.231947	0.541209	0.154631	0.170094	0.262873	0.293799	0.402041	0.185557	0.324726
ACAGATCGGCGCGACA	0.601611773	55.559452	22	Vibrio	Vibrio	0.502219	1.973838	1.705209	1.167951	1.249708	55.559452	0.852605	0.72413	0.619014	0.654053	0.71245	0.525578	0.432142	0.502219	0.595655	0.268629	0.256949	0.513899	0.350385	0.47886	0.23359	0.327026	0.432142	0.338706	0.350385	0.502219	0.303667	0.338706	0.186872	0.175193	0.303667	0.256949	0.268629	0.210231	0.210231	0.151834	0.408783	0.210231	0.140154	0.163513	0.198552	0.221911	0.24527	0.23359
ACAGCAACCAGCGTCG	0.699901283	62.574036	49	Pediococcus	Pediococcus	0.345508	1.517769	1.419052	0.691017	1.036525	0.876111	0.468904	0.444225	0.5923	0.394867	0.678677	0.616979	0.382527	0.357848	0.505923	0.234452	0.209773	0.357848	0.271471	0.456565	0.29615	0.234452	0.320829	0.185094	0.246792	0.259131	0.197433	0.222113	0.148075	0.172754	0.135735	0.160415	0.111056	0.259131	0.172754	0.172754	0.456565	0.135735	62.574036	0.222113	0.148075	0.246792	0	0.172754
ACAGCACCGCCTAATA	0.535699797	29.959431	9	Salmonella	Salmonella	0.608519	2.373225	29.959431	1.845842	1.58215	1.176471	0.933063	0.892495	0.669371	0.567951	0.912779	0.628803	0.608519	0.446247	0.588235	0.405679	0.425963	0.547667	0.486815	0.446247	0.20284	0.425963	0.365112	0.507099	0.628803	0.344828	0.365112	0.223124	0.141988	0.162272	0.365112	0.466531	0.283976	0.263692	0.263692	0.263692	0.385396	0.263692	0.162272	0.324544	0.243408	0.365112	0.324544	0.20284
ACAGCAGGGGCTAAAT	0.642212481	16.490459	16	Staphylococcus	Staphylococcus	0.47705	1.727695	1.521403	1.044353	1.121712	1.108819	0.593089	0.760701	0.386797	0.51573	0.567303	0.593089	0.399691	0.309438	0.464157	0.386797	0.361011	0.257865	0.167612	0.502837	0.283651	0.244972	0.348118	0.309438	0.309438	0.55441	0.219185	0.257865	0.128932	0.232078	0.348118	0.257865	0.154719	0.154719	0.335224	0.128932	16.490459	0.180505	0.141826	0.154719	0.154719	0.219185	0.232078	0.180505
ACAGCCACTTGTCTAT	0.955738079	64.795807	82	Cronobacter	Cronobacter	0	0.25097	0.456308	0.296601	0.136893	0.136893	0	0	0.114077	0	0.114077	0.114077	0	0	0.182523	0	0	0	0	0	0	64.795807	0	0	0	0	0	0	0	0	0	0	0	0	0	0	0	0	0	0	0	0	0	0
ACAGCCCCCTTGCTAC	0.738993711	23.225515	37	Bacillus	Bacillus	0.49416	1.392632	1.212938	0.763702	1.078167	0.673854	0.404313	0.314465	0.269542	1.168014	0.584007	0.49416	0.539084	0.224618	0.134771	0.449236	0.134771	23.225515	0.314465	0.269542	0.224618	0	0	0.314465	0.224618	0	0.404313	0	0.314465	0.134771	0.134771	0.134771	0.224618	0.224618	0.134771	0	0.449236	0.134771	0	0.224618	0.179695	0	0	0
ACAGCGCGATTCCCCT	0.98204343	53.354675	70	Salmonella	Salmonella	0	0	53.354675	0.264477	0	0	0	0	0	0	0	0	0	0	0	0	0	0	0	0	0	0	0	0	0	0	0	0	0	0	0	0	0	0	0	0	0	0	0	0	0	0	0	0
ACAGCGGACTTTTACG	0.584063745	11.553785	0	Escherichia	Escherichia	0.557769	2.031873	1.474104	11.553785	1.075697	1.2749	1.115538	0.677291	0.398406	0.63745	0.59761	0.517928	0.478088	0.278884	0.916335	3.944223	0.63745	0.717131	0.478088	0.398406	0.318725	0.239044	0.517928	0.318725	0.557769	0.438247	0.557769	0.239044	0.438247	0	0.199203	0.318725	0.119522	0.239044	0.318725	0.318725	0.318725	0.199203	0.159363	0.199203	0	0	0.239044	0.159363
ACAGCGTAATGCGGGA	0.779422128	59.408031	78	Brucella	Brucella	0.211416	1.198027	1.057082	0.458069	0.599013	0.704722	0.63425	0.317125	0.281889	0.352361	0.387597	0.599013	0.246653	0.317125	0.458069	0.105708	0.352361	0.317125	0.211416	0.317125	0.211416	0	0.17618	0.140944	0.211416	0.246653	0.352361	0.105708	0.140944	0.140944	0.105708	0.246653	0	0	0.140944	0	0.211416	0.140944	0.140944	0.105708	0	59.408031	0	0.281889
ACAGCGTGTCCCGTTA	0.690863293	12.754752	0	Escherichia	Escherichia	0.435081	1.373941	1.328143	12.754752	0.801466	0.93886	0.526677	0.595374	0.435081	0.870163	0.480879	0.503778	0.366384	0.389283	0.664071	4.854591	0.297687	0.274788	0.343485	0.389283	0.22899	0.366384	0.297687	0.297687	0.251889	0.435081	0.320586	0.297687	0.274788	0.137394	0.183192	0.274788	0	0.206091	0.137394	0	0.251889	0.160293	0.114495	0.137394	0.137394	0.114495	0	0
ACAGCTGGGTGAAATT	0.672497063	60.997261	66	Mycobacterium	Mycobacterium	0.587391	60.997261	1.592481	1.096463	0.744028	0.874559	0.678763	0.600444	0.482966	0.587391	0.62655	0.469913	0.509072	0.391594	0.639603	0.300222	0.300222	0.313275	0.261063	0.248009	0.156638	0.143584	0.287169	0.313275	0.300222	0.234956	0.313275	0.169691	0.20885	0	0.195797	0.248009	0.130531	0.156638	0.169691	0.169691	0.261063	0.156638	0.130531	0.182744	0.156638	0.300222	0.130531	0.143584
ACAGGCTGCCTCCTCT	0.623129898	13.025409	0	Escherichia	Escherichia	0.71242	1.579197	1.733555	13.025409	1.163619	0.973641	0.653052	0.71242	0.569936	0.617431	0.569936	0.688673	0.664925	0.463073	0.688673	3.918309	0.522441	0.403705	0.213726	0.427452	0.2256	0.189979	0.320589	0.2256	0.261221	0.332463	0.463073	0.261221	0.261221	0.154358	0.249347	0.35621	0.201852	0.213726	0.284968	0	0.308715	0.2256	0.201852	0.166231	0.178105	0.213726	0.166231	0.13061
ACAGGGCATGGTAAGC	0.683163177	20.401455	10	Streptococcus	Streptococcus	0.553729	1.107458	1.315106	0.830594	1.07285	0.89981	0.657553	0.588337	0.346081	20.401455	0.622945	0.432601	0.605641	0.346081	0.397993	0.346081	0.276864	0.501817	0.25956	0.328777	0.138432	0.138432	0.294169	0.25956	0.519121	0.311473	0.363385	0.276864	0.207648	0.190344	0.207648	0.25956	0.17304	0.207648	0.17304	0.138432	0.380689	0.224952	0	0.138432	0.190344	0.276864	0	0.17304
ACAGGGGGAATGCTAA	0.898309859	47.408451	5	Salmonella	Salmonella	0.169014	0.309859	47.408451	0.478873	0.253521	0.253521	0.225352	0.253521	0	0.197183	0.140845	0.112676	0.253521	0.112676	0.253521	0.197183	0	0	0	0	0	0.112676	0.140845	0	0.112676	0.112676	0.140845	0	0.112676	0	0	0	0	0	0	0	0.253521	0	0	0	0	0	0	0
ACAGGTAACCGGCCTT	0.785437023	27.345737	15	Streptococcus	Streptococcus	0.200776	1.806987	0.950341	0.655869	0.81649	0.441708	0.374782	0.227547	0.281087	27.345737	0.321242	0.348012	0.334627	0.200776	0.374782	0.120466	0.294472	0.227547	0.200776	0.227547	0.107081	0.147236	0.120466	0	0	0.120466	0.240932	0.120466	0.174006	0	0.214161	0.174006	0	0.133851	0	0.120466	0.227547	0	0.133851	0	0	0.147236	0.107081	0.174006
ACAGTAGACCGCTACG	0.899608866	87.288132	67	Mycoplasma	Mycoplasma	0.162973	0.570404	0.53781	0.211864	0.309648	0.325945	0.162973	0	0.211864	0	0.244459	0.17927	0	0.130378	0.17927	0.114081	0	0.114081	0.130378	0	0	0	0.130378	0	0.146675	0	0	0	0	0	0	0	0	0	0	0	0	0	0	0	87.288132	0	0	0
ACAGTATGATTTGCTG	0.91536965	85.992218	79	Helicobacter	Helicobacter	0.194553	0.389105	0.583658	0	0.389105	0.486381	0	0.194553	0.194553	0	0	0	0.194553	0	0.194553	0	0	0	0	0.389105	0.194553	0	0	0	0	0.291829	0	0	0	0	0	85.992218	0	0	0	0	0	0	0	0	0.194553	0	0	0
ACAGTCCTCAGATCAG	0.855810617	30.057388	15	Streptococcus	Streptococcus	0.107604	1.61406	0.699426	0.304878	0.53802	0.466284	0.286944	0.304878	0.17934	30.057388	0.35868	0.251076	0.215208	0.125538	0.233142	0.125538	0.161406	0.215208	0	0.107604	0	0.107604	0.143472	0	0.125538	0.125538	0	0.161406	0	0.107604	0	0.107604	0	0	0.107604	0	0.107604	0	0	0.17934	0	0	0.125538	0
ACAGTCGCCAGGCAGT	0.520234987	37.467365	32	Lysinibacillus	Lysinibacillus	0.652741	2.154047	1.762402	1.305483	1.436031	1.436031	0.848564	1.370757	0.78329	0.587467	1.370757	0.718016	0.913838	0.456919	0.78329	0.261097	0.326371	1.174935	0.391645	0.456919	0.130548	0.456919	0.848564	37.467365	0.587467	0.391645	0.326371	0.195822	0	0	0.261097	0.522193	0	0.130548	0.261097	0.326371	0.261097	0.391645	0.326371	0.326371	0	0.391645	0.195822	0.391645
ACAGTGCTAGTTACTT	0.543487794	13.565268	69	Pseudomonas	Pseudomonas	0.643181	2.426546	2.090338	1.75413	13.565268	1.315597	0.862447	0.891683	0.555474	0.774741	0.803976	0.657799	0.613945	1.052478	1.16942	0.292355	0.613945	0.423915	0.526239	0.511621	0.204648	0.292355	0.336208	0.350826	0.423915	0.613945	0.380061	0.336208	0.219266	0.306973	0.336208	0.277737	0.160795	0.233884	0.263119	0.190031	0.32159	0.160795	0.204648	0.248502	0.219266	0.292355	0.263119	0.219266
ACAGTGTGCCATAGAC	0.765269312	68.839409	24	Mycobacterium	Mycobacterium	0.398059	68.839409	1.007588	0.609529	0.721483	0.547332	0.472696	0.348302	0.298545	0.335863	0.485135	0.335863	0.323423	0.236348	0.360741	0.149272	0.223908	0.248787	0.136833	0.136833	0.19903	0.19903	0.174151	0.19903	0.223908	0.273666	0.19903	0.19903	0.211469	0.111954	0.161712	0.161712	0	0.223908	0.161712	0	0.174151	0.161712	0.124394	0.111954	0.174151	0.136833	0.124394	0
ACAGTTCTCCGCCTCG	0.660904408	64.785347	43	Leptospira	Leptospira	0.457928	1.556955	1.385232	0.973097	1.053234	0.858615	0.744133	0.789926	0.675444	0.515169	0.526617	0.44648	0.526617	0.331998	0.538065	0.137378	0.297653	0.240412	0.228964	0.354894	0.206068	0.297653	0.228964	0.343446	0.354894	64.785347	0.297653	0.297653	0.194619	0.171723	0.331998	0.274757	0.194619	0.148827	0	0.183171	0.366342	0.160275	0.137378	0.103034	0.137378	0.228964	0.160275	0.309101
ACAGTTTCTTCACGGA	0.746984611	67.808121	24	Mycobacterium	Mycobacterium	0.374324	67.808121	1.122972	0.734784	0.928878	0.734784	0.512963	0.42978	0.36046	0.374324	0.526827	0.332733	0.305005	0.332733	0.346596	0.194094	0.249549	0.263413	0.305005	0.277277	0.138639	0.18023	0.194094	0.207958	0.291141	0.318869	0.166366	0.18023	0.124775	0.124775	0.263413	0.221822	0.166366	0.138639	0.166366	0.110911	0.249549	0.138639	0.152502	0.124775	0.124775	0.152502	0.152502	0
ACAGTTTTGTGCGGGA	0.586327019	12.954495	69	Pseudomonas	Pseudomonas	0.47899	2.220771	1.937731	1.328108	12.954495	0.979752	0.827346	0.609623	0.631396	0.631396	0.696712	0.718485	0.914435	1.328108	1.197474	0.326584	0.304812	0.587851	0.283039	0.544307	0.130634	0.348356	0.326584	0.348356	0.457217	0.304812	0.370128	0.326584	0.261267	0.19595	0.19595	0.370128	0.261267	0.261267	0.239495	0.239495	0.370128	0	0.174178	0.239495	0.130634	0.174178	0.152406	0.348356
ACATAAAATGAGAAGA	0.632711111	19.893333	7	Staphylococcus	Staphylococcus	0.568889	1.706667	1.155555	0.995556	1.048889	1.137778	0.657778	0.551111	0.568889	0.675556	0.817778	0.586667	0.568889	0.302222	0.48	0.266667	0.533333	0.657778	0.355556	0.373333	0.32	0.302222	0.32	0.32	0.266667	0.355556	0.391111	0.337778	0.106667	0.177778	0.231111	0.16	0.231111	0.302222	0.142222	0.177778	19.893333	0.231111	0.16	0.213333	0.16	0.16	0.142222	0.213333
ACATACAGTGTGAGAT	0.700377562	14.644013	1	Escherichia	Escherichia	0.512406	1.752967	1.591154	14.644013	0.809062	0.755124	0.593312	0.350593	0.296656	0.458468	0.566343	0.431499	0.485437	0.350593	0.485437	4.476807	0.377562	0.323625	0.242718	0.323625	0.21575	0.21575	0.21575	0.431499	0.296656	0.296656	0.296656	0.350593	0.107875	0.134844	0.107875	0.134844	0.107875	0.107875	0	0.188781	0.296656	0.134844	0.242718	0	0.107875	0.21575	0.161812	0.269687
ACATACCGATCCGACG	0.627368421	14.536341	16	Staphylococcus	Staphylococcus	0.541353	1.734336	1.553885	0.902256	1.162907	0.982456	0.651629	0.631579	0.541353	0.601504	0.661654	0.701754	0.461153	0.380952	0.611529	0.360902	0.451128	0.411028	0.280702	0.370927	0.220551	0.240602	0.350877	0.390977	0.300752	0.401002	0.511278	0.300752	0.300752	0.210526	0.290727	0.290727	0.140351	0.300752	0.160401	0.200501	14.536341	0.150376	0.260652	0.220551	0.180451	0.240602	0.120301	0.210526
ACATACTCTGGCATCA	0.649605807	59.116508	66	Mycobacterium	Mycobacterium	0.513077	59.116508	1.389063	0.901014	1.22638	0.738331	0.850957	0.525591	0.638218	0.588162	0.61319	0.437993	0.475535	0.375422	0.412965	0.325366	0.287824	0.463021	0.300338	0.412965	0.225253	0.312852	0.200225	0.287824	0.40045	0.300338	0.287824	0.262796	0.225253	0.150169	0.225253	0.225253	0.212739	0.250282	0.150169	0.27531	0.27531	0.112627	0.187711	0.200225	0.187711	0.237767	0.200225	0.125141
ACATACTTATAATGTT	0.959052417	18.683676	4	Escherichia	Escherichia	0	0.203666	0.257262	18.683676	0.160789	0	0	0	0	0	0	0	0	0	0.343016	5.413228	0	0	0	0	0	0	0	0	0	0	0	0	0	0	0	0	0	0	0	0	0.128631	0	0	0	0	0	0	0
ACATAGATGCGTTCAT	0.873587846	78.613167	63	Mycobacterium	Mycobacterium	0.214258	78.613167	0.564862	0.29217	0.311648	0.428516	0.272692	0.29217	0.253214	0.253214	0.233736	0.19478	0.136346	0.136346	0.214258	0.175302	0.136346	0	0	0.253214	0	0	0	0.136346	0	0.155824	0	0.136346	0.136346	0	0	0	0	0	0	0	0.233736	0	0	0	0	0	0	0
ACATAGCTTAATATCA	0.960352423	83.763374	77	Mycobacterium	Mycobacterium	0	83.763374	0.125865	0	0.125865	0	0.125865	0	0	0.125865	0	0	0	0.125865	0	0	0.125865	0	0	0	0	0.125865	0	0	0	0	0	0	0	0	0	0	0	0	0	0.125865	0	0	0	0	0	0	0	0
ACATAGGCCTGATGTG	0.533678756	30.224525	9	Salmonella	Salmonella	0.402994	2.417962	30.224525	1.208981	1.439263	1.15141	1.036269	0.575705	0.633276	1.036269	0.805987	0.345423	0.460564	0.230282	0.863558	0.402994	0.402994	0.345423	0.402994	0.690846	0.575705	0.287853	0.402994	0.172712	0.115141	0.575705	0.402994	0.287853	0.345423	0.230282	0.633276	0.345423	0.287853	0.402994	0.402994	0.172712	0.633276	0.287853	0.287853	0.230282	0.115141	0.172712	0.460564	0.115141
ACATATGATATCTCAG	0.87518797	11.015038	50	Escherichia	Shigella	0.112782	0.601504	0.789474	11.015038	0.56391	0.451128	0.413534	0.263158	0.225564	0.112782	0.338346	0.338346	0.37594	0.112782	0.338346	10.526316	0.18797	0.150376	0	0.150376	0.112782	0.112782	0	0.112782	0	0	0.18797	0	0	0	0.112782	0.112782	0	0.112782	0	0	0.150376	0	0	0.18797	0	0	0	0.150376
ACATCAAAAAGAATAT	0.721591512	35.045094	71	Chromobacterium	Chromobacterium	0.350133	1.31565	1.092838	0.816976	0.976127	0.689655	0.562334	0.477454	0.498674	0.381963	0.445623	0.381963	0.360743	0.275862	0.519894	0.265252	0.244032	0.275862	0.201592	0.307692	0.201592	0.190981	0.244032	0.233422	0.360743	0.318302	0.212202	0.222812	0	0.169761	0.180371	0.201592	0.137931	0.169761	35.045094	0.127321	0.233422	0.148541	0.190981	0.169761	0.106101	0.190981	0	0.116711
ACATCAAAGACTAAAC	0.749962659	68.648239	31	Burkholderia	Burkholderia	0.328603	1.239731	1.135175	0.567588	0.941001	0.851382	0.448096	0.373413	0.38835	0.448096	0.358476	68.648239	0.358476	0.224048	0.253921	0.164302	0.34354	0.268857	0.224048	0.283794	0.164302	0	0.283794	0.238984	0.194175	0.29873	0.238984	0.179238	0.179238	0.238984	0.149365	0.194175	0.134429	0.179238	0.149365	0	0.29873	0.164302	0.134429	0	0	0.149365	0.104556	0.164302
ACATCACGGATGTGTT	0.945121951	47.125435	5	Salmonella	Salmonella	0	0.391986	47.125435	0.958188	0.21777	0.130662	0	0	0	0.130662	0.174216	0.174216	0.130662	0	0.21777	0.261324	0	0	0	0	0	0.130662	0.174216	0	0	0	0	0	0	0	0	0	0	0	0	0	0	0	0	0	0	0	0	0
ACATCACTTACGATAG	0.55785124	30.873671	9	Salmonella	Salmonella	0.767414	2.302243	30.873671	2.184179	1.829988	0.767414	1.062574	0.826446	0.531287	0.590319	1.121606	0.767414	0.531287	0.472255	1.003542	0.590319	0.590319	0.472255	0.472255	0.472255	0.295159	0.295159	0.295159	0.236127	0.590319	0.472255	0.354191	0.354191	0	0.236127	0	0.531287	0.354191	0.354191	0	0.236127	0.531287	0.118064	0.295159	0.236127	0.236127	0	0.236127	0.354191
ACATCATGTGACGCGG	0.585951134	47.720329	81	Yersinia	Yersinia	0.578098	2.159686	2.094241	1.287085	1.483421	0.850785	47.720329	0.589005	0.534468	0.56719	0.839878	0.599913	0.752618	0.589005	0.676265	0.370855	0.403578	0.381763	0.338133	0.447208	0.294503	0.26178	0.272688	0.39267	0.294503	0.370855	0.39267	0.316318	0.316318	0.21815	0.294503	0.30541	0.196335	0.250873	0.229058	0.26178	0.39267	0.21815	0.152705	0	0.152705	0.272688	0.250873	0.30541
ACATCCAGAGGATCCT	0.881235154	74.703087	60	Campylobacter	jejuni	0.296912	0.712589	0.296912	0.475059	0.712589	0.356295	0.118765	0.178147	0.118765	0.296912	0.23753	0.23753	0.178147	0.118765	0.118765	0	0	0.415677	0.178147	74.703087	0.118765	0	0	0.118765	0.23753	0	0.118765	0	0	0	0	0	0	0	0	0	0.178147	0	0	0	0	0	0.118765	0
ACATCCCGCCGTTTGA	0.665274463	36.300716	2	Salmonella	Salmonella	0.548926	1.778043	36.300716	1.121718	1.073986	0.966587	0.680191	0.52506	0.501193	0.501193	0.536993	0.48926	0.620525	0.405728	0.501193	0.322196	0.346062	0.405728	0.250597	0.346062	0.26253	0.238663	0.346062	0.369928	0.286396	0.357995	0.286396	0.167064	0.155131	0.119332	0.274463	0.238663	0.143198	0.178998	0.155131	0.167064	0.405728	0.143198	0.167064	0.178998	0.202864	0.131265	0.143198	0.214797
ACATCGCTGATATATG	0.726498039	14.68957	6	Escherichia	Escherichia	0.459894	1.406736	1.217368	14.68957	1.014473	0.689842	0.554579	0.568105	0.432842	0.419316	0.446368	0.459894	0.432842	0.36521	0.811579	2.840525	0.297579	0.257	0.148789	0.243474	0.297579	0.257	0.229947	0.162316	0.229947	0.36521	0.243474	0.10821	0.148789	0.175842	0.284052	0.135263	0.162316	0.243474	0	0	0.243474	0.148789	0.162316	0.135263	0	0.175842	0	0.10821
ACATCTTTTAGCCTCC	0.833691275	24.241611	12	Klebsiella	Klebsiella	0.281879	0.845638	0.657718	0.926175	0.590604	0.456376	0.308725	0.322148	0.201342	0.255034	0.214765	0.241611	0.295302	0.241611	24.241611	0.161074	0.161074	0.228188	0.147651	0.161074	0	0.120805	0.107383	0.107383	0.161074	0.187919	0.161074	0.120805	0	0	0	0	0	0	0	0	0.295302	0	0	0	0	0.134228	0	0
ACATGAAACACATTAA	0.827278521	8.374761	59	Pasteurella	Pasteurella	0.178458	1.070746	0.688336	0.509879	0.611855	0.560867	0.356915	0.42065	0.216699	0.344168	0.305927	0.305927	0.191205	0.203952	0.165711	0.152964	0.178458	0.191205	0.165711	0.165711	0.165711	0.178458	0.216699	0.101976	0.101976	0.203952	0.216699	0	0	0.140217	0.140217	0.101976	0	0	0	0.114723	0.203952	0	0	0	0	0	0.101976	0
ACATGACATGCACAAG	0.841370558	8.756346	59	Pasteurella	Pasteurella	0.253807	1.015228	1.015228	0.380711	0.634518	0.444162	0.126904	0.317259	0.126904	0.571066	0.190355	0.190355	0.507614	0.126904	0.126904	0	0	0.190355	0.190355	0	0	0	0.126904	0.126904	0.190355	0.190355	0.190355	0	0	0.190355	0.253807	0	0	0	0	0	0.190355	0	0	0.190355	0	0.253807	0	0
ACATGATGTAACCCTC	0.684521655	33.104115	71	Chromobacterium	Chromobacterium	0.446375	1.664857	1.532151	0.844493	1.218482	0.916878	0.434311	0.615273	0.494631	0.603209	0.482567	0.458439	0.398118	0.301605	0.337797	0.325733	0.410182	0.349861	0.37399	0.398118	0.205091	0.193027	0.241284	0.120642	0.229219	0.337797	0.361925	0.265412	0.193027	0.229219	0.193027	0.229219	0.132706	0.168899	33.104115	0.241284	0.193027	0.132706	0.108578	0	0.132706	0.180963	0.193027	0.156834
ACATGCGTCGGTGTGC	0.809786202	5.664536	23	Pasteurella	Pasteurella	0.286533	0.815517	0.771435	0.617148	0.760414	0.584086	0.374697	0.385717	0.253471	0.264492	0.396738	0.275512	0.319594	0.242451	0.407758	0.165307	0.165307	0.154287	0.187348	0.198369	0.132246	0.154287	0.143266	0.143266	0.198369	0.154287	0.198369	0.121225	0.154287	0.110205	0.154287	0	0	0.132246	0.253471	0.154287	0.132246	0.143266	0	0	0	0	0.110205	0.143266
ACATGCTGTCAGTCCT	0.83169512	33.609245	84	Desulfobulbus	Desulfobulbus	0.27591	0.844973	0.551819	0.362131	0.982928	0.67253	0.224177	0.258665	0.293154	0.27591	0.241421	0.172444	0.27591	0.258665	0.241421	0.103466	0.224177	0.224177	0	0.224177	0	0.103466	0.189688	0.103466	0.12071	0.258665	0.137955	0.103466	0	0.12071	0.12071	0.12071	0	0.137955	0.189688	0.103466	0.189688	0	0.12071	0	0	0	0	0.12071
ACATGGACCAATCCAG	0.680536773	58.764172	28	Streptomyces	Streptomyces	0.436908	1.737231	1.383543	0.842609	1.227504	0.946635	0.520129	0.780194	58.764172	0.436908	0.655363	0.64496	0.457714	0.312077	0.426506	0.384895	0.291272	0.395298	0.291272	0.301675	0.301675	0.208052	0.249662	0.270467	0.270467	0.28087	0.36409	0.208052	0.187246	0.228857	0.249662	0.239259	0.114428	0.208052	0.197649	0.135234	0.249662	0.156039	0.145636	0.208052	0.176844	0.218454	0.104026	0.135234
ACATGTATTCACTTAG	0.900101678	55.871887	90	Acinetobacter	Acinetobacter	0.228775	0.533808	0.559227	0.177936	0.355872	0.305033	0.127097	0.254194	0.152517	0.203355	0.101678	0.228775	0.203355	55.871887	0.228775	0	0.127097	0.203355	0.101678	0	0	0	0	0	0	0.127097	0	0.101678	0	0	0	0	0.101678	0	0	0	0	0	0	0	0	0.152517	0	0
ACATTACCCGCATCTT	0.918565271	86.530174	26	Rhodococcus	Rhodococcus	86.530174	0.431034	0.323276	0.200123	0.169335	0.292488	0.153941	0.123153	0	0.169335	0.153941	0.107759	0	0.138547	0.138547	0.107759	0	0	0	0	0.107759	0.107759	0	0	0	0	0	0	0	0	0	0	0	0	0	0	0.107759	0	0	0.107759	0	0	0	0
ACATTCACTGTGTCTA	0.982981366	87.440994	91	Mycobacterium	Mycobacterium	0	87.440994	0	0	0	0	0	0	0	0	0	0	0	0	0	0	0	0	0	0	0	0	0	0	0	0	0	0	0	0	0	0	0	0	0	0	0	0	0	0	0	0	0	0
ACATTCCAGGAATCTT	0.670471842	61.643833	66	Mycobacterium	Mycobacterium	0.304414	61.643833	1.445966	0.913242	0.532724	0.608828	0.532724	0.456621	0.608828	0.684932	0.684932	0.532724	0.456621	0.380517	0.152207	0.456621	0.380517	0.456621	0.456621	0.456621	0.380517	0.456621	0.152207	0.152207	0.304414	0.380517	0.22831	0	0	0	0.456621	0.152207	0.22831	0.22831	0	0	0.22831	0.152207	0.152207	0.22831	0.152207	0.532724	0	0.380517
ACATTCTGATACTCGG	0.914863922	83.845078	31	Burkholderia	Burkholderia	0	0.523378	0.244243	0.139567	0.279135	0.209351	0.104676	0.139567	0.314027	0.139567	0	83.845078	0.279135	0.139567	0.139567	0.139567	0	0.104676	0.139567	0	0	0	0	0	0	0	0.104676	0	0	0	0.139567	0	0	0	0	0	0	0	0	0	0	0	0	0
ACATTGCAGCCGGGTA	0.977108434	39.397591	84	Desulfobulbus	Desulfobulbus	0	0	0.100402	0	0.381526	0.120482	0	0	0.120482	0	0	0.140562	0	0.120482	0	0	0	0.100402	0	0	0	0	0	0	0	0	0	0	0	0	0	0	0	0	0	0	0	0	0	0	0	0	0	0
ACATTGGCTCTTACCA	0.835148874	58.533043	32	Lysinibacillus	Lysinibacillus	0	1.016703	0.508352	0.43573	0.508352	0.580973	0	0.145243	0	0.43573	0.145243	0.145243	0.290487	0.363108	0	0.217865	0.217865	0.363108	0.145243	0.145243	0.145243	0	0.145243	58.533043	0.217865	0.290487	0.217865	0.290487	0.145243	0	0	0.145243	0	0.217865	0	0	0.217865	0.145243	0	0	0	0	0	0.145243
ACATTTAGCGACTCCT	0.856317093	84.14534	67	Mycoplasma	Mycoplasma	0.123865	0.536747	0.578035	0.495458	0.330306	0.330306	0.247729	0.165153	0	0.247729	0.289017	0.289017	0.247729	0.165153	0.495458	0	0.206441	0.206441	0	0.371594	0	0.247729	0	0	0.165153	0.206441	0	0.165153	0	0.165153	0	0.123865	0	0.165153	0	0	0.123865	0	0	0	84.14534	0	0	0
ACATTTATCGGTTATC	0.663560844	8.329591	3	Acinetobacter	Acinetobacter	0.538841	1.616525	1.459362	0.763359	1.066457	0.84194	0.684778	0.673552	0.46026	0.662326	0.662326	0.538841	0.426583	8.329591	0.51639	0.370454	0.348002	0.415357	0.471486	0.415357	0.145936	0.19084	0.269421	0.246969	0.348002	0.437809	0.314324	0.19084	0.258195	0.235743	0.246969	0.314324	0.157162	0.13471	0.168388	0.19084	0.280647	0.168388	0.101033	0.168388	0.13471	0.168388	0.112259	0.168388
ACATTTTAGTACTATC	0.732020651	50.61832	82	Cronobacter	Cronobacter	0.504262	1.380718	1.200624	0.780406	0.86445	0.636331	0.696362	0.372194	0.372194	0.552287	0.348181	0.264137	0.372194	0.336175	0.444231	0.216112	0.564293	0.240125	0.204106	0.264137	0.1921	50.61832	0.180094	0.240125	0.228119	0.240125	0.276144	0.252131	0.204106	0.216112	0.204106	0.180094	0	0.132069	0.1921	0.132069	0.216112	0.144075	0	0.156081	0	0.204106	0.132069	0.180094
ACCAAACTCTAATGCG	0.615146147	60.695309	45	Pelolinea	Pelolinea	0.642161	1.882197	1.616475	1.284322	1.572188	0.88574	0.686448	0.620018	0.642161	0.553587	0.752879	0.664305	0.620018	0.287865	0.686448	0.310009	0.398583	0.420726	60.695309	0.420726	0	0.221435	0.221435	0.376439	0.287865	0.376439	0.332152	0.265722	0.155004	0.155004	0.265722	0.376439	0.177148	0.287865	0.199291	0.177148	0.287865	0.199291	0.199291	0.199291	0.155004	0.243578	0.177148	0.243578
ACCAAATCTTAATGAT	0.719646799	66.487305	19	Pseudomonas	Pseudomonas	0.40011	1.255519	1.103753	0.965784	66.487305	0.772627	0.35872	0.455298	0.469095	0.386313	0.53808	0.386313	0.372517	0.317329	0.40011	0.193157	0.344923	0.413907	0.17936	0.303532	0.124172	0.234547	0.234547	0.262141	0.193157	0.289735	0.344923	0.234547	0.234547	0.110375	0.220751	0.275938	0	0.275938	0.137969	0.193157	0.331126	0	0.110375	0.17936	0	0.17936	0	0.124172
ACCAACCGAATATTCC	0.538713911	10.761155	0	Escherichia	Escherichia	0.754593	2.591863	1.83727	10.761155	1.476378	1.148294	0.492126	0.951444	0.853018	0.721785	0.721785	0.951444	0.62336	0.492126	0.82021	3.805774	0.492126	0.459318	0.492126	0.853018	0.393701	0.131234	0.295276	0.393701	0.393701	0.328084	0.360892	0.295276	0.328084	0.393701	0.295276	0.492126	0.164042	0.262467	0.19685	0.295276	0.557743	0.131234	0.19685	0.295276	0.262467	0.131234	0.229659	0
ACCAAGACTTCCCACC	0.752825333	33.747341	38	Friedmanniella	Microlunatus	0.704935	1.465816	1.107754	0.537093	1.007049	0.682556	0.548282	0.760882	1.711984	0.369251	0.537093	0.458767	0.436388	0.268546	0.39163	0.145463	0.246168	0.458767	0.246168	0.257357	0.111894	0.134273	0.760882	0.234978	0.234978	0.290925	0.268546	0.134273	0.145463	0.156652	0.268546	0.223789	0.123084	0.223789	0.145463	33.747341	0.246168	0.123084	0.111894	0.179031	0.123084	0.100705	0.134273	0.167842
ACCAATCATAAAGTAC	0.878798109	19.885212	17	Pseudomonas	Pseudomonas	0.202566	0.506415	0.33761	0.270088	19.885212	0.33761	0.405132	0.101283	0.270088	0.303849	0.168805	0.168805	0.101283	1.012829	0.776502	0	0.101283	0.135044	0	0	0	0.168805	0.101283	0	0.168805	0	0.135044	0.135044	0.135044	0	0.135044	0	0	0.202566	0	0	0.135044	0.135044	0	0	0	0	0	0
ACCAATTACTGGTTTC	0.888686897	16.599077	4	Escherichia	Escherichia	0.251713	0.559362	0.559362	16.599077	0.391554	0.349601	0.167809	0.251713	0.139841	0.237729	0.195777	0.167809	0.111872	0	0.475458	5.831352	0	0.139841	0	0	0	0.111872	0.153825	0	0.111872	0.153825	0	0	0	0	0	0	0	0	0	0	0.139841	0	0	0	0	0	0	0
ACCACACACGAAAAGT	0.654193753	60.821308	64	Helicobacter	Helicobacter	0.570794	1.775805	1.458697	0.951324	1.189155	1.014745	0.41224	0.491517	0.650071	0.348819	0.58665	0.523228	0.602505	0.38053	0.507373	0.285397	0.348819	0.428096	0.174409	0.41224	0.285397	0.158554	0.285397	0.221976	0.221976	0.332963	0.38053	0.285397	0.253686	0.142699	0.221976	60.821308	0.332963	0.269542	0.253686	0.142699	0.428096	0.190265	0.142699	0.20612	0.174409	0.253686	0.110988	0.158554
ACCACCGAGGGGTTTT	0.946655377	22.015242	4	Escherichia	Escherichia	0.127011	0.211685	0.381033	22.015242	0.211685	0.127011	0	0.127011	0	0	0.169348	0.169348	0	0.127011	0.381033	6.223539	0	0	0	0	0	0	0	0.127011	0	0	0	0	0	0	0	0	0	0	0	0	0	0	0	0	0	0	0	0
ACCACCTTAACCAGAA	0.803744351	7.520981	55	Micromonospora	Allocatelliglobosispora	0.500323	1.258877	0.790833	0.484183	0.613299	0.726275	0.451904	7.520981	5.019368	0.371207	0.500323	0.322789	0.355068	0.258231	0.258231	0.209813	0.145255	0.355068	0.129116	0.258231	0	0	0.322789	0.161394	0.209813	0.177534	0.177534	0.112976	0.161394	0	0.225952	0.161394	0.129116	0.209813	0.177534	0	0.225952	0	0	0	0.145255	0.129116	0	0.145255
ACCACGCTAAGACATT	0.866242038	78.821655	34	Xylella	Xylella	0.159236	0.477707	0.238854	0.875796	0.159236	0.636943	0.398089	0.318471	0.159236	0.159236	0.159236	0	0.159236	0	0	0.238854	0.955414	0.159236	0	0	0	0.238854	0.238854	0	0.238854	0	0.318471	0	0	0	0.318471	0.159236	0	0	0.159236	0	0	0	0.318471	0.159236	0.159236	0.159236	0	78.821655
ACCACGGTTTTCGGTC	0.702264427	68.035057	18	Mycoplasma	Mycoplasma	0.394448	1.358656	1.081081	0.803506	1.066472	0.993426	0.642805	0.598977	0.452885	0.482104	0.584368	0.394448	0.277575	0.292184	0.277575	0.277575	0.204529	0.350621	0.36523	0.277575	0.204529	0.204529	0.350621	0.379839	0.292184	0.350621	0.306793	0.17531	0.131483	0	0.262966	0.160701	0.146092	0.131483	0.116874	0.116874	0.262966	0.248356	0.17531	0.131483	68.035057	0.102264	0.17531	0.131483
ACCACTATGTCGTAGA	0.670554808	17.287273	16	Staphylococcus	Staphylococcus	0.523404	1.779572	1.540302	0.837446	1.121579	1.076716	0.61313	0.418723	0.433677	0.463586	0.508449	0.403769	0.418723	0.403769	0.672948	0.254225	0.37386	0.343951	0.299088	0.328997	0.164498	0.284133	0.209361	0.224316	0.23927	0.254225	0.418723	0.299088	0.119635	0.134589	0.328997	0.448632	0	0.23927	0.209361	0.164498	17.287273	0.164498	0.119635	0.269179	0.134589	0.134589	0.224316	0.209361
ACCACTGCGCCGCGTA	0.817855169	76.229958	44	Corynebacterium	Corynebacterium	0.469873	0.995025	0.718629	0.552792	0.580431	0.580431	0.386954	0.221117	0.110558	0.221117	0.331675	0.331675	0.276396	0.331675	0.276396	0.165837	0.138198	0.276396	0.110558	0.193477	0.193477	0.193477	0.110558	0.110558	0.193477	0.165837	0.110558	0.165837	76.229958	0.138198	0	0.110558	0	0	0.193477	0	0.138198	0.138198	0	0.193477	0	0	0	0
ACCACTGTCGTTCAAA	0.961119186	37.972385	52	Mycolicibacterium	Mycolicibacterium	0.835756	12.536337	0.109012	0.726744	0.109012	0.181686	0	0.145349	0.290698	0	0	0	0.145349	0.145349	0.109012	0	0	0	0	0	0	0	0.109012	0	0.545058	0	0	0	0	0	37.972385	0	0	0	0	0	0	0	0	0	0	0	0	0
ACCACTTGCGCTATGA	0.518228146	5.42271	55	Micromonospora	Allocatelliglobosispora	0.980008	2.260551	1.999216	1.202143	1.724814	1.21521	0.77094	5.42271	4.2075	0.84934	0.88854	0.718672	0.718672	0.574938	0.679472	0.457337	0.548804	0.483471	0.326669	0.483471	0.196002	0.40507	0.627205	0.509604	0.457337	0.548804	0.378936	0.339736	0.392003	0.169868	0.431203	0.261335	0.287469	0.339736	0.313603	0.261335	0.457337	0.182935	0.313603	0.261335	0.156801	0.261335	0.130668	0.222135
ACCAGAGAGGGATTAA	0.753891656	65.628891	40	Micromonospora	Micromonospora	0.326899	1.120797	1.089664	0.700498	0.700498	0.716065	0.358032	65.628891	0.404732	0.466999	0.575965	0.295766	0.326899	0.326899	0.264633	0.249066	0.202366	0.358032	0.217933	0.217933	0.186799	0.295766	0.233499	0.1401	0.249066	0.217933	0.295766	0.186799	0.108966	0.171233	0.1401	0.186799	0	0	0	0.124533	0.264633	0.1401	0.124533	0	0.124533	0.124533	0.186799	0.171233
ACCAGATAATCTTATG	0.702531646	63.660336	42	Sanguibacter	Flavimobilis	0.263713	1.529536	1.371308	1.107595	0.896624	0.896624	0.474684	0.685654	0.474684	0.421941	0.580169	0.685654	0.263713	0.369198	0.580169	0.21097	0.158228	0.21097	0.21097	0.527426	0.21097	0.421941	0.474684	0.158228	0.158228	0.21097	0.263713	0.369198	0.158228	0.21097	0.263713	0	0.105485	63.660336	0.21097	0	0.105485	0.21097	0.158228	0.105485	0	0	0.105485	0.21097
ACCAGATGATAACTTT	0.637714952	10.754882	53	Agrobacterium	Agrobacterium	0.495482	1.748761	1.369863	0.670358	1.311571	1.165841	0.58292	0.58292	0.58292	0.43719	0.58292	0.495482	0.524628	0.320606	0.670358	0.378898	0.466336	0.466336	0.262314	0.58292	0.14573	0.262314	0.378898	0.408044	0.262314	0.204022	0.349752	0.262314	0.262314	0.262314	0.320606	0.116584	0.204022	0.174876	0.174876	0	0.495482	0.204022	0	0.349752	0.262314	0.14573	0.204022	0.174876
ACCAGATTCAGCGAGC	0.690752972	63.976223	87	Mobiluncus	Mobiluncus	0.409511	1.532365	1.215324	0.885073	1.030383	0.845443	0.739762	0.501981	0.449141	0.568032	0.501981	0.607662	0.383091	0.488771	0.568032	0.277411	0.330251	0.317041	0.277411	0.303831	0.317041	0.264201	0.303831	0.198151	0.250991	0.290621	0.250991	0.224571	0.198151	0	0.250991	0.171731	0.11889	0.171731	0.1321	0.11889	0.277411	63.976223	0.224571	0.198151	0.11889	0.184941	0.11889	0.250991
ACCAGCCGAATACCTC	0.69462051	7.963595	41	Serratia	Serratia	0.260036	1.202665	1.186413	1.023891	0.926377	0.812612	0.633837	0.666342	0.536324	0.503819	0.58508	0.422558	0.357549	0.601333	0.552576	0.195027	0.503819	0.373801	0.178775	0.308792	0.162522	0.227531	0.341297	0.260036	0.325045	0.357549	0.195027	0.243784	0.178775	0.14627	0.227531	0.276288	0	0.113766	0	0.195027	0.308792	0.14627	0.14627	0.211279	0.113766	0.14627	0.195027	0.195027
ACCAGCGCTAACCTAT	0.625396478	29.935471	71	Chromobacterium	Chromobacterium	0.579678	1.815597	1.367166	1.071858	1.290605	1.028109	0.929673	0.77655	0.546866	0.590616	0.535929	0.601553	0.634365	0.360932	0.535929	0.251559	0.382807	0.415618	0.32812	0.426556	0.371869	0.196872	0.273433	0.251559	0.306245	0.32812	0.295308	0.229684	0.207809	0.16406	0.262496	0.262496	0.185935	0.229684	29.935471	0.240621	0.437493	0.218747	0.16406	0.142185	0.120311	0	0.185935	0.251559
ACCAGGCATCTGTCCT	0.723895582	16.31526	6	Escherichia	Escherichia	0.60241	0.853414	0.953815	16.31526	1.104418	0.803213	0.401606	0.301205	0.451807	0.200803	0.552209	0.502008	0.200803	0.200803	0.702811	3.162651	0.150602	0.451807	0.150602	0	0.301205	0.200803	0.401606	0.251004	0.301205	0.251004	0.451807	0	0.150602	0.100402	0.150602	0	0	0.200803	0.251004	0.200803	0.60241	0.351406	0	0	0.301205	0.351406	0.100402	0.200803
ACCAGGCGAACCTGGC	0.521996151	47.126751	42	Sanguibacter	Flavimobilis	0.728622	2.543305	1.800935	1.278526	1.635964	1.388507	0.783613	0.659885	0.811108	0.673632	0.79736	0.866098	0.769865	0.481166	0.79736	0.467418	0.604894	0.769865	0.261204	0.494913	0.34369	0.302447	0.34369	0.384933	0.39868	0.329942	0.412428	0.316195	0.247457	0.261204	0.34369	0.302447	0.164971	47.126751	0.316195	0.274952	0.536156	0.302447	0.233709	0.302447	0.274952	0.34369	0.219962	0.206214
ACCAGGGTGTGGACGT	0.888959796	17.432461	4	Escherichia	Escherichia	0.127632	0.542438	0.553074	17.432461	0.361625	0.393533	0.233993	0.223357	0.212721	0.180813	0.170177	0.191449	0.138268	0.138268	0.382897	5.722187	0	0.180813	0	0.116996	0	0.10636	0	0	0	0.127632	0.180813	0	0	0	0.10636	0	0	0	0	0	0	0	0	0	0	0	0	0
ACCAGGTCTGTCTTGA	0.546046046	14.33934	11	Klebsiella	Klebsiella	0.550551	2.302302	2.102102	1.351351	1.376376	1.176176	0.825826	0.825826	0.775776	0.750751	0.775776	0.750751	0.600601	0.675676	14.33934	0.35035	0.35035	0.675676	0.35035	0.600601	0.35035	0.3003	0.500501	0.4004	0.35035	0.600601	0.525526	0.3003	0.3003	0.1001	0.4004	0.3003	0	0.2002	0.225225	0.325325	0.475475	0.225225	0.2002	0.375375	0.125125	0.275275	0.3003	0.175175
ACCAGGTTACATTATA	0.535012594	49.722923	35	Gilliamella	Gilliamella	0.554156	2.267003	2.115869	1.108312	1.259446	1.259446	1.108312	0.856423	0.654912	0.654912	0.957179	0.755668	0.806045	0.352645	0.70529	0.554156	0.503778	0.403023	0.554156	0.302267	0.302267	0.302267	0.403023	0.453401	0.453401	0.604534	0.403023	0.201511	0.352645	49.722923	0.403023	0.251889	0.352645	0.302267	0.151134	0.151134	0.453401	0.100756	0.100756	0.352645	0.201511	0.251889	0	0.503778
ACCAGTAAGGCTCCCC	0.694273128	52.709251	95	Brucella	Brucella	0.61674	1.585903	1.431718	0.881057	1.013216	0.726872	0.418502	0.462555	0.462555	0.462555	0.594714	0.594714	0.440529	0.418502	0.462555	0.30837	0.30837	0.264317	0.132159	0.396476	0.198238	0.330396	0.176211	0.286344	0.242291	0.264317	0.30837	0.154185	0.132159	0.110132	0.132159	0.198238	0.198238	0.220264	0.132159	0.132159	0.352423	0	0.220264	0.220264	0	52.709251	0	0.198238
ACCAGTATTACGACTC	0.521959261	40.162487	54	Microbacterium	Microbacterium	0.765336	2.613917	2.072295	1.28341	1.825032	1.318733	0.859531	0.953727	0.941952	0.753562	0.800659	0.69469	0.647592	0.529848	0.730013	0.482751	0.494525	0.894855	0.365006	0.470976	0.282586	0.29436	40.162487	0.494525	0.470976	0.40033	0.506299	0.40033	0.259037	0.223714	0.353232	0.29436	0.235488	0.247262	0.235488	0.164842	0.459202	0.235488	0.18839	0.18839	0.129518	0.235488	0.164842	0.270811
ACCAGTCTTCGGTACT	0.704551107	22.755533	37	Bacillus	Bacillus	0.397911	1.34295	1.193733	0.746083	0.770953	1.193733	0.696344	0.596866	0.44765	0.994777	0.472519	0.522258	0.348172	0.323303	0.348172	0.273564	0.223825	22.755533	0.323303	0.348172	0.174086	0.198955	0.198955	0.223825	0.248694	0.298433	0.198955	0.124347	0.174086	0.124347	0.273564	0.273564	0.149217	0.223825	0.124347	0.124347	0.298433	0.149217	0	0	0	0.149217	0	0.198955
ACCATAGTTTGGTCCC	0.527683817	6.26669	3	Acinetobacter	Acinetobacter	0.640912	2.189781	2.439024	1.370839	1.406445	1.192808	0.783336	0.765533	0.694321	0.74773	0.961367	0.694321	0.623108	6.26669	0.765533	0.409471	0.551896	0.534093	0.302653	0.534093	0.338259	0.338259	0.391668	0.373865	0.51629	0.623108	0.551896	0.249243	0.213637	0.356062	0.213637	0.427274	0.160228	0.320456	0.338259	0.302653	0.409471	0.267046	0.23144	0.195834	0.23144	0.302653	0.160228	0.462881
ACCATATGACGAGGGA	0.850531705	35.250099	65	Staphylococcus	Staphylococcus	0.315085	0.787712	0.768019	0.374163	0.551398	0.452934	0.256006	0.13785	0.315085	0.610477	0.275699	0.236314	0.157542	0.118157	0.13785	0	0.157542	0.177235	0	0	0	0.118157	0.216621	0.216621	0.216621	0.13785	0	0	0	0	0.236314	0	0	0	0	0	35.250099	0	0	0	0	0	0	0
ACCATCACGATCAACG	0.895981087	46.453903	5	Salmonella	Salmonella	0	0.433412	46.453903	0.315209	0.512214	0.35461	0	0	0.118203	0	0.394011	0.315209	0.157604	0.315209	0.118203	0.157604	0	0.118203	0	0	0	0	0	0	0	0	0	0.157604	0.157604	0	0	0	0	0	0.118203	0	0.118203	0.118203	0	0	0	0	0	0
ACCATCGAGGCCATTG	0.614981273	52.13483	74	Campylobacter	jejuni	0.374532	1.797753	1.460674	1.048689	1.835206	1.048689	0.636704	0.449438	0.374532	0.411985	0.636704	0.82397	0.524345	0.524345	0.561798	0.262172	0.411985	0.374532	0.337079	52.13483	0.411985	0.374532	0.262172	0.374532	0.299625	0.561798	0.262172	0.224719	0.187266	0.224719	0.224719	0.187266	0.11236	0.337079	0.187266	0.187266	0.337079	0.149813	0.149813	0.299625	0.11236	0.224719	0.187266	0.374532
ACCATCTTCTCGTACA	0.852265266	9.061064	51	Mycolicibacterium	Mycolicibacterium	0.26264	1.247538	0.492449	0.393959	0.426789	0.361129	0.361129	0.295469	0.295469	0.22981	0.328299	0.19698	0	0.295469	0.26264	0	0.19698	0.328299	0	0.13132	0	0	0	0.13132	0.623769	0.13132	0.13132	0.13132	0	0	9.061064	0	0	0	0	0	0.22981	0.13132	0.13132	0	0	0	0	0
ACCATGAGCTCCTGAG	0.583966245	40.928272	32	Lysinibacillus	Lysinibacillus	0.675106	2.194093	1.85654	1.64557	1.561181	0.801688	0.506329	0.464135	0.590717	0.843882	0.759494	0.92827	0.506329	0	0.379747	0.337553	0.548523	0.843882	0.506329	0.632911	0.21097	0.379747	0.21097	40.928272	0.21097	0.379747	0.590717	0.379747	0.379747	0.168776	0.337553	0.548523	0.126582	0.126582	0.126582	0	0.379747	0	0.21097	0	0.21097	0.21097	0	0.421941
ACCATGATTCTGTGCC	0.898726501	88.05336	45	Pelolinea	Pelolinea	0.1415	0.485142	0.4245	0.242571	0.262786	0.303214	0.1415	0.202143	0.242571	0.1415	0.1415	0.222357	0.262786	0	0.1415	0	0.121286	0.161714	88.05336	0.121286	0.121286	0.101071	0.101071	0.101071	0.101071	0.222357	0	0	0	0	0	0	0	0	0	0	0.121286	0	0	0	0	0	0	0
ACCATGGTTTACTTGC	0.915159426	82.957298	57	Vibrio	Vibrio	0.186463	0.428864	0.335633	0.167817	0.279694	82.957298	0.205109	0.14917	0.130524	0.186463	0.111878	0.130524	0.111878	0.111878	0	0	0	0.14917	0.111878	0.14917	0	0	0	0	0	0	0.130524	0	0	0	0	0	0	0	0	0	0.14917	0	0	0	0	0	0	0
ACCATTACAGCCATGC	0.831942789	50.451218	13	Streptococcus	Streptococcus	0.187298	0.936489	0.681083	0.40865	0.476758	0.69811	0.323514	0.306487	0.204325	50.451218	0.306487	0.28946	0.221352	0.136217	0.28946	0.11919	0.238379	0.255406	0.153244	0.136217	0.170271	0	0.170271	0.102162	0.204325	0.153244	0.238379	0	0	0.170271	0	0.136217	0	0	0	0.11919	0.28946	0	0	0	0	0.11919	0	0
ACCATTAGCTATCGAC	0.948318701	89.796257	47	Paenibacillus	Paenibacillus	0.132516	0.281597	0.18221	0.149081	0.215339	0.198774	0.115952	0	0	0	89.796257	0.132516	0.115952	0	0	0	0	0.18221	0	0.115952	0	0	0	0	0	0	0	0	0	0	0	0	0	0	0	0	0	0	0	0	0	0	0	0
ACCATTTATGCCACAT	0.916953267	17.115112	4	Escherichia	Escherichia	0.202306	0.364151	0.49565	17.115112	0.232652	0.262998	0.121384	0.131499	0.192191	0.212422	0.101153	0	0.121384	0	0.374267	5.80619	0.121384	0	0	0.121384	0	0	0	0	0	0	0.111268	0.121384	0	0	0	0	0	0	0	0	0	0	0	0	0	0	0	0
ACCCAAATGGAGGGAT	0.855143031	13.451004	1	Escherichia	Escherichia	0.304321	1.186853	0.639075	13.451004	0.456482	0.365186	0.304321	0.42605	0.121729	0.243457	0.182593	0.121729	0	0	0.395618	5.934267	0.121729	0.304321	0.152161	0.365186	0	0	0	0	0.182593	0.243457	0.121729	0.182593	0.182593	0	0.182593	0.121729	0	0	0	0	0	0	0	0	0.121729	0	0	0
ACCCAAGGGCGTGGTA	0.838722716	77.526268	19	Pseudomonas	Pseudomonas	0.323363	0.687146	1.172191	0.565885	77.526268	0.444624	0.161681	0.485044	0.121261	0.202102	0.202102	0.161681	0.242522	0.242522	0.282943	0.242522	0.242522	0.161681	0.242522	0.202102	0	0.121261	0.202102	0	0	0.282943	0	0.202102	0.161681	0	0.161681	0.121261	0	0	0	0	0	0	0	0	0	0.161681	0	0.161681
ACCCACCAGTTGGCCT	0.930958984	82.732445	77	Mycobacterium	Mycobacterium	0	82.732445	0.175157	0.248139	0.262735	0.189753	0.145964	0.116771	0.116771	0.131368	0	0.160561	0	0	0.102175	0	0	0	0	0	0	0	0	0	0.131368	0	0	0	0	0	0	0.131368	0	0	0	0	0	0	0	0	0	0	0	0
ACCCACTCTATTACAG	0.69541165	14.676211	1	Escherichia	Escherichia	0.423039	1.724699	1.204035	14.676211	0.976245	0.520664	0.553205	0.683371	0.357956	0.618288	0.715913	0.455581	0.390498	0.455581	0.618288	4.685975	0.195249	0.22779	0.260332	0.325415	0.130166	0.325415	0.22779	0.130166	0.292873	0.455581	0.292873	0.195249	0	0.22779	0	0.325415	0	0.260332	0.130166	0	0.260332	0.195249	0.195249	0.195249	0.130166	0.195249	0.162707	0.130166
ACCCACTTAGGGATAG	0.655478907	40.22287	83	Acinetobacter	Acinetobacter	0.451048	1.525604	1.698063	0.822499	0.941894	0.782701	0.583709	0.596975	0.504112	0.424516	0.71637	0.504112	0.47758	40.22287	0.636774	0.384717	0.358185	0.318387	0.318387	0.252056	0.265322	0.225524	0.252056	0.331653	0.397984	0.41125	0.252056	0.212258	0.17246	0.225524	0.265322	0.278588	0.119395	0.145927	0.225524	0.145927	0.291855	0.145927	0.265322	0.159193	0.23879	0.132661	0	0.185726
ACCCAGATCCGGTGTT	0.715174867	64.16716	24	Mycobacterium	Mycobacterium	0.266746	64.16716	1.007706	0.889152	1.007706	0.800237	0.56313	0.414938	0.444576	0.474215	0.592768	0.444576	0.326023	0.385299	0.503853	0.237107	0.326023	0.296384	0.296384	0.237107	0.17783	0.207469	0.296384	0.207469	0.414938	0.414938	0.266746	0.207469	0.207469	0.118554	0.207469	0.17783	0	0.148192	0	0.148192	0.326023	0.17783	0	0.237107	0.118554	0.207469	0.17783	0.148192
ACCCAGCCGGACGTTG	0.697488269	64.808174	87	Mobiluncus	Mobiluncus	0.331217	1.711289	1.269666	0.717637	1.35247	0.634833	0.634833	0.38642	0.662434	0.469224	0.414022	0.248413	0.496826	0.414022	0.57963	0.220811	0.441623	0.441623	0.138007	0.414022	0.138007	0.276014	0.248413	0	0.358819	0.441623	0.248413	0.165609	0.220811	0.110406	0.165609	0.220811	0.19321	0	0.276014	0	0.138007	64.808174	0	0.138007	0	0.248413	0.138007	0.165609
ACCCAGGCGCACAAAT	0.797241893	78.419678	45	Pelolinea	Pelolinea	0.385141	0.844825	0.919369	0.546652	0.73301	0.546652	0.323021	0.360293	0.335445	0.347869	0.422413	0.298174	0.298174	0.260902	0.248478	0.28575	0.161511	0.236054	78.419678	0.198782	0.124239	0.111815	0.149087	0	0	0.236054	0.173935	0.161511	0.124239	0	0.173935	0.149087	0.136663	0.136663	0	0.111815	0.273326	0.149087	0.111815	0	0	0.111815	0.111815	0.124239
ACCCAGGTTTGGCCAC	0.897052222	47.987431	5	Salmonella	Salmonella	0.194523	0.508754	47.987431	0.478827	0.40401	0.284303	0.254377	0.17956	0.104743	0.17956	0.31423	0.209487	0.13467	0.164597	0.299267	0.104743	0.164597	0	0	0.104743	0	0	0	0	0	0	0	0	0	0	0	0	0	0	0	0	0	0	0	0	0	0	0	0
ACCCATAGGGGAAAGA	0.811720143	75.713013	44	Corynebacterium	Corynebacterium	0.289661	0.713012	0.779857	0.690731	0.623886	0.334225	0.356506	0.311943	0.356506	0.289661	0.401069	0.200535	0.222816	0.13369	0.245098	0.111408	0.200535	0.155971	0.111408	0.200535	0.178253	0	0.311943	0.155971	0.334225	0.200535	0.13369	0.155971	75.713013	0.13369	0.200535	0.111408	0	0	0.178253	0.222816	0.26738	0.111408	0	0	0	0.13369	0.13369	0.178253
ACCCATCCGCTCGACT	0.73372458	63.832401	28	Streptomyces	Streptomyces	0.423093	1.528593	1.050908	0.791593	0.914426	0.791593	0.464037	0.559574	63.832401	0.464037	0.559574	0.491333	0.313907	0.204722	0.3685	0.232019	0.245667	0.245667	0.122833	0.21837	0.191074	0.191074	0.272963	0.191074	0.245667	0.232019	0.272963	0.191074	0.136482	0.136482	0.21837	0.204722	0.163778	0.122833	0.15013	0.163778	0.245667	0.109185	0.191074	0.177426	0	0.109185	0.122833	0.163778
ACCCATGCAATGTCGG	0.62319236	56.371075	66	Mycobacterium	Mycobacterium	0.518417	56.371075	1.582538	1.06412	1.173261	1.036835	0.845839	0.436562	0.682128	0.600273	0.763984	0.491132	0.491132	0.436562	0.491132	0.381992	0.190996	0.409277	0.518417	0.409277	0.245566	0.409277	0.136426	0.190996	0.518417	0.436562	0.300136	0.327422	0.327422	0.218281	0.300136	0.245566	0.136426	0.109141	0.163711	0.190996	0.436562	0.163711	0.272851	0.109141	0.190996	0.190996	0.245566	0.272851
ACCCATTCCAAGCACT	0.988251041	19.824509	4	Escherichia	Escherichia	0	0	0.28257	19.824509	0	0	0	0	0	0	0	0	0	0	0.35693	5.740631	0	0	0	0	0	0	0	0	0	0	0	0	0	0	0	0	0	0	0	0	0	0	0	0	0	0	0	0
ACCCATTCTAACATCT	0.59688196	42.076408	92	Cronobacter	Cronobacter	0.651019	2.004454	1.576152	1.182114	1.302039	0.959397	0.633887	0.685284	0.633887	0.668151	0.805208	0.616755	0.582491	0.376906	0.82234	0.479698	0.376906	0.496831	0.376906	0.496831	0.205585	42.076408	0.274113	0.41117	0.496831	0.41117	0.479698	0.342642	0.308378	0.291245	0.445434	0.222717	0.154189	0.239849	0.205585	0.205585	0.342642	0.222717	0.171321	0.154189	0.154189	0.32551	0.102793	0.171321
ACCCCAATTTAATGCG	0.697360017	62.60379	33	Photobacterium	Photobacterium	0.457739	1.724505	1.298701	0.968703	1.000639	0.894188	0.468384	0.447094	0.351288	0.415159	0.479029	0.52161	0.361933	0.298063	0.404514	0.212902	0.383223	0.361933	0.255482	0.287418	0.223547	0.255482	0.276772	0.202257	0.329998	0.287418	62.60379	0.266127	0.106451	0.159676	0.276772	0.329998	0.149031	0.212902	0.212902	0.127741	0.298063	0.244837	0.149031	0.170321	0.223547	0.117096	0.106451	0.127741
ACCCCATATGGCTGGT	0.663071774	6.061733	55	Micromonospora	Allocatelliglobosispora	0.743771	1.580513	1.561919	0.911119	1.283005	0.948308	0.836742	6.061733	4.462626	0.52064	0.780959	0.464857	0.6508	0.353291	0.595017	0.204537	0.316103	0.464857	0.278914	0.334697	0.241726	0.26032	0.316103	0.464857	0.334697	0.353291	0.185943	0.278914	0.13016	0.13016	0.297508	0.13016	0.185943	0.223131	0.185943	0.13016	0.334697	0	0.223131	0.223131	0.185943	0.278914	0.167348	0.13016
ACCCCCCGATACACTG	0.788649461	21.348032	11	Klebsiella	Klebsiella	0.263092	1.002255	1.202706	0.876973	0.68905	0.55124	0.313205	0.463543	0.313205	0.425958	0.425958	0.350789	0.212979	0.300677	21.348032	0.162866	0.250564	0.288148	0.250564	0.225507	0.112754	0.125282	0.125282	0.200451	0.112754	0.212979	0.187923	0.225507	0.125282	0.125282	0.187923	0.125282	0	0	0.187923	0.162866	0.27562	0.100226	0	0.100226	0	0.13781	0	0.112754
ACCCCCCTACCCCCCG	0.750568878	46.753017	13	Streptococcus	Streptococcus	0.280063	0.962717	1.102748	0.595134	0.840189	0.787677	0.525118	0.420095	0.402591	46.753017	0.542622	0.455102	0.402591	0.192543	0.472606	0.350079	0.210047	0.175039	0.210047	0.297567	0.122528	0.175039	0.262559	0.245055	0.367583	0.245055	0.245055	0.245055	0.140032	0.210047	0.192543	0.262559	0.140032	0.175039	0.192543	0.122528	0.367583	0.175039	0.122528	0.245055	0.122528	0.105024	0.122528	0.122528
ACCCCGGCACCCCAGC	0.757920968	20.529251	7	Staphylococcus	Staphylococcus	0.367865	1.507061	1.245995	0.84253	0.73573	0.664531	0.272932	0.462798	0.308532	0.486531	0.367865	0.367865	0.403465	0.142399	0.427198	0.237332	0.177999	0.344132	0.225466	0.177999	0.154266	0.272932	0.225466	0.177999	0.249199	0.189866	0.284799	0.249199	0.118666	0.142399	0.177999	0.154266	0.118666	0.142399	0.1068	0	20.529251	0	0	0.1068	0	0	0.1068	0.142399
ACCCCGTAAGCCAAAC	0.820234869	18.202349	21	Escherichia	Escherichia	0.248419	0.971093	0.835592	18.202349	0.519422	0.38392	0.429088	0.429088	0.338753	0.203252	0.203252	0.271003	0	0.31617	0.654923	2.506775	0.112918	0.112918	0.158085	0.180668	0	0	0.203252	0.225836	0.203252	0.135501	0.112918	0.180668	0.203252	0	0.180668	0	0	0	0.180668	0	0.112918	0	0.158085	0	0.135501	0.180668	0.180668	0.158085
ACCCCGTATACGCTAC	0.614080107	37.565548	83	Acinetobacter	Acinetobacter	0.736361	1.985942	1.640076	0.992971	1.32768	0.981814	0.680576	0.669419	0.524378	0.468593	0.714047	0.546692	0.535535	37.565548	0.669419	0.323552	0.435122	0.401651	0.211983	0.312395	0.211983	0.256611	0.278924	0.36818	0.36818	0.379337	0.423965	0.334709	0.234297	0.234297	0.401651	0.256611	0.156198	0.234297	0.145041	0.156198	0.423965	0.22314	0	0.122727	0.178512	0.211983	0.11157	0.122727
ACCCCTAGAATATGAT	0.649568035	12.257019	0	Escherichia	Escherichia	0.323974	1.781857	1.727862	12.257019	1.457883	1.079914	0.75594	0.485961	0.539957	0.539957	0.701944	0.539957	0.323974	0.593952	1.079914	4.913607	0.269978	0.593952	0.269978	0.323974	0.323974	0.107991	0.269978	0.431965	0.593952	0.37797	0.37797	0.37797	0.215983	0	0.107991	0.323974	0.269978	0.107991	0.161987	0.161987	0.215983	0.107991	0	0.37797	0.161987	0.107991	0.107991	0.323974
ACCCGACCCTCTAGGT	0.965935604	56.727333	25	Vibrio	Vibrio	0	0.186654	0.108882	0.139991	0.1711	56.727333	0	0	0	0	0.139991	0	0	0	0	0	0	0	0	0	0	0	0	0	0	0	0	0	0	0	0	0	0	0	0	0	0	0	0	0	0	0	0	0
ACCCGATCAGGAGTGC	0.593461265	10.66098	6	Escherichia	Escherichia	0.426439	1.77683	1.77683	10.66098	1.421464	1.634684	0.710732	0.426439	0.923952	0.710732	0.497512	0.497512	0.426439	0.21322	0.923952	2.203269	0.355366	0.781805	0.355366	0.426439	0	0.21322	0.284293	0.426439	0.21322	0.355366	0.497512	0.497512	0.284293	0.426439	0.284293	0.355366	0.355366	0.284293	0.21322	0.284293	0.355366	0.284293	0.21322	0.355366	0.142146	0	0	0.568586
ACCCGCAGTGGGAATT	0.754824505	69.149071	57	Vibrio	Vibrio	0.284937	1.346976	1.010232	0.621681	0.790053	69.149071	0.414454	0.569874	0.427406	0.362647	0.505116	0.297889	0.349696	0.259034	0.375599	0.168372	0.323792	0.297889	0.194275	0.23313	0	0.194275	0.129517	0.310841	0.194275	0.297889	0.271986	0.129517	0.116565	0.116565	0.129517	0.168372	0.15542	0.116565	0.116565	0.129517	0.207227	0.129517	0.168372	0.116565	0.168372	0.103614	0	0.15542
ACCCGCTACCGAAGGG	0.572783656	41.700111	48	Bacillus	Bacillus	0.60197	1.787669	1.751186	0.912076	1.276906	1.185699	0.784385	0.766144	0.474279	0.912076	0.83911	0.711419	0.711419	0.437796	0.547246	0.529004	0.529004	41.700111	0.291864	0.310106	0.310106	0.291864	0.328347	0.346589	0.328347	0.437796	0.401313	0.255381	0.291864	0.127691	0.23714	0.474279	0.218898	0.23714	0.182415	0.273623	0.437796	0.23714	0.182415	0.200657	0.182415	0.310106	0.200657	0.255381
ACCCGCTGTATAGGAA	0.885345282	61.360043	32	Lysinibacillus	Lysinibacillus	0.131787	0.738007	0.527148	0.289931	0.60622	0.316289	0.10543	0.131787	0	0.10543	0.158144	0.131787	0.210859	0.210859	0.158144	0	0.131787	0.71165	0	0.10543	0.10543	0	0	61.360043	0.158144	0.131787	0.10543	0.131787	0	0	0	0	0.10543	0	0	0	0	0.10543	0	0	0	0	0	0
ACCCGGAGATTTAAAA	0.780831251	17.238247	4	Escherichia	Escherichia	0.522371	1.067454	1.044742	17.238247	0.772201	0.499659	0.340677	0.340677	0.295253	0.363389	0.340677	0.431524	0.363389	0	0.522371	4.633204	0.181694	0.295253	0.24983	0.204406	0.136271	0.113559	0.181694	0.158983	0.158983	0.158983	0.340677	0.24983	0	0.113559	0.113559	0	0	0.181694	0.158983	0.181694	0.227118	0	0.113559	0.113559	0	0.113559	0	0.158983
ACCCGGCCCTGCGCAC	0.835892514	74.088295	57	Vibrio	Vibrio	0.383877	0.863724	0.911708	0.431862	0.527831	74.088295	0.239923	0.383877	0.191939	0.287908	0.143954	0.191939	0.287908	0.239923	0.383877	0	0	0.143954	0.143954	0.287908	0	0.239923	0	0	0.335893	0	0.335893	0.143954	0	0	0	0	0.143954	0	0	0	0	0	0	0	0	0	0.143954	0.143954
ACCCGTTGATACTACG	0.796909492	75.699043	47	Paenibacillus	Paenibacillus	0.31273	0.993378	0.93819	0.699043	0.772627	0.496689	0.386313	0.441501	0.294334	0.349522	75.699043	0.331126	0.275938	0.220751	0.239146	0.147167	0.257542	0.202355	0.220751	0.128771	0	0.128771	0.110375	0.220751	0	0.183959	0.239146	0.110375	0	0.128771	0.183959	0	0.128771	0.183959	0.128771	0.165563	0.110375	0.110375	0	0.110375	0	0	0.165563	0.128771
ACCCTATCATGGCACC	0.701704093	25.529543	8	Streptococcus	Streptococcus	0.398153	2.006689	1.051123	0.748527	0.971492	0.971492	0.477783	0.525561	0.493709	25.529543	0.509635	0.477783	0.398153	0.350374	0.477783	0.28667	0.350374	0.398153	0.28667	0.238892	0.222965	0.207039	0.302596	0.28667	0.350374	0.430005	0.175187	0.159261	0.127409	0.207039	0.238892	0.111483	0.111483	0.191113	0.159261	0.159261	0.207039	0.175187	0	0.111483	0.254818	0.191113	0.143335	0.111483
ACCCTCACCCACGCCG	0.969708444	28.209013	12	Klebsiella	Klebsiella	0.113593	0.113593	0	0.68156	0.151458	0.113593	0	0	0	0	0.151458	0	0	0.113593	28.209013	0	0	0	0	0	0	0	0	0	0	0	0	0	0	0	0	0	0	0	0	0	0	0	0	0	0	0	0	0
ACCCTGAGGTGGGCGC	0.901616881	83.502327	85	Mobiluncus	Mobiluncus	0.191833	0.520691	0.5755	0.602905	0.465881	0.411072	0.219238	0.191833	0.164429	0.246643	0	0.137024	0.109619	0	0.109619	0	0	0.109619	0	0.109619	0	0	0	0	0	0.109619	0	0	0.164429	0	0.191833	0	0	0	0	0	0	83.502327	0	0	0	0	0	0
ACCCTGCAATTGAAGG	0.596287703	54.215004	35	Gilliamella	Gilliamella	0.618716	2.320186	1.856148	1.392111	1.62413	1.082753	0.541377	0.696056	0.309358	0.696056	0.618716	0.928074	0.541377	0.541377	0.618716	0.232019	0.232019	0.541377	0.309358	0.309358	0.154679	0.541377	0.309358	0.154679	0.232019	0.618716	0.232019	0.386698	0.386698	54.215004	0.232019	0.154679	0.309358	0.386698	0.386698	0.154679	0.618716	0	0	0.232019	0.386698	0	0.154679	0
ACCCTTACTGACACAG	0.638856476	18.932322	11	Klebsiella	Klebsiella	0.583431	1.852392	1.283547	1.225204	1.181447	0.773046	0.700117	0.598016	0.495916	0.583431	0.773046	0.75846	0.452159	0.393816	18.932322	0.525088	0.364644	0.437573	0.37923	0.233372	0.233372	0.175029	0.320887	0.350058	0.393816	0.37923	0.364644	0.145858	0.160443	0.27713	0.233372	0.306301	0.233372	0.218786	0.233372	0.262544	0.525088	0.204201	0.175029	0	0.145858	0.320887	0.160443	0.218786
ACCCTTATTATAGTCG	0.632122979	56.586273	33	Photobacterium	Photobacterium	0.477074	1.616751	1.643255	0.874636	1.086668	1.219189	0.715611	0.689107	0.689107	0.503578	0.715611	0.662603	0.609594	0.371058	0.609594	0.238537	0.238537	0.238537	0.185529	0.424066	0.238537	0.212033	0.477074	0.318049	0.318049	0.344553	56.586273	0.291545	0.238537	0.265041	0.132521	0.344553	0.212033	0.238537	0.424066	0.265041	0.397562	0.185529	0.159025	0.291545	0.159025	0.291545	0.106016	0.291545
ACCCTTGACTCGCGTC	0.994817073	82.530487	60	Campylobacter	Campylobacter	0	0	0	0	0	0	0	0	0	0	0	0	0	0	0	0	0	0	0	82.530487	0	0	0	0	0	0	0	0	0	0	0	0	0	0	0	0	0	0	0	0	0	0	0	0
ACCCTTGCTTCGCTTG	0.831905415	23.457848	12	Klebsiella	Klebsiella	0.17135	0.891021	0.839616	0.736806	0.565456	0.479781	0.30843	0.222755	0.20562	0.222755	0.462646	0.27416	0.222755	0.17135	23.457848	0.154215	0	0.23989	0.13708	0.119945	0.10281	0.17135	0.17135	0.10281	0.222755	0.20562	0.188485	0.119945	0	0	0.10281	0.188485	0	0	0.13708	0.17135	0.257025	0.119945	0	0	0	0	0	0.119945
ACCGAACCATTGTAAA	0.921609291	26.66943	8	Streptococcus	Streptococcus	0.165906	0.359464	0.331813	0.179732	0.27651	0.138255	0	0.152081	0	26.66943	0.138255	0.12443	0.12443	0.110604	0	0	0	0.110604	0	0	0	0	0	0	0.110604	0	0	0	0	0	0	0	0	0	0	0	0	0	0	0	0	0	0	0
ACCGAAGAGTCTCCTA	0.87265179	78.930977	42	Sanguibacter	Flavimobilis	0.186819	0.674624	0.44629	0.415153	0.477426	0.35288	0.134925	0.207577	0.321744	0.290607	0.26985	0.17644	0.186819	0.103788	0.134925	0	0.17644	0.166061	0	0.155682	0	0	0.124546	0	0.186819	0.114167	0.197198	0	0	0.103788	0	0.114167	0	78.930977	0	0	0.145304	0.103788	0	0	0	0	0	0
ACCGAATAGACAGGGA	0.964109233	59.323799	58	Streptococcus	Streptococcus	0	0.338101	0.130039	0	0.23407	0	0	0	0	59.323799	0	0	0	0	0	0.104031	0	0	0	0	0	0	0	0	0	0	0	0	0	0	0	0	0	0	0	0	0	0	0	0	0	0	0	0
ACCGACACTCGGAATG	0.52743106	25.25399	36	Fournierella	Fournierella	0.725689	2.409289	1.698113	1.669086	1.712627	1.407837	1.103048	0.812772	0.624093	0.783745	0.856313	0.682148	0.624093	0.522496	0.725689	0.362845	0.478955	0.65312	0.319303	0.391872	0.261248	0.391872	0.275762	0.406386	0.290276	0.740203	0.522496	0.507983	0.30479	0.4209	0.30479	0.449927	0.261248	0.391872	0.174165	0.30479	0.507983	0.30479	0.246734	0.174165	0.319303	0.319303	25.25399	0.232221
ACCGACTAGGTCAATT	0.736887176	30.10062	84	Desulfobulbus	Desulfobulbus	0.513809	1.348748	1.049026	0.792122	0.920574	0.834939	0.513809	0.406765	0.385356	0.406765	0.406765	0.470991	0.470991	0.406765	0.299722	0.278313	0.214087	0.428174	0.192678	0.256904	0.299722	0.149861	0.17127	0.214087	0.235496	0.149861	0.214087	0.192678	0	0.107043	0.32113	0.278313	0	0	0.192678	0.192678	0.278313	0	0.128452	0.235496	0.149861	0.149861	0.128452	0
ACCGAGTCCATATGTT	0.677103718	61.350292	22	Vibrio	Vibrio	0.587084	1.174168	1.663405	0.880626	0.684932	61.350292	0.782779	0.684932	0.293542	0.391389	0	0.391389	0.489237	0.391389	0.978474	0.293542	0.391389	0.195695	0.293542	0.195695	0	0.391389	0.195695	0.293542	0.293542	0.489237	0.391389	0	0.195695	0	0.195695	0.391389	0.195695	0	0.195695	0.293542	0.293542	0	0.293542	0	0	0.293542	0.195695	0
ACCGATGGAGATAGAA	0.636425765	13.087305	0	Escherichia	Escherichia	0.563813	1.811037	1.606014	13.087305	1.383906	0.820092	0.666325	0.615069	0.529643	0.563813	0.666325	0.529643	0.529643	0.461302	0.820092	4.818042	0.495472	0.35879	0.273364	0.392961	0.170853	0.341705	0.290449	0.580899	0.427131	0.32462	0.427131	0.205023	0.273364	0.256279	0.307535	0.239194	0.205023	0.187938	0.205023	0.153767	0.410046	0.222108	0.187938	0.290449	0.102512	0.205023	0.170853	0.222108
ACCGATTATGACCCAT	0.886979511	87.243881	45	Pelolinea	Pelolinea	0	0.462657	0.925314	0.528751	0.396563	0	0.198282	0.264375	0	0.132188	0.264375	0.264375	0.198282	0.132188	0.132188	0	0	0.132188	87.243881	0.198282	0	0	0.264375	0.132188	0.132188	0	0	0	0	0	0.198282	0.132188	0	0	0	0	0	0	0	0	0	0.132188	0	0
ACCGCACTGGAACCAA	0.536833281	50.005238	22	Vibrio	Vibrio	0.681127	2.232002	2.085298	1.32034	1.613748	50.005238	0.9431	0.712564	0.764959	0.649691	0.806874	0.723043	0.744001	0.502986	0.639212	0.408677	0.523944	0.47155	0.293409	0.440113	0.303888	0.293409	0.398198	0.398198	0.387719	0.534423	0.37724	0.450592	0.314367	0.28293	0.461071	0.324845	0.241014	0.356282	0.28293	0.241014	0.387719	0.220057	0.28293	0.28293	0.199099	0.220057	0.209578	0.230535
ACCGCATCGTCGCGCC	0.852452026	66.581383	86	Mycobacteroides	Mycobacteroides	0.170576	0.639659	0.540156	0.497512	0.554371	0.454869	0.369581	0.284293	0.21322	0.241649	0.369581	0.241649	0.18479	0.156361	0.18479	0.170576	0.127932	0.241649	0.199005	0.199005	0	0	0	0.113717	66.581383	0	0	0	0.142146	0	0.142146	0.113717	0	0	0	0	0.127932	0	0	0.113717	0	0	0	0
ACCGCCCAACTTATAC	0.635355512	18.003914	7	Staphylococcus	Staphylococcus	0.717547	1.761252	1.435095	1.043705	1.304631	1.174168	0.782779	0.717547	0.391389	0.84801	0.652316	0.521853	0.717547	0.521853	0.326158	0.326158	0.587084	0.326158	0.326158	0.456621	0	0.391389	0	0.391389	0.260926	0.391389	0.326158	0.391389	0.260926	0.195695	0.130463	0.260926	0.130463	0.130463	0	0	18.003914	0.260926	0	0.130463	0.130463	0.130463	0	0.326158
ACCGCCCGCCCCACAC	0.776271186	48.401936	13	Streptococcus	Streptococcus	0.266344	1.210654	0.750605	0.62954	0.605327	0.774818	0.484262	0.435835	0.411622	48.401936	0.31477	0.435835	0.31477	0.290557	0.411622	0.169492	0.217918	0.145278	0.193705	0.121065	0.145278	0	0.242131	0.31477	0.387409	0.290557	0.145278	0.145278	0	0.242131	0.217918	0	0	0.169492	0	0	0.363196	0.121065	0	0.242131	0	0.121065	0	0
ACCGCGGCAACACACC	0.761756138	7.657095	51	Mycolicibacterium	Mycolicibacterium	0.395339	1.851852	1.040366	0.62422	0.790678	0.457761	0.499376	0.353725	0.332917	0.353725	0.436954	0.416146	0.374532	0.145651	0.353725	0.124844	0.228881	0.332917	0.208073	0.270495	0.145651	0.187266	0.124844	0	0.499376	0.31211	0.270495	0.270495	0	0.208073	7.657095	0.249688	0.124844	0.228881	0.145651	0	0.353725	0.124844	0.187266	0.208073	0.145651	0.124844	0.124844	0.166459
ACCGCGTGCCGCTCTT	0.891739043	86.447182	67	Mycoplasma	Mycoplasma	0.262573	0.666532	0.403959	0.222177	0.282771	0.343365	0.201979	0.141386	0.151485	0.161584	0.171682	0.131287	0.161584	0.141386	0.19188	0	0	0	0	0	0.121188	0	0.121188	0.161584	0.10099	0.111089	0	0	0	0	0	0	0	0	0.10099	0	0	0	0	0	86.447182	0	0	0
ACCGCTAGGCCTTTGT	0.68611962	63.920681	64	Helicobacter	Helicobacter	0.644849	1.418668	1.56376	0.773819	0.935031	0.822183	0.757698	0.596486	0.515879	0.483637	0.451394	0.338546	0.483637	0.241818	0.322425	0.274061	0.419152	0.193455	0.338546	0.241818	0.241818	0.322425	0.274061	0.177334	0.274061	0.290182	0.25794	0.209576	0.25794	0.177334	0.177334	63.920681	0.145091	0.241818	0.177334	0.177334	0.419152	0.12897	0.12897	0.193455	0	0	0.112849	0.112849
ACCGCTAGTCTTGCCC	0.643217158	14.648793	16	Staphylococcus	Staphylococcus	0.600536	1.597855	1.372654	1.018767	1.211796	1.093834	0.772118	0.536193	0.482574	0.643432	0.686327	0.568365	0.536193	0.27882	0.461126	0.171582	0.364611	0.514745	0.289544	0.353887	0.257373	0.246649	0.257373	0.268097	0.353887	0.364611	0.300268	0.27882	0.128686	0.182306	0.193029	0.203753	0.257373	0.268097	0.160858	0.150134	14.648793	0.214477	0.150134	0.214477	0.171582	0.182306	0.214477	0.214477
ACCGCTGCGCAGGCAT	0.928064699	64.160042	32	Lysinibacillus	Lysinibacillus	0.156073	0.326334	0.26958	0.198638	0.283768	0.156073	0.170261	0.113507	0	0.184449	0.156073	0.127696	0	0	0	0	0	0.425653	0	0	0	0	0	64.160042	0	0	0	0	0	0	0	0	0	0	0	0	0	0	0	0	0	0	0	0
ACCGCTGGCGCGTATC	0.955339511	51.070942	70	Salmonella	Salmonella	0	0.182288	51.070942	0.379766	0.24305	0.121525	0	0	0	0.121525	0	0.106335	0.106335	0	0.136716	0.136716	0	0	0	0	0	0	0	0	0	0	0	0	0	0	0	0	0	0	0	0	0	0	0	0	0	0	0	0
ACCGGAAGCATGCCTA	0.555864235	5.218021	55	Micromonospora	Allocatelliglobosispora	1.014615	2.343278	1.860128	1.087088	1.558159	0.821355	0.857592	5.218021	4.420824	0.77304	0.821355	0.688489	0.531465	0.48315	0.760961	0.422756	0.57978	0.543544	0.362363	0.398599	0.314048	0.410678	0.446914	0.362363	0.495229	0.471071	0.374441	0.253654	0.253654	0.132866	0.350284	0.205339	0.229496	0.241575	0.253654	0.229496	0.410678	0.19326	0.169103	0.326126	0.277811	0.265733	0.217418	0.265733
ACCGGACTGCGTTATG	0.606233371	16.837704	16	Staphylococcus	Staphylococcus	0.532117	1.748385	1.292284	1.064234	1.520334	1.026226	0.608134	0.304067	0.798176	0.532117	0.988217	0.684151	0.760167	0.4561	0.4561	0.380084	0.266059	0.532117	0.380084	0.418092	0.190042	0.22805	0.532117	0.266059	0.342075	0.494109	0.646142	0.380084	0.266059	0.190042	0.22805	0.266059	0.22805	0.114025	0.22805	0.152033	16.837704	0.114025	0.266059	0.266059	0.266059	0.342075	0.22805	0.266059
ACCGGCCGGAAAGGAT	0.917937992	53.777069	25	Vibrio	Vibrio	0.172244	0.504429	0.393701	0.159941	0.258366	53.777069	0.147638	0.110728	0	0.123031	0.159941	0.172244	0	0	0	0	0.123031	0.110728	0	0	0	0	0	0	0.123031	0.110728	0	0	0	0	0	0.110728	0	0	0	0	0	0	0	0	0	0	0	0
ACCGGGACCATCCATA	0.858453633	52.483486	58	Streptococcus	Streptococcus	0.134573	0.880842	0.648397	0.415953	0.587228	0.367017	0.318082	0.244678	0.134573	52.483486	0.22021	0.232444	0.183509	0.146807	0.244678	0.159041	0.195743	0.22021	0.110105	0.159041	0.146807	0	0.122339	0	0.122339	0.146807	0.134573	0.110105	0.122339	0	0.134573	0	0	0.110105	0.110105	0	0.183509	0	0	0	0	0	0	0
ACCGGGTCGGTTGATT	0.923287136	48.565292	5	Salmonella	Salmonella	0.156159	0.468476	48.565292	0.409916	0.214718	0.253758	0.292797	0.117119	0	0	0.195198	0.136639	0.175678	0	0.331837	0	0	0.136639	0.175678	0	0	0	0	0	0	0	0	0	0	0	0	0	0	0	0	0	0	0	0	0	0	0	0	0
ACCGGTACAAGGATAC	0.718528083	67.118576	27	Porphyromonas	Porphyromonas	0.376587	1.431031	1.183559	0.667097	0.839251	0.806972	0.516462	0.602539	0.419626	0.484183	0.763934	0.398106	0.419626	0.215193	0.365827	0.215193	0.258231	0.30127	0.312029	0.376587	0.161394	0.215193	0.150635	0.312029	0.268991	0.355068	0.182914	0.204433	0.172154	0	0.182914	0.161394	67.118576	0.161394	0.118356	0.129116	0.376587	0.129116	0.107596	0.139875	0	0.182914	0.182914	0.139875
ACCGGTATCCATGCCA	0.718015145	24.631327	8	Streptococcus	Streptococcus	0.358709	1.952969	1.036269	0.777202	0.79713	0.677561	0.378637	0.498206	0.358709	24.631327	0.617776	0.378637	0.278996	0.33878	0.518135	0.239139	0.298924	0.438422	0.318852	0.418493	0.139498	0.278996	0.159426	0.259067	0.318852	0.318852	0.159426	0.159426	0.219211	0	0.278996	0.259067	0.11957	0.278996	0.139498	0.199283	0.139498	0	0	0.159426	0.139498	0.139498	0.159426	0.139498
ACCGGTGAAATAACTT	0.9666919	13.398941	68	Acinetobacter	Acinetobacter	0	0.1514	0.1514	0	0	0	0	0	0	0	0.1514	0	0.227101	13.398941	0.302801	0	0.1514	0	0	0	0	0	0	0	0	0.1514	0	0	0	0	0	0	0	0	0	0	0	0	0	0	0	0	0	0
ACCGGTTGGATCAAGC	0.737913486	18.893129	7	Staphylococcus	Staphylococcus	0.381679	0.890585	1.335878	1.017812	0.954198	0.667939	0.508906	0.318066	0.254453	0.381679	0.604326	0.381679	0.127226	0.159033	0.540712	0.127226	0.19084	0.28626	0.254453	0.381679	0.19084	0.19084	0.254453	0.19084	0.28626	0.477099	0.19084	0.127226	0.127226	0.127226	0.254453	0.127226	0.159033	0.222646	0.28626	0.127226	18.893129	0.159033	0.222646	0	0.28626	0.127226	0.127226	0.127226
ACCGTAAGTACATTTA	0.972139673	18.536404	21	Escherichia	Escherichia	0	0	0.334324	18.536404	0	0.111441	0.148588	0	0	0	0	0	0	0	0.817236	3.046062	0	0	0	0	0	0	0	0	0.111441	0.148588	0	0	0	0	0	0	0	0	0	0	0	0	0	0	0	0	0	0
ACCGTCAATTTCCCCT	0.905052265	47.996513	5	Salmonella	Salmonella	0	0.348432	47.996513	0.522648	0	0.522648	0.261324	0	0.174216	0	0	0	0.174216	0.261324	0	0.174216	0	0.261324	0	0	0.174216	0	0	0	0	0.261324	0	0	0	0	0.174216	0	0	0	0	0	0	0	0	0	0.261324	0	0	0
ACCGTCACTGAAATTG	0.858745074	18.717793	21	Escherichia	Escherichia	0.136405	0.682025	0.560776	18.717793	0.515308	0.409215	0.287966	0.303122	0.166717	0.151561	0.318278	0.197029	0.181873	0.106093	0.81843	2.773568	0.106093	0.151561	0.181873	0.136405	0	0.106093	0.136405	0	0.181873	0.136405	0.121249	0	0	0	0.106093	0.106093	0.136405	0	0	0.166717	0.197029	0	0.106093	0	0	0	0	0
ACCGTCAGAATTTCGG	0.625399361	39.03754	13	Streptococcus	Streptococcus	0.439297	1.777157	1.617412	1.078275	1.377796	1.238019	0.858626	0.559105	0.439297	39.03754	0.599042	0.599042	0.439297	0.339457	0.599042	0.259585	0.359425	0.678914	0.219649	0.399361	0.259585	0.239617	0.239617	0.199681	0.359425	0.399361	0.359425	0.399361	0.199681	0.279553	0.239617	0.339457	0	0.179712	0.379393	0.199681	0.499201	0.279553	0.139776	0.279553	0	0.239617	0.179712	0.199681
ACCGTCCCTTACTTTT	0.718774344	35.289536	71	Chromobacterium	Chromobacterium	0.42846	1.324331	0.986757	0.843937	0.986757	0.688133	0.480395	0.506362	0.363542	0.363542	0.662166	0.532329	0.42846	0.350558	0.506362	0.298624	0.441444	0.324591	0.402493	0.311607	0.207738	0.259673	0.311607	0.168787	0.233706	0.324591	0.337575	0.220722	0	0.14282	0.233706	0.129836	0.155804	0.181771	35.289536	0.103869	0.28564	0	0.116853	0.181771	0.116853	0	0.181771	0.103869
ACCGTCGGTGATGCAA	0.970647098	70.163437	48	Bacillus	Bacillus	0	0.200133	0.116744	0	0	0	0	0	0	0	0	0	0	0	0	0	0	70.163437	0	0	0	0	0	0	0	0	0	0	0	0	0	0	0	0	0	0	0	0	0	0	0	0	0	0
ACCGTCTCACAAACCC	0.857225938	71.503342	72	Yersinia	Yersinia	0.261704	0.988659	0.465252	0.436173	0.639721	0.290782	71.503342	0.203548	0.31986	0.378017	0.290782	0.174469	0.261704	0.232626	0.261704	0	0.145391	0.348939	0	0.261704	0.174469	0	0	0.145391	0.174469	0.145391	0	0.174469	0	0.116313	0	0.145391	0.145391	0.116313	0	0	0	0	0	0	0	0	0	0
ACCGTCTCGCTACCTA	0.618636861	11.991253	0	Escherichia	Escherichia	0.498117	1.737334	1.737334	11.991253	1.105577	1.299963	0.619609	0.583161	0.498117	0.716802	0.59531	0.60746	0.534564	0.279431	0.704653	4.385859	0.340177	0.473819	0.376625	0.328028	0.30373	0.352327	0.291581	0.267282	0.473819	0.328028	0.279431	0.340177	0.218685	0.194387	0.340177	0.44952	0.218685	0.352327	0.206536	0.121492	0.400923	0.170089	0.182238	0.279431	0.170089	0.14579	0.121492	0.194387
ACCGTGACATCGTTAT	0.570062451	12.080405	6	Escherichia	Escherichia	0.702576	2.380952	1.717408	12.080405	1.346604	1.131928	0.917252	0.858704	0.644028	0.565964	0.917252	0.604996	0.663544	0.331772	1.014832	1.990632	0.312256	0.526932	0.351288	0.370804	0.253708	0.273224	0.4879	0.312256	0.448868	0.429352	0.409836	0.234192	0.273224	0.253708	0.39032	0.331772	0.175644	0.29274	0.253708	0.136612	0.39032	0.19516	0.175644	0.117096	0.156128	0.214676	0.175644	0.351288
ACCGTGCAACTCTCAC	0.676238492	7.902236	41	Serratia	Serratia	0.416484	1.446734	1.501534	0.898729	1.09601	0.964489	0.767207	0.712407	0.482245	0.471285	0.569925	0.328803	0.460324	0.558965	0.591846	0.372644	0.383604	0.394564	0.186322	0.438404	0.295923	0.252082	0.263043	0.219202	0.295923	0.274003	0.295923	0.208242	0.230162	0	0.263043	0.295923	0.164402	0.208242	0.142481	0.120561	0.482245	0	0.142481	0.175362	0.131521	0.142481	0.131521	0.208242
ACCGTGCATCGCGATC	0.924992154	82.487709	77	Mycobacterium	Mycobacterium	0.104613	82.487709	0.345224	0.240611	0.125536	0.209227	0.15692	0.167382	0.125536	0.167382	0	0.15692	0	0	0.146459	0	0	0	0	0	0	0	0.104613	0	0.15692	0	0.146459	0	0	0	0	0	0	0	0	0	0	0	0	0	0	0	0	0
ACCGTGGCATAGTGTT	0.728138223	15.373766	1	Escherichia	Escherichia	0.423131	1.410437	1.339915	15.373766	0.987306	0.952045	0.705219	0.352609	0.282087	0.458392	0.423131	0.38787	0.528914	0.176305	0.38787	5.394923	0.211566	0.528914	0.141044	0.105783	0.176305	0	0.211566	0.352609	0.423131	0.176305	0.246827	0.105783	0	0.176305	0.211566	0.246827	0.176305	0.211566	0.176305	0	0.282087	0	0	0.141044	0.105783	0.211566	0	0.246827
ACCGTTACGCCCCGGA	0.625157709	17.31012	11	Klebsiella	Klebsiella	0.542518	1.917739	1.640172	1.286904	1.14812	1.11027	0.757002	0.504668	0.454201	0.618219	0.681302	0.542518	0.428968	0.492051	17.31012	0.340651	0.252334	0.580368	0.290184	0.378501	0.176634	0.290184	0.340651	0.302801	0.328034	0.428968	0.302801	0.277568	0.252334	0.239717	0.340651	0.189251	0.239717	0.176634	0.164017	0.239717	0.365884	0	0.214484	0.239717	0.201867	0.277568	0	0.252334
ACCGTTCACCGAGTTC	0.840069284	57.592381	82	Cronobacter	Cronobacter	0.230947	0.750577	0.678406	0.577367	0.433025	0.375289	0.288684	0.274249	0.202079	0.288684	0.418591	0.187644	0.245381	0.230947	0.259815	0.187644	0.158776	0.288684	0.202079	0.115473	0.115473	57.592381	0	0	0	0.158776	0.158776	0	0	0	0.129908	0.101039	0	0.158776	0.101039	0	0.144342	0	0	0.115473	0	0.115473	0	0
ACCGTTTGCATATACC	0.613621897	38.00127	13	Streptococcus	Streptococcus	0.585614	1.922342	1.553151	0.992998	1.171229	0.929344	0.585614	0.674729	0.738383	38.00127	0.827498	0.572884	0.521961	0.420115	0.942075	0.280076	0.241884	0.496499	0.229153	0.305538	0.229153	0.305538	0.292807	0.318269	0.407384	0.330999	0.330999	0.216423	0.152769	0.216423	0.254615	0.34373	0.1655	0.305538	0.140038	0.17823	0.330999	0.216423	0.203692	0.17823	0.152769	0.229153	0.203692	0.17823
ACCTAATTGATGCCTT	0.992047714	93.041748	79	Helicobacter	Helicobacter	0	0	0	0	0	0	0	0	0	0	0	0	0	0	0	0	0	0	0	0	0	0	0	0	0	0	0	0	0	0	0	93.041748	0	0	0	0	0	0	0	0	0	0	0	0
ACCTACAAGAACATTT	0.995736113	40.755657	84	Desulfobulbus	Desulfobulbus	0	0	0	0	0.473765	0	0	0	0.14213	0	0.130285	0	0	0	0	0	0	0	0	0	0	0	0	0	0	0	0	0	0	0	0	0	0	0	0	0	0	0	0	0	0	0	0	0
ACCTACAGTGCATAAC	0.618938526	43.585339	32	Lysinibacillus	Lysinibacillus	0.61092	1.947308	1.641848	1.011837	0.992745	1.06911	0.744559	0.668194	0.630011	0.706376	0.782741	0.76365	0.553646	0.362734	0.439099	0.324551	0.400916	0.572738	0.190913	0.515464	0.229095	0.324551	0.381825	43.585339	0.30546	0.381825	0.229095	0.362734	0.248186	0.229095	0.362734	0.229095	0	0.324551	0.267278	0.15273	0.439099	0.171821	0.229095	0.286369	0	0.248186	0.210004	0.248186
ACCTAGCCAATCATGA	0.716106249	9.734377	50	Escherichia	Shigella	0.568095	1.351144	1.320436	9.734377	1.105481	0.844465	0.62951	0.337786	0.522033	0.307078	0.460617	0.414556	0.537387	0.337786	0.537387	8.859204	0.445263	0.199601	0.291724	0.291724	0.214955	0.214955	0.245663	0.107477	0.168893	0.368494	0.199601	0.199601	0	0.168893	0.199601	0.230309	0	0.199601	0.245663	0.138185	0.261016	0.168893	0.230309	0.138185	0.214955	0.122831	0	0.122831
ACCTAGGAACTAAAGC	0.871765288	61.183453	32	Lysinibacillus	Lysinibacillus	0.148343	0.642822	0.560409	0.263722	0.412065	0.412065	0.346135	0.131861	0.164826	0.214274	0.164826	0.263722	0.148343	0.181309	0.181309	0.115378	0	0.527444	0	0.164826	0	0.148343	0.181309	61.183453	0.131861	0.131861	0.131861	0	0	0	0	0	0	0	0	0	0.181309	0	0	0	0	0.131861	0	0.115378
ACCTAGTCCTGCGAGT	0.603525545	24.394979	52	Mycolicibacterium	Mycolicibacterium	0.761876	9.620556	1.643263	1.389304	1.43412	1.31461	0.83657	0.687183	0.642366	0.582611	0.71706	0.627428	0.582611	0.373469	0.731999	0.328653	0.418285	0.463101	0.418285	0.47804	0.253959	0.343591	0.463101	0.35853	0.35853	0.328653	0.328653	0.388408	0.179265	0.224081	24.394979	0.209143	0.134449	0.298775	0.224081	0.179265	0.403346	0.164326	0.134449	0.149388	0.134449	0.268898	0.134449	0.194204
ACCTATATTGCCGAAA	0.903367496	23.27965	7	Staphylococcus	Staphylococcus	0.195217	0.292826	0.390434	0.292826	0.244021	0.292826	0.195217	0.195217	0	0.292826	0.292826	0	0.244021	0	0	0.146413	0	0.195217	0	0	0	0	0	0.146413	0	0.146413	0.244021	0	0	0	0	0	0	0	0	0	23.27965	0	0	0	0	0	0	0
ACCTATGCAGAGTGGT	0.722939424	13.604766	0	Escherichia	Escherichia	0.496524	1.092354	0.993049	13.604766	0.893744	0.496524	0.695134	0.297915	0.595829	0.297915	0.496524	0.595829	0.297915	0.297915	0.695134	5.858987	0.695134	0.19861	0.297915	0.794439	0	0.19861	0.397219	0.19861	0.397219	0	0.19861	0.19861	0	0	0	0.19861	0.19861	0.297915	0.496524	0.496524	0.297915	0	0	0.19861	0.297915	0	0	0.19861
ACCTATTCAATACCCG	0.881747357	8.903728	59	Pasteurella	Pasteurella	0	0.556483	0.473011	0.236505	0.417362	0.417362	0.306066	0.236505	0.194769	0.208681	0.180857	0.194769	0.194769	0.111297	0.166945	0.125209	0	0.125209	0.111297	0.153033	0.111297	0	0	0	0	0.153033	0.153033	0.111297	0	0	0	0.125209	0	0	0	0	0	0	0	0	0	0	0	0
ACCTATTTGGAGCTAT	0.742835784	13.531025	0	Escherichia	Escherichia	0.398704	1.146275	0.996761	13.531025	1.046599	0.74757	0.224271	0.548218	0.373785	0.423623	0.373785	0.24919	0.448542	0.299028	0.697732	5.382507	0.323947	0.423623	0.149514	0.448542	0.124595	0	0.299028	0.174433	0.323947	0.149514	0.199352	0.124595	0	0.149514	0.149514	0.199352	0	0.124595	0	0	0.174433	0.274109	0.124595	0	0	0.199352	0	0.124595
ACCTCACAGAGGTCTC	0.555884025	20.250141	10	Streptococcus	Streptococcus	0.659466	2.535532	2.035247	1.273451	1.330301	0.977828	0.841387	0.488914	0.864127	20.250141	0.795907	0.750426	0.602615	0.568505	0.613985	0.420694	0.341103	0.466174	0.386583	0.488914	0.341103	0.306993	0.363843	0.363843	0.261512	0.591245	0.466174	0.511654	0.238772	0.227402	0.261512	0.295622	0.272882	0.329733	0.204662	0.181922	0.454804	0.193292	0.125071	0.272882	0.261512	0.318363	0.170551	0.352473
ACCTCCCTAGCGCGGA	0.769108841	67.858398	57	Vibrio	Vibrio	0.228954	1.303276	0.915815	0.704473	0.845368	67.858398	0.405072	0.38746	0.281789	0.352237	0.334625	0.317013	0.352237	0.264178	0.38746	0.19373	0.317013	0.264178	0.211342	0.176118	0.176118	0.19373	0.123283	0.246566	0.264178	0.228954	0.264178	0.140895	0.105671	0.123283	0.140895	0.228954	0.158507	0.140895	0.158507	0	0.158507	0.105671	0	0.140895	0	0.140895	0	0.105671
ACCTCCTACTTGGTCC	0.630718954	60.049023	26	Rhodococcus	Rhodococcus	60.049023	1.770153	1.497821	0.925926	1.443355	1.021242	0.735294	0.585512	0.39488	0.653595	0.612745	0.599129	0.43573	0.367647	0.503813	0.313181	0.408497	0.408497	0.285948	0.449346	0.231481	0.313181	0.313181	0.313181	0.39488	0.313181	0.367647	0.299564	0.231481	0.177015	0.272331	0.258715	0.258715	0.190632	0.163399	0.204248	0.367647	0.258715	0.149782	0.136166	0.136166	0.122549	0.136166	0.258715
ACCTCCTGTCTCGGTG	0.816445376	21.616585	11	Klebsiella	Klebsiella	0.232937	0.768693	0.908456	0.838574	0.698812	0.395993	0.326112	0.209644	0.302819	0.279525	0.465875	0.209644	0.3727	0.279525	21.616585	0.18635	0	0.232937	0	0.139762	0	0.209644	0.279525	0.139762	0.18635	0.163056	0.163056	0.116469	0.139762	0.139762	0	0.116469	0.116469	0	0.163056	0	0.18635	0.116469	0.116469	0.18635	0.139762	0	0.116469	0
ACCTCCTTACAAAAAT	0.676389368	50.949257	54	Microbacterium	Microbacterium	0.759406	1.432516	1.639627	0.759406	1.12185	0.914739	0.465999	0.535036	0.67311	0.500518	0.517777	0.535036	0.517777	0.414222	0.396962	0.327925	0.241629	0.327925	0.207111	0.345185	0.241629	0.258889	50.949257	0.241629	0.327925	0.293407	0.362444	0.103555	0.120815	0.293407	0.207111	0.241629	0	0.189852	0.155333	0.189852	0.500518	0	0.120815	0.241629	0.189852	0.155333	0	0.155333
ACCTCGCATTGTGATG	0.805871212	71.496216	24	Mycobacterium	Mycobacterium	0.378788	71.496216	1.231061	0.473485	0.378788	0.284091	0.662879	0.662879	0.284091	0.378788	0.284091	0.473485	0.378788	0.189394	0.568182	0.473485	0	0.189394	0.378788	0.284091	0.189394	0.189394	0.284091	0	0.284091	0.378788	0	0	0	0.189394	0.189394	0.189394	0	0	0	0	0	0	0	0.189394	0.284091	0	0	0.189394
ACCTCGCTCTAACTAT	0.981160139	49.314163	5	Salmonella	Salmonella	0	0	49.314163	0.644522	0	0	0	0	0	0	0	0	0	0	0	0	0	0	0	0	0	0	0	0	0	0	0	0	0	0	0	0	0	0	0	0	0	0	0	0	0	0	0	0
ACCTCGGACGATAAAA	0.727328244	39.786259	2	Salmonella	Salmonella	0.442748	1.236641	39.786259	1.083969	0.824427	0.70229	0.534351	0.458015	0.396947	0.427481	0.580153	0.473282	0.320611	0.290076	0.427481	0.259542	0.21374	0.335878	0.259542	0.305344	0.152672	0.229008	0.10687	0.183206	0.229008	0.183206	0.320611	0.122137	0.198473	0.229008	0.152672	0.198473	0.167939	0.167939	0.152672	0.183206	0.351145	0.152672	0.137405	0	0.122137	0.137405	0.122137	0.137405
ACCTCGTCCTCAGTGC	0.916733227	40.375401	38	Friedmanniella	Microlunatus	0.519169	0.678914	0.279553	0.319489	0.319489	0.279553	0.239617	0.439297	1.557508	0	0	0.159744	0.119808	0	0	0.139776	0.119808	0	0	0.179712	0	0	0.81869	0	0	0.139776	0	0	0.119808	0	0.299521	0	0	0	0	40.375401	0	0	0	0	0	0	0	0
ACCTCTCCCGGCGAGT	0.61452514	29.641802	71	Chromobacterium	Chromobacterium	0.361485	1.774565	1.675978	1.018731	1.413079	1.150181	1.117318	0.85442	0.788695	0.624384	0.525797	0.624384	0.460072	0.295761	0.624384	0.492935	0.394348	0.42721	0.197174	0.460072	0.230036	0.525797	0.328623	0.295761	0.361485	0.230036	0.197174	0.328623	0.164312	0.131449	0.394348	0.295761	0.131449	0.197174	29.641802	0.295761	0.525797	0.262898	0.131449	0	0.197174	0.328623	0.131449	0.197174
ACCTCTGGCTTGTCTG	0.79539801	55.115051	32	Lysinibacillus	Lysinibacillus	0.404229	0.979478	0.979478	0.559702	0.699627	0.590796	0.404229	0.34204	0.17102	0.419776	0.233209	0.357587	0.217662	0.217662	0.279851	0.155473	0.233209	0.715174	0.139925	0.248756	0.124378	0.124378	0.155473	55.115051	0.17102	0.17102	0.108831	0.186567	0.124378	0	0.139925	0.186567	0	0.124378	0.17102	0	0.108831	0	0	0.124378	0	0.139925	0	0.124378
ACCTCTGTAAGCCTAG	0.864503817	24.5229	61	Staphylococcus	Staphylococcus	0.19084	0.28626	0.28626	0.667939	0.477099	0.28626	0.19084	0	0.28626	0.572519	0	0.19084	0.28626	0.19084	0.28626	0	0.19084	0	0.19084	0.19084	0	0.19084	0	0	0	0	0	0.19084	0	0.28626	0.28626	0.19084	0	0	0	0	24.5229	0	0	0	0	0.381679	0	0
ACCTGACTGTTGGGCA	0.92258559	81.527847	77	Mycobacterium	Mycobacterium	0.153296	81.527847	0.485437	0.255493	0.229944	0	0.153296	0.127747	0	0.204394	0.255493	0.127747	0.102197	0	0.127747	0	0	0	0.102197	0	0	0	0.102197	0	0	0	0	0	0	0	0	0	0	0	0	0	0	0	0	0	0	0	0	0
ACCTGAGCCGTACTGA	0.542324828	52.166866	75	Pseudomonas	Pseudomonas	0.850547	2.065614	1.903605	1.113811	52.166866	0.951802	0.72904	0.992305	0.708789	0.830296	0.891049	0.648036	0.708789	0.465776	0.891049	0.384771	0.54678	0.567031	0.344269	0.384771	0.162009	0.303767	0.344269	0.344269	0.425273	0.526529	0.668287	0.405022	0.162009	0.303767	0.405022	0.344269	0.18226	0.202511	0.222762	0.18226	0.486027	0.36452	0.405022	0.243013	0.18226	0.283516	0.202511	0.324018
ACCTGATCCAGTACAG	0.977777778	20.625416	17	Pseudomonas	Pseudomonas	0	0	0.133067	0.133067	20.625416	0.212908	0	0	0	0	0	0	0	1.437126	1.117764	0	0	0	0	0	0	0	0	0	0	0	0	0	0	0	0	0	0	0	0	0	0	0	0	0	0	0	0	0
ACCTGCATTGATTGCG	0.612038304	32.859097	9	Salmonella	Salmonella	0.711354	1.887825	32.859097	1.25855	1.367989	1.094391	0.465116	0.656635	0.656635	0.738714	0.656635	0.683995	0.328317	0.328317	0.519836	0.300958	0.383037	0.410397	0.164159	0.601915	0.383037	0.328317	0.191518	0.383037	0.465116	0.273598	0.383037	0.164159	0	0.218878	0.300958	0.273598	0.218878	0.273598	0.218878	0.273598	0.437756	0.109439	0.164159	0.273598	0.300958	0.383037	0.246238	0.246238
ACCTGCGCGGGAGATA	0.865528282	80.522949	19	Pseudomonas	Pseudomonas	0.320171	0.640342	0.747065	0.480256	80.522949	0.266809	0.106724	0	0.106724	0.320171	0.160085	0.373533	0.160085	0.160085	0.160085	0.160085	0.266809	0.106724	0.106724	0.160085	0	0.160085	0	0.106724	0	0.213447	0	0	0	0	0.106724	0.106724	0	0	0	0.160085	0.160085	0.213447	0	0	0.106724	0	0	0
ACCTGGAATGGCAACC	0.628120894	19.119579	10	Streptococcus	Streptococcus	0.788436	2.036794	1.642576	0.722733	1.708279	1.051248	0.394218	0.394218	0.459921	19.119579	0.262812	0.65703	0.985545	0.394218	0.65703	0.197109	0.328515	0.262812	0.459921	0.525624	0.262812	0.197109	0	0.262812	0.197109	0.328515	0.328515	0.394218	0.197109	0.328515	0.262812	0.394218	0.394218	0	0.262812	0.131406	0.525624	0	0.591327	0.328515	0.197109	0	0.525624	0.131406
ACCTGGTGACACGTAC	0.660301101	13.701121	0	Escherichia	Escherichia	0.575932	1.556027	1.606547	13.701121	1.242801	0.838638	0.767909	0.798222	0.535516	0.586036	0.565828	0.606244	0.424371	0.313226	0.626452	4.556936	0.424371	0.394059	0.32333	0.353642	0.232394	0.191977	0.303122	0.22229	0.313226	0.343538	0.22229	0.282914	0.171769	0.212186	0.202081	0.191977	0	0.202081	0.171769	0.191977	0.262706	0.121249	0.151561	0.171769	0.121249	0.191977	0.131353	0
ACCTGTAACCGAGCTT	0.752477764	47.700127	46	Methylotetracoccus	Methylotetracoccus	0.203304	0.991105	1.296061	0.609911	0.787802	0.838628	0.381194	0.381194	0.406607	0.457433	0.457433	0.355781	0.279543	0.127065	0.381194	0.25413	0.152478	0.279543	0.228717	0.228717	0.203304	0.152478	0.25413	0.304956	0.25413	0.43202	0.127065	47.700127	0.101652	0.203304	0.203304	0.127065	0	0.228717	0	0.152478	0.203304	0.101652	0.203304	0.203304	0	0.152478	0.177891	0.203304
ACCTGTTAGGAATACA	0.881507246	16.371016	4	Escherichia	Escherichia	0.22029	0.614493	0.568116	16.371016	0.35942	0.324638	0.197101	0.208696	0	0.162319	0.324638	0.13913	0.185507	0.255072	0.382609	5.449275	0.150725	0.115942	0.104348	0.104348	0.104348	0	0.150725	0	0	0.150725	0.127536	0.115942	0	0	0	0	0.104348	0	0.115942	0	0	0	0	0	0	0.115942	0	0.104348
ACCTTAGGCTCGGAGC	0.517280886	47.622684	27	Porphyromonas	Porphyromonas	0.668322	2.348673	2.119534	1.737636	1.584877	1.145694	0.992935	0.687416	0.553752	0.821081	0.916555	0.93565	0.668322	0.572847	0.878365	0.439183	0.572847	0.515562	0.305518	0.591942	0.381898	0.210044	0.343708	0.515562	0.343708	0.534657	0.553752	0.534657	0.324613	0.210044	0.496467	0.381898	47.622684	0.305518	0.343708	0.248234	0.515562	0.305518	0	0.210044	0.171854	0.324613	0.171854	0.190949
ACCTTCCGCGGCCTAC	0.548117155	10	56	Klebsiella	Klebsiella	0.627615	2.112971	1.945607	1.276151	1.485356	1.171548	1.025105	0.648536	0.585774	0.774059	0.794979	0.564854	0.606695	0.39749	10	0.271967	0.606695	0.627615	0.313808	0.523013	0.334728	0.230126	0.334728	0.543933	0.334728	0.39749	0.355649	0.355649	0.376569	0.125523	0.481172	0.376569	0.104603	0.334728	0.251046	0.188285	0.460251	0.188285	0.230126	0.167364	0	0.188285	0.125523	0.41841
ACCTTCGTAGAGAGCA	0.792343806	14.626219	53	Agrobacterium	Agrobacterium	0.144456	0.938967	0.686168	0.577826	0.866739	0.541712	0.469484	0.433369	0.108342	0.144456	0.325027	0.433369	0.325027	0.216685	0.361141	0.216685	0.288913	0.252799	0.144456	0.180571	0	0.252799	0.216685	0.325027	0.108342	0.180571	0.361141	0.325027	0.108342	0	0.144456	0	0	0	0.108342	0	0.325027	0	0.108342	0.108342	0	0.180571	0.252799	0.144456
ACCTTCGTGTGAATCG	0.992608237	91.985214	27	Porphyromonas	Porphyromonas	0	0	0	0	0	0	0	0	0	0	0	0	0	0	0	0	0	0	0	0	0	0	0	0	0	0	0	0	0	0	0	0	91.985214	0	0	0	0	0	0	0	0	0	0	0
ACCTTCTGGCGTAGGC	0.761463163	67.284904	49	Pediococcus	Pediococcus	0.10304	0.901597	1.236476	0.515198	0.798557	0.412159	0.592478	0.489438	0.309119	0.515198	0.721278	0.412159	0.283359	0.180319	0.360639	0.10304	0.1288	0.10304	0.180319	0	0.334879	0.257599	0.154559	0.231839	0.257599	0.231839	0.1288	0.206079	0	0.154559	0.283359	0.257599	0	0.180319	0.154559	0.10304	0.257599	0.206079	67.284904	0.257599	0	0.231839	0.10304	0.154559
ACCTTGATACGCAGGC	0.634350188	6.811534	59	Pasteurella	Pasteurella	0.417886	1.170079	1.420811	0.919348	1.295445	1.128291	0.752194	0.87756	0.543251	0.501463	0.417886	0.668617	0.501463	0.543251	0.793983	0.29252	0.376097	0.29252	0.459674	0.668617	0.334308	0.417886	0.501463	0.334308	0.334308	0.417886	0.125366	0.376097	0	0.125366	0.376097	0	0.125366	0.250731	0.125366	0.167154	0.334308	0.167154	0.208943	0.334308	0.125366	0.125366	0	0.29252
ACCTTGCGGCTCATCC	0.633552015	58.481724	75	Pseudomonas	Pseudomonas	0.562324	1.546392	1.35895	0.843486	58.481724	0.796626	0.749766	0.843486	0.281162	0.702905	0.702905	0.609185	0.749766	0.515464	0.796626	0.187441	0.421743	0.328023	0.234302	0.140581	0.234302	0.328023	0.328023	0.328023	0.281162	0.374883	0.421743	0.328023	0.234302	0.374883	0	0	0.328023	0.328023	0.281162	0	0.421743	0.140581	0	0.234302	0	0.234302	0.281162	0.234302
ACCTTGGCTGGAGGCT	0.942323314	82.575142	77	Mycobacterium	Mycobacterium	0	82.575142	0.203087	0.121852	0.406174	0	0.121852	0	0	0.284322	0.121852	0.16247	0	0	0	0	0.121852	0	0	0	0	0	0	0	0.121852	0	0	0	0	0	0	0	0	0	0	0	0	0	0	0	0	0	0	0
ACCTTGGGCATCTCAG	0.801100826	73.129845	42	Sanguibacter	Flavimobilis	0.150113	1.075807	0.625469	0.60045	0.475356	0.525394	0.250188	0.475356	0.300225	0.425319	0.350263	0.350263	0.20015	0.125094	0.175131	0.150113	0.275206	0.225169	0.150113	0.225169	0.150113	0.250188	0.100075	0.250188	0.20015	0.20015	0.275206	0.150113	0.125094	0	0	0	0.150113	73.129845	0.100075	0	0.150113	0	0.150113	0.175131	0.100075	0.125094	0	0
ACCTTTAAACCAATCA	0.75536539	12.578104	0	Escherichia	Shigella	0.312415	1.127411	1.154577	12.578104	0.842162	0.74708	0.529747	0.448248	0.353165	0.325998	0.488998	0.421081	0.461831	0.366748	0.719913	4.57756	0.271665	0.298832	0.176582	0.217332	0.149416	0.244499	0.135833	0.162999	0.258082	0.230916	0.258082	0.162999	0.108666	0.203749	0.162999	0.162999	0.122249	0.149416	0.108666	0	0.162999	0.122249	0.135833	0.135833	0.122249	0	0.108666	0
ACCTTTATATTGTGGA	0.527253669	44.486374	81	Yersinia	Yersinia	0.67086	2.431866	1.781971	1.572327	1.404612	1.446541	44.486374	0.796646	0.628931	0.691824	0.985325	0.607966	0.67086	0.503145	0.922432	0.398323	0.48218	0.440252	0.440252	0.587002	0.314465	0.398323	0.440252	0.272537	0.377358	0.566038	0.524109	0.314465	0.314465	0.209644	0.251572	0.293501	0.251572	0.167715	0.272537	0.230608	0.293501	0.230608	0.146751	0.251572	0.167715	0.146751	0.146751	0.272537
ACCTTTGCTCGCGACT	0.756513719	6.732765	55	Micromonospora	Allocatelliglobosispora	0.668665	1.256629	1.014526	0.783952	0.760895	0.645608	0.438091	6.732765	4.611483	0.472677	0.507263	0.380447	0.253632	0.230574	0.380447	0.184459	0.230574	0.253632	0.242103	0.195988	0.115287	0.184459	0.368919	0.184459	0.207517	0.219045	0.149873	0.172931	0.115287	0.103758	0.322804	0.184459	0	0.161402	0.184459	0.195988	0.230574	0.149873	0.126816	0.161402	0.115287	0.115287	0.195988	0.149873
ACCTTTTGCTGTCAGC	0.642086531	58.469582	66	Mycobacterium	Mycobacterium	0.600601	58.469582	1.523746	0.978756	0.94539	0.967634	0.667334	0.489378	0.544989	0.578356	0.889779	0.456012	0.456012	0.333667	0.500501	0.311423	0.4004	0.433767	0.367034	0.266934	0.266934	0.311423	0.355911	0.2002	0.344789	0.411523	0.3003	0.3003	0.177956	0.189078	0.266934	0.278056	0.189078	0.266934	0.177956	0.155711	0.367034	0	0.133467	0.2002	0.211322	0.122345	0.155711	0.211322
ACGAAAGTGGGAGATT	0.709298266	67.892471	47	Paenibacillus	Paenibacillus	0.500407	1.489585	1.140463	0.686605	0.93099	0.849529	0.500407	0.465495	0.44222	0.48877	67.892471	0.453858	0.44222	0.384034	0.453858	0.314209	0.302572	0.314209	0.337484	0.22111	0.209473	0.162923	0.26766	0.232748	0.244385	0.314209	0.26766	0.151286	0.162923	0.232748	0.244385	0.186198	0.197835	0.151286	0	0.174561	0.244385	0	0.151286	0.174561	0	0.162923	0.116374	0.128011
ACGAACAACACCACTT	0.680721294	36.714397	2	Salmonella	Salmonella	0.503845	1.657385	36.714397	1.233095	0.901618	0.954654	0.530363	0.411032	0.570141	0.424291	0.689472	0.596659	0.43755	0.384513	0.530363	0.304959	0.371254	0.344736	0.238663	0.2917	0.14585	0.251923	0.331477	0.198886	0.304959	0.304959	0.318218	0.278441	0.14585	0.238663	0.198886	0.278441	0.106073	0.172368	0.251923	0.198886	0.2917	0.106073	0.119332	0.212145	0.132591	0.198886	0.172368	0.198886
ACGAACGCCCGTGCTG	0.866020056	76.639816	63	Mycobacterium	Mycobacterium	0.164393	76.639816	0.460299	0.328785	0.378103	0.427421	0.345224	0.21371	0.164393	0.263028	0.328785	0.115075	0.131514	0.180832	0.328785	0	0.180832	0	0.147953	0.131514	0	0	0.246589	0.115075	0	0.131514	0	0.147953	0.131514	0	0	0	0	0.147953	0	0	0	0.131514	0	0	0	0.164393	0	0
ACGAACTTCAGTCGAC	0.518183798	31.315331	25	Vibrio	Vibrio	0.773084	2.68946	2.145035	1.502613	1.535279	31.315331	0.969077	0.936411	0.827526	0.860192	0.555314	0.72953	0.805749	0.381098	0.72953	0.468206	0.489983	0.522648	0.370209	0.609756	0.29399	0.359321	0.43554	0.457317	0.489983	0.522648	0.413763	0.370209	0.283101	0.359321	0.337544	0.359321	0.239547	0.304878	0.261324	0.206882	0.598868	0.250436	0.130662	0.261324	0.163328	0.370209	0.119774	0.283101
ACGAACTTCTGTCCTA	0.690069663	13.98716	0	Escherichia	Escherichia	0.314165	1.488868	1.243	13.98716	1.147384	0.915175	0.464417	0.532714	0.40978	0.532714	0.655648	0.491736	0.505395	0.273187	0.669307	4.616856	0.273187	0.300505	0.286846	0.327824	0.300505	0.163912	0.286846	0.163912	0.327824	0.396121	0.423439	0.218549	0.245868	0.122934	0.232209	0.177571	0.109275	0.273187	0.136593	0.150253	0.273187	0	0.163912	0.177571	0.109275	0.177571	0	0.20489
ACGAAGAACCGGGGGG	0.623619371	6.584537	59	Pasteurella	Pasteurella	0.531011	1.784197	1.869159	0.95582	1.231946	0.97706	0.573492	0.531011	0.46729	0.573492	0.785896	0.637213	0.46729	0.297366	0.679694	0.318607	0.446049	0.339847	0.382328	0.48853	0.191164	0.148683	0.233645	0.318607	0.339847	0.403568	0.339847	0.318607	0.233645	0.233645	0.169924	0.233645	0	0.318607	0.169924	0.212404	0.552251	0.127443	0.106202	0.212404	0	0.233645	0.254885	0.212404
ACGAAGTACGAGGAAT	0.933641556	38.455261	52	Mycolicibacterium	Mycolicibacterium	0.543922	12.238238	0.244765	1.033451	0.244765	0.299157	0.108784	0.190373	0.435137	0.13598	0	0	0.163177	0	0.108784	0.108784	0.163177	0.163177	0	0	0	0	0.108784	0	0.326353	0	0	0	0	0	38.455261	0	0	0	0.108784	0	0	0	0	0	0	0	0	0
ACGAAGTGAAGTAATG	0.852156917	82.63298	67	Mycoplasma	Mycoplasma	0.279213	0.600307	0.600307	0.307134	0.474661	0.390898	0.376937	0.125646	0.139606	0.335055	0.321095	0.125646	0.321095	0.139606	0.153567	0.153567	0.195449	0.237331	0.139606	0.153567	0	0.125646	0.111685	0.167528	0.251291	0.195449	0	0.139606	0	0	0	0.153567	0	0	0	0	0.167528	0	0	0	82.63298	0	0.111685	0
ACGAATAATGCGACGC	0.880896226	27.751572	61	Staphylococcus	Staphylococcus	0	0.511006	0.471698	0.314465	0.43239	0.353774	0.117925	0	0.235849	0.157233	0.157233	0.196541	0.117925	0.275157	0.235849	0	0.117925	0.157233	0.117925	0.117925	0.157233	0	0	0.117925	0	0.314465	0	0	0	0	0	0	0.117925	0.196541	0	0	27.751572	0	0	0	0	0	0	0.117925
ACGAATGCCTAAATAA	0.90370623	17.11005	4	Escherichia	Escherichia	0.216007	0.454752	0.545703	17.11005	0.238745	0.295589	0.113688	0.19327	0.204638	0.159163	0.113688	0.170532	0.147794	0.125057	0.56844	5.377444	0	0.102319	0	0.136426	0	0	0.102319	0	0	0	0	0.113688	0	0	0	0	0	0	0	0	0	0	0	0	0	0	0	0
ACGAATTAAGCAAAGT	0.511506597	32.325867	83	Acinetobacter	Acinetobacter	0.644369	2.669531	1.825713	1.396134	1.396134	1.212028	0.874501	0.920528	0.690396	0.705738	0.859159	0.874501	0.690396	32.325867	0.583001	0.352869	0.613685	0.583001	0.460264	0.444922	0.260816	0.490948	0.322185	0.460264	0.42958	0.50629	0.50629	0.490948	0.352869	0.322185	0.368211	0.475606	0.199448	0.2915	0.21479	0.245474	0.337527	0.138079	0.168763	0.276158	0.138079	0.383553	0.245474	0.168763
ACGAATTTGAGTCGTG	0.599688069	53.83416	31	Burkholderia	Burkholderia	0.571874	2.079543	1.63764	0.961788	1.299714	1.325708	0.857811	0.72784	0.987783	0.72784	0.571874	53.83416	0.54588	0.519886	0.675851	0.36392	0.597869	0.519886	0.285937	0.441903	0.337926	0.311931	0.441903	0.207954	0.36392	0.415908	0.337926	0.311931	0.155966	0.285937	0.259943	0.259943	0	0.233949	0.311931	0.129971	0.389914	0.207954	0.103977	0.18196	0.103977	0.337926	0.207954	0.155966
ACGACAAGTTTCTCTT	0.958747135	87.547752	31	Burkholderia	Burkholderia	0	0.152788	0.152788	0.152788	0.229183	0	0	0	0	0.152788	0	87.547752	0	0	0	0	0	0	0	0	0	0	0	0	0	0	0	0	0	0	0	0	0	0	0	0	0	0	0	0	0	0	0	0
ACGACAGACCGAAATC	0.811833172	72.987389	63	Mycobacterium	Mycobacterium	0.387973	72.987389	0.969932	0.533463	0.533463	0.436469	0.436469	0	0.14549	0.339476	0.387973	0.339476	0.387973	0.14549	0.14549	0.193986	0.193986	0.29098	0.14549	0.193986	0	0.14549	0	0.14549	0.242483	0.14549	0.29098	0.193986	0	0	0.14549	0.14549	0.14549	0	0	0	0.242483	0	0	0	0.242483	0.14549	0	0.14549
ACGACCCTTCATAGCA	0.549800797	45.98159	94	Campylobacter	Campylobacter	0.52205	2.431653	1.964556	1.236434	1.579887	1.181481	0.783075	0.783075	0.673169	0.645693	0.851765	0.673169	0.673169	0.494573	0.645693	0.37093	0.52205	0.59074	0.357192	45.98159	0.274763	0.192334	0.274763	0.274763	0.453359	0.52205	0.329716	0.274763	0.192334	0.384668	0.343454	0.247287	0.21981	0.274763	0.329716	0.261025	0.480835	0.21981	0.137382	0.247287	0.233549	0.192334	0	0.247287
ACGACCTGAATGAAGG	0.860249206	45.809917	5	Salmonella	Salmonella	0.24432	0.610799	45.809917	0.488639	0.537503	0.537503	0.195456	0.24432	0.146592	0.317615	0.317615	0.12216	0.268752	0.146592	0.195456	0.171024	0	0.171024	0.146592	0.12216	0.12216	0	0	0.171024	0.12216	0.219888	0.171024	0	0	0	0	0.195456	0	0.146592	0	0	0.12216	0	0	0	0	0.146592	0	0
ACGACCTTGCTACAGT	0.573183214	37.154556	46	Methylotetracoccus	Methylotetracoccus	0.639713	2.27738	1.509724	1.087513	1.548106	1.292221	0.857216	0.806039	0.742068	0.652508	0.933982	0.844422	0.588536	0.460594	0.614125	0.447799	0.460594	0.435005	0.422211	0.435005	0.204708	0.319857	0.371034	0.371034	0.307062	0.473388	0.332651	37.154556	0.115148	0.230297	0.294268	0.243091	0.153531	0.26868	0.319857	0.166325	0.460594	0.332651	0.115148	0.166325	0.127943	0.332651	0.230297	0.140737
ACGACGGGATCCATAG	0.564493267	52.090717	20	Mycobacterium	Mycobacterium	0.744153	52.090717	1.807229	1.381999	1.169383	1.417434	0.956768	0.779589	0.673281	0.708717	0.673281	0.673281	0.531538	0.42523	0.708717	0.354359	0.496102	0.60241	0.389794	0.389794	0.248051	0.248051	0.283487	0.460666	0.318923	0.460666	0.283487	0.212615	0.283487	0.283487	0.318923	0.318923	0.106308	0.248051	0.389794	0.177179	0.354359	0.141743	0.177179	0.212615	0.283487	0.389794	0.177179	0.354359
ACGACTATTGGTCTAA	0.695034422	48.103123	92	Cronobacter	Cronobacter	0.51267	1.552659	1.376886	0.878863	1.025341	0.820272	0.629852	0.424784	0.307602	0.395489	0.468727	0.600557	0.366193	0.380841	0.395489	0.292954	0.351545	0.395489	0.263659	0.234364	0.278307	48.103123	0.307602	0.13183	0.292954	0.366193	0.336898	0.234364	0.234364	0.117182	0.249011	0.13183	0.219716	0.278307	0.161125	0.13183	0.351545	0.161125	0	0.19042	0.102534	0.13183	0.13183	0.205068
ACGACTCCACGACCTT	0.54154214	50.657497	64	Helicobacter	Helicobacter	0.866706	2.465631	2.032277	1.419605	1.419605	1.165571	0.911536	0.866706	0.612672	0.582785	0.821877	0.732218	0.717274	0.493126	0.567842	0.37358	0.478183	0.597729	0.268978	0.478183	0.343694	0.37358	0.388524	0.328751	0.493126	0.403467	0.552899	0.254035	0.268978	0.239091	0.358637	50.657497	0.149432	0.283921	0.328751	0.254035	0.597729	0.164375	0.209205	0.194262	0.268978	0.239091	0.209205	0.358637
ACGACTTGCTCGCGCG	0.528411448	5.692658	59	Pasteurella	Pasteurella	0.808793	2.405641	2.250104	1.347988	1.399834	1.347988	0.72584	0.756947	0.684363	0.715471	0.912484	0.881377	0.705102	0.508088	0.622149	0.466611	0.642887	0.528826	0.352551	0.539195	0.321443	0.456242	0.352551	0.445873	0.414766	0.425135	0.622149	0.279967	0.23849	0.279967	0.279967	0.290336	0.186645	0.197014	0.217752	0.23849	0.394027	0.23849	0.217752	0.207383	0.145168	0.290336	0.228121	0.228121
ACGACTTTTGAAAGTG	0.961341407	92.547737	67	Mycoplasma	Mycoplasma	0	0.186306	0.186306	0	0.41919	0.13973	0	0	0	0	0.13973	0.13973	0	0	0	0	0	0.13973	0	0.186306	0	0	0	0	0	0	0	0	0	0	0	0	0	0	0	0	0	0	0	0	92.547737	0	0	0
ACGAGACAGGATAAAT	0.986853265	52.226467	70	Salmonella	Salmonella	0	0	52.226467	0.307464	0	0	0	0	0	0	0	0	0	0	0.212044	0	0	0	0	0	0	0	0	0	0	0	0	0	0	0	0	0	0	0	0	0	0	0	0	0	0	0	0	0
ACGAGACGCCCTATGT	0.548426897	8.081431	3	Acinetobacter	Acinetobacter	0.740284	2.498458	1.634793	1.141271	1.326342	1.357187	0.709439	0.801974	0.678593	0.647748	0.89451	0.740284	0.524368	8.081431	0.709439	0.709439	0.493522	0.462677	0.215916	0.400987	0.246761	0.185071	0.493522	0.308452	0.678593	0.647748	0.400987	0.308452	0.185071	0.215916	0.246761	0.400987	0	0.370142	0.185071	0.246761	0.493522	0.277606	0.185071	0.185071	0.123381	0.370142	0.308452	0.154226
ACGAGAGACTGCCCGG	0.722325503	23.407131	37	Bacillus	Bacillus	0.405611	1.47034	1.166131	0.709819	1.014027	0.692919	0.557715	0.439412	0.38871	0.946426	0.540815	0.304208	0.338009	0.185905	0.456312	0.422511	0.169005	23.407131	0.169005	0.321109	0.185905	0.169005	0	0.253507	0.135204	0.287308	0.202805	0.219706	0.185905	0.185905	0.202805	0.169005	0.202805	0.253507	0.185905	0	0.287308	0.135204	0.152104	0.118303	0	0.236606	0.185905	0.219706
ACGAGATCTGTAAGTG	0.902149137	81.992836	31	Burkholderia	Burkholderia	0.146532	0.634972	0.455878	0.211657	0.423315	0.211657	0.113969	0.162813	0.113969	0.130251	0.227939	81.992836	0.113969	0.227939	0.162813	0	0.179095	0	0.130251	0	0	0	0	0	0.113969	0	0	0	0	0	0	0	0	0	0	0	0.130251	0	0	0	0	0	0	0
ACGAGCTTATCAAAAA	0.726322263	51.168514	32	Lysinibacillus	Lysinibacillus	0.184502	1.660517	1.414514	0.676507	0.922509	1.04551	0.492005	0.246002	0.307503	0.553506	0.492005	0.307503	0.492005	0.369004	0.123001	0.307503	0.123001	0.492005	0.307503	0.553506	0	0.369004	0.369004	51.168514	0.307503	0.738007	0.123001	0	0.184502	0.246002	0.307503	0.184502	0.123001	0.123001	0.123001	0.246002	0.369004	0	0	0.184502	0.246002	0.246002	0.123001	0.246002
ACGAGGCTCTGAGGTG	0.666020012	18.909536	11	Klebsiella	Klebsiella	0.490096	1.623443	1.694915	1.123137	0.90872	0.796406	0.663672	0.571779	0.541148	0.61262	0.663672	0.561568	0.469675	0.459465	18.909536	0.347151	0.428834	0.541148	0.245048	0.31652	0.214417	0.285889	0.245048	0.285889	0.336941	0.377782	0.336941	0.31652	0.234838	0.153155	0.30631	0.214417	0.122524	0.214417	0.142945	0.173576	0.30631	0.183786	0.153155	0.122524	0.132734	0.245048	0.163365	0.204207
ACGAGGGATCGTTTGT	0.657102023	57.871593	30	Xanthomonas	Xanthomonas	0.527704	1.791996	1.407212	0.868514	1.011434	1.00044	0.57168	0.593668	0.406772	0.582674	0.648637	0.593668	0.483729	0.406772	0.494723	0.252858	57.871593	0.439754	0.329815	0.384785	0.28584	0.296834	0.329815	0.208883	0.329815	0.395778	0.252858	0.208883	0.164908	0.208883	0.307828	0.307828	0.164908	0.208883	0.208883	0.164908	0.28584	0.131926	0.186895	0.164908	0.175901	0.241865	0.164908	0.208883
ACGAGGGCTGCTAGCA	0.838539775	69.10643	72	Yersinia	Yersinia	0.254268	0.599346	0.54486	0.526698	0.63567	0.490374	69.10643	0.36324	0.290592	0.27243	0.199782	0.236106	0.308754	0.163458	0.199782	0.108972	0.108972	0.145296	0.199782	0.199782	0.145296	0.145296	0.145296	0	0.127134	0	0	0.18162	0.145296	0	0.145296	0	0	0.127134	0.163458	0	0.145296	0	0.108972	0	0	0	0	0.145296
ACGAGGTGCGTCAATA	0.845807902	28.862835	15	Streptococcus	Streptococcus	0.28911	1.606168	0.626405	0.337295	0.513974	0.401542	0.321234	0.224863	0.176678	28.862835	0.321234	0.224863	0.176678	0	0.208802	0	0.144555	0.240925	0.160617	0.19274	0.112432	0.160617	0.19274	0	0.19274	0.144555	0.128493	0.144555	0	0.112432	0	0	0	0	0	0	0.144555	0	0	0	0	0.160617	0	0
ACGAGTCGTTGGCTCG	0.535510204	50.099121	64	Helicobacter	Helicobacter	0.769679	1.690962	2.239067	1.142857	1.457726	1.026239	0.758017	0.816326	0.781341	0.758017	1.002916	0.641399	0.699708	0.408163	0.874636	0.361516	0.419825	0.688047	0.373178	0.478134	0.396501	0.419825	0.338192	0.326531	0.338192	0.478134	0.489796	0.291545	0.326531	0.209913	0.361516	50.099121	0.291545	0.314869	0.291545	0.244898	0.51312	0.186589	0.279883	0.244898	0.186589	0.291545	0.25656	0.139942
ACGAGTCTTCGGCTTA	0.761904762	8.47248	51	Mycolicibacterium	Mycolicibacterium	0.247372	1.855288	0.742115	0.494743	1.236858	0.618429	0.371058	0.309215	0.371058	0.494743	0.556586	0.123686	0.4329	0.4329	0.371058	0.185529	0.371058	0.247372	0.309215	0.247372	0.123686	0	0.123686	0.185529	0.247372	0.309215	0	0.247372	0.123686	0.247372	8.47248	0.247372	0.123686	0.247372	0	0	0.371058	0.247372	0	0.185529	0.123686	0.185529	0.123686	0.123686
ACGAGTTCGCATCGCC	0.861660846	80.6558	44	Corynebacterium	Corynebacterium	0.155219	0.737291	0.543267	0.368646	0.349243	0.426853	0.310439	0.291036	0.194024	0.252231	0.155219	0.174622	0.135817	0.194024	0.194024	0.116414	0.174622	0	0	0.116414	0	0	0.232829	0	0.116414	0.155219	0.174622	0.116414	80.6558	0	0.116414	0	0	0	0.116414	0	0	0.116414	0	0	0	0	0	0
ACGATGAACCTTAGAC	0.542225058	48.351418	33	Photobacterium	Photobacterium	0.595618	2.382472	2.276111	1.489045	1.382684	1.382684	0.659434	0.701978	0.72325	0.765795	0.787067	0.914699	0.361625	0.51053	0.489258	0.382897	0.446713	0.595618	0.255265	0.553074	0.404169	0.297809	0.425441	0.212721	0.446713	0.638162	48.351418	0.233993	0.212721	0.191449	0.425441	0.382897	0.148904	0.297809	0.212721	0.170177	0.553074	0.233993	0.170177	0.212721	0.297809	0.276537	0.191449	0.148904
ACGATGAGTTCAGAGT	0.82423756	77.849121	39	Pontibacter	Pontibacter	0.481541	0.321027	1.043339	0.642055	0.401284	0.24077	0.481541	0.561798	0.401284	0.401284	0.481541	0.24077	77.849121	0.401284	0.24077	0.321027	0	0	0	0.160514	0	0.24077	0.24077	0	0	0.401284	0	0.160514	0	0	0.160514	0	0	0	0.160514	0	0.481541	0	0	0	0	0.24077	0	0
ACGATGCAGCATCAGA	0.991609082	82.724586	60	Campylobacter	Campylobacter	0	0	0	0	0	0	0	0	0	0	0	0	0	0	0	0	0	0	0	82.724586	0	0	0	0	0	0	0	0	0	0	0	0	0	0	0	0	0	0	0	0	0	0	0	0
ACGATGGAATTGGACA	0.721268368	62.072701	62	Campylobacter	Campylobacter	0.510441	1.392111	0.928074	0.757927	1.098221	0.696056	0.386698	0.649652	0.402165	0.479505	0.541377	0.494973	0.29389	0.402165	0.433101	0.201083	0.324826	0.340294	0.185615	62.072701	0.232019	0.247486	0.278422	0.139211	0.340294	0.309358	0.309358	0.216551	0.123743	0	0.185615	0.417633	0.154679	0.154679	0.170147	0.247486	0.232019	0.170147	0.139211	0	0	0.170147	0.108275	0.232019
ACGATGTGCACAGGGG	0.601862239	46.466236	54	Microbacterium	Microbacterium	0.549697	2.165133	1.593	0.964774	1.301324	1.200359	0.751627	0.673099	0.695535	0.52726	0.7965	0.628225	0.628225	0.403859	0.493606	0.291676	0.336549	0.52726	0.291676	0.448732	0.246803	0.280458	46.466236	0.392641	0.403859	0.471169	0.403859	0.415077	0.269239	0.235584	0.336549	0.291676	0.269239	0.258021	0.291676	0.269239	0.471169	0.123401	0.168275	0.190711	0.179493	0.291676	0.190711	0.258021
ACGATTATCCTTCCAA	0.544766027	50.419258	44	Corynebacterium	Corynebacterium	0.689748	2.123343	2.163917	1.365972	1.56884	1.244252	0.90614	0.649175	0.622126	0.730322	0.78442	0.689748	0.703273	0.419259	0.581553	0.311063	0.459832	0.703273	0.351636	0.500406	0.311063	0.284014	0.459832	0.229916	0.500406	0.486881	0.51393	0.297539	50.419258	0.256965	0.419259	0.419259	0.284014	0.27049	0.175818	0.229916	0.486881	0.229916	0.148769	0.243441	0.175818	0.284014	0.175818	0.324587
ACGATTCTTGCATTAA	0.960118168	18.197931	4	Escherichia	Escherichia	0	0.14771	0.236337	18.197931	0.14771	0.14771	0.118168	0	0	0	0	0.14771	0.118168	0	0.384047	5.937962	0	0.14771	0	0	0	0	0	0	0.118168	0	0	0	0	0	0	0	0	0	0	0	0	0	0	0	0	0	0	0
ACGATTGCATACAATA	0.799813672	32.817047	52	Mycolicibacterium	Mycolicibacterium	0.710376	11.331082	0.861768	1.281006	0.698731	0.535693	0.326074	0.291138	0.512402	0.326074	0.372656	0.279492	0.291138	0.279492	0.326074	0.197974	0.221265	0.23291	0.163037	0.221265	0.221265	0.163037	0.151392	0.186328	0.419238	0.244556	0.221265	0.163037	0.116455	0.139746	32.817047	0.139746	0	0	0.128101	0	0.221265	0	0	0.139746	0	0.10481	0.116455	0.116455
ACGCAAATCTGGCAGA	0.751556663	62.017433	73	Yersinia	Yersinia	0.186799	0.747198	1.183064	0.684932	0.684932	0.809465	62.017433	0.186799	0.435865	0.560399	0.311332	0.435865	0.373599	0.124533	0.435865	0.186799	0.124533	0.186799	0.124533	0.249066	0	0.124533	0.186799	0.124533	0.186799	0.435865	0.435865	0	0.124533	0.186799	0.186799	0.249066	0	0.373599	0.311332	0.186799	0.311332	0	0	0.311332	0.186799	0.311332	0	0
ACGCAACTACTTCGTT	0.981583504	10.955455	41	Serratia	Serratia	0	0	0	0.110184	0	0	0	0	0	0	0	0	0	0.377774	0.220368	0	0	0	0	0	0	0	0	0	0	0	0	0	0	0	0	0	0	0	0	0	0	0	0	0	0	0	0	0
ACGCACCTCTAAGTAT	0.532454856	50.073208	44	Corynebacterium	Corynebacterium	0.780869	2.000976	1.92777	1.610542	1.415325	1.220107	0.756467	0.829673	0.536847	0.829673	0.829673	0.829673	0.829673	0.561249	0.732064	0.488043	0.439239	0.414836	0.317228	0.414836	0.317228	0.390434	0.34163	0.366032	0.585652	0.439239	0.292826	0.414836	50.073208	0.34163	0.244021	0.244021	0.122011	0.219619	0.292826	0.195217	0.34163	0.366032	0.170815	0.146413	0.219619	0.34163	0.439239	0.244021
ACGCACGTGTCTCAAG	0.853853067	34.902267	65	Staphylococcus	Staphylococcus	0.224669	0.797574	0.561671	0.505504	0.460571	0.471804	0.370703	0.190968	0.314536	0.595372	0.202202	0.112334	0.235902	0.168501	0.224669	0.168501	0.101101	0.202202	0.190968	0.292069	0	0	0.157268	0	0.235902	0.190968	0.168501	0	0.112334	0	0.112334	0	0.112334	0	0	0.101101	34.902267	0	0	0	0	0	0.123568	0
ACGCACTAGGGAGGCG	0.920493627	19.795671	17	Pseudomonas	Pseudomonas	0.15173	0.445074	0.364151	0.101153	19.795671	0.303459	0.15173	0.182076	0.101153	0.121384	0.15173	0.161845	0.17196	1.153146	1.082339	0	0	0	0.121384	0	0	0	0	0	0	0.111268	0	0	0	0	0	0	0	0	0	0	0.101153	0	0	0	0	0	0	0
ACGCAGATACTCGGCA	0.51745726	31.471226	80	Streptococcus	Streptococcus	0.866843	2.84132	2.383819	1.42066	1.468818	1.107633	0.890922	0.674211	0.553816	31.471226	0.866843	0.626053	0.626053	0.69829	0.746448	0.24079	0.577895	0.553816	0.433422	0.577895	0.24079	0.385264	0.385264	0.385264	0.361185	0.361185	0.337106	0.288948	0.216711	0	0.361185	0.313027	0.216711	0.361185	0.216711	0.264869	0.529738	0.144474	0.24079	0.361185	0.288948	0.385264	0.264869	0.313027
ACGCAGCATTCATACT	0.981062599	86.638611	91	Mycobacterium	Mycobacterium	0	86.638611	0	0	0	0	0	0	0	0	0	0	0	0	0	0	0	0	0	0	0	0	0	0	0	0	0	0	0	0	0	0	0	0	0	0	0	0	0	0	0	0	0	0
ACGCAGCCAAGCTTAA	0.722593583	65.106949	49	Pediococcus	Pediococcus	0.401069	1.136364	1.671123	0.735294	1.069519	0.735294	0.467914	0.334225	0.334225	0.467914	0.467914	0.668449	0.26738	0.334225	0.401069	0	0	0.534759	0.26738	0.26738	0.401069	0.26738	0	0.334225	0	0.334225	0.534759	0.26738	0	0.13369	0.26738	0.200535	0.13369	0.26738	0.13369	0.13369	0	0	65.106949	0	0.26738	0.26738	0	0.13369
ACGCAGGATTGGTTTC	0.578550194	31.831694	9	Salmonella	Salmonella	0.800366	1.89801	31.831694	1.463526	1.120512	1.074777	0.823233	0.754631	0.800366	0.960439	0.823233	0.525955	0.57169	0.686028	0.868969	0.594558	0.48022	0.457352	0.343014	0.388749	0.205808	0.365882	0.411617	0.274411	0.434484	0.617425	0.434484	0.343014	0.182941	0.160073	0.388749	0.182941	0.182941	0.343014	0.205808	0.160073	0.594558	0.274411	0.182941	0.160073	0.160073	0.160073	0.205808	0.137206
ACGCAGGCATTAGAGA	0.573315323	31.202162	9	Salmonella	Salmonella	0.645355	2.176197	31.202162	1.530842	1.500826	1.140627	0.885487	0.780429	0.60033	0.555305	0.795438	0.555305	0.525289	0.630347	0.720396	0.630347	0.510281	0.555305	0.300165	0.420231	0.180099	0.330182	0.315173	0.420231	0.270149	0.405223	0.450248	0.285157	0.135074	0.225124	0.300165	0.360198	0.165091	0.195107	0.285157	0.210116	0.34519	0.195107	0.135074	0.270149	0.105058	0.315173	0.210116	0.210116
ACGCAGGTCGTCGGGT	0.857035928	13.80988	1	Escherichia	Shigella	0.112275	0.673653	0.636228	13.80988	0.898204	0.449102	0.336826	0.261976	0	0.224551	0.336826	0.224551	0.299401	0.187126	0.636228	4.977545	0.149701	0.149701	0.187126	0.112275	0	0	0.112275	0	0.187126	0.112275	0.112275	0.112275	0.112275	0	0.187126	0.149701	0	0	0	0	0.149701	0	0	0	0.112275	0	0	0.112275
ACGCAGTACGAACCGT	0.63792541	58.442966	66	Mycobacterium	Mycobacterium	0.576275	58.442966	1.576601	1.065565	1.15255	1.032946	0.739372	0.685006	0.511036	0.608894	0.66326	0.511036	0.532782	0.380559	0.48929	0.239208	0.260955	0.358813	0.228335	0.337066	0.195716	0.250082	0.478417	0.326193	0.358813	0.337066	0.391432	0.31532	0.228335	0.271828	0.239208	0.250082	0.217462	0.228335	0.217462	0.239208	0.260955	0.239208	0.119604	0.184843	0.152224	0.250082	0.184843	0.195716
ACGCAGTCGCGTAAAC	0.685902303	15.059479	69	Pseudomonas	Pseudomonas	0.480891	1.670463	1.493293	0.936472	15.059479	0.809922	0.329031	0.733991	0.379651	0.480891	0.582131	0.632751	0.506201	1.493293	0.632751	0.22779	0.22779	0.430271	0.404961	0.303721	0.2531	0.17717	0.379651	0.22779	0.354341	0.303721	0.12655	0.2531	0.278411	0.15186	0.17717	0.278411	0.2531	0.354341	0.17717	0.15186	0.2531	0.17717	0.303721	0.278411	0	0	0.17717	0.2531
ACGCATCAATACAAGT	0.596261069	51.656281	74	Campylobacter	Campylobacter	0.590357	2.131846	1.80387	1.344703	1.377501	1.180715	0.491965	0.918334	0.459167	0.524762	0.590357	0.623155	0.655953	0.426369	0.459167	0.262381	0.459167	0.524762	0.262381	51.656281	0.360774	0.163988	0.360774	0.327976	0.459167	0.426369	0.262381	0	0.295179	0.196786	0.426369	0.295179	0.196786	0.163988	0.131191	0.163988	0.327976	0.196786	0.229583	0.295179	0.360774	0.229583	0.262381	0.262381
ACGCATCATACGACAG	0.514458712	49.942581	75	Pseudomonas	Pseudomonas	0.762084	2.599436	2.244493	1.26318	49.942581	1.169224	0.814281	0.887358	0.730765	0.751644	0.741205	0.866479	0.709886	0.386262	0.762084	0.292306	0.480217	0.63681	0.480217	0.480217	0.271427	0.281867	0.375822	0.459338	0.334064	0.511536	0.407141	0.365383	0.313185	0.21923	0.490657	0.459338	0.240109	0.375822	0.302746	0.250548	0.42802	0.177472	0.21923	0.334064	0.281867	0.260988	0.323625	0.313185
ACGCATGCGTTTCAGT	0.971905847	29.764616	12	Klebsiella	Klebsiella	0	0	0.379651	0.911162	0.15186	0	0	0	0	0	0	0	0	0	29.764616	0	0	0	0	0	0	0	0	0	0	0.15186	0	0	0	0	0.15186	0	0	0	0	0	0	0	0	0	0	0	0	0
ACGCCAATATACAATG	0.973170732	60.13937	58	Streptococcus	Streptococcus	0	0.209059	0.139373	0	0	0.10453	0.10453	0	0	60.13937	0	0	0	0	0	0	0	0	0	0	0	0	0	0	0	0	0	0	0	0	0	0	0	0	0	0	0	0	0	0	0	0	0	0
ACGCCACGCCCTATAA	0.542313117	49.929478	29	Lactobacillus	Lactiplantibacillus	0.352609	1.90409	2.397743	1.269394	2.468265	1.410437	0.564175	0.564175	0.775741	0.493653	0.987306	0.423131	0.634697	0.634697	0.211566	0.282087	0.352609	0.423131	0.211566	0.493653	49.929478	0.846262	0.141044	0.423131	0.282087	0.282087	0.352609	0	0.141044	0.352609	0.493653	0.211566	0.211566	0.211566	0.352609	0.211566	0.493653	0	0.282087	0.282087	0	0.493653	0.141044	0.211566
ACGCCAGACATGGAGG	0.568587535	39.492641	32	Lysinibacillus	Lysinibacillus	0.579392	2.004385	1.67554	1.424992	1.47197	1.111807	0.579392	0.642029	0.82994	0.62637	0.798622	0.735985	0.704666	0.454118	0.735985	0.501096	0.454118	0.720326	0.266207	0.360163	0.360163	0.250548	0.360163	39.492641	0.485437	0.4228	0.4228	0.454118	0.21923	0.328844	0.485437	0.375822	0.234889	0.313185	0.234889	0.20357	0.375822	0.109615	0.109615	0.250548	0.140933	0.172252	0.172252	0.297526
ACGCCCGCAGTGTTTA	0.920981661	75.970879	72	Yersinia	Yersinia	0.148328	0.296656	0.323625	0.202265	0.31014	0.31014	75.970879	0.107875	0.148328	0	0.121359	0	0.107875	0	0.148328	0	0.121359	0	0	0.121359	0	0	0	0	0	0.134844	0	0.107875	0	0	0	0	0	0	0	0	0.148328	0	0	0	0	0	0	0
ACGCCCGTCAGGCGAA	0.841636197	5.964351	23	Pasteurella	Pasteurella	0.297075	0.639854	0.845521	0.342779	0.548446	0.319927	0.319927	0.137112	0.365631	0.274223	0.47989	0.182815	0.274223	0.182815	0.182815	0	0	0.274223	0	0.137112	0	0.205667	0	0.159963	0.159963	0.159963	0.11426	0.205667	0	0	0.11426	0.11426	0.11426	0	0	0	0.182815	0	0	0	0	0	0	0
ACGCCCGTTCGATAGT	0.904418171	54.698193	58	Streptococcus	Streptococcus	0.149347	0.634723	0.311139	0.199129	0.410703	0.286248	0.174238	0.261357	0.136901	54.698193	0.211574	0.149347	0.161792	0	0.11201	0	0	0.11201	0.11201	0	0	0	0	0	0.124456	0	0.11201	0	0	0	0	0	0	0	0	0	0	0	0	0	0	0	0	0
ACGCCGGTAAACCGGA	0.674200913	59.908676	22	Vibrio	Vibrio	0.616438	1.598174	1.449772	0.742009	1.09589	59.908676	0.684932	0.53653	0.468037	0.627854	0.684932	0.502283	0.502283	0.353881	0.513699	0.273973	0.308219	0.353881	0.319635	0.308219	0.171233	0.22831	0.136986	0.194064	0.388128	0.353881	0.285388	0.308219	0.205479	0.148402	0.205479	0.171233	0.171233	0.182648	0.194064	0.148402	0.342466	0.136986	0.159817	0.114155	0.125571	0.194064	0.194064	0.114155
ACGCCTTCAAGTACCG	0.685998828	59.812534	30	Xanthomonas	Xanthomonas	0.351494	1.903925	1.200937	0.820152	1.083773	1.054482	0.585823	0.439367	0.615114	0.322203	0.410076	0.468658	0.585823	0.439367	0.439367	0.175747	59.812534	0.380785	0.205038	0.234329	0.351494	0.26362	0.380785	0.234329	0.292912	0.49795	0.322203	0.292912	0.234329	0.117165	0.26362	0.205038	0.234329	0.292912	0.146456	0	0.322203	0	0.175747	0.26362	0.175747	0	0	0
ACGCGATTCTTACTAG	0.99569957	51.835186	70	Salmonella	Salmonella	0	0	51.835186	0.20002	0	0	0	0	0	0	0	0	0	0	0	0	0	0	0	0	0	0	0	0	0	0	0	0	0	0	0	0	0	0	0	0	0	0	0	0	0	0	0	0
ACGCGCTCTCAACCCC	0.86867863	17.169657	4	Escherichia	Escherichia	0.163132	0.93801	0.693312	17.169657	0.326264	0.326264	0.367047	0.203915	0.203915	0	0.163132	0.285481	0.163132	0	0.448613	6.035889	0.203915	0.326264	0.203915	0	0.244698	0.244698	0	0.244698	0	0.122349	0	0	0	0	0.163132	0	0	0.122349	0	0	0.122349	0	0.163132	0.244698	0	0.244698	0	0
ACGCGCTGAGTGTAAG	0.984771574	16.42132	56	Klebsiella	Klebsiella	0	0	0.228426	0.203046	0	0	0	0	0	0	0	0	0	0	16.42132	0	0	0	0	0	0	0	0	0	0	0	0	0	0	0	0	0	0	0	0	0	0	0	0	0	0	0	0	0
ACGCGGGACTCGACAT	0.763313609	23.175543	8	Streptococcus	Streptococcus	0.394477	1.084813	1.117686	0.52597	0.723208	0.42735	0.295858	0.52597	0.131492	23.175543	0.558843	0.394477	0.230112	0.328731	0.42735	0.164366	0.295858	0.328731	0.328731	0.197239	0	0.131492	0.394477	0.230112	0.230112	0.394477	0.230112	0.328731	0.262985	0.131492	0.164366	0	0.131492	0.164366	0.197239	0	0.197239	0.197239	0	0.197239	0.131492	0.197239	0	0.197239
ACGCGGGGTTCGCCCG	0.76821572	23.809525	61	Staphylococcus	Staphylococcus	0.458979	0.860585	0.803213	0.631096	0.573723	0.573723	0.114745	0.458979	0.74584	0.401606	0.344234	0.401606	0.229489	0.286862	0.344234	0.344234	0	0.229489	0.172117	0.286862	0.172117	0.172117	0.286862	0.286862	0.114745	0.114745	0.114745	0.286862	0.114745	0.172117	0.172117	0.401606	0	0.286862	0	0.114745	23.809525	0.286862	0.114745	0.286862	0.172117	0.172117	0	0
ACGCGGTAAAAATTAC	0.894395153	83.704826	26	Rhodococcus	Rhodococcus	83.704826	0.584289	0.346245	0.346245	0.389526	0.324605	0.281324	0.281324	0.194763	0.259684	0.129842	0.151482	0.173123	0	0.216403	0	0.108202	0.108202	0.108202	0.129842	0	0.108202	0	0.108202	0	0.151482	0	0.108202	0.129842	0	0.108202	0	0	0	0	0	0	0	0	0	0	0	0	0
ACGCGTGGCATCACAA	0.917244924	78.077614	60	Campylobacter	jejuni	0	0.565407	0.282704	0.231303	0.257003	0.154202	0.102801	0.154202	0.102801	0.102801	0.154202	0.102801	0.102801	0	0.257003	0	0.102801	0	0	78.077614	0	0.102801	0.102801	0	0.102801	0	0	0	0	0	0	0.102801	0	0.128502	0	0	0	0.102801	0	0.102801	0	0	0	0
ACGCTAAGTCAAACCC	0.789195537	70.640045	24	Mycobacterium	Mycobacterium	0.2936	70.640045	0.763359	0.587199	0.528479	0.411039	0.352319	0.469759	0.469759	0.11744	0.411039	0.17616	0.23488	0.11744	0.23488	0.17616	0.352319	0.23488	0.23488	0.2936	0.17616	0.17616	0.23488	0	0.17616	0.17616	0.17616	0	0.17616	0	0.411039	0.2936	0	0.11744	0.17616	0	0.17616	0	0.11744	0.17616	0.11744	0	0.11744	0.11744
ACGCTAGTAGGTGTTC	0.632289605	12.664416	0	Escherichia	Escherichia	0.558724	1.780933	1.746013	12.664416	1.187289	1.25713	0.721685	0.582004	0.523804	0.570364	0.628565	0.593644	0.570364	0.442323	0.721685	4.108951	0.279362	0.419043	0.232802	0.465604	0.139681	0.302642	0.372483	0.209522	0.430683	0.419043	0.372483	0.395763	0.151321	0.186241	0.291002	0.209522	0.139681	0.209522	0.291002	0.104761	0.442323	0.302642	0.139681	0.267722	0.151321	0.221162	0.256082	0.139681
ACGCTATTGGAAATGT	0.743229689	67.000999	49	Pediococcus	Pediococcus	0.351053	1.303912	1.15346	0.551655	1.15346	0.702106	0.551655	0.451354	0.551655	0.100301	0.401204	0.802407	0.451354	0.150451	0.300903	0.100301	0.300903	0.100301	0.150451	0.250752	0.451354	0.150451	0.401204	0.300903	0.401204	0.250752	0.300903	0.100301	0.351053	0.100301	0.451354	0.300903	0.200602	0	0.150451	0.200602	0.551655	0	67.000999	0.150451	0	0.100301	0	0
ACGCTCAACATTTATT	0.571880651	19.349007	10	Streptococcus	Streptococcus	0.45208	2.802893	1.627486	1.039783	1.898734	1.130199	1.130199	0.678119	0.632911	19.349007	0.587703	0.587703	0.768535	0.497288	0.768535	0.497288	0.180832	0.406872	0.361664	0.678119	0.45208	0.361664	0.45208	0.22604	0.361664	0.271248	0.406872	0.361664	0.180832	0.22604	0.361664	0.22604	0.180832	0.271248	0.271248	0	0.406872	0.271248	0.22604	0.180832	0.180832	0.271248	0	0.271248
ACGCTCACGGCGATTG	0.824777259	38.735683	71	Chromobacterium	Chromobacterium	0.339415	0.551549	0.721256	0.509122	0.848536	0.339415	0.296988	0.339415	0.212134	0.466695	0.339415	0.254561	0.169707	0.169707	0.169707	0.254561	0.212134	0.169707	0.12728	0.12728	0	0.12728	0.254561	0.12728	0.169707	0.296988	0.169707	0.12728	0	0.12728	0.169707	0.12728	0	0.12728	38.735683	0.12728	0	0.212134	0	0	0	0.169707	0	0
ACGCTCTAGTCCGGTC	0.889319704	83.063095	44	Corynebacterium	Corynebacterium	0.193867	0.422982	0.458231	0.264364	0.440606	0.440606	0.264364	0.176243	0.193867	0.140994	0.211491	0.158618	0.105746	0.176243	0.193867	0.105746	0	0.12337	0	0.140994	0	0.105746	0.158618	0	0.140994	0.12337	0	0.105746	83.063095	0	0.105746	0	0	0	0	0.105746	0	0	0	0	0	0	0	0
ACGCTCTATGATATAC	0.578569456	23.943663	76	Enterococcus	Enterococcus	0.718034	1.933168	1.601768	0.994201	1.518917	1.077051	0.57995	0.8285	0.635184	0.74565	0.41425	0.800884	0.57995	0.607567	0.635184	0.441867	0.635184	0.41425	0.3314	0.386634	0.24855	0.359017	0.469484	0.3314	0.4971	0.359017	0.359017	0.359017	0.3314	0.24855	0.276167	0.303783	0.220933	0.220933	0.276167	0.220933	0.4971	0.303783	0	23.943663	0.220933	0.441867	0.1657	0.24855
ACGCTGTGGACGCCAC	0.688024925	15.795177	69	Pseudomonas	Pseudomonas	0.379301	1.368193	1.178542	0.907613	15.795177	1.097264	0.541859	0.555405	0.568952	0.596044	0.365755	0.352208	0.298022	1.314007	1.137903	0.298022	0.352208	0.46058	0.162558	0.338662	0.216743	0.216743	0.203197	0.23029	0.379301	0.203197	0.270929	0.149011	0.203197	0.176104	0.257383	0.203197	0	0.203197	0.135465	0.189651	0.365755	0.135465	0.135465	0.176104	0.149011	0.162558	0.135465	0.108372
ACGCTTATTCTTCAGC	0.728476821	43.855778	13	Streptococcus	Streptococcus	0.539612	1.398087	1.324503	0.662252	1.226392	0.613196	0.613196	0.34339	0.367918	43.855778	0.515085	0.416973	0.34339	0.269806	0.34339	0.196223	0.367918	0.245278	0.34339	0.416973	0.269806	0.122639	0.269806	0	0.245278	0.171695	0.269806	0.171695	0.147167	0.122639	0.269806	0.269806	0.171695	0	0.171695	0	0.34339	0.220751	0	0	0	0	0.245278	0.122639
ACGCTTTACTTGGCCG	0.832667171	26.066759	61	Staphylococcus	Staphylococcus	0.20525	0.821	0.799395	0.529329	0.61575	0.453711	0.302474	0.291671	0.226855	0.388895	0.259263	0.270066	0.270066	0.172842	0.313276	0.129632	0.129632	0.280869	0.140434	0.20525	0	0	0.129632	0.129632	0.108026	0.183645	0.20525	0.129632	0	0	0.140434	0.16204	0.118829	0	0	0	26.066759	0	0	0	0	0.108026	0	0
ACGGAAGAGTTAGTGC	0.680637049	61.777031	29	Lactobacillus	Lactiplantibacillus	0.474993	1.592624	1.341157	0.754401	0.949986	0.922045	0.586756	0.642638	0.530875	0.586756	0.72646	0.614697	0.223526	0.530875	0.698519	0.223526	0.335289	0.279408	0.167645	0.279408	61.777031	0.139704	0.251467	0.36323	0.307348	0.307348	0.502934	0.139704	0.139704	0.139704	0.223526	0.223526	0.195585	0.251467	0.195585	0.223526	0.251467	0.195585	0	0.251467	0.223526	0.251467	0.251467	0.251467
ACGGAATAAGGGTCCT	0.715525353	14.176686	6	Escherichia	Escherichia	0.428646	1.536853	1.526398	14.176686	1.097752	0.690016	0.470465	0.50183	0.397282	0.470465	0.48092	0.428646	0.334553	0.334553	0.972295	2.446419	0.345008	0.386827	0.26137	0.24046	0.198641	0.250915	0.282279	0.209096	0.21955	0.345008	0.345008	0.125457	0.135912	0.188186	0.282279	0.282279	0.167277	0.188186	0.188186	0.177731	0.271824	0.156822	0.156822	0.146367	0.167277	0.135912	0.156822	0.24046
ACGGAATCACTCCACA	0.891716567	25.931471	12	Klebsiella	Klebsiella	0	0.681969	0.565536	0.815037	0.232868	0.266134	0.282768	0.199601	0.166334	0.116434	0.299401	0.166334	0.116434	0.199601	25.931471	0	0.166334	0	0	0	0	0	0	0	0	0	0	0	0	0	0	0	0	0	0	0	0.149701	0	0	0	0	0	0	0
ACGGAATCTCCTTGAT	0.717114738	34.025444	36	Fournierella	Fournierella	0.432069	1.272204	1.260202	0.912146	0.828133	0.780125	0.492079	0.468075	0.444071	0.396063	0.540086	0.516083	0.444071	0.336054	0.480077	0.25204	0.276044	0.288046	0.228036	0.276044	0.132021	0.168027	0.348056	0.156025	0.300048	0.216035	0.240038	0.156025	0.132021	0.192031	0.240038	0.25204	0.132021	0.156025	0.216035	0.264042	0.25204	0.168027	0.108017	0.168027	0.168027	0.204033	34.025444	0.192031
ACGGAATTTTCCTGCG	0.839283477	19.052988	17	Pseudomonas	Pseudomonas	0.288112	0.81423	0.613804	0.450958	19.052988	0.613804	0.250532	0.200426	0.288112	0.225479	0.238006	0.175373	0.250532	1.352875	1.127396	0	0.162846	0.263059	0.162846	0.187899	0.187899	0	0	0.11274	0.238006	0.150319	0.137793	0.162846	0.100213	0.137793	0.175373	0.162846	0	0.175373	0	0.100213	0.150319	0	0	0	0	0	0	0.100213
ACGGACGCCCTAAACA	0.693951907	57.930531	74	Campylobacter	Campylobacter	0.558659	1.846004	1.287345	0.728686	1.360214	0.582949	0.558659	0.437212	0.315764	0.51008	0.631528	0.53437	0.461501	0.388633	0.412922	0.364343	0.340053	0.242895	0.218606	57.930531	0.170027	0.218606	0.170027	0.412922	0.170027	0.461501	0.340053	0.194316	0.170027	0	0.170027	0.170027	0	0.170027	0.145737	0.291474	0.388633	0.170027	0.170027	0.170027	0	0.121448	0	0.170027
ACGGAGGGTGCATTAA	0.777258567	13.862928	1	Escherichia	Escherichia	0.311526	1.090343	0.856698	13.862928	0.545171	0.46729	0.233645	0.311526	0.700935	0.311526	0.311526	0.389408	0.389408	0.46729	0.623053	5.76324	0.155763	0.311526	0.311526	0	0	0	0.233645	0.233645	0.545171	0.233645	0	0.233645	0.311526	0	0.155763	0.233645	0	0.389408	0.155763	0	0.233645	0	0.155763	0	0.155763	0.155763	0.155763	0
ACGGAGTCCAAGGGCC	0.842946605	78.707977	88	Helicobacter	Helicobacter	0.263678	0.725115	0.692156	0.593276	0.346078	0.296638	0.313118	0.263678	0.329598	0.115359	0.477917	0.230719	0.280158	0.148319	0.247198	0.148319	0.148319	0.148319	0	0.230719	0.148319	0	0.164799	0.197759	0.164799	0.164799	0	0.115359	0	0	0.115359	78.707977	0	0	0.131839	0	0.164799	0	0.131839	0	0	0.115359	0	0.148319
ACGGAGTTACGCAACA	0.948349739	82.003471	28	Streptomyces	Streptomyces	0.162131	0.405327	0.254777	0.185292	0.138969	0.162131	0.127389	0.220035	82.003471	0	0	0	0	0	0	0	0	0.104227	0	0	0	0	0	0	0	0	0	0	0	0	0	0	0	0	0	0	0	0	0	0	0	0	0	0
ACGGATCGAATAACAA	0.739330046	64.699883	40	Micromonospora	Micromonospora	0.204047	1.360313	1.054242	0.544125	0.799184	0.714164	0.47611	64.699883	0.527121	0.493113	0.425098	0.39109	0.408094	0.289066	0.374086	0.221051	0.30607	0.289066	0.272063	0.187043	0	0.187043	0.136031	0.153035	0.255059	0.272063	0.289066	0.272063	0.170039	0	0.119027	0.187043	0.119027	0.153035	0.221051	0.102023	0.187043	0.170039	0	0.153035	0.102023	0.102023	0	0.102023
ACGGATGACCGGGTTA	0.742058283	21.737988	8	Streptococcus	Streptococcus	0.393804	0.997637	1.115778	0.603833	0.997637	0.853242	0.564453	0.393804	0.354424	21.737988	0.433185	0.406931	0.354424	0.301917	0.315043	0.157522	0.262536	0.210029	0.144395	0.315043	0	0.157522	0.144395	0.223156	0.210029	0.210029	0.236282	0.157522	0.170648	0.196902	0.223156	0.144395	0.183775	0.183775	0.183775	0.131268	0.354424	0.157522	0.118141	0.170648	0.144395	0	0.157522	0
ACGGCAAACAGAGTGG	0.81990232	33.943836	65	Staphylococcus	Staphylococcus	0.2442	0.976801	1.221001	0.732601	0.854701	0.671551	0.3663	0.549451	0.18315	0.3663	0.2442	0.18315	0.3663	0.1221	0	0	0.2442	0	0.1221	0	0	0.2442	0.1221	0.2442	0.2442	0.2442	0.1221	0.18315	0	0	0.18315	0.18315	0	0.1221	0	0.18315	33.943836	0	0	0.1221	0	0	0.1221	0.2442
ACGGCAATCTGCCGAG	0.815841816	16.473618	4	Escherichia	Escherichia	0.2223	0.795601	0.877501	16.473618	0.538201	0.4329	0.3042	0.3744	0.3159	0.2808	0.3627	0.3042	0.2691	0.1053	0.702001	5.054405	0.1521	0.1404	0.1287	0.1287	0.1404	0.234	0.234	0.1404	0.2457	0.1638	0.2223	0.1053	0.1404	0	0.1053	0.1287	0	0.117	0	0	0.2574	0.1053	0	0.117	0	0.1053	0	0.1521
ACGGCAGATCGGAATG	0.753743377	45.634644	83	Acinetobacter	Acinetobacter	0.483759	0.967519	0.944483	0.506796	0.760193	0.529832	0.276434	0.391615	0.253398	0.529832	0.322506	0.483759	0.345542	45.634644	0.506796	0.138217	0.322506	0.138217	0.184289	0.184289	0.184289	0	0.161253	0.138217	0.138217	0.322506	0.391615	0.322506	0.230362	0	0	0.276434	0.115181	0.138217	0.230362	0	0.29947	0	0	0	0.115181	0.115181	0	0.207325
ACGGCAGCTCCGGCAC	0.577218121	55.492836	18	Mycoplasma	Mycoplasma	0.593429	1.896078	1.751339	1.042119	1.403966	1.143436	0.825011	0.564481	0.607903	0.63685	0.738168	0.63685	0.564481	0.723694	0.767115	0.506586	0.318425	0.477638	0.376321	0.477638	0.303951	0.275004	0.231582	0.376321	0.434216	0.347373	0.405269	0.347373	0.405269	0.275004	0.318425	0.159213	0.144739	0.275004	0.318425	0.361847	0.390795	0.275004	0	0.18816	55.492836	0.376321	0.202634	0.217108
ACGGCAGGTCTCTGAA	0.557748436	15.802641	11	Klebsiella	Klebsiella	0.528145	1.834607	2.00139	1.445448	1.514941	1.111883	0.847811	0.958999	0.66713	0.528145	0.778318	0.722724	0.56984	0.611536	15.802641	0.514246	0.319666	0.444753	0.542043	0.486449	0.152884	0.430855	0.416956	0.403058	0.458652	0.416956	0.486449	0.291869	0.277971	0.180681	0.347464	0.305768	0.264072	0.333565	0.277971	0.222377	0.347464	0.166782	0.319666	0.291869	0.222377	0.264072	0.250174	0.152884
ACGGCATGACACGGTC	0.549323493	10.159902	53	Agrobacterium	Agrobacterium	0.664207	1.943419	1.451415	1.279213	1.599016	1.377614	0.836408	0.713407	0.861009	0.738007	0.811808	0.615006	0.639606	0.369004	0.615006	0.418204	0.516605	0.516605	0.369004	0.442804	0.418204	0.418204	0.344403	0.418204	0.688807	0.319803	0.467405	0.393604	0.221402	0.196802	0.369004	0.369004	0.221402	0.196802	0.221402	0.172202	0.393604	0.221402	0.196802	0.172202	0.196802	0.393604	0.147601	0.172202
ACGGCCATCTTAATCC	0.752783505	65.082474	62	Campylobacter	Campylobacter	0.360825	1.103093	1.030928	0.608247	0.85567	0.649485	0.57732	0.360825	0.28866	0.402062	0.381443	0.484536	0.319588	0.216495	0.412371	0.195876	0.268041	0.298969	0.154639	65.082474	0.175258	0.123711	0.164948	0.247423	0.226804	0.257732	0.237113	0	0.175258	0.123711	0.216495	0.247423	0	0.195876	0	0	0.268041	0	0.195876	0	0	0.237113	0	0.113402
ACGGCGAGCCCTGGTA	0.956125932	32.734859	15	Streptococcus	Streptococcus	0	1.074725	0.227589	0.126438	0.214945	0	0	0.101151	0	32.734859	0	0	0	0	0	0	0	0.101151	0	0	0	0	0.101151	0	0	0	0	0	0	0	0	0	0	0	0	0	0	0	0	0	0	0	0	0
ACGGCGATTAACGACG	0.529578606	28.606159	9	Salmonella	Salmonella	0.688817	2.309562	28.606159	1.134522	1.539708	1.053485	0.931929	0.567261	0.688817	0.810373	0.931929	1.012966	0.931929	0.688817	0.648298	0.688817	0.445705	0.324149	0.850891	0.324149	0.243112	0.445705	0.324149	0.445705	0.486224	0.769854	0.162075	0.405186	0.202593	0.162075	0.364668	0.405186	0	0.28363	0.202593	0.324149	0.486224	0.28363	0.121556	0.364668	0.243112	0.243112	0.162075	0.162075
ACGGCGTAACAATGCA	0.99270595	52.560066	70	Salmonella	Salmonella	0	0	52.560066	0.228833	0	0	0	0	0	0	0	0	0	0	0	0	0	0	0	0	0	0	0	0	0	0	0	0	0	0	0	0	0	0	0	0	0	0	0	0	0	0	0	0
ACGGCGTATTGAACCG	0.973552827	27.742544	12	Klebsiella	Klebsiella	0	0.202402	0.269869	0.485764	0.215895	0	0	0	0	0	0	0	0.121441	0	27.742544	0	0	0	0	0	0	0	0	0	0	0	0	0	0	0	0	0	0	0	0	0	0	0	0	0	0	0	0	0
ACGGCGTCCCCTCACA	0.801938219	24.813246	61	Staphylococcus	Staphylococcus	0.191803	1.080153	0.716737	0.585504	0.706642	0.595599	0.312942	0.353321	0.282657	0.343226	0.353321	0.323037	0.272562	0.111044	0.252372	0.151423	0.272562	0.242277	0.201898	0.242277	0.181708	0.111044	0.181708	0.191803	0.191803	0.242277	0.242277	0.151423	0.121139	0.131234	0.111044	0.121139	0	0.161518	0	0.100949	24.813246	0	0.121139	0.131234	0	0	0.121139	0.151423
[truncated: 8,962 more rows]
[truncated: 391 more columns]
