# Supplementary material for: Microbiome Single Cell Atlases Generated with a Commercial Instrument
Source: Adv Sci (Weinh). 2025 Jun 3;12(27):2409338. doi: 10.1002/advs.202409338 (PMC12279214; doi:10.1002/advs.202409338)
Supplement: Supplementary file 2 — Supporting Information [file ADVS-12-2409338-s002.zip › advs202409338-sup-0002-SuppMat/S22_costal_sea_water_EASi-seq_cluster_arg_discovery.csv]

cluster	ARO_accession	count	Resistance Mechanism	drug
Sediminibacterium	ARO:3004138	151	antibiotic target alteration	macrolide
Sediminibacterium	ARO:3004159	8	antibiotic target alteration	pleuromutilin
Sediminibacterium	ARO:3004133	4	antibiotic target alteration	tylosin
Sediminibacterium	ARO:3005083	2	antibiotic target alteration	pleuromutilin
Planktomarina	ARO:3004058	33	antibiotic target alteration	linezolid
Planktomarina	ARO:3004836	25	antibiotic target alteration	azithromycin
Planktomarina	ARO:3004133	18	antibiotic target alteration	tylosin
Planktomarina	ARO:3005083	7	antibiotic target alteration	pleuromutilin
Planktomarina	ARO:3003512	5	antibiotic target alteration	spectinomycin
Planktomarina	ARO:3004181	4	antibiotic target alteration	macrolide;streptogramins
Planktomarina	ARO:3003510	1	antibiotic target alteration	tetracycline
Planktomarina	ARO:3004149	1	antibiotic target alteration	clindamycin
Sulfuritalea	ARO:3004181	1	antibiotic target alteration	macrolide;streptogramins
Pelagibacter	ARO:3004138	2	antibiotic target alteration	macrolide
Pelagibacter	ARO:3004132	1	antibiotic target alteration	erythromycin
Azonexus	ARO:3004836	3228	antibiotic target alteration	azithromycin
Azonexus	ARO:3003497	437	antibiotic target alteration	spectinomycin
Azonexus	ARO:3003495	313	antibiotic target alteration	spectinomycin
Azonexus	ARO:3004138	58	antibiotic target alteration	macrolide
Azonexus	ARO:3003512	6	antibiotic target alteration	spectinomycin
Amylibacter	ARO:3004138	66	antibiotic target alteration	macrolide
Amylibacter	ARO:3004134	4	antibiotic target alteration	clarithromycin
Amylibacter	ARO:3003510	1	antibiotic target alteration	tetracycline
Ralstonia	ARO:3004138	6	antibiotic target alteration	macrolide
Ralstonia	ARO:3001417	2	antibiotic inactivation	carbapenem;penam;cephalosporin
Ralstonia	ARO:3005083	1	antibiotic target alteration	pleuromutilin
Luminiphilus	ARO:3004133	555	antibiotic target alteration	tylosin
Luminiphilus	ARO:3004654	16	antibiotic target alteration	erythromycin;clindamycin
Luminiphilus	ARO:3004058	11	antibiotic target alteration	linezolid
Luminiphilus	ARO:3004836	4	antibiotic target alteration	azithromycin
Luminiphilus	ARO:3004138	3	antibiotic target alteration	macrolide
Luminiphilus	ARO:3004150	3	antibiotic target alteration	chloramphenicol
Luminiphilus	ARO:3004181	1	antibiotic target alteration	macrolide;streptogramins
Luminiphilus	ARO:3005083	1	antibiotic target alteration	pleuromutilin
UBA10347	ARO:3004164	2	antibiotic target alteration	clarithromycin
SCGC-AAA076-P13	ARO:3004836	156	antibiotic target alteration	azithromycin
SCGC-AAA076-P13	ARO:3003497	1	antibiotic target alteration	spectinomycin
SCGC-AAA076-P13	ARO:3003512	1	antibiotic target alteration	spectinomycin
Thioglobus	ARO:3004133	1	antibiotic target alteration	tylosin
Thioglobus	ARO:3004836	1	antibiotic target alteration	azithromycin
Halioglobus	ARO:3004138	9915	antibiotic target alteration	macrolide
Halioglobus	ARO:3004836	1615	antibiotic target alteration	azithromycin
Halioglobus	ARO:3003512	739	antibiotic target alteration	spectinomycin
Halioglobus	ARO:3003497	364	antibiotic target alteration	spectinomycin
Halioglobus	ARO:3003480	29	antibiotic target alteration	streptomycin
Halioglobus	ARO:3003481	28	antibiotic target alteration	amikacin
Halioglobus	ARO:3003437	13	antibiotic target alteration	viomycin
Halioglobus	ARO:3004853	11	antibiotic target alteration	capreomycin
Halioglobus	ARO:3003436	9	antibiotic target alteration	kanamycin
Halioglobus	ARO:3004131	4	antibiotic target alteration	erythromycin;telithromycin
Halioglobus	ARO:3003405	3	antibiotic target alteration	streptomycin
Halioglobus	ARO:3003403	3	antibiotic target alteration	paromomycin
Halioglobus	ARO:3003543	3	antibiotic target alteration	kanamycin
Halioglobus	ARO:3004150	3	antibiotic target alteration	chloramphenicol
Halioglobus	ARO:3004173	3	antibiotic target alteration	oxazolidinone
Halioglobus	ARO:3004160	3	antibiotic target alteration	clarithromycin
Halioglobus	ARO:3004149	3	antibiotic target alteration	clindamycin
Halioglobus	ARO:3004134	3	antibiotic target alteration	clarithromycin
Halioglobus	ARO:3003372	2	antibiotic target alteration	spectinomycin
Halioglobus	ARO:3003499	2	antibiotic target alteration	tetracycline
Halioglobus	ARO:3003411	1	antibiotic target alteration	tetracycline
Halioglobus	ARO:3003410	1	antibiotic target alteration	tetracycline
Halioglobus	ARO:3003397	1	antibiotic target alteration	G418
Halioglobus	ARO:3003377	1	antibiotic target alteration	spectinomycin
Halioglobus	ARO:3003376	1	antibiotic target alteration	spectinomycin
Halioglobus	ARO:3004133	1	antibiotic target alteration	tylosin
Halioglobus	ARO:3003493	1	antibiotic target alteration	spectinomycin
Halioglobus	ARO:3003495	1	antibiotic target alteration	spectinomycin
HTCC2150	ARO:3003497	1	antibiotic target alteration	spectinomycin
Streptomyces	ARO:3004138	2	antibiotic target alteration	macrolide
UBA1994	ARO:3003512	4	antibiotic target alteration	spectinomycin
UBA1994	ARO:3004138	1	antibiotic target alteration	macrolide
UBA4421	ARO:3003512	2	antibiotic target alteration	spectinomycin
UBA9145	ARO:3004654	6	antibiotic target alteration	erythromycin;clindamycin
Variovorax	ARO:3004836	82	antibiotic target alteration	azithromycin
HTCC2207	ARO:3005083	1	antibiotic target alteration	pleuromutilin
UBA868	ARO:3003283	58	antibiotic target alteration;antibiotic target replacement	rifampicin
UBA868	ARO:3003284	4	antibiotic target alteration;antibiotic target replacement	rifampicin
UBA868	ARO:3003512	2	antibiotic target alteration	spectinomycin
LFER01	ARO:3003510	52	antibiotic target alteration	tetracycline
LFER01	ARO:3003514	10	antibiotic target alteration	amikacin
LFER01	ARO:3003239	9	antibiotic target alteration	amikacin
LFER01	ARO:3003517	8	antibiotic target alteration	gentamicin C
LFER01	ARO:3003236	8	antibiotic target alteration	kanamycin
LFER01	ARO:3003515	6	antibiotic target alteration	kanamycin
LFER01	ARO:3003238	6	antibiotic target alteration	neomycin
LFER01	ARO:3003237	6	antibiotic target alteration	tobramycin
LFER01	ARO:3003516	5	antibiotic target alteration	clarithromycin
LFER01	ARO:3003240	5	antibiotic target alteration	gentamicin
LFER01	ARO:3003518	3	antibiotic target alteration	neomycin
LFER01	ARO:3003540	1	antibiotic target alteration	hygromycin B
HC6-5	ARO:3004836	3	antibiotic target alteration	azithromycin
UBA8752	ARO:3004654	2	antibiotic target alteration	erythromycin;clindamycin
UBA4441	ARO:3004138	2	antibiotic target alteration	macrolide
UBA1268	ARO:3005083	1	antibiotic target alteration	pleuromutilin
GWA1-54-10	ARO:3004138	2	antibiotic target alteration	macrolide
UBA9320	ARO:3004177	1	antibiotic target alteration	macrolide
Anaerocolumna	ARO:3003497	1	antibiotic target alteration	spectinomycin
Vibrio	ARO:3004138	220	antibiotic target alteration	macrolide
Vibrio	ARO:3003512	37	antibiotic target alteration	spectinomycin
Vibrio	ARO:3004173	1	antibiotic target alteration	oxazolidinone
Vibrio	ARO:3004160	1	antibiotic target alteration	clarithromycin
Vibrio	ARO:3004131	1	antibiotic target alteration	erythromycin;telithromycin
Candidimonas_A	ARO:3003684	316	antibiotic target alteration	fluoroquinolones
Aliivibrio	ARO:3003512	12	antibiotic target alteration	spectinomycin
