# Supplementary material for: Microbiome Single Cell Atlases Generated with a Commercial Instrument
Source: Adv Sci (Weinh). 2025 Jun 3;12(27):2409338. doi: 10.1002/advs.202409338 (PMC12279214; doi:10.1002/advs.202409338)
Supplement: Supplementary file 2 — Supporting Information [file ADVS-12-2409338-s002.zip › advs202409338-sup-0002-SuppMat/S2_primer_sequences.xlsx]

## Sheet: Sheet1
For Tn5 assembly
Blocked ME	/5Phos/ C*T* G *T*C* T* C*T* T* A*T* A* C*A*/3ddC/	tn5 assembly
Tn5C	GTACTCGCAGTAGTCAGATGTGTATAAGAGACAG	tn5 assembly
Tn5B	TACCCTTCCAATTTAACCCTCCA AGAT G TG TAT AAG AGA CAG	tn5 assembly
for reverse primer
Bar_rev	GTCTCGTGGGCTCGGAGATGTGTATAAGAGACAGTACCCTTCCAATTTAACCCTCCA	barcoding PCR reverse primer
Bar_fwd	G*T*G* TCG TCG GCA GCG TCA GAT GTG TAT AAG AGA CAG NNN NNN NNA GTA CGT ACG AGT CNN NNN NNN GTA CTC GCA GTA* G*T*C	barcoding PCR, released from the barcode bead
Index primer for library sequence (N7)
N701	CAAGCAGAAGACGGCATACGAGAT TCGCCTTA GTCTCGTGGGCTCGG	library prep
N702	CAAGCAGAAGACGGCATACGAGAT CTAGTACG GTCTCGTGGGCTCGG	library prep
N703	CAAGCAGAAGACGGCATACGAGAT TTCTGCCT GTCTCGTGGGCTCGG	library prep
N704	CAAGCAGAAGACGGCATACGAGAT GCTCAGGA GTCTCGTGGGCTCGG	library prep
N705	CAAGCAGAAGACGGCATACGAGAT AGGAGTCC GTCTCGTGGGCTCGG	library prep
N706	CAAGCAGAAGACGGCATACGAGAT CATGCCTA GTCTCGTGGGCTCGG	library prep
N707	CAAGCAGAAGACGGCATACGAGAT GTAGAGAG GTCTCGTGGGCTCGG	library prep
N708	CAAGCAGAAGACGGCATACGAGAT CCTCTCTG GTCTCGTGGGCTCGG	library prep
N709	CAAGCAGAAGACGGCATACGAGAT AGCGTAGC GTCTCGTGGGCTCGG	library prep
N710	CAAGCAGAAGACGGCATACGAGAT CAGCCTCG GTCTCGTGGGCTCGG	library prep
N711	CAAGCAGAAGACGGCATACGAGAT TGCCTCTT GTCTCGTGGGCTCGG	library prep
N712	CAAGCAGAAGACGGCATACGAGAT TCCTCTAC GTCTCGTGGGCTCGG	library prep
Index primer for library sequence (N5)
N501	AATGATACGGCGACCACCGAGATCTACAC TAGATCGC TCGTCGGCAGCGTC	library prep
N502	AATGATACGGCGACCACCGAGATCTACAC CTCTCTAT TCGTCGGCAGCGTC	library prep
N503	AATGATACGGCGACCACCGAGATCTACAC TATCCTCT TCGTCGGCAGCGTC	library prep
N504	AATGATACGGCGACCACCGAGATCTACAC AGAGTAGA TCGTCGGCAGCGTC	library prep
N505	AATGATACGGCGACCACCGAGATCTACAC GTAAGGAG TCGTCGGCAGCGTC	library prep
N506	AATGATACGGCGACCACCGAGATCTACAC ACTGCATA TCGTCGGCAGCGTC	library prep
N507	AATGATACGGCGACCACCGAGATCTACAC AAGGAGTA TCGTCGGCAGCGTC	library prep
N508	AATGATACGGCGACCACCGAGATCTACAC CTAAGCCT TCGTCGGCAGCGTC	library prep
