# Supplementary material for: Microbiome Single Cell Atlases Generated with a Commercial Instrument
Source: Adv Sci (Weinh). 2025 Jun 3;12(27):2409338. doi: 10.1002/advs.202409338 (PMC12279214; doi:10.1002/advs.202409338)
Supplement: Supplementary file 2 — Supporting Information [file ADVS-12-2409338-s002.zip › advs202409338-sup-0002-SuppMat/S3_zymo_species.xlsx]

## Sheet: Sheet1
Species	NRRL_Accession_NO.	Strain_Name	GenBank_assession
Bacillus subtilus	B-354	ATCC 6633	GCA_006094475.1
Cryptococcus neoformans	Y-2534	ATCC 32719	GCA_002216205.1
Enterococcus faecalis	B-537	ATCC 7080	GCA_000393015.1
Escherichia coli	B-1109	01485cm	GCA_005153645.1
Lactobacillus fermentum	B-1840	ATCC 14931	GCA_000159215.1
Listeria monocytogenes	B-33116	ATCC 19117	GCA_000307025.1
Psuedomonas aeruginosa	B-3509	ATCC 15442	GCA_000504485.1
Saccharomyces cerevisiae	Y-567	ATCC 9763	GCA_007556415.1
Salmonella enterica	B-4212	TA1536	GCA_005154105.1
Staphylococcus aureus	B-41012	Rosenbach 1884	GCA_005153985.1
