# Supplementary material for: Microbiome Single Cell Atlases Generated with a Commercial Instrument
Source: Adv Sci (Weinh). 2025 Jun 3;12(27):2409338. doi: 10.1002/advs.202409338 (PMC12279214; doi:10.1002/advs.202409338)
Supplement: Supplementary file 2 — Supporting Information [file ADVS-12-2409338-s002.zip › advs202409338-sup-0002-SuppMat/S4_zymo_reference_genome_based_analysis.csv]

bar	TotalMappedReads	mapped_to_majority_species	Purity	Species	readCount@Enterococcus_faecalis	readCount@Lactobacillus_fermentum	readCount@Staphylococcus_aureus	readCount@Bacillus_subtilis	readCount@Cryptococcus_neoformans	readCount@Escherichia_coli	readCount@Listeria_monocytogenes	readCount@Pseudomonas_aeruginosa	readCount@Saccharomyces_cerevisiae	readCount@Salmonella_enterica	covBases@Enterococcus_faecalis	covBases@Lactobacillus_fermentum	covBases@Staphylococcus_aureus	covBases@Bacillus_subtilis	covBases@Cryptococcus_neoformans	covBases@Escherichia_coli	covBases@Listeria_monocytogenes	covBases@Pseudomonas_aeruginosa	covBases@Saccharomyces_cerevisiae	covBases@Salmonella_enterica	perCov@Enterococcus_faecalis	perCov@Lactobacillus_fermentum	perCov@Staphylococcus_aureus	perCov@Bacillus_subtilis	perCov@Cryptococcus_neoformans	perCov@Escherichia_coli	perCov@Listeria_monocytogenes	perCov@Pseudomonas_aeruginosa	perCov@Saccharomyces_cerevisiae	perCov@Salmonella_enterica	meanDepth@Enterococcus_faecalis	meanDepth@Lactobacillus_fermentum	meanDepth@Staphylococcus_aureus	meanDepth@Bacillus_subtilis	meanDepth@Cryptococcus_neoformans	meanDepth@Escherichia_coli	meanDepth@Listeria_monocytogenes	meanDepth@Pseudomonas_aeruginosa	meanDepth@Saccharomyces_cerevisiae	meanDepth@Salmonella_enterica
AACAACCTAACGTCTATG-2	11366	11180	0.983635404	Listeria_monocytogenes	32	11	37	1	45	11180	23	4	33	0	2834	784	3061	81	3283	12258	2126	189	2638	0	0.0700501	0.00268712	0.107577	0.00166139	0.172306	0.409646	0.0165533	0.00392987	0.0966185	0	0.000747217	4.21E-05	0.00122444	1.66E-05	0.00222481	0.352161	0.000167402	7.86E-05	0.00109804	0
AACAACCTACTCCAGCGT-2	3206	3192	0.995633188	Bacillus_subtilis	3192	2	2	4	2	4	0	0	0	0	4917	174	189	377	189	189	0	0	0	0	0.121537	0.000596375	0.00664232	0.0197866	0.00147158	0.00692225	0	0	0	0	0.0742212	1.03E-05	6.64E-05	0.000197866	1.47E-05	0.000138445	0	0	0	0
AACAACTGGTAGTGATCC-2	47508	47036	0.990064831	Enterococcus_faecalis	134	23	47036	4	119	25	2	60	10	95	10371	1201	35207	191	9781	1994	138	5265	957	7974	0.256348	0.00411636	1.23733	0.00391759	0.513349	0.0666368	0.0020317	0.040994	0.0198989	0.292053	0.00313297	9.73E-05	1.571	7.84E-05	0.00594489	0.000794027	2.81E-05	0.000444121	0.000198989	0.00331938
AACAATGCAACTGTAATC-2	3273	3171	0.96883593	Lactobacillus_fermentum	27	5	23	3171	6	14	27	0	0	0	2534	429	1982	15775	570	1140	2064	0	0	0	0.0626348	0.00147037	0.0696565	0.827939	0.0190486	0.00887619	0.0755954	0	0	0	0.000629314	1.96E-05	0.00076334	0.15736	0.000190486	0.000103633	0.000934687	0	0	0
AACAATGCACTTCCGTGG-2	93372	93003	0.996048066	Staphylococcus_aureus	110	12	83	1	93	16	50	4	93003	0	9485	653	6765	82	7504	1490	3930	368	31474	0	0.234448	0.00223812	0.237753	0.0016819	0.393842	0.0497938	0.0305995	0.00765182	1.15276	0	0.00257089	4.93E-05	0.00274901	1.68E-05	0.00461599	0.000508298	0.000369685	7.90E-05	3.19321	0
AACAATGCAGAATTGTTG-1	13637	9686	0.710273521	Listeria_monocytogenes	32	22	41	3797	9686	2	20	2	35	0	2617	1132	3474	13082	37441	190	1710	190	3085	0	0.0646863	0.00387987	0.122092	0.686599	1.25123	0.00279727	0.0133143	0.00395067	0.11299	0	0.000740791	9.05E-05	0.00136185	0.188423	0.306409	2.80E-05	0.000147936	3.95E-05	0.00121194	0
AACAATGCAGACTTCACC-1	55703	54976	0.986948638	Saccharomyces_cerevisiae	179	53	143	6	183	36	1	54976	6	120	14821	3920	11876	335	13838	3192	108	36612	571	8567	0.366342	0.0134356	0.417377	0.00687117	0.726277	0.106672	0.00159003	0.285066	0.0118728	0.313772	0.00418175	0.000190017	0.00474522	0.000116913	0.00906823	0.00113423	1.59E-05	0.404987	0.000118728	0.00414456
AACACACTCATGCGCCGT-1	8058	7973	0.989451477	Lactobacillus_fermentum	18	13	30	7973	12	12	0	0	0	0	1519	921	2439	3534	760	935	0	0	0	0	0.0375462	0.00315668	0.0857176	0.185479	0.00591746	0.034245	0	0	0	0	0.000422921	5.18E-05	0.00100162	0.391197	8.88E-05	0.000417533	0	0	0	0
AACACACTCCCTGCAGAT-2	23609	23264	0.985386929	Bacillus_subtilis	23264	31	90	2	91	18	2	36	10	65	16598	1960	7778	190	7229	1508	190	3394	570	5140	0.410265	0.00671779	0.273354	0.00389708	0.379409	0.0503953	0.00279727	0.0264261	0.011852	0.188256	0.543474	0.000123079	0.00300064	3.90E-05	0.00450158	0.000567449	2.80E-05	0.000264261	0.000197533	0.00225468
AACACACTCGGAGCATCT-1	208482	207328	0.99446475	Staphylococcus_aureus	263	125	270	10	316	56	2	104	8	207328	21494	5158	21029	950	25178	4281	190	8764	764	23475	0.531283	0.0176788	0.739055	0.0194854	1.32145	0.143065	0.00279727	0.0682376	0.0158858	0.859787	0.00613	0.000523028	0.00895694	0.000194854	0.0156377	0.00177787	2.80E-05	0.00076125	0.000158858	7.19733
AACACACTCTTGGTAACT-1	82968	82399	0.993141934	Enterococcus_faecalis	139	31	82399	3	156	32	79	10	119	0	11206	2190	17492	272	13605	2243	5678	570	9569	0	0.276987	0.0075061	0.614749	0.00557898	0.714048	0.074958	0.0442096	0.011852	0.350471	0	0.0032489	0.000113928	2.74712	5.58E-05	0.00776242	0.00100256	0.000579599	0.000197533	0.00412002	0
AACAGATCGACAGAGATG-2	4129	4113	0.99612497	Enterococcus_faecalis	4	4113	6	2	4	0	0	0	0	0	384	1111	576	192	384	0	0	0	0	0	0.00949161	0.0390456	0.0302309	0.00149494	0.0140643	0	0	0	0	0	9.49E-05	0.138509	0.000302309	1.49E-05	0.000140643	0	0	0	0	0
AACAGCAGTATGAGATCC-2	2354	2325	0.987680544	Listeria_monocytogenes	10	1	8	2325	2	8	0	0	0	0	756	74	694	850	189	566	0	0	0	0	0.0186866	0.0026007	0.0364241	0.0284058	0.00147158	0.0207301	0	0	0	0	0.000233583	2.60E-05	0.000396781	0.0733446	1.47E-05	0.000276524	0	0	0	0
AACAGCAGTCCACTGAAG-2	115368	114008	0.988211636	Bacillus_subtilis	114008	50	134	160	34	2	63	805	112	0	123569	2478	11238	12899	2425	189	5431	1153	8561	0	3.05435	0.0084932	0.394955	0.676995	0.0810402	0.00278255	0.0422865	0.0239743	0.313552	0	2.65173	0.00020904	0.00441626	0.00791568	0.00107107	2.78E-05	0.000460082	0.015812	0.00386144	0
AACAGCAGTGAGTGCATA-2	2469	2416	0.978533819	Enterococcus_faecalis	14	7	2416	8	4	4	16	0	0	0	1124	717	20625	756	378	378	1296	0	0	0	0.0277827	0.00245748	0.724856	0.0396781	0.0126322	0.00294316	0.0474669	0	0	0	0.000324544	2.46E-05	0.0800417	0.000396781	0.000126322	2.94E-05	0.000543891	0	0	0
AACAGCAGTTTAACGTTC-1	36585	36166	0.988547219	Staphylococcus_aureus	97	21	96	10	137	12	44	2	36166	0	7978	1395	7678	756	10345	1090	3937	189	16275	0	0.197198	0.00478128	0.26984	0.0155063	0.54295	0.0364263	0.030654	0.00392987	0.596083	0	0.00223819	8.28E-05	0.00316617	0.000193829	0.00677519	0.000378633	0.000319153	3.93E-05	1.24564	0
AACCATGGTCCGGTTCTA-2	5665	5577	0.984466019	Staphylococcus_aureus	17	3	12	32	14	4	6	5577	0	0	1610	164	1139	2292	942	180	546	39903	0	0	0.0397956	0.000562101	0.0400296	0.120294	0.0314804	0.00265005	0.00425123	1.46147	0	0	0.000397956	1.54E-05	0.000400296	0.00160497	0.000442463	5.62E-05	4.25E-05	0.194164	0	0
AACCGCTGACCTGCGTTA-2	2382	2208	0.926952141	Bacillus_subtilis	2208	1	16	137	2	8	10	0	0	0	4149	150	1330	944	190	760	761	0	0	0	0.102554	0.000514116	0.0467423	0.0495451	0.00634954	0.00591746	0.0278721	0	0	0	0.0516559	5.14E-06	0.000534197	0.00681403	6.35E-05	5.92E-05	0.00034831	0	0	0
AACCGCTGACTTCTCATC-2	256366	254595	0.993091908	Cryptococcus_neoformans	351	254595	346	16	448	95	2	189	15	309	29252	121284	27933	1303	35792	7992	190	15429	1223	20716	0.723043	0.415694	0.981693	0.0267258	1.87852	0.267082	0.00279727	0.120132	0.0254298	0.758737	0.00821568	0.82511	0.0114736	0.000311767	0.022225	0.00300133	2.80E-05	0.00139263	0.000293805	0.0107101
AACCGTGAGATCTAGGTT-2	10582	10421	0.984785485	Lactobacillus_fermentum	24	15	50	2	10421	6	23	2	39	0	2269	1128	3925	189	7540	567	2160	189	2600	0	0.0560846	0.00386616	0.137942	0.00387657	0.395731	0.0189484	0.016818	0.00392987	0.0952267	0	0.000560846	5.81E-05	0.00164512	3.88E-05	0.512431	0.000189484	0.00016818	3.93E-05	0.00134489	0
AACCGTGAGCTCTGCGGT-2	59238	53680	0.90617509	Cryptococcus_neoformans	1228	53680	129	6	4000	24	2	44	6	119	13238	59593	10565	378	18168	2070	189	4014	565	9400	0.327213	0.204252	0.371302	0.00775314	0.953534	0.0691766	0.00278255	0.0312535	0.011748	0.344281	0.028614	0.173164	0.00427077	0.000116297	0.197388	0.000757935	2.78E-05	0.000323669	0.00011748	0.00410281
AACCGTGAGTGTGCAGTA-2	9317	9232	0.990876892	Cryptococcus_neoformans	10	9232	18	19	2	12	2	22	0	0	945	2676	1323	1781	189	755	189	1890	0	0	0.0233583	0.00917184	0.0464962	0.0934745	0.00631612	0.00587853	0.00392987	0.0692225	0	0	0.000233583	0.0297384	0.000597809	0.000934745	6.32E-05	8.82E-05	3.93E-05	0.000761448	0	0
AACGAGAATCCAAGCGAG-1	7493	7421	0.990391032	Enterococcus_faecalis	26	3	7421	12	2	14	15	0	0	0	1836	339	31629	945	189	942	1377	0	0	0	0.0453818	0.0011619	1.11159	0.0495976	0.00631612	0.00733453	0.0504335	0	0	0	0.000607562	1.16E-05	0.245612	0.000595172	6.32E-05	0.000102777	0.000514224	0	0	0
AACGAGAATTATCATGCT-2	12959	11892	0.9176634	Saccharomyces_cerevisiae	394	64	189	8	203	30	11892	26	153	0	15738	3727	14689	378	16391	2241	32212	2059	11218	0	0.389008	0.0127741	0.516238	0.00775314	0.86027	0.0748912	0.250807	0.0428127	0.410867	0	0.00917794	0.000213495	0.00626522	0.000155063	0.00994839	0.000938395	0.0868827	0.000509844	0.00529314	0
AACGAGGTGACGCACACT-2	118847	118023	0.993066716	Lactobacillus_fermentum	206	81	171	10	118023	48	4	109	20	175	16803	4685	14500	842	31878	3880	380	8628	1187	12415	0.415332	0.0160576	0.509596	0.0172702	1.67309	0.129664	0.00559455	0.0671787	0.0246813	0.454708	0.00479104	0.000322248	0.0056653	0.000189521	5.86508	0.00152155	5.59E-05	0.000806254	0.000394859	0.00603298
AACGAGGTGCCGAAGCGT-2	978250	973837	0.995488883	Bacillus_subtilis	973837	373	961	24	1341	224	14	554	68	854	217869	19011	76248	1947	101354	18589	861	46043	5307	49364	5.38523	0.0651591	2.6797	0.0399348	5.31949	0.621219	0.0126761	0.358497	0.110348	1.80799	22.7547	0.00147959	0.0319717	0.00046765	0.0666204	0.00710781	0.000195662	0.00407105	0.00134302	0.0295844
AACGAGGTGGCACATGTT-1	19555	19451	0.994681667	Saccharomyces_cerevisiae	8	5	29	41	8	19451	2	11	0	0	701	162	2363	3639	760	2116	190	1007	0	0	0.0173271	0.000555246	0.0830466	0.19099	0.0253982	0.0164754	0.00395067	0.036882	0	0	0.000188102	2.57E-05	0.000964015	0.00203744	0.000253982	0.142478	3.95E-05	0.000377977	0	0
AACGAGGTGTTCGGAGTC-2	10232	10044	0.981626271	Bacillus_subtilis	10044	10	47	3	60	12	10	9	37	0	48929	733	3876	298	5045	570	950	652	3093	0	1.20941	0.00251232	0.13622	0.00611227	0.264783	0.0190486	0.00739682	0.013557	0.113283	0	0.234874	4.01E-05	0.00155515	6.11E-05	0.0029916	0.000380972	7.40E-05	0.000175077	0.00128226	0
AACGATGACATCTACATC-2	1808	1652	0.913716814	Enterococcus_faecalis	45	3	1652	52	4	18	4	30	0	0	3731	155	21265	3949	270	1512	189	2515	0	0	0.0922219	0.000531254	0.747349	0.20726	0.00902303	0.0117726	0.00392987	0.0921135	0	0	0.00104531	1.54E-05	0.0546238	0.00257908	0.000117299	0.000132442	7.86E-05	0.00104896	0	0
AACGATGACCCACGCCAT-2	160298	158805	0.990686097	Lactobacillus_fermentum	371	132	408	10	158805	63	2	181	20	306	29469	7135	32754	945	43630	4959	189	14019	1890	20576	0.728407	0.0244548	1.15112	0.0193829	2.28989	0.165723	0.00278255	0.109154	0.0392987	0.75361	0.0086171	0.000515967	0.013467	0.000193829	7.85474	0.00196702	2.78E-05	0.00132201	0.000392987	0.0105749
AACGATGACGATTGGAAG-2	44064	43701	0.991761983	Enterococcus_faecalis	123	37	43701	11	86	14	33	12	47	0	9736	1297	30973	756	7190	927	2869	945	3835	0	0.240652	0.00444539	1.08853	0.0155063	0.377362	0.0309791	0.0223384	0.0196494	0.140459	0	0.00286355	0.000162735	1.44589	0.000210648	0.00424965	0.000442129	0.000241526	0.000235792	0.00162252	0
AACGATGACTGGAGAACC-2	22554	22352	0.991043717	Lactobacillus_fermentum	48	16	61	22352	9	19	49	0	0	0	3712	1193	4949	11461	567	1757	4072	0	0	0	0.0917523	0.00408894	0.17393	0.601522	0.0189484	0.0136802	0.14914	0	0	0	0.0011207	6.09E-05	0.00200816	1.10491	0.000279714	0.000138593	0.00169906	0	0	0
AACGCATTGCAAGCCTCG-2	27358	27153	0.992506762	Saccharomyces_cerevisiae	36	25	36	2	52	4	27153	2	48	0	2877	1285	3000	189	4143	331	10866	190	3233	0	0.0711129	0.00440426	0.105434	0.00387657	0.217442	0.0110616	0.0846041	0.00395067	0.118411	0	0.000831999	0.000104777	0.00118753	3.88E-05	0.0025754	0.000126322	0.197842	3.95E-05	0.00166244	0
AACGCATTGCTTGGTCAT-1	12221	11898	0.973570084	Bacillus_subtilis	11898	25	66	104	14	2	42	4	66	0	14299	2225	5469	7398	945	189	3898	155	4990	0	0.353439	0.00762606	0.192206	0.388279	0.0315806	0.00278255	0.0303503	0.00322291	0.182762	0	0.276819	8.29E-05	0.00217299	0.00513873	0.000442129	2.78E-05	0.000305683	7.86E-05	0.0022642	0
AACGCATTGGCTAGCTCC-2	6723	6693	0.995537706	Lactobacillus_fermentum	12	1	5	6693	2	6	4	0	0	0	934	150	449	2212	189	377	248	0	0	0	0.0230864	0.000514116	0.0157799	0.116095	0.00631612	0.00293537	0.00908316	0	0	0	0.00027758	5.14E-06	0.000157799	0.331801	6.32E-05	4.41E-05	0.000138445	0	0	0
AACGCATTGGTGTCTGGA-2	3137	3111	0.991711827	Bacillus_subtilis	3111	4	2	10	2	5	3	0	0	0	2831	189	189	735	185	458	297	0	0	0	0.0699759	0.000647787	0.00664232	0.0385759	0.00618245	0.00356605	0.0108778	0	0	0	0.072551	1.30E-05	6.64E-05	0.000497026	6.32E-05	3.57E-05	0.000108778	0	0	0
AACGCATTGTCATCTGTC-2	2926	2895	0.989405332	Lactobacillus_fermentum	9	3	4	2895	11	4	0	0	0	0	813	161	378	572	757	379	0	0	0	0	0.0200955	0.000551818	0.0132846	0.030021	0.0058941	0.0138811	0	0	0	0	0.00020318	1.54E-05	0.000132846	0.143313	8.00E-05	0.000138811	0	0	0	0
AACGCCTACCATATGTCG-1	7758	7619	0.982083011	Enterococcus_faecalis	34	13	7619	32	12	2	11	35	0	0	2964	892	47026	2659	1140	189	746	2476	0	0	0.0732634	0.00305728	1.65271	0.139556	0.0380972	0.00278255	0.00580845	0.0906851	0	0	0.000797889	4.42E-05	0.252789	0.00159447	0.000380972	2.80E-05	7.93E-05	0.00121377	0	0
AACGCTCAACAACTAATC-2	2312	2300	0.994809689	Pseudomonas_aeruginosa	4	1	3	4	2300	0	0	0	0	0	191	150	274	382	588	0	0	0	0	0	0.00472109	0.000514116	0.00962961	0.020049	0.00865682	0	0	0	0	0	9.44E-05	5.14E-06	9.63E-05	0.00020049	0.0322776	0	0	0	0	0
AACGCTCAAGTTCAGAAG-1	50981	50674	0.993978149	Bacillus_subtilis	50674	30	65	90	25	3	32	10	52	0	22811	1815	5661	7211	2054	274	2564	574	4407	0	0.563836	0.00622081	0.198953	0.378464	0.0686419	0.00403396	0.0199636	0.0119352	0.161409	0	1.18986	0.000122051	0.00217791	0.00449843	0.000788346	4.03E-05	0.00023771	0.000199197	0.0018192	0
AACGGAGATAATCTGACC-1	27592	27444	0.994636126	Lactobacillus_fermentum	32	24	43	4	27444	7	2	16	2	18	2405	729	3618	378	8275	641	189	1133	189	1323	0.0594462	0.00249861	0.127153	0.00775314	0.434307	0.0214213	0.00278255	0.00882168	0.00392987	0.0484558	0.000747712	0.000111735	0.00142335	7.75E-05	1.35398	0.000214213	2.78E-05	0.000117648	3.93E-05	0.000623003
AACGGAGATAGGAATTGG-2	7445	7307	0.98146407	Enterococcus_faecalis	40	10	7307	45	9	14	20	0	0	0	3334	715	15312	3808	837	1290	1832	0	0	0	0.082409	0.00245062	0.538133	0.19986	0.0279714	0.0100441	0.0670982	0	0	0	0.000927904	4.00E-05	0.241588	0.00222428	0.000279714	0.00010301	0.000691493	0	0	0
AACGGAGATCTATGGATG-1	1517	1463	0.964403428	Saccharomyces_cerevisiae	15	6	4	21	2	1463	2	4	0	0	1360	556	378	1405	181	10087	189	339	0	0	0.0336161	0.00190566	0.0132846	0.0737404	0.00604877	0.0785387	0.00392987	0.0124161	0	0	0.000345801	1.94E-05	0.000132846	0.00103499	6.32E-05	0.0106637	3.93E-05	0.000138445	0	0
AACGGAGATTCACCGAGG-1	3709	3704	0.998651928	Staphylococcus_aureus	2	1	2	3704	0	0	0	0	0	0	189	81	189	14232	0	0	0	0	0	0	0.00467165	0.00284671	0.00991953	0.521256	0	0	0	0	0	0	4.67E-05	2.85E-05	9.92E-05	0.127858	0	0	0	0	0	0
AACGGTAGCACTAACCGA-1	8921	8741	0.97982289	Enterococcus_faecalis	41	20	8741	2	50	2	19	2	44	0	3158	1511	31226	192	4157	192	1537	192	3512	0	0.0780586	0.00517887	1.09742	0.00393811	0.218177	0.00282672	0.0119673	0.00399225	0.128629	0	0.000970419	7.34E-05	0.29372	3.94E-05	0.00251924	2.83E-05	0.000140462	3.99E-05	0.00153938	0
AACGGTAGCATCAGAAGC-2	5653	5502	0.973288519	Listeria_monocytogenes	32	6	39	2	33	5502	10	4	25	0	2877	540	3275	192	2734	29534	767	192	1811	0	0.0711129	0.00185082	0.115098	0.00393811	0.143492	0.986986	0.00597196	0.00399225	0.0663291	0	0.000758587	2.34E-05	0.00130738	3.94E-05	0.00165483	0.175893	7.47E-05	7.98E-05	0.000874255	0
AACGGTAGCGCGTCGTCT-2	181035	178918	0.988306129	Enterococcus_faecalis	503	128	178918	4	672	76	10	219	36	469	41339	7200	74427	383	52351	6595	960	17817	2047	30610	1.02181	0.0246776	2.6157	0.0078557	2.7476	0.220396	0.0141336	0.138725	0.0425632	1.12111	0.0118984	0.000482276	6.01206	7.86E-05	0.0337815	0.0024292	0.000141336	0.00162948	0.000718605	0.0164314
AACGGTAGCGGTAGTGTT-1	111157	110480	0.993909515	Lactobacillus_fermentum	168	76	140	10	110480	34	6	86	6	151	14741	3707	10417	768	21947	2996	192	6985	192	10997	0.364364	0.0127055	0.366101	0.0157524	1.15187	0.100122	0.00282672	0.0543861	0.00399225	0.402772	0.00395261	0.000299661	0.00469883	0.000196905	5.54161	0.00108778	8.48E-05	0.000633168	0.000119768	0.00529644
AACGTCGAGAGGAGCAAT-2	39930	39632	0.99253694	Lactobacillus_fermentum	76	48	47	2	39632	13	1	44	2	65	6717	1528	4191	190	10520	950	82	3120	190	4355	0.166029	0.00523713	0.147291	0.00389708	0.552134	0.0317477	0.00120724	0.0242927	0.00395067	0.159505	0.00178067	0.000220385	0.00157412	3.90E-05	1.96824	0.000408376	1.21E-05	0.00032328	3.95E-05	0.00224735
AACGTTCTTAGCTGCACT-1	174561	173078	0.991504402	Lactobacillus_fermentum	361	204	332	8	173078	64	13	218	16	267	29975	7259	26538	756	88884	5249	648	17184	1323	18040	0.740914	0.0248798	0.932666	0.0155063	4.66501	0.175414	0.00954017	0.133797	0.0275091	0.660727	0.0083897	0.000870673	0.0109454	0.000155063	8.5297	0.00201782	0.000178878	0.00159834	0.000312518	0.00918498
AACGTTCTTATGCAGTTC-2	96623	96104	0.994628608	Bacillus_subtilis	96104	65	119	6	140	22	65	8	94	0	24804	1153	9805	378	12224	2029	5160	738	7350	0	0.613099	0.00395184	0.344592	0.00775314	0.641568	0.0678064	0.0401764	0.0153452	0.269199	0	2.22771	0.000315085	0.00390878	0.000116297	0.0069169	0.000692434	0.000476511	0.000157195	0.00323881	0
AACGTTCTTTAATTCGTG-1	501153	498942	0.995588174	Enterococcus_faecalis	501	284	498942	32	624	109	1	253	37	370	38938	10957	80419	2068	47763	8519	81	18697	3193	24077	0.962459	0.0375545	2.82629	0.0424167	2.50681	0.284693	0.00119252	0.145577	0.066392	0.881836	0.0116121	0.00121709	16.4979	0.000620046	0.0308335	0.00343711	1.19E-05	0.00185022	0.00072318	0.0127728
AACTAACTGCGATCCAGA-2	2698	2629	0.9744255	Listeria_monocytogenes	10	3	14	2	14	2629	12	2	12	0	873	340	962	190	1330	9578	760	190	950	0	0.0215786	0.00116533	0.0338091	0.00389708	0.0698041	0.320084	0.00591746	0.00395067	0.0347944	0	0.000234819	1.17E-05	0.000458285	3.90E-05	0.000698041	0.08317	8.88E-05	3.95E-05	0.000417533	0
AACTAACTGCGCTTATGA-2	5718	5641	0.986533753	Saccharomyces_cerevisiae	17	10	14	20	2	5641	14	0	0	0	1223	538	1330	1776	190	7088	1310	0	0	0	0.0302298	0.00184396	0.0467423	0.0932121	0.00634954	0.0551881	0.0479796	0	0	0	0.000396225	4.39E-05	0.000467423	0.000997201	6.35E-05	0.0415442	0.000486755	0	0	0
AACTAACTGGACTCTCAC-1	8316	8230	0.98965849	Enterococcus_faecalis	27	4	8230	32	4	2	2	15	0	0	2336	379	27728	2268	380	190	190	825	0	0	0.0577406	0.001299	0.974488	0.119034	0.0126991	0.00147936	0.00395067	0.0302162	0	0	0.000629808	1.30E-05	0.272995	0.00158922	0.000126991	1.48E-05	3.95E-05	0.000517154	0	0
AACTCCATGACTACCATC-1	3720	3670	0.98655914	Lactobacillus_fermentum	10	2	16	2	3670	4	4	12	0	0	937	154	1421	192	19035	384	383	1142	0	0	0.0231605	0.000527826	0.0499404	0.00393811	0.999038	0.0128328	0.00298209	0.0418265	0	0	0.00023729	1.03E-05	0.000531034	3.94E-05	0.182543	0.000128328	2.98E-05	0.000421928	0	0
AACTCCATGTAGTGATCC-1	21501	21151	0.983721687	Listeria_monocytogenes	66	31	51	2	90	21151	28	6	76	0	5100	1926	4312	192	7096	14875	2229	541	5470	0	0.12606	0.00660126	0.151543	0.00393811	0.372428	0.497102	0.0173553	0.011249	0.200342	0	0.0015592	0.00011643	0.00171787	3.94E-05	0.0045063	0.673983	0.000203841	0.000119768	0.00266928	0
AACTGATTCATCTGGTAG-2	3326	3317	0.997294047	Enterococcus_faecalis	3	3317	2	2	2	0	0	0	0	0	339	2032	190	173	189	0	0	0	0	0	0.0011619	0.0714137	0.00997201	0.001347	0.00692225	0	0	0	0	0	1.16E-05	0.109303	9.97E-05	1.46E-05	6.92E-05	0	0	0	0	0
AACTGATTCTCACAGGTA-2	376064	372863	0.991488151	Saccharomyces_cerevisiae	1475	186	478	8	535	101	4	372863	22	392	37159	7575	38433	756	42658	7305	378	127189	1771	24638	0.918487	0.0259629	1.35071	0.0155063	2.23887	0.244123	0.0055651	0.99031	0.0368244	0.902383	0.0343802	0.000783719	0.0157729	0.000155063	0.0264557	0.00317778	5.57E-05	2.73258	0.000432494	0.0135266
AACTGCGACTACGACCAT-2	3443	3352	0.973569561	Escherichia_coli	27	4	22	3352	8	2	12	16	0	0	2236	192	1916	2548	576	192	931	1341	0	0	0.0552689	0.000658069	0.067337	0.0522619	0.0302309	0.00641638	0.00724889	0.049115	0	0	0.000637718	1.32E-05	0.000742604	0.0653385	0.000403079	6.42E-05	8.74E-05	0.000561471	0	0
AACTTAGCTACCATCTAA-2	139519	138654	0.993800128	Staphylococcus_aureus	237	60	184	8	208	34	6	122	6	138654	20810	4386	15912	573	17484	2780	382	9180	573	69066	0.514376	0.0150328	0.55922	0.0117528	0.917635	0.0929038	0.00562399	0.0714767	0.0119144	2.52959	0.00555778	0.000218191	0.00615592	0.000154448	0.0104071	0.00107976	8.44E-05	0.000892368	0.000119144	4.83178
AACTTAGCTATCCATTAG-2	2078	2065	0.993743985	Enterococcus_faecalis	2	1	2065	2	8	0	0	0	0	0	191	150	2544	191	682	0	0	0	0	0	0.00472109	0.000514116	0.0894077	0.00391759	0.0249787	0	0	0	0	0	4.72E-05	5.14E-06	0.0692161	3.92E-05	0.00027982	0	0	0	0	0
AACTTAGCTCAACCGGTC-1	100574	99993	0.994223159	Lactobacillus_fermentum	140	74	152	4	99993	31	6	62	14	98	12033	5184	11404	382	47665	2373	573	4986	965	7863	0.297429	0.0177679	0.400789	0.00783519	2.50166	0.0793024	0.00843599	0.0388216	0.0200652	0.287988	0.00330278	0.00027351	0.00509209	7.84E-05	4.99433	0.000976827	8.44E-05	0.000458214	0.000282161	0.00342743
AACTTAGCTCGAATCCTG-2	7943	7850	0.988291577	Enterococcus_faecalis	29	3	7850	29	10	2	20	0	0	0	2351	341	23168	2557	746	191	1529	0	0	0	0.0581114	0.00116876	0.814229	0.134202	0.0249303	0.00148715	0.0560006	0	0	0	0.000681715	1.17E-05	0.26277	0.00144227	0.000310125	1.49E-05	0.000700283	0	0	0
AACTTAGCTCGTATTCCT-1	2178	2137	0.98117539	Lactobacillus_fermentum	20	2	8	2137	2	9	0	0	0	0	1653	191	756	2723	191	490	0	0	0	0	0.0408584	0.000654642	0.0265693	0.142915	0.00148715	0.0179466	0	0	0	0	0.000465682	6.55E-06	0.000268504	0.107098	1.49E-05	0.000319376	0	0	0	0
AACTTAGCTGTCCACAAC-2	2967	2956	0.996292551	Enterococcus_faecalis	2	1	2956	2	6	0	0	0	0	0	191	150	774	185	573	0	0	0	0	0	0.00472109	0.000514116	0.0272019	0.00970959	0.0209865	0	0	0	0	0	4.72E-05	5.14E-06	0.0992749	9.71E-05	0.000209865	0	0	0	0	0
AACTTAGCTTCAAGGTCG-2	34886	34522	0.989566015	Bacillus_subtilis	34522	37	77	6	138	14	42	4	46	0	85250	2251	6945	382	9973	1207	3997	382	3984	0	2.10719	0.00771517	0.244079	0.00783519	0.523426	0.0403363	0.0311212	0.00794292	0.145917	0	0.811612	0.000137132	0.00257574	0.000117528	0.006919	0.000434442	0.000311289	7.94E-05	0.0016075	0
AACTTCTGCAAGGTGCTG-1	3195	3094	0.968388106	Lactobacillus_fermentum	29	2	22	3094	8	20	20	0	0	0	2514	190	1520	24221	652	1675	1700	0	0	0	0.0621404	0.000651214	0.0534197	1.27122	0.021789	0.0130418	0.0622636	0	0	0	0.00067776	6.51E-06	0.000734521	0.153331	0.00024429	0.000144822	0.000695888	0	0	0
AACTTCTGCTTAGGAAGG-1	37678	37224	0.987950528	Saccharomyces_cerevisiae	80	57	89	2	123	10	37224	4	89	0	6357	2365	6698	190	9938	760	26897	378	6491	0	0.157131	0.0081059	0.235398	0.00389708	0.521589	0.0253982	0.209423	0.00785975	0.237737	0	0.00187336	0.000238002	0.00296655	3.90E-05	0.00609867	0.000317477	0.273065	7.86E-05	0.00307765	0
AACTTGTCGCCAGATCAC-2	10558	10411	0.986076909	Staphylococcus_aureus	32	5	32	51	6	4	17	10411	0	0	3039	436	2453	3937	571	380	1032	11354	0	0	0.0751172	0.00149437	0.0862096	0.206631	0.019082	0.00559455	0.00803528	0.415848	0	0	0.000751419	2.05E-05	0.00106875	0.00253604	0.00019082	5.59E-05	0.000124734	0.359604	0	0
AACTTGTCGTTAGATCGG-2	34205	34047	0.995380792	Staphylococcus_aureus	42	17	30	4	36	6	15	8	34047	0	3380	589	2450	190	3218	326	1401	570	10787	0	0.083546	0.00201876	0.0861042	0.00389708	0.168894	0.0108945	0.0109084	0.011852	0.395081	0	0.000986238	7.94E-05	0.00099916	7.79E-05	0.00179549	0.000190486	0.000109784	0.000158027	1.18211	0
AAGACGAAGAAGCAATCG-2	18396	18088	0.98325723	Lactobacillus_fermentum	57	16	44	82	18088	12	8	49	2	38	4608	1183	3758	458	36633	945	567	3450	189	2934	0.113899	0.00405467	0.132073	0.00939402	1.92266	0.0315806	0.00834765	0.0268621	0.00392987	0.10746	0.00131721	5.71E-05	0.00145358	0.00158119	0.891919	0.000378967	0.000111302	0.000353568	3.93E-05	0.00130351
AAGACGAAGCTTCACTGT-2	27044	26718	0.98794557	Lactobacillus_fermentum	82	30	77	26718	12	46	4	75	0	0	6885	1935	6041	13912	1110	3564	378	5719	0	0	0.170182	0.0066321	0.212308	0.730161	0.0370947	0.0277498	0.00785975	0.209462	0	0	0.0019087	0.0001129	0.00255395	1.3103	0.000378967	0.000336361	7.86E-05	0.00257881	0	0
AAGACGAAGTAGCCTTGT-2	8023	7594	0.94652873	Staphylococcus_aureus	108	22	90	2	128	29	40	10	7594	0	8046	1678	7436	189	10533	2150	3738	934	20978	0	0.198879	0.00575125	0.261335	0.00387657	0.552817	0.0718501	0.0291045	0.0194206	0.768333	0	0.00251256	7.27E-05	0.0029662	3.88E-05	0.0063485	0.000909321	0.000294316	0.000196494	0.261838	0
AAGACTGGTAACAGATCG-1	4268	4238	0.992970947	Lactobacillus_fermentum	7	5	10	4238	2	4	2	0	0	0	656	532	763	2032	191	338	191	0	0	0	0.0162148	0.0018234	0.0268153	0.106648	0.00638296	0.00263171	0.0069955	0	0	0	0.000162148	1.82E-05	0.000335279	0.212025	6.38E-05	2.97E-05	7.00E-05	0	0	0
AAGACTGGTCAGCGACGT-1	21688	21377	0.985660273	Bacillus_subtilis	21377	16	67	2	86	18	35	4	83	0	28604	1313	5576	191	7179	1527	2644	382	6247	0	0.707026	0.00450023	0.195966	0.00391759	0.376785	0.0510303	0.0205865	0.00794292	0.228801	0	0.502459	5.84E-05	0.00223133	3.92E-05	0.00429584	0.000574132	0.000258889	7.94E-05	0.00286559	0
AAGACTGGTGCCGAACCA-1	2518	2508	0.996028594	Enterococcus_faecalis	2	2508	4	2	2	0	0	0	0	0	158	1780	191	191	163	0	0	0	0	0	0.0039054	0.0625573	0.0100245	0.00148715	0.00596998	0	0	0	0	0	4.72E-05	0.0839526	0.00020049	1.49E-05	7.00E-05	0	0	0	0	0
AAGAGAACTTCCAGCTAT-1	214571	213008	0.992715698	Lactobacillus_fermentum	381	179	365	13	213008	97	9	195	24	300	31813	8449	30866	1043	55501	8350	360	16505	1903	21996	0.786346	0.0289585	1.08477	0.0213929	2.91293	0.279046	0.0053001	0.12851	0.039569	0.805618	0.00897699	0.000663176	0.0122577	0.00025331	10.6825	0.00309557	0.000121902	0.00145009	0.000478862	0.0104998
AAGAGAGAGCTGCAAGCC-1	25108	24761	0.986179704	Lactobacillus_fermentum	81	28	91	24761	24	49	8	66	0	0	6951	1700	7424	26281	2101	4267	532	5175	0	0	0.171813	0.00582665	0.260913	1.37934	0.0702126	0.0332234	0.0110619	0.189538	0	0	0.00190673	0.000106559	0.00303754	1.2316	0.000765955	0.000361198	0.000158858	0.00230778	0	0
AAGAGAGAGCTTCACTGT-1	29353	29168	0.993697407	Lactobacillus_fermentum	48	20	40	2	29168	6	25	2	42	0	4203	1355	3439	191	5920	380	1963	191	3142	0	0.103889	0.00464419	0.120862	0.00391759	0.310707	0.0126991	0.0152842	0.00397146	0.115078	0	0.00113331	7.05E-05	0.00134287	3.92E-05	1.45714	0.00019082	0.000182818	3.97E-05	0.00146503	0
AAGAGAGAGGTAACCATA-2	143960	142988	0.993248124	Lactobacillus_fermentum	250	113	233	8	142988	61	2	102	10	193	20436	3965	18946	764	73536	5398	191	7684	955	13642	0.505132	0.0135898	0.665849	0.0156704	3.85948	0.180394	0.002812	0.0598286	0.0198573	0.499647	0.00588085	0.000502395	0.00778663	0.000156704	7.14115	0.00194263	2.81E-05	0.000755332	0.000198573	0.00673985
AAGAGAGAGTGTATCGTG-2	4916	4826	0.981692433	Bacillus_subtilis	4826	8	18	14	4	24	2	20	0	0	8968	545	1337	1337	382	1675	191	1529	0	0	0.221669	0.00186796	0.0469883	0.0701715	0.0127659	0.0130418	0.00397146	0.0560006	0	0	0.113501	2.99E-05	0.000604135	0.000701715	0.000127659	0.000178458	3.97E-05	0.000699916	0	0
AAGCAACTAAAGAGAACT-2	7809	7635	0.977718018	Enterococcus_faecalis	39	9	7635	58	4	30	34	0	0	0	3499	916	11407	4452	383	2405	2607	0	0	0	0.0864874	0.00313954	0.400894	0.23366	0.0127993	0.0187256	0.0954831	0	0	0	0.000921477	3.14E-05	0.25697	0.00291078	0.000127993	0.000224085	0.00119326	0	0	0
AAGCAACTATGTCGTGAG-1	27851	27622	0.991777674	Lactobacillus_fermentum	65	26	53	27622	11	26	2	46	0	0	5755	1505	4478	87028	1023	2080	192	3616	0	0	0.142251	0.0051583	0.157377	4.5676	0.0341873	0.0161951	0.00399225	0.132438	0	0	0.00153077	0.000103646	0.0017748	1.38595	0.000349225	0.000194264	3.99E-05	0.00161776	0	0
AAGCAATCGACATGACTA-1	66513	66213	0.995489604	Lactobacillus_fermentum	85	21	88	2	66213	9	39	6	50	0	7332	1040	7300	192	28196	660	3314	576	3792	0	0.18123	0.00356454	0.256555	0.00393811	1.47985	0.0220563	0.0258032	0.0119768	0.138885	0	0.00200906	8.58E-05	0.00296585	3.94E-05	3.32044	0.000284727	0.000287152	0.000119768	0.00174888	0
AAGCAATCGGGACGAGCA-2	2912	2884	0.990384615	Cryptococcus_neoformans	4	2884	8	6	6	2	2	0	0	0	365	1688	768	570	384	192	192	0	0	0	0.00902198	0.00578552	0.026991	0.029916	0.00298987	0.00399225	0.00703213	0	0	0	9.52E-05	0.00975395	0.00026991	0.000302309	4.48E-05	3.99E-05	7.03E-05	0	0	0
AAGCAGCATACTCGTAGG-2	3638	3581	0.984332051	Cryptococcus_neoformans	12	3581	7	14	2	10	12	0	0	0	1133	52782	652	1045	190	726	810	0	0	0	0.0280052	0.180907	0.0229142	0.0548461	0.00634954	0.00565273	0.0296668	0	0	0	0.000280052	0.0115897	0.000229142	0.000684395	6.35E-05	7.40E-05	0.000417533	0	0	0
AAGCAGCATGCTACCTTA-1	81515	80774	0.990909649	Saccharomyces_cerevisiae	149	94	156	10	163	38	2	80774	8	121	12433	4401	13635	903	13729	2463	190	50512	759	9962	0.307316	0.0150842	0.479196	0.0185214	0.720556	0.0823101	0.00279727	0.393293	0.0157819	0.364865	0.00346394	0.000379075	0.00518874	0.000192803	0.00810777	0.00120641	2.80E-05	0.594104	0.000157819	0.00418009
AAGCATTGCCGGTTCTAT-2	270901	269439	0.994603195	Enterococcus_faecalis	379	106	269439	6	437	35	4	191	18	286	30070	5863	44946	486	35834	2721	379	15103	1323	18582	0.743262	0.0200951	1.57961	0.00996833	1.88072	0.0909321	0.00557982	0.117594	0.0275091	0.680578	0.00883931	0.000407866	8.93209	0.000116297	0.0216067	0.0010988	5.58E-05	0.00140111	0.000353689	0.00986183
AAGCATTGCTGATGACAG-2	51844	51609	0.995467171	Staphylococcus_aureus	61	28	44	66	8	22	6	51609	0	0	4968	1129	3402	6026	756	1472	567	24025	0	0	0.122798	0.00386958	0.119562	0.31627	0.0252645	0.0114612	0.0117896	0.879932	0	0	0.00141484	0.000121092	0.00146131	0.00327397	0.000252645	0.000159771	0.000117896	1.78008	0	0
AAGCCAAGTATATAGCGT-1	76794	75979	0.989387192	Lactobacillus_fermentum	200	68	227	9	75979	50	110	9	142	0	16277	4163	18977	877	35028	3834	9071	852	11071	0	0.402331	0.0142684	0.666938	0.0179881	1.83842	0.128127	0.070628	0.0177156	0.405483	0	0.00472677	0.000256167	0.00762637	0.000179881	3.8185	0.00160443	0.000818011	0.000177156	0.00498658	0
AAGCCAAGTCACTTCCTT-1	29118	28676	0.984820386	Staphylococcus_aureus	117	32	102	121	14	48	8	28676	0	0	9196	2439	8477	10335	1111	3613	573	22095	0	0	0.227304	0.00835953	0.29792	0.542425	0.0371281	0.0281313	0.0119144	0.809244	0	0	0.00275603	0.000114956	0.00343573	0.00607873	0.000449147	0.000352089	0.000158442	1.00394	0	0
AAGCCAAGTCACTTGGAT-2	477464	475724	0.996355746	Lactobacillus_fermentum	422	221	433	20	475724	96	7	211	14	316	35405	7042	34505	1513	55174	8093	660	17154	1344	20930	0.875132	0.0241361	1.21266	0.0310331	2.89577	0.270457	0.00971684	0.133563	0.0279458	0.766575	0.00996644	0.000991114	0.0145284	0.000393811	23.9359	0.00306817	9.72E-05	0.00156813	0.000279458	0.0110712
AAGCCAAGTTTCTCCACA-2	59464	59212	0.995762142	Bacillus_subtilis	59212	17	68	4	56	14	34	2	57	0	20119	1068	5529	384	4893	960	2678	191	4519	0	0.497296	0.00366051	0.194314	0.00787621	0.256806	0.0320819	0.0208513	0.00397146	0.165511	0	1.40123	6.89E-05	0.00229494	7.88E-05	0.00280843	0.000449147	0.000253361	3.97E-05	0.00199903	0
AAGCCACACAATGCAGCG-2	2479	2397	0.966922146	Enterococcus_faecalis	15	6	2397	11	2	18	16	14	0	0	1302	327	14512	842	190	198	1139	936	0	0	0.0321825	0.00112077	0.510018	0.0441918	0.00634954	0.00291505	0.0088684	0.0342816	0	0	0.000349015	1.95E-05	0.0795648	0.000541638	6.35E-05	0.00021966	0.000118271	0.000487121	0	0
AAGCTGAGGATCCAGCTG-2	5018	4935	0.983459546	Bacillus_subtilis	4935	2	19	20	2	10	2	28	0	0	10213	153	1592	1850	189	936	189	1723	0	0	0.252442	0.000524399	0.0559501	0.0970959	0.00631612	0.00728782	0.00392987	0.063106	0	0	0.1151	1.03E-05	0.000625925	0.000992477	6.32E-05	7.35E-05	3.93E-05	0.000958494	0	0
AAGCTGAGGCGGTGTTAC-2	8451	8390	0.992781919	Staphylococcus_aureus	10	3	22	2	12	10	2	8390	0	0	944	322	1683	189	945	892	189	2649	0	0	0.0233335	0.00110364	0.0591483	0.00387657	0.0495976	0.00694523	0.00392987	0.0970214	0	0	0.000233335	1.16E-05	0.000729952	3.88E-05	0.000595172	7.34E-05	3.93E-05	0.28899	0	0
AAGCTGGTCCTTAGAAGG-2	61046	60723	0.994708908	Staphylococcus_aureus	103	13	68	4	85	15	27	8	60723	0	8489	732	5837	380	6653	1110	2431	760	25670	0	0.209829	0.00250889	0.205139	0.00779417	0.349178	0.0370947	0.0189281	0.0158027	0.940181	0	0.00241517	5.55E-05	0.00225277	7.79E-05	0.00420242	0.000471871	0.000195743	0.000158027	2.10364	0
AAGCTGGTCGTTACTACT-1	74025	73310	0.990341101	Lactobacillus_fermentum	184	52	188	12	73310	29	10	79	12	149	15075	3419	16005	920	73343	2471	380	6841	950	12294	0.37262	0.0117184	0.562489	0.0188701	3.84935	0.0825775	0.00559455	0.0532649	0.0197533	0.450276	0.00430855	0.00020006	0.00625011	0.000232184	3.63937	0.000916673	0.000139864	0.000582792	0.00023704	0.00518107
AAGCTGGTCTGGTCTACG-2	2459	2228	0.906059374	Staphylococcus_aureus	12	150	10	41	4	14	2228	0	0	0	760	1029	702	3502	380	1087	17605	0	0	0	0.0187855	0.00352684	0.0246715	0.1838	0.0126991	0.00846352	0.644795	0	0	0	0.000281782	0.000489645	0.000333873	0.00203744	0.000126991	0.000102465	0.0771999	0	0	0
AAGCTTGCAGCCTTATCT-1	176074	173602	0.985960448	Staphylococcus_aureus	599	142	520	22	724	127	8	288	42	173602	50273	10001	42195	1728	57406	10464	575	23946	3431	102778	1.24264	0.0342779	1.48292	0.0354429	3.01291	0.349693	0.00846543	0.186447	0.0713407	3.76431	0.014141	0.000505342	0.0174574	0.000433192	0.0363433	0.00406204	0.000112921	0.00214041	0.000833175	6.08106
AAGCTTGCATAACACGAG-2	3525	3507	0.994893617	Lactobacillus_fermentum	2	12	3507	4	0	0	0	0	0	0	192	1153	7204	192	0	0	0	0	0	0	0.00474581	0.0405217	0.378097	0.00703213	0	0	0	0	0	0	4.75E-05	0.000405217	0.176371	0.000140643	0	0	0	0	0	0
AAGCTTGCATCTACAGTT-2	48701	48372	0.993244492	Enterococcus_faecalis	97	38	48372	6	99	10	39	1	39	0	7496	2664	14990	558	8591	768	3072	84	3396	0	0.185284	0.00913071	0.526817	0.0114451	0.450892	0.0256655	0.023919	0.00174661	0.124381	0	0.00229875	0.000146866	1.61263	0.000118143	0.00495714	0.000320819	0.000292447	1.75E-05	0.00135332	0
AAGGAACAGCGAATCCTG-1	9468	9428	0.995775243	Lactobacillus_fermentum	10	1	6	9428	2	10	11	0	0	0	931	150	570	963	190	709	868	0	0	0	0.0230122	0.000514116	0.0200324	0.0505423	0.00279727	0.00552036	0.0317911	0	0	0	0.000234819	5.14E-06	0.000200324	0.468999	2.80E-05	7.30E-05	0.0003875	0	0	0
AAGGAACAGTCCACGTGC-2	13656	13582	0.994581136	Saccharomyces_cerevisiae	16	8	8	4	24	4	13582	10	0	0	1137	540	759	190	1855	380	2586	864	0	0	0.0281041	0.00185082	0.0266747	0.00389708	0.0973583	0.0126991	0.0201349	0.0316446	0	0	0.000374968	3.36E-05	0.000266747	7.79E-05	0.00119664	0.000126991	0.100224	0.000347944	0	0
AAGGAAGTCGTTGACCAT-1	3855	3818	0.990402075	Lactobacillus_fermentum	10	3	14	3818	6	4	0	0	0	0	947	339	944	28763	190	379	0	0	0	0	0.0234077	0.0011619	0.0331765	1.5096	0.00395067	0.0138811	0	0	0	0	0.000234077	1.16E-05	0.000473749	0.188952	0.00011852	0.000138811	0	0	0	0
AAGGATACGGGATGCTCG-2	89796	89408	0.995679095	Lactobacillus_fermentum	114	35	79	4	89408	20	63	4	69	0	10202	1711	6312	184	31821	1706	5026	384	5797	0	0.25217	0.00586436	0.221832	0.00377402	1.6701	0.0570122	0.0391331	0.0079845	0.212319	0	0.00269695	0.000146523	0.00266185	7.88E-05	4.4881	0.000638296	0.000469036	7.98E-05	0.0024074	0
AAGGATACGGTAGAAGTT-2	4293	4222	0.983461449	Listeria_monocytogenes	16	4	14	17	4222	14	6	0	0	0	1077	345	1343	1437	1331	960	576	0	0	0	0.026621	0.00118247	0.0471991	0.0754199	0.0444802	0.00747468	0.0210964	0	0	0	0.000379665	1.69E-05	0.000471991	0.000862841	0.134909	0.000104023	0.000210964	0	0	0
AAGGATCGTAGAAGTCCT-2	22724	22486	0.989526492	Enterococcus_faecalis	66	17	22486	2	79	12	24	2	36	0	5570	929	26940	189	6299	1132	2023	189	3274	0	0.137678	0.00318409	0.946794	0.00387657	0.330598	0.0378299	0.0157513	0.00392987	0.119912	0	0.00153769	6.08E-05	0.744374	3.88E-05	0.00391113	0.000378967	0.000174254	3.93E-05	0.00123612	0
AAGGATCGTAGTAATCAG-2	2514	2473	0.983691329	Lactobacillus_fermentum	30	1	4	2473	2	4	0	0	0	0	2045	150	378	13101	189	378	0	0	0	0	0.0505478	0.000514116	0.0132846	0.687596	0.00631612	0.0138445	0	0	0	0	0.000700501	5.14E-06	0.000132846	0.120955	6.32E-05	0.000138445	0	0	0	0
AAGGATCGTGCCACATGG-1	2440	2431	0.996311475	Enterococcus_faecalis	4	2431	4	1	0	0	0	0	0	0	377	4070	378	81	0	0	0	0	0	0	0.00931859	0.143038	0.0198391	0.00296668	0	0	0	0	0	0	9.32E-05	0.0805745	0.000198391	2.97E-05	0	0	0	0	0	0
AAGGTCTGACCACAAGGT-2	2368	2350	0.992398649	Bacillus_subtilis	2350	2	4	4	2	2	4	0	0	0	768	190	380	380	190	190	380	0	0	0	0.0189832	0.000651214	0.0133549	0.019944	0.00634954	0.00147936	0.0139178	0	0	0	0.0551339	6.51E-06	0.000133549	0.00019944	6.35E-05	1.48E-05	0.000139178	0	0	0
AAGGTCTGACTAGAGGTA-2	2403	2387	0.993341656	Cryptococcus_neoformans	6	2387	2	2	4	2	0	0	0	0	380	573	190	190	190	190	0	0	0	0	0.00939274	0.00196392	0.00997201	0.00147936	0.00395067	0.00695888	0	0	0	0	0.000140891	0.00775565	9.97E-05	1.48E-05	7.90E-05	6.96E-05	0	0	0	0
AAGGTGCTGAGACGCTAT-1	17652	17390	0.985157489	Staphylococcus_aureus	73	8	73	54	18	34	2	17390	0	0	5454	752	5719	4262	1514	2559	175	11493	0	0	0.134811	0.00257744	0.200992	0.223688	0.0505958	0.0199247	0.00363877	0.420939	0	0	0.00170725	2.71E-05	0.00243025	0.00269244	0.000571459	0.000248066	3.95E-05	0.601892	0	0
AAGGTGCTGTACGGTCGT-1	49217	48905	0.993660727	Salmonella_enterica	59	44	67	5	61	8	27	48905	41	0	4692	563	5527	461	5571	761	2006	3330	3577	0	0.115976	0.00192965	0.194244	0.00945555	0.29239	0.0254316	0.015619	0.0692406	0.13101	0	0.00138222	0.000218671	0.00224117	9.46E-05	0.00303516	0.000254316	0.000200571	0.962287	0.00142144	0
AAGTACAGACGATAGGTG-2	10949	10866	0.992419399	Enterococcus_faecalis	22	5	10866	2	20	20	6	8	0	0	1785	373	13327	192	1524	1345	575	552	0	0	0.0441212	0.00127844	0.468371	0.00393811	0.079986	0.0449481	0.00447702	0.0202174	0	0	0.000515859	2.20E-05	0.36469	3.94E-05	0.0010014	0.000641972	4.48E-05	0.000281285	0	0
AAGTAGGACCATGACGTT-1	142916	140639	0.984067564	Enterococcus_faecalis	222	68	140639	10	1651	50	122	24	130	0	17602	2863	29013	768	19833	3918	9378	1869	10485	0	0.435082	0.00981277	1.01965	0.0157524	1.04092	0.130934	0.0730183	0.0388621	0.38402	0	0.00524387	0.000285198	4.70747	0.000196905	0.0831435	0.00159775	0.000905527	0.00047907	0.00455477	0
AAGTAGGACGCGACACAG-2	2515	2484	0.987673956	Lactobacillus_fermentum	9	10	2484	4	8	0	0	0	0	0	468	960	6823	179	711	0	0	0	0	0	0.0115679	0.0337388	0.3581	0.00139372	0.0260408	0	0	0	0	0	0.000210595	0.000337388	0.124856	2.99E-05	0.000281285	0	0	0	0	0
AAGTCATGAAGAGGTGAA-2	2564	2530	0.98673947	Enterococcus_faecalis	6	2530	2	12	2	8	4	0	0	0	378	1129	189	1116	189	648	276	0	0	0	0.00934331	0.0396782	0.00387657	0.0585724	0.00631612	0.00504541	0.0101087	0	0	0	0.00014015	0.0839888	3.88E-05	0.000592022	6.32E-05	5.68E-05	0.000138445	0	0	0
AAGTCATGAGATCCGCAC-2	29	8	0.275862069	Bacillus_subtilis	8	3	2	7	2	4	3	0	0	0	542	193	189	650	189	371	270	0	0	0	0.013397	0.000661497	0.00664232	0.0341148	0.00631612	0.00288865	0.00988893	0	0	0	0.000186866	1.54E-05	6.64E-05	0.000341148	6.32E-05	2.94E-05	9.89E-05	0	0	0
AAGTCATGAGGATTACGC-1	273015	271452	0.99427504	Enterococcus_faecalis	402	161	271452	14	420	70	2	198	38	258	32241	7872	81868	1323	33525	5510	189	15358	2645	19481	0.796925	0.0269808	2.87721	0.027136	1.75953	0.184137	0.00278255	0.119579	0.0549974	0.713505	0.00932254	0.00065423	8.98044	0.00027136	0.0207643	0.00222067	2.78E-05	0.00144892	0.000746468	0.00890773
AAGTCATGATCGCAAGCA-1	59765	59483	0.995281519	Cryptococcus_neoformans	69	59483	47	8	89	10	18	8	33	0	5460	9017	4131	567	6471	891	1485	756	2980	0	0.134959	0.0309053	0.145182	0.0116297	0.339626	0.029776	0.0115624	0.0157195	0.109144	0	0.00160023	0.192199	0.00154671	0.000155063	0.0044239	0.000315806	0.00013034	0.000157195	0.00113759	0
AAGTCATGATGGAATCGT-2	7375	7101	0.962847458	Lactobacillus_fermentum	86	28	47	7101	8	22	10	73	0	0	7142	1569	3814	16427	699	1688	692	5845	0	0	0.176534	0.00537766	0.134041	0.862159	0.0233596	0.013143	0.0143887	0.214077	0	0	0.00200238	9.99E-05	0.0015555	0.350489	0.000252645	0.000161951	0.000196702	0.00251032	0	0
AAGTTCTCTACTACTCAT-2	52843	51162	0.968188786	Saccharomyces_cerevisiae	160	917	202	8	206	34	4	51162	6	144	13603	3900	15815	576	16592	2831	192	25473	576	10785	0.336235	0.013367	0.555811	0.0118143	0.870819	0.0946082	0.00282672	0.198336	0.0119768	0.395008	0.00376773	0.00268033	0.00680153	0.000157524	0.0103625	0.00109078	5.65E-05	0.381458	0.000119768	0.00505031
AAGTTCTCTATCTCTGCT-2	16743	16068	0.959684644	Saccharomyces_cerevisiae	151	40	151	8	150	44	16068	4	127	0	12466	3208	12530	768	12132	3813	18244	371	9724	0	0.308131	0.0109952	0.440361	0.0157524	0.636739	0.127425	0.14205	0.00771419	0.356148	0	0.00357344	0.00013864	0.00508682	0.000157524	0.00751575	0.00140592	0.119454	7.96E-05	0.00442438	0
AAGTTCTCTCGCGAGTGT-1	99494	96642	0.971334955	Saccharomyces_cerevisiae	618	223	607	20	732	161	16	96642	46	429	49867	10179	49149	1152	58338	13257	958	100997	3456	29361	1.2326	0.0348879	1.72732	0.0236286	3.06183	0.443031	0.0141041	0.786376	0.0718605	1.07537	0.0145714	0.000760481	0.0204067	0.000393811	0.0368009	0.00515449	0.000225843	0.718226	0.000913228	0.0150066
AAGTTCTCTTCCTGAGAC-2	35825	35419	0.988667132	Staphylococcus_aureus	123	28	83	106	22	44	35419	0	0	0	10151	1300	6474	7926	1896	3817	31653	0	0	0	0.25091	0.00445568	0.227526	0.41599	0.0633617	0.0297197	1.15931	0	0	0	0.0029162	0.000117253	0.00277923	0.00528674	0.000705802	0.000327095	1.24196	0	0	0
AAGTTGCCATAGTTGACG-1	2171	2064	0.950713957	Staphylococcus_aureus	20	1	47	2	24	4	9	2064	0	0	1528	150	1360	192	2085	384	852	5044	0	0	0.0377687	0.000514116	0.0477966	0.00393811	0.10943	0.0128328	0.00663378	0.18474	0	0	0.000468154	5.14E-06	0.00158256	3.94E-05	0.00120871	0.000128328	6.63E-05	0.0708135	0	0
AATAACTCCGTTCAGAAG-2	10365	10273	0.991123975	Enterococcus_faecalis	12	9	10273	2	26	8	16	19	0	0	839	616	3922	189	2269	567	1134	1729	0	0	0.0207382	0.0021113	0.137837	0.00387657	0.119087	0.0189484	0.00882947	0.0633258	0	0	0.00027412	3.63E-05	0.339523	3.88E-05	0.00129006	0.000252645	0.000117726	0.00064278	0	0
AATACCTTGAATCCTCGT-2	11640	11537	0.991151203	Enterococcus_faecalis	32	9	11537	2	26	14	6	14	0	0	2636	542	6745	191	1910	1255	382	1268	0	0	0.065156	0.00185767	0.23705	0.00391759	0.100245	0.00977159	0.00794292	0.0464413	0	0	0.000755127	3.51E-05	0.384494	3.92E-05	0.00130318	0.000106281	0.000119144	0.000489685	0	0
AATACGTCTAGTCAGTTG-1	5413	5338	0.986144467	Staphylococcus_aureus	22	3	10	26	4	8	2	5338	0	0	1902	184	894	2272	382	763	191	9753	0	0	0.0470131	0.00063065	0.0314192	0.119244	0.0127659	0.00594082	0.00397146	0.35721	0	0	0.000519567	1.54E-05	0.00033563	0.00130318	0.000127659	5.94E-05	3.97E-05	0.184451	0	0
AATACGTCTATGCAGTTC-1	23042	22544	0.978387293	Saccharomyces_cerevisiae	64	257	51	62	16	22544	4	44	0	0	5444	964	4095	4849	1219	14325	382	3291	0	0	0.134563	0.00330406	0.143917	0.254496	0.0407373	0.111536	0.00794292	0.120535	0	0	0.00150506	0.0007466	0.00170767	0.00309237	0.000510303	0.166558	7.94E-05	0.00153022	0	0
AATACGTCTATGCGGATT-1	199508	197940	0.992140666	Listeria_monocytogenes	355	115	274	18	410	197940	148	16	232	0	27588	3966	21168	1176	30565	16541	12038	1144	16818	0	0.681913	0.0135932	0.74394	0.0241209	1.60418	0.552778	0.0937294	0.0237872	0.61597	0	0.00834422	0.000503731	0.00918679	0.000352583	0.0205025	6.28927	0.00109823	0.000317717	0.0080723	0
AATACTCCGCCATGATGT-1	3515	3468	0.986628734	Lactobacillus_fermentum	10	3	24	3468	4	6	0	0	0	0	924	340	1818	5176	369	539	0	0	0	0	0.0228392	0.00116533	0.0638928	0.271659	0.00287308	0.0197412	0	0	0	0	0.000228392	1.17E-05	0.000801296	0.172311	2.95E-05	0.0002084	0	0	0	0
AATACTCCGCGAACAATC-1	182118	181233	0.995140513	Staphylococcus_aureus	204	84	159	4	279	43	106	6	181233	0	16473	4809	13340	380	22128	3871	9101	381	39273	0	0.407175	0.0164826	0.468828	0.00779417	1.16137	0.129364	0.0708616	0.00792212	1.4384	0	0.00474457	0.000326293	0.00527731	7.79E-05	0.0138942	0.00135713	0.000777601	0.000118728	6.28771	0
AATAGACGCGTAACTCAT-2	7045	7000	0.993612491	Lactobacillus_fermentum	16	1	10	7000	2	4	12	0	0	0	1339	150	961	27193	178	373	946	0	0	0	0.0330971	0.000514116	0.0337739	1.4272	0.00594852	0.00290423	0.0346479	0	0	0	0.000371508	5.14E-06	0.000337739	0.347307	6.35E-05	2.90E-05	0.000416068	0	0	0
AATATCGCTATTATGCAG-2	34869	34758	0.996816657	Lactobacillus_fermentum	42	10	12	34758	2	18	27	0	0	0	3592	370	1146	4322	189	1526	2542	0	0	0	0.0887861	0.00126815	0.0402757	0.226837	0.00631612	0.0118816	0.0931024	0	0	0	0.000991181	4.77E-05	0.000402757	1.74574	6.32E-05	0.000133688	0.000948971	0	0	0
AATATCGCTGCATTGATC-2	2011	1976	0.982595724	Lactobacillus_fermentum	6	1	14	1976	4	2	8	0	0	0	573	108	948	9485	382	191	560	0	0	0	0.0141633	0.000370164	0.033317	0.497813	0.0127659	0.00148715	0.0205104	0	0	0	0.000141633	3.70E-06	0.000464962	0.0987649	0.000127659	1.49E-05	0.000279454	0	0	0
AATATCGCTTGACTGAGA-2	2787	2701	0.969142447	Enterococcus_faecalis	28	2	2701	4	22	2	8	2	18	0	2285	191	25467	191	1498	191	765	191	1719	0	0.05648	0.000654642	0.895026	0.00391759	0.0786214	0.00638296	0.00595639	0.00397146	0.0629595	0	0.000660705	6.55E-06	0.0901489	7.84E-05	0.00110269	6.38E-05	5.96E-05	3.97E-05	0.000629595	0
AATCAGGAGCCTCTGCAT-1	29088	28656	0.985148515	Lactobacillus_fermentum	121	26	104	2	28656	18	64	4	93	0	9698	1863	7763	191	13635	1660	5272	367	7004	0	0.239713	0.00638533	0.272827	0.00391759	0.715623	0.0554749	0.0410485	0.00763102	0.256526	0	0.00283315	0.000100013	0.00346525	3.92E-05	1.43197	0.000573798	0.000475577	7.94E-05	0.00323002	0
AATCCGCTGGGTTCGCAA-1	9949	9912	0.996281033	Salmonella_enterica	15	5	3	8	2	9912	4	0	0	0	1024	348	270	565	189	1898	378	0	0	0	0.025311	0.00119275	0.00948903	0.0296536	0.00147158	0.0394651	0.0138445	0	0	0	0.000346048	2.05E-05	9.49E-05	0.000395731	1.47E-05	0.195009	0.000138445	0	0	0
AATCCTCGTGGTCGGATA-2	24772	24632	0.994348458	Lactobacillus_fermentum	42	22	21	24632	4	23	4	24	0	0	3830	536	1762	6970	384	1459	192	2016	0	0	0.094669	0.00183711	0.0619247	0.365815	0.0128328	0.01136	0.00399225	0.0738373	0	0	0.000994148	0.000105668	0.000704297	1.21834	0.000128328	0.000169971	7.98E-05	0.000840559	0	0
AATCCTCGTTCATCATCT-2	15643	10577	0.676149076	Lactobacillus_fermentum	116	23	53	4	10577	14	4750	39	67	0	8704	1635	4290	192	19463	1152	1876	3324	5053	0	0.215143	0.00560387	0.15077	0.00393811	1.0215	0.0384983	0.0276194	0.0258811	0.185069	0	0.00274614	8.72E-05	0.00177761	7.88E-05	0.530266	0.000449147	0.0669119	0.000290189	0.00233928	0
AATCGCCATAACGCTCAA-2	11335	10965	0.967357742	Saccharomyces_cerevisiae	48	17	61	117	64	12	10965	2	49	0	3794	577	5206	383	5234	1146	27687	191	3921	0	0.0937791	0.00197763	0.182963	0.0078557	0.274703	0.0382978	0.215575	0.00397146	0.143609	0	0.00112021	5.98E-05	0.00204084	0.00228431	0.00319419	0.000382978	0.0812345	3.97E-05	0.00170016	0
AATCGCCATCATACAACC-2	29793	29246	0.981639983	Staphylococcus_aureus	140	33	134	4	140	26	2	64	4	29246	10317	2600	11021	191	11605	1720	191	5294	382	56815	0.255013	0.00891135	0.387328	0.00391759	0.60908	0.0574801	0.002812	0.0412198	0.00794292	2.08089	0.00329141	0.000109712	0.00449007	7.84E-05	0.00700035	0.000830119	2.81E-05	0.00047254	7.94E-05	1.0191
AATCGCCATGAGTTATAG-2	8251	8136	0.986062295	Saccharomyces_cerevisiae	21	6	30	4	29	8	8136	17	0	0	1593	252	2254	382	2561	565	21342	1419	0	0	0.0393754	0.000863716	0.0792158	0.00783519	0.134412	0.0188815	0.166172	0.0519718	0	0	0.000491389	2.45E-05	0.00100689	7.84E-05	0.00144437	0.000249971	0.0603798	0.000589673	0	0
AATCGCCATTCTGTGAAG-2	18933	18502	0.977235515	Saccharomyces_cerevisiae	61	89	45	50	113	10	2	18502	2	59	5407	901	3742	1148	7114	764	191	68231	185	5137	0.133649	0.00308813	0.131511	0.0235466	0.373373	0.0255318	0.002812	0.531255	0.0038467	0.188146	0.00143709	0.000272893	0.00147713	0.000974476	0.00559272	0.000319148	2.81E-05	0.137045	3.85E-05	0.00204884
AATCTCCTAAAGCTGAGG-1	20030	19904	0.993709436	Lactobacillus_fermentum	34	19	34	19904	8	12	19	0	0	0	2519	1103	2447	9933	567	1134	1725	0	0	0	0.062264	0.00378047	0.0859987	0.521326	0.0189484	0.00882947	0.0631793	0	0	0	0.000782564	6.72E-05	0.00112568	0.982523	0.000252645	8.83E-05	0.000653036	0	0	0
AATGAGTCGAGATATGGA-2	7553	7323	0.969548524	Bacillus_subtilis	7323	4	20	169	2	17	18	0	0	0	8113	345	1782	1565	189	1053	1361	0	0	0	0.200535	0.00118247	0.0626276	0.0821379	0.00631612	0.00819879	0.0498475	0	0	0	0.170205	1.68E-05	0.000654743	0.00834972	6.32E-05	0.000126135	0.000608719	0	0	0
AATGCACTTAACCATGGT-1	36183	33840	0.935245834	Lactobacillus_fermentum	109	56	2059	2	33840	10	4	23	80	0	8580	2321	7444	191	15301	956	299	1801	6107	0	0.212078	0.0079551	0.261616	0.00391759	0.803062	0.0319482	0.00440202	0.0140228	0.223673	0	0.0025704	0.000240332	0.0687494	3.92E-05	1.68403	0.000319482	5.99E-05	0.000169971	0.00278904	0
AATGCACTTCTGGACACT-1	53190	52516	0.987328445	Staphylococcus_aureus	158	56	165	2	179	25	2	85	2	52516	13112	3496	13629	191	13920	2306	191	7201	191	16667	0.324099	0.0119823	0.478985	0.00391759	0.730581	0.0770634	0.002812	0.0560679	0.00397146	0.61044	0.00372521	0.000204413	0.00550434	3.92E-05	0.00894804	0.000793693	2.81E-05	0.000626472	3.97E-05	1.82608
AATGCACTTGTCTTCTCG-1	5854	5785	0.988213188	Saccharomyces_cerevisiae	20	9	14	16	5785	10	0	0	0	0	1503	875	955	1450	4220	955	0	0	0	0	0.0371508	0.00299901	0.033563	0.0761022	0.0328575	0.0349775	0	0	0	0	0.000465682	3.14E-05	0.000469883	0.000788314	0.0428257	0.000349775	0	0	0	0
AATGCAGCGGGTGCGTAG-1	3473	3367	0.969478837	Staphylococcus_aureus	35	4	13	34	8	10	2	3367	0	0	2823	378	945	2020	526	838	188	22107	0	0	0.0697782	0.00129557	0.0332116	0.106018	0.0175782	0.00652478	0.00390908	0.809684	0	0	0.00081445	1.30E-05	0.000427006	0.00167897	0.000252645	7.16E-05	3.91E-05	0.11575	0	0
AATGCAGCGTGCGCACTG-1	2963	2919	0.985150186	Enterococcus_faecalis	6	2919	18	4	6	10	0	0	0	0	566	10740	1125	378	565	756	0	0	0	0	0.0139902	0.377453	0.0590448	0.0126322	0.00439916	0.027689	0	0	0	0	0.000139902	0.0966022	0.000895382	0.000126322	4.40E-05	0.000346113	0	0	0	0
AATGCAGCGTTCAGTGCC-1	6610	6283	0.950529501	Lactobacillus_fermentum	70	18	119	4	6283	20	35	7	54	0	5418	1484	8128	378	30328	1639	3023	640	4598	0	0.133921	0.00508633	0.285655	0.00775314	1.59174	0.0547732	0.0235375	0.0133075	0.168405	0	0.00161951	6.59E-05	0.00391791	7.75E-05	0.309678	0.000628939	0.000256397	0.000133075	0.00187377	0
AATGCCTCATGTGCAGTA-2	96147	95430	0.992542669	Enterococcus_faecalis	193	59	95430	2	211	29	70	15	138	0	15785	2714	84534	189	16932	2337	6028	1242	9938	0	0.39017	0.00930208	2.97091	0.00387657	0.888664	0.0780994	0.0469348	0.0258249	0.363986	0	0.00446921	0.000247256	3.15621	3.88E-05	0.0104496	0.000907316	0.000514196	0.000297755	0.00475584	0
AATGCGTGCATGAGATCC-1	19902	19738	0.991759622	Lactobacillus_fermentum	57	11	36	2	19738	6	2	20	30	0	4817	750	3236	192	12147	570	192	1886	2576	0	0.119065	0.00257058	0.113728	0.00393811	0.637526	0.0190486	0.00282672	0.0146846	0.0943477	0	0.00134885	4.54E-05	0.00120651	3.94E-05	0.989538	0.000190486	2.83E-05	0.000146846	0.00104456	0
AATGCGTGCCCAACAACA-1	2769	2700	0.975081257	Staphylococcus_aureus	4	1	12	2	50	2700	0	0	0	0	192	150	949	192	1960	32881	0	0	0	0	0.00474581	0.000514116	0.0333522	0.00393811	0.102869	1.20429	0	0	0	0	9.49E-05	5.14E-06	0.000403811	3.94E-05	0.00249563	0.0946726	0	0	0	0
AATGCGTGCGGTCTTGCA-1	119134	118532	0.994946867	Bacillus_subtilis	118532	71	132	2	183	34	4	55	14	107	143473	4001	10734	130	15090	2296	324	4471	1130	9176	3.54633	0.0137132	0.377242	0.00266643	0.791988	0.0767292	0.00477009	0.0348118	0.0234961	0.336077	2.79859	0.000281427	0.00443841	3.94E-05	0.00920522	0.00108544	5.65E-05	0.00040737	0.000279873	0.00373765
AATGCTATCAACCGCTGA-2	27497	23826	0.866494527	Cryptococcus_neoformans	3494	23826	32	50	6	51	2	36	0	0	5854	10398	3012	3913	567	2356	189	2480	0	0	0.144698	0.0356386	0.105855	0.205371	0.0189484	0.0183441	0.00392987	0.0908316	0	0	0.0804874	0.0767095	0.00106312	0.00247988	0.000189484	0.000398961	3.93E-05	0.00123721	0	0
AATGCTATCCCTCGACCT-1	2516	2463	0.978934817	Lactobacillus_fermentum	10	2	9	2463	10	2	20	0	0	0	722	150	648	1856	853	189	1468	0	0	0	0.0178462	0.000514116	0.0227737	0.0974108	0.00664157	0.00392987	0.0537665	0	0	0	0.000233583	1.03E-05	0.00029416	0.122026	7.55E-05	3.93E-05	0.000681604	0	0	0
AATGCTATCGGATAATAC-2	2347	2157	0.91904559	Cryptococcus_neoformans	64	2157	10	111	5	0	0	0	0	0	1319	37467	756	3355	485	0	0	0	0	0	0.0326027	0.128416	0.0265693	0.176085	0.0177634	0	0	0	0	0	0.00149419	0.00696145	0.000332116	0.0054993	0.000177634	0	0	0	0	0
AATGCTATCTACGTTACC-1	2233	2182	0.97716077	Lactobacillus_fermentum	10	9	12	4	2182	11	5	0	0	0	756	717	1107	189	6419	837	459	0	0	0	0.0186866	0.00245748	0.038905	0.00387657	0.336896	0.00651699	0.0168112	0	0	0	0.000233583	3.11E-05	0.00038905	7.75E-05	0.106097	7.99E-05	0.000168112	0	0	0
AATGCTGATCATATGCGA-1	144448	143770	0.995306269	Staphylococcus_aureus	158	81	172	10	152	12	85	8	143770	0	11781	2422	14470	767	13446	1127	7335	735	64373	0	0.2912	0.00830127	0.508542	0.0157319	0.705703	0.0376628	0.0571112	0.0152828	2.3577	0	0.00374301	0.000362281	0.00578831	0.0001967	0.00763803	0.000384983	0.000633246	0.000159898	5.04237	0
AATGCTGATCTACCTGCG-1	24841	24458	0.984581941	Listeria_monocytogenes	74	33	50	2	159	24458	18	47	0	0	6460	1867	3974	184	6397	47696	1235	3577	0	0	0.159677	0.00639904	0.139664	0.00377402	0.335742	1.59394	0.00961587	0.13101	0	0	0.00174804	0.000124245	0.00167921	3.94E-05	0.00799598	0.780594	0.00013252	0.00163021	0	0
AATGCTGATGCGGACGAA-2	3515	3507	0.99772404	Enterococcus_faecalis	8	3507	0	0	0	0	0	0	0	0	768	15991	0	0	0	0	0	0	0	0	0.0189832	0.561997	0	0	0	0	0	0	0	0	0.000189832	0.117884	0	0	0	0	0	0	0	0
AATGCTGATGTATACAGA-2	7398	7360	0.994863477	Escherichia_coli	10	2	7360	8	2	6	10	0	0	0	768	192	592	768	192	575	384	0	0	0	0.0189832	0.00674775	0.0121425	0.0403079	0.00641638	0.00447702	0.0140643	0	0	0	0.00023729	6.75E-05	0.144863	0.000403079	6.42E-05	4.48E-05	0.000351606	0	0	0
AATTAGAGGACCGGAAGG-2	3407	3372	0.989727033	Lactobacillus_fermentum	13	4	12	4	3372	2	0	0	0	0	959	343	576	384	19330	192	0	0	0	0	0.0237043	0.00117561	0.0202433	0.00787621	1.01452	0.00703213	0	0	0	0	0.000299332	1.69E-05	0.000404865	7.88E-05	0.168995	7.03E-05	0	0	0	0
AATTAGAGGCCGATGTTC-2	2761	2740	0.99239406	Lactobacillus_fermentum	8	2740	2	3	8	0	0	0	0	0	768	581	193	276	576	0	0	0	0	0	0.026991	0.0304934	0.0064498	0.00214897	0.0210964	0	0	0	0	0	0.00026991	0.137909	6.45E-05	2.15E-05	0.000281285	0	0	0	0	0
AATTAGAGGGTGCTCTTG-1	2316	2263	0.977115717	Bacillus_subtilis	2263	1	14	12	19	7	0	0	0	0	12665	150	1152	893	1151	576	0	0	0	0	0.31305	0.000514116	0.0404865	0.0468684	0.00896183	0.0210964	0	0	0	0	0.0532835	5.14E-06	0.000472343	0.000604619	0.000140929	0.000241729	0	0	0	0
AATTAGAGGTAGGAGGAT-1	71696	70617	0.984950346	Listeria_monocytogenes	199	78	203	4	265	70617	2	139	4	185	15425	4716	17290	192	21673	24762	192	10825	192	13367	0.381271	0.0161638	0.607649	0.00393811	1.13749	0.827512	0.00282672	0.0842848	0.00399225	0.489575	0.00469242	0.000295	0.00681804	7.88E-05	0.0133147	2.25096	2.83E-05	0.00103774	7.98E-05	0.00647505
AATTCGGAAGACATAACG-2	40504	40193	0.992321746	Bacillus_subtilis	40193	40	60	2	96	23	31	8	51	0	35256	752	5285	190	7821	1710	2790	760	4389	0	0.871449	0.00257744	0.185739	0.00389708	0.410479	0.0571459	0.0217233	0.0158027	0.16075	0	0.938558	0.000194336	0.00200008	3.90E-05	0.00478656	0.000708141	0.000228056	0.000158027	0.00176975	0
AATTGGTGAGGTTCTATC-2	4097	3994	0.974859653	Staphylococcus_aureus	20	30	4	34	9	6	3994	0	0	0	1498	1900	380	2851	820	571	14857	0	0	0	0.0370272	0.0667747	0.00779417	0.149633	0.0274033	0.00444588	0.544147	0	0	0	0.000469637	0.00100162	7.79E-05	0.00169577	0.000281385	4.45E-05	0.13825	0	0	0
ACAACCGGACCATGATGT-1	12601	12512	0.992937068	Cryptococcus_neoformans	10	12512	26	27	6	2	8	10	0	0	955	1619	1870	1775	382	190	382	848	0	0	0.0236054	0.00554903	0.0657203	0.0931596	0.0127659	0.00147936	0.00794292	0.0310586	0	0	0.000236054	0.0408394	0.000871936	0.00134412	0.000191489	1.48E-05	0.000158858	0.000340985	0	0
ACAACCGGATCGAACGCT-1	4681	4587	0.979918821	Bacillus_subtilis	4587	3	22	38	5	10	4	12	0	0	9285	314	1896	2867	465	955	191	1141	0	0	0.229504	0.00107622	0.0666341	0.150472	0.0155397	0.00743575	0.00397146	0.0417899	0	0	0.107917	1.17E-05	0.000738387	0.00190675	0.000155397	7.44E-05	7.94E-05	0.000420096	0	0
ACAACGAGCGACGTAGCA-2	4749	4681	0.985681196	Lactobacillus_fermentum	21	4	14	4681	2	2	5	20	0	0	1760	166	1330	11075	190	190	462	1812	0	0	0.0435032	0.000568956	0.0467423	0.581263	0.00634954	0.00279727	0.00359719	0.0663657	0	0	0.000489411	2.06E-05	0.000467423	0.232258	6.35E-05	2.80E-05	3.60E-05	0.000695888	0	0
ACAACGAGCGGATACCTA-2	7731	7652	0.9897814	Enterococcus_faecalis	21	2	7652	36	4	4	12	0	0	0	1982	190	23656	2809	190	371	950	0	0	0	0.0489906	0.000651214	0.83138	0.147428	0.00634954	0.00288865	0.0347944	0	0	0	0.000489906	6.51E-06	0.25392	0.00179496	0.000126991	2.89E-05	0.000417533	0	0	0
ACAACGAGCTCAGTGCAA-2	10515	10406	0.989633856	Lactobacillus_fermentum	23	9	28	10406	2	22	4	21	0	0	2158	534	2356	13433	190	1710	380	1791	0	0	0.0533409	0.00183025	0.0828006	0.705021	0.00634954	0.0133143	0.00790133	0.0655966	0	0	0.000533903	3.73E-05	0.000925005	0.517897	6.35E-05	0.00016273	7.90E-05	0.000725921	0	0
ACAACGAGCTGTAACAGT-1	65366	63410	0.970076186	Saccharomyces_cerevisiae	433	264	360	8	507	99	8	63410	20	257	34255	5836	28128	760	40141	7357	570	92568	1330	18307	0.846706	0.0200026	0.988546	0.0155883	2.10677	0.245861	0.00839182	0.720746	0.0276547	0.670506	0.0101306	0.0008947	0.0119755	0.000155883	0.0252056	0.00312431	0.000111891	0.46584	0.000395067	0.00889784
ACAACGAGCTGTGCAGTA-1	238095	236723	0.994237594	Bacillus_subtilis	236723	149	306	12	390	58	2	160	30	265	97914	6857	25837	752	30848	4916	190	12165	2453	19158	2.42021	0.023502	0.90803	0.0154242	1.61903	0.164286	0.00279727	0.0947182	0.0510052	0.701674	5.52924	0.000611456	0.0102049	0.000233825	0.019373	0.00183335	2.80E-05	0.0011817	0.000589065	0.00916777
ACAAGAATGACTCGTCTA-2	8969	8880	0.990076932	Lactobacillus_fermentum	30	9	19	8880	2	9	20	0	0	0	2430	721	1752	6714	189	534	1513	0	0	0	0.0600641	0.00247119	0.0615733	0.352379	0.00631612	0.00415779	0.0554146	0	0	0	0.000694074	3.49E-05	0.000633305	0.439961	6.32E-05	6.26E-05	0.000692591	0	0	0
ACAAGAATGCTTGCACAA-1	50171	49835	0.993302904	Staphylococcus_aureus	88	22	72	89	18	36	11	49835	0	0	7664	645	6165	6185	1490	3022	648	10973	0	0	0.189437	0.0022107	0.216666	0.324615	0.0497938	0.0235297	0.0134738	0.401893	0	0	0.0020491	9.98E-05	0.00238737	0.00440448	0.000568451	0.000261847	0.000213336	1.72776	0	0
ACAAGAATGGCCTGCATC-2	5626	5566	0.989335229	Listeria_monocytogenes	17	9	16	12	5566	4	2	0	0	0	1066	746	927	1134	1967	378	189	0	0	0	0.0263491	0.00255687	0.032579	0.0595172	0.0657345	0.00294316	0.00692225	0	0	0	0.000382383	3.49E-05	0.000532791	0.000595172	0.175208	2.94E-05	6.92E-05	0	0	0
ACAAGAATGGGATCAATG-2	3243	3158	0.973789701	Bacillus_subtilis	3158	9	31	14	8	4	19	0	0	0	25678	906	2517	944	756	329	1539	0	0	0	0.634702	0.00310526	0.0884588	0.0495451	0.0252645	0.00256164	0.0563669	0	0	0	0.0733489	3.11E-05	0.00101708	0.000693317	0.000252645	2.86E-05	0.000652669	0	0	0
ACAAGAATGTACAACACC-1	16794	16660	0.99202096	Salmonella_enterica	27	9	17	28	2	12	16660	39	0	0	2124	552	1240	2398	189	748	2117	2667	0	0	0.0525005	0.00189195	0.0435792	0.125857	0.00631612	0.00582402	0.0440187	0.0976806	0	0	0.000626595	3.86E-05	0.000568287	0.00137509	6.32E-05	8.77E-05	0.326563	0.00133574	0	0
ACAAGAATGTCCACCGGT-2	181893	179200	0.985194592	Cryptococcus_neoformans	591	179200	495	13	695	75	10	307	22	485	47441	51065	40010	1215	52770	6491	567	24303	1889	28307	1.17263	0.175022	1.40613	0.0249208	2.76959	0.21692	0.00834765	0.189226	0.0392779	1.03676	0.0137067	0.576761	0.0163507	0.000249208	0.0344097	0.00235936	0.000139128	0.00224856	0.000432078	0.0166438
ACAAGAATGTCGTTCTCC-2	3075	3050	0.991869919	Lactobacillus_fermentum	6	4	2	3050	3	10	0	0	0	0	569	346	189	385	271	945	0	0	0	0	0.0140644	0.0011859	0.00664232	0.0202064	0.00211004	0.0346113	0	0	0	0	0.000140644	1.68E-05	6.64E-05	0.151144	2.11E-05	0.000346113	0	0	0	0
ACAAGGTACCCGATCTCT-1	43234	42946	0.993338576	Bacillus_subtilis	42946	42	50	1	90	18	34	2	51	0	6428	1775	4195	108	6443	1338	2402	191	3597	0	0.158886	0.00608371	0.147431	0.00221518	0.338156	0.0447141	0.0187023	0.00397146	0.131743	0	1.00917	0.000179804	0.00167569	2.22E-05	0.00450105	0.000574801	0.000252504	3.97E-05	0.00177964	0
ACAAGGTACGACTCTCAC-2	40616	40154	0.988625172	Bacillus_subtilis	40154	28	115	6	145	13	59	3	93	0	121932	1998	9434	382	12113	1224	4828	274	6547	0	3.01388	0.00684803	0.331554	0.00783519	0.635742	0.0409044	0.0375914	0.00569728	0.239788	0	0.943775	9.61E-05	0.00383005	0.000117528	0.00724598	0.000409044	0.000437191	5.70E-05	0.00325163	0
ACAAGGTACGCTTAGAAC-1	8861	8756	0.988150322	Staphylococcus_aureus	22	11	24	36	4	8	8756	0	0	0	1719	731	2292	2865	382	655	7211	0	0	0	0.0424898	0.00250546	0.0805513	0.150367	0.0127659	0.00509991	0.264108	0	0	0	0.00051932	4.53E-05	0.000805513	0.00180441	0.000127659	5.69E-05	0.306332	0	0	0
ACAAGGTACGTGTCCGTG-1	3026	3024	0.999339061	Lactobacillus_fermentum	2	3024	0	0	0	0	0	0	0	0	143	727	0	0	0	0	0	0	0	0	0.00502567	0.0381561	0	0	0	0	0	0	0	0	6.71E-05	0.151692	0	0	0	0	0	0	0	0
ACAAGGTACTATGTACCT-2	28367	27897	0.983431452	Enterococcus_faecalis	138	47	27897	2	115	20	2	55	2	89	9930	3182	23005	191	10327	1885	191	3983	191	7170	0.245447	0.0109061	0.8085	0.00391759	0.542005	0.0629941	0.002812	0.0310121	0.00397146	0.262606	0.0032405	0.000163181	0.930373	3.92E-05	0.00577222	0.000638296	2.81E-05	0.000407837	3.97E-05	0.00310476
ACAAGGTACTGCGCACTG-1	17581	17419	0.990785507	Lactobacillus_fermentum	45	14	35	17419	14	28	26	0	0	0	3868	924	2750	27300	1147	2451	1555	0	0	0	0.0956082	0.00316696	0.0966475	1.43282	0.0383312	0.0190838	0.0569529	0	0	0	0.00104803	5.70E-05	0.00116785	0.870021	0.000447141	0.00020571	0.000909415	0	0	0
ACAAGTACAATGCGCTAC-2	5389	5322	0.987567267	Enterococcus_faecalis	20	3	5322	23	4	7	10	0	0	0	1688	340	13088	1940	380	629	924	0	0	0	0.0417235	0.00116533	0.459972	0.101819	0.0126991	0.00489747	0.0338421	0	0	0	0.000464446	1.17E-05	0.177046	0.00113996	0.000126991	5.07E-05	0.000338421	0	0	0
ACAAGTACAGTCAATACA-1	37280	36822	0.987714592	Lactobacillus_fermentum	166	33	90	2	36822	14	57	6	90	0	12514	1153	7298	190	47765	1065	4391	190	6472	0	0.309318	0.00395184	0.256485	0.00389708	2.50691	0.0355909	0.0341889	0.00395067	0.237041	0	0.00386808	0.000143267	0.00297745	3.90E-05	1.82948	0.000444468	0.000420295	0.00011852	0.00313149	0
ACAAGTACATACTTACCA-1	19244	19037	0.989243401	Enterococcus_faecalis	64	18	19037	53	13	2	17	4	36	0	5304	1156	125862	4449	1104	190	1422	380	2629	0	0.131103	0.00396212	4.42336	0.233502	0.0368942	0.00279727	0.0110719	0.00790133	0.0962889	0	0.00150407	6.33E-05	0.632984	0.00263419	0.000408376	2.80E-05	0.000124344	7.90E-05	0.00123355	0
ACAAGTACATCTCCGCGT-2	212409	211017	0.993446605	Bacillus_subtilis	211017	167	295	8	399	72	2	169	22	258	48466	5560	25506	761	32264	5246	190	13866	1711	17993	1.19797	0.0190566	0.896397	0.0156088	1.69335	0.175314	0.00279727	0.107962	0.0355768	0.659006	4.90665	0.000741973	0.0097976	0.000156088	0.0198884	0.00225643	2.80E-05	0.00124578	0.000434781	0.00896157
ACAAGTACATGGTGGTAA-1	12861	12666	0.984837882	Enterococcus_faecalis	37	17	12666	2	69	12	10	48	0	0	2908	1136	26238	190	5510	760	760	3420	0	0	0.0718792	0.00389358	0.922123	0.00389708	0.289188	0.0253982	0.00591746	0.12526	0	0	0.00085993	6.85E-05	0.42019	3.90E-05	0.0034267	0.000380972	7.40E-05	0.00167013	0	0
ACAATAGGTATGCCTTCA-1	234679	233327	0.994238939	Bacillus_subtilis	233327	156	327	7	364	85	9	164	14	226	250866	6773	25859	643	29180	6450	681	12966	1336	16858	6.20084	0.0232141	0.908803	0.0131886	1.53149	0.21555	0.010026	0.100955	0.0277794	0.617435	5.47834	0.000643777	0.0109475	0.000134552	0.0181769	0.00269688	0.00012838	0.00121573	0.000277794	0.00787415
ACAATAGGTGCATTGATC-2	60505	60171	0.994479795	Staphylococcus_aureus	94	30	61	4	85	16	2	40	2	60171	7310	929	5335	356	6837	1529	191	3164	191	37300	0.180687	0.00318409	0.187496	0.0073019	0.358835	0.0510971	0.002812	0.0246353	0.00397146	1.36614	0.00220705	0.000139223	0.00204014	7.84E-05	0.00425385	0.000510971	2.81E-05	0.000296574	3.97E-05	2.09886
ACAATAGGTTAGCTAAGA-2	42306	41891	0.990190517	Enterococcus_faecalis	105	24	41891	150	17	39	6	74	0	0	8576	1144	51499	11663	1611	3058	573	5751	0	0	0.211979	0.00392099	1.80991	0.612124	0.0538374	0.02381	0.0119144	0.210634	0	0	0.00247301	0.00010464	1.40101	0.00746956	0.000538374	0.000288242	0.000119144	0.00257332	0	0
ACAATTCGGAGGATCTCA-1	3059	3025	0.988885257	Saccharomyces_cerevisiae	6	4	9	10	3025	2	3	0	0	0	382	176	609	955	1006	191	299	0	0	0	0.00944218	0.00060323	0.021403	0.0501225	0.00783284	0.00397146	0.0109511	0	0	0	0.000141633	2.05E-05	0.000298377	0.000501225	0.0224705	3.97E-05	0.000109511	0	0	0
ACAATTCGGATTGGTTCC-2	5854	5768	0.98530919	Enterococcus_faecalis	23	7	5768	23	13	6	14	0	0	0	2137	532	4385	1967	1038	382	748	0	0	0	0.0528218	0.0018234	0.154109	0.103237	0.008082	0.00794292	0.027396	0	0	0	0.000537117	2.48E-05	0.192729	0.00114416	9.57E-05	0.00011748	0.000477965	0	0	0
ACAATTCGGCCAAGCGAG-1	82109	81667	0.994616912	Bacillus_subtilis	81667	27	112	136	21	57	8	81	0	0	193873	1649	9081	10365	1719	4429	764	6065	0	0	4.7921	0.00565185	0.319148	0.543999	0.0574466	0.0344848	0.0158858	0.222135	0	0	1.9176	0.000108684	0.00374219	0.00677782	0.000666033	0.000421619	0.000158858	0.00283593	0	0
ACAATTCGGCTGGAGCGA-1	4064	3994	0.982775591	Enterococcus_faecalis	22	2	3994	18	6	7	15	0	0	0	1727	179	33294	1709	382	443	1230	0	0	0	0.0426875	0.000613512	1.1701	0.0896956	0.0127659	0.00344925	0.0450496	0	0	0	0.000518578	6.14E-06	0.133144	0.000896956	0.000191489	5.30E-05	0.000520451	0	0	0
ACAATTCGGGAGATGTAT-2	28178	27477	0.975122436	Bacillus_subtilis	27477	23	71	518	6	4	27	14	38	0	56758	1306	5965	5550	545	190	2347	573	3377	0	1.40293	0.00447624	0.209637	0.291288	0.0182132	0.00279727	0.018274	0.0119144	0.123685	0	0.645819	8.84E-05	0.00237858	0.0258826	0.000191823	5.59E-05	0.000199013	0.000278002	0.00131999	0
ACAATTCGGGAGTCTTCG-2	2962	2928	0.988521269	Lactobacillus_fermentum	6	2	6	2928	4	6	10	0	0	0	356	152	573	6149	191	375	573	0	0	0	0.00879952	0.000520971	0.0201378	0.322726	0.00638296	0.0029198	0.0209865	0	0	0	0.000141633	1.03E-05	0.000201378	0.146697	0.000127659	4.46E-05	0.000349775	0	0	0
ACAATTCGGGCGACCTGT-1	41094	40493	0.985374994	Lactobacillus_fermentum	180	46	126	5	40493	40	94	2	108	0	14160	2817	10203	462	19983	3057	7874	191	8096	0	0.350003	0.00965511	0.35858	0.00947607	1.04879	0.102161	0.061308	0.00397146	0.296521	0	0.00422846	0.000172058	0.00421664	9.54E-05	2.01871	0.00127693	0.000692576	3.97E-05	0.00374974	0
ACAATTCGGTATACGGAT-1	5680	5613	0.988204225	Lactobacillus_fermentum	9	18	5613	10	14	16	0	0	0	0	847	1501	1858	573	1238	955	0	0	0	0	0.0209359	0.052752	0.0975158	0.0191489	0.00963923	0.0349775	0	0	0	0	0.000209359	0.000604135	0.281185	0.000319148	0.000102855	0.00055964	0	0	0	0
ACAATTCGGTCCAATCAT-1	217758	215722	0.990650171	Bacillus_subtilis	215722	154	501	21	591	88	12	264	38	367	70775	7752	40650	1802	46373	7224	953	22719	3629	24421	1.7494	0.0265695	1.42863	0.0369608	2.43385	0.241416	0.0140305	0.176893	0.0754577	0.894435	5.06205	0.000601105	0.0167179	0.000408784	0.0295481	0.00281051	0.000168425	0.00195089	0.000754577	0.01283
ACAATTCGGTTGAGCTCT-1	149608	148209	0.990648896	Lactobacillus_fermentum	343	130	361	14	148209	73	8	182	24	264	29408	4996	28852	1146	74415	6061	573	14658	2090	19493	0.726899	0.0171235	1.01399	0.0235056	3.90562	0.20255	0.00843599	0.114129	0.0434573	0.713944	0.00806169	0.000561175	0.012069	0.000274232	7.39371	0.00232493	0.00011248	0.00133945	0.000474912	0.00919121
ACACACCGTGGTTGAAGG-2	111677	111213	0.995845161	Staphylococcus_aureus	123	33	108	2	119	23	44	12	111213	0	9722	1659	8424	189	9887	1969	3297	756	21601	0	0.240306	0.00568613	0.296058	0.00387657	0.518912	0.0658013	0.0256709	0.0157195	0.791151	0	0.00280967	0.000135281	0.00356682	3.88E-05	0.00581368	0.000721843	0.000320555	0.000235792	3.83956	0
ACACACGTCCCACGAAGG-2	5207	5185	0.995774918	Lactobacillus_fermentum	6	2	8	5185	2	4	0	0	0	0	570	161	380	5464	189	380	0	0	0	0	0.0140891	0.000551818	0.0133549	0.286774	0.00147158	0.0139178	0	0	0	0	0.000140891	1.03E-05	0.000267099	0.25814	1.47E-05	0.000139178	0	0	0	0
ACACACGTCCCTGCGTTA-1	8182	8118	0.992177952	Saccharomyces_cerevisiae	16	10	12	6	6	8118	6	8	0	0	1330	358	1116	570	380	2555	380	570	0	0	0.0328746	0.00122702	0.0392213	0.029916	0.0126991	0.0198936	0.00790133	0.0208766	0	0	0.00037571	4.53E-05	0.000400648	0.00029916	0.000190486	0.0604489	0.00011852	0.000278355	0	0
ACACACGTCCTGGACACT-2	53198	52976	0.995826911	Lactobacillus_fermentum	67	30	47	52976	6	26	4	42	0	0	5317	1576	3780	9521	570	2072	334	3467	0	0	0.131424	0.00540165	0.132846	0.499703	0.0190486	0.0161329	0.00694485	0.126981	0	0	0.00155746	0.000121777	0.00155023	2.6333	0.000190486	0.000192317	7.92E-05	0.00146136	0	0
ACACAGAACAAGTTGCCA-2	4187	3143	0.750656795	Enterococcus_faecalis	18	4	3143	30	13	4	975	0	0	0	1135	365	7941	2623	818	161	3544	0	0	0	0.0280546	0.00125102	0.279083	0.137666	0.00636905	0.00334767	0.129801	0	0	0	0.000422673	1.30E-05	0.104721	0.0014916	9.51E-05	7.90E-05	0.0336176	0	0	0
ACACAGAACCAGCAGTAC-2	98594	98088	0.994867842	Lactobacillus_fermentum	129	61	117	2	98088	36	47	6	108	0	10578	1265	9095	190	50102	2268	3954	569	7646	0	0.261464	0.00433572	0.31964	0.00389708	2.62957	0.0757935	0.0307864	0.0118312	0.28004	0	0.00298442	0.000277794	0.00390245	3.90E-05	4.86881	0.00113891	0.000342901	0.00011852	0.0037501	0
ACACAGAACTGGACTGCC-1	39219	38927	0.992554629	Staphylococcus_aureus	80	31	49	71	4	2	49	6	38927	0	5787	1738	3818	5352	379	190	3953	570	50667	0	0.143042	0.0059569	0.134182	0.280896	0.0126657	0.00279727	0.0307786	0.011852	1.85571	0	0.00187855	0.000123148	0.00160892	0.00344612	0.000126657	2.80E-05	0.000349753	0.00011852	1.32289	0
ACACATCTGCCGGATTGC-1	22920	22713	0.990968586	Staphylococcus_aureus	40	9	70	2	43	12	4	27	22713	0	2988	752	4919	169	3720	960	192	2346	21143	0	0.0738566	0.00257744	0.172876	0.00346635	0.195241	0.0320819	0.00282672	0.0182663	0.774376	0	0.000949161	3.52E-05	0.00236207	3.82E-05	0.00216025	0.000384983	5.65E-05	0.000200726	0.795541	0
ACACATCTGCCTTAATTC-1	29904	29644	0.991305511	Enterococcus_faecalis	63	20	29644	74	16	47	2	38	0	0	4832	1702	93141	5701	1345	3659	192	3553	0	0	0.119436	0.00583351	3.2734	0.299213	0.0449481	0.0284894	0.00399225	0.130131	0	0	0.00148999	7.32E-05	0.997016	0.00372533	0.000513644	0.000347261	3.99E-05	0.00133537	0	0
ACACATCTGGTAAGGTCC-1	7191	6909	0.960784314	Enterococcus_faecalis	73	19	6909	86	10	1	34	2	57	0	5629	1445	26926	6565	959	84	2841	192	4047	0	0.139136	0.00495266	0.946302	0.344559	0.0320485	0.00123669	0.0221204	0.00399225	0.148224	0	0.0017295	6.44E-05	0.232077	0.00432995	0.000320485	1.24E-05	0.000251803	3.99E-05	0.00199756	0
ACACATCTGTCTATTAGG-1	28496	28316	0.993683324	Bacillus_subtilis	28316	17	40	52	17	27	4	23	0	0	43439	1279	3784	3732	1386	2176	384	1959	0	0	1.07371	0.0043837	0.132987	0.195871	0.0463182	0.0169426	0.0079845	0.0717497	0	0	0.668749	6.49E-05	0.00134639	0.00260794	0.000527346	0.000200415	7.98E-05	0.000805032	0	0
ACACATCTGTGCTCACAC-1	183955	182366	0.991362018	Saccharomyces_cerevisiae	324	156	336	11	442	49	7	182366	20	244	25859	7340	27593	660	35668	4200	276	130328	1727	16926	0.639176	0.0251574	0.969744	0.0135372	1.87201	0.140358	0.00406341	1.01475	0.0359095	0.619926	0.00767066	0.000601002	0.0112572	0.000214134	0.0221945	0.00156667	9.72E-05	1.35483	0.000398809	0.00854257
ACACATCTGTGTGAGTAT-1	18166	18051	0.993669492	Enterococcus_faecalis	21	25	18051	32	15	2	20	0	0	0	1813	1448	5160	2649	1424	192	1673	0	0	0	0.0448133	0.00496294	0.181346	0.139031	0.0110874	0.00399225	0.0612747	0	0	0	0.000495838	9.52E-05	0.606694	0.00160497	0.000110874	3.99E-05	0.000705044	0	0	0
ACACATCTGTTACGCTCG-2	1460	1442	0.987671233	Lactobacillus_fermentum	2	2	1442	4	4	6	0	0	0	0	191	192	2595	192	384	558	0	0	0	0	0.00472109	0.00674775	0.136197	0.00641638	0.00298987	0.0204371	0	0	0	0	4.75E-05	6.75E-05	0.0708212	0.000128328	2.99E-05	0.000210964	0	0	0	0
ACACCGCCAAATCTCCTA-1	14522	7385	0.508538769	Salmonella_enterica	26	16	7048	22	10	7385	15	0	0	0	1860	900	5323	1901	760	1331	1318	0	0	0	0.045975	0.0030847	0.187074	0.0997726	0.00591746	0.0276755	0.0482726	0	0	0	0.000605337	6.30E-05	0.233051	0.00109745	7.40E-05	0.145655	0.000517154	0	0	0
ACACCGCCATTACAGTGT-1	48486	41519	0.856309038	Saccharomyces_cerevisiae	291	102	323	5681	314	39	4	41519	8	205	24503	6123	26356	3359	24604	3101	190	40804	760	15393	0.605659	0.0209862	0.92627	0.0688963	1.29132	0.103631	0.00279727	0.317705	0.0158027	0.563779	0.00678724	0.000388946	0.0107275	0.109789	0.0155936	0.00123348	5.59E-05	0.305878	0.000158027	0.00709769
ACACGTTGCACTACCATC-2	54200	53689	0.990571956	Staphylococcus_aureus	126	31	115	4	135	36	2	46	16	53689	11224	2260	9220	382	11147	2591	191	3938	1144	32948	0.277432	0.00774602	0.324033	0.00783519	0.585042	0.0865877	0.002812	0.0306618	0.0237872	1.20674	0.00296662	0.000118007	0.0038536	7.84E-05	0.00675525	0.00114425	2.81E-05	0.000341422	0.000318133	1.8696
ACACGTTGCCCGTACGGA-1	91985	91315	0.992716204	Cryptococcus_neoformans	146	91315	112	4	152	38	66	6	146	0	11435	99843	9329	368	12411	3430	5380	573	10582	0	0.282647	0.342206	0.327864	0.00754804	0.651382	0.114626	0.0418894	0.0119144	0.387573	0	0.00342514	0.297802	0.00372884	7.84E-05	0.00760182	0.0012131	0.000481572	0.000119144	0.00507082	0
ACACTAACGAATGCACTT-1	25496	25140	0.986037025	Enterococcus_faecalis	83	31	25140	93	20	56	4	69	0	0	7046	2383	21851	7562	1530	5045	192	4746	0	0	0.174161	0.0081676	0.767944	0.396886	0.0511305	0.039281	0.00399225	0.173825	0	0	0.00196061	0.00011146	0.843428	0.00466585	0.000637293	0.0004143	7.98E-05	0.00239752	0	0
ACACTAACGTGATGACAG-1	6154	6092	0.989925252	Staphylococcus_aureus	18	4	8	10	8	14	6092	0	0	0	1140	159	768	768	576	1340	7944	0	0	0	0.0281782	0.000544963	0.026991	0.0403079	0.0192491	0.0104334	0.290954	0	0	0	0.000421437	2.06E-05	0.00026991	0.000503849	0.000256655	0.000104334	0.213415	0	0	0
ACACTGTGACGAGTAGCA-2	2254	2237	0.992457853	Staphylococcus_aureus	1	10	6	2237	0	0	0	0	0	0	150	563	505	835	0	0	0	0	0	0	0.000514116	0.0197864	0.0265046	0.0305824	0	0	0	0	0	0	5.14E-06	0.000332116	0.000297586	0.0775362	0	0	0	0	0	0
ACACTGTGAGATCTACTT-1	87	23	0.264367816	Lactobacillus_fermentum	22	10	14	23	10	8	0	0	0	0	1892	533	899	1963	937	740	0	0	0	0	0.046766	0.00182683	0.031595	0.103027	0.0072956	0.027103	0	0	0	0	0.000514376	3.63E-05	0.000464962	0.00113314	7.30E-05	0.00027689	0	0	0	0
ACACTGTGATGTCATAGC-1	70310	68791	0.978395676	Cryptococcus_neoformans	194	68791	192	333	40	624	8	128	0	0	15431	145640	14874	17659	3308	8689	756	9452	0	0	0.381419	0.499173	0.52274	0.92682	0.110549	0.0676537	0.0157195	0.346186	0	0	0.00452458	0.221046	0.00634324	0.0165021	0.00126356	0.00478668	0.000157195	0.00443097	0	0
ACACTGTGATGTGCCATG-1	19518	19316	0.989650579	Bacillus_subtilis	19316	19	45	51	17	24	4	42	0	0	26321	1107	3437	4159	1345	2075	378	2699	0	0	0.650596	0.00379418	0.120792	0.218282	0.0449481	0.0161562	0.00785975	0.0988527	0	0	0.448561	7.45E-05	0.00147888	0.00252344	0.000525675	0.000176278	7.86E-05	0.00143389	0	0
ACAGAAGAGATGAGGTAT-2	4620	4582	0.991774892	Cryptococcus_neoformans	12	4582	11	8	1	6	0	0	0	0	1133	712	1045	768	84	576	0	0	0	0	0.0280052	0.00244034	0.0367261	0.0403079	0.000654035	0.0210964	0	0	0	0	0.000280052	0.015081	0.000367261	0.000403079	6.54E-06	0.000210964	0	0	0	0
ACAGAGATGATCTGCGTA-1	2580	2570	0.996124031	Bacillus_subtilis	2570	1	2	3	4	0	0	0	0	0	41960	150	191	274	191	0	0	0	0	0	1.03716	0.000514116	0.00671261	0.0021334	0.0069955	0	0	0	0	0	0.0603503	5.14E-06	6.71E-05	2.13E-05	0.00013991	0	0	0	0	0
ACAGAGATGTCCATCATT-1	19356	19244	0.994213681	Enterococcus_faecalis	24	22	19244	22	2	10	2	30	0	0	2283	765	2746	1865	191	837	83	2157	0	0	0.0564306	0.00262199	0.0965069	0.0978832	0.00638296	0.00651699	0.00172582	0.0790016	0	0	0.000564306	9.82E-05	0.642818	0.00110269	6.38E-05	7.16E-05	3.45E-05	0.0010464	0	0
ACAGCATCAACTTCTAAC-1	5228	5198	0.994261668	Enterococcus_faecalis	12	5	5198	7	2	2	2	0	0	0	1139	162	1246	462	190	185	190	0	0	0	0.0281535	0.000555246	0.0437901	0.0242477	0.00634954	0.00144043	0.00695888	0	0	0	0.000281535	2.56E-05	0.172869	0.000342197	6.35E-05	1.48E-05	6.96E-05	0	0	0
ACAGCATCAATAGACCGA-2	4193	4159	0.991891247	Lactobacillus_fermentum	12	2	4	4159	6	10	0	0	0	0	1119	175	380	3670	378	919	0	0	0	0	0.0276592	0.000599803	0.0133549	0.192617	0.00294316	0.033659	0	0	0	0	0.000281782	1.03E-05	0.000133549	0.20686	4.41E-05	0.000347944	0	0	0	0
ACAGCATCATGCGTAATC-1	2189	2165	0.98903609	Bacillus_subtilis	2165	2	8	4	2	8	0	0	0	0	2350	190	760	181	190	442	0	0	0	0	0.0580867	0.000651214	0.0267099	0.00949965	0.00634954	0.0161885	0	0	0	0	0.0490815	6.51E-06	0.000267099	0.000189993	6.35E-05	0.000253816	0	0	0	0
ACAGCGGTCGAGATTCCT-1	11763	11626	0.988353311	Lactobacillus_fermentum	31	9	39	11626	2	16	5	35	0	0	2351	625	2939	7496	192	1152	469	3021	0	0	0.0581114	0.00214215	0.10329	0.393422	0.00641638	0.00896962	0.00975191	0.110646	0	0	0.000729173	3.66E-05	0.00130913	0.582592	6.42E-05	0.000119673	9.75E-05	0.00121707	0	0
ACAGCGGTCTGCGTAATC-1	2125	2113	0.994352941	Lactobacillus_fermentum	4	6	2113	2	0	0	0	0	0	0	383	576	817	192	0	0	0	0	0	0	0.0094669	0.0202433	0.0428796	0.00149494	0	0	0	0	0	0	9.49E-05	0.000202433	0.10629	1.49E-05	0	0	0	0	0	0
ACAGCGTATCACATATCA-2	64457	64091	0.994321796	Bacillus_subtilis	64091	20	82	4	118	10	30	6	96	0	55810	1073	6750	189	9455	907	2261	567	6337	0	1.3795	0.00367765	0.237226	0.00387657	0.496239	0.0303107	0.0176044	0.0117896	0.232097	0	1.48862	7.62E-05	0.00271175	7.75E-05	0.00582575	0.000303107	0.000220114	0.000117896	0.00331938	0
ACAGCGTATGGAGCATCT-2	3889	3724	0.957572641	Lactobacillus_fermentum	14	4	4	3724	128	15	0	0	0	0	945	378	375	7446	1092	1376	0	0	0	0	0.0233583	0.00129557	0.0131792	0.390798	0.00850245	0.0503969	0	0	0	0	0.000327016	1.30E-05	0.000132846	0.183047	0.000942277	0.000504702	0	0	0	0
ACAGCGTATTGGAAGATT-2	11946	11565	0.968106479	Saccharomyces_cerevisiae	60	35	55	106	36	7	11565	2	80	0	5215	1524	4422	9022	2495	459	12677	189	5835	0	0.128903	0.00522342	0.155409	0.473513	0.0833795	0.00675762	0.0987047	0.00392987	0.213711	0	0.00139284	0.000126747	0.00182119	0.00522428	0.00110783	9.54E-05	0.0842213	3.93E-05	0.00273154	0
ACAGCGTATTTCCTGCTA-2	12915	12773	0.989005033	Bacillus_subtilis	12773	6	29	48	10	13	36	0	0	0	49432	522	2531	4310	756	1242	2403	0	0	0	1.22185	0.00178913	0.0889509	0.226207	0.0252645	0.00967037	0.0880115	0	0	0	0.297518	2.26E-05	0.000958392	0.00236704	0.000315806	9.67E-05	0.00124601	0	0	0
ACAGGAACTGACTCTCAC-1	56919	56412	0.991092605	Lactobacillus_fermentum	119	51	131	56412	13	89	2	102	0	0	10212	3014	11594	35909	1229	6566	191	7944	0	0	0.252418	0.0103303	0.407466	1.88466	0.0410715	0.0511237	0.00397146	0.290954	0	0	0.0027894	0.000201568	0.00437128	2.82448	0.000410715	0.000659796	3.97E-05	0.0035688	0	0
ACAGGAACTGTCGAGTAC-2	3098	3082	0.994835378	Lactobacillus_fermentum	4	8	3082	2	2	0	0	0	0	0	375	764	9177	191	191	0	0	0	0	0	0.00926915	0.0268504	0.481648	0.00148715	0.0069955	0	0	0	0	0	9.27E-05	0.000268504	0.153833	1.49E-05	7.00E-05	0	0	0	0	0
ACAGGAACTGTGTCCGTG-1	2022	2006	0.992087043	Lactobacillus_fermentum	2	8	2	2006	4	0	0	0	0	0	191	542	191	19222	376	0	0	0	0	0	0.00472109	0.00185767	0.00671261	1.00885	0.0137712	0	0	0	0	0	4.72E-05	2.99E-05	6.71E-05	0.0998476	0.000137712	0	0	0	0	0
ACAGGAACTTGCCAGACG-1	36191	35897	0.991876433	Bacillus_subtilis	35897	20	78	98	8	40	6	44	0	0	119353	1272	5640	7867	764	3246	573	3515	0	0	2.95014	0.00435971	0.198215	0.412894	0.0255318	0.0252738	0.0119144	0.128739	0	0	0.84336	7.67E-05	0.00261511	0.00490308	0.000255318	0.000297352	0.000119144	0.00152985	0	0
ACAGGTATCACCACGGAT-2	4116	4058	0.985908649	Lactobacillus_fermentum	16	2	16	4058	4	6	6	8	0	0	1341	192	960	2726	384	562	384	730	0	0	0.0331465	0.000658069	0.0337388	0.143072	0.0128328	0.0043758	0.0079845	0.0267367	0	0	0.000380159	6.58E-06	0.00053982	0.202304	0.000128328	4.48E-05	0.000119768	0.000280919	0	0
ACAGGTATCGAGCATACA-2	11189	11034	0.986147109	Staphylococcus_aureus	43	18	26	38	10	16	4	11034	0	0	3518	1312	2112	2819	712	1327	192	12806	0	0	0.086957	0.00449681	0.0742253	0.147953	0.0237941	0.0103322	0.00399225	0.469028	0	0	0.00101219	6.66E-05	0.000877208	0.00190938	0.000320819	0.000119595	7.98E-05	0.387934	0	0
ACAGGTATCGCCGAACCA-1	14770	14545	0.984766418	Lactobacillus_fermentum	62	17	49	14545	10	41	7	39	0	0	5148	1499	3765	46729	961	3720	438	2964	0	0	0.127247	0.00513774	0.132319	2.45254	0.0321153	0.0289644	0.00910732	0.108558	0	0	0.00146502	6.14E-05	0.00164055	0.729853	0.000321153	0.000305372	0.000137234	0.00136724	0	0
ACAGGTATCTGCCTTCAG-1	71277	70865	0.994219734	Bacillus_subtilis	70865	37	124	6	97	8	1	59	9	71	26779	2533	10243	384	8267	764	84	4942	769	5824	0.661916	0.00868171	0.359986	0.00787621	0.433887	0.0255318	0.00123669	0.038479	0.0159898	0.213308	1.66835	0.000141313	0.00416604	0.000118143	0.00487264	0.000255318	1.24E-05	0.000439371	0.000177364	0.00248615
ACAGTATTGTCTCCGCGT-2	8527	8348	0.979007857	Bacillus_subtilis	8348	10	52	37	16	36	4	24	0	0	37812	557	4054	3124	1146	2964	382	1874	0	0	0.934627	0.00190909	0.142476	0.163961	0.0382978	0.0230781	0.00794292	0.0686365	0	0	0.195802	4.02E-05	0.00173509	0.0018401	0.000510637	0.00026722	7.94E-05	0.00083946	0	0
ACATCGTCCATGCTCACC-2	2940	1458	0.495918367	Bacillus_subtilis	1458	6	74	1321	52	16	13	0	0	0	19964	538	3085	22780	685	945	1063	0	0	0	0.493465	0.00184396	0.108421	1.19559	0.0228918	0.00735789	0.0389331	0	0	0	0.0338576	2.32E-05	0.00245836	0.0652899	0.0016335	0.000117726	0.000445002	0	0	0
ACATCGTCCCAGTCCTAA-2	1523	971	0.637557452	Saccharomyces_cerevisiae	8	6	36	10	971	492	0	0	0	0	567	420	2445	943	54351	24295	0	0	0	0	0.014015	0.00143953	0.0859284	0.0494927	0.423184	0.88982	0	0	0	0	0.000186866	1.99E-05	0.0011914	0.000494927	0.00712244	0.0169958	0	0	0	0
ACATCGTCCCCTGCGTTA-1	19333	19180	0.99208607	Enterococcus_faecalis	38	21	19180	32	12	2	20	2	26	0	3587	1388	63846	2421	1133	189	1695	189	2006	0	0.0886625	0.00475729	2.24384	0.127064	0.0378633	0.00278255	0.0131975	0.00392987	0.0734711	0	0.000887367	8.27E-05	0.634714	0.00158712	0.000378633	2.78E-05	0.000146691	3.93E-05	0.000902823	0
ACATCGTCCGCTACAATG-2	5904	5802	0.982723577	Enterococcus_faecalis	14	7	5802	28	30	23	0	0	0	0	1133	717	4427	2579	1756	1575	0	0	0	0	0.0280052	0.00245748	0.155585	0.135357	0.0136724	0.0576854	0	0	0	0	0.000326521	2.46E-05	0.192258	0.00138978	0.000220737	0.000791114	0	0	0	0
ACATCGTCCTTGATGCTG-2	216408	214934	0.993188792	Staphylococcus_aureus	358	104	304	14	434	110	2	136	12	214934	29599	5773	26279	1125	33829	8574	189	10936	756	65375	0.73162	0.0197866	0.923564	0.0230748	1.77549	0.286531	0.00278255	0.0851491	0.0157195	2.3944	0.00832419	0.000403581	0.0100464	0.000271565	0.0214062	0.00346217	2.78E-05	0.00100013	0.000235792	7.42063
ACATGACTAAGCACACCT-2	3636	3618	0.995049505	Lactobacillus_fermentum	2	4	8	3618	4	0	0	0	0	0	192	345	768	1156	362	0	0	0	0	0	0.00474581	0.00118247	0.026991	0.0606718	0.0132585	0	0	0	0	0	4.75E-05	1.68E-05	0.00026991	0.182263	0.000156025	0	0	0	0	0
ACATGACTAATCTACATC-1	13917	13845	0.994826471	Staphylococcus_aureus	28	4	10	16	4	10	13845	0	0	0	2271	384	769	1537	192	959	13143	0	0	0	0.056134	0.00131614	0.0270262	0.0806683	0.00641638	0.0074669	0.481371	0	0	0	0.000659469	1.32E-05	0.000337739	0.000806683	0.000128328	7.47E-05	0.485952	0	0	0
ACATGACTACGGTTCTAT-1	194859	193029	0.990608594	Lactobacillus_fermentum	438	197	460	23	193029	76	14	212	26	384	35761	9753	37857	1774	67573	6505	960	17716	1968	26965	0.883931	0.0334279	1.33047	0.0363865	3.54652	0.217388	0.0141336	0.137939	0.0409206	0.987611	0.0103468	0.000782931	0.0154495	0.000450011	9.69637	0.00243054	0.00019787	0.00157124	0.000518993	0.0134519
ACATGACTACTCCAGCGT-2	93861	92252	0.98285763	Lactobacillus_fermentum	131	395	131	8	92252	30	60	4	850	0	11172	2022	10327	757	39358	2268	4618	192	9524	0	0.276147	0.00693029	0.362938	0.0155268	2.06568	0.0757935	0.0359563	0.00399225	0.348823	0	0.00309911	0.00132676	0.00440678	0.000157319	4.62701	0.000962123	0.000446379	7.98E-05	0.029195	0
ACATGGATTCTGACGGAT-1	46725	45925	0.982878545	Lactobacillus_fermentum	196	48	238	12	45925	36	2	92	11	165	15688	3348	19333	941	50208	3340	190	7807	1032	12634	0.387772	0.0114751	0.67945	0.0193008	2.63513	0.111618	0.00279727	0.0607863	0.0214584	0.462729	0.00456561	0.000168082	0.00790331	0.000230133	2.27107	0.00113323	2.80E-05	0.000672721	0.000214584	0.00571543
ACATGGATTGTAACTCAT-2	5984	5814	0.971590909	Cryptococcus_neoformans	45	5814	34	52	6	12	21	0	0	0	3470	9457	2628	4088	570	1081	1793	0	0	0	0.0857706	0.0324133	0.0923599	0.214556	0.0190486	0.0084168	0.0656698	0	0	0	0.0010505	0.0185713	0.00112427	0.00255231	0.000190486	8.88E-05	0.000716764	0	0	0
ACATTCCACACGTATGTC-1	35456	34806	0.981667419	Bacillus_subtilis	34806	38	128	8	202	19	1	60	16	178	66580	2916	11365	536	15838	1778	84	4960	1344	12237	1.64571	0.00999442	0.399418	0.0109939	0.831246	0.0594183	0.00123669	0.0386192	0.0279458	0.448188	0.822311	0.000132882	0.00430697	0.000157729	0.0101331	0.000594183	1.24E-05	0.000446379	0.00031938	0.00623918
ACATTCCACGATCCGCAC-1	81627	80554	0.98685484	Saccharomyces_cerevisiae	217	289	172	2	211	23	80554	13	146	0	17582	3876	13970	192	16457	1985	55459	1033	10187	0	0.434587	0.0132848	0.490969	0.00393811	0.863734	0.066336	0.431811	0.0214791	0.373106	0	0.0051277	0.000889696	0.00577636	3.94E-05	0.010616	0.000733873	0.59873	0.000254714	0.00511587	0
ACATTCCACGTGGTACGG-1	21206	21064	0.993303782	Bacillus_subtilis	21064	18	39	6	22	13	16	28	0	0	8745	391	3115	384	2068	1068	1304	2256	0	0	0.216157	0.00134013	0.109475	0.00787621	0.108537	0.0356911	0.0101531	0.0826275	0	0	0.494273	8.51E-05	0.00131159	0.000118143	0.00109535	0.000421075	0.000119595	0.000984132	0	0
ACATTCCACTGAGCAGAT-1	679314	676608	0.99601657	Cryptococcus_neoformans	596	676608	515	22	661	113	6	308	25	460	46408	29994	41263	1726	52080	10086	384	23523	1948	31184	1.1471	0.102803	1.45017	0.0354019	2.73338	0.33706	0.00565344	0.183153	0.0405047	1.14213	0.0140328	2.2172	0.0172152	0.000432781	0.0331328	0.00361055	8.48E-05	0.00227986	0.000495081	0.0161288
ACATTGACACGTACATCT-1	1936	1911	0.987086777	Lactobacillus_fermentum	2	2	8	1911	4	9	0	0	0	0	191	190	764	1822	190	656	0	0	0	0	0.00472109	0.000651214	0.0268504	0.0956263	0.00147936	0.0240264	0	0	0	0	4.72E-05	6.51E-06	0.000268504	0.0943756	2.97E-05	0.000310219	0	0	0	0
ACATTGACAGGTTGAAGG-1	95840	95403	0.995440317	Lactobacillus_fermentum	128	42	130	5	95403	9	2	42	4	75	11162	1889	10275	465	39630	827	191	3484	382	6260	0.275899	0.00647444	0.36111	0.0095376	2.07995	0.0276372	0.002812	0.0271269	0.00794292	0.229277	0.00299357	0.000182374	0.00432594	9.54E-05	4.75876	0.000283056	2.81E-05	0.000308019	7.94E-05	0.00261617
ACATTGACAGGTTGAAGG-2	3078	3070	0.99740091	Lactobacillus_fermentum	4	1	1	3070	2	0	0	0	0	0	344	150	83	20265	191	0	0	0	0	0	0.0085029	0.000514116	0.002917	1.06359	0.0069955	0	0	0	0	0	9.44E-05	5.14E-06	2.92E-05	0.153073	7.00E-05	0	0	0	0	0
ACATTGACATGTTAAGCC-1	17169	16998	0.990040189	Enterococcus_faecalis	49	12	16998	39	10	26	35	0	0	0	4052	923	12708	3074	765	1847	2947	0	0	0	0.100156	0.00316353	0.446617	0.161337	0.0255653	0.014381	0.107936	0	0	0	0.00114394	4.30E-05	0.56766	0.00194454	0.000319482	0.000193407	0.00121084	0	0	0
ACCACGCTAGTACTCTAC-2	18009	17663	0.980787384	Staphylococcus_aureus	63	26	99	2	104	16	4	24	8	17663	4768	1329	8058	190	8286	1520	380	2088	735	25709	0.117854	0.00455507	0.283195	0.00389708	0.434885	0.0507963	0.00559455	0.0162574	0.0152828	0.941609	0.00146799	0.000110809	0.00328391	3.90E-05	0.00518282	0.000507963	5.59E-05	0.000177368	0.000158027	0.610465
ACCACGCTATCTACAGTT-2	79499	76586	0.96335803	Saccharomyces_cerevisiae	296	1809	235	13	302	42	2	76586	13	201	23915	3279	19570	1006	25149	3409	190	33956	1057	15267	0.591125	0.0112386	0.687779	0.020634	1.31993	0.113924	0.00279727	0.264386	0.0219782	0.559164	0.00691701	0.00514243	0.00781755	0.000255977	0.0149885	0.0013334	2.80E-05	0.563705	0.000259081	0.00695704
ACCACGGATCGACAGGAA-1	2490	2461	0.988353414	Bacillus_subtilis	2461	7	10	2	2	8	0	0	0	0	41052	345	755	189	189	567	0	0	0	0	1.01471	0.00118247	0.0265341	0.00387657	0.00991953	0.00441473	0	0	0	0	0.0571758	2.84E-05	0.000331765	3.88E-05	9.92E-05	5.89E-05	0	0	0	0
ACCACGGATCTGCGATTC-2	6697	6657	0.994027176	Enterococcus_faecalis	10	5	6657	8	2	5	10	0	0	0	945	480	2702	756	189	460	757	0	0	0	0.0233583	0.00164517	0.0949606	0.0396781	0.00631612	0.00358162	0.0277256	0	0	0	0.000233583	1.81E-05	0.219905	0.000396781	6.32E-05	3.58E-05	0.000346479	0	0	0
ACCACGGATTTACCTCTC-2	5354	5313	0.992342174	Salmonella_enterica	8	4	11	2	10	5313	6	0	0	0	559	189	794	171	757	1540	189	0	0	0	0.0138172	0.00664232	0.0416725	0.00571459	0.0058941	0.0320212	0.00692225	0	0	0	0.000184889	0.000132846	0.000538489	6.32E-05	7.37E-05	0.104321	0.000207668	0	0	0
ACCACGGATTTGTTAGAG-1	10004	9849	0.984506198	Enterococcus_faecalis	49	7	9849	52	7	14	26	0	0	0	4376	711	32151	4348	647	1101	2098	0	0	0	0.108165	0.00243691	1.12993	0.228202	0.0216219	0.00857253	0.0768406	0	0	0	0.00113331	2.46E-05	0.325252	0.0025796	0.000216219	0.000103088	0.000892201	0	0	0
ACCACTAGGCAGTTGAGT-2	21173	19117	0.902895197	Cryptococcus_neoformans	432	19117	32	2	1483	16	45	2	44	0	5759	53172	2875	192	10592	1537	3332	146	3670	0	0.142349	0.182244	0.101041	0.00393811	0.555913	0.0513644	0.0259434	0.00303577	0.134416	0	0.0102361	0.0625548	0.00107964	3.94E-05	0.0743272	0.000513644	0.000335271	3.99E-05	0.0015467	0
ACCACTAGGCATCTCGAT-1	2438	2401	0.984823626	Cryptococcus_neoformans	11	2401	4	4	2	8	8	0	0	0	767	678	194	384	192	576	460	0	0	0	0.0189585	0.00232381	0.00681804	0.020154	0.00641638	0.00448481	0.0168478	0	0	0	0.000257806	0.00789333	0.000136361	0.00020154	6.42E-05	5.98E-05	0.000267001	0	0	0
ACCACTAGGTACCTATCC-1	10315	10242	0.992922928	Listeria_monocytogenes	17	4	16	24	10242	6	2	4	0	0	817	213	1335	2112	21657	384	157	384	0	0	0.0201944	0.000730045	0.046918	0.110847	0.723747	0.00298987	0.0032645	0.0140643	0	0	0.000394495	2.06E-05	0.000536657	0.00120924	0.326697	4.48E-05	3.99E-05	0.000140643	0	0
ACCATACTTATGAGGTAT-2	1814	1759	0.969680265	Lactobacillus_fermentum	19	5	10	1759	2	6	13	0	0	0	1620	349	960	3640	192	575	1117	0	0	0	0.0400427	0.00119618	0.0337388	0.191043	0.00641638	0.00447702	0.0409109	0	0	0	0.000447885	2.20E-05	0.000337388	0.0882854	6.42E-05	4.48E-05	0.000452693	0	0	0
ACCATACTTCTCCAGCGT-1	5398	5330	0.987402742	Lactobacillus_fermentum	19	6	22	5330	4	8	9	0	0	0	1705	541	1921	3126	384	768	744	0	0	0	0.0421437	0.00185425	0.0675127	0.164066	0.0128328	0.00597975	0.0272495	0	0	0	0.0004422	2.34E-05	0.000742253	0.263876	0.000128328	5.98E-05	0.00030326	0	0	0
ACCATACTTGACATATGT-1	2712	2659	0.980457227	Lactobacillus_fermentum	18	2	15	2659	2	14	2	0	0	0	1710	192	960	1502	192	645	192	0	0	0	0.0422673	0.000658069	0.0337388	0.0788314	0.00641638	0.00502205	0.00703213	0	0	0	0.00042737	6.58E-06	0.000501864	0.133891	6.42E-05	0.000103945	7.03E-05	0	0	0
ACCATACTTGCTACAATG-1	6765	6709	0.991722099	Staphylococcus_aureus	17	5	8	2	12	4	4	4	6709	0	1417	344	768	192	960	384	384	192	10657	0	0.035025	0.00117904	0.026991	0.00393811	0.0503849	0.0128328	0.00298987	0.00399225	0.39032	0	0.000397708	2.20E-05	0.00026991	3.94E-05	0.000604619	0.000128328	2.99E-05	7.98E-05	0.235507	0
ACCATACTTTGAGAGGAC-1	51066	35775	0.700563976	Saccharomyces_cerevisiae	102	20	14959	4	102	27	2	35775	6	69	9021	1236	13188	384	7481	2355	193	19434	576	5724	0.222979	0.00423632	0.463486	0.00787621	0.392635	0.0787009	0.00284144	0.151316	0.0119768	0.209645	0.00241171	7.83E-05	0.502108	7.88E-05	0.00512246	0.000856854	2.84E-05	0.26695	0.000119768	0.00242279
ACCATACTTTGAGTGACT-2	394285	391256	0.99231774	Saccharomyces_cerevisiae	662	350	576	12	769	105	5	391256	44	506	56832	10955	47713	1152	60070	8731	451	59067	4030	32009	1.40476	0.0375476	1.67685	0.0236286	3.15273	0.291778	0.00663984	0.459903	0.0837957	1.17235	0.0156327	0.00154564	0.0193738	0.000236286	0.038545	0.0033422	6.64E-05	2.91081	0.00087788	0.0177048
ACCATACTTTGTCTACAC-2	21419	21215	0.990475746	Enterococcus_faecalis	48	20	21215	60	6	27	2	41	0	0	3971	1205	15545	5137	384	2337	192	3766	0	0	0.0981542	0.00413007	0.546322	0.269612	0.0128328	0.0181962	0.00399225	0.137932	0	0	0.0011385	7.47E-05	0.713162	0.00302204	0.000192491	0.000200882	3.99E-05	0.00143682	0	0
ACCATCTAAATCTGCGTA-1	13669	13605	0.995317873	Lactobacillus_fermentum	9	8	19	13605	2	18	8	0	0	0	847	172	1229	3886	191	1332	720	0	0	0	0.0209359	0.00058952	0.0431927	0.203954	0.00638296	0.0103711	0.0263705	0	0	0	0.000209359	4.11E-05	0.000633305	0.68065	6.38E-05	0.000132909	0.00027103	0	0	0
ACCATCTAACTACTGTCA-1	2822	2802	0.992912828	Lactobacillus_fermentum	13	1	6	2802	0	0	0	0	0	0	1229	150	382	1687	0	0	0	0	0	0	0.0303781	0.000514116	0.0134252	0.088541	0	0	0	0	0	0	0.000303781	5.14E-06	0.000201378	0.139673	0	0	0	0	0	0
ACCATCTAAGTCAACTGA-1	53773	53095	0.987391442	Cryptococcus_neoformans	86	53095	141	8	119	22	209	10	83	0	7127	74298	11703	742	10457	1710	4308	764	6686	0	0.176163	0.254652	0.411297	0.0152191	0.548828	0.0571459	0.0335426	0.0158858	0.244879	0	0.00202043	0.172811	0.0047157	0.000156704	0.00594332	0.000702126	0.00155832	0.000198573	0.00289599	0
ACCATCTAATAGCGAGAA-1	9593	9466	0.98676118	Listeria_monocytogenes	26	10	32	19	9466	10	30	0	0	0	2259	762	2830	1643	23859	763	2344	0	0	0	0.0558374	0.00261171	0.0994591	0.0862316	0.797335	0.00594082	0.0858506	0	0	0	0.000607809	4.01E-05	0.00106523	0.000945766	0.300696	7.43E-05	0.00104713	0	0	0
ACCATCTAATAGTAACGG-2	51789	38505	0.743497654	Enterococcus_faecalis	80	28	38505	13044	16	47	5	64	0	0	6456	565	30525	17054	948	3496	465	5131	0	0	0.159578	0.00193651	1.07279	0.895067	0.0316809	0.0272203	0.00966873	0.187926	0	0	0.0018825	0.00012894	1.28639	0.652295	0.000510637	0.000348663	9.67E-05	0.00222171	0	0
ACCATGTCTACGCTAGTG-1	20500	20233	0.98697561	Staphylococcus_aureus	57	23	65	77	18	2	23	2	20233	0	4453	1560	5189	5773	1697	191	2182	191	48265	0	0.110068	0.00534681	0.182365	0.302992	0.0567114	0.002812	0.0169893	0.00397146	1.76774	0	0.00133772	8.94E-05	0.0021765	0.00383607	0.000567114	2.81E-05	0.000169893	3.97E-05	0.704653	0
ACCATGTCTCCACGTTCT-2	5171	5111	0.988396828	Cryptococcus_neoformans	23	5111	12	10	4	2	2	7	0	0	1611	557	1146	764	191	191	191	438	0	0	0.0398203	0.00190909	0.0402757	0.040098	0.00638296	0.00148715	0.00397146	0.016042	0	0	0.000539835	0.0167222	0.000402757	0.000501225	0.000127659	1.49E-05	3.97E-05	0.000238067	0	0
ACCATGTCTGCTGATGTC-2	5241	4776	0.911276474	Cryptococcus_neoformans	108	4776	6	329	12	2	8	0	0	0	2728	43449	454	5435	955	191	531	0	0	0	0.06743	0.148919	0.0159556	0.285252	0.00743575	0.00397146	0.0194482	0	0	0	0.00254197	0.0155885	0.000186266	0.016426	8.92E-05	3.97E-05	0.00027982	0	0	0
ACCATGTCTTATGTACCT-1	2209	2113	0.956541421	Cryptococcus_neoformans	16	2113	23	4	22	2	8	21	0	0	1528	1612	1804	191	1471	191	573	1679	0	0	0.0377687	0.00552504	0.0634008	0.00391759	0.0772044	0.00638296	0.00446145	0.0614945	0	0	0.000377687	0.00686685	0.00076826	7.84E-05	0.00110164	6.38E-05	5.95E-05	0.000738373	0	0
ACCATTCACAATATCAGC-2	3999	3980	0.995248812	Lactobacillus_fermentum	6	5	3980	4	4	0	0	0	0	0	570	381	1951	380	380	0	0	0	0	0	0.0140891	0.0133901	0.102397	0.0126991	0.0139178	0	0	0	0	0	0.000140891	0.000162719	0.198264	0.000126991	0.000139178	0	0	0	0	0
ACCATTCACAGAGGACGT-1	762979	758888	0.994638122	Bacillus_subtilis	758888	328	1044	38	1185	215	17	471	81	712	171023	17368	82249	2634	90724	15982	1411	37651	4940	42753	4.2273	0.0595278	2.8906	0.0540259	4.76158	0.534097	0.0207734	0.293156	0.102717	1.56586	17.7208	0.00128834	0.0346891	0.000739215	0.0589592	0.00681038	0.000235707	0.00345735	0.00159711	0.0246579
ACCATTCACCGTATTCCT-1	7333	7178	0.978862676	Staphylococcus_aureus	56	6	31	39	10	13	7178	0	0	0	4135	570	2279	3275	650	940	5987	0	0	0	0.102208	0.00195364	0.0800944	0.171886	0.0217221	0.00731896	0.219278	0	0	0	0.00131177	1.95E-05	0.00103009	0.00193037	0.000308788	9.35E-05	0.248419	0	0	0
ACCATTCACCGTGCCTAT-1	32719	32168	0.983159632	Lactobacillus_fermentum	151	44	136	6	32168	28	71	13	102	0	11984	3308	11100	571	19765	2044	5547	1222	8034	0	0.296217	0.011338	0.390105	0.0117118	1.03735	0.0683077	0.0431897	0.025409	0.294251	0	0.00353711	0.000153104	0.00450975	0.000117118	1.59277	0.000889604	0.000522293	0.00025409	0.00353584	0
ACCATTCACTCTTAGCGA-2	11009	10921	0.99200654	Staphylococcus_aureus	23	3	20	2	30	2	8	10921	0	0	1979	340	1700	190	2644	190	759	23137	0	0	0.0489164	0.00116533	0.0597457	0.00389708	0.138768	0.00634954	0.00590967	0.847408	0	0	0.000536128	1.17E-05	0.000664232	3.90E-05	0.0014958	6.35E-05	5.91E-05	0.377688	0	0
ACCATTCACTGACTGAGA-2	3561	3529	0.99101376	Listeria_monocytogenes	10	2	8	3529	6	6	0	0	0	0	760	179	688	2928	377	571	0	0	0	0	0.0187855	0.00629088	0.0361092	0.0978498	0.00293537	0.0209133	0	0	0	0	0.000234819	6.29E-05	0.00039888	0.11149	4.44E-05	0.000209133	0	0	0	0
ACCGACGGTAGATGAAGA-1	6493	6438	0.991529339	Enterococcus_faecalis	4	11	6438	24	9	7	0	0	0	0	380	1100	17176	1838	704	462	0	0	0	0	0.00939274	0.00377019	0.603643	0.0964661	0.00548143	0.0169211	0	0	0	0	9.39E-05	3.77E-05	0.214353	0.00119769	6.35E-05	0.000238799	0	0	0	0
ACCGACGGTCCTTGCTTG-2	2016	2014	0.999007937	Lactobacillus_fermentum	2014	2	0	0	0	0	0	0	0	0	1125	190	0	0	0	0	0	0	0	0	0.0590448	0.00695888	0	0	0	0	0	0	0	0	0.100286	6.96E-05	0	0	0	0	0	0	0	0
ACCGACGGTCGGATTCTC-1	3403	3383	0.994122833	Lactobacillus_fermentum	4	3	8	3383	5	0	0	0	0	0	380	242	760	2992	456	0	0	0	0	0	0.00939274	0.000829441	0.0267099	0.157033	0.0167013	0	0	0	0	0	9.39E-05	1.31E-05	0.000267099	0.167184	0.000167013	0	0	0	0	0
ACCGACGGTGCTTCTGAA-2	42915	42715	0.995339625	Lactobacillus_fermentum	46	23	33	42715	14	25	6	53	0	0	3817	1500	2530	29647	1126	2351	570	4462	0	0	0.0943476	0.00514116	0.0889157	1.556	0.0376294	0.0183052	0.011852	0.163424	0	0	0.00107399	8.81E-05	0.00110002	2.12779	0.000444468	0.000185777	0.00011852	0.00184264	0	0
ACCGAGACACCTTATCCG-1	14916	14658	0.982703138	Staphylococcus_aureus	41	10	35	2	141	2	1	26	14658	0	3485	926	2567	191	3524	191	83	1930	39543	0	0.0861413	0.00317381	0.0902161	0.00391759	0.184955	0.00638296	0.00122197	0.0150272	1.44829	0	0.000961767	3.65E-05	0.00117067	3.92E-05	0.00699983	6.38E-05	1.22E-05	0.000191617	0.51124	0
ACCGAGTAGAACGAGAAT-1	11469	11057	0.964077077	Enterococcus_faecalis	92	32	11057	6	124	14	60	4	80	0	7534	2236	18018	363	10549	1146	4195	382	6002	0	0.186223	0.00766376	0.633235	0.00744548	0.553656	0.0382978	0.0326628	0.00794292	0.219827	0	0.00214748	0.000112386	0.367723	0.000117528	0.00619419	0.000446807	0.0004456	7.94E-05	0.0027733	0
ACCGAGTAGGCGGACGAA-2	87141	86748	0.995490068	Lactobacillus_fermentum	83	49	95	86748	19	4	54	12	77	0	7627	1545	8578	74105	1655	382	4756	1146	5479	0	0.188522	0.0052954	0.30147	3.88935	0.0553078	0.00562399	0.0370308	0.0238288	0.200672	0	0.00195394	0.000225594	0.00317531	4.32941	0.000600199	5.62E-05	0.000400051	0.000238288	0.00269345	0
ACCGATCGACGTACACAC-2	33631	33418	0.993666558	Enterococcus_faecalis	48	13	33418	4	83	6	17	2	40	0	4301	353	32523	190	5747	570	1438	190	3441	0	0.106311	0.00120989	1.14301	0.00389708	0.301627	0.0190486	0.0111965	0.00395067	0.126029	0	0.00111897	6.31E-05	1.11142	7.79E-05	0.00413209	0.000190486	0.000126758	3.95E-05	0.00138262	0
ACCGATCGATACAACACC-2	14829	14649	0.987861622	Bacillus_subtilis	14649	15	44	57	7	20	3	34	0	0	18832	738	3518	4615	651	1819	272	2789	0	0	0.465485	0.00252945	0.123639	0.242215	0.0217555	0.014163	0.00565569	0.102149	0	0	0.34294	6.20E-05	0.00146939	0.0028352	0.000217555	0.000147703	5.66E-05	0.00118081	0	0
ACCGCTGTGATCGTAGTG-2	35365	35106	0.992676375	Enterococcus_faecalis	67	32	35106	76	16	28	40	0	0	0	5423	1266	33426	6095	1397	2240	3105	0	0	0	0.134044	0.00433914	1.17474	0.319892	0.0466858	0.0174409	0.113723	0	0	0	0.00156043	0.000130517	1.16758	0.00377414	0.000499274	0.000207267	0.00138811	0	0	0
ACCGCTGTGCATTCCGAG-2	5336	5296	0.992503748	Escherichia_coli	12	10	4	5296	10	4	0	0	0	0	1140	548	372	2449	759	380	0	0	0	0	0.0281782	0.00187824	0.0130738	0.0502314	0.0398356	0.0139178	0	0	0	0	0.000281782	4.01E-05	0.000130738	0.102857	0.000497551	0.000139178	0	0	0	0
ACCGCTGTGTAAGCCATT-1	70354	69822	0.992438241	Staphylococcus_aureus	125	64	97	14	145	23	2	58	4	69822	10109	3331	7618	756	11859	1781	190	4167	185	13180	0.249872	0.0114168	0.267731	0.0155063	0.622411	0.0595186	0.00279727	0.0324448	0.0038467	0.482726	0.0029115	0.000244754	0.00322205	0.000272796	0.00721291	0.000722177	2.80E-05	0.000425901	7.69E-05	2.42296
ACCGCTGTGTGATTCACC-2	3793	3737	0.985235961	Lactobacillus_fermentum	10	13	14	3737	2	2	15	0	0	0	571	910	1331	45711	191	190	1412	0	0	0	0.0141138	0.00311897	0.0467774	2.39911	0.00638296	0.00395067	0.0517154	0	0	0	0.000235066	4.42E-05	0.000467774	0.1857	6.38E-05	3.95E-05	0.000517154	0	0	0
ACCGGAAGGGTAACCATA-1	11857	11769	0.992578224	Lactobacillus_fermentum	22	3	18	2	11769	2	13	28	0	0	1854	165	1508	191	7738	191	1016	2051	0	0	0.0458267	0.000565528	0.052998	0.00391759	0.406123	0.00638296	0.00791071	0.0751192	0	0	0.000519814	1.54E-05	0.000604486	3.92E-05	0.586862	6.38E-05	9.57E-05	0.000979004	0	0
ACCGGAAGGTTACGCTCG-1	4069	3945	0.969525682	Saccharomyces_cerevisiae	23	43	16	31	2	3945	9	0	0	0	1500	517	1528	2677	191	13041	847	0	0	0	0.0370766	0.00177199	0.0537009	0.1405	0.00638296	0.101539	0.0310219	0	0	0	0.000532173	0.000132334	0.000537009	0.00154881	6.38E-05	0.0290307	0.000310219	0	0	0
ACCGGAGTAAGCACACCT-1	44383	43673	0.984002884	Staphylococcus_aureus	182	50	151	12	189	36	4	80	6	43673	15304	3112	12110	760	14823	3042	346	6130	380	15337	0.37828	0.0106662	0.425601	0.0155883	0.777974	0.10166	0.00509398	0.047729	0.00790133	0.561728	0.00424552	0.000186179	0.00497647	0.000233825	0.00940308	0.00114359	5.59E-05	0.000586918	0.00011852	1.51306
ACCGGAGTACCAACAACA-1	5054	4999	0.989117531	Lactobacillus_fermentum	14	18	11	4999	2	4	6	0	0	0	1330	990	842	4526	190	369	380	0	0	0	0.0328746	0.00339317	0.0295917	0.237544	0.00634954	0.00287308	0.0139178	0	0	0	0.000328746	5.99E-05	0.000362692	0.248452	6.35E-05	2.96E-05	0.000208766	0	0	0
ACCGGAGTACGACCTAGC-1	38117	37778	0.991106331	Bacillus_subtilis	37778	19	98	127	16	1	29	49	0	0	49437	1490	8227	9241	1483	82	2506	4238	0	0	1.22197	0.00510689	0.289134	0.485007	0.0495598	0.00120724	0.019512	0.15522	0	0	0.883119	6.76E-05	0.00325298	0.00632593	0.000507963	1.21E-05	0.000212717	0.00169504	0	0
ACCGGAGTAGACAATGTT-2	24535	23938	0.975667414	Staphylococcus_aureus	168	32	126	6	135	24	4	98	4	23938	13320	2062	11081	493	11377	2191	190	7669	380	23205	0.32924	0.00706739	0.389437	0.0101119	0.597113	0.0732202	0.00279727	0.0597118	0.00790133	0.849899	0.00392122	0.000123045	0.00418783	0.000116707	0.00668964	0.000759606	5.59E-05	0.000719672	7.90E-05	0.832114
ACCGGAGTATTATTCGAC-2	163378	162017	0.991669625	Cryptococcus_neoformans	275	162017	289	11	358	42	163	11	212	0	22438	44348	23092	1032	28464	3395	12537	1028	16194	0	0.554617	0.152	0.811558	0.0211673	1.49391	0.113456	0.0976147	0.0213752	0.593116	0	0.00643774	0.524933	0.00961063	0.000211673	0.017821	0.00133374	0.00120272	0.000214376	0.0073255	0
ACCGGTTACAACGTTCTT-1	999423	994087	0.994660919	Staphylococcus_aureus	1331	521	1136	36	1367	218	18	633	76	994087	104194	23660	92456	3191	101299	17968	1313	48637	5876	91895	2.57544	0.0810933	3.24932	0.0654505	5.3166	0.600466	0.0193306	0.378694	0.12218	3.36572	0.0309985	0.00212892	0.037734	0.00070127	0.0678721	0.00687488	0.000251755	0.00465252	0.00149751	34.3983
ACCGGTTACACACGTTGC-2	155212	154340	0.994381878	Lactobacillus_fermentum	262	109	184	12	154340	35	4	80	6	180	20330	4380	15585	760	54522	2882	381	6920	570	13312	0.502512	0.0150122	0.547728	0.0155883	2.86155	0.0963125	0.00560927	0.05388	0.011852	0.487561	0.00611121	0.000477374	0.00612605	0.000233825	7.67074	0.00110515	5.61E-05	0.000589799	0.00011852	0.00624541
ACCGGTTACCAACGTCTT-1	2396	2392	0.998330551	Staphylococcus_aureus	2	2	2392	0	0	0	0	0	0	0	98	191	27495	0	0	0	0	0	0	0	0.000335889	0.00671261	1.00702	0	0	0	0	0	0	0	6.14E-06	6.71E-05	0.0832912	0	0	0	0	0	0	0
ACCGGTTACCATACAACC-1	20469	20036	0.97884606	Saccharomyces_cerevisiae	87	43	107	111	10	20036	8	67	0	0	7458	2610	7864	8698	950	18912	751	5393	0	0	0.184345	0.00894563	0.276377	0.456508	0.0317477	0.147251	0.0156155	0.197522	0	0	0.00203872	0.000159753	0.00354995	0.00551767	0.000317477	0.14496	0.000156155	0.00232573	0	0
ACCGGTTACCCACGTTCT-1	9140	9081	0.993544858	Staphylococcus_aureus	13	6	11	2	12	2	11	2	9081	0	1225	382	1036	192	954	190	844	191	34286	0	0.0302792	0.00130928	0.0364098	0.00393811	0.05007	0.00634954	0.00657149	0.00397146	1.25575	0	0.000302792	1.96E-05	0.000364098	3.94E-05	0.000600945	6.35E-05	8.06E-05	3.97E-05	0.316188	0
ACCGGTTACGGTCCTAAG-2	35693	35536	0.995601378	Listeria_monocytogenes	30	5	31	38	35536	30	2	21	0	0	2204	350	2430	3388	5612	2469	190	1603	0	0	0.0544779	0.00119961	0.0854013	0.177817	0.187545	0.019224	0.00395067	0.0587109	0	0	0.000696052	2.19E-05	0.00104028	0.00189416	1.12605	0.000221827	3.95E-05	0.000726287	0	0
ACCGTACGCCTGTACGAC-2	5108	5050	0.988645262	Lactobacillus_fermentum	19	3	24	5050	2	4	6	0	0	0	1403	336	1942	9877	190	379	570	0	0	0	0.034679	0.00115162	0.0682507	0.518387	0.00634954	0.00295094	0.0208766	0	0	0	0.0004422	1.15E-05	0.00077318	0.251214	6.35E-05	2.95E-05	0.000208766	0	0	0
ACCGTCACGGTATCCTGC-2	115329	114443	0.99231763	Listeria_monocytogenes	215	62	143	231	114443	4	90	6	135	0	17616	3494	11178	18861	41050	190	7246	570	9269	0	0.435428	0.0119755	0.392846	0.989906	1.37184	0.00279727	0.0564183	0.011852	0.339483	0	0.00501745	0.000237865	0.00473959	0.0114725	3.61817	5.59E-05	0.000667193	0.00011852	0.00467783	0
ACCGTCCTAACGTTCAAT-2	17157	16980	0.989683511	Enterococcus_faecalis	43	16	16980	45	6	24	2	41	0	0	3924	1107	8983	4206	578	1920	192	3812	0	0	0.0969924	0.00379418	0.315704	0.220749	0.019316	0.0149494	0.00399225	0.139617	0	0	0.00101763	5.64E-05	0.571332	0.00226102	0.00019316	0.000179392	3.99E-05	0.00143719	0	0
ACCGTCCTATTGCCAGAT-1	131483	130445	0.992105443	Lactobacillus_fermentum	284	99	245	8	130445	40	2	137	15	208	23229	5181	20706	768	36946	3365	192	10437	1046	14313	0.574168	0.0177576	0.727703	0.0157524	1.93908	0.112454	0.00282672	0.0812638	0.0217495	0.524223	0.00670197	0.000397652	0.00822945	0.000157524	6.54712	0.00128294	2.83E-05	0.00101811	0.00029734	0.00727496
ACCTAGCACCCGACTTGG-1	4424	4399	0.994349005	Salmonella_enterica	3	9	3	4	4399	6	0	0	0	0	275	546	276	382	2280	381	0	0	0	0	0.00679738	0.00187138	0.0144857	0.0029743	0.047408	0.0139544	0	0	0	0	6.80E-05	3.88E-05	0.000144857	2.97E-05	0.0872527	0.000209499	0	0	0	0
ACCTAGCACTGCATACAT-2	369158	366833	0.993701884	Staphylococcus_aureus	659	209	500	10	571	103	2	245	26	366833	53989	10254	41038	928	45041	7683	191	20639	1655	51592	1.33449	0.035145	1.44226	0.0190342	2.36394	0.256755	0.002812	0.160698	0.0344124	1.88959	0.0154985	0.000857958	0.016713	0.000190342	0.0284622	0.00327168	2.81E-05	0.00181113	0.000516705	12.7679
ACCTAGTTACGCGTACTA-2	18930	18835	0.994981511	Lactobacillus_fermentum	24	15	13	18835	10	7	26	0	0	0	2093	401	1236	4950	879	467	2110	0	0	0	0.0517342	0.0013744	0.0434387	0.259797	0.029375	0.00363612	0.0772801	0	0	0	0.000564306	7.31E-05	0.000434387	0.939376	0.000320819	5.12E-05	0.000913444	0	0	0
ACCTAGTTACTACCTGCG-1	1930	1906	0.987564767	Lactobacillus_fermentum	2	12	1906	4	2	4	0	0	0	0	192	766	8613	384	192	384	0	0	0	0	0.00474581	0.0269207	0.452047	0.0128328	0.00149494	0.0140643	0	0	0	0	4.75E-05	0.000404514	0.095821	0.000128328	1.49E-05	0.000140643	0	0	0	0
ACCTCCTAGGTAATATCG-2	1832	1770	0.966157205	Bacillus_subtilis	1770	4	12	2	20	3	12	9	0	0	12529	384	1137	192	1708	276	1151	852	0	0	0.309689	0.00131614	0.0399594	0.00393811	0.0896431	0.00922354	0.00896183	0.0312051	0	0	0.0417846	1.32E-05	0.000404865	3.94E-05	0.00100927	9.22E-05	8.96E-05	0.000312051	0	0
ACCTCCTAGTACTCGCTG-2	1875	1805	0.962666667	Staphylococcus_aureus	16	2	17	22	3	10	1805	0	0	0	1537	233	1428	1490	276	959	25558	0	0	0	0.0379912	0.000798594	0.0501864	0.0782016	0.00922354	0.0074669	0.936079	0	0	0	0.000379912	7.99E-06	0.000569342	0.00110847	9.22E-05	7.47E-05	0.0632968	0	0	0
ACCTGCAGATTCCTCGGT-2	273410	271682	0.993679822	Enterococcus_faecalis	410	138	271682	14	508	89	6	221	35	307	34946	5887	58084	1289	40419	7139	370	17527	2352	21440	0.863786	0.0201774	2.04134	0.0264386	2.12136	0.238576	0.00544732	0.136467	0.0489051	0.785254	0.00955464	0.000573754	9.03719	0.000272591	0.0252329	0.0028212	8.39E-05	0.00161889	0.00068804	0.0106291
ACCTGTACCAGTACTACA-1	8684	8615	0.992054353	Lactobacillus_fermentum	23	20	6	4	8615	4	4	6	2	0	1580	1291	554	192	5735	373	383	384	192	0	0.039054	0.00442483	0.0194701	0.00393811	0.300997	0.0124652	0.00298209	0.0079845	0.00703213	0	0.000542802	7.69E-05	0.000194701	7.88E-05	0.429504	0.000124652	2.98E-05	0.000119768	7.03E-05	0
ACCTGTACCATCCATTAG-1	10114	10029	0.991595808	Lactobacillus_fermentum	24	1	14	2	10029	8	10	4	22	0	2112	150	959	192	17276	372	768	192	1921	0	0.0522039	0.000514116	0.0337036	0.00393811	0.906718	0.0124317	0.00597975	0.00399225	0.0703579	0	0.000569497	5.14E-06	0.000471991	3.94E-05	0.503717	0.000256655	7.47E-05	7.98E-05	0.0007739	0
ACCTGTACCGACGCCGTA-2	3769	3663	0.971875829	Bacillus_subtilis	3663	3	11	23	14	7	4	44	0	0	38779	342	1068	2113	964	661	192	3072	0	0	0.958529	0.00117219	0.0375344	0.110899	0.0322156	0.00514663	0.00399225	0.112514	0	0	0.0864908	1.17E-05	0.000375344	0.00115308	0.000450483	5.15E-05	7.98E-05	0.0015467	0	0
ACCTGTACCGCAGCAGTG-1	2220	2215	0.997747748	Enterococcus_faecalis	2	2215	2	1	0	0	0	0	0	0	192	376	192	84	0	0	0	0	0	0	0.00474581	0.0132144	0.010077	0.000654035	0	0	0	0	0	0	4.75E-05	0.0747089	0.00010077	6.54E-06	0	0	0	0	0	0
ACCTGTACCGTAAGGTCC-2	22030	21623	0.981525193	Bacillus_subtilis	21623	31	90	108	20	2	61	6	89	0	49017	2202	7479	9044	1344	84	4662	576	6449	0	1.21159	0.00754723	0.262846	0.474668	0.0449147	0.00123669	0.0362989	0.0119768	0.236199	0	0.510498	0.000114134	0.00300767	0.00541953	0.000641638	2.47E-05	0.000454788	0.000119768	0.00312637	0
ACCTTGAAGCCGAAGCGT-1	18987	18861	0.993363881	Saccharomyces_cerevisiae	26	10	31	27	18861	4	28	0	0	0	2267	725	2690	2349	2510	367	2156	0	0	0	0.0560351	0.0024849	0.0945389	0.123286	0.0195432	0.00763102	0.0789649	0	0	0	0.000607068	4.00E-05	0.00102552	0.00133205	0.138243	7.63E-05	0.000968749	0	0	0
ACCTTGAAGGCATGTGGT-1	6403	6335	0.989379978	Enterococcus_faecalis	23	4	6335	15	2	9	15	0	0	0	1767	378	1210	1154	189	648	1166	0	0	0	0.0436762	0.00129557	0.0425249	0.0605668	0.00631612	0.00504541	0.0427055	0	0	0	0.000530196	1.30E-05	0.210183	0.000736879	6.32E-05	6.52E-05	0.000514224	0	0	0
ACCTTGAAGTAACCGTGA-1	23072	22948	0.99462552	Bacillus_subtilis	22948	17	30	2	24	4	29	18	0	0	20334	915	2837	189	1837	378	2159	1700	0	0	0.502611	0.00313611	0.0997051	0.00387657	0.0964136	0.0126322	0.0168103	0.0622636	0	0	0.533818	6.46E-05	0.000997051	3.88E-05	0.00118929	0.000126322	0.000212172	0.000622636	0	0
ACGAATCGCAACAACTGG-1	210376	209499	0.995831274	Bacillus_subtilis	209499	116	209	5	238	43	6	122	19	119	76140	5494	17514	275	18335	3423	574	9328	1229	8773	1.88201	0.0188304	0.615522	0.00564052	0.962299	0.114392	0.00845071	0.072629	0.0255546	0.321317	4.91279	0.000476723	0.00697971	9.56E-05	0.0118861	0.00136782	8.45E-05	0.000899765	0.000374689	0.00413137
ACGAATCGCCATTCGAAT-1	28170	28041	0.99542066	Lactobacillus_fermentum	28	28	20	2	28041	9	2	12	28	0	2102	749	1258	191	3215	838	191	1146	2535	0	0.0519567	0.00256715	0.0442118	0.00391759	0.168737	0.0280048	0.002812	0.0089229	0.0928461	0	0.0006612	0.000128975	0.000671261	3.92E-05	1.40087	0.000283056	2.81E-05	8.92E-05	0.00097937	0
ACGAATCGCCGTGACCAG-2	1997	1925	0.963945919	Cryptococcus_neoformans	20	1925	14	20	6	4	8	0	0	0	955	3194	1104	1511	575	157	645	0	0	0	0.0236054	0.0109473	0.0387996	0.0793037	0.00447702	0.0032645	0.0236236	0	0	0	0.000472109	0.00625899	0.000467774	0.00100297	4.48E-05	7.94E-05	0.00027982	0	0	0
ACGAATCGCGGATTACGC-2	2401	2373	0.988338192	Lactobacillus_fermentum	6	4	6	2373	6	2	4	0	0	0	574	340	513	3341	568	137	382	0	0	0	0.014188	0.00116533	0.0180292	0.17535	0.00442252	0.00284864	0.013991	0	0	0	0.00014188	1.68E-05	0.000201378	0.118829	4.42E-05	3.97E-05	0.00013991	0	0	0
ACGAATCGCTGAACGTCA-2	25379	25246	0.994759447	Bacillus_subtilis	25246	7	28	48	8	10	2	30	0	0	25471	365	2290	3798	573	955	191	2599	0	0	0.629586	0.00125102	0.080481	0.199335	0.0191489	0.00743575	0.00397146	0.0951901	0	0	0.593122	3.23E-05	0.000938711	0.00240693	0.000255318	7.44E-05	3.97E-05	0.00104933	0	0
ACGACATCTCAACCTGGT-2	397094	394850	0.994348945	Lactobacillus_fermentum	599	330	476	20	394850	98	4	227	30	460	48583	8846	39214	1525	66861	8103	382	19708	2865	25793	1.20086	0.0303192	1.37816	0.0312792	3.50915	0.270791	0.00562399	0.153449	0.0595719	0.944686	0.0140819	0.00148833	0.0159261	0.000391144	19.7316	0.00311629	5.62E-05	0.00168134	0.000595719	0.0160333
ACGACATCTGACGTGGTC-1	4343	4309	0.99217131	Lactobacillus_fermentum	6	4	4	4309	6	14	0	0	0	0	560	191	358	5091	179	936	0	0	0	0	0.0138419	0.000654642	0.0125818	0.267197	0.00139372	0.0342816	0	0	0	0	0.000138419	1.31E-05	0.000125818	0.214535	4.46E-05	0.000489319	0	0	0	0
ACGACGATTTCACATACT-2	3073	2862	0.931337455	Enterococcus_faecalis	20	4	2862	160	6	2	19	0	0	0	1716	374	46157	2823	573	191	1744	0	0	0	0.0424156	0.00128186	1.62217	0.148163	0.0191489	0.00148715	0.0638752	0	0	0	0.000471367	1.31E-05	0.0956835	0.00797079	0.000191489	1.49E-05	0.000659994	0	0	0
ACGACGATTTCCTGTGGA-2	3276	3218	0.982295482	Saccharomyces_cerevisiae	16	4	18	2	3218	18	0	0	0	0	1337	382	1700	191	38375	1247	0	0	0	0	0.0330476	0.0134252	0.0892232	0.00638296	0.298793	0.0456722	0	0	0	0	0.000377687	0.000134252	0.000902204	6.38E-05	0.0238843	0.000629961	0	0	0	0
ACGACTGCGGAACGCTGT-1	18528	18191	0.981811313	Bacillus_subtilis	18191	19	98	95	14	38	4	69	0	0	142843	1496	7561	7972	1121	2921	382	5114	0	0	3.53076	0.00512745	0.265728	0.418405	0.0374623	0.0227433	0.00794292	0.187304	0	0	0.427208	6.78E-05	0.00328953	0.0047409	0.000438453	0.000283493	7.94E-05	0.00240447	0	0
ACGAGAGCAAAGCCAAGT-1	340189	338020	0.993624132	Lactobacillus_fermentum	562	199	551	16	338020	122	2	212	36	469	45983	12017	45107	1335	85461	9585	192	17811	2892	32147	1.1366	0.0411876	1.58527	0.0273821	4.48536	0.320318	0.00282672	0.138679	0.0601333	1.17741	0.0132888	0.00076336	0.0184948	0.000313202	16.9582	0.0039063	2.83E-05	0.00157194	0.00071112	0.0163984
ACGAGAGCAAGTTGTGTA-1	25123	24931	0.992357601	Staphylococcus_aureus	41	19	35	4	66	10	2	9	6	24931	3721	1522	2935	384	4448	853	192	851	192	13876	0.0919747	0.00521657	0.103149	0.00787621	0.23345	0.0285061	0.00282672	0.006626	0.00399225	0.508218	0.000969924	6.81E-05	0.00117418	7.88E-05	0.00332068	0.000313467	2.83E-05	6.63E-05	0.000119768	0.87294
ACGAGAGCAATATGCAGC-2	20728	20498	0.988903898	Lactobacillus_fermentum	26	37	19	20498	8	14	4	122	0	0	1993	742	1785	29420	768	1336	192	2002	0	0	0.0492625	0.00254316	0.062733	1.54409	0.0256655	0.0104023	0.00399225	0.0733246	0	0	0.000613989	0.000134596	0.000636819	1.02817	0.000256655	0.000104023	7.98E-05	0.00425041	0	0
ACGAGAGCAATCTAGGTT-1	6426	6398	0.995642702	Enterococcus_faecalis	7	1	6398	10	10	0	0	0	0	0	660	150	2074	553	768	0	0	0	0	0	0.0163137	0.000514116	0.0728898	0.0290238	0.0281285	0	0	0	0	0	0.000163137	5.14E-06	0.215523	0.000504899	0.000351606	0	0	0	0	0
ACGAGAGCACCGATCTCT-2	810312	805121	0.993593826	Bacillus_subtilis	805121	558	1104	22	1536	252	4	604	71	1040	223149	21618	90804	1919	115807	21312	384	48174	6070	55839	5.51574	0.0740945	3.19127	0.0393605	6.07805	0.712218	0.00565344	0.375089	0.126213	2.04514	19.0066	0.00238745	0.0370775	0.000432986	0.077154	0.00802047	5.65E-05	0.0044989	0.00141496	0.0364495
ACGAGAGCAGTGCTAAGC-2	3648	3568	0.978070175	Saccharomyces_cerevisiae	18	1	21	12	9	3568	19	0	0	0	1327	150	1811	1151	851	22427	1373	0	0	0	0.0328004	0.000514116	0.0636468	0.0604094	0.0284393	0.174619	0.050287	0	0	0	0.000423662	5.14E-06	0.000703945	0.000604094	0.000285395	0.0265298	0.000664023	0	0	0
ACGAGAGCATGTGAGTAT-2	4271	4208	0.985249356	Saccharomyces_cerevisiae	22	1	16	4	14	4208	6	0	0	0	1152	150	1239	192	169	1168	576	0	0	0	0.0284748	0.000514116	0.0435441	0.00641638	0.0024881	0.0090942	0.0210964	0	0	0	0.000522039	5.14E-06	0.000526114	0.000128328	0.00019787	0.0312194	0.000210964	0	0	0
ACGAGCTTCAGTAATGGT-1	192816	184870	0.958789727	Saccharomyces_cerevisiae	516	153	468	5826	533	91	5	184870	22	332	40780	9545	38553	2315	41700	7229	463	74830	2058	22623	1.00799	0.0327149	1.35493	0.0474829	2.18859	0.241583	0.00681651	0.582636	0.0427919	0.828582	0.0120069	0.000581877	0.0155037	0.113417	0.0264111	0.00287668	6.82E-05	1.35781	0.000434365	0.0115008
ACGAGCTTCCATCGAAGC-1	111480	110713	0.993119842	Listeria_monocytogenes	150	71	168	3	162	110713	94	12	107	0	11507	4979	12917	297	13052	34629	7280	1139	7417	0	0.284427	0.0170652	0.453962	0.00609176	0.685025	1.15725	0.056683	0.0236832	0.271653	0	0.00350992	0.000257058	0.00556619	6.09E-05	0.00805109	3.50218	0.000694834	0.000236832	0.00371494	0
ACGATGACCGGTAACTAC-2	69112	68834	0.995977544	Lactobacillus_fermentum	72	20	65	2	68834	14	47	2	56	0	5866	915	4537	136	11329	1308	3661	189	4427	0	0.144994	0.00313611	0.159451	0.00278949	0.594594	0.0437116	0.028505	0.00392987	0.162142	0	0.00167562	8.76E-05	0.00214452	3.88E-05	3.40212	0.000442129	0.000343913	3.93E-05	0.00191918	0
ACGATGACCTAAGGTCCG-1	35750	35340	0.988531469	Bacillus_subtilis	35340	33	92	4	149	32	29	71	0	0	125863	2236	7657	378	11503	2456	2725	6067	0	0	3.11105	0.00766376	0.269102	0.00775314	0.603726	0.0820762	0.0212172	0.222208	0	0	0.820596	0.000118624	0.00304317	7.75E-05	0.00735829	0.00101058	0.000212172	0.00245319	0	0
ACGATGGAAACCAGCGTT-2	11309	10865	0.960739234	Enterococcus_faecalis	105	21	10865	132	19	6	54	4	103	0	8615	1311	15839	10898	1474	573	4720	382	7625	0	0.212943	0.00449338	0.556655	0.571974	0.0492591	0.00843599	0.0367505	0.00794292	0.279271	0	0.00247202	8.14E-05	0.362777	0.00660147	0.000584158	8.44E-05	0.000399506	7.94E-05	0.00360543	0
ACGATGGAACGTGTGTGG-1	3357	3250	0.968126303	Cryptococcus_neoformans	14	3250	4	70	2	3	4	10	0	0	914	34074	382	1998	191	268	191	955	0	0	0.022592	0.116787	0.0134252	0.104864	0.00638296	0.00208668	0.00397146	0.0349775	0	0	0.000330476	0.0105826	0.000134252	0.0034309	6.38E-05	2.09E-05	7.94E-05	0.000349775	0	0
ACGATGGAAGAGTCGTAC-1	8480	8418	0.992688679	Lactobacillus_fermentum	16	7	18	8418	2	10	9	0	0	0	1338	190	1137	13844	191	763	655	0	0	0	0.0330723	0.000651214	0.0399594	0.726592	0.00638296	0.00594082	0.0239898	0	0	0	0.000377934	3.59E-05	0.000600972	0.419845	6.38E-05	7.43E-05	0.000319376	0	0	0
ACGCAAGATTAGATAGCC-2	6071	6045	0.995717345	Cryptococcus_neoformans	4	6045	6	3	8	1	4	0	0	0	381	349	570	272	755	82	190	0	0	0	0.00941746	0.00119618	0.0200324	0.0142757	0.00587853	0.00170502	0.00695888	0	0	0	9.42E-05	0.0196706	0.000200324	0.000142757	5.92E-05	1.71E-05	0.000139178	0	0	0
ACGCACACTCCGGTGGTT-2	7117	7025	0.987073205	Enterococcus_faecalis	20	13	7025	2	20	2	15	6	14	0	1659	922	2594	190	1520	190	1223	570	1170	0	0.0410067	0.0031601	0.091165	0.00389708	0.0797761	0.00634954	0.00952243	0.011852	0.042852	0	0.000469637	4.56E-05	0.230556	3.90E-05	0.000997201	6.35E-05	0.000110018	0.00011852	0.00048529	0
ACGCACACTGTCGACATT-1	16	5	0.3125	Lactobacillus_fermentum	4	1	2	5	2	2	0	0	0	0	380	150	190	462	190	190	0	0	0	0	0.00939274	0.000514116	0.00667747	0.0242477	0.00147936	0.00695888	0	0	0	0	9.39E-05	5.14E-06	6.68E-05	0.000242477	1.48E-05	6.96E-05	0	0	0	0
ACGCACACTTGCGTGCCA-1	22254	22038	0.99029388	Enterococcus_faecalis	68	16	22038	63	8	2	34	25	0	0	5648	546	20487	5163	760	190	2840	2165	0	0	0.139606	0.00187138	0.720006	0.270976	0.0253982	0.00279727	0.0221126	0.0792946	0	0	0.00159256	7.47E-05	0.73356	0.00311494	0.000253982	2.80E-05	0.000250713	0.000865831	0	0
ACGCGACAGATCTGCGTA-2	1996	1774	0.888777555	Lactobacillus_fermentum	6	112	4	1774	8	4	2	86	0	0	567	1027	189	6865	91	352	189	1254	0	0	0.014015	0.00351998	0.00664232	0.360304	0.0030411	0.00274072	0.00392987	0.0459286	0	0	0.00014015	0.000361835	0.000132846	0.0874031	0.00022992	2.90E-05	3.93E-05	0.00293262	0	0
ACGCGACAGGCAACCAAC-1	30660	30160	0.983692107	Saccharomyces_cerevisiae	68	166	84	2	106	10	30160	14	50	0	5128	958	7282	189	7939	938	23757	756	3855	0	0.126753	0.00328349	0.255923	0.00387657	0.416673	0.0313467	0.184975	0.0157195	0.141192	0	0.00156884	0.000471548	0.00277783	3.88E-05	0.00523845	0.000316809	0.221299	0.000275091	0.00173093	0
ACGCGACAGTACTCGCTG-2	14541	14416	0.991403617	Enterococcus_faecalis	29	5	14416	3	36	6	24	2	20	0	2529	342	33377	270	3000	378	2078	189	1876	0	0.0625112	0.00117219	1.17302	0.00553796	0.157453	0.0126322	0.0161796	0.00392987	0.0687097	0	0.0006743	2.19E-05	0.47579	5.54E-05	0.00178551	0.000189484	0.000176434	3.93E-05	0.000692225	0
ACGCGACAGTGCGTCTTA-2	22539	22304	0.989573628	Bacillus_subtilis	22304	11	48	80	12	20	10	54	0	0	97107	1095	4227	6498	1134	1676	945	4324	0	0	2.40027	0.00375305	0.148556	0.341043	0.0378967	0.0130496	0.0196494	0.158369	0	0	0.518619	3.75E-05	0.00159416	0.00394524	0.000378967	0.000147002	0.000196494	0.00186974	0	0
ACGCTAGTGTAGGAGGAT-1	5771	5707	0.988910068	Cryptococcus_neoformans	21	5707	20	13	2	4	2	2	0	0	1231	832	1335	1017	192	384	192	192	0	0	0.0304275	0.00285163	0.046918	0.0533765	0.00641638	0.00298987	0.00399225	0.00703213	0	0	0.000495344	0.0178563	0.000668449	0.000649755	6.42E-05	2.99E-05	3.99E-05	7.03E-05	0	0
ACGCTAGTGTCCTGAGAC-1	108682	99800	0.918275335	Bacillus_subtilis	99800	40	170	4	198	8226	1	94	10	139	109908	2286	14162	384	15262	11887	84	7336	915	10422	2.71668	0.00783513	0.497717	0.00787621	0.801015	0.397247	0.00123669	0.057119	0.0190256	0.381713	2.35632	0.000150979	0.0057138	7.88E-05	0.00993895	0.262637	1.24E-05	0.000695223	0.000199613	0.0048551
ACGCTAGTGTTCAACTAC-2	37518	37237	0.992510262	Bacillus_subtilis	37237	27	52	2	91	16	40	2	51	0	31047	1417	4458	193	7240	1510	3427	192	4270	0	0.767412	0.00485669	0.156674	0.00395862	0.379986	0.0504621	0.0266831	0.00399225	0.156392	0	0.881177	0.000103954	0.0017379	3.96E-05	0.00455826	0.00051331	0.000297197	3.99E-05	0.00177012	0
ACGCTATGTCAACCTGGT-1	96570	95389	0.987770529	Cryptococcus_neoformans	247	95389	264	6	296	35	141	9	183	0	20136	27369	22010	576	23851	2618	11970	840	14535	0	0.497716	0.0938057	0.773532	0.0118143	1.2518	0.08749	0.0932	0.0174661	0.532354	0	0.00583907	0.311588	0.0088733	0.000118143	0.0148116	0.00110749	0.00104879	0.000177156	0.00641352	0
ACGCTATGTCCGCAGAAT-2	500592	497530	0.993883242	Bacillus_subtilis	497530	453	613	8	878	147	2	343	30	588	112329	13745	49577	768	66954	11348	192	28814	2646	37113	2.77652	0.0471102	1.74236	0.0157524	3.51403	0.379235	0.00282672	0.224349	0.0550182	1.35929	11.7364	0.00202092	0.0206063	0.000157524	0.0440348	0.00468964	2.83E-05	0.00254832	0.000593847	0.020584
ACGCTATGTGCACCATCG-1	17011	16833	0.989536182	Lactobacillus_fermentum	63	23	38	16833	4	18	2	30	0	0	4791	1018	3561	18102	384	1527	192	2279	0	0	0.118423	0.00348914	0.12515	0.95007	0.0128328	0.0118894	0.00399225	0.0834699	0	0	0.00147145	9.61E-05	0.00128242	0.845658	0.000128328	0.000133844	3.99E-05	0.00104566	0	0
ACGCTATGTTATGACCGA-1	8533	8454	0.990741826	Lactobacillus_fermentum	22	11	25	8454	2	9	2	8	0	0	1892	735	1673	7461	192	768	192	768	0	0	0.046766	0.00251917	0.0587968	0.391585	0.00641638	0.00597975	0.00399225	0.0281285	0	0	0.000522039	4.54E-05	0.000839252	0.424171	6.42E-05	6.63E-05	3.99E-05	0.000281285	0	0
ACGCTCTTAATAGTCTCC-1	7038	6892	0.97925547	Lactobacillus_fermentum	67	8	40	6892	2	9	2	18	0	0	4775	680	3435	14662	189	827	189	1701	0	0	0.118027	0.00233066	0.120722	0.769524	0.00631612	0.00643913	0.00392987	0.0623003	0	0	0.00156167	2.97E-05	0.00131898	0.340872	6.32E-05	6.44E-05	3.93E-05	0.000623003	0	0
ACGCTCTTACTCCTGACG-2	12410	12357	0.995729251	Lactobacillus_fermentum	15	6	8	12357	18	6	0	0	0	0	918	529	756	7567	1318	540	0	0	0	0	0.0226909	0.00181312	0.0265693	0.397148	0.0102621	0.0197779	0	0	0	0	0.000340363	2.32E-05	0.000265693	0.608591	0.000132053	0.000197779	0	0	0	0
ACGCTCTTAGTAGTGGAG-2	2384	2339	0.981124161	Escherichia_coli	16	1	2	2339	18	8	0	0	0	0	1134	150	189	364	1311	562	0	0	0	0	0.0280299	0.000514116	0.00664232	0.00746599	0.0688069	0.0205836	0	0	0	0	0.000373732	5.14E-06	6.64E-05	0.045175	0.000886459	0.000273227	0	0	0	0
ACGGACCATGCAACCAAC-1	49545	49152	0.992067817	Bacillus_subtilis	49152	39	109	4	102	22	2	36	6	73	34982	2243	8431	384	7916	2115	192	3040	575	5463	0.864676	0.00768775	0.296304	0.00787621	0.415465	0.0706804	0.00282672	0.0236698	0.011956	0.200086	1.15934	0.000156154	0.00365925	7.88E-05	0.00512771	0.000706804	2.83E-05	0.000266519	0.00011956	0.00255647
ACGGACCATGTGACTCTC-2	5867	5797	0.98806886	Enterococcus_faecalis	34	5797	18	4	6	2	6	0	0	0	2279	29459	1540	384	577	192	565	0	0	0	0.0563317	1.03532	0.0808258	0.0128328	0.0044926	0.00399225	0.0206935	0	0	0	0.000803327	0.194748	0.000909027	0.000128328	4.49E-05	3.99E-05	0.000206935	0	0	0
ACGGACCATTCTACATCC-2	214548	212783	0.991773403	Cryptococcus_neoformans	417	212783	307	4	418	76	4	212	16	311	33810	94100	26353	384	35096	6784	384	18454	1535	19156	0.835707	0.322522	0.926164	0.00787621	1.84199	0.226712	0.00565344	0.143685	0.0319172	0.701601	0.00982876	0.696675	0.0102917	7.88E-05	0.0209706	0.0024272	5.65E-05	0.00157506	0.000319172	0.0108899
ACGGACCATTGATAGAGG-2	4660	4604	0.987982833	Enterococcus_faecalis	22	4	4604	18	2	8	2	0	0	0	1704	319	1866	1344	192	383	192	0	0	0	0.042119	0.00109335	0.0655797	0.0705389	0.00641638	0.00298209	0.00703213	0	0	0	0.000516106	1.69E-05	0.154477	0.000906928	6.42E-05	5.96E-05	7.03E-05	0	0	0
ACGGACCATTGCGTCTTA-2	33304	32409	0.973126351	Saccharomyces_cerevisiae	102	505	113	80	16	32409	10	69	0	0	9323	2891	9860	6613	1345	18118	768	5217	0	0	0.230444	0.00990874	0.346525	0.347078	0.0449481	0.141069	0.015969	0.191076	0	0	0.00239713	0.00151298	0.00379913	0.00402449	0.000513644	0.241623	0.000199613	0.00242096	0	0
ACGGTGCCTCCAGCCAAT-1	8863	8754	0.987701681	Bacillus_subtilis	8754	13	22	34	6	10	10	14	0	0	4206	1283	1866	2649	567	889	378	1198	0	0	0.103963	0.00439741	0.0655797	0.139031	0.0189484	0.00692187	0.00785975	0.0438775	0	0	0.20421	4.40E-05	0.000730655	0.00168842	0.000189484	7.34E-05	0.000196494	0.000484558	0	0
ACGGTGCCTGTAGACTCT-1	38891	38720	0.995603096	Lactobacillus_fermentum	32	21	67	4	38720	2	15	2	28	0	2885	1004	5434	189	4381	189	1404	189	2319	0	0.0713107	0.00344115	0.190976	0.00387657	0.229934	0.00631612	0.0109317	0.00392987	0.0849349	0	0.000741038	8.66E-05	0.00219653	7.75E-05	1.90827	6.32E-05	0.000109317	3.93E-05	0.000968749	0
ACGGTGTACATCTGGTAG-2	175505	173962	0.991208228	Saccharomyces_cerevisiae	358	158	315	18	366	58	2	173962	10	258	28808	5919	25767	1512	29164	5241	189	70714	945	17232	0.712069	0.020287	0.90557	0.0310126	1.53065	0.175147	0.00278255	0.550588	0.0196494	0.631133	0.00832049	0.000685763	0.0104214	0.000348892	0.0181265	0.00182198	2.78E-05	1.27225	0.000196494	0.0088755
ACGGTGTACGATACTGTG-2	3113	3071	0.986508191	Lactobacillus_fermentum	14	2	9	3071	4	5	8	0	0	0	911	189	837	3785	189	486	727	0	0	0	0.0225179	0.000647787	0.029416	0.198653	0.00631612	0.00378406	0.0266269	0	0	0	0.000327757	6.48E-06	0.00029416	0.151933	0.000126322	3.78E-05	0.000277256	0	0	0
ACGTAGTATGGAAGGTAT-2	5692	5540	0.973295854	Enterococcus_faecalis	40	14	5540	44	4	22	2	26	0	0	3555	921	10529	3661	378	1324	186	2193	0	0	0.0878716	0.00315668	0.370037	0.192145	0.0126322	0.0103088	0.00386749	0.0803201	0	0	0.000933342	4.53E-05	0.183277	0.00216865	0.000126322	0.000162029	3.93E-05	0.000891469	0	0
ACGTATGTCACACCACAT-2	4752	4641	0.976641414	Lactobacillus_fermentum	18	9	26	4641	10	16	4	28	0	0	1674	853	2092	5702	950	1331	381	1955	0	0	0.0413775	0.00292361	0.0735224	0.299265	0.0317477	0.0103633	0.00792212	0.0716032	0	0	0.000422921	3.11E-05	0.000869125	0.230162	0.000317477	0.000118427	7.92E-05	0.00096472	0	0
ACGTATGTCCAATCATAC-1	32399	32059	0.989505849	Lactobacillus_fermentum	37	100	83	2	32059	26	1	29	10	52	2918	2662	7064	190	85679	2232	82	2338	949	3463	0.0721264	0.00912385	0.248261	0.00389708	4.4968	0.0745904	0.00120724	0.018204	0.0197325	0.126835	0.000861908	0.000334861	0.00276658	3.90E-05	1.59047	0.000825106	1.21E-05	0.000211627	0.000197325	0.00179392
ACGTCGCTCACTTGATCT-2	11155	10806	0.968713581	Saccharomyces_cerevisiae	70	29	93	91	10	10806	2	54	0	0	6142	1782	7664	7661	944	26920	190	4663	0	0	0.151816	0.0061077	0.269348	0.402082	0.0315472	0.209603	0.00395067	0.170785	0	0	0.00164348	0.000103372	0.00308885	0.00453149	0.000317811	0.079176	3.95E-05	0.0018778	0	0
ACGTCTATGGAGTCAAGG-2	12431	12322	0.991231598	Listeria_monocytogenes	22	5	18	32	12322	15	2	15	0	0	1524	158	1702	2633	12279	947	190	1411	0	0	0.0376698	0.000541536	0.059816	0.138191	0.410347	0.00737346	0.00395067	0.0516788	0	0	0.00051759	2.57E-05	0.00059816	0.00159815	0.388515	0.000109784	3.95E-05	0.000516788	0	0
ACGTCTATGTCTCGTATC-2	4867	4757	0.977398808	Saccharomyces_cerevisiae	19	1	18	43	6	4757	2	21	0	0	1793	150	1330	3721	570	20480	190	1792	0	0	0.0443189	0.000514116	0.0467423	0.195294	0.0190486	0.15946	0.00395067	0.0656332	0	0	0.000443189	5.14E-06	0.000600972	0.00215238	0.000190486	0.0350097	3.95E-05	0.000728851	0	0
ACGTCTATGTGCCTTCAG-2	6994	6809	0.973548756	Saccharomyces_cerevisiae	47	14	34	52	6	6809	6	26	0	0	3937	1252	2574	4582	570	17012	380	1902	0	0	0.0973137	0.00429116	0.0904621	0.240483	0.0190486	0.132458	0.00790133	0.069662	0	0	0.00108536	4.61E-05	0.00113411	0.0025796	0.000190486	0.050207	0.00011852	0.000903921	0	0
ACGTGAATCAGTCCGTGT-1	56343	56015	0.994178514	Cryptococcus_neoformans	74	56015	72	4	80	12	35	2	49	0	6431	3862	5998	191	6074	956	2982	191	3115	0	0.15896	0.0132368	0.210797	0.00391759	0.318789	0.0319482	0.0232182	0.00397146	0.114089	0	0.00173692	0.18291	0.0024074	7.84E-05	0.00401137	0.000383646	0.000259122	3.97E-05	0.00169247	0
ACGTGAATCCCGTTAGAC-1	4205	4166	0.990725327	Enterococcus_faecalis	10	4	4166	8	4	13	0	0	0	0	651	175	1082	764	191	1019	0	0	0	0	0.0160912	0.000599803	0.0380264	0.040098	0.00148715	0.0373216	0	0	0	0	0.000231605	2.05E-05	0.139699	0.00040098	2.97E-05	0.000450129	0	0	0	0
ACGTGAATCCTGCAGAGC-2	38873	38538	0.991382193	Enterococcus_faecalis	84	25	38538	2	76	14	6	37	91	0	7780	1535	42622	191	6220	1039	191	2974	7003	0	0.192304	0.00526113	1.49793	0.00391759	0.326452	0.034722	0.002812	0.0231559	0.25649	0	0.00197198	0.000102275	1.29054	3.92E-05	0.00379461	0.000438787	8.44E-05	0.000276174	0.00317838	0
ACGTGAATCGGACTCCTT-2	8549	8191	0.958123757	Lactobacillus_fermentum	88	17	111	2	8191	16	2	38	6	78	7520	1380	9581	191	28023	1492	188	3052	573	4883	0.185877	0.00472987	0.33672	0.00391759	1.47077	0.0498606	0.00276783	0.0237633	0.0119144	0.178843	0.00207135	5.67E-05	0.00371197	3.92E-05	0.407128	0.000498606	2.81E-05	0.00028178	0.000119144	0.00272019
ACGTGAATCGTAGTTGGT-1	118573	117164	0.988117025	Cryptococcus_neoformans	330	117164	279	2	363	56	4	118	24	233	27709	16358	22002	191	28389	4285	379	10114	1337	15939	0.684904	0.0560661	0.77325	0.00391759	1.48998	0.143199	0.00557982	0.0787489	0.0278002	0.583776	0.00773665	0.382193	0.00930909	3.92E-05	0.0181265	0.00178689	5.58E-05	0.000870022	0.000476367	0.00813786
ACGTGAATCGTGAACCAC-2	7383	7283	0.98645537	Lactobacillus_fermentum	35	7	18	7283	6	12	22	0	0	0	2819	360	1667	15550	567	1040	1718	0	0	0	0.0696793	0.00123388	0.058586	0.81613	0.0189484	0.00809757	0.0629229	0	0	0	0.000819393	2.85E-05	0.00060062	0.362974	0.000191489	8.92E-05	0.000768773	0	0	0
ACGTGAATCGTGTCCGTG-2	38300	34584	0.902976501	Bacillus_subtilis	34584	26	36	4	49	6	2	24	3569	0	8639	1327	3127	227	3903	572	140	1688	3211	0	0.213537	0.00454822	0.109897	0.00465599	0.204846	0.0191155	0.00206115	0.013143	0.117605	0	0.808649	0.000107348	0.00119527	7.32E-05	0.00244944	0.000191155	2.81E-05	0.000176044	0.124385	0
ACGTGAATCTGCAGTCGG-1	55436	54874	0.989862183	Cryptococcus_neoformans	131	54874	95	4	147	14	63	108	0	0	11246	95921	7802	383	11178	1126	4445	8737	0	0	0.277976	0.328764	0.274198	0.0078557	0.586669	0.0376294	0.0346093	0.319998	0	0	0.00307934	0.178833	0.00316477	7.86E-05	0.00732418	0.000446807	0.000465299	0.003749	0	0
ACGTGCTCGAGCATATGG-1	48465	48261	0.995790777	Lactobacillus_fermentum	67	13	63	48261	12	14	35	0	0	0	5613	1010	5757	55906	951	1144	2361	0	0	0	0.138741	0.00346172	0.202327	2.93419	0.0317811	0.00890733	0.0864732	0	0	0	0.00157946	4.96E-05	0.00210235	2.40854	0.000382978	0.000103789	0.00121963	0	0	0
ACGTGCTCGAGGATCTCA-1	18026	17793	0.987074226	Staphylococcus_aureus	54	22	48	2	64	4	34	5	17793	0	4422	1561	4561	191	4838	382	2465	433	27401	0	0.109302	0.00535024	0.160294	0.00391759	0.253919	0.0127659	0.0191928	0.00900336	1.00358	0	0.0012653	7.63E-05	0.00160821	3.92E-05	0.00320154	0.000127659	0.000251803	9.67E-05	0.620208	0
ACGTGCTCGAGTTGAGCG-2	6726	6703	0.996580434	Bacillus_subtilis	6703	1	10	2	4	2	4	0	0	0	2290	150	764	107	383	190	382	0	0	0	0.0566036	0.000514116	0.0268504	0.00561582	0.0127993	0.00147936	0.013991	0	0	0	0.157965	5.14E-06	0.00033563	9.97E-05	0.000127993	1.48E-05	0.00013991	0	0	0
ACGTGCTCGCACCTTCCT-2	15222	13819	0.907830771	Bacillus_subtilis	13819	90	46	4	75	8	2	35	2	1141	103294	5317	3737	169	5637	758	191	2758	191	9540	2.55319	0.0182237	0.131335	0.00346635	0.295854	0.0253313	0.002812	0.0214741	0.00397146	0.349409	0.324594	0.000291778	0.00153722	7.84E-05	0.00374738	0.000253313	2.81E-05	0.000258967	3.97E-05	0.0397601
ACGTGCTCGGACGCTTGC-2	47038	26326	0.559675156	Enterococcus_faecalis	83	19	26326	4	110	14	50	2	20430	0	6467	565	30129	382	8876	914	4179	191	22129	0	0.15985	0.00193651	1.05887	0.00783519	0.46585	0.0305446	0.0325382	0.00397146	0.810489	0	0.00194974	9.02E-05	0.879506	7.84E-05	0.00551452	0.000446807	0.000373267	3.97E-05	0.71232	0
ACGTGCTCGGAGTCAAGG-1	6630	6544	0.987028658	Lactobacillus_fermentum	19	9	19	6544	6	2	6	25	0	0	1483	869	1802	39740	573	191	573	1818	0	0	0.0366564	0.00297845	0.0633305	2.08572	0.0191489	0.002812	0.00446145	0.0665855	0	0	0.000439481	3.13E-05	0.000633305	0.326701	0.000191489	2.81E-05	4.46E-05	0.00087572	0	0
ACGTGTAGTAAGCTGAGG-2	81779	81205	0.992981083	Listeria_monocytogenes	109	66	115	120	81205	2	61	6	95	0	9202	2789	9123	9778	21469	189	5313	567	7221	0	0.227453	0.00955914	0.320624	0.513191	0.717465	0.00278255	0.0413677	0.0117896	0.264474	0	0.00253283	0.000272002	0.00378612	0.00592547	2.55571	2.78E-05	0.000447858	0.000117896	0.00326811	0
ACGTGTAGTCATGTGAAC-1	43945	43451	0.988758676	Staphylococcus_aureus	109	46	122	2	134	38	3	36	4	43451	8535	2814	9831	189	10785	3391	270	2980	378	38116	0.210966	0.00964482	0.345506	0.00387657	0.566043	0.113323	0.00397507	0.0232027	0.00785975	1.39602	0.00252294	0.000168048	0.00405041	3.88E-05	0.00662666	0.00119973	3.98E-05	0.000260524	7.86E-05	1.49686
ACGTGTAGTCTACCTGCG-2	2030	1990	0.980295567	Enterococcus_faecalis	4	4	1990	14	2	4	12	0	0	0	349	378	31822	1135	189	356	938	0	0	0	0.00862649	0.00129557	1.11837	0.0595696	0.00631612	0.00277186	0.0343549	0	0	0	9.34E-05	1.30E-05	0.0658012	0.000695416	6.32E-05	2.94E-05	0.000415335	0	0	0
ACGTGTAGTGACTAGCAT-2	5203	4901	0.941956564	Lactobacillus_fermentum	76	14	100	2	4901	26	2	31	51	0	5785	910	7215	189	13921	2047	189	2642	3954	0	0.142992	0.00311897	0.253568	0.00387657	0.730633	0.068408	0.00278255	0.020571	0.144818	0	0.00176139	5.30E-05	0.00330745	3.88E-05	0.241872	0.000817086	2.78E-05	0.000226732	0.00176133	0
ACGTGTAGTTATGTATGC-2	1927	1887	0.979242346	Staphylococcus_aureus	12	4	12	8	2	2	1887	0	0	0	923	378	1117	755	189	189	3850	0	0	0	0.0228145	0.00129557	0.0392565	0.0396256	0.00631612	0.00392987	0.141009	0	0	0	0.000280794	1.30E-05	0.000398539	0.000396256	6.32E-05	3.93E-05	0.065179	0	0	0
ACTAACCGAAATCGCCAT-1	12794	12659	0.989448179	Lactobacillus_fermentum	32	12	37	12659	2	22	30	0	0	0	2473	752	3233	5017	192	1896	2481	0	0	0	0.061127	0.00257744	0.113622	0.263314	0.00282672	0.0147625	0.0908683	0	0	0	0.000757846	4.69E-05	0.00123603	0.636984	2.83E-05	0.000162574	0.00105079	0	0	0
ACTAACCGAACATTCCAC-2	2605	2573	0.987715931	Lactobacillus_fermentum	4	1	11	2573	2	2	12	0	0	0	384	150	812	4383	192	192	1098	0	0	0	0.00949161	0.000514116	0.0285374	0.230039	0.00149494	0.00399225	0.040215	0	0	0	9.49E-05	5.14E-06	0.000366909	0.129009	1.49E-05	3.99E-05	0.00041973	0	0	0
ACTAACCGACTATGGATG-1	2909	2640	0.90752836	Lactobacillus_fermentum	6	3	242	2640	2	16	0	0	0	0	576	342	1044	1319	192	1343	0	0	0	0	0.0142374	0.00117219	0.0366909	0.0692267	0.00149494	0.0491883	0	0	0	0	0.000142374	1.17E-05	0.00815389	0.132955	1.49E-05	0.000562204	0	0	0	0
ACTAACCGAGCATACTCC-1	1768	1720	0.972850679	Lactobacillus_fermentum	15	4	8	1720	13	2	6	0	0	0	1237	343	691	4615	976	192	576	0	0	0	0.0305758	0.00117561	0.0242849	0.242215	0.00759926	0.00399225	0.0210964	0	0	0	0.000353464	1.69E-05	0.000261475	0.0858217	9.75E-05	3.99E-05	0.000210964	0	0	0
ACTAAGTTCGAACTATGG-2	34259	34050	0.993899413	Lactobacillus_fermentum	58	21	52	34050	8	25	6	39	0	0	5108	1309	4708	15325	377	2350	525	3327	0	0	0.126258	0.00448652	0.165461	0.804321	0.0125988	0.0182974	0.0109163	0.121854	0	0	0.00136442	8.53E-05	0.00174176	1.70462	0.000255318	0.000184921	0.000119144	0.00134636	0	0
ACTAAGTTCGTAAGGTCC-2	2976	2837	0.953293011	Lactobacillus_fermentum	42	13	33	2837	2	9	6	34	0	0	2835	1113	2752	31381	191	845	573	2734	0	0	0.0700748	0.00381474	0.0967178	1.64701	0.00638296	0.00657928	0.0119144	0.100135	0	0	0.000991181	4.81E-05	0.00110284	0.14142	6.38E-05	6.58E-05	0.000119144	0.00118814	0	0
ACTAAGTTCTGATGACAG-2	30246	29988	0.991469946	Bacillus_subtilis	29988	17	73	82	10	27	6	43	0	0	130608	1089	6272	6532	955	2544	570	3286	0	0	3.22833	0.00373249	0.220427	0.342827	0.0319148	0.0198079	0.011852	0.120352	0	0	0.703023	6.73E-05	0.00243727	0.00409745	0.000319148	0.000199091	0.00011852	0.00149506	0	0
ACTACCATCAGTCGCGAC-1	3960	3875	0.978535354	Staphylococcus_aureus	8	2	10	57	8	3875	0	0	0	0	745	191	763	2037	721	35873	0	0	0	0	0.0184147	0.000654642	0.0268153	0.10691	0.0056138	1.31387	0	0	0	0	0.000188844	6.55E-06	0.000335279	0.00281526	5.89E-05	0.136372	0	0	0	0
ACTACCATCATGTGACGA-2	3515	3497	0.99487909	Lactobacillus_fermentum	3	3	8	3497	2	2	0	0	0	0	274	340	562	1700	191	191	0	0	0	0	0.00677266	0.00116533	0.0197512	0.0892232	0.00148715	0.0069955	0	0	0	0	6.77E-05	1.17E-05	0.000268504	0.174902	1.49E-05	7.00E-05	0	0	0	0
ACTACCATCTGGACTGCC-1	38383	38107	0.992809317	Staphylococcus_aureus	92	32	49	1	64	6	3	21	8	38107	6343	1318	4153	83	5624	573	274	1705	573	28724	0.156785	0.00451737	0.145955	0.00170241	0.295172	0.0191489	0.00403396	0.0132753	0.0119144	1.05204	0.00215168	0.000142102	0.00163668	1.70E-05	0.0031648	0.000191489	4.03E-05	0.000153231	0.000158858	1.32135
ACTATTGTCATAGTCTCC-2	2813	2799	0.995023107	Staphylococcus_aureus	4	2	6	2	2799	0	0	0	0	0	190	190	571	190	271	0	0	0	0	0	0.00469637	0.00389708	0.0299685	0.00147936	0.00992555	0	0	0	0	0	9.39E-05	3.90E-05	0.000299685	1.48E-05	0.0960343	0	0	0	0	0
ACTATTGTCTGATGTGTG-2	3802	3702	0.973698054	Lactobacillus_fermentum	38	20	4	3702	6	16	2	14	0	0	2770	1710	190	20714	473	1321	190	1254	0	0	0.0684681	0.0600972	0.00389708	1.08716	0.015807	0.0102855	0.00395067	0.0459286	0	0	0.000892558	0.000667747	7.79E-05	0.183579	0.000185473	0.000118427	3.95E-05	0.000487121	0	0
ACTCACGAAACACCACAT-2	2657	2631	0.990214528	Escherichia_coli	2	2	2631	6	4	12	0	0	0	0	191	175	1079	573	382	1148	0	0	0	0	0.00472109	0.000599803	0.0221313	0.0300735	0.0029743	0.0420463	0	0	0	0	4.72E-05	1.03E-05	0.051476	0.000300735	2.97E-05	0.000420463	0	0	0	0
ACTCACGAAAGTCCAGTG-1	8969	8835	0.98505965	Saccharomyces_cerevisiae	39	11	26	2	36	1	8835	8	11	0	3566	713	2047	191	3014	83	18201	542	1035	0	0.0881435	0.00244377	0.0719409	0.00391759	0.158188	0.00277375	0.141715	0.0112698	0.0379076	0	0.000905658	4.45E-05	0.000872991	3.92E-05	0.00180441	2.77E-05	0.0653569	0.000158858	0.000380541	0
ACTCACGAACGGTAGCTT-2	9572	9450	0.987254492	Enterococcus_faecalis	28	12	9450	32	8	14	6	22	0	0	2538	740	25880	2988	764	1098	572	1759	0	0	0.0627336	0.00253631	0.909541	0.156823	0.0255318	0.00854917	0.0118936	0.0644245	0	0	0.000654773	4.30E-05	0.315523	0.00160339	0.000255318	0.000101453	0.000118936	0.000755954	0	0
ACTCATTCACGATACTCT-2	9801	8963	0.914498521	Salmonella_enterica	4	2	24	774	2	12	8963	20	0	0	372	169	1857	2283	190	1139	1701	1495	0	0	0.009195	0.000579238	0.0652634	0.119822	0.00634954	0.0088684	0.0353689	0.0547554	0	0	9.20E-05	1.03E-05	0.000791807	0.0385549	6.35E-05	8.87E-05	0.176538	0.000686731	0	0
ACTCCAACTAGCTCGTCT-2	73540	72859	0.990739733	Enterococcus_faecalis	136	67	72859	214	25	98	12	129	0	0	11391	3957	27198	16740	2312	8265	944	10164	0	0	0.28156	0.0135624	0.955862	0.878587	0.0772639	0.0643523	0.0196286	0.372263	0	0	0.00315794	0.000261685	2.41183	0.0105703	0.000786006	0.000720684	0.000235584	0.00444929	0	0
ACTCCAACTCTTCTCATC-1	49058	48586	0.990378735	Staphylococcus_aureus	108	37	112	12	125	19	4	55	48586	0	8274	1655	9344	945	9575	1647	378	3732	24925	0	0.204515	0.00567242	0.328391	0.0193829	0.502537	0.0550405	0.0055651	0.0290578	0.912895	0	0.00250119	0.000152658	0.00370951	0.000232594	0.00619104	0.00059552	5.57E-05	0.000401375	1.67442	0
ACTCCAACTGTACCTAAC-1	58707	58136	0.990273732	Lactobacillus_fermentum	137	42	146	6	58136	23	2	83	14	118	11155	2329	10923	567	63631	1665	189	6558	808	8528	0.275726	0.00798251	0.383884	0.0116297	3.33963	0.055642	0.00278255	0.0510614	0.0168007	0.312344	0.00316906	0.000164072	0.00480602	0.000116297	2.86962	0.000718835	2.78E-05	0.000605138	0.000239743	0.00407644
ACTCCAACTTCGAACGCT-2	194634	193348	0.993392727	Enterococcus_faecalis	319	98	193348	12	350	62	4	159	15	267	24805	6218	45009	939	28770	5245	380	13234	1310	18248	0.613124	0.0213118	1.58182	0.0192598	1.50997	0.175281	0.00559455	0.103042	0.0272388	0.668345	0.00743188	0.000363549	6.39227	0.000231364	0.0172741	0.00195867	5.59E-05	0.00116488	0.00028923	0.00920659
ACTCCGGTTATTGGTTCC-2	6680	6182	0.925449102	Saccharomyces_cerevisiae	118	26	103	8	131	17	2	6182	6	87	9970	1850	8194	757	9591	1404	189	52444	532	6614	0.246436	0.00634077	0.287974	0.0155268	0.503377	0.0469198	0.00278255	0.408336	0.0110619	0.242242	0.00275652	8.57E-05	0.00341711	0.000155268	0.00648233	0.000532359	2.78E-05	0.0453319	0.000117896	0.00300514
ACTCCGTCGATGAGATCC-2	5508	5472	0.993464052	Bacillus_subtilis	5472	2	8	14	6	6	0	0	0	0	16276	191	559	1278	572	382	0	0	0	0	0.402306	0.000654642	0.0196458	0.0670749	0.00445367	0.013991	0	0	0	0	0.128663	6.55E-06	0.000267802	0.000688069	4.45E-05	0.000209865	0	0	0	0
ACTCCGTCGTGTCCATAG-2	5034	5004	0.994040524	Bacillus_subtilis	5004	8	8	7	1	2	4	0	0	0	14943	450	381	465	83	191	382	0	0	0	0.369357	0.00154235	0.0133901	0.0244052	0.00277375	0.00148715	0.013991	0	0	0	0.117688	2.62E-05	0.00026745	0.000344297	2.77E-05	1.49E-05	0.00013991	0	0	0
ACTCCTGAGATACTTGCT-2	37918	37683	0.993802416	Bacillus_subtilis	37683	11	57	6	76	14	40	1	30	0	13538	729	4591	378	6537	1082	3510	81	2736	0	0.334629	0.00249861	0.161349	0.00775314	0.34309	0.036159	0.0273293	0.00168423	0.100208	0	0.875248	4.13E-05	0.00186969	0.000116297	0.0037647	0.000442129	0.000294082	1.68E-05	0.00102552	0
ACTCCTGAGTGATTGCTG-1	14208	14039	0.988105293	Enterococcus_faecalis	68	8	14039	38	2	12	1	40	0	0	5614	543	13197	3329	189	912	81	3641	0	0	0.138765	0.0018611	0.463803	0.17472	0.00631612	0.00710095	0.00168423	0.133354	0	0	0.00157996	3.36E-05	0.464339	0.00187054	6.32E-05	8.83E-05	1.68E-05	0.00138555	0	0
ACTCGAGTCGGATACCTA-2	134005	127074	0.948278049	Staphylococcus_aureus	239	86	6272	199	27	2	86	20	127074	0	20612	3273	18047	16415	2301	189	6925	1497	40710	0	0.509482	0.011218	0.634254	0.861529	0.0768963	0.00278255	0.0539189	0.0311271	1.49103	0	0.00555902	0.000361835	0.207656	0.0098429	0.000846828	2.78E-05	0.000632156	0.000392363	4.37886	0
ACTCGCTGTCGTCTGCTG-2	79644	79100	0.993169605	Enterococcus_faecalis	137	52	79100	162	22	4	55	4	108	0	11078	2986	44510	13544	1687	366	4636	378	8543	0	0.273823	0.0102343	1.56428	0.710847	0.0563772	0.00538843	0.0360965	0.00785975	0.312893	0	0.00317227	0.000197455	2.61447	0.00801172	0.000694774	5.57E-05	0.000398416	7.86E-05	0.00373655	0
ACTCGCTGTTGTGCAGTA-2	2735	2638	0.964533821	Saccharomyces_cerevisiae	21	5	14	27	4	2638	4	22	0	0	1972	347	1314	2268	371	8717	377	1787	0	0	0.0487434	0.00118932	0.0461799	0.119034	0.0123983	0.0678717	0.00783895	0.0654501	0	0	0.000487434	2.19E-05	0.000461799	0.00133205	0.000126322	0.0193763	7.84E-05	0.000758151	0	0
ACTCGTAGGACGACGATT-2	420678	417541	0.99254299	Bacillus_subtilis	417541	275	676	16	945	158	13	320	66	668	154569	14337	55431	1436	74883	13385	1044	26528	4554	40988	3.8206	0.0491393	1.9481	0.0294537	3.93018	0.447308	0.0153703	0.20655	0.0946912	1.50121	9.87279	0.0011146	0.0227311	0.000311767	0.0473849	0.00505691	0.00018197	0.00238201	0.00131245	0.0234027
ACTCGTAGGGATGTTACA-1	5607	5557	0.991082575	Bacillus_subtilis	5557	6	14	14	2	6	8	0	0	0	19911	549	1344	1344	192	574	732	0	0	0	0.492155	0.00188167	0.0472343	0.0705389	0.00641638	0.00446924	0.02681	0	0	0	0.131466	2.34E-05	0.000472343	0.000705389	6.42E-05	4.47E-05	0.000281285	0	0	0
ACTCGTAGGTGACAAGTT-1	122956	121777	0.990411204	Bacillus_subtilis	121777	94	268	6	364	51	2	149	24	221	65249	6194	22628	575	28746	3693	192	11566	1919	14369	1.61281	0.0212296	0.795251	0.0117938	1.50871	0.123415	0.00282672	0.0900544	0.0399017	0.526274	2.86847	0.000345383	0.00901669	0.000117938	0.0182771	0.0016315	2.83E-05	0.0011103	0.000478862	0.00774303
ACTCGTCTACGTATAGCG-1	1516	1296	0.854881266	Saccharomyces_cerevisiae	17	99	8	88	4	1296	4	0	0	0	1323	1087	756	2866	360	20164	352	0	0	0	0.0327016	0.00372563	0.0265693	0.15042	0.0120307	0.156999	0.0128922	0	0	0	0.000393754	0.000279474	0.000265693	0.00427327	0.000126322	0.0094807	0.000138445	0	0	0
ACTCGTCTATCGCGTCAT-2	7528	7450	0.989638682	Bacillus_subtilis	7450	2	28	28	2	4	14	0	0	0	2239	157	2268	2218	190	326	892	0	0	0	0.055343	0.000538109	0.0797079	0.11641	0.00634954	0.00253828	0.0326701	0	0	0	0.173839	1.03E-05	0.000929925	0.00138873	6.35E-05	2.94E-05	0.000484558	0	0	0
ACTCGTCTATGATAGAGG-1	27633	27376	0.990699526	Bacillus_subtilis	27376	28	49	2	72	13	27	4	62	0	143545	1970	4392	189	6178	1215	2344	378	3928	0	3.54811	0.00675206	0.154355	0.00387657	0.324248	0.0406036	0.0182507	0.00785975	0.143866	0	0.636051	9.98E-05	0.00162227	3.88E-05	0.00355791	0.000406036	0.000197223	7.86E-05	0.00214443	0
ACTCTAGGACATGACGTT-1	17585	17235	0.980096673	Lactobacillus_fermentum	109	22	93	5	17235	12	49	10	50	0	8849	1606	7621	434	14435	1151	3723	559	4232	0	0.218727	0.00550447	0.267837	0.00890176	0.75761	0.0384649	0.0289878	0.0116233	0.155	0	0.00255878	8.50E-05	0.00311627	8.90E-05	0.864006	0.000384649	0.000362522	0.000199613	0.0017584	0
ACTCTAGGATAAGCCATT-1	17331	17249	0.995268594	Bacillus_subtilis	17249	13	30	24	2	6	7	0	0	0	2068	739	2220	1920	194	568	660	0	0	0	0.0511163	0.00253288	0.0780209	0.10077	0.00648322	0.00442252	0.0241729	0	0	0	0.408631	5.57E-05	0.00101216	0.00120924	6.48E-05	4.42E-05	0.000241729	0	0	0
ACTCTCACAAACGGTAGC-1	8332	8326	0.999279885	Lactobacillus_fermentum	4	8326	2	0	0	0	0	0	0	0	378	2312	189	0	0	0	0	0	0	0	0.0132846	0.121344	0.00692225	0	0	0	0	0	0	0	0.000132846	0.412547	6.92E-05	0	0	0	0	0	0	0
ACTCTCACATAGCTAAGA-2	5142	5116	0.994943602	Lactobacillus_fermentum	6	1	4	5116	2	1	12	0	0	0	378	150	378	4022	189	56	1092	0	0	0	0.00934331	0.000514116	0.0132846	0.211092	0.00631612	0.000436023	0.0399952	0	0	0	0.00014015	5.14E-06	0.000132846	0.253342	6.32E-05	4.36E-06	0.000415335	0	0	0
ACTCTCACATCGTACCTT-1	705752	703104	0.996247974	Enterococcus_faecalis	594	269	703104	21	770	129	4	344	24	493	47272	10789	81116	1584	59216	9928	378	26066	2079	30737	1.16846	0.0369787	2.85079	0.0324894	3.10791	0.33178	0.0055651	0.202953	0.0432286	1.12576	0.013812	0.00113644	23.2145	0.000404066	0.0380815	0.00404967	5.57E-05	0.00251437	0.000471585	0.0169705
ACTCTGCTCACTCTAGGA-1	40199	40017	0.995472524	Lactobacillus_fermentum	48	23	53	40017	18	6	34	0	0	0	4339	1502	4825	14980	1724	382	2761	0	0	0	0.10725	0.00514802	0.169572	0.786214	0.0576137	0.0029743	0.101123	0	0	0	0.00113899	8.86E-05	0.00178183	2.00504	0.000576137	4.48E-05	0.00119143	0	0	0
ACTCTGCTCCGCCACCAT-1	4267	4228	0.990860089	Lactobacillus_fermentum	10	6	13	4228	8	2	0	0	0	0	384	545	1208	698	576	192	0	0	0	0	0.00949161	0.00186796	0.0424546	0.036634	0.00448481	0.00703213	0	0	0	0	0.00023729	2.34E-05	0.000434387	0.212975	5.98E-05	7.03E-05	0	0	0	0
ACTCTGCTCGGTAGTGTT-1	114	26	0.228070175	Lactobacillus_fermentum	23	11	18	26	2	10	24	0	0	0	1919	735	1536	2303	192	757	1654	0	0	0	0.0474333	0.00251917	0.053982	0.120871	0.00641638	0.0058941	0.0605788	0	0	0	0.000542554	4.54E-05	0.000607298	0.00130948	6.42E-05	7.30E-05	0.000840193	0	0	0
ACTGCTAGTCCGAATATG-2	24641	24448	0.992167526	Staphylococcus_aureus	46	14	47	48	18	18	2	24448	0	0	3898	1028	4044	4038	1329	1645	176	11041	0	0	0.0963498	0.00352341	0.142125	0.211931	0.0444134	0.0128082	0.00365956	0.404384	0	0	0.00107473	5.28E-05	0.00156534	0.00239276	0.000571125	0.000133221	3.95E-05	0.844904	0	0
ACTGCTAGTTTCTGGTGC-2	6294	6220	0.988242771	Lactobacillus_fermentum	20	10	26	6220	8	2	8	0	0	0	1900	536	2090	7586	760	190	764	0	0	0	0.0469637	0.00183711	0.0734521	0.398146	0.00591746	0.00395067	0.027982	0	0	0	0.000469637	4.01E-05	0.000868071	0.307533	5.92E-05	3.95E-05	0.00027982	0	0	0
ACTGGACCACTGAGATAG-2	11132	10996	0.987782968	Lactobacillus_fermentum	46	13	30	10996	4	2	13	28	0	0	3485	737	2825	33244	378	189	1021	2242	0	0	0.0861413	0.00252603	0.0992834	1.74479	0.0126322	0.00278255	0.00794964	0.0821147	0	0	0.00108857	5.15E-05	0.000992834	0.54274	0.000126322	2.78E-05	9.42E-05	0.000959959	0	0
ACTGGACCAGCGAAGACA-1	1920	1902	0.990625	Pseudomonas_aeruginosa	2	2	6	4	1902	4	0	0	0	0	189	152	567	361	2710	378	0	0	0	0	0.00467165	0.000520971	0.019927	0.0189468	0.0398979	0.0138445	0	0	0	0	4.67E-05	1.03E-05	0.00019927	0.000198391	0.0261934	0.000138445	0	0	0	0
ACTGGTCAGACGAGCTTC-1	4893	4852	0.991620683	Lactobacillus_fermentum	10	6	13	2	4852	2	8	0	0	0	900	375	574	190	7861	147	682	0	0	0	0.022246	0.00128529	0.020173	0.00389708	0.412579	0.00114456	0.0249787	0	0	0	0.000234819	1.95E-05	0.000429466	3.90E-05	0.240696	1.14E-05	0.000278355	0	0	0
ACTGGTCAGGAGCTCTCA-1	11840	11723	0.990118243	Enterococcus_faecalis	23	18	11723	2	24	6	14	2	28	0	2100	956	36872	190	2236	570	1079	190	2087	0	0.0519073	0.00327664	1.29585	0.00389708	0.117355	0.0190486	0.00840123	0.00395067	0.0764378	0	0.000534645	7.14E-05	0.389675	3.90E-05	0.00119664	0.000190486	0.0001034	3.95E-05	0.000972411	0
ACTGGTCAGGTTATCGAT-2	5650	5630	0.996460177	Lactobacillus_fermentum	2	3	6	5630	2	2	5	0	0	0	190	162	570	960	148	190	442	0	0	0	0.00469637	0.000555246	0.0200324	0.0503849	0.00494596	0.00147936	0.0161885	0	0	0	4.70E-05	1.54E-05	0.000200324	0.280052	6.35E-05	1.48E-05	0.000169211	0	0	0
ACTGGTGCTACGATGGAA-2	5965	5913	0.991282481	Enterococcus_faecalis	6	6	5913	24	4	6	6	0	0	0	382	383	24301	1909	382	573	368	0	0	0	0.00944218	0.00131271	0.854048	0.100192	0.0127659	0.00446145	0.0134782	0	0	0	0.000141633	1.97E-05	0.197678	0.00120189	0.000127659	4.46E-05	0.000209865	0	0	0
ACTGGTGCTTTCCTAAGG-1	2286	2274	0.994750656	Bacillus_subtilis	2274	4	4	4	0	0	0	0	0	0	1678	190	382	382	0	0	0	0	0	0	0.0414764	0.00667747	0.0029743	0.013991	0	0	0	0	0	0	0.0536125	0.000133549	2.97E-05	0.00013991	0	0	0	0	0	0
ACTGTAATCCAAGCGCAT-1	171227	170157	0.993750986	Lactobacillus_fermentum	308	91	258	10	170157	63	135	15	190	0	24077	4491	19763	951	49882	4704	10889	1254	13062	0	0.595129	0.0153926	0.694562	0.0195059	2.61802	0.157201	0.0847831	0.0260744	0.478404	0	0.00723637	0.000367867	0.00862166	0.000196085	8.46553	0.00199242	0.000999583	0.000300459	0.00659518	0
ACTGTAATCGATCTGTTC-1	49038	48501	0.989049309	Cryptococcus_neoformans	118	48501	88	4	143	20	8	80	8	68	9241	74049	6933	383	11455	1504	372	5135	763	5202	0.228417	0.253799	0.243657	0.0078557	0.601207	0.0502616	0.00547677	0.0399818	0.015865	0.190527	0.00277926	0.157655	0.00294511	7.86E-05	0.00714888	0.000638296	0.00011248	0.000592524	0.00015865	0.00237884
ACTTAGCTTAGCCAGGAC-1	93191	90707	0.973345066	Bacillus_subtilis	90707	59	214	7	1958	27	1	73	4	141	276119	4320	15921	459	27513	2313	81	6101	378	10857	6.82504	0.0148066	0.559536	0.00941453	1.444	0.0772973	0.00119252	0.0475032	0.00785975	0.397645	2.10956	0.00021209	0.00707144	0.000127373	0.0962955	0.000844489	1.19E-05	0.000532727	7.86E-05	0.00484777
ACTTAGCTTGCGAGTCTA-2	12748	12646	0.991998745	Enterococcus_faecalis	20	8	12646	44	2	14	2	12	0	0	1820	555	40511	3152	189	1282	189	945	0	0	0.0449863	0.00190223	1.42374	0.16543	0.00631612	0.00998182	0.00392987	0.0346113	0	0	0.000457773	3.35E-05	0.418436	0.00218335	6.32E-05	0.000102855	3.93E-05	0.000415335	0	0
ACTTCAGTAACTCCGGTT-1	756572	752303	0.994357444	Enterococcus_faecalis	1081	449	752303	32	1205	187	10	538	64	703	86183	19902	135820	2865	91319	15897	927	40799	5420	43885	2.13025	0.068213	4.77333	0.0587639	4.79281	0.531256	0.0136477	0.317666	0.112698	1.60732	0.025356	0.00184187	25.129	0.000626815	0.0602152	0.00595019	0.0001406	0.00397949	0.00127107	0.0244623
ACTTCGCAGAACCATGGT-2	7652	7538	0.985101934	Enterococcus_faecalis	36	4	7538	2	14	2	26	30	0	0	2832	158	2856	189	1283	189	2077	2443	0	0	0.0700006	0.000541536	0.100373	0.00387657	0.0673373	0.00631612	0.0161718	0.0894765	0	0	0.000840156	2.06E-05	0.249251	3.88E-05	0.000680196	6.32E-05	0.000191072	0.00103321	0	0
ACTTCGCAGCACTTGGAT-2	7500	7485	0.998	Lactobacillus_fermentum	3	2	6	7485	2	2	0	0	0	0	269	189	567	1982	188	132	0	0	0	0	0.00664907	0.000647787	0.019927	0.104024	0.0062827	0.00483459	0	0	0	0	6.65E-05	6.48E-06	0.00019927	0.369209	6.28E-05	6.92E-05	0	0	0	0
ACTTCTAACAACGAGGTG-1	2331	2318	0.994422994	Lactobacillus_fermentum	4	4	2318	5	0	0	0	0	0	0	278	380	611	461	0	0	0	0	0	0	0.000952829	0.0133549	0.0320679	0.0168844	0	0	0	0	0	0	1.68E-05	0.000133549	0.11546	0.000168844	0	0	0	0	0	0
ACTTCTAACAACGTCGAG-1	6908	6878	0.995657209	Enterococcus_faecalis	12	3	6878	6	4	5	0	0	0	0	950	340	2431	570	380	462	0	0	0	0	0.0234819	0.00116533	0.0854364	0.029916	0.0126991	0.0169211	0	0	0	0	0.000281782	1.17E-05	0.228584	0.00029916	0.000126991	0.000169211	0	0	0	0
ACTTCTAACCCGTCCACT-1	53547	52003	0.971165518	Staphylococcus_aureus	393	104	349	8	411	63	2	183	31	52003	31207	7505	27146	760	30601	5704	190	13379	2241	39983	0.771367	0.025723	0.954034	0.0155883	1.60607	0.19062	0.00279727	0.104171	0.0465971	1.4644	0.00917844	0.000359984	0.0115956	0.000155883	0.0204143	0.00198941	2.80E-05	0.0013456	0.00060965	1.8006
ACTTCTAACGATCGTTGA-1	8462	8413	0.994209407	Salmonella_enterica	8	7	12	8	4	8413	10	0	0	0	570	530	1135	759	379	999	760	0	0	0	0.0140891	0.00181654	0.0398891	0.0398356	0.00295094	0.0207722	0.0278355	0	0	0	0.000187855	2.47E-05	0.000398891	0.000398356	2.95E-05	0.16584	0.000347944	0	0	0
ACTTCTTGGCGCTTATGA-2	127144	126611	0.995807903	Lactobacillus_fermentum	149	75	121	126611	22	61	8	97	0	0	12514	2735	9331	28293	1890	5306	570	8188	0	0	0.309318	0.00937406	0.327934	1.48494	0.0631612	0.0413132	0.011852	0.299891	0	0	0.00349311	0.000321734	0.00402932	6.29742	0.000695108	0.000450116	0.000158027	0.00337029	0	0
ACTTCTTGGGCGACCTGT-1	27306	26709	0.978136673	Enterococcus_faecalis	123	64	26709	4	173	18	3	77	10	125	10771	2720	27680	380	13885	1519	272	6524	760	9651	0.266235	0.00932265	0.972801	0.00779417	0.728744	0.0507629	0.00400452	0.0507967	0.0158027	0.353474	0.00287319	0.000243623	0.887184	7.79E-05	0.00858643	0.000571125	4.00E-05	0.00056465	0.000197533	0.00433428
ACTTCTTGGTTACCTCTC-2	69622	69093	0.992401827	Lactobacillus_fermentum	154	44	115	69093	32	2	58	4	120	0	12021	2470	9725	32355	2842	159	5105	190	8935	0	0.297132	0.00846578	0.341781	1.69813	0.0949758	0.00234088	0.0397482	0.00395067	0.32725	0	0.00360137	0.000180626	0.00384165	3.41865	0.00101325	2.80E-05	0.000428782	7.90E-05	0.00415225	0
ACTTGATCTTCACTACGT-1	14913	14855	0.996110776	Enterococcus_faecalis	13	9	14855	10	2	6	2	16	0	0	1018	376	612	945	189	567	189	946	0	0	0.0251627	0.00128872	0.0215085	0.0495976	0.00631612	0.00441473	0.00392987	0.0346479	0	0	0.000300321	4.10E-05	0.492972	0.000495976	6.32E-05	4.41E-05	3.93E-05	0.000554146	0	0
AGAAGAGTCACGCTCTTA-1	117500	116991	0.995668085	Enterococcus_faecalis	112	42	116991	154	14	70	2	115	0	0	8608	1371	27258	12045	1329	6268	191	7927	0	0	0.21277	0.00469902	0.95797	0.632173	0.0444134	0.0488035	0.00397146	0.290332	0	0	0.00263195	0.00018282	3.91488	0.00769892	0.000444134	0.000520113	3.97E-05	0.00399073	0	0
AGAAGAGTCGTCGTGTTA-2	80966	80487	0.994083936	Enterococcus_faecalis	132	42	80487	6	120	8	2	74	6	89	10424	2275	24295	382	10298	764	191	6656	573	6939	0.257658	0.00779743	0.853837	0.00783519	0.540483	0.0255318	0.002812	0.0518245	0.0119144	0.254145	0.00310109	0.000174834	2.69376	0.000117528	0.0059874	0.000255318	2.81E-05	0.000546197	0.000119144	0.0031
AGAAGCTGCGTATACAGA-2	2881	2862	0.993405068	Salmonella_enterica	1	4	4	8	2862	2	0	0	0	0	150	379	378	378	979	189	0	0	0	0	0.000514116	0.0133198	0.0198391	0.00294316	0.0203563	0.00692225	0	0	0	0	5.14E-06	0.000133198	0.000198391	5.89E-05	0.0561529	6.92E-05	0	0	0	0
AGAAGCTGCTATGTACCT-1	8619	8570	0.994314886	Lactobacillus_fermentum	19	4	6	2	8570	8	10	0	0	0	1566	350	568	189	2462	749	887	0	0	0	0.038708	0.00119961	0.0199621	0.00387657	0.129216	0.00583181	0.032487	0	0	0	0.000433796	1.68E-05	0.000199621	3.88E-05	0.424807	5.83E-05	0.00033659	0	0	0
AGAAGTAACACAACGAGC-1	301037	299315	0.994279773	Bacillus_subtilis	299315	166	463	14	502	76	2	219	18	262	171249	8423	37357	1140	39066	6474	190	17258	1712	18197	4.23289	0.0288694	1.3129	0.0233825	2.05035	0.216352	0.00279727	0.134373	0.0355976	0.666477	6.98355	0.000671025	0.0153912	0.000272796	0.0248403	0.00240347	2.80E-05	0.00160402	0.000355976	0.00908133
AGAAGTAACAGTCATACT-1	4102	3837	0.935397367	Lactobacillus_fermentum	67	14	79	2	3837	6	2	55	2	38	6069	1329	6735	190	21605	570	190	3833	190	2755	0.150012	0.00455507	0.236699	0.00389708	1.13392	0.0190486	0.00279727	0.0298442	0.00395067	0.100904	0.00155672	4.56E-05	0.00263408	3.90E-05	0.189066	0.000190486	2.80E-05	0.000401998	3.95E-05	0.00132072
AGAAGTAACCTCGCTACG-1	5716	5692	0.99580126	Escherichia_coli	5	1	6	5692	6	6	0	0	0	0	454	150	570	532	570	380	0	0	0	0	0.0112219	0.000514116	0.0200324	0.0109118	0.029916	0.0139178	0	0	0	0	0.000114443	5.14E-06	0.000200324	0.110828	0.00029916	0.000208766	0	0	0	0
AGACATATCAAGCACAAC-1	2769	2737	0.988443481	Bacillus_subtilis	2737	2	8	16	2	2	2	0	0	0	25843	190	738	1329	190	190	82	0	0	0	0.638781	0.000651214	0.0259367	0.0697516	0.00634954	0.00147936	0.0030033	0	0	0	0.0640147	6.51E-06	0.000267099	0.000797236	6.35E-05	1.48E-05	6.01E-05	0	0	0
AGACATATCAAGGATCGT-2	242691	239968	0.988779971	Staphylococcus_aureus	601	190	589	20	806	126	4	353	34	239968	49260	9545	46532	1391	62399	11181	375	27608	2802	76691	1.2176	0.0327149	1.63535	0.0285308	3.27497	0.373654	0.00552093	0.214959	0.0582619	2.80886	0.0140273	0.000763394	0.0195847	0.000384375	0.0400723	0.00399085	5.59E-05	0.00259948	0.000671821	8.30075
AGACATATCCAGAGCACC-2	3967	3836	0.966977565	Enterococcus_faecalis	29	7	3836	54	6	10	25	0	0	0	2529	555	18478	4327	570	951	2141	0	0	0	0.0625112	0.00190223	0.649401	0.227099	0.0190486	0.00740461	0.0784155	0	0	0	0.000678008	2.18E-05	0.126897	0.00267512	0.000190486	7.40E-05	0.000865464	0	0	0
AGACATATCCTCTTCAGC-1	70333	69775	0.992066313	Bacillus_subtilis	69775	54	130	168	24	83	10	89	0	0	46790	2423	10470	12956	2278	6968	727	7282	0	0	1.15654	0.00830469	0.367963	0.679986	0.0761277	0.0542537	0.0151165	0.266708	0	0	1.6311	0.000224669	0.00431118	0.00829199	0.000761277	0.000609265	0.000197533	0.00309157	0	0
AGACATATCGATCGCACT-2	8245	7881	0.955852032	Saccharomyces_cerevisiae	78	18	57	112	12	7881	8	79	0	0	7112	1562	4595	8661	846	12204	569	5830	0	0	0.175793	0.00535367	0.161489	0.454566	0.0282722	0.0950219	0.0118312	0.213528	0	0	0.00183084	6.00E-05	0.00188199	0.00556648	0.00037362	0.0580545	0.000157819	0.00274216	0	0
AGACATATCGCGTCGTCT-1	170909	170227	0.996009572	Bacillus_subtilis	170227	58	202	6	194	19	65	8	130	0	32171	3027	16262	568	14969	1599	4925	570	10148	0	0.795194	0.0103749	0.571521	0.0116502	0.785637	0.0534364	0.0383467	0.011852	0.371677	0	3.98151	0.00023029	0.00671929	0.000116502	0.00963191	0.000597859	0.000477368	0.000158027	0.00448774	0
AGACATATCTGCAGTTCA-1	20616	20280	0.983701979	Staphylococcus_aureus	72	24	81	2	91	9	4	45	8	20280	5749	2073	5948	190	7666	760	167	4005	762	19601	0.142102	0.00710509	0.20904	0.00389708	0.402344	0.0253982	0.00245866	0.0311834	0.0158442	0.7179	0.00168056	7.76E-05	0.00269137	3.90E-05	0.00452362	0.000281385	5.59E-05	0.000330521	0.000158442	0.703913
AGACATATCTGCGTAATC-2	15178	15019	0.989524312	Lactobacillus_fermentum	49	9	30	2	15019	16	10	6	37	0	4136	742	2616	190	10578	1030	948	381	3308	0	0.102233	0.00254316	0.0919382	0.00389708	0.555179	0.0344212	0.00738125	0.00792212	0.121158	0	0.0011343	3.50E-05	0.000987211	3.90E-05	0.747632	0.000499609	7.38E-05	0.000118728	0.00128226	0
AGACATCCAATAGTCTCC-1	41	14	0.341463415	Staphylococcus_aureus	8	3	8	8	14	0	0	0	0	0	768	276	681	767	1068	0	0	0	0	0	0.0189832	0.0096999	0.0357418	0.00597196	0.0391162	0	0	0	0	0	0.000189832	9.70E-05	0.000390483	5.97E-05	0.000492249	0	0	0	0	0
AGACATCCAATTCGCTTA-1	10096	9877	0.978308241	Lactobacillus_fermentum	54	29	82	9877	8	14	4	28	0	0	4393	1847	6512	23696	768	960	384	2037	0	0	0.108585	0.00633049	0.228861	1.24367	0.0256655	0.00747468	0.0079845	0.0746065	0	0	0.00127	0.000112112	0.00276271	0.494071	0.000256655	0.000104646	7.98E-05	0.000975708	0	0
AGACATCCACATACGCAG-1	40301	40021	0.993052282	Enterococcus_faecalis	76	24	40021	91	10	2	26	6	45	0	6050	1489	44357	6267	947	192	2459	520	3753	0	0.149542	0.00510346	1.55891	0.328919	0.0316475	0.00282672	0.0191461	0.0108123	0.137456	0	0.00179525	9.31E-05	1.34536	0.00454094	0.000320819	2.83E-05	0.000194342	0.000119768	0.00153901	0
AGACATCCAGCGTATAGG-1	22110	21988	0.994482135	Cryptococcus_neoformans	30	21988	14	4	43	9	3	19	0	0	1672	3014	1264	384	3927	852	276	1836	0	0	0.0413281	0.0103303	0.0444227	0.00787621	0.206106	0.00663378	0.00573886	0.0672447	0	0	0.000712118	0.0722171	0.000472343	7.88E-05	0.00216183	6.63E-05	5.74E-05	0.000672447	0	0
AGACATCCATCATCAGAG-1	12685	12592	0.992668506	Bacillus_subtilis	12592	8	24	22	12	10	2	15	0	0	13377	542	2088	1344	577	576	192	1146	0	0	0.330649	0.00185767	0.0733818	0.0705389	0.0192826	0.00448481	0.00399225	0.041973	0	0	0.297026	3.37E-05	0.000801296	0.00110847	0.000385651	7.47E-05	3.99E-05	0.000522648	0	0
AGACCACGCCCGGATTGC-1	2095	2057	0.981861575	Lactobacillus_fermentum	8	3	8	6	2057	3	4	4	2	0	567	339	757	190	2184	189	378	189	189	0	0.014015	0.0011619	0.0266044	0.00389708	0.114626	0.00631612	0.00294316	0.00392987	0.00692225	0	0.000186866	1.16E-05	0.000266044	0.000116913	0.0981492	9.02E-05	2.94E-05	7.86E-05	6.92E-05	0
AGACCACGCGTCAGTTGT-1	545620	541825	0.99304461	Bacillus_subtilis	541825	292	936	23	1109	208	16	403	65	743	162311	16760	76622	1773	83938	15248	1263	31266	5296	44976	4.01196	0.0574439	2.69285	0.0363659	4.40542	0.509567	0.0185945	0.243441	0.11012	1.64728	12.5851	0.00111608	0.0309163	0.000441601	0.0547295	0.00655139	0.000223046	0.00294464	0.00127503	0.0255958
AGACCACGCTGCCAGACG-2	6151	6118	0.994635019	Enterococcus_faecalis	10	5	6118	4	4	10	0	0	0	0	692	166	7442	378	315	912	0	0	0	0	0.0171047	0.000568956	0.261546	0.0198391	0.00245263	0.0334026	0	0	0	0	0.000233088	2.57E-05	0.202331	0.000198391	2.94E-05	0.000346113	0	0	0	0
AGACCACGCTTCCTGCTA-2	31398	31280	0.996241799	Enterococcus_faecalis	40	9	31280	38	8	11	12	0	0	0	3203	166	4174	2455	756	1027	940	0	0	0	0.0791709	0.000568956	0.146693	0.128849	0.0252645	0.00799635	0.0344281	0	0	0	0.000934331	4.63E-05	1.03805	0.00188366	0.000252645	8.00E-05	0.000413504	0	0	0
AGACCAGCTTAGAGACTA-1	2111	2088	0.98910469	Lactobacillus_fermentum	2	3	10	2088	4	4	0	0	0	0	190	340	763	1848	190	380	0	0	0	0	0.00469637	0.00116533	0.0268153	0.0969909	0.00147936	0.0139178	0	0	0	0	4.70E-05	1.17E-05	0.000334928	0.103842	2.96E-05	0.000139178	0	0	0	0
AGACCAGCTTCGTGACGT-1	2636	2465	0.935128983	Bacillus_subtilis	2465	11	55	49	4	13	4	35	0	0	23425	1063	4344	4237	354	1248	381	2765	0	0	0.579013	0.00364337	0.152668	0.222376	0.0118302	0.00971709	0.00792212	0.10127	0	0	0.0574821	3.77E-05	0.00182225	0.00243737	0.000118302	9.72E-05	7.92E-05	0.00119729	0	0
AGACCAGCTTTGCCAGAT-2	366	326	0.890710383	Escherichia_coli	6	8	326	12	8	6	0	0	0	0	570	570	405	1140	711	570	0	0	0	0	0.0140891	0.0200324	0.00830694	0.0598321	0.00553594	0.0208766	0	0	0	0	0.000140891	0.000267099	0.00685005	0.000598321	5.92E-05	0.000208766	0	0	0	0
AGACGCCTGAGCATTCCA-2	118315	117507	0.993170773	Bacillus_subtilis	117507	47	215	10	232	55	81	10	158	0	155695	2601	17961	568	18376	4642	6478	756	12364	0	3.84843	0.00891478	0.631231	0.0116502	0.964451	0.155129	0.0504385	0.0157195	0.45284	0	2.73286	0.000184534	0.00711537	0.000194239	0.0115103	0.00174178	0.000589955	0.000196494	0.00546968	0
AGACGCCTGGGAAGGTAT-1	7304	6937	0.94975356	Salmonella_enterica	64	10	93	2	81	10	43	6937	64	0	5283	908	6914	189	6683	945	3319	3442	4703	0	0.130584	0.00311212	0.242989	0.00387657	0.350752	0.0315806	0.0258422	0.0715694	0.17225	0	0.0014927	3.62E-05	0.00307163	3.88E-05	0.00401032	0.000315806	0.00031526	0.136244	0.00220926	0
AGACGCCTGGGAAGGTAT-2	10317	9967	0.96607541	Lactobacillus_fermentum	105	17	82	6	9967	15	48	7	70	0	8729	1652	7515	567	20460	1208	3949	459	5031	0	0.215761	0.00566214	0.264111	0.0116297	1.07383	0.0403697	0.0307474	0.00954398	0.184264	0	0.00244582	5.66E-05	0.00270824	0.000116297	0.491783	0.000466858	0.000353179	0.000134738	0.00242279	0
AGACGCCTGTGGTCGCTA-1	7969	7939	0.996235412	Enterococcus_faecalis	2	2	7939	4	4	6	4	8	0	0	189	189	1792	376	189	610	188	737	0	0	0.00467165	0.000647787	0.062979	0.0197341	0.00631612	0.00474954	0.00390908	0.0269931	0	0	4.67E-05	6.48E-06	0.263572	0.000198391	0.000126322	4.75E-05	7.82E-05	0.000276524	0	0
AGACGCTATTGTACACGA-1	99679	99414	0.997341466	Lactobacillus_fermentum	62	33	70	99414	8	31	8	53	0	0	5054	1441	6272	15592	544	2740	705	4098	0	0	0.124923	0.00493895	0.220427	0.818335	0.0181797	0.021334	0.014659	0.150092	0	0	0.00143635	0.000138606	0.00232833	4.94258	0.000245293	0.000228211	0.000158235	0.00182616	0	0
AGACGGAGGATAGCCTAA-2	26540	26325	0.99189902	Lactobacillus_fermentum	45	21	65	26325	17	2	29	2	34	0	4036	1661	4600	24179	1412	187	2156	190	2599	0	0.0997608	0.00569298	0.161665	1.26902	0.0471871	0.00275311	0.0167869	0.00395067	0.0951901	0	0.00105174	7.78E-05	0.0021628	1.30485	0.000535367	2.80E-05	0.000211316	3.95E-05	0.00119143	0
AGACGGAGGGATATGGAC-1	12222	12004	0.982163312	Enterococcus_faecalis	68	18	12004	2	69	9	2	10	40	0	5237	925	23469	190	5812	841	191	652	3592	0	0.129447	0.00317038	0.824808	0.00389708	0.305039	0.0281051	0.002812	0.00507656	0.131559	0	0.00158144	7.74E-05	0.398565	3.90E-05	0.0034288	0.000281719	2.81E-05	7.19E-05	0.00139214	0
AGACTAGTAATATCCGAT-2	17069	16976	0.994551526	Bacillus_subtilis	16976	15	18	24	4	2	7	2	21	0	2975	571	1153	1897	385	159	659	192	1709	0	0.0735353	0.00195707	0.0405217	0.0995626	0.0128662	0.00234088	0.00513106	0.00399225	0.0625933	0	0.401439	6.60E-05	0.000607649	0.00121029	0.000128662	2.83E-05	5.13E-05	3.99E-05	0.000733978	0
AGACTTCGTCTGAGTCCA-1	41898	41585	0.992529476	Enterococcus_faecalis	88	34	41585	97	9	44	41	0	0	0	6956	2616	22416	7647	847	3534	3460	0	0	0	0.171937	0.00896619	0.7878	0.401347	0.0283056	0.0275162	0.126725	0	0	0	0.00207753	0.00012164	1.39025	0.00485794	0.000283056	0.000325227	0.0014295	0	0	0
AGACTTCGTCTGTACGAC-2	2129	2037	0.956787224	Bacillus_subtilis	2037	14	60	2	4	4	8	0	0	0	7003	955	1091	191	382	367	764	0	0	0	0.173098	0.033563	0.0572603	0.00638296	0.0029743	0.00763102	0.027982	0	0	0	0.0477967	0.000469883	0.00300787	6.38E-05	2.97E-05	7.94E-05	0.00027982	0	0	0
AGAGCCGCAAATATCAGC-1	4707	4680	0.994263862	Enterococcus_faecalis	8	3	4680	4	6	6	0	0	0	0	760	167	388	190	377	379	0	0	0	0	0.0187855	0.000572383	0.0136361	0.00997201	0.00293537	0.0138811	0	0	0	0	0.000187855	1.54E-05	0.155766	0.00019944	4.44E-05	0.0002084	0	0	0	0
AGAGCCGCATAGATAGCC-1	43322	42675	0.985065325	Saccharomyces_cerevisiae	155	64	126	6	144	24	42675	8	120	0	12567	3289	10916	463	12499	1892	24111	761	9759	0	0.310628	0.0112729	0.383638	0.00949658	0.656001	0.0632281	0.187731	0.0158235	0.35743	0	0.00362115	0.00023927	0.00418818	0.000111785	0.0071599	0.000760274	0.313653	0.000158235	0.00414016	0
AGAGCGGAGATATGCAGC-1	3701	3488	0.942447987	Enterococcus_faecalis	56	9	3488	72	6	16	4	50	0	0	5027	906	9269	5603	378	1295	378	4004	0	0	0.124256	0.00310526	0.325755	0.294069	0.0126322	0.010083	0.00785975	0.146649	0	0	0.0013088	3.11E-05	0.115082	0.00357103	0.000189484	0.000115546	7.86E-05	0.00171957	0	0
AGAGCGGAGCTAATACGC-1	3159	3014	0.954099399	Lactobacillus_fermentum	39	9	28	3014	12	24	6	27	0	0	3636	834	2539	22595	733	2061	378	1884	0	0	0.0898737	0.00285849	0.089232	1.18588	0.0244959	0.0160472	0.00785975	0.0690027	0	0	0.0009064	2.96E-05	0.000920787	0.148898	0.000378633	0.000175188	0.000117896	0.000929193	0	0
AGAGCGGAGTAAGGTGAT-1	2493	2399	0.962294424	Lactobacillus_fermentum	37	6	12	2399	2	18	19	0	0	0	3150	567	1107	6671	189	1459	1541	0	0	0	0.0778609	0.00194336	0.038905	0.350123	0.00631612	0.01136	0.0564401	0	0	0	0.00085474	1.94E-05	0.00038905	0.118292	6.32E-05	0.000132364	0.000652303	0	0	0
AGAGCGGAGTGAGAGGAC-1	2773	2737	0.98701767	Escherichia_coli	2	9	2737	18	2	5	0	0	0	0	189	648	1160	1227	172	459	0	0	0	0	0.00467165	0.0227737	0.0237927	0.0643982	0.00133921	0.0168112	0	0	0	0	4.67E-05	0.00029416	0.0529173	0.000892232	1.47E-05	0.000168112	0	0	0	0
AGAGGTGAACAGTAATGT-1	61861	61124	0.988086193	Lactobacillus_fermentum	213	54	218	4	61124	35	75	12	126	0	16534	3251	17756	378	24805	2522	5558	946	9250	0	0.408683	0.0111426	0.624027	0.00775314	1.30187	0.0842818	0.0432753	0.0196702	0.338787	0	0.00492674	0.000211165	0.00721237	7.75E-05	3.01764	0.00110114	0.000548533	0.000236	0.00433794	0
AGAGGTGAATAAGGTGAT-2	18349	18096	0.986211783	Staphylococcus_aureus	67	34	59	2	59	8	22	2	18096	0	5879	1960	4918	189	5256	757	1842	189	9896	0	0.145316	0.00671779	0.172841	0.00387657	0.275857	0.0252979	0.014342	0.00392987	0.362448	0	0.00155499	0.00013583	0.00195544	3.88E-05	0.0029071	0.000252979	0.000160939	3.93E-05	0.62242	0
AGATACGTTCTGACGGAT-2	89785	88566	0.986423122	Lactobacillus_fermentum	316	120	287	20	88566	39	4	158	23	252	25711	5235	23811	1347	73329	3053	382	12669	1904	18519	0.635518	0.0179427	0.836827	0.0276283	3.84862	0.102027	0.00562399	0.0986425	0.0395898	0.678271	0.00741137	0.000509969	0.00958216	0.000394016	4.41908	0.00123248	5.62E-05	0.00117267	0.000454119	0.00879712
AGATACGTTGATCGCACT-2	169311	167233	0.987726728	Staphylococcus_aureus	535	116	480	19	547	94	5	258	24	167233	44949	8015	39741	1413	45646	7419	462	20098	2100	67760	1.11104	0.027471	1.39668	0.028982	2.3957	0.247933	0.00680179	0.156486	0.0436653	2.48175	0.0125564	0.000422981	0.0160498	0.000368172	0.0272971	0.00299565	6.80E-05	0.00190807	0.000476367	5.82581
AGATATGGAGTGGATAAG-2	2312	2178	0.942041522	Enterococcus_faecalis	2178	112	14	8	0	0	0	0	0	0	4766	929	962	768	0	0	0	0	0	0	0.167499	0.0487579	0.00749026	0.0281285	0	0	0	0	0	0	0.0736883	0.00564206	0.000104801	0.000281285	0	0	0	0	0	0
AGATATGGATCAGGTGCA-2	35267	34903	0.989678736	Bacillus_subtilis	34903	13	97	2	115	32	34	2	69	0	69715	901	7415	192	8601	2232	2827	192	5660	0	1.7232	0.00308813	0.260597	0.00393811	0.451417	0.0745904	0.0220114	0.00399225	0.207301	0	0.825346	4.83E-05	0.00325685	3.94E-05	0.00579059	0.00102061	0.000251492	3.99E-05	0.00242169	0
AGATCTGACTAACACATC-1	2190	2118	0.967123288	Saccharomyces_cerevisiae	7	9	16	28	2118	2	10	0	0	0	656	621	1514	2065	14450	191	931	0	0	0	0.0162148	0.00212844	0.0532089	0.10838	0.11251	0.00397146	0.0340985	0	0	0	0.000162148	3.19E-05	0.000533846	0.0014029	0.0156722	3.97E-05	0.000340985	0	0	0
AGATGAAGACATTGACAA-1	3734	3695	0.989555437	Lactobacillus_fermentum	8	2	10	3695	2	1	16	0	0	0	757	177	751	3088	189	80	945	0	0	0	0.0187113	0.000606657	0.0263936	0.162071	0.00278255	0.00062289	0.0346113	0	0	0	0.000187113	6.07E-06	0.000330359	0.182677	2.78E-05	6.23E-06	0.00055378	0	0	0
AGATGAAGACCTCTCTAG-2	25618	25430	0.99266141	Staphylococcus_aureus	40	20	41	51	4	2	22	8	25430	0	3353	1127	3398	4406	372	189	1972	757	17359	0	0.0828786	0.00386273	0.119421	0.231246	0.0124317	0.00278255	0.0153542	0.0157403	0.635785	0	0.000934083	8.38E-05	0.00135728	0.00252344	0.000124317	2.78E-05	0.000159849	0.000157403	0.876056	0
AGATGAGATCATCAATAG-2	24741	24657	0.996604826	Lactobacillus_fermentum	15	10	22	1	24657	4	18	14	0	0	1215	367	2070	81	16756	378	1664	1237	0	0	0.0300321	0.00125787	0.0727492	0.00166139	0.879426	0.0126322	0.0129561	0.0453059	0	0	0.000347037	4.74E-05	0.000727492	1.66E-05	1.21872	0.000126322	0.000132442	0.000482726	0	0
AGATGTTGGACGTGCTCG-1	9067	8980	0.990404765	Lactobacillus_fermentum	17	1	13	8980	4	20	32	0	0	0	1610	150	1191	73543	382	1625	2284	0	0	0	0.0397956	0.000514116	0.0418572	3.85985	0.0127659	0.0126525	0.083653	0	0	0	0.000397956	5.14E-06	0.000431927	0.448197	0.000127659	0.000148092	0.00111562	0	0	0
AGATGTTGGACTGGACCA-2	18941	18810	0.993083786	Enterococcus_faecalis	38	12	18810	36	6	24	15	0	0	0	3377	729	33480	2976	573	1705	1419	0	0	0	0.0834718	0.00249861	1.17664	0.156193	0.0191489	0.0132753	0.0519718	0	0	0	0.000897007	5.05E-05	0.62811	0.00180388	0.000191489	0.000178458	0.000519718	0	0	0
AGATGTTGGTGATCGGAA-2	19261	18559	0.963553294	Cryptococcus_neoformans	570	18559	30	54	4	14	2	28	0	0	3600	25690	2448	4385	382	1145	191	2292	0	0	0.0889839	0.088051	0.0860339	0.230143	0.0127659	0.00891512	0.00397146	0.083946	0	0	0.0134378	0.0604626	0.000998105	0.00270241	0.000127659	0.000104023	3.97E-05	0.00097937	0	0
AGCAACATTCTCTCGATA-1	9434	9306	0.986432054	Lactobacillus_fermentum	31	24	32	1	9306	5	2	11	22	0	2488	1839	2483	83	18578	367	192	757	1950	0	0.0614977	0.00630307	0.0872639	0.00170241	0.975053	0.0122646	0.00282672	0.0058941	0.07142	0	0.000725713	8.23E-05	0.00107402	1.70E-05	0.464245	0.000163751	2.83E-05	8.08E-05	0.000767308	0
AGCAACATTGCAGGAGAA-2	15123	13814	0.9134431	Bacillus_subtilis	13814	68	32	8	73	16	16	4	1092	0	95126	3705	2820	573	5175	1072	1507	382	7337	0	2.3513	0.0126987	0.0991076	0.0117528	0.271606	0.0358248	0.0117337	0.00794292	0.268722	0	0.324834	0.000227479	0.00107437	0.000156704	0.00364923	0.000510971	0.000118661	7.94E-05	0.0379878	0
AGCAACATTGTAGAGAGC-2	23240	22857	0.983519793	Enterococcus_faecalis	80	26	22857	4	128	8	27	18	92	0	7095	1991	39943	382	10611	755	2537	956	6616	0	0.175372	0.00682404	1.40378	0.00783519	0.556911	0.0252311	0.0197534	0.0198781	0.242315	0	0.00188201	9.40E-05	0.764375	7.84E-05	0.00639521	0.000255318	0.000199325	0.000357639	0.00320108	0
AGCAACATTTAGAGACTA-2	2993	2965	0.990644838	Lactobacillus_fermentum	6	6	8	2965	2	2	4	0	0	0	572	315	383	2799	191	191	374	0	0	0	0.0141385	0.00107964	0.0134604	0.146903	0.00148715	0.00397146	0.013698	0	0	0	0.000141385	1.96E-05	0.000268856	0.149805	1.49E-05	3.97E-05	0.00013698	0	0	0
AGCAACATTTATACCACT-1	3702	3516	0.949756888	Bacillus_subtilis	3516	10	62	37	8	2	26	6	35	0	12434	957	5005	3216	764	191	1527	559	2928	0	0.30734	0.00328006	0.175898	0.168789	0.0255318	0.002812	0.0118894	0.0116233	0.10724	0	0.0824801	3.28E-05	0.00207177	0.00184115	0.000255318	2.81E-05	0.000193252	0.00011852	0.00121524	0
AGCAACATTTCACTACGT-1	14117	13706	0.970886166	Cryptococcus_neoformans	106	13706	76	2	102	4	42	2	77	0	8599	10080	6584	191	8075	382	3604	191	5541	0	0.212548	0.0345486	0.231392	0.00391759	0.42381	0.0127659	0.0280612	0.00397146	0.202943	0	0.002496	0.0443312	0.00253568	3.92E-05	0.00504741	0.000127659	0.000310355	3.97E-05	0.00266085	0
AGCAACATTTTAAGTGGT-2	71993	70991	0.98608198	Saccharomyces_cerevisiae	223	80	199	2	261	38	70991	11	188	0	18086	4546	16802	191	22521	3116	20544	1023	12250	0	0.447045	0.0155812	0.590499	0.00391759	1.182	0.104132	0.159958	0.0212712	0.448664	0	0.0052325	0.000292327	0.00658996	3.92E-05	0.0130418	0.00121276	0.525754	0.000216247	0.00650655	0
AGCAAGTCCAACGTCGAG-2	5227	5141	0.983546968	Cryptococcus_neoformans	17	5141	13	36	4	7	9	0	0	0	1613	7415	1226	3049	191	594	847	0	0	0	0.0398697	0.0254145	0.0430872	0.160025	0.00638296	0.00462496	0.0310219	0	0	0	0.000404877	0.0168125	0.000430872	0.00180441	0.000127659	5.09E-05	0.000310219	0	0	0
AGCAAGTCCAGGTGCGAG-1	7123	6991	0.981468482	Staphylococcus_aureus	8	6	8	94	2	14	6991	0	0	0	759	343	756	1280	191	764	36356	0	0	0	0.0187608	0.00117561	0.0265693	0.0671799	0.00638296	0.0059486	1.33156	0	0	0	0.000187608	2.34E-05	0.000265693	0.00468475	6.38E-05	0.000104101	0.243585	0	0	0
AGCAAGTCCATCAGGATG-1	9869	9364	0.948829669	Saccharomyces_cerevisiae	12	441	7	32	2	9364	11	0	0	0	955	607	656	1645	191	26187	1002	0	0	0	0.0236054	0.00208046	0.0230548	0.0863366	0.00638296	0.203895	0.0366989	0	0	0	0.000283265	0.00125743	0.000230548	0.00160129	6.38E-05	0.0691157	0.000380541	0	0	0
AGCAAGTCCCAATGTGCT-1	93098	92605	0.994704505	Bacillus_subtilis	92605	37	120	10	117	30	62	2	115	0	20750	2647	10113	560	9970	2593	5537	191	8386	0	0.512893	0.00907244	0.355417	0.0114861	0.523268	0.0866545	0.0431118	0.00397146	0.307143	0	2.18181	0.000131819	0.0040114	0.00019588	0.00584097	0.000942071	0.000458992	3.97E-05	0.00396802	0
AGCAAGTCCTATCATGCT-1	524444	516358	0.984581767	Staphylococcus_aureus	953	307	999	34	5107	129	6	498	53	516358	77720	16761	77576	2863	81856	10912	573	38487	3811	86870	1.92106	0.0574474	2.72637	0.0587229	4.29615	0.364664	0.00843599	0.299665	0.079242	3.18167	0.02235	0.00119453	0.0333114	0.000666196	0.255651	0.00409646	8.44E-05	0.00367552	0.00105337	18.0048
AGCAAGTCCTGTAGGTTA-2	34515	33973	0.984296683	Listeria_monocytogenes	119	27	130	2	128	33973	2	62	7	65	10566	1221	9708	191	9813	50196	191	5503	681	4343	0.261168	0.00418491	0.341183	0.00391759	0.515028	1.67748	0.002812	0.0428471	0.01416	0.159065	0.00279187	0.000117733	0.00435546	3.92E-05	0.00639888	1.07903	2.81E-05	0.000458681	0.0001416	0.00226676
AGCAAGTCCTTCCATACC-2	37737	37262	0.987412884	Bacillus_subtilis	37262	45	121	2	133	3	66	8	97	0	32756	2057	10411	191	11421	274	4537	573	6409	0	0.809654	0.00705025	0.36589	0.00391759	0.599423	0.00915671	0.0353257	0.0119144	0.234734	0	0.874321	0.000178913	0.00403143	3.92E-05	0.00664346	9.16E-05	0.000486166	0.000158858	0.00336443	0
AGCACACCTTATGAAGAC-1	19077	18634	0.976778319	Staphylococcus_aureus	53	19	33	6	315	4	2	11	18634	0	3948	1367	2853	378	4423	189	189	1015	40427	0	0.0975856	0.00468531	0.100267	0.00775314	0.232138	0.00631612	0.00278255	0.00790292	1.48067	0	0.00122921	6.72E-05	0.00108948	0.000116297	0.0154829	0.000126322	2.78E-05	7.99E-05	0.642712	0
AGCACCAGCCACGATAGA-1	30793	30543	0.991881272	Staphylococcus_aureus	59	15	56	65	13	38	4	30543	0	0	4864	815	4530	5248	1120	3238	383	14490	0	0	0.120227	0.00279337	0.159205	0.275437	0.0374289	0.0252115	0.00796371	0.530706	0	0	0.00139804	6.35E-05	0.00188059	0.00325612	0.000413389	0.000282014	7.96E-05	1.07142	0	0
AGCACCAGCGATACCGGA-1	2951	2902	0.983395459	Staphylococcus_aureus	10	16	10	4	9	2902	0	0	0	0	745	1152	768	358	467	7295	0	0	0	0	0.0184147	0.0404865	0.0403079	0.0119639	0.00363612	0.267184	0	0	0	0	0.00023729	0.00053982	0.000503849	0.000127993	6.63E-05	0.101093	0	0	0	0
AGCAGACAACATGGTTAC-2	4936	4855	0.983589951	Bacillus_subtilis	4855	3	12	2	29	3	11	21	0	0	16920	276	960	192	2576	276	1044	1389	0	0	0.418224	0.000945974	0.0337388	0.00393811	0.135199	0.00922354	0.00812872	0.050873	0	0	0.114526	9.46E-06	0.000404865	3.94E-05	0.00145434	9.22E-05	8.13E-05	0.000733978	0	0
AGCAGACAACTACTGTCA-2	23356	23047	0.986769995	Bacillus_subtilis	23047	16	87	2	88	28	2	31	10	45	114798	667	6840	193	6392	2102	192	2656	576	3694	2.83755	0.0022861	0.240389	0.00395862	0.335479	0.070246	0.00282672	0.02068	0.0119768	0.135295	0.54468	6.75E-05	0.00292473	3.96E-05	0.00440081	0.000891609	2.83E-05	0.000230236	0.000199613	0.00159578
AGCATTCCAACTCTGCTC-2	2135	2107	0.986885246	Cryptococcus_neoformans	8	2107	1	8	11	0	0	0	0	0	384	1732	84	768	866	0	0	0	0	0	0.00949161	0.00593633	0.00295214	0.0403079	0.0317178	0	0	0	0	0	0.000189832	0.00677592	2.95E-05	0.000403079	0.0003875	0	0	0	0	0
AGCATTGTTCAGGAGCCT-2	3302	3007	0.910660206	Lactobacillus_fermentum	74	18	84	2	3007	12	2	41	12	50	6141	1290	7347	189	18330	939	189	3521	945	4184	0.151792	0.0044214	0.258207	0.00387657	0.962037	0.0313801	0.00278255	0.027415	0.0196494	0.153242	0.00171961	6.21E-05	0.00279013	3.88E-05	0.147963	0.000376962	2.78E-05	0.000297197	0.000235792	0.00172067
AGCATTGTTCGTGCAAGG-2	15578	10225	0.656374374	Enterococcus_faecalis	32	10	10225	50	8	9	5244	0	0	0	2816	909	41758	4348	756	834	27776	0	0	0	0.0696052	0.00311555	1.46757	0.228202	0.0252645	0.00649363	1.01731	0	0	0	0.000747959	3.62E-05	0.338335	0.00248093	0.000252645	6.49E-05	0.180702	0	0	0
AGCATTGTTGATATGGAC-1	4709	4592	0.975153961	Bacillus_subtilis	4592	4	27	36	4	12	34	0	0	0	19998	340	2250	2836	378	1130	2404	0	0	0	0.494305	0.00116533	0.0790752	0.148845	0.0126322	0.00879832	0.0880481	0	0	0	0.106614	1.68E-05	0.000883534	0.00178604	0.000126322	8.80E-05	0.00117678	0	0	0
AGCCACTTCTACGGTCGT-1	11749	11525	0.980934548	Lactobacillus_fermentum	48	18	57	2	11525	6	33	2	58	0	4138	1448	5033	192	9088	571	2150	192	4413	0	0.102282	0.00496294	0.176883	0.00393811	0.476977	0.019082	0.0167402	0.00399225	0.161629	0	0.00113281	6.89E-05	0.00192733	3.94E-05	0.578827	0.00019082	0.000245574	3.99E-05	0.00203822	0
AGCCAGGACAGGAATTGG-2	284195	280653	0.987536727	Cryptococcus_neoformans	362	280653	339	9	368	74	2	2074	26	288	30270	252328	27998	768	29825	5971	192	11262	2061	19507	0.748206	0.86484	0.983977	0.0157524	1.56534	0.199543	0.00282672	0.0876874	0.0428543	0.714457	0.00853158	0.919119	0.0113766	0.000174753	0.0185012	0.00235835	2.83E-05	0.0154636	0.000517329	0.0100937
AGCCAGGACATAAGTTCG-1	2529	2516	0.994859628	Lactobacillus_fermentum	6	5	2516	2	0	0	0	0	0	0	384	342	391	192	0	0	0	0	0	0	0.00949161	0.00117219	0.0205213	0.00149494	0	0	0	0	0	0	0.000142374	1.81E-05	0.126638	1.49E-05	0	0	0	0	0	0
AGCCAGGACATCAGGATG-2	55332	54976	0.99356611	Bacillus_subtilis	54976	55	80	2	101	16	30	5	67	0	17355	2193	6080	192	8873	1345	2614	468	5851	0	0.428976	0.00751638	0.213679	0.00393811	0.465693	0.0449481	0.0203529	0.00973111	0.214297	0	1.3012	0.000243143	0.00268821	3.94E-05	0.00508992	0.000513644	0.000222294	9.73E-05	0.00234368	0
AGCCAGGACCCAATATAC-2	177312	176521	0.995538937	Bacillus_subtilis	176521	99	167	4	208	29	2	110	18	154	35454	4941	13715	384	17008	2569	192	9410	1331	11154	0.876343	0.016935	0.482008	0.00787621	0.892652	0.0858525	0.00282672	0.0732675	0.0276755	0.408523	4.17564	0.000393265	0.00561048	7.88E-05	0.0104528	0.000927367	2.83E-05	0.000819568	0.000359303	0.00538324
AGCCAGGACGCGACAACC-2	196900	195549	0.993138649	Cryptococcus_neoformans	254	195549	270	8	346	79	129	7	258	0	21492	73099	23097	576	28058	6597	11370	576	17686	0	0.531234	0.250543	0.811734	0.0118143	1.4726	0.220463	0.0885283	0.0119768	0.647761	0	0.00599381	0.64069	0.00905921	0.000157524	0.0174048	0.00253079	0.000962288	0.000137234	0.00903299	0
AGCCAGGACTATCATGCT-1	109762	108847	0.991663782	Lactobacillus_fermentum	184	103	241	6	108847	47	4	124	10	196	14481	4959	18674	576	27184	3891	384	11005	960	14333	0.357938	0.0169967	0.656289	0.0118143	1.42673	0.130032	0.00565344	0.0856863	0.0199613	0.524956	0.00433129	0.000420856	0.00811312	0.000118143	5.45275	0.00150384	5.65E-05	0.000922111	0.000199613	0.00688746
AGCCGGATCACACGTTGC-2	11458	11367	0.992057951	Escherichia_coli	15	2	17	11367	32	11	14	0	0	0	1006	189	1556	1594	2541	823	739	0	0	0	0.024866	0.000647787	0.0546849	0.0326945	0.133363	0.00640798	0.0270664	0	0	0	0.00034679	6.48E-06	0.000559853	0.21961	0.0015866	7.88E-05	0.000480895	0	0	0
AGCCGGATCCGGAGACTT-1	2240	2091	0.933482143	Staphylococcus_aureus	43	8	44	29	12	13	2091	0	0	0	3642	756	3301	2160	1113	1199	8126	0	0	0	0.090022	0.00259115	0.116012	0.113366	0.0371949	0.00933557	0.29762	0	0	0	0.000994395	2.59E-05	0.00146096	0.00143072	0.000378967	9.45E-05	0.0722602	0	0	0
AGCCGGATCTTACGGACC-2	137433	136598	0.993924312	Enterococcus_faecalis	230	49	136598	4	251	36	108	10	147	0	18660	3108	49806	379	20108	2552	8866	755	11140	0	0.461233	0.0106525	1.75041	0.00777366	1.05535	0.0852844	0.0690318	0.0156987	0.40801	0	0.00535189	0.000192417	4.52065	7.77E-05	0.0123522	0.0011369	0.000787022	0.000196286	0.00509133	0
AGCCGTTCTATCTACATC-1	2147	2041	0.950628784	Enterococcus_faecalis	22	4	2041	33	6	14	27	0	0	0	1871	448	24804	2732	570	1312	2359	0	0	0	0.0462469	0.00153549	0.871726	0.143387	0.0190486	0.0102154	0.0863999	0	0	0	0.000517095	1.54E-05	0.067887	0.00163331	0.000190486	0.000103478	0.000934687	0	0	0
AGCCGTTCTCGGTTCGTA-2	8831	8673	0.982108481	Saccharomyces_cerevisiae	41	22	22	28	8	8673	2	35	0	0	2936	1297	1677	2470	730	16830	164	2443	0	0	0.0725713	0.00444539	0.0589374	0.129636	0.0243956	0.131041	0.00341005	0.0894765	0	0	0.000960531	7.56E-05	0.000731007	0.00139608	0.000253982	0.0638078	3.95E-05	0.00121451	0	0
AGCCGTTCTTGCCACCGA-1	3781	3765	0.995768315	Enterococcus_faecalis	4	3765	2	2	4	4	0	0	0	0	342	5327	190	190	379	380	0	0	0	0	0.00117219	0.187215	0.00389708	0.00634954	0.00295094	0.0139178	0	0	0	0	1.68E-05	0.124777	3.90E-05	6.35E-05	2.95E-05	0.000139178	0	0	0	0
AGCCTCGCAGCCTTCCAT-1	430107	427674	0.994343268	Lactobacillus_fermentum	630	314	568	27	427674	97	2	308	34	453	51411	9673	45775	1918	83613	8602	189	25653	2198	29915	1.27076	0.0331537	1.60874	0.03934	4.38837	0.287467	0.00278255	0.199738	0.045703	1.09566	0.0146176	0.00139781	0.01877	0.000520158	21.1185	0.00305045	2.78E-05	0.00224941	0.000668078	0.0156289
AGCCTCTAGCCACGTTCT-2	24655	24287	0.985074021	Listeria_monocytogenes	70	14	65	9	90	24287	4	45	2	69	5504	173	5232	851	7955	16194	193	3227	192	5229	0.136046	0.000592948	0.183876	0.0174548	0.417512	0.541181	0.00284144	0.0251258	0.00399225	0.191516	0.00164892	7.20E-05	0.00218705	0.000174548	0.00452572	0.775028	5.64E-05	0.000335426	3.99E-05	0.00242242
AGCCTCTAGGCACTGGAT-2	8108	7705	0.950296004	Enterococcus_faecalis	119	17	7705	4	92	15	37	8	111	0	9693	1428	15626	384	7615	1236	2915	384	8320	0	0.239589	0.00489439	0.549169	0.00787621	0.399668	0.0413054	0.0226966	0.0079845	0.304726	0	0.00281634	5.55E-05	0.259752	7.88E-05	0.0045887	0.000477218	0.000275317	0.00015969	0.00389953	0
AGCGACACCAGCACCAGC-2	3159	3132	0.991452991	Enterococcus_faecalis	10	3	3132	6	6	2	0	0	0	0	944	160	1569	567	353	189	0	0	0	0	0.0233335	0.000548391	0.0551418	0.0297586	0.0027485	0.00692225	0	0	0	0	0.000233335	1.54E-05	0.103386	0.000297586	4.41E-05	6.92E-05	0	0	0	0
AGCGACACCCCGGTTCTA-2	3634	3541	0.974408365	Saccharomyces_cerevisiae	22	5	18	31	4	3541	13	0	0	0	2075	527	1509	2418	266	24695	1026	0	0	0	0.0512893	0.00180626	0.0530331	0.126907	0.00888936	0.192278	0.0375779	0	0	0	0.000512893	1.81E-05	0.000596755	0.00152624	0.000126322	0.025803	0.000445002	0	0	0
AGCGACACCTGGTGGATC-2	46229	45920	0.993315884	Enterococcus_faecalis	82	32	45920	2	81	8	25	8	71	0	6133	1865	21340	188	6411	676	2160	479	5233	0	0.151594	0.00639218	0.749985	0.00385606	0.336477	0.022591	0.016818	0.00995984	0.191662	0	0.00190945	0.000118624	1.51463	3.86E-05	0.0040035	0.000262002	0.000182896	0.000155739	0.00244806	0
AGCGCATGAATTCACCTC-1	9280	9070	0.97737069	Listeria_monocytogenes	32	11	46	53	9070	27	4	37	0	0	2521	1098	3778	4038	23710	2178	382	3097	0	0	0.0623134	0.00376333	0.132776	0.211931	0.792356	0.0169582	0.00794292	0.11343	0	0	0.000764025	3.76E-05	0.0015432	0.00264993	0.287882	0.000199325	7.94E-05	0.00128703	0	0
AGCGGAACAAATATCAGC-1	52643	52189	0.991375871	Lactobacillus_fermentum	113	23	122	6	52189	20	4	78	10	78	9461	1488	10804	570	35329	1880	190	6275	751	5614	0.233855	0.00510004	0.379702	0.0116913	1.85422	0.062827	0.00279727	0.048858	0.0156155	0.205616	0.00262305	9.18E-05	0.00406622	0.000116913	2.59249	0.000631946	5.59E-05	0.000575395	0.000195662	0.00270334
AGCGGAACAATTAAGACC-1	153073	152022	0.993133995	Enterococcus_faecalis	274	106	152022	4	269	55	2	144	28	169	23433	4493	47593	367	21811	4365	190	11346	1846	12382	0.579211	0.0153995	1.67263	0.00752752	1.14473	0.145872	0.00279727	0.0883414	0.0383838	0.453499	0.0063967	0.000434668	5.05056	7.79E-05	0.0133798	0.00174078	2.80E-05	0.00106187	0.000549558	0.00584179
AGCGGTAAGATCCAGCTG-2	1167152	1162735	0.996215574	Bacillus_subtilis	1162735	422	975	22	1298	221	16	527	48	888	243802	18826	78324	1974	97009	17063	1282	41676	3325	48402	6.02623	0.064525	2.75266	0.0404886	5.09145	0.570222	0.0188742	0.324495	0.0691367	1.77276	27.1962	0.00173672	0.0323808	0.000419654	0.0644921	0.0069982	0.000223929	0.00386791	0.000942338	0.030756
AGCGGTCTACCTTAATTC-2	34103	33646	0.986599419	Enterococcus_faecalis	94	35	33646	124	31	2	72	6	93	0	7946	2861	34794	10603	2523	192	5396	576	7410	0	0.196407	0.00980591	1.22282	0.556491	0.0843152	0.00282672	0.0420139	0.0119768	0.271396	0	0.00221916	0.000124279	1.13098	0.0062472	0.000990194	2.83E-05	0.000537554	0.000119768	0.00326298	0
AGCGTAGAACACGGAAGT-2	130306	128768	0.988197013	Staphylococcus_aureus	319	88	381	12	440	85	2	195	16	128768	26055	5738	31619	1094	35554	6355	192	15743	1536	55631	0.644021	0.0196667	1.11124	0.022439	1.86603	0.212375	0.00282672	0.122577	0.031938	2.03752	0.00754039	0.000336678	0.0128053	0.000236286	0.0221006	0.00272328	2.83E-05	0.00145094	0.00031938	4.51494
AGCGTAGAACGCTTGTAG-1	49544	49264	0.994348458	Salmonella_enterica	54	49	54	1	48	6	25	49264	43	0	4771	1421	4213	108	3604	384	2216	15477	3348	0	0.117928	0.0048704	0.148064	0.00221518	0.189153	0.0128328	0.0172541	0.321813	0.122623	0	0.0012742	0.000223743	0.00180292	2.22E-05	0.002419	0.000192491	0.000187801	0.978652	0.00150751	0
AGCGTAGAAGTCCTAGTT-2	33373	33175	0.99406706	Lactobacillus_fermentum	31	32	64	2	33175	4	2	18	2	43	2905	1398	5547	181	6690	375	192	1714	192	2962	0.071805	0.00479157	0.194947	0.00371248	0.35112	0.012532	0.00282672	0.0133454	0.00399225	0.108485	0.000726949	0.000133362	0.00215577	3.94E-05	1.6573	0.00012532	2.83E-05	0.000134544	3.99E-05	0.00151777
AGCGTAGAATAACACGAG-2	52777	52524	0.995206245	Staphylococcus_aureus	72	21	50	2	53	4	51	52524	0	0	5789	934	4316	192	4572	334	4365	26038	0	0	0.143091	0.00320123	0.151684	0.00393811	0.239958	0.0111618	0.0339864	0.953659	0	0	0.00169885	9.32E-05	0.00168799	3.94E-05	0.00266463	0.000123315	0.000378017	1.83779	0	0
AGCGTAGAATCAGTGTTC-1	8310	8269	0.995066185	Escherichia_coli	4	6	4	8269	7	2	8	10	0	0	385	191	384	809	661	192	575	960	0	0	0.00951633	0.000654642	0.0134955	0.0165934	0.0346921	0.00641638	0.00447702	0.0351606	0	0	9.52E-05	3.08E-05	0.000134955	0.162436	0.000346921	6.42E-05	5.97E-05	0.000351606	0	0
AGCTACTCAAGTCATACT-1	2136	2085	0.976123596	Lactobacillus_fermentum	15	4	12	2085	4	8	8	0	0	0	1032	346	950	3756	380	759	753	0	0	0	0.0255087	0.0011859	0.0333873	0.197131	0.0126991	0.00590967	0.0275791	0	0	0	0.000349015	1.68E-05	0.000400648	0.103878	0.000126991	5.91E-05	0.000278355	0	0	0
AGCTACTCATCCATCATT-1	509008	505496	0.993100305	Staphylococcus_aureus	735	323	732	20	1077	166	6	399	54	505496	59650	15953	58889	1706	82067	13688	190	32935	4210	89585	1.47441	0.054678	2.06963	0.0349917	4.30723	0.457434	0.00279727	0.256436	0.0875384	3.28111	0.0171588	0.0012794	0.024326	0.000389708	0.0535229	0.00523637	8.39E-05	0.00293545	0.00105795	17.5097
AGCTATATGCGTATAGCG-1	3604	3559	0.987513873	Lactobacillus_fermentum	11	10	8	3559	2	4	10	0	0	0	1000	555	573	30770	192	383	754	0	0	0	0.0247177	0.00190223	0.0201378	1.61494	0.00641638	0.00298209	0.0276157	0	0	0	0.000253851	3.27E-05	0.000268504	0.177678	6.42E-05	2.98E-05	0.000349775	0	0	0
AGCTCGTCTCTCGTGTCC-1	131	101	0.770992366	Lactobacillus_fermentum	6	10	101	2	2	10	0	0	0	0	538	950	1414	191	189	569	0	0	0	0	0.0132981	0.0333873	0.0742127	0.00638296	0.00147158	0.02084	0	0	0	0	0.000132981	0.000333873	0.00503009	6.38E-05	1.47E-05	0.000347211	0	0	0	0
AGCTCGTCTGACTAGCAT-1	1994	1942	0.973921765	Enterococcus_faecalis	18	6	1942	6	2	10	2	8	0	0	1493	541	4433	570	190	761	190	570	0	0	0.0369036	0.00185425	0.155796	0.029916	0.00634954	0.00592524	0.00395067	0.0208766	0	0	0.000416	2.33E-05	0.0646389	0.00029916	6.35E-05	7.40E-05	3.95E-05	0.000278355	0	0
AGCTCGTCTGCGACAACC-1	36042	35807	0.993479829	Lactobacillus_fermentum	52	25	54	4	35807	12	36	8	44	0	4795	1150	4127	380	9282	1109	2714	761	3333	0	0.118522	0.00394156	0.145042	0.00779417	0.487159	0.0370613	0.0211316	0.0158235	0.122073	0	0.00121364	0.000105839	0.00178499	7.79E-05	1.78197	0.000380972	0.000264261	0.000158235	0.00151997	0
AGCTCGTCTTCGCAAGCA-2	4229	4149	0.981082998	Saccharomyces_cerevisiae	16	5	17	30	4	4149	8	0	0	0	1465	530	1583	2425	351	9174	760	0	0	0	0.0362115	0.00181654	0.0556338	0.127274	0.0117299	0.0714299	0.0278355	0	0	0	0.00037571	1.82E-05	0.00056407	0.00149213	0.000126991	0.0306201	0.000278355	0	0	0
AGCTCTCCGACCTGTACC-1	13821	13725	0.993054048	Enterococcus_faecalis	38	2	13725	26	6	12	12	0	0	0	2546	163	5119	1858	571	943	724	0	0	0	0.0629314	0.000558673	0.179905	0.0975158	0.019082	0.00734232	0.026517	0	0	0	0.000882671	1.03E-05	0.454138	0.00129321	0.00019082	8.82E-05	0.000417166	0	0	0
AGCTCTCCGAGGTCAGCA-1	151912	150581	0.991238349	Saccharomyces_cerevisiae	300	209	227	6	301	57	150581	20	211	0	24136	3527	18545	380	23745	4956	90467	1330	14323	0	0.596587	0.0120886	0.651756	0.00779417	1.24624	0.165623	0.704388	0.0276547	0.524589	0	0.00699685	0.00096462	0.00749141	0.000116913	0.0149491	0.00180628	1.10617	0.000395067	0.00732587	0
AGCTCTCCGAGGTCAGCA-2	1566	1549	0.989144317	Saccharomyces_cerevisiae	5	3	4	1549	5	0	0	0	0	0	381	340	380	36024	272	0	0	0	0	0	0.00941746	0.00116533	0.019944	0.280487	0.00996218	0	0	0	0	0	0.00011469	1.17E-05	0.00019944	0.0113862	0.000169211	0	0	0	0	0
AGCTCTCCGATCTTACAG-1	16311	16231	0.995095334	Salmonella_enterica	13	13	10	19	4	4	16231	17	0	0	1223	442	760	1774	340	380	2970	1248	0	0	0.0302298	0.00151493	0.0267099	0.0931071	0.0113623	0.00295873	0.0617551	0.0457088	0	0	0.000302298	6.07E-05	0.000333873	0.000939993	0.000126991	2.96E-05	0.319902	0.000596266	0	0
AGCTCTCCGCTCATTAGT-1	8406	8227	0.978705686	Saccharomyces_cerevisiae	30	16	46	2	35	7	8227	43	0	0	2346	783	4332	190	3258	608	4675	2497	0	0	0.0579878	0.00268369	0.152246	0.00389708	0.170994	0.0203185	0.0364001	0.0914543	0	0	0.000695804	4.91E-05	0.00153617	3.90E-05	0.00173828	0.00021789	0.0604634	0.00148773	0	0
AGCTCTCCGTACGACTTG-1	57964	57603	0.993771996	Bacillus_subtilis	57603	33	88	2	99	14	54	71	0	0	81503	1756	7354	190	8309	1316	4549	5518	0	0	2.01457	0.00601859	0.258453	0.00389708	0.436092	0.0439789	0.0354191	0.2021	0	0	1.34624	0.000129626	0.00292578	3.90E-05	0.00492722	0.000444468	0.000394523	0.00246564	0	0
AGCTCTCCGTTCGCATCC-2	91620	91057	0.993855053	Lactobacillus_fermentum	143	37	174	91057	38	56	10	105	0	0	12439	2065	13800	27087	3322	4506	951	7590	0	0	0.307464	0.00707767	0.484995	1.42164	0.111017	0.0350843	0.0197741	0.277989	0	0	0.00334134	0.000148374	0.00576265	4.52201	0.00120708	0.000411185	0.000197741	0.0036069	0	0
AGCTGCACTCCATGATGT-2	186085	184837	0.993293387	Staphylococcus_aureus	328	51	278	10	351	62	2	140	26	184837	25828	2550	22993	903	26802	4906	191	11028	1908	27173	0.63841	0.00873998	0.808079	0.0185214	1.40668	0.163952	0.002812	0.0858654	0.039673	0.995229	0.00769216	0.000210753	0.009288	0.00019588	0.0175324	0.00196669	2.81E-05	0.00103158	0.00051525	6.43824
AGCTTCGATAGCGACACC-2	16233	16105	0.992114828	Staphylococcus_aureus	39	8	27	22	8	22	2	16105	0	0	2681	624	2150	2041	378	1513	189	6372	0	0	0.0662683	0.00213872	0.0755608	0.10712	0.0126322	0.0117804	0.00392987	0.233379	0	0	0.000896265	3.12E-05	0.000890563	0.0010922	0.000252645	0.000161951	3.93E-05	0.55158	0	0
AGCTTGGTGCACCTTCCT-1	83378	82246	0.986423277	Saccharomyces_cerevisiae	270	88	239	18	273	41	4	82246	14	185	22833	5744	20929	1152	22466	3460	381	27179	1023	13284	0.56438	0.0196872	0.73554	0.0236286	1.17911	0.115628	0.00560927	0.211619	0.0212712	0.486535	0.00636605	0.000326018	0.00803123	0.000354429	0.0137005	0.00131135	5.61E-05	0.610719	0.000279458	0.00648128
AGCTTGGTGCTAGTTCCA-2	19719	19304	0.978954308	Saccharomyces_cerevisiae	88	76	87	93	3	19304	4	64	0	0	5969	793	7615	7620	276	46898	384	4612	0	0	0.14754	0.00271796	0.267626	0.39993	0.00922354	0.365154	0.0079845	0.168918	0	0	0.00207604	0.0002513	0.00293	0.00467425	9.22E-05	0.143405	7.98E-05	0.00224003	0	0
AGCTTGGTGTGCAGTTCA-1	8803	8267	0.939111666	Cryptococcus_neoformans	24	8267	14	458	8	8	24	0	0	0	1703	12858	1110	2487	499	766	2032	0	0	0	0.0420943	0.0440701	0.0390105	0.130528	0.0166759	0.00596417	0.0744233	0	0	0	0.000566283	0.0271241	0.000472694	0.02306	0.000257324	5.96E-05	0.000840559	0	0	0
AGGAAGGTGCTGCGTCAC-2	4062	4049	0.996799606	Lactobacillus_fermentum	1	5	4049	4	3	0	0	0	0	0	150	451	3835	379	270	0	0	0	0	0	0.000514116	0.0158502	0.201277	0.00295094	0.00988893	0	0	0	0	0	5.14E-06	0.000158502	0.200469	2.95E-05	9.89E-05	0	0	0	0	0
AGGAAGGTGCTGCTGCTT-1	3680	3657	0.99375	Bacillus_subtilis	3657	5	2	2	4	6	4	0	0	0	4938	348	174	189	378	539	189	0	0	0	0.122056	0.00119275	0.00611515	0.00387657	0.0198391	0.00419672	0.00692225	0	0	0	0.0841051	2.19E-05	6.12E-05	3.88E-05	0.000198391	4.41E-05	0.000138445	0	0	0
AGGAAGGTGTCGCATTCG-1	9935	9839	0.990337192	Lactobacillus_fermentum	27	8	34	9839	2	10	2	13	0	0	2161	618	2643	7018	164	695	189	1094	0	0	0.053415	0.00211816	0.0928871	0.368335	0.00548066	0.00541136	0.00392987	0.0400685	0	0	0.000627583	3.12E-05	0.00112919	0.485866	6.32E-05	7.36E-05	3.93E-05	0.000445368	0	0
AGGAAGGTGTGGACGAGA-2	2308	2245	0.97270364	Enterococcus_faecalis	20	4	2245	23	4	2	10	0	0	0	1513	364	19379	1894	378	189	915	0	0	0	0.0373979	0.00124759	0.681066	0.0994052	0.00294316	0.00392987	0.0335125	0	0	0	0.000467412	1.25E-05	0.0741455	0.00112264	2.94E-05	3.93E-05	0.000346113	0	0	0
AGGAATTGGCAATGTGCT-1	332238	330722	0.995437006	Enterococcus_faecalis	372	146	330722	10	396	86	7	183	19	297	31379	6200	101296	564	32877	6589	468	13757	1575	20860	0.775618	0.0212501	3.56	0.0115682	1.72553	0.220195	0.00689012	0.107114	0.0327489	0.764011	0.00879284	0.000614643	11.1216	0.000194444	0.0198558	0.00275169	9.72E-05	0.00135237	0.000376769	0.0103739
AGGAATTGGGATATGGAC-1	2247	2206	0.981753449	Staphylococcus_aureus	8	3	26	4	2206	0	0	0	0	0	576	230	577	384	31335	0	0	0	0	0	0.0142374	0.00808325	0.0302834	0.0128328	1.14767	0	0	0	0	0	0.000189832	9.31E-05	0.00131106	0.000128328	0.0773512	0	0	0	0	0
AGGAATTGGGATCTAGAG-2	2155	2135	0.990719258	Cryptococcus_neoformans	4	2135	2	6	8	0	0	0	0	0	385	51913	192	576	576	0	0	0	0	0	0.00951633	0.177929	0.00674775	0.0302309	0.0210964	0	0	0	0	0	9.52E-05	0.00697461	6.75E-05	0.000302309	0.000281285	0	0	0	0	0
AGGAATTGGGCAACCAAC-2	2062	2034	0.986420951	Lactobacillus_fermentum	10	2	10	2034	6	0	0	0	0	0	942	188	768	35332	576	0	0	0	0	0	0.0232841	0.000644359	0.026991	1.85437	0.0210964	0	0	0	0	0	0.00023729	6.58E-06	0.000337388	0.102438	0.000210964	0	0	0	0	0
AGGAATTGGGCACTGGAT-1	26311	24457	0.929535175	Enterococcus_faecalis	78	25	24457	1543	98	6	52	2	50	0	6603	1294	21052	1503	7961	384	3971	183	3962	0	0.163211	0.00443511	0.739863	0.030828	0.417827	0.0128328	0.0309187	0.00380511	0.145111	0	0.00185012	0.000102515	0.819184	0.0303259	0.0049204	0.000192491	0.000385958	3.81E-05	0.0017584	0
AGGAATTGGTTAGTCGGA-1	11670	11624	0.996058269	Staphylococcus_aureus	12	3	16	6	2	7	11624	0	0	0	913	153	1121	575	192	660	11224	0	0	0	0.0225673	0.000524399	0.039397	0.0301785	0.00641638	0.00513884	0.411086	0	0	0	0.000284748	1.54E-05	0.00053982	0.000301785	6.42E-05	5.14E-05	0.407614	0	0	0
AGGAGCAATCAGTGAGGA-2	5178	5171	0.998648127	Enterococcus_faecalis	4	1	5171	2	0	0	0	0	0	0	182	150	2591	190	0	0	0	0	0	0	0.00449863	0.000514116	0.0910595	0.00997201	0	0	0	0	0	0	9.39E-05	5.14E-06	0.172068	9.97E-05	0	0	0	0	0	0
AGGAGCAATGACTGCCTG-1	4788	4767	0.995614035	Lactobacillus_fermentum	6	2	10	4767	3	0	0	0	0	0	570	160	761	4504	272	0	0	0	0	0	0.0140891	0.000548391	0.026745	0.236389	0.00996218	0	0	0	0	0	0.000140891	1.03E-05	0.000334225	0.237413	9.96E-05	0	0	0	0	0
AGGAGCAATGTATGATCT-2	295933	293301	0.991106095	Staphylococcus_aureus	639	145	605	16	786	122	3	273	43	293301	53307	8158	47684	1303	61399	10098	272	22588	3602	92423	1.31763	0.0279611	1.67583	0.0267258	3.22248	0.337461	0.00400452	0.175873	0.0748963	3.38505	0.014912	0.000547465	0.0201234	0.000306844	0.0390892	0.00385183	4.00E-05	0.00201256	0.00084669	10.1535
AGGAGCAATTTGTTAGAG-1	4386	4277	0.975148199	Enterococcus_faecalis	20	6	4277	2	36	6	12	2	25	0	1678	530	10948	190	3193	190	1140	168	2110	0	0.0414764	0.00181654	0.384763	0.00389708	0.167582	0.00634954	0.00887619	0.00349322	0.0772801	0	0.00046321	2.31E-05	0.142038	3.90E-05	0.00179496	0.000190486	8.88E-05	3.95E-05	0.000865098	0
AGGAGGTGAATCGGTGGT-2	193973	184709	0.952240776	Staphylococcus_aureus	474	123	430	18	7872	98	6	214	29	184709	39783	7998	35352	1529	42597	7356	573	17679	2476	33973	0.983346	0.0274127	1.24243	0.0313613	2.23567	0.245828	0.00843599	0.137651	0.0514834	1.24428	0.0111294	0.000451977	0.014359	0.000352789	0.394278	0.00311696	8.44E-05	0.00158035	0.000570975	6.43205
AGGATCATGCCTATTGGT-2	8071	7377	0.914013133	Staphylococcus_aureus	187	33	129	4	196	26	2	103	14	7377	14999	1997	10683	380	16176	2090	190	8637	1117	25624	0.370741	0.0068446	0.375449	0.00779417	0.848985	0.069845	0.00279727	0.0672488	0.0232258	0.938496	0.00437924	0.0001129	0.00430275	7.79E-05	0.00973793	0.00082544	2.80E-05	0.000760627	0.000276547	0.255043
AGGATCATGTGATGGACA-2	3130	3077	0.983067093	Lactobacillus_fermentum	16	2	9	3077	2	6	18	0	0	0	1444	153	834	18007	190	380	1314	0	0	0	0.0356924	0.000524399	0.0293106	0.945084	0.00634954	0.00295873	0.0481261	0	0	0	0.000369036	1.03E-05	0.000293106	0.152834	6.35E-05	4.44E-05	0.000626299	0	0	0
AGGATCATGTGCTCCTCC-1	2667	2646	0.992125984	Enterococcus_faecalis	8	1	2646	2	2	2	2	4	0	0	761	150	1112	189	128	190	190	90	0	0	0.0188102	0.000514116	0.0390807	0.00387657	0.00671799	0.00634954	0.00147936	0.00329631	0	0	0.000188102	5.14E-06	0.087641	3.88E-05	9.97E-05	6.35E-05	1.48E-05	0.000125992	0	0
AGGATCTCAACACTAACG-1	50398	49883	0.989781341	Staphylococcus_aureus	128	46	99	4	159	25	2	46	6	49883	10804	1705	8234	384	13482	1766	84	4019	351	27092	0.26705	0.00584379	0.28938	0.00787621	0.707593	0.0590173	0.00123669	0.0312924	0.00729834	0.992262	0.00299085	0.000199409	0.0033194	7.88E-05	0.00799073	0.000798371	2.47E-05	0.000343057	0.00011956	1.74507
AGGATCTCAATAGTCTCC-1	1798	1772	0.985539488	Lactobacillus_fermentum	4	8	6	1772	8	0	0	0	0	0	277	572	384	1243	576	0	0	0	0	0	0.00684681	0.0019605	0.0134955	0.0652379	0.00448481	0	0	0	0	0	8.92E-05	3.37E-05	0.000202433	0.0891603	5.98E-05	0	0	0	0	0
AGGATGCGTATATAGCGT-2	203592	200812	0.986345239	Bacillus_subtilis	200812	164	551	24	1179	103	9	278	43	429	102952	10145	45631	2268	55536	7680	837	21957	2712	29819	2.54474	0.0347714	1.60368	0.0465189	2.91477	0.256655	0.0123227	0.17096	0.0563906	1.09214	4.67386	0.000609639	0.0182	0.000465189	0.0583719	0.00322791	0.000123227	0.00203693	0.000842531	0.0147975
AGGATGCGTATCGGTGGT-1	2452	2435	0.993066884	Bacillus_subtilis	2435	1	6	4	2	4	0	0	0	0	2543	150	379	379	189	378	0	0	0	0	0.0628572	0.000514116	0.0133198	0.0198915	0.00631612	0.0138445	0	0	0	0	0.05631	5.14E-06	0.000199621	0.000198915	6.32E-05	0.000138445	0	0	0	0
AGGATGCGTCCAAGCGAG-1	2633	2609	0.990884922	Listeria_monocytogenes	5	4	8	2609	2	5	0	0	0	0	460	378	736	12465	189	460	0	0	0	0	0.0113702	0.0132846	0.0386284	0.416563	0.00147158	0.0168478	0	0	0	0	0.000113702	0.000132846	0.000396781	0.0821998	1.47E-05	0.000168478	0	0	0	0
AGGATGCGTCTCCTATCT-1	37954	36530	0.962480898	Staphylococcus_aureus	307	113	307	25	437	60	8	145	22	36530	25242	7882	24071	1773	28314	4668	568	12321	1702	57269	0.623925	0.0270151	0.845965	0.0363659	1.48604	0.155998	0.00836237	0.0959329	0.0353896	2.09752	0.00713453	0.000380583	0.0101592	0.000481803	0.0216361	0.00189049	0.000111449	0.00106351	0.000432494	1.25563
AGGATGCGTCTCGACTGC-2	86421	56279	0.651219032	Staphylococcus_aureus	126	26	115	2	155	29371	343	4	56279	0	10583	1598	9503	189	12603	15533	4882	378	38045	0	0.261588	0.00547705	0.333979	0.00387657	0.661459	0.519092	0.0380119	0.00785975	1.39342	0	0.0029162	0.000101829	0.00378647	3.88E-05	0.00767792	0.923678	0.00252099	7.86E-05	1.93766	0
AGGATGCGTCTTCTGAGT-2	33055	32846	0.993677205	Enterococcus_faecalis	38	9	32846	64	12	2	34	4	46	0	2970	540	9640	5939	945	189	2565	378	3308	0	0.0734117	0.00185082	0.338794	0.311704	0.0315806	0.00278255	0.0199714	0.00785975	0.121158	0	0.000887861	3.87E-05	1.08846	0.0031669	0.000378967	2.78E-05	0.00025009	7.86E-05	0.00158736	0
AGGATGCGTTTACTTACG-1	7077	7016	0.991380528	Lactobacillus_fermentum	8	12	13	7016	4	4	6	14	0	0	708	616	837	4672	378	378	378	1225	0	0	0.0175002	0.0021113	0.029416	0.245206	0.0126322	0.00294316	0.00785975	0.0448664	0	0	0.000186866	4.41E-05	0.000427006	0.344103	0.000126322	2.94E-05	0.000117896	0.0004765	0	0
AGGATTACTAACGTTCTT-1	144685	143168	0.989515154	Bacillus_subtilis	143168	100	387	19	445	59	5	175	19	308	85090	5999	31433	1237	36410	4988	455	13861	1836	20484	2.10323	0.0205612	1.1047	0.0253721	1.91095	0.166692	0.00669873	0.107924	0.0381759	0.75024	3.38255	0.00038312	0.0129827	0.000372069	0.0223956	0.00187311	6.89E-05	0.00130176	0.000381759	0.0108232
AGGATTACTCCAATATAC-1	268141	266658	0.994469328	Bacillus_subtilis	266658	129	370	13	436	54	6	192	28	255	67411	4905	30706	1013	34272	4849	576	15971	2324	17352	1.66625	0.0168116	1.07915	0.0207776	1.79874	0.162047	0.00848015	0.124352	0.0483229	0.635529	6.30178	0.000544381	0.0124282	0.000253516	0.0219342	0.0017244	8.48E-05	0.00142899	0.00055538	0.00891469
AGGATTACTCCACGTTCT-1	3191	3145	0.985584456	Bacillus_subtilis	3145	2	9	20	4	11	0	0	0	0	35653	183	663	1544	386	964	0	0	0	0	0.881262	0.000627222	0.0233008	0.0810357	0.00300545	0.0353071	0	0	0	0	0.0746271	6.65E-06	0.000301189	0.00101295	3.01E-05	0.000384203	0	0	0	0
AGGATTACTCTCATGCCA-1	23195	23097	0.995774951	Bacillus_subtilis	23097	12	15	4	32	2	23	10	0	0	23025	735	1428	354	2497	192	1702	947	0	0	0.569126	0.00251917	0.0501864	0.00726088	0.131053	0.00641638	0.013252	0.0346845	0	0	0.545326	5.06E-05	0.000501864	7.88E-05	0.00161337	6.42E-05	0.000168881	0.000351606	0	0
AGGATTACTGAGATACAC-2	102505	101764	0.992771084	Bacillus_subtilis	101764	58	195	4	214	41	2	97	8	122	84728	2570	15758	192	17246	3520	192	8398	578	9876	2.09428	0.00880853	0.553808	0.00393811	0.905144	0.117634	0.00282672	0.0653879	0.0120183	0.361715	2.40577	0.000251506	0.00655727	7.88E-05	0.0107608	0.00131101	2.83E-05	0.000723565	0.000159274	0.00427092
AGGTACCAACGAGCCGTT-1	29914	29802	0.996255934	Lactobacillus_fermentum	42	5	18	29802	5	4	18	2	18	0	3289	349	1695	3457	462	190	1495	190	1602	0	0.0812967	0.00119618	0.05957	0.181438	0.0154394	0.00279727	0.0116403	0.00395067	0.0586743	0	0.000980058	2.19E-05	0.0005957	1.48431	0.000154394	5.59E-05	0.000131352	3.95E-05	0.000616776	0
AGGTACCAATCTAGTGAC-2	5217	4961	0.950929653	Bacillus_subtilis	4961	7	59	40	65	8	3	28	46	0	40830	720	4976	618	4772	570	272	2013	3633	0	1.00923	0.00246776	0.174879	0.0126758	0.250455	0.0190486	0.00400452	0.0156735	0.133061	0	0.115916	2.47E-05	0.00196493	0.000774699	0.00323513	0.000253982	4.00E-05	0.00020641	0.0016064	0
AGGTATTCCCCACAAGGT-2	326464	323210	0.990032592	Staphylococcus_aureus	744	213	704	32	999	161	4	338	59	323210	62172	9542	55780	2840	77973	13033	380	28548	4839	67768	1.53675	0.0327047	1.96036	0.0582511	4.09236	0.435545	0.00559455	0.222278	0.100617	2.48205	0.0173973	0.000871256	0.0234087	0.000621482	0.049638	0.0051077	5.59E-05	0.00248463	0.00116066	11.2193
AGGTATTCCGTGTACCGT-1	2588	2560	0.989180835	Lactobacillus_fermentum	9	4	6	2560	9	0	0	0	0	0	570	380	570	423	825	0	0	0	0	0	0.0140891	0.00130243	0.0200324	0.0222008	0.0302162	0	0	0	0	0	0.000208123	1.30E-05	0.000200324	0.127599	0.000308388	0	0	0	0	0
AGGTATTCCTGAACGGTT-2	6066	6024	0.993076162	Lactobacillus_fermentum	9	4	6	6024	2	6	15	0	0	0	570	190	538	1152	190	553	812	0	0	0	0.0140891	0.000651214	0.0189078	0.0604619	0.00634954	0.00430573	0.02974	0	0	0	0.000208123	1.30E-05	0.000199973	0.30026	6.35E-05	4.44E-05	0.000526677	0	0	0
AGGTCACGTATACAACCG-1	1888	1825	0.966631356	Saccharomyces_cerevisiae	21	7	8	13	4	1825	10	0	0	0	1105	607	748	1132	378	13251	754	0	0	0	0.0273131	0.00208046	0.0262881	0.0594122	0.0126322	0.103174	0.0276157	0	0	0	0.00047903	2.35E-05	0.000262881	0.000637684	0.000126322	0.0132988	0.000346479	0	0	0
AGGTCACGTCAACCTGGT-1	23917	23730	0.992181294	Enterococcus_faecalis	65	10	23730	44	10	20	38	0	0	0	4861	910	4576	3848	757	1524	3207	0	0	0	0.120153	0.00311897	0.160821	0.201959	0.0252979	0.0118661	0.117459	0	0	0	0.00151495	3.62E-05	0.786151	0.00216917	0.00031614	0.000147002	0.00129472	0	0	0
AGGTCACGTTCTGATGAA-2	68590	68022	0.991718909	Bacillus_subtilis	68022	47	137	163	38	75	12	96	0	0	61347	2405	11040	12555	2646	6050	343	6946	0	0	1.51636	0.008243	0.387996	0.65894	0.0884257	0.0471061	0.00713199	0.254402	0	0	1.58342	0.00017665	0.00453084	0.00807575	0.00120006	0.000549856	0.000235792	0.00331755	0	0
AGGTCAGCAACAAGGTAC-1	62663	62225	0.993010229	Staphylococcus_aureus	97	41	97	4	125	15	47	12	62225	0	8493	2204	8039	384	10104	1420	4113	768	53081	0	0.209928	0.00755408	0.282527	0.00787621	0.530301	0.0474545	0.0320243	0.015969	1.94413	0	0.00229133	0.000166128	0.00324279	7.88E-05	0.00629286	0.000474545	0.000350142	0.000239535	2.1805	0
AGGTCAGCAATGCCTGTC-2	2327	2298	0.987537602	Lactobacillus_fermentum	10	1	4	2298	8	6	0	0	0	0	957	150	192	6205	762	384	0	0	0	0	0.0236549	0.000514116	0.00674775	0.325665	0.00593303	0.0140643	0	0	0	0	0.000237537	5.14E-06	0.000134955	0.114557	5.93E-05	0.000210964	0	0	0	0
AGGTCAGCACAATGTGCT-1	193801	192284	0.992172383	Enterococcus_faecalis	352	148	192284	10	459	94	2	163	30	259	29217	6769	48759	660	35328	7490	192	14601	2464	18585	0.722178	0.0232004	1.71361	0.0135372	1.85416	0.250306	0.00282672	0.113685	0.0512339	0.680688	0.00831653	0.00060676	6.45055	0.000191983	0.023038	0.0030157	2.83E-05	0.00121378	0.000595303	0.00908719
AGGTCAGCACGCCTGCAA-2	5581	5512	0.987636624	Bacillus_subtilis	5512	13	10	15	2	14	15	0	0	0	3125	338	959	1452	192	1152	1034	0	0	0	0.0772429	0.00115848	0.0337036	0.0762072	0.00641638	0.00896962	0.0378709	0	0	0	0.129663	6.23E-05	0.000337036	0.000762072	6.42E-05	0.000104646	0.000519718	0	0	0
AGGTCAGCAGTGCTAAGC-2	16551	16404	0.991118361	Lactobacillus_fermentum	37	10	35	16404	8	13	2	42	0	0	2565	169	2879	10028	568	1044	192	3118	0	0	0.063401	0.000579238	0.101181	0.526312	0.0189818	0.00812872	0.00399225	0.114199	0	0	0.000861166	5.14E-05	0.00117629	0.82452	0.000254316	9.61E-05	3.99E-05	0.00146393	0	0
AGGTCAGCATATGTACCT-1	4572	4481	0.980096238	Staphylococcus_aureus	29	4	25	14	4	11	4	4481	0	0	2387	384	2167	960	384	766	342	2781	0	0	0.0590012	0.00131614	0.0761583	0.0503849	0.0128328	0.00596417	0.0071112	0.101856	0	0	0.000684434	1.32E-05	0.000839252	0.000705389	0.000128328	8.10E-05	7.98E-05	0.157212	0	0
AGGTCAGCATGACCTCCT-1	15841	15508	0.9789786	Bacillus_subtilis	15508	28	80	98	18	37	6	66	0	0	41535	1619	6521	7242	1136	3017	576	4916	0	0	1.02665	0.00554903	0.229178	0.380091	0.0379636	0.0234907	0.0119768	0.180052	0	0	0.363093	9.95E-05	0.0026499	0.00489521	0.000572127	0.000272359	0.000119768	0.00231584	0	0
AGGTCCGTCACTCCAACT-1	28281	27571	0.974894806	Staphylococcus_aureus	201	46	148	2	174	41	2	84	12	27571	15140	3875	12759	192	13627	3387	192	7141	951	21424	0.374227	0.0132813	0.448409	0.00393811	0.715203	0.113189	0.00282672	0.0556007	0.0197741	0.784668	0.00475026	0.000159787	0.00497823	3.94E-05	0.00875228	0.00131135	2.83E-05	0.000622112	0.000237664	0.962085
AGGTCCGTCAGCGGTCTA-1	1937	1901	0.981414559	Staphylococcus_aureus	9	5	10	2	2	8	1901	0	0	0	661	169	768	192	192	551	15426	0	0	0	0.0163384	0.000579238	0.026991	0.00393811	0.010077	0.00429016	0.564987	0	0	0	0.000210842	2.57E-05	0.000337388	3.94E-05	0.00010077	5.78E-05	0.0664452	0	0	0
AGGTGTACAAGTCGATCA-2	9061	8945	0.987197881	Listeria_monocytogenes	24	5	26	22	8945	2	15	22	0	0	2051	528	2042	1836	11509	189	1242	2079	0	0	0.0506961	0.00180969	0.0717652	0.0963611	0.384615	0.00278255	0.00967037	0.0761448	0	0	0.000560598	1.81E-05	0.000850498	0.00109115	0.281348	2.78E-05	0.000111419	0.000761448	0	0
AGTAACGTAATACTTGCT-2	93900	92984	0.990244941	Bacillus_subtilis	92984	66	254	8	274	38	2	80	6	188	64082	4312	20656	379	22164	3394	190	6969	327	13918	1.58396	0.0147791	0.725946	0.00777366	1.16326	0.113423	0.00279727	0.0542615	0.0067993	0.509756	2.17087	0.00023903	0.00847195	0.000155268	0.0136013	0.00119772	2.80E-05	0.000589566	0.00011852	0.00652193
AGTAACGTAGACCACTCG-1	8389	8302	0.989629276	Saccharomyces_cerevisiae	6	19	14	24	6	8302	18	0	0	0	560	882	1082	1710	380	22626	1416	0	0	0	0.0138419	0.003023	0.0380264	0.0897481	0.0126991	0.176169	0.0518619	0	0	0	0.000138419	7.20E-05	0.000468828	0.00119612	0.000190486	0.0612864	0.000621904	0	0	0
AGTAACGTATACTACTGT-2	4755	4690	0.986330179	Lactobacillus_fermentum	18	6	19	4	4690	2	10	6	0	0	1699	571	1271	190	20830	190	743	570	0	0	0.0419954	0.00195707	0.0446687	0.00389708	1.09325	0.00634954	0.00578509	0.0208766	0	0	0.000422426	1.96E-05	0.000630142	7.79E-05	0.232437	6.35E-05	7.39E-05	0.000208766	0	0
AGTAAGCCAAAGCTGGTC-2	2126	2074	0.975540922	Lactobacillus_fermentum	10	10	10	2074	2	7	13	0	0	0	756	612	747	3862	189	675	756	0	0	0	0.0186866	0.0020976	0.026253	0.202694	0.00631612	0.00525564	0.027689	0	0	0	0.000233583	3.76E-05	0.000332116	0.102487	6.32E-05	5.26E-05	0.000445002	0	0	0
AGTAAGCCACCTGTCGAC-2	34881	34314	0.983744732	Cryptococcus_neoformans	106	34314	134	4	150	22	5	47	6	93	8734	50448	10429	379	12797	2077	459	4041	566	7298	0.215885	0.172908	0.366523	0.00777366	0.671641	0.0694105	0.00675762	0.0314637	0.0117688	0.267294	0.0024651	0.110615	0.00443384	7.77E-05	0.007405	0.000694105	6.76E-05	0.000341967	0.000117688	0.00320511
AGTAAGCCATCCGTATAC-2	5517	5081	0.920971543	Enterococcus_faecalis	4	5081	418	2	8	4	0	0	0	0	378	23606	1918	189	755	371	0	0	0	0	0.00934331	0.829622	0.100665	0.00631612	0.00587853	0.0135881	0	0	0	0	9.34E-05	0.167984	0.0207218	6.32E-05	5.88E-05	0.000138445	0	0	0	0
AGTAATCAGACTGGACCA-2	2260	2245	0.993362832	Enterococcus_faecalis	4	4	2245	2	5	0	0	0	0	0	276	349	2041	192	468	0	0	0	0	0	0.0068221	0.00119618	0.07173	0.010077	0.0171408	0	0	0	0	0	8.90E-05	1.69E-05	0.075474	0.00010077	0.000171408	0	0	0	0	0
AGTAATCAGATGTCGCCT-1	24973	24638	0.986585512	Enterococcus_faecalis	106	28	24638	2	91	22	43	1	42	0	8871	1978	12733	192	7654	1708	3517	84	3552	0	0.219271	0.00677948	0.447496	0.00393811	0.401715	0.057079	0.0273838	0.00174661	0.130094	0	0.00250687	0.000100972	0.830358	3.94E-05	0.00456666	0.000705802	0.000318764	1.75E-05	0.00147711	0
AGTAATCAGCGAACAGAG-2	2463	2443	0.991879821	Lactobacillus_fermentum	4	5	2	2443	3	6	0	0	0	0	384	476	178	3999	168	576	0	0	0	0	0.00949161	0.00163146	0.00625573	0.209885	0.00130807	0.0210964	0	0	0	0	9.49E-05	1.83E-05	6.75E-05	0.122605	1.96E-05	0.000210964	0	0	0	0
AGTAATCAGGCGGACGAA-2	57654	57465	0.996721823	Enterococcus_faecalis	61	17	57465	2	50	4	20	35	0	0	4667	580	20003	192	3822	384	1705	3020	0	0	0.115358	0.00198792	0.702997	0.00393811	0.200595	0.0128328	0.0132753	0.11061	0	0	0.00143956	7.62E-05	1.93198	3.94E-05	0.0025161	0.000128328	0.000147703	0.00121744	0	0
AGTAATGGTTCTAATACC-1	7948	7841	0.986537494	Listeria_monocytogenes	31	6	23	28	7841	4	2	13	0	0	1983	350	2183	2398	18145	381	191	994	0	0	0.0490153	0.00119961	0.0767206	0.125857	0.606381	0.00296651	0.00397146	0.0364059	0	0	0.000729173	1.96E-05	0.000767206	0.00140133	0.246427	2.97E-05	3.97E-05	0.000449763	0	0
AGTACGAATCGAAGAGGT-1	4278	4248	0.992987377	Lactobacillus_fermentum	5	1	12	4248	2	8	2	0	0	0	460	150	1152	1450	192	769	193	0	0	0	0.0113702	0.000514116	0.0404865	0.0761022	0.00641638	0.00598753	0.00706875	0	0	0	0.000113702	5.14E-06	0.000404865	0.213345	6.42E-05	5.99E-05	7.07E-05	0	0	0
AGTACGAATGAGTATCGC-2	5741	5717	0.995819544	Lactobacillus_fermentum	6	4	8	5717	6	0	0	0	0	0	576	426	692	3877	571	0	0	0	0	0	0.0142374	0.00146009	0.02432	0.203481	0.00444588	0	0	0	0	0	0.000142374	1.46E-05	0.000269559	0.286414	4.48E-05	0	0	0	0	0
AGTACTACACTCTAGTAA-2	28500	28420	0.997192982	Lactobacillus_fermentum	24	7	20	28420	6	6	17	0	0	0	2081	621	1792	10034	378	566	1214	0	0	0	0.0514376	0.00212844	0.062979	0.526627	0.0126322	0.00440695	0.0444636	0	0	0	0.000561093	2.60E-05	0.000659312	1.4041	0.000189484	4.41E-05	0.000583081	0	0	0
AGTACTACAGCCTTCCAT-1	4562	4285	0.939281017	Staphylococcus_aureus	77	14	63	2	74	14	27	6	4285	0	6117	1004	5554	177	6376	1095	2337	378	16155	0	0.151198	0.00344115	0.195193	0.00363044	0.33464	0.0365934	0.0181962	0.00785975	0.591688	0	0.00179228	4.83E-05	0.00208477	3.63E-05	0.00366708	0.000442129	0.000197456	0.000117896	0.146404	0
AGTACTACAGGATCAGGT-2	6194	6115	0.987245722	Lactobacillus_fermentum	22	2	22	6115	6	4	23	0	0	0	1890	189	1892	3334	567	378	1782	0	0	0	0.0467165	0.000647787	0.0664935	0.174983	0.00441473	0.00785975	0.0652669	0	0	0	0.000513882	6.48E-06	0.000731358	0.301134	4.41E-05	7.86E-05	0.000790382	0	0	0
AGTACTACAGGTTGCTAT-1	106	27	0.254716981	Bacillus_subtilis	27	5	23	22	4	9	16	0	0	0	2115	528	1971	1889	378	837	1243	0	0	0	0.052278	0.00180969	0.0692699	0.0991428	0.0126322	0.00651699	0.0455257	0	0	0	0.000626348	1.81E-05	0.000759474	0.00108957	0.000126322	6.52E-05	0.000564035	0	0	0
AGTACTACATATCTGTCA-2	3337	3265	0.978423734	Lactobacillus_fermentum	19	4	28	3265	4	2	15	0	0	0	1358	339	1701	11581	378	189	1368	0	0	0	0.0335667	0.0011619	0.0597809	0.60782	0.0126322	0.00147158	0.0501039	0	0	0	0.00044047	1.66E-05	0.000929925	0.161021	0.000126322	1.47E-05	0.000511294	0	0	0
AGTACTACATGTGGTCCT-1	17331	17233	0.994345393	Lactobacillus_fermentum	20	11	29	17233	6	14	18	0	0	0	1596	915	2480	3633	553	1321	1456	0	0	0	0.0394495	0.00313611	0.0871585	0.190675	0.0184805	0.0102855	0.053327	0	0	0	0.000462716	4.13E-05	0.000958743	0.853022	0.000189484	0.000102855	0.000622636	0	0	0
AGTACTCTCAGACGCCTG-1	7942	7845	0.987786452	Enterococcus_faecalis	22	10	7845	28	6	13	2	16	0	0	1709	727	15944	2459	570	1183	123	1514	0	0	0.0422426	0.00249175	0.560345	0.129059	0.0190486	0.00921099	0.00255754	0.0554513	0	0	0.000516354	3.63E-05	0.261114	0.00139031	0.000190486	9.51E-05	3.95E-05	0.000554513	0	0
AGTACTCTCATAATCGAG-2	14876	14616	0.982522183	Enterococcus_faecalis	26	13	14616	164	10	2	24	2	19	0	1834	1012	58026	3984	950	190	1515	190	1792	0	0.0453323	0.00346857	2.0393	0.209097	0.0317477	0.00279727	0.011796	0.00395067	0.0656332	0	0.000610775	4.57E-05	0.485733	0.00807313	0.000317477	2.80E-05	0.000177524	3.95E-05	0.000656332	0
AGTACTCTCGCATACATG-2	4044	3610	0.892680514	Lactobacillus_fermentum	16	5	8	3610	4	391	2	8	0	0	1139	345	760	2060	380	192	190	760	0	0	0.0281535	0.00118247	0.0267099	0.108118	0.0126991	0.00282672	0.00147936	0.0278355	0	0	0.000375462	2.19E-05	0.000267099	0.179304	0.000126991	0.00544099	1.48E-05	0.000278355	0	0
AGTACTCTCGCGGACGAA-2	3750	3685	0.982666667	Staphylococcus_aureus	12	7	20	8	12	6	3685	0	0	0	1128	431	1330	570	760	570	41238	0	0	0	0.0278816	0.00147723	0.0467423	0.029916	0.0253982	0.00443809	1.51037	0	0	0	0.000278816	2.23E-05	0.000667747	0.00039888	0.000380972	4.44E-05	0.12754	0	0	0
AGTAGAGGACAATCAAGT-1	92109	90775	0.985517159	Bacillus_subtilis	90775	130	334	8	394	62	2	151	20	233	76148	7708	26512	573	31344	5134	191	11632	1528	16136	1.88221	0.0264187	0.931752	0.0117528	1.64507	0.171571	0.002812	0.0905682	0.0317717	0.590992	2.13141	0.000467503	0.0110997	0.000156704	0.0197199	0.00196134	2.81E-05	0.0011163	0.000397146	0.00813126
AGTAGAGGAGATGCGGTT-2	2024	2000	0.988142292	Lactobacillus_fermentum	14	6	2000	2	2	0	0	0	0	0	1147	382	6336	189	191	0	0	0	0	0	0.0283512	0.0134252	0.33254	0.00147158	0.0069955	0	0	0	0	0	0.000330723	0.000201378	0.0998256	1.47E-05	7.00E-05	0	0	0	0	0
AGTATGACGCGTGTATTC-1	2234	2224	0.995523724	Lactobacillus_fermentum	2	4	4	2224	0	0	0	0	0	0	186	330	384	6450	0	0	0	0	0	0	0.0045975	0.00113106	0.0134955	0.338524	0	0	0	0	0	0	4.75E-05	1.29E-05	0.000134955	0.111634	0	0	0	0	0	0
AGTATGACGCGTTCGTAC-2	5857	5831	0.995560867	Bacillus_subtilis	5831	8	10	4	2	2	0	0	0	0	50862	774	576	192	192	192	0	0	0	0	1.25719	0.0272019	0.0302309	0.00641638	0.00149494	0.00703213	0	0	0	0	0.137831	0.000272019	0.000503849	0.000128328	1.49E-05	7.03E-05	0	0	0	0
AGTATGACGTATCGGAAC-2	37269	37070	0.994660442	Bacillus_subtilis	37070	20	38	61	16	25	39	0	0	0	61131	1160	3264	5047	1330	2076	3289	0	0	0	1.51102	0.00397583	0.114712	0.264888	0.0444468	0.016164	0.120462	0	0	0	0.875803	7.84E-05	0.00128207	0.00305983	0.000508632	0.000181183	0.00136431	0	0	0
AGTCAGTTGCCGTAGTTG-2	24698	24549	0.993967123	Listeria_monocytogenes	27	13	28	2	37	24549	24	18	0	0	2292	895	2544	190	2868	10180	1821	1331	0	0	0.0566531	0.00306756	0.0894077	0.00389708	0.150525	0.340202	0.0141785	0.0487488	0	0	0.000628819	4.80E-05	0.000931682	3.90E-05	0.00183013	0.77338	0.000177446	0.000626665	0	0
AGTCAGTTGGCTATGTAA-1	33953	25614	0.754395782	Listeria_monocytogenes	38	19	4820	59	25614	3377	4	22	0	0	3282	552	3209	5072	7256	1952	190	2041	0	0	0.0811236	0.00189195	0.112779	0.2662	0.242486	0.0151985	0.00395067	0.074753	0	0	0.000886131	9.01E-05	0.159569	0.00299213	0.811043	0.0249369	7.90E-05	0.000764744	0	0
AGTCCAGTGCCTTCGAGC-1	9111	8878	0.974426517	Saccharomyces_cerevisiae	48	13	39	39	46	7	8878	4	37	0	4032	822	3315	460	4169	635	61300	384	2179	0	0.0996619	0.00281736	0.116504	0.00943504	0.218807	0.0212208	0.47729	0.0079845	0.0798073	0	0.00113899	4.52E-05	0.00130738	0.000762393	0.00231718	0.000220563	0.0660225	7.98E-05	0.00129618	0
AGTCCGTGTAAGTCATGA-1	46011	45635	0.991828041	Bacillus_subtilis	45635	30	102	2	93	16	49	19	65	0	48063	1754	8218	178	7729	1124	4337	1215	4788	0	1.18801	0.00601174	0.288818	0.00365095	0.405651	0.0375626	0.0337684	0.0252635	0.175364	0	1.05907	0.000113688	0.00335841	3.65E-05	0.00460549	0.000502616	0.000356138	0.000370531	0.00224076	0
AGTCCGTGTCTCGTGTCC-1	10014	9921	0.990713002	Lactobacillus_fermentum	29	11	14	9921	2	18	8	11	0	0	2537	534	1324	38127	189	1323	756	935	0	0	0.0627089	0.00183025	0.0465314	2.00107	0.00631612	0.010301	0.0157195	0.034245	0	0	0.000673806	4.63E-05	0.000465314	0.490027	6.32E-05	0.000132442	0.000157195	0.000372117	0	0
AGTCCGTGTGATTATGCG-2	39513	39054	0.98838357	Bacillus_subtilis	39054	28	113	1	141	18	69	4	85	0	101709	1196	8899	81	12425	1513	4946	378	7057	0	2.51402	0.00409922	0.312751	0.00166139	0.652117	0.0505624	0.0385102	0.00785975	0.258467	0	0.907453	0.000122531	0.00373903	1.66E-05	0.00697936	0.000568785	0.000502595	7.86E-05	0.00293701	0
AGTCCGTGTTAAGCACTA-1	9075	8924	0.983360882	Saccharomyces_cerevisiae	36	14	41	24	10	2	8924	24	0	0	2619	917	2917	1823	745	189	11081	1700	0	0	0.0647358	0.00314297	0.102517	0.0956788	0.0248969	0.00278255	0.0862781	0.0622636	0	0	0.000834224	5.30E-05	0.00135728	0.00119034	0.000315806	2.78E-05	0.0649004	0.00083067	0	0
AGTCGATCAGATCGCACT-1	555727	553453	0.995908063	Lactobacillus_fermentum	626	243	586	20	553453	104	2	283	22	388	50175	12726	49220	1689	81354	8434	190	23147	2069	27703	1.24021	0.0436176	1.72981	0.034643	4.2698	0.281853	0.00279727	0.180226	0.0430207	1.01464	0.0146359	0.000977747	0.0195692	0.000387247	27.5209	0.00328672	2.80E-05	0.00208404	0.000434573	0.0134673
AGTCGCGACAATGAGTCG-1	206971	205784	0.994264897	Lactobacillus_fermentum	277	155	264	10	205784	59	10	153	34	225	22465	5386	21468	946	102714	5245	745	11375	2629	15464	0.555284	0.0184602	0.754483	0.0194034	5.39087	0.175281	0.0109683	0.0885672	0.0546647	0.566379	0.00642414	0.00067147	0.00871796	0.000194034	10.1715	0.00185039	0.000139128	0.00111972	0.000668702	0.0077445
AGTCGCGACCAACCTGGT-2	193522	191627	0.990207832	Lactobacillus_fermentum	489	128	501	6	191627	96	256	18	401	0	40716	7625	39117	567	79616	7060	20800	1692	26551	0	1.00641	0.0261343	1.37475	0.0116297	4.17859	0.235936	0.161951	0.0351817	0.972448	0	0.0113328	0.000495608	0.0165889	0.000116297	9.46455	0.00301202	0.00187692	0.000353689	0.0138214	0
AGTCGCGACCGGAATGCA-1	47894	47583	0.993506494	Enterococcus_faecalis	77	24	47583	4	86	14	21	10	75	0	6090	1494	23224	378	6761	1322	1943	946	5702	0	0.150531	0.0051206	0.816197	0.00775314	0.354846	0.0441794	0.0151284	0.0196702	0.20884	0	0.00178413	9.30E-05	1.5719	7.75E-05	0.0042654	0.000441794	0.000151284	0.000196702	0.00258834	0
AGTCGCGACGCAATCACG-2	1851	1822	0.984332793	Lactobacillus_fermentum	8	3	4	1822	8	2	4	0	0	0	567	320	356	4113	756	189	376	0	0	0	0.014015	0.00109678	0.0125115	0.215868	0.0252645	0.00147158	0.0137712	0	0	0	0.000186866	1.16E-05	0.000132846	0.0900535	0.000252645	1.47E-05	0.000137712	0	0	0
AGTCGTCCGATAGCACGG-2	11427	11371	0.995099326	Lactobacillus_fermentum	20	4	16	11371	4	1	11	0	0	0	1827	245	1323	6246	378	81	1026	0	0	0	0.0451593	0.000839724	0.0464962	0.327817	0.00294316	0.00168423	0.0375779	0	0	0	0.00046766	1.82E-05	0.000531386	0.56255	2.94E-05	1.68E-05	0.000375779	0	0	0
AGTCTAAGCGCGCTAGAA-2	54372	53939	0.992036342	Bacillus_subtilis	53939	50	83	4	139	18	51	9	79	0	67706	1664	7159	380	11133	1470	4697	762	6588	0	1.67354	0.00570327	0.2516	0.00779417	0.584307	0.0491254	0.0365714	0.0158442	0.24129	0	1.26162	0.000218534	0.0027462	7.79E-05	0.00694314	0.00056277	0.000375291	0.000174245	0.00271872	0
AGTCTAAGCGTAGCTACA-1	9734	9592	0.985411958	Lactobacillus_fermentum	54	10	34	9592	4	18	4	18	0	0	4257	911	2784	33236	381	1114	190	1317	0	0	0.105223	0.0031224	0.0978424	1.74437	0.0127325	0.00867375	0.00395067	0.048236	0	0	0.00126036	3.63E-05	0.00113517	0.474731	0.000127325	0.000129094	7.90E-05	0.000635089	0	0
AGTCTAAGCTGTGAGTAT-2	31269	30929	0.989126611	Enterococcus_faecalis	88	27	30929	102	12	2	42	67	0	0	7688	2020	12645	7806	777	190	3688	4719	0	0	0.19003	0.00692343	0.444403	0.409692	0.0259663	0.00279727	0.0287152	0.172837	0	0	0.00205429	9.64E-05	1.02647	0.00508625	0.000368942	2.80E-05	0.000308798	0.00233342	0	0
AGTCTGGAAAATGAGTCG-1	38860	38712	0.996191457	Salmonella_enterica	47	9	32	36	1	13	38712	10	0	0	4349	175	2821	3399	84	853	2996	985	0	0	0.107497	0.000599803	0.0991428	0.178394	0.00280717	0.00664157	0.0622958	0.0360763	0	0	0.00112243	4.63E-05	0.00109124	0.00182488	2.81E-05	9.64E-05	0.777514	0.000360763	0	0
AGTCTGGAAGTCCACAAC-1	69268	68853	0.994008778	Staphylococcus_aureus	97	29	107	6	102	20	44	10	68853	0	6596	951	8072	384	8850	1906	3590	960	57180	0	0.163038	0.0032595	0.283687	0.00787621	0.464486	0.0636959	0.0279522	0.0199613	2.09426	0	0.0022765	0.000134321	0.00358299	0.000118143	0.00512456	0.000638296	0.000325616	0.000199613	2.41667	0
AGTGACGATTAGAGCGTC-2	36590	36103	0.986690353	Saccharomyces_cerevisiae	96	31	66	98	162	36103	4	30	0	0	6963	1916	6006	7466	1786	51319	338	2309	0	0	0.17211	0.00656698	0.211078	0.391848	0.0596857	0.399576	0.00702803	0.0845687	0	0	0.00226118	0.000116019	0.00220602	0.00487106	0.0051722	0.267402	7.94E-05	0.00104933	0	0
AGTGACGATTCCATCATT-2	11013	10890	0.988831381	Enterococcus_faecalis	36	9	10890	30	2	18	28	0	0	0	2138	721	3467	2647	191	1720	2231	0	0	0	0.0528465	0.00247119	0.121846	0.138926	0.00638296	0.0133921	0.0817119	0	0	0	0.000850043	3.13E-05	0.364447	0.00150315	6.38E-05	0.000133921	0.00097937	0	0	0
AGTGAGAGACCTGCAGAT-2	15534	9860	0.634736707	Salmonella_enterica	16	10	6	2	5619	2	6	9860	13	0	1081	302	573	191	2072	191	573	479	1230	0	0.0267199	0.00103509	0.0201378	0.00391759	0.108747	0.00638296	0.00446145	0.00995984	0.0450496	0	0.000371013	4.75E-05	0.000201378	3.92E-05	0.281171	6.38E-05	4.46E-05	0.194626	0.000450496	0
AGTGAGAGAGAGACATTG-2	182145	164310	0.902083505	Enterococcus_faecalis	209	81	164310	4	17266	20	4	91	18	142	16402	2293	27650	382	14910	1909	382	7645	1516	10634	0.40542	0.00785913	0.971747	0.00783519	0.78254	0.0637962	0.00562399	0.0595249	0.0315222	0.389477	0.00491265	0.000368621	5.49087	7.84E-05	0.864167	0.000637962	5.62E-05	0.000674979	0.000353065	0.00494593
AGTGGAATGACATTCCAC-2	5935	5861	0.987531592	Staphylococcus_aureus	12	2	18	22	6	14	5861	0	0	0	938	158	1484	1889	378	1116	12295	0	0	0	0.0231852	0.000541536	0.0521545	0.0991428	0.0126322	0.00868932	0.450313	0	0	0	0.000280299	1.03E-05	0.00059324	0.00109062	0.000189484	0.000102465	0.202964	0	0	0
AGTGGAATGCCGCTCATG-1	37506	37267	0.993627686	Bacillus_subtilis	37267	30	49	39	8	40	2	71	0	0	11950	1304	4389	3234	756	2998	189	5029	0	0	0.295377	0.00446939	0.154249	0.169734	0.0252645	0.0233428	0.00392987	0.18419	0	0	0.866803	0.000127638	0.001617	0.0019288	0.000252645	0.000290189	3.93E-05	0.00245062	0	0
AGTGGAATGCTCGACGAT-1	52058	51621	0.991605517	Lactobacillus_fermentum	136	43	81	4	51621	32	62	6	73	0	10347	2235	6218	369	14695	2406	4885	567	5753	0	0.255754	0.00766034	0.218529	0.00756855	0.771256	0.0804052	0.0380352	0.0117896	0.210707	0	0.00316535	0.000175451	0.00268645	7.75E-05	2.54995	0.00101091	0.000449571	0.000117896	0.00252058	0
AGTGGAATGGCGTGATAC-1	12474	12351	0.99013949	Enterococcus_faecalis	22	10	12351	50	4	20	17	0	0	0	1842	713	23075	3592	378	1514	1138	0	0	0	0.0455301	0.00244377	0.810961	0.188523	0.0126322	0.0117882	0.04168	0	0	0	0.000513882	3.62E-05	0.407966	0.00246886	0.000126322	0.000147391	0.000583447	0	0	0
AGTGGAATGTACGTTGGA-1	4506	4492	0.996893032	Saccharomyces_cerevisiae	4	1	2	7	4492	0	0	0	0	0	189	150	189	619	377	0	0	0	0	0	0.00467165	0.000514116	0.00664232	0.0324878	0.00293537	0	0	0	0	0	9.34E-05	5.14E-06	6.64E-05	0.000339573	0.03293	0	0	0	0	0
AGTGTCTCTTGCCGACTA-2	72671	72269	0.99446822	Lactobacillus_fermentum	118	34	99	72269	12	2	64	8	65	0	10304	1407	7734	43954	1141	190	5218	749	4147	0	0.254692	0.00482241	0.271808	2.30689	0.0381307	0.00279727	0.040628	0.0155739	0.151887	0	0.00276616	0.000147003	0.0032825	3.59291	0.000381307	2.80E-05	0.000469426	0.000155739	0.00223343	0
AGTGTTCTGATCCAGCTG-1	7479	7410	0.990774168	Staphylococcus_aureus	10	8	16	4	21	6	4	7410	0	0	946	550	1338	382	1977	382	382	57819	0	0	0.023383	0.00188509	0.0470234	0.00783519	0.103761	0.0029743	0.00794292	2.11766	0	0	0.000236054	2.99E-05	0.00053736	7.84E-05	0.00104654	4.46E-05	7.94E-05	0.257893	0	0
AGTGTTCTGCGCACTGAA-2	8837	8807	0.996605183	Lactobacillus_fermentum	6	2	10	8807	2	4	6	0	0	0	573	157	382	3381	191	191	382	0	0	0	0.0141633	0.000538109	0.0134252	0.177449	0.00638296	0.00148715	0.013991	0	0	0	0.000141633	1.03E-05	0.00033563	0.440226	6.38E-05	2.97E-05	0.000209865	0	0	0
AGTGTTCTGCTCTCGATA-1	2897	2858	0.986537798	Salmonella_enterica	11	2	15	2	2	3	2858	4	0	0	1039	191	1198	190	191	274	2729	381	0	0	0.0256817	0.000654642	0.0421032	0.00997201	0.00638296	0.0021334	0.056744	0.0139544	0	0	0.000256817	6.55E-06	0.000498701	9.97E-05	6.38E-05	2.13E-05	0.0565299	0.000139544	0	0
AGTGTTCTGCTTAGAAGG-2	5212	5151	0.988296239	Saccharomyces_cerevisiae	15	4	10	26	5151	6	0	0	0	0	978	163	562	2068	20240	476	0	0	0	0	0.024174	0.000558673	0.0197512	0.108537	0.157591	0.0174338	0	0	0	0	0.000351239	2.06E-05	0.00033563	0.00130318	0.0380789	0.000204737	0	0	0	0
AGTTACAAGAGACGCCTG-1	39265	38927	0.991391825	Lactobacillus_fermentum	90	31	87	4	38927	16	40	6	64	0	6979	2121	7335	372	27191	1431	3163	564	5162	0	0.172505	0.00726961	0.257785	0.00763008	1.4271	0.0478221	0.0246275	0.0117272	0.189062	0	0.00207604	0.000107039	0.00287799	7.73E-05	1.91886	0.00050529	0.000294004	0.000117896	0.0022067	0
AGTTACAAGATCCGGTCC-2	53716	53218	0.990729019	Staphylococcus_aureus	135	26	106	6	158	9	52	6	53218	0	11273	1058	9017	567	12564	716	4449	556	47406	0	0.278643	0.00362623	0.316898	0.0116297	0.659412	0.0239277	0.0346405	0.0115609	1.73628	0	0.00314583	0.000109815	0.00350462	0.000116297	0.00777607	0.000275704	0.000385647	0.000117896	1.83375	0
AGTTACAAGCGAGCCGTT-2	72248	71368	0.987819732	Listeria_monocytogenes	155	71	170	4	216	71368	81	6	177	0	12235	3645	14197	378	18381	17684	6620	567	11788	0	0.302422	0.012493	0.498947	0.00775314	0.964713	0.590975	0.0515442	0.0117896	0.431743	0	0.00361546	0.00026974	0.00561364	7.75E-05	0.0106727	2.23431	0.000589254	0.000117896	0.0061044	0
AGTTAGGTCAACGAGGTG-1	25242	25105	0.994572538	Bacillus_subtilis	25105	17	25	49	10	10	26	0	0	0	14160	950	2247	3583	947	945	2249	0	0	0	0.350003	0.00325607	0.0789698	0.188051	0.0316475	0.00735789	0.0823711	0	0	0	0.583714	7.21E-05	0.000816408	0.00241847	0.000316475	7.36E-05	0.000899526	0	0	0
AGTTAGGTCCAGTTGAGT-1	301499	299254	0.992553872	Lactobacillus_fermentum	563	252	570	14	299254	97	8	240	28	473	46053	11915	46291	1046	79111	7820	756	19366	2539	30842	1.13833	0.040838	1.62688	0.0214545	4.15208	0.261334	0.0111302	0.150786	0.0527934	1.12961	0.0130994	0.00100208	0.0188361	0.000271565	14.7927	0.00305847	0.000111302	0.00175032	0.000544776	0.0162797
AGTTAGGTCGTATGTATC-1	85824	78308	0.912425429	Cryptococcus_neoformans	4560	78308	116	1877	22	2	45	572	322	0	9765	29305	8619	11550	1702	189	3520	712	6720	0	0.241369	0.100441	0.302911	0.606193	0.0568785	0.00278255	0.0274072	0.0148046	0.246124	0	0.105937	0.252618	0.00384798	0.0929911	0.000695108	2.78E-05	0.000327485	0.0112399	0.0110804	0
AGTTATCGCAGAATCAGA-2	2606	2599	0.997313891	Lactobacillus_fermentum	1	2	2599	2	2	0	0	0	0	0	82	150	195	190	190	0	0	0	0	0	0.00202685	0.000514116	0.0102344	0.00147936	0.00695888	0	0	0	0	0	2.03E-05	1.03E-05	0.129449	1.48E-05	6.96E-05	0	0	0	0	0
AGTTCAACCACTACTCAT-2	243275	242325	0.996094954	Lactobacillus_fermentum	258	99	199	6	242325	39	2	122	16	209	21309	4701	15957	570	30715	2902	190	9737	1400	14825	0.52671	0.0161124	0.560802	0.0116913	1.61205	0.0969809	0.00279727	0.0758135	0.0291102	0.542975	0.00602198	0.000408585	0.00661561	0.000116913	12.0342	0.00123515	2.80E-05	0.000894003	0.000309607	0.00725078
AGTTCAACCCGAGCCGTT-2	1009243	1004590	0.995389614	Lactobacillus_fermentum	1219	587	1002	29	1004590	240	8	541	57	970	98312	18607	78241	2730	152386	19241	760	43169	4366	55405	2.43005	0.0637744	2.74975	0.0559949	7.99787	0.643008	0.0111891	0.336119	0.0907821	2.02924	0.0284684	0.00258549	0.0333409	0.000562206	49.909	0.00758035	0.000111891	0.00399436	0.00112282	0.0336429
AGTTCAACCCGCGATGTA-1	138942	138018	0.993349743	Staphylococcus_aureus	187	76	208	4	286	50	2	97	14	138018	16004	2918	17616	380	21986	3986	190	7519	1140	35616	0.395583	0.0100013	0.619106	0.00779417	1.15392	0.133207	0.00279727	0.0585439	0.023704	1.30446	0.00436515	0.000329926	0.0068792	7.79E-05	0.0142243	0.00158605	2.80E-05	0.000712119	0.000276547	4.77295
AGTTCGATAGCCACGAGT-1	38159	37465	0.981812941	Bacillus_subtilis	37465	8	540	65	14	27	6	34	0	0	12948	721	5764	4785	1138	2307	382	2861	0	0	0.320045	0.00247119	0.202573	0.251137	0.0380304	0.0179626	0.00794292	0.104786	0	0	0.880958	2.99E-05	0.0179487	0.00324038	0.000446807	0.000195743	0.000119144	0.00118777	0	0
AGTTGAGCGTACATGCAC-2	19043	18932	0.994171086	Staphylococcus_aureus	36	20	17	2	18	10	8	18932	0	0	2282	1138	1587	192	1536	769	758	49002	0	0	0.0564059	0.00390043	0.0557744	0.00393811	0.0806158	0.0256989	0.00590189	1.79473	0	0	0.000849054	8.43E-05	0.00056899	3.94E-05	0.000906928	0.000321487	5.90E-05	0.664153	0	0
AGTTGCCTTAGCTGCACT-1	12855	12775	0.993776741	Lactobacillus_fermentum	31	5	18	2	12775	12	12	0	0	0	2593	348	960	192	3760	1136	1153	0	0	0	0.0640931	0.00119275	0.0337388	0.00393811	0.197341	0.00884504	0.0422294	0	0	0	0.000730656	2.06E-05	0.000607298	3.94E-05	0.640352	8.89E-05	0.000422294	0	0	0
AGTTGCCTTATCACTTCC-2	132489	131410	0.991855928	Saccharomyces_cerevisiae	215	304	179	6	186	46	131410	13	130	0	18434	3700	15067	576	16404	3263	30374	852	10244	0	0.455647	0.0126815	0.529523	0.0118143	0.860952	0.109045	0.236496	0.0177156	0.375193	0	0.00507604	0.000962323	0.00602413	0.000118143	0.00935007	0.00147543	0.977345	0.000257001	0.00456942	0
AGTTGCCTTCGTCGTCAA-1	9590	9489	0.989468196	Bacillus_subtilis	9489	9	19	27	6	14	4	22	0	0	7062	180	1812	2387	384	1115	383	1631	0	0	0.174557	0.00061694	0.0636819	0.12528	0.0128328	0.00868153	0.00796371	0.0597365	0	0	0.224501	4.63E-05	0.000636819	0.00135462	0.000192491	0.000104646	7.96E-05	0.000765476	0	0
AGTTGTGTATGTCAACCT-2	302263	301150	0.996317776	Lactobacillus_fermentum	267	143	216	4	301150	65	2	144	18	254	22046	4238	17877	378	38923	5148	189	10939	1486	17131	0.544927	0.0145255	0.628279	0.00775314	2.04285	0.172039	0.00278255	0.0851725	0.0308984	0.627434	0.00619674	0.000647478	0.00713751	7.75E-05	14.8752	0.0020489	2.78E-05	0.0010442	0.000353481	0.00874621
ATAACGACAACAATAGGT-2	227493	226475	0.995525137	Lactobacillus_fermentum	287	99	267	6	226475	38	91	15	215	0	23951	5261	20645	576	57615	3223	7178	1045	16313	0	0.592015	0.0180318	0.725559	0.0118143	3.02388	0.107708	0.0558888	0.0217287	0.597474	0	0.00678799	0.000391311	0.00897627	0.000118143	11.3791	0.00122045	0.000671865	0.000292141	0.00753646	0
ATAAGACAGACAGGTATC-2	1717	1683	0.98019802	Lactobacillus_fermentum	8	3	8	1683	4	7	4	0	0	0	573	341	764	9919	382	453	382	0	0	0	0.0141633	0.00116876	0.0268504	0.520591	0.0127659	0.00352712	0.013991	0	0	0	0.000188844	1.17E-05	0.000268504	0.0840315	0.000127659	5.01E-05	0.00013991	0	0	0
ATAAGACAGACTCCTGAG-2	1960	1914	0.976530612	Staphylococcus_aureus	2	6	4	24	6	2	2	1914	0	0	191	382	383	1242	381	191	191	14914	0	0	0.00472109	0.00130928	0.0134604	0.0651855	0.0127325	0.00148715	0.00397146	0.546235	0	0	4.72E-05	1.96E-05	0.000134604	0.00118929	0.000191155	1.49E-05	3.97E-05	0.0667144	0	0
ATAAGACAGTGCAACTCT-2	1729	1663	0.961827646	Enterococcus_faecalis	18	5	1663	13	4	4	22	0	0	0	1719	347	3201	1099	381	380	1527	0	0	0	0.0424898	0.00118932	0.112498	0.0576802	0.0127325	0.00295873	0.0559274	0	0	0	0.000424898	2.20E-05	0.0557154	0.000645032	0.000127325	2.96E-05	0.000769139	0	0	0
ATAAGACAGTTGGTAACT-1	2419	2384	0.985531211	Lactobacillus_fermentum	10	2	2	2384	4	8	4	5	0	0	519	162	191	387	190	573	191	273	0	0	0.0128285	0.000555246	0.00671261	0.0203114	0.00634954	0.00446145	0.00397146	0.00999881	0	0	0.000236054	1.03E-05	6.71E-05	0.119332	0.000126991	5.95E-05	7.94E-05	0.000168478	0	0
ATAAGTTCGGAGACATTG-1	5698	5646	0.990873991	Lactobacillus_fermentum	12	1	16	5646	4	19	0	0	0	0	731	150	1514	19687	353	1412	0	0	0	0	0.0180687	0.000514116	0.0532089	1.03326	0.0027485	0.0517154	0	0	0	0	0.000281782	5.14E-06	0.000532089	0.280248	2.75E-05	0.000656332	0	0	0	0
ATAAGTTCGGGATCAGGT-2	22707	22157	0.975778394	Bacillus_subtilis	22157	27	93	8	189	32	65	8	128	0	31690	2436	8196	570	15799	2462	4993	380	9429	0	0.783305	0.00834925	0.288045	0.0116913	0.829199	0.0822767	0.0388761	0.00790133	0.345343	0	0.518485	9.36E-05	0.00309167	0.000155883	0.00937894	0.00101593	0.000477523	0.000158027	0.0044361	0
ATAATCGAGATCTGCGTA-1	6594	6540	0.991810737	Enterococcus_faecalis	17	6	6540	8	5	2	2	14	0	0	1378	347	16462	526	297	189	189	869	0	0	0.034061	0.00118932	0.57855	0.0276067	0.00992534	0.00147158	0.00392987	0.0318277	0	0	0.00039054	2.70E-05	0.216529	0.000396781	0.000162415	1.47E-05	3.93E-05	0.00048529	0	0
ATAATCGAGCACTTCCTT-1	3297	3273	0.992720655	Lactobacillus_fermentum	6	6	6	3273	3	3	0	0	0	0	567	378	328	1417	296	270	0	0	0	0	0.014015	0.00129557	0.0115274	0.0743702	0.00230469	0.00988893	0	0	0	0	0.00014015	1.94E-05	0.00019927	0.160062	2.31E-05	9.89E-05	0	0	0	0
ATAATCGAGGTCCGTAAG-1	54718	49033	0.896103659	Bacillus_subtilis	49033	24	94	6	446	17	4	47	4977	70	73893	1225	6658	379	10294	1384	189	3855	7447	5560	1.82647	0.00419862	0.233992	0.00777366	0.540273	0.0462514	0.00278255	0.0300155	0.154845	0.203639	1.13841	0.000101829	0.00310291	0.000116707	0.0220602	0.000532025	5.57E-05	0.000344303	0.0971635	0.00241949
ATAATCGAGGTGGAGGTC-1	105803	105304	0.995283688	Cryptococcus_neoformans	101	105304	101	4	126	20	1	73	12	61	8074	16681	8595	378	9612	1678	81	5709	1108	5157	0.199571	0.0571732	0.302067	0.00775314	0.504479	0.0560765	0.00119252	0.044451	0.0230386	0.188879	0.00234695	0.340148	0.0033419	7.75E-05	0.00621361	0.000631612	1.19E-05	0.000534985	0.000236	0.00209572
ATAATGTGGAAGTTCTCT-2	7773	7663	0.98584845	Enterococcus_faecalis	41	5	7663	16	4	18	26	0	0	0	3381	485	5642	1487	341	1531	1979	0	0	0	0.0835707	0.00166231	0.198286	0.0780441	0.0113958	0.0119206	0.0724822	0	0	0	0.000958307	1.83E-05	0.256961	0.000802484	0.000127659	0.000133143	0.000909415	0	0	0
ATAATGTGGAGTCGTCCG-2	81579	80806	0.990524522	Bacillus_subtilis	80806	48	177	2	204	31	135	6	170	0	133297	2850	14934	191	16420	2941	10140	573	11922	0	3.2948	0.00976821	0.524849	0.00391759	0.861792	0.0982842	0.0789513	0.0119144	0.436651	0	1.8977	0.000190532	0.00592783	3.92E-05	0.0102124	0.000982842	0.000996157	0.000119144	0.00593262	0
ATAATGTGGCGACGTGAT-2	2819	2811	0.997162114	Bacillus_subtilis	2811	2	6	0	0	0	0	0	0	0	53479	193	576	0	0	0	0	0	0	0	1.32188	0.0064498	0.0210964	0	0	0	0	0	0	0	0.0665293	6.45E-05	0.000210964	0	0	0	0	0	0	0
ATAATGTGGCGTCGTCAA-2	2029	2015	0.993100049	Bacillus_subtilis	2015	4	2	8	0	0	0	0	0	0	50139	384	192	768	0	0	0	0	0	0	1.23932	0.0134955	0.010077	0.0281285	0	0	0	0	0	0	0.0476383	0.000134955	0.00010077	0.000281285	0	0	0	0	0	0
ATAATGTGGGACGTCAAT-2	1380462	1373524	0.994974146	Bacillus_subtilis	1373524	662	1544	51	2020	320	14	813	136	1378	226341	25073	123839	4274	149718	26457	1337	61661	11176	73284	5.59464	0.0859363	4.35227	0.0876639	7.85784	0.884157	0.019684	0.4801	0.232382	2.68408	32.2899	0.00285105	0.0516042	0.000993141	0.100941	0.0101827	0.00019684	0.00602023	0.00269227	0.0479554
ATAATGTGGGGTGAGCGT-2	10919	10686	0.97866105	Lactobacillus_fermentum	60	11	56	10686	8	31	4	63	0	0	4891	915	3998	9578	753	2251	382	4514	0	0	0.120894	0.00313611	0.140508	0.502694	0.0251642	0.0175266	0.00794292	0.165328	0	0	0.00141435	4.16E-05	0.00187953	0.533618	0.000255318	0.000225331	7.94E-05	0.00218362	0	0
ATAATGTGGTAGGTCAAC-2	2606	2581	0.990406754	Cryptococcus_neoformans	7	2581	2	4	6	6	0	0	0	0	656	2072	191	382	382	310	0	0	0	0	0.0162148	0.00710166	0.00671261	0.020049	0.0029743	0.011354	0	0	0	0	0.000162148	0.0084055	6.71E-05	0.00020049	4.46E-05	0.000207668	0	0	0	0
ATAATGTGGTCTGTGAAG-2	2773	2693	0.971150379	Staphylococcus_aureus	13	7	31	10	6	11	2	2693	0	0	1031	559	2375	764	344	1022	191	8924	0	0	0.025484	0.00191594	0.0834683	0.040098	0.011496	0.00795742	0.00397146	0.326847	0	0	0.000302051	2.85E-05	0.00103606	0.000501225	0.000191489	8.28E-05	3.97E-05	0.0940283	0	0
ATACAACCGCATTCCGAG-2	5090	5063	0.994695481	Lactobacillus_fermentum	4	3	10	5063	4	6	0	0	0	0	380	272	925	3361	190	570	0	0	0	0	0.00939274	0.000932265	0.0325087	0.1764	0.00147936	0.0208766	0	0	0	0	9.39E-05	9.32E-06	0.000333873	0.252218	2.86E-05	0.000208766	0	0	0	0
ATACAACCGGCCTTGTGA-2	222082	220115	0.991142911	Saccharomyces_cerevisiae	425	225	377	13	474	89	4	220115	12	348	35266	8650	30479	868	37666	6412	375	119794	1138	23867	0.871696	0.0296474	1.07117	0.0178035	1.97687	0.21428	0.00552093	0.932731	0.0236624	0.874145	0.00993826	0.000843597	0.0125371	0.000255977	0.0235345	0.00280817	5.52E-05	1.61876	0.000236624	0.0120539
ATACAACCGTAATTCGTG-2	3514	3479	0.990039841	Bacillus_subtilis	3479	1	10	8	2	4	2	8	0	0	4203	150	937	760	190	380	190	570	0	0	0.103889	0.000514116	0.0329304	0.039888	0.00634954	0.00295873	0.00395067	0.0208766	0	0	0.081006	5.14E-06	0.000329304	0.00039888	6.35E-05	2.96E-05	3.95E-05	0.000278355	0	0
ATACCGAAGACTACCATC-1	63660	63301	0.994360666	Staphylococcus_aureus	89	26	79	10	90	11	50	4	63301	0	7489	1613	6437	760	7730	939	4028	190	15984	0	0.185111	0.00552847	0.226225	0.0155883	0.405703	0.0313801	0.0313625	0.00395067	0.585425	0	0.00208618	0.000105668	0.00262284	0.000194854	0.00447481	0.000344546	0.000366026	7.90E-05	2.19603	0
ATACCGAAGTACCATGTA-2	22270	22125	0.993488999	Staphylococcus_aureus	39	4	22	54	12	11	3	22125	0	0	3229	346	1875	4589	894	1032	272	31266	0	0	0.0798136	0.0011859	0.065896	0.24085	0.0298763	0.00803528	0.00565569	1.14514	0	0	0.000911837	1.66E-05	0.000733818	0.00267092	0.000380638	8.04E-05	5.66E-05	0.767409	0	0
ATACCGCTTTAGGTTAGT-1	10619	10292	0.96920614	Lactobacillus_fermentum	107	22	80	10292	12	49	10	47	0	0	8534	2042	6457	15252	946	3532	918	3123	0	0	0.210941	0.00699884	0.226928	0.80049	0.031614	0.0275006	0.019088	0.114382	0	0	0.00248636	7.51E-05	0.00263338	0.506136	0.000379302	0.000356994	0.00019088	0.00162288	0	0
ATACCGCTTTGGTGGATC-1	4993	4941	0.98958542	Saccharomyces_cerevisiae	14	2	12	10	2	4941	2	10	0	0	1134	189	751	932	189	2379	189	756	0	0	0.0280299	0.000647787	0.0263936	0.0489153	0.00631612	0.0185232	0.00392987	0.027689	0	0	0.000327016	6.48E-06	0.000398539	0.000489153	6.32E-05	0.0361286	3.93E-05	0.000346113	0	0
ATACGAGGTACCGTCCTA-1	7138	6845	0.958952087	Cryptococcus_neoformans	56	6845	60	78	17	2	30	3	47	0	4700	40623	4683	5848	1269	190	2398	272	4040	0	0.116173	0.139233	0.164582	0.306928	0.0424083	0.00279727	0.0186711	0.00565569	0.147968	0	0.00130831	0.0221281	0.0020057	0.00387176	0.000535367	2.80E-05	0.000218946	5.66E-05	0.00162032	0
ATACGAGGTTGTGCAGTA-1	1944	1893	0.973765432	Enterococcus_faecalis	17	8	1893	14	4	2	6	0	0	0	1471	570	5998	1330	380	191	380	0	0	0	0.0363598	0.00195364	0.210797	0.0698041	0.00295873	0.00397146	0.0139178	0	0	0	0.000389552	2.60E-05	0.0630585	0.000698041	2.96E-05	3.97E-05	0.000208766	0	0	0
ATACTTGCTCATCGAAGC-1	194741	193944	0.995907385	Enterococcus_faecalis	187	84	193944	7	200	45	2	118	12	142	15479	3597	43867	462	16374	3687	190	10189	1058	10995	0.382606	0.0123285	1.54169	0.00947607	0.859377	0.123215	0.00279727	0.0793329	0.021999	0.402699	0.00437331	0.000348057	6.4447	0.000133731	0.00996519	0.00142263	2.80E-05	0.000869399	0.000242446	0.00492322
ATACTTGCTCCGACTGTT-1	96172	95703	0.995123321	Staphylococcus_aureus	116	30	88	149	28	58	95703	0	0	0	9267	2149	7179	11753	2279	5099	19691	0	0	0	0.229059	0.00736558	0.252303	0.616848	0.0761611	0.0397015	0.721196	0	0	0	0.00272167	0.000110021	0.00292051	0.00740081	0.000888602	0.000428315	3.31242	0	0	0
ATACTTGCTCCTCCAATC-1	4684	4652	0.993168232	Lactobacillus_fermentum	14	3	10	4652	1	4	0	0	0	0	950	157	380	953	82	380	0	0	0	0	0.0234819	0.000538109	0.0133549	0.0500175	0.00274033	0.00295873	0	0	0	0	0.000328746	1.54E-05	0.000333873	0.231623	2.74E-05	2.96E-05	0	0	0	0
ATACTTGCTCCTCTCTAG-1	2814	2752	0.977967306	Staphylococcus_aureus	8	2	4	38	2	8	2752	0	0	0	570	190	380	952	190	570	33317	0	0	0	0.0140891	0.000651214	0.0133549	0.049965	0.00634954	0.00443809	1.22026	0	0	0	0.000187855	6.51E-06	0.000133549	0.00189468	6.35E-05	5.92E-05	0.0954296	0	0	0
ATACTTGCTCTTGCACAA-2	8140	8092	0.994103194	Lactobacillus_fermentum	3	2	19	8092	8	2	14	0	0	0	273	151	1773	6270	738	189	950	0	0	0	0.00674794	0.000517544	0.0623113	0.329076	0.00574616	0.00392987	0.0347944	0	0	0	6.75E-05	1.03E-05	0.000629439	0.402062	5.87E-05	3.93E-05	0.000487121	0	0	0
ATACTTGCTTATCATGCT-2	157391	156548	0.994643912	Lactobacillus_fermentum	278	62	177	4	156548	29	2	96	6	189	22190	2765	14469	379	32302	2734	191	8010	500	13884	0.548487	0.00947688	0.508507	0.00777366	1.69535	0.0913666	0.002812	0.0623669	0.0103965	0.508511	0.00650349	0.000265558	0.00588847	7.77E-05	7.78248	0.000913666	2.81E-05	0.000705735	0.00011852	0.00654684
ATAGACCGACCTTCCTCA-2	1878	1642	0.874334398	Bacillus_subtilis	1642	2	6	8	6	4	210	0	0	0	51572	179	576	768	576	192	3072	0	0	0	1.27474	0.000613512	0.0202433	0.0403079	0.00448481	0.00399225	0.112514	0	0	0	0.0387957	6.58E-06	0.000202433	0.000403079	4.48E-05	7.98E-05	0.00736872	0	0	0
ATAGAGCAGATCTACATC-1	3122	3098	0.99231262	Lactobacillus_fermentum	2	8	3098	6	2	6	0	0	0	0	191	573	2307	572	191	382	0	0	0	0	0.00472109	0.0201378	0.121081	0.00445367	0.00397146	0.013991	0	0	0	0	4.72E-05	0.000268504	0.154846	4.45E-05	3.97E-05	0.000209865	0	0	0	0
ATAGAGCAGATTGACACG-2	2895	2866	0.989982729	Bacillus_subtilis	2866	4	4	4	2	15	0	0	0	0	20508	382	382	382	191	1154	0	0	0	0	0.506911	0.00130928	0.0134252	0.020049	0.00148715	0.042266	0	0	0	0	0.0670956	1.31E-05	0.000134252	0.00020049	1.49E-05	0.000520084	0	0	0	0
ATAGAGCAGGGATTACGC-2	33790	33387	0.988073394	Lactobacillus_fermentum	107	26	92	4	33387	18	4	60	6	86	8324	1316	7968	382	46962	1337	382	4488	360	6530	0.20575	0.00451052	0.280032	0.00783519	2.46477	0.0446807	0.00562399	0.0349441	0.00748547	0.239166	0.00251404	0.000111255	0.00305898	7.84E-05	1.66525	0.000572795	5.62E-05	0.000445367	0.000119144	0.00299891
ATAGCACGGGGTTCTATC-1	2361	2361	1	Lactobacillus_fermentum	2361	0	0	0	0	0	0	0	0	0	342	0	0	0	0	0	0	0	0	0	0.0179496	0	0	0	0	0	0	0	0	0	0.116296	0	0	0	0	0	0	0	0	0
ATAGCACGGGTCAACTGA-2	224554	222571	0.991169162	Saccharomyces_cerevisiae	353	488	322	12	473	64	2	222571	22	247	29305	6380	27020	764	37087	5797	177	141900	2102	17876	0.724353	0.0218671	0.949606	0.0156704	1.94648	0.193728	0.00260588	1.10485	0.0437068	0.65472	0.00828489	0.00155397	0.0107778	0.000235056	0.0235822	0.00204255	2.81E-05	1.64546	0.000437068	0.00862644
ATAGCCTAACTGAGTCCA-2	28442	28095	0.987799733	Staphylococcus_aureus	66	14	107	6	104	17	29	4	28095	0	5708	881	9086	377	8419	1204	2348	378	46927	0	0.141089	0.00301958	0.319323	0.00773263	0.441865	0.040236	0.0182818	0.00785975	1.71873	0	0.00153621	5.30E-05	0.00353625	0.000116092	0.00514083	0.000528683	0.00021225	7.86E-05	0.968324	0
ATAGCTTGCATATTCGCA-2	35226	34907	0.990944189	Enterococcus_faecalis	112	24	34907	83	14	20	8	58	0	0	8666	1434	29644	7073	1344	1596	575	4278	0	0	0.214204	0.00491495	1.04183	0.371221	0.0449147	0.0124267	0.011956	0.156685	0	0	0.00265073	9.38E-05	1.17459	0.00417565	0.000449147	0.000146068	0.00015969	0.00201771	0	0
ATAGCTTGCCCTCAGGTG-1	9695	9679	0.998349665	Cryptococcus_neoformans	2	9679	2	2	2	2	6	0	0	0	192	555	193	192	192	192	575	0	0	0	0.00474581	0.00190223	0.0067829	0.010077	0.00641638	0.00149494	0.0210598	0	0	0	4.75E-05	0.0318315	6.78E-05	0.00010077	6.42E-05	1.49E-05	0.000210598	0	0	0
ATAGCTTGCCTCTCGATA-1	3885	3861	0.993822394	Staphylococcus_aureus	8	2	13	1	3861	0	0	0	0	0	764	192	830	84	2201	0	0	0	0	0	0.0188844	0.00674775	0.0435619	0.000654035	0.0806131	0	0	0	0	0	0.000189338	6.75E-05	0.000646606	6.54E-06	0.13514	0	0	0	0	0
ATAGCTTGCTTGCTCTGC-2	41744	41376	0.991184362	Staphylococcus_aureus	101	29	73	10	93	12	48	2	41376	0	8259	1869	6636	768	8211	577	4162	192	24239	0	0.204144	0.00640589	0.233219	0.0157524	0.430948	0.0192826	0.0324059	0.00399225	0.887769	0	0.0023823	0.000112077	0.00245801	0.000196905	0.00467897	0.000385317	0.00035785	3.99E-05	1.45159	0
ATAGTCAGTAACGTTCTT-1	21173	20982	0.990979077	Enterococcus_faecalis	48	19	20982	6	58	8	19	1	32	0	3575	1317	6646	565	4365	768	1758	84	2011	0	0.0883659	0.00451394	0.233571	0.0115887	0.229094	0.0256655	0.013688	0.00174661	0.0736542	0	0.00113133	7.53E-05	0.703282	0.000115887	0.00292337	0.000256655	0.000141163	1.75E-05	0.00112661	0
ATAGTCAGTACTATCCTG-2	8876	8514	0.959215863	Staphylococcus_aureus	106	13	86	87	27	2	39	2	8514	0	8551	1200	7529	6834	1949	192	3114	192	14123	0	0.211361	0.00411293	0.264603	0.358677	0.0651329	0.00282672	0.024246	0.00399225	0.517264	0	0.00250564	4.61E-05	0.00289134	0.00437299	0.000862535	2.83E-05	0.000290267	3.99E-05	0.298566	0
ATAGTCAGTCTATTAAGG-1	7306	7087	0.970024637	Staphylococcus_aureus	46	8	55	4	76	6	20	4	7087	0	3989	538	4654	384	6257	561	1901	192	41123	0	0.0985991	0.00184396	0.163563	0.00787621	0.328394	0.0187479	0.0148014	0.00399225	1.50616	0	0.001073	3.00E-05	0.0018486	7.88E-05	0.00381718	0.000192491	0.000148014	7.98E-05	0.248566	0
ATAGTCAGTCTTGCACAA-2	37807	37527	0.992593964	Lactobacillus_fermentum	63	35	51	37527	26	44	61	0	0	0	5307	1324	4681	14947	1921	3641	4421	0	0	0	0.131177	0.00453793	0.164512	0.784482	0.0641972	0.0283493	0.161922	0	0	0	0.00148628	0.000157628	0.00171259	1.88705	0.000834463	0.000326239	0.00211184	0	0	0
ATAGTCAGTGTACCACAA-1	309490	308148	0.995663834	Lactobacillus_fermentum	359	137	293	16	308148	75	10	173	19	260	29194	5463	24030	1152	92241	5979	576	14240	1509	16710	0.72161	0.0187241	0.844524	0.0236286	4.8412	0.19981	0.00848015	0.110874	0.0313766	0.612015	0.00848535	0.000562786	0.00984961	0.000315048	15.4726	0.00238241	0.000141336	0.00128767	0.000376769	0.00911906
ATAGTCTCCCAAGCCTCG-2	2325	2308	0.992688172	Salmonella_enterica	3	6	2	4	2308	2	0	0	0	0	272	380	190	379	328	190	0	0	0	0	0.00672323	0.019944	0.00634954	0.00295094	0.0068201	0.00695888	0	0	0	0	6.72E-05	0.00029916	6.35E-05	2.96E-05	0.0455701	6.96E-05	0	0	0	0
ATAGTCTCCCCTGCTCCA-2	12983	12486	0.961719171	Enterococcus_faecalis	41	6	12486	411	4	11	24	0	0	0	2927	283	27484	3141	380	842	2216	0	0	0	0.0723488	0.000969966	0.965913	0.164853	0.0126991	0.00655592	0.0811625	0	0	0	0.00095806	1.90E-05	0.415467	0.0203781	0.000126991	8.04E-05	0.000829938	0	0	0
ATAGTGGTTCTGAGTAGC-1	17475	17207	0.984663805	Staphylococcus_aureus	62	17	58	2	83	10	4	30	2	17207	5320	1412	4294	190	7187	907	381	2545	190	35301	0.131498	0.00483955	0.150911	0.00389708	0.377204	0.0303107	0.00560927	0.0198157	0.00395067	1.29292	0.00145587	5.49E-05	0.00193541	3.90E-05	0.00412421	0.000317477	5.61E-05	0.000219725	3.95E-05	0.594926
ATATAGCGTGAATCACAT-1	169576	166393	0.981229655	Saccharomyces_cerevisiae	648	647	584	15	700	125	166393	23	441	0	52805	14591	47359	1040	53607	10635	59615	1802	28606	0	1.30522	0.0500098	1.66441	0.0213314	2.81352	0.355407	0.46417	0.0374689	1.04771	0	0.0152232	0.00199882	0.0195007	0.000291666	0.0349981	0.00396579	1.2306	0.000454119	0.015341	0
ATATAGCGTTCGTTCTCC-2	9231	8925	0.966850829	Listeria_monocytogenes	96	11	49	2	66	8925	24	6	52	0	8350	731	4222	191	5464	18732	1910	561	4346	0	0.206393	0.00250546	0.14838	0.00391759	0.286774	0.625998	0.0148715	0.0116649	0.159175	0	0.0022592	4.16E-05	0.00163633	3.92E-05	0.00329339	0.283978	0.000178147	0.000116649	0.00181407	0
ATATCAGCCGTTCAGAAG-2	2229	2191	0.982951996	Saccharomyces_cerevisiae	6	2	4	2	8	2191	2	14	0	0	533	189	276	189	189	4154	189	945	0	0	0.0131746	0.000647787	0.0096999	0.00991953	0.00631612	0.0323436	0.00392987	0.0346113	0	0	0.000140397	6.48E-06	0.000125466	9.92E-05	0.000252645	0.0160724	3.93E-05	0.000484558	0	0
ATATCAGCCTTCATTCGC-2	8163	7923	0.970599044	Lactobacillus_fermentum	76	8	60	2	7923	23	2	18	51	0	6224	733	4997	189	24561	1979	189	1425	4413	0	0.153843	0.00251232	0.175617	0.00387657	1.28907	0.0661355	0.00278255	0.0110952	0.161629	0	0.00177004	2.96E-05	0.00198496	3.88E-05	0.391861	0.000724516	2.78E-05	0.00013034	0.0017595	0
ATATCCGATCTCATGCCA-2	5274	5242	0.993932499	Lactobacillus_fermentum	8	2	6	5242	2	14	0	0	0	0	378	174	567	620	189	1135	0	0	0	0	0.00934331	0.000596375	0.019927	0.0325402	0.00147158	0.0415701	0	0	0	0	0.000186866	1.03E-05	0.00019927	0.258435	1.47E-05	0.000484924	0	0	0	0
ATATCCGATGTGCTGACT-2	7103	6880	0.968604815	Lactobacillus_fermentum	51	21	58	6880	12	35	2	44	0	0	4656	1471	4806	15270	1056	2714	189	3847	0	0	0.115086	0.00504177	0.168905	0.801435	0.0352901	0.0211316	0.00392987	0.140899	0	0	0.0011694	7.65E-05	0.00192698	0.339775	0.000370279	0.000255151	3.93E-05	0.00151081	0	0
ATATCCGATGTTGCATGG-1	1014301	1010304	0.996059355	Enterococcus_faecalis	956	459	1010304	28	1126	199	2	447	59	721	75369	19804	171159	2267	84676	15727	189	35048	4539	43561	1.86295	0.0678771	6.01531	0.0464984	4.44416	0.525575	0.00278255	0.272888	0.0943793	1.59545	0.0221622	0.00190826	33.3991	0.000542515	0.0557152	0.00627936	2.78E-05	0.00326683	0.00115172	0.0248655
ATATCCGATTGTGAGTAT-1	59087	58708	0.99358573	Enterococcus_faecalis	84	47	58708	2	102	15	48	2	79	0	7104	2286	11741	189	7635	1404	4077	189	5818	0	0.175595	0.00783513	0.412632	0.00387657	0.400717	0.0469198	0.031744	0.00392987	0.213088	0	0.00195666	0.000187413	1.94512	3.88E-05	0.00506053	0.000469198	0.000351154	3.93E-05	0.0027363	0
ATATGCAGCTATACGTGG-1	372450	370544	0.994882535	Escherichia_coli	384	203	347	370544	416	39	2	180	13	322	30171	6135	27733	50727	31992	3420	190	14635	677	22969	0.745759	0.0210274	0.974664	1.04046	1.67908	0.114292	0.00279727	0.11395	0.0140768	0.841255	0.00898737	0.000896002	0.0115228	7.18563	0.0206205	0.00123382	2.80E-05	0.00132512	0.000270101	0.011143
ATATGTCCACGCAATCGA-2	3310	3283	0.9918429	Cryptococcus_neoformans	4	3283	8	4	2	2	2	5	0	0	378	1522	745	189	190	189	189	459	0	0	0.00934331	0.00521657	0.0261827	0.00387657	0.00997201	0.00278255	0.00147158	0.0168112	0	0	9.34E-05	0.0105863	0.000261827	7.75E-05	9.97E-05	2.78E-05	1.47E-05	0.000168112	0	0
ATATTCGCAAGGTCACGT-1	6945	6834	0.984017279	Lactobacillus_fermentum	23	14	31	6834	7	10	2	24	0	0	2184	715	2636	7989	656	956	191	2161	0	0	0.0539835	0.00245062	0.092641	0.419297	0.0219226	0.00744354	0.00397146	0.0791481	0	0	0.000539835	5.00E-05	0.00102903	0.338785	0.000219226	7.44E-05	3.97E-05	0.000839826	0	0
ATATTCGCACTGACGGAT-2	17025	16946	0.995359765	Lactobacillus_fermentum	23	9	20	16946	8	1	2	16	0	0	1958	573	1481	5501	756	83	191	1337	0	0	0.0483973	0.00196392	0.0520491	0.288716	0.0252645	0.000646249	0.00397146	0.0489685	0	0	0.000539588	3.88E-05	0.000670558	0.845366	0.000252645	6.46E-06	3.97E-05	0.00055964	0	0
ATATTCGCAGGAAGGTAT-1	5324	5186	0.974079639	Salmonella_enterica	28	8	30	43	2	2	4	5186	21	0	2484	673	2238	3655	191	190	381	1799	1686	0	0.0613989	0.00230667	0.0786535	0.19183	0.00638296	0.00279727	0.00296651	0.0374066	0.0617509	0	0.0006612	2.99E-05	0.00100689	0.00214871	6.38E-05	2.80E-05	2.97E-05	0.102092	0.000730316	0
ATATTCGCATACATGCAC-1	2767	2739	0.989880737	Enterococcus_faecalis	2	2	2739	2	12	6	4	0	0	0	191	191	1703	181	1127	380	382	0	0	0	0.00472109	0.000654642	0.0598512	0.00371248	0.0591498	0.00295873	0.013991	0	0	0	4.72E-05	6.55E-06	0.0913702	3.92E-05	0.000601995	4.45E-05	0.00013991	0	0	0
ATCAAGAGAGGTTAACAG-2	55687	55231	0.991811374	Enterococcus_faecalis	128	34	55231	2	126	14	50	14	88	0	9772	2087	61603	189	9744	1311	4519	567	6795	0	0.241542	0.00715307	2.16501	0.00387657	0.511407	0.0438118	0.0351855	0.0117896	0.248871	0	0.00297824	0.00013439	1.82702	3.88E-05	0.00622096	0.000442129	0.000367661	0.000275091	0.00302784	0
ATCAAGCATACTGTAATC-1	81898	81407	0.994004738	Enterococcus_faecalis	113	53	81407	150	19	4	46	17	89	0	9017	2667	21499	12068	1812	385	3956	1218	7352	0	0.22288	0.00914099	0.755573	0.63338	0.0605546	0.00566816	0.0308019	0.0253258	0.269272	0	0.0026799	0.000208731	2.73293	0.00754776	0.000605546	5.67E-05	0.000341733	0.000341837	0.00312454	0
ATCAAGCATATGAGCAGG-2	8577	8495	0.990439548	Listeria_monocytogenes	16	7	24	18	8495	3	2	12	0	0	1314	437	2281	1502	2023	300	192	768	0	0	0.0324791	0.00149779	0.0801647	0.0788314	0.0676059	0.00233584	0.00399225	0.0281285	0	0	0.000380159	3.00E-05	0.000801647	0.000907978	0.272009	2.34E-05	3.99E-05	0.000421928	0	0
ATCAAGCATGGAACCTAG-2	27216	26961	0.990630511	Lactobacillus_fermentum	70	28	50	1	26961	6	42	2	56	0	5866	1612	4551	84	90247	567	3434	192	5085	0	0.144994	0.00552504	0.159943	0.00172292	4.73655	0.0189484	0.0267376	0.00399225	0.186241	0	0.00165263	0.000106799	0.00168729	1.72E-05	1.35356	0.000192491	0.000314092	3.99E-05	0.00196936	0
ATCAAGCATTATGTATGC-1	18807	18601	0.989046632	Bacillus_subtilis	18601	27	47	3	76	5	32	16	0	0	8313	1120	4084	276	3291	429	2495	1534	0	0	0.205479	0.00383874	0.14353	0.00566103	0.172726	0.0143366	0.0194264	0.0561838	0	0	0.437575	0.000119789	0.00157026	5.66E-05	0.00402134	0.000156399	0.000239112	0.00056257	0	0
ATCACCGCAAGTCTAAGC-2	7657	7530	0.98341387	Cryptococcus_neoformans	14	7530	10	48	4	14	37	0	0	0	1262	58041	956	3779	382	1037	3094	0	0	0	0.0311938	0.198932	0.0335982	0.198338	0.0127659	0.00807421	0.11332	0	0	0	0.000324297	0.0245833	0.000335982	0.00239276	0.000127659	0.000101998	0.00129032	0	0	0
ATCACCGCAATATAGCGT-1	11750	11612	0.988255319	Lactobacillus_fermentum	35	12	35	11612	18	14	24	0	0	0	2694	917	3116	7778	955	1329	2045	0	0	0	0.0665896	0.00314297	0.10951	0.408223	0.0319148	0.0103478	0.0748995	0	0	0	0.000820135	4.68E-05	0.00116785	0.579127	0.000574466	0.000103478	0.000830304	0	0	0
ATCACCGCACAATCTCCG-1	98324	97960	0.996297954	Enterococcus_faecalis	67	54	97960	2	80	24	48	14	75	0	5784	1833	14556	191	6494	1738	3971	1146	6079	0	0.142967	0.0062825	0.511564	0.00391759	0.340833	0.0580816	0.0309187	0.0238288	0.222647	0	0.00156958	0.000242526	3.28008	3.92E-05	0.00396414	0.000766624	0.000353724	0.000278002	0.00261031	0
ATCACCGCATAGTAACGG-1	7108	7038	0.990151941	Lactobacillus_fermentum	16	9	22	2	7038	2	7	12	0	0	1128	524	2019	191	20730	191	466	955	0	0	0.0278816	0.00179598	0.0709569	0.00391759	1.088	0.00638296	0.00362834	0.0349775	0	0	0.00037126	3.51E-05	0.000730304	3.92E-05	0.351764	6.38E-05	5.12E-05	0.00041973	0	0
ATCAGAAGCACAATTCGG-1	3615	3260	0.901798064	Lactobacillus_fermentum	20	5	317	3260	9	4	0	0	0	0	1338	330	1324	9723	655	356	0	0	0	0	0.0330723	0.00113106	0.0465314	0.510304	0.00509991	0.0130387	0	0	0	0	0.000466424	1.82E-05	0.0104752	0.162767	6.58E-05	0.00013991	0	0	0	0
ATCAGAAGCCCGTAGTTG-1	175559	174790	0.995619706	Lactobacillus_fermentum	177	143	176	6	174790	47	4	71	8	137	14633	2755	14196	382	28533	3655	191	6441	764	10523	0.361695	0.00944261	0.498912	0.00783519	1.49753	0.122145	0.002812	0.0501505	0.0158858	0.385412	0.00414269	0.000680313	0.0058832	0.000117528	8.72284	0.00149849	5.62E-05	0.000524396	0.000158858	0.00477782
ATCAGAAGCGAACGCTGT-2	10108	9430	0.932924416	Enterococcus_faecalis	29	12	9430	566	35	4	12	20	0	0	2184	997	1910	429	2658	382	953	1523	0	0	0.0539835	0.00341716	0.0671261	0.0087992	0.139503	0.0127659	0.00742018	0.0557809	0	0	0.000681468	4.07E-05	0.311381	0.0110006	0.00174668	0.000127659	8.91E-05	0.000697719	0	0
ATCAGAAGCGAGATGTAT-2	8672	8211	0.946840406	Lactobacillus_fermentum	144	26	131	2	8211	10	60	4	84	0	12666	1775	10107	191	38607	764	5415	382	6657	0	0.313075	0.00608371	0.355206	0.00391759	2.02626	0.0255318	0.0421619	0.00794292	0.243817	0	0.0033846	8.80E-05	0.00438534	3.92E-05	0.406235	0.000319148	0.000443965	7.94E-05	0.00292969	0
ATCAGAAGCGCTATGTAA-2	1497	1462	0.976619906	Saccharomyces_cerevisiae	10	1	8	12	1462	4	0	0	0	0	764	150	601	936	5110	383	0	0	0	0	0.0188844	0.000514116	0.0211219	0.0491253	0.0397871	0.0140276	0	0	0	0	0.000236054	5.14E-06	0.000255501	0.00060147	0.0108677	0.000140276	0	0	0	0
ATCAGAAGCGGATCGTTC-1	8988	8948	0.995549622	Lactobacillus_fermentum	14	6	6	8948	6	8	0	0	0	0	947	243	572	2306	561	383	0	0	0	0	0.0234077	0.000832869	0.0201027	0.121029	0.00436802	0.0140276	0	0	0	0	0.000329982	2.85E-05	0.000201027	0.448322	4.37E-05	0.000280186	0	0	0	0
ATCAGGATGAGCGGTCTA-1	47721	38674	0.810418893	Bacillus_subtilis	38674	39	116	5	8693	37	56	2	99	0	48906	2221	9596	369	19419	2881	3891	190	6615	0	1.20885	0.00761235	0.337247	0.00756855	1.01919	0.0962791	0.0302958	0.00395067	0.242279	0	0.902416	0.000155195	0.00387012	9.25E-05	0.430342	0.00117099	0.000413366	3.95E-05	0.00342194	0
ATCAGGATGATTAGCACA-1	4063	4017	0.988678317	Lactobacillus_fermentum	2	3	23	4017	2	6	10	0	0	0	190	339	1603	4162	190	564	950	0	0	0	0.00469637	0.0011619	0.0563367	0.21844	0.00634954	0.00439138	0.0347944	0	0	0	4.70E-05	1.16E-05	0.000763691	0.199724	6.35E-05	4.39E-05	0.000347944	0	0	0
ATCAGGATGCCATGATGT-1	30372	30224	0.995127091	Lactobacillus_fermentum	46	14	37	2	30224	22	2	25	0	0	3631	560	2890	191	68975	2101	176	2330	0	0	0.0897501	0.00191937	0.101568	0.00391759	3.6201	0.0163587	0.00365956	0.0853378	0	0	0.00107769	6.45E-05	0.00123744	3.92E-05	1.50814	0.000163587	3.97E-05	0.000869859	0	0
ATCAGGATGCTCGAACTG-1	4491	4398	0.979291917	Bacillus_subtilis	4398	6	29	2	24	16	16	0	0	0	27791	380	2163	190	1898	1113	1458	0	0	0	0.686931	0.00130243	0.0760177	0.00389708	0.0996151	0.00866596	0.0534002	0	0	0	0.102871	1.95E-05	0.000963664	3.90E-05	0.00119559	0.000117726	0.000553414	0	0	0
ATCAGGATGGACGCCGTA-2	2762	2732	0.989138306	Lactobacillus_fermentum	14	8	2	2732	2	4	0	0	0	0	951	380	190	1792	190	380	0	0	0	0	0.0235066	0.0133549	0.00389708	0.0940518	0.00634954	0.00295873	0	0	0	0	0.000328993	0.000267099	3.90E-05	0.136	6.35E-05	2.96E-05	0	0	0	0
ATCAGGATGTATGATGTG-1	306192	304901	0.995783691	Lactobacillus_fermentum	326	153	270	4	304901	63	169	39	267	0	25304	5085	21803	325	99688	5213	13775	2361	18921	0	0.625458	0.0174285	0.766257	0.00666606	5.23205	0.174211	0.107254	0.0490922	0.692994	0	0.007575	0.000677571	0.00895659	7.79E-05	15.1388	0.0019961	0.00124329	0.000767261	0.0092619	0
ATCAGGATGTGACTGAGA-2	10694	9462	0.884795212	Staphylococcus_aureus	34	9	1132	31	4	16	6	9462	0	0	2488	720	8031	2691	380	1520	369	20411	0	0	0.0614977	0.00246776	0.282246	0.141235	0.0126991	0.0118349	0.00767261	0.747566	0	0	0.000792698	3.12E-05	0.0376317	0.00153884	0.000126991	0.000118349	0.00011852	0.32804	0	0
ATCAGGATGTGTTAAGCC-1	2615	2550	0.975143403	Bacillus_subtilis	2550	6	9	24	6	8	4	8	0	0	21337	531	842	1898	380	757	190	760	0	0	0.527402	0.00181997	0.0295917	0.0996151	0.0126991	0.0058941	0.00395067	0.0278355	0	0	0.0593006	2.33E-05	0.000295917	0.00119454	0.000190486	5.89E-05	7.90E-05	0.000278355	0	0
ATCAGTCGAACCGAGTAG-1	1386	1360	0.981240981	Saccharomyces_cerevisiae	4	4	2	10	1360	6	0	0	0	0	378	378	189	945	6985	378	0	0	0	0	0.00934331	0.00129557	0.00664232	0.0495976	0.0543861	0.0138445	0	0	0	0	9.34E-05	1.30E-05	6.64E-05	0.000495976	0.00995628	0.000207668	0	0	0	0
ATCAGTCGACAAGTCACT-1	604235	599980	0.992958038	Bacillus_subtilis	599980	388	1071	21	1278	211	13	507	42	724	153765	19179	83502	1783	95162	16078	1216	40341	3352	43888	3.80072	0.0657349	2.93464	0.0365711	4.99451	0.537305	0.0179025	0.3141	0.0696981	1.60743	13.943	0.00152957	0.0353783	0.000404476	0.0630567	0.00665599	0.000179025	0.00370417	0.000819243	0.0249897
ATCAGTCGACTGAGGTTA-2	174648	173611	0.994062343	Staphylococcus_aureus	261	78	205	2	273	50	6	146	16	173611	20857	4234	17534	189	23089	4262	567	11762	1511	76414	0.515538	0.0145118	0.616225	0.00387657	1.21181	0.14243	0.00834765	0.0915804	0.0314182	2.79871	0.0060729	0.00031673	0.00677482	3.88E-05	0.0135294	0.00157736	8.35E-05	0.00106857	0.000314182	5.98391
ATCAGTCGACTTACATGC-1	36941	36655	0.992257925	Bacillus_subtilis	36655	17	58	2	91	18	2	41	6	51	15334	1456	4779	189	7003	1310	189	2908	378	4039	0.379022	0.00499036	0.167956	0.00387657	0.367547	0.0437784	0.00278255	0.0226421	0.00785975	0.147931	0.853767	6.07E-05	0.00190729	3.88E-05	0.00449423	0.000564107	2.78E-05	0.000296184	0.000117896	0.00175144
ATCAGTCGATCCAAGTAA-1	245609	243698	0.99221934	Staphylococcus_aureus	478	195	386	18	478	102	8	209	37	243698	35675	8627	29979	1297	36750	7911	378	16812	2242	111967	0.881805	0.0295686	1.0536	0.0266027	1.9288	0.264375	0.0055651	0.1309	0.0466179	4.10087	0.0111242	0.000814429	0.0127424	0.000343559	0.0236337	0.0032112	0.000111302	0.00152507	0.000699892	8.39527
ATCAGTCGATGCTATGAA-1	41439	41176	0.993653322	Enterococcus_faecalis	88	16	41176	2	90	12	19	6	30	0	7223	1450	58285	189	7389	516	1775	553	2635	0	0.178536	0.00496979	2.0484	0.00387657	0.387806	0.017244	0.0138204	0.0114985	0.0965086	0	0.00204515	5.56E-05	1.36079	3.88E-05	0.00446169	0.000378967	0.000138749	0.000117896	0.00102845	0
ATCATAGACACTCCGGTT-2	1813	1620	0.893546608	Bacillus_subtilis	1620	10	42	54	10	19	4	54	0	0	13152	754	3906	4469	950	1249	190	4286	0	0	0.325088	0.00258429	0.137275	0.234552	0.0317477	0.00972487	0.00395067	0.156978	0	0	0.0378251	3.36E-05	0.00139559	0.00269244	0.000317477	0.00014163	7.90E-05	0.00187743	0	0
ATCATGTTCGAACTGCAA-2	4534	4474	0.986766652	Staphylococcus_aureus	10	6	12	24	4	4	4474	0	0	0	756	344	1135	1694	378	377	8534	0	0	0	0.0186866	0.00117904	0.0398891	0.0889083	0.0126322	0.00293537	0.312563	0	0	0	0.000233583	2.70E-05	0.000398891	0.00119034	0.000126322	2.94E-05	0.154269	0	0	0
ATCATGTTCGCAATCACG-2	3432	3405	0.992132867	Enterococcus_faecalis	5	2	3405	13	4	3	0	0	0	0	459	189	9258	838	378	266	0	0	0	0	0.0113454	0.000647787	0.325368	0.0439818	0.0126322	0.00974243	0	0	0	0	0.000113454	6.48E-06	0.112743	0.000638733	0.000126322	9.74E-05	0	0	0	0
ATCATGTTCGCTGACAGA-2	5062	5040	0.995653892	Salmonella_enterica	6	6	8	2	5040	0	0	0	0	0	378	530	568	189	202	0	0	0	0	0	0.00934331	0.00181654	0.0199621	0.00991953	0.00420018	0	0	0	0	0	0.00014015	2.32E-05	0.000266044	9.92E-05	0.0990461	0	0	0	0	0
ATCATGTTCTTGAGACGG-2	9978	9847	0.986871116	Lactobacillus_fermentum	34	7	21	4	9847	6	15	4	40	0	2835	636	1863	378	18586	567	1403	378	3273	0	0.0700748	0.00217985	0.0654743	0.00775314	0.975473	0.0189484	0.0109239	0.00785975	0.119876	0	0.000794181	2.60E-05	0.00068321	7.75E-05	0.486677	0.000189484	0.000109239	7.86E-05	0.00137493	0
ATCATTACGACTTAGCTT-1	46027	45534	0.989288896	Saccharomyces_cerevisiae	63	60	124	10	118	20	2	45534	10	86	5464	2747	9784	691	9607	1692	189	11926	946	6233	0.135058	0.00941519	0.343854	0.0141731	0.504216	0.0565443	0.00278255	0.0928574	0.0196702	0.228288	0.00146551	0.000252294	0.00409012	0.000193829	0.00583625	0.000628605	2.78E-05	0.330153	0.000196702	0.00296521
ATCATTACGCGTATCGAA-2	309440	307862	0.994900465	Staphylococcus_aureus	379	211	314	4	390	86	2	164	28	307862	31761	8948	24519	373	30174	6959	189	13306	2062	59659	0.78506	0.0306688	0.861709	0.00765059	1.58366	0.23256	0.00278255	0.103602	0.0428751	2.18505	0.00882671	0.000882464	0.010356	7.75E-05	0.0192691	0.00268652	2.78E-05	0.00120374	0.000550182	10.6211
ATCATTACGCTGACGGAT-1	15157	14798	0.976314574	Bacillus_subtilis	14798	28	104	4	101	24	36	2	60	0	17210	2326	7937	377	8500	1501	3022	189	4961	0	0.425392	0.00797223	0.278942	0.00773263	0.446116	0.0501614	0.0235297	0.00392987	0.1817	0	0.344366	9.41E-05	0.00342519	7.73E-05	0.00499808	0.00075593	0.000264728	3.93E-05	0.00206386	0
ATCATTACGCTTAATCGT-2	2037	1806	0.886597938	Bacillus_subtilis	1806	12	63	70	8	26	6	46	0	0	22245	917	5088	5803	756	2234	567	3083	0	0	0.549846	0.00314297	0.178815	0.304566	0.0252645	0.0173942	0.0117896	0.112917	0	0	0.0419218	4.64E-05	0.00208513	0.00347236	0.000252645	0.000191149	0.000117896	0.00159175	0	0
ATCATTACGTTGAGCTCT-1	204049	202686	0.993320232	Lactobacillus_fermentum	296	158	336	6	202686	64	207	33	263	0	24152	6802	26395	378	59114	5643	16074	2556	18347	0	0.596983	0.0233135	0.927641	0.00775314	3.10255	0.188581	0.125154	0.0531469	0.671971	0	0.00688018	0.000648369	0.0110804	0.000116297	10.004	0.00202149	0.00151759	0.000651236	0.00906412	0
ATCCAATGAAGATACGTT-1	9083	9010	0.991963008	Salmonella_enterica	17	11	8	24	1	4	9010	8	0	0	1175	571	706	1884	84	384	562	712	0	0	0.0290433	0.00195707	0.0248121	0.0988804	0.00280717	0.00298987	0.0116857	0.0260775	0	0	0.00040018	4.91E-05	0.000270262	0.00120241	2.81E-05	2.99E-05	0.179553	0.000281285	0	0
ATCCACAGTCCGAGTACT-1	82110	81439	0.991828036	Staphylococcus_aureus	136	57	143	177	39	2	103	14	81439	0	11603	3654	11630	14608	3402	190	8480	942	15606	0	0.2868	0.0125239	0.408731	0.76669	0.11369	0.00279727	0.0660264	0.019587	0.57158	0	0.00317944	0.000204584	0.00475998	0.00880056	0.00123415	2.80E-05	0.000760082	0.000274883	2.81944	0
ATCCACAGTCGTACATCT-2	113699	112846	0.992497735	Lactobacillus_fermentum	227	67	209	6	112846	32	135	12	165	0	19034	3389	17638	380	38661	3034	10538	1140	12956	0	0.470477	0.0116156	0.61988	0.00779417	2.02909	0.101392	0.0820502	0.023704	0.474522	0	0.00530369	0.000264462	0.00694984	0.000116913	5.61337	0.00101392	0.000996235	0.00023704	0.00571946	0
ATCCAGCTGATAGTCTCC-1	8684	8670	0.99838784	Bacillus_subtilis	8670	2	2	2	4	4	0	0	0	0	1630	155	192	192	384	192	0	0	0	0	0.0402899	0.000531254	0.00674775	0.00393811	0.020154	0.00703213	0	0	0	0	0.205417	1.03E-05	6.75E-05	3.94E-05	0.00020154	0.000140643	0	0	0	0
ATCCAGCTGGGATCAATG-2	2137	2106	0.985493683	Lactobacillus_fermentum	21	6	2106	2	2	0	0	0	0	0	1259	576	10652	192	192	0	0	0	0	0	0.0311196	0.0202433	0.559062	0.00149494	0.00703213	0	0	0	0	0	0.000501029	0.000202433	0.105827	1.49E-05	7.03E-05	0	0	0	0	0
ATCCATTAGAGACTTCGT-1	316297	312694	0.988608808	Enterococcus_faecalis	933	268	312694	20	1052	148	9	408	41	724	74826	15684	159692	1529	79193	12535	847	32088	3112	40471	1.84953	0.053756	5.6123	0.0313613	4.15639	0.418903	0.0124699	0.249841	0.0647077	1.48228	0.0218979	0.000994713	10.4423	0.000391965	0.0525336	0.00471537	0.000124699	0.00301183	0.000812174	0.0252157
ATCCATTAGATCCACAGT-2	3653	2902	0.794415549	Listeria_monocytogenes	8	5	4	723	2902	1	8	2	0	0	764	420	382	2168	1511	83	754	191	0	0	0.0188844	0.00143953	0.0134252	0.113786	0.0504956	0.00122197	0.00587074	0.0069955	0	0	0.000188844	1.95E-05	0.000134252	0.0361994	0.0913846	1.22E-05	5.94E-05	7.00E-05	0	0
ATCCATTAGCTTCGACTG-2	1989	1939	0.97486174	Lactobacillus_fermentum	6	2	16	1939	10	16	0	0	0	0	574	191	1136	7065	839	1333	0	0	0	0	0.014188	0.000654642	0.0399242	0.370801	0.00653256	0.048822	0	0	0	0	0.00014188	6.55E-06	0.000529628	0.0968408	7.20E-05	0.00055964	0	0	0	0
ATCCATTAGGCATTGATC-1	16420	16246	0.989403167	Enterococcus_faecalis	45	20	16246	43	10	26	2	28	0	0	3866	1487	12077	3463	946	1991	191	2245	0	0	0.0955588	0.00509661	0.424441	0.181753	0.031614	0.0155022	0.00397146	0.0822246	0	0	0.00105891	6.92E-05	0.544041	0.00214923	0.00031614	0.000191149	3.97E-05	0.000977173	0	0
ATCCATTAGGTTAGTCAA-2	1937	1897	0.97934951	Enterococcus_faecalis	5	3	1897	2	7	3	2	18	0	0	465	341	11420	191	657	299	191	1529	0	0	0.0114937	0.00116876	0.401351	0.00391759	0.0344822	0.00232805	0.00397146	0.0560006	0	0	0.000114937	1.17E-05	0.0634693	3.92E-05	0.000344822	2.33E-05	3.97E-05	0.000629961	0	0
ATCCGACCAACCATCTAA-1	170219	169230	0.994189838	Lactobacillus_fermentum	264	169	226	9	169230	41	2	106	18	154	20983	4330	18398	656	98800	3496	191	8680	1720	10898	0.518652	0.0148408	0.64659	0.0134552	5.18545	0.116832	0.002812	0.0675836	0.0357639	0.399146	0.00619501	0.000759487	0.00754097	0.000173728	8.43875	0.001305	2.81E-05	0.000785231	0.000357639	0.00537518
ATCCGACCAACTATCCTG-1	7644	7605	0.994897959	Cryptococcus_neoformans	8	7605	9	6	4	5	7	0	0	0	573	3752	847	573	382	274	656	0	0	0	0.0141633	0.0128598	0.0297674	0.0300735	0.0127659	0.0021334	0.0240264	0	0	0	0.000188844	0.0248238	0.000297674	0.000300735	0.000127659	3.62E-05	0.000240264	0	0	0
ATCCGACCAAGATGTTGG-1	74234	73700	0.992806531	Listeria_monocytogenes	110	62	94	121	73700	49	6	92	0	0	9513	2439	8075	9502	25600	3752	557	6561	0	0	0.23514	0.00835953	0.283792	0.498705	0.855517	0.0292136	0.0115817	0.240301	0	0	0.00259808	0.000266278	0.00312822	0.00603726	2.33551	0.000366493	0.000115817	0.00320658	0	0
ATCCGACCAAGCTCTCCG-2	36787	36586	0.994536113	Bacillus_subtilis	36586	30	40	2	55	5	17	3	49	0	72450	1223	3233	191	4703	454	1229	274	3845	0	1.7908	0.00419176	0.113622	0.00391759	0.246833	0.0151721	0.00956915	0.00569728	0.140826	0	0.859381	0.000128049	0.00134217	3.92E-05	0.00272971	0.000151721	0.000125435	5.70E-05	0.00168515	0
ATCCGACCACTCTTCAGC-2	3319	3236	0.974992468	Lactobacillus_fermentum	13	6	18	3236	10	16	2	18	0	0	1038	573	1491	8484	955	1119	191	1715	0	0	0.025657	0.00196392	0.0524005	0.445276	0.0319148	0.00871268	0.00397146	0.062813	0	0	0.000303781	1.96E-05	0.000602729	0.161642	0.000319148	0.000118972	3.97E-05	0.000629595	0	0
ATCCGGTCCCAGGAGCCT-1	8221	8087	0.98370028	Bacillus_subtilis	8087	13	24	41	5	26	2	23	0	0	6013	1011	1868	3418	469	1893	192	1734	0	0	0.148628	0.00346514	0.06565	0.179391	0.0156733	0.0147391	0.00399225	0.0635089	0	0	0.191881	4.61E-05	0.000800944	0.00205948	0.000156733	0.000193407	3.99E-05	0.000797707	0	0
ATCCGGTCCCCTAGCAAT-2	47582	46344	0.973981758	Saccharomyces_cerevisiae	234	155	259	14	265	54	46344	21	236	0	18490	3719	21269	1309	21603	4688	33229	1711	15364	0	0.457031	0.0127467	0.74749	0.0268489	1.13382	0.156667	0.258725	0.0355768	0.562717	0	0.00553554	0.000536463	0.00868773	0.000275462	0.0133084	0.00172407	0.345312	0.000406711	0.00826714	0
ATCCGGTCCCGCATAACT-2	14599	14530	0.995273649	Cryptococcus_neoformans	10	14530	14	19	2	4	20	0	0	0	896	387	1147	1593	192	384	1530	0	0	0	0.0221471	0.00132642	0.0403108	0.0836074	0.00641638	0.00298987	0.0560373	0	0	0	0.000236549	0.0477782	0.000470586	0.000951015	6.42E-05	2.99E-05	0.000703213	0	0	0
ATCCGGTCCCTATGGATG-1	17773	17611	0.99088505	Saccharomyces_cerevisiae	32	22	26	36	8	17611	8	30	0	0	3034	1260	2475	3046	576	5222	578	2154	0	0	0.0749936	0.00431858	0.0869828	0.159867	0.0192491	0.0406592	0.0120183	0.0788917	0	0	0.000754385	8.35E-05	0.000874045	0.00180021	0.000256655	0.129879	0.000160314	0.00105042	0	0
ATCCGGTCCCTATTAAGG-1	13077	13002	0.99426474	Lactobacillus_fermentum	20	5	24	2	13002	12	6	2	4	0	1911	343	2298	192	12475	956	567	192	385	0	0.0472356	0.00117561	0.0807622	0.00393811	0.654741	0.0319482	0.00441473	0.00399225	0.0141009	0	0.000472356	2.20E-05	0.000810433	3.94E-05	0.653804	0.000382309	4.48E-05	3.99E-05	0.000141009	0
ATCCGGTCCGAATCACAT-2	221760	219390	0.989312771	Saccharomyces_cerevisiae	442	467	452	16	499	89	4	219390	27	374	36040	7109	36886	1116	40836	7672	192	39430	2312	24420	0.890827	0.0243657	1.29634	0.0228902	2.14325	0.256388	0.00282672	0.307007	0.0480734	0.894399	0.0104331	0.00165597	0.0152028	0.000315048	0.0251163	0.00284393	5.65E-05	1.63283	0.000536459	0.0131193
ATCCGGTCCGTCTGAGCC-1	2187	2141	0.978966621	Lactobacillus_fermentum	12	9	11	2141	2	4	8	0	0	0	961	534	851	1350	192	384	768	0	0	0	0.0237537	0.00183025	0.029908	0.0708538	0.00641638	0.00298987	0.0281285	0	0	0	0.000284996	3.15E-05	0.000366558	0.1077	6.42E-05	2.99E-05	0.000281285	0	0	0
ATCCGGTCCTCAAGCGTA-1	2452	2421	0.987357259	Cryptococcus_neoformans	2	2421	11	8	6	1	3	0	0	0	192	1924	1045	768	575	84	300	0	0	0	0.00474581	0.0065944	0.0367261	0.0403079	0.0192157	0.000654035	0.0109877	0	0	0	4.75E-05	0.00785892	0.000367261	0.000403079	0.000192157	6.54E-06	0.000109877	0	0	0
ATCCGTCTCATGAGGTAT-1	60309	59563	0.98763037	Enterococcus_faecalis	187	68	59563	2	210	38	4	81	12	144	15693	3943	30780	178	16860	3215	189	6677	870	10378	0.387896	0.0135144	1.08175	0.00365095	0.884885	0.107441	0.00278255	0.051988	0.0180899	0.380101	0.00434068	0.000258361	1.95967	3.88E-05	0.010405	0.00120073	5.57E-05	0.000588476	0.000234337	0.00495069
ATCCGTCTCCATCTCGAT-2	7606	7544	0.991848541	Bacillus_subtilis	7544	16	12	2	16	2	8	6	0	0	1797	917	945	189	1107	189	755	567	0	0	0.0444178	0.00314297	0.0332116	0.00387657	0.0581001	0.00631612	0.00587853	0.0207668	0	0	0.176108	6.32E-05	0.000398539	3.88E-05	0.000793562	6.32E-05	5.88E-05	0.000207668	0	0
ATCCGTCTCTTCAACTAC-2	87978	87342	0.99277092	Listeria_monocytogenes	138	25	111	2	172	87342	57	6	125	0	11533	1694	9041	189	12858	32994	3834	567	9157	0	0.28507	0.00580609	0.317742	0.00387657	0.674843	1.10261	0.029852	0.0117896	0.335381	0	0.00319106	9.64E-05	0.00366698	3.88E-05	0.00849038	2.74829	0.000416169	0.000117896	0.0043145	0
ATCCTCCGACTGTCACTT-2	4242	4208	0.991984913	Lactobacillus_fermentum	2	6	8	4208	2	8	8	0	0	0	191	555	755	10439	186	568	764	0	0	0	0.00472109	0.00190223	0.0265341	0.547883	0.00621587	0.00442252	0.027982	0	0	0	4.72E-05	2.34E-05	0.000269207	0.210029	6.38E-05	5.87E-05	0.00027982	0	0	0
ATCCTCCGATCGAATAGA-1	23305	22548	0.9675177	Staphylococcus_aureus	22	6	671	36	8	12	2	22548	0	0	1896	536	4355	2828	573	1146	191	17224	0	0	0.0468648	0.00183711	0.153055	0.148425	0.0191489	0.0089229	0.00397146	0.63084	0	0	0.000515859	2.34E-05	0.0224208	0.00179234	0.000254316	8.92E-05	3.97E-05	0.783261	0	0
ATCCTCCGATGCTATGAA-1	62778	62551	0.996384084	Lactobacillus_fermentum	38	24	65	62551	12	37	8	43	0	0	3178	1507	5766	11687	955	2947	572	3456	0	0	0.078553	0.00516516	0.202644	0.613384	0.0319148	0.0229457	0.0118936	0.126578	0	0	0.000889344	9.35E-05	0.00216912	3.12166	0.000382978	0.00027415	0.000158442	0.00149872	0	0
ATCCTGCCTCGCATAACT-2	12462	12103	0.971192425	Staphylococcus_aureus	97	19	72	101	16	44	10	12103	0	0	7539	1636	5785	7697	1332	3742	570	10664	0	0	0.186347	0.0056073	0.203311	0.403971	0.0445136	0.0291357	0.011852	0.390576	0	0	0.00227502	6.33E-05	0.00239897	0.00502274	0.000508632	0.000323046	0.000197533	0.418881	0	0
ATCCTGCCTGAGGTCACG-2	16314	16191	0.992460463	Lactobacillus_fermentum	27	8	36	2	16191	2	2	24	2	20	2517	720	2470	190	34405	190	190	1858	190	1586	0.0622146	0.00246776	0.0868071	0.00389708	1.80572	0.00634954	0.00279727	0.0144666	0.00395067	0.0580883	0.000631291	2.98E-05	0.00120194	3.90E-05	0.804149	6.35E-05	2.80E-05	0.00017729	3.95E-05	0.000692225
ATCCTGCCTGCCGAACCA-2	2153	2121	0.985137018	Lactobacillus_fermentum	7	3	10	2121	2	4	6	0	0	0	462	340	935	6603	191	380	380	0	0	0	0.0114196	0.00116533	0.0328602	0.346554	0.00638296	0.00295873	0.0139178	0	0	0	0.00016116	1.17E-05	0.000333873	0.104863	6.38E-05	2.96E-05	0.000208766	0	0	0
ATCGAATCGAGTCGTCCG-1	73637	73257	0.994839551	Bacillus_subtilis	73257	33	95	108	14	2	33	5	90	0	33772	2037	7822	9404	1114	190	2924	462	5499	0	0.834768	0.0069817	0.274901	0.493562	0.0372284	0.00279727	0.0227666	0.00960636	0.201405	0	1.71289	0.000123456	0.00314755	0.00538069	0.000435779	2.80E-05	0.000242382	9.61E-05	0.00313003	0
ATCGAATCGTCAGCTCAG-1	1074	1039	0.967411546	Lactobacillus_fermentum	4	6	10	1039	4	2	9	0	0	0	355	539	950	1745	379	190	453	0	0	0	0.0087748	0.00184739	0.0333873	0.091585	0.0126657	0.00147936	0.0165914	0	0	0	9.39E-05	2.33E-05	0.000333873	0.0509449	0.000126657	1.48E-05	0.000301795	0	0	0
ATCGATCCTGTGCACGAG-1	1969	1906	0.968004063	Salmonella_enterica	8	2	18	4	21	2	6	1906	2	0	571	190	1330	382	1520	190	537	3450	190	0	0.0141138	0.000651214	0.0467423	0.00783519	0.0797761	0.00634954	0.00418115	0.0717358	0.00695888	0	0.000188102	6.51E-06	0.000600972	7.84E-05	0.00105388	6.35E-05	4.44E-05	0.0374303	6.96E-05	0
ATCGATCCTGTGCATCAA-1	1955	1914	0.979028133	Cryptococcus_neoformans	6	1914	18	12	2	2	1	0	0	0	570	1159	1108	950	190	140	82	0	0	0	0.0140891	0.00397241	0.0389402	0.0498601	0.00634954	0.00109006	0.0030033	0	0	0	0.000140891	0.0060917	0.000601323	0.000598321	6.35E-05	1.48E-05	3.00E-05	0	0	0
ATCGCCTCTAACGGAGAT-2	120987	119927	0.991238728	Bacillus_subtilis	119927	64	275	4	320	51	2	135	7	202	60292	3208	22044	378	26067	4209	189	10840	639	14418	1.49028	0.0109952	0.774727	0.00775314	1.36811	0.140659	0.00278255	0.0844016	0.0132867	0.528069	2.78971	0.000258189	0.00908206	7.75E-05	0.0158329	0.00159607	2.78E-05	0.000991953	0.000132867	0.00695997
ATCGCCTCTAGTCGTCCG-2	3256	3181	0.976965602	Enterococcus_faecalis	31	7	3181	22	7	8	0	0	0	0	2159	528	10313	1512	648	731	0	0	0	0	0.0533656	0.00180969	0.362446	0.0793562	0.00504541	0.0267734	0	0	0	0	0.000720522	2.46E-05	0.10439	0.00109115	5.05E-05	0.00027689	0	0	0	0
ATCGCCTCTCTTGGTCAT-1	1017909	1011104	0.993314727	Saccharomyces_cerevisiae	1440	1034	1407	44	1590	234	17	1011104	78	961	112964	30059	110613	3172	117497	19204	1215	145903	5989	57892	2.79221	0.103026	3.88744	0.0650608	6.16674	0.641772	0.0178878	1.13602	0.124529	2.12033	0.0334515	0.00408726	0.0465581	0.000853461	0.0786125	0.00738184	0.000234529	7.39686	0.00151581	0.0330514
ATCGCCTCTGTAGTGGAG-2	4322	4281	0.990513651	Lactobacillus_fermentum	6	3	10	4281	2	10	10	0	0	0	567	157	945	2959	189	756	567	0	0	0	0.014015	0.000538109	0.0332116	0.155301	0.00631612	0.00588631	0.0207668	0	0	0	0.00014015	1.54E-05	0.000332116	0.211882	6.32E-05	7.36E-05	0.000346113	0	0	0
ATCGGTGGTACGTAGTAT-1	99642	98841	0.991961221	Enterococcus_faecalis	184	83	98841	5	216	54	106	16	137	0	14758	4215	34890	459	17640	3728	8130	1135	10908	0	0.364784	0.0144467	1.22619	0.00941453	0.925822	0.124585	0.0633012	0.0236	0.399513	0	0.00428927	0.000338254	3.25809	9.41E-05	0.0106727	0.00170569	0.000770827	0.000314806	0.00471702	0
ATCGGTGGTCAGCTAGTT-2	257856	256343	0.994132384	Staphylococcus_aureus	336	107	315	6	442	64	4	202	37	256343	27459	6411	26265	564	35548	4491	184	16159	2326	57087	0.678724	0.0219733	0.923072	0.0115682	1.86571	0.150083	0.00270894	0.125816	0.0483645	2.09085	0.00781377	0.00041736	0.0104028	0.000115682	0.0218245	0.00201481	5.57E-05	0.00147329	0.000723596	8.81399
ATCGGTGGTGAGCAGGAA-2	4052	4023	0.99284304	Lactobacillus_fermentum	4	1	10	4023	2	12	0	0	0	0	378	150	946	3834	189	756	0	0	0	0	0.00934331	0.000514116	0.0332467	0.201225	0.00631612	0.027689	0	0	0	0	9.34E-05	5.14E-06	0.000332467	0.199177	6.32E-05	0.000415335	0	0	0	0
ATCGTAGTGCAGTCGGTA-1	104875	104349	0.994984505	Enterococcus_faecalis	120	47	104349	172	19	49	14	105	0	0	10611	2340	38705	12756	1428	4031	1124	8215	0	0	0.26228	0.00802022	1.36027	0.669489	0.0477218	0.0313859	0.0233713	0.30088	0	0	0.00283809	0.00019862	3.50805	0.00864153	0.000605546	0.000365325	0.000277586	0.00367648	0	0
ATCGTAGTGCCTAAGAAG-1	2251	2236	0.993336295	Lactobacillus_fermentum	8	3	2	2236	2	0	0	0	0	0	575	232	193	576	192	0	0	0	0	0	0.0142127	0.000795167	0.0067829	0.0302309	0.00149494	0	0	0	0	0	0.000189585	1.30E-05	6.78E-05	0.112554	1.49E-05	0	0	0	0	0
ATCGTAGTGTCAGAGTCA-1	9209	9156	0.994244761	Lactobacillus_fermentum	4	3	10	9156	8	11	2	15	0	0	384	342	958	8354	560	784	193	1228	0	0	0.00949161	0.00117219	0.0336685	0.438454	0.0187144	0.00610432	0.00401304	0.0449763	0	0	9.49E-05	1.17E-05	0.000336685	0.459067	0.000256655	8.13E-05	4.01E-05	0.000523014	0	0
ATCTACATCCGCAGTGTC-1	5722	5684	0.993358965	Lactobacillus_fermentum	10	2	14	5684	4	2	6	0	0	0	764	191	1146	4513	382	190	573	0	0	0	0.0188844	0.000654642	0.0402757	0.236861	0.0029743	0.00395067	0.0209865	0	0	0	0.000236054	6.55E-06	0.000469883	0.284198	2.97E-05	3.95E-05	0.000209865	0	0	0
ATCTACATCTACAAGAGG-1	16097	15995	0.993663416	Enterococcus_faecalis	27	13	15995	36	8	8	10	0	0	0	2567	704	14591	2863	764	764	955	0	0	0	0.0634504	0.00241292	0.512794	0.150262	0.0255318	0.0059486	0.0349775	0	0	0	0.000634504	4.82E-05	0.534729	0.00180493	0.000255318	5.95E-05	0.000349775	0	0	0
ATCTACATCTACGTTGGA-1	6057	6017	0.993396071	Lactobacillus_fermentum	11	6	12	6017	2	2	7	0	0	0	874	266	955	6003	186	192	655	0	0	0	0.0216033	0.0009117	0.033563	0.315063	0.00621587	0.00149494	0.0239898	0	0	0	0.000266952	2.34E-05	0.000402757	0.301075	6.38E-05	1.49E-05	0.000240997	0	0	0
ATCTACATCTTCACTGGA-1	18726	18501	0.98798462	Enterococcus_faecalis	49	22	18501	8	68	14	20	4	40	0	3713	1496	18895	379	5344	955	1674	382	3064	0	0.091777	0.00512745	0.664056	0.00777366	0.280476	0.0319148	0.013034	0.00794292	0.112221	0	0.00115382	7.91E-05	0.61733	0.000156088	0.00338891	0.000446807	0.000146146	7.94E-05	0.00140423	0
ATCTAGGTTACCGATCGA-1	57284	56860	0.992598282	Bacillus_subtilis	56860	50	101	127	5	2	63	11	65	0	64159	1244	8314	10481	459	189	5091	836	5474	0	1.58587	0.00426374	0.292192	0.550088	0.0153392	0.00278255	0.0396392	0.0173829	0.200489	0	1.31895	0.000230324	0.00331132	0.00630441	0.000153392	2.78E-05	0.000459693	0.000213336	0.00222245	0
ATCTAGGTTAGTCAGTTG-2	2490	2463	0.989156627	Bacillus_subtilis	2463	1	10	7	2	7	0	0	0	0	1518	150	945	378	189	648	0	0	0	0	0.0375215	0.000514116	0.0332116	0.0198391	0.00147158	0.0237334	0	0	0	0	0.0573419	5.14E-06	0.000332116	0.000340098	1.47E-05	0.000237334	0	0	0	0
ATCTAGGTTAGTCTAAGC-1	60846	53104	0.87276074	Salmonella_enterica	127	49	162	12	2234	27	4944	85	53104	102	9986	2533	13488	1053	14576	2036	1791	7025	26770	8095	0.246831	0.00868171	0.47403	0.021598	0.765011	0.0680404	0.026368	0.0546976	0.556628	0.296485	0.00293449	0.000186419	0.00535638	0.000232594	0.111026	0.000845157	0.0686377	0.000626472	1.03781	0.00353548
ATCTAGGTTGAGCTCTCA-2	6485	6324	0.975173477	Saccharomyces_cerevisiae	26	24	38	42	9	6324	2	20	0	0	1853	773	2792	3335	838	26202	189	1637	0	0	0.045802	0.00264941	0.0981236	0.175035	0.0280048	0.204012	0.00392987	0.0599562	0	0	0.000605585	7.52E-05	0.0012631	0.002081	0.000280048	0.0463807	3.93E-05	0.000692591	0	0
ATCTAGGTTTACCTCACT-1	108265	106047	0.979513231	Saccharomyces_cerevisiae	211	1381	161	14	241	49	106047	6	155	0	17641	4443	13518	1123	19221	3726	26609	567	11457	0	0.436046	0.0152281	0.475084	0.0230338	1.0088	0.124518	0.207181	0.0117896	0.41962	0	0.00490672	0.00390643	0.00532018	0.000269309	0.0119349	0.00154895	0.774871	0.000117896	0.00534954	0
ATCTAGGTTTGTATCGTG-2	41372	39875	0.963816108	Staphylococcus_aureus	87	23	1200	4	127	12	38	6	39875	0	7172	1670	8218	378	7514	1126	2784	567	51529	0	0.177276	0.00572383	0.288818	0.00775314	0.394367	0.0376294	0.0216766	0.0117896	1.88728	0	0.00200832	8.02E-05	0.0396378	7.75E-05	0.00622358	0.000376294	0.000279522	0.000117896	1.37412	0
ATCTCTGCTGGTAAGGAT-1	57093	56450	0.988737674	Staphylococcus_aureus	185	38	134	2	162	36	78	8	56450	0	13573	2775	11062	191	13761	2832	5844	573	33547	0	0.335494	0.00951115	0.388769	0.00391759	0.722236	0.0946416	0.0455021	0.0119144	1.22868	0	0.00433327	0.000136515	0.00444825	3.92E-05	0.00811932	0.00113089	0.000578743	0.000158858	1.96878	0
ATCTGCGTAACATTGACA-1	3372	3305	0.980130486	Staphylococcus_aureus	2	11	50	2	2	3305	0	0	0	0	192	852	1205	192	192	33325	0	0	0	0	0.000658069	0.0299432	0.0632435	0.00641638	0.00149494	1.22055	0	0	0	0	6.58E-06	0.000366909	0.00247673	6.42E-05	1.49E-05	0.115723	0	0	0	0
ATCTGCGTAATGCCTTCA-1	2296	2212	0.963414634	Saccharomyces_cerevisiae	15	6	23	20	8	2212	4	8	0	0	1236	484	1719	1639	767	14944	384	577	0	0	0.0305511	0.00165888	0.0604135	0.0860217	0.0256321	0.116356	0.0079845	0.021133	0	0	0.000352969	1.97E-05	0.000771774	0.000986179	0.000256321	0.0164688	7.98E-05	0.000281651	0	0
ATCTGCGTACTGGTCGGT-1	1965	1930	0.982188295	Staphylococcus_aureus	8	3	8	9	2	5	1930	0	0	0	576	300	749	684	192	465	393	0	0	0	0.0142374	0.00102823	0.0263233	0.0358992	0.00641638	0.00362055	0.0143939	0	0	0	0.000189832	1.03E-05	0.000270262	0.000447166	6.42E-05	3.62E-05	0.0675641	0	0	0
ATCTGGTAGTCAGACAAG-2	21071	20845	0.989274358	Staphylococcus_aureus	42	13	33	92	14	30	2	20845	0	0	3774	719	2428	6735	945	2241	189	20440	0	0	0.0932848	0.00246433	0.085331	0.353482	0.0315806	0.0174487	0.00392987	0.748629	0	0	0.000980306	5.17E-05	0.00109124	0.00456088	0.000442129	0.000218634	3.93E-05	0.717521	0	0
ATGAACTAGAGTGTTCTG-2	7259	7185	0.989805758	Staphylococcus_aureus	21	7	19	13	6	8	7185	0	0	0	1621	561	1812	1227	576	577	6519	0	0	0	0.0400675	0.0019228	0.0636819	0.0643982	0.0192491	0.0044926	0.238763	0	0	0	0.000495591	2.86E-05	0.000636819	0.000643982	0.000192491	5.98E-05	0.252006	0	0	0
ATGAACTAGTGAGATCAT-2	10950	10509	0.959726027	Lactobacillus_fermentum	113	32	101	2	10509	28	4	65	8	88	9468	2349	8681	192	42609	1722	384	4874	382	7043	0.234028	0.00805106	0.30509	0.00393811	2.2363	0.0575469	0.00565344	0.0379496	0.00794292	0.257955	0.00266062	0.000115573	0.00338231	3.94E-05	0.527733	0.000898293	5.65E-05	0.000482818	0.000159066	0.00308681
ATGACACAAACTTCGCAG-2	76453	75910	0.992897597	Bacillus_subtilis	75910	31	117	2	190	26	60	11	106	0	76210	2458	10351	192	14819	2303	5363	660	8853	0	1.88374	0.00842465	0.363781	0.00393811	0.777764	0.0769631	0.041757	0.0137234	0.324247	0	1.79437	0.000107553	0.00394322	3.94E-05	0.00957156	0.000833795	0.000447625	0.000217079	0.00370322	0
ATGACACAAATGAGATCC-2	10608	10524	0.992081448	Lactobacillus_fermentum	20	8	31	10524	2	7	16	0	0	0	1288	548	2299	7420	192	492	1536	0	0	0	0.0318365	0.00187824	0.0807973	0.389433	0.00641638	0.00383078	0.056257	0	0	0	0.000474581	3.35E-05	0.00103993	0.52778	6.42E-05	5.32E-05	0.00056257	0	0	0
ATGACACAACAACACCTA-2	88069	87628	0.994992563	Enterococcus_faecalis	104	48	87628	4	119	30	52	6	78	0	8592	2794	66724	192	10874	2204	4146	384	6179	0	0.212375	0.00957628	2.34499	0.00393811	0.570714	0.0736547	0.0322813	0.0079845	0.22631	0	0.00245521	0.000183608	2.9436	7.88E-05	0.00597271	0.000956441	0.000386581	0.000119768	0.00273594	0
ATGACACAACACTGGTCC-2	3393	3199	0.94282346	Cryptococcus_neoformans	45	3199	34	44	10	1	22	38	0	0	3884	17140	2679	3578	912	84	1872	3153	0	0	0.0960037	0.0587464	0.0941523	0.187789	0.0304778	0.00123669	0.0145756	0.115481	0	0	0.00105421	0.0104953	0.00114747	0.00221746	0.000320819	1.24E-05	0.000160706	0.00133574	0	0
ATGACACAACTGCAAGCC-2	43111	42672	0.989816984	Staphylococcus_aureus	95	34	119	78	26	66	21	42672	0	0	8107	2451	9764	6505	1902	5314	1449	79972	0	0	0.200387	0.00840066	0.343151	0.34141	0.0635623	0.0413755	0.030129	2.92903	0	0	0.00224388	0.00012613	0.00401105	0.00391848	0.000834129	0.000493641	0.000421058	1.49529	0	0
ATGACACAATGCAGTCGG-1	2382	2336	0.980688497	Bacillus_subtilis	2336	4	16	14	4	8	0	0	0	0	4624	386	909	1105	381	576	0	0	0	0	0.114295	0.00132299	0.0319464	0.0579951	0.00296651	0.0210964	0	0	0	0	0.0552338	1.32E-05	0.000539469	0.000705389	2.97E-05	0.000281285	0	0	0	0
ATGACACAATGTATGTAG-2	76479	75983	0.99351456	Bacillus_subtilis	75983	39	133	8	121	14	63	10	108	0	50897	1722	11102	707	9710	1344	5244	961	8288	0	1.25806	0.00590206	0.390175	0.0145013	0.509622	0.0449147	0.0408305	0.0199821	0.303553	0	1.79489	0.000156051	0.00447531	0.000157319	0.00606508	0.000449147	0.000469426	0.000199821	0.00379625	0
ATGAGATCCAACAACCTA-1	16882	16744	0.991825613	Enterococcus_faecalis	26	11	16744	54	10	13	24	0	0	0	2079	997	10826	4280	568	944	1993	0	0	0	0.0513882	0.00341716	0.380475	0.224633	0.0189818	0.0073501	0.0729949	0	0	0	0.000607315	3.90E-05	0.551823	0.00267985	0.000316475	9.44E-05	0.000829571	0	0	0
ATGAGATCCCCAGTCTCA-2	16229	16114	0.99291392	Lactobacillus_fermentum	30	19	20	16114	1	6	15	4	20	0	2636	938	1834	10312	81	189	1016	378	1601	0	0.065156	0.00321494	0.0644551	0.541218	0.00270691	0.00278255	0.00791071	0.00785975	0.0586377	0	0.000698771	7.10E-05	0.000664232	0.796778	2.71E-05	8.35E-05	0.000108539	7.86E-05	0.000688929	0
ATGAGATCCTATGTATGC-1	12936	12842	0.992733457	Enterococcus_faecalis	19	10	12842	26	2	2	14	4	17	0	1743	906	2657	1861	189	189	1125	189	1428	0	0.043083	0.00310526	0.0933791	0.0976732	0.00631612	0.00278255	0.00875939	0.00392987	0.0523014	0	0.00044047	3.62E-05	0.425751	0.00128954	6.32E-05	2.78E-05	0.000102154	7.86E-05	0.000583447	0
ATGAGCAGGACGCAAGAT-2	123875	122031	0.985114026	Saccharomyces_cerevisiae	446	202	314	32	463	82	2	122031	18	285	35585	5700	26612	2260	36007	6559	190	28863	1460	19200	0.879581	0.0195364	0.935267	0.0463548	1.8898	0.219193	0.00279727	0.224731	0.0303577	0.703213	0.0103995	0.000888599	0.0104386	0.000623328	0.0230516	0.00259462	2.80E-05	0.894533	0.000355352	0.00988637
ATGAGGTATCAGTATGAT-1	114316	111361	0.9741506	Saccharomyces_cerevisiae	681	269	627	16	731	103	8	111361	39	481	53724	9724	50948	1520	58076	7970	760	96518	3337	28719	1.32794	0.0333285	1.79054	0.0311767	3.04808	0.266347	0.0111891	0.751502	0.0693862	1.05185	0.0159306	0.000969418	0.0208084	0.000311767	0.0363543	0.003263	0.000111891	0.8167	0.000762271	0.0166632
ATGAGGTATCTCCAGCGT-2	122679	119206	0.971690346	Cryptococcus_neoformans	348	119206	329	12	1755	84	8	628	14	295	29647	144088	27733	952	32532	6399	760	12568	1329	21578	0.732807	0.493853	0.974664	0.0195264	1.70742	0.213846	0.0111891	0.0978561	0.0276339	0.790309	0.0081178	0.385699	0.0109658	0.000234235	0.0866478	0.00265678	0.000111891	0.00463033	0.000276339	0.010235
ATGAGGTATGGTGCGTAG-2	8608	8557	0.994075279	Saccharomyces_cerevisiae	22	6	8	11	8557	4	0	0	0	0	1328	379	704	843	1137	380	0	0	0	0	0.0328252	0.001299	0.0247418	0.0442442	0.00885283	0.0139178	0	0	0	0	0.000516601	2.71E-05	0.000267099	0.000542687	0.0630108	0.000139178	0	0	0	0
ATGAGTGTGGGTCCTAAG-1	2337	2298	0.983311938	Lactobacillus_fermentum	12	2	9	2298	2	14	0	0	0	0	939	190	843	20883	190	1140	0	0	0	0	0.02321	0.000651214	0.0296269	1.09603	0.00395067	0.0417533	0	0	0	0	0.000279063	6.51E-06	0.000296269	0.114214	3.95E-05	0.000487121	0	0	0	0
ATGAGTGTGGGTGAGTTC-2	116307	114362	0.983277017	Saccharomyces_cerevisiae	219	77	187	130	1083	46	6	114362	12	185	19204	4590	15674	193	19841	3312	570	58232	1140	13245	0.47468	0.015732	0.550856	0.00395862	1.04134	0.110683	0.00839182	0.453402	0.023704	0.485107	0.00513239	0.000299833	0.00621707	0.00253926	0.0539538	0.00145171	8.39E-05	0.840404	0.00023704	0.0064355
ATGAGTGTGTTGTATCAC-1	1818	1787	0.982948295	Bacillus_subtilis	1787	1	8	10	2	2	8	0	0	0	2993	150	760	950	191	190	679	0	0	0	0.0739802	0.000514116	0.0267099	0.0498601	0.00148715	0.00395067	0.0248688	0	0	0	0.0418647	5.14E-06	0.000267099	0.000498601	1.49E-05	3.95E-05	0.000288244	0	0	0
ATGATAGCTCTTAACAGC-1	418742	416415	0.994442879	Bacillus_subtilis	416415	210	490	25	696	89	20	307	42	448	153649	10962	40717	1429	55629	7745	1345	24442	3815	30247	3.79786	0.0375716	1.43098	0.0293102	2.91965	0.258827	0.0198017	0.190309	0.0793252	1.10782	9.8291	0.000819262	0.0164621	0.000490622	0.034965	0.00283423	0.000282819	0.00228141	0.000833175	0.0157051
ATGCAGTTCTACGTTACC-2	5343	5304	0.99270073	Cryptococcus_neoformans	12	5304	5	6	4	4	8	0	0	0	1146	426	466	570	371	382	764	0	0	0	0.0283265	0.00146009	0.0163774	0.029916	0.0123983	0.0029743	0.027982	0	0	0	0.000283265	0.0172941	0.000163774	0.00029916	0.000127659	2.97E-05	0.00027982	0	0	0
ATGCAGTTCTAGTAACGG-2	11795	11578	0.981602374	Saccharomyces_cerevisiae	54	13	49	53	12	2	11578	4	30	0	4135	897	3808	4539	913	191	104306	382	2483	0	0.102208	0.00307442	0.13383	0.238226	0.0305112	0.002812	0.81214	0.00794292	0.0909415	0	0.00126085	4.87E-05	0.00163703	0.00264941	0.000382978	2.81E-05	0.0856857	7.94E-05	0.00104933	0
ATGCAGTTCTATGACCGA-2	3608	3480	0.964523282	Enterococcus_faecalis	10	6	3480	100	4	8	0	0	0	0	957	574	41946	3360	332	764	0	0	0	0	0.0236549	0.00196735	1.47417	0.176347	0.00258499	0.027982	0	0	0	0	0.000236549	1.97E-05	0.116455	0.00499073	2.97E-05	0.00027982	0	0	0	0
ATGCCTGTCGCGCATTAC-1	3344	3332	0.996411483	Listeria_monocytogenes	6	6	3332	0	0	0	0	0	0	0	573	369	11736	0	0	0	0	0	0	0	0.0201378	0.0193667	0.392201	0	0	0	0	0	0	0	0.000201378	0.000300735	0.105983	0	0	0	0	0	0	0
ATGCCTGTCTAGCTAAGA-2	11989	11918	0.994077905	Lactobacillus_fermentum	22	9	12	11918	10	8	2	8	0	0	1898	723	1146	20336	752	764	191	765	0	0	0.0469143	0.00247804	0.0402757	1.06732	0.0251308	0.0059486	0.00397146	0.0280186	0	0	0.000516354	3.13E-05	0.000402757	0.595204	0.000315472	5.95E-05	3.97E-05	0.000280186	0	0
ATGCCTGTCTAGTTGACG-1	5734	4884	0.851761423	Cryptococcus_neoformans	2	4884	10	822	2	6	8	0	0	0	191	6983	758	2639	191	383	382	0	0	0	0.00472109	0.0239338	0.0266396	0.138506	0.00638296	0.00298209	0.013991	0	0	0	4.72E-05	0.0159649	0.00033563	0.0409524	6.38E-05	4.47E-05	0.00027982	0	0	0
ATGCCTTCACAAGTCACT-2	333614	330633	0.991064524	Enterococcus_faecalis	716	242	330633	22	857	134	364	34	612	0	58796	12350	126115	1339	66090	11049	29154	3057	38839	0	1.4533	0.0423289	4.43226	0.0274642	3.46869	0.369243	0.226997	0.0635641	1.4225	0	0.0169109	0.000983299	11.0995	0.000433192	0.0430471	0.00425921	0.00270218	0.000678683	0.0214875	0
ATGCCTTCACTAGGTACT-2	14170	14070	0.992942837	Listeria_monocytogenes	16	9	10	24	14070	23	2	16	0	0	1333	345	940	2077	2404	2170	192	1343	0	0	0.0329487	0.00118247	0.0330359	0.10901	0.0803384	0.0168959	0.00399225	0.0491883	0	0	0.000376946	4.26E-05	0.000337388	0.00121029	0.449304	0.000170906	3.99E-05	0.000561838	0	0
ATGCCTTCATAGCCAGTG-2	1855	1828	0.985444744	Salmonella_enterica	6	2	8	1	2	1828	8	0	0	0	575	192	576	84	192	801	677	0	0	0	0.0142127	0.000658069	0.0302309	0.00280717	0.00149494	0.0166552	0.0247956	0	0	0	0.000142127	6.58E-06	0.000403079	2.81E-05	1.49E-05	0.0359783	0.000281285	0	0	0
ATGCCTTCATCAGCTCAG-1	2223	2156	0.969860549	Lactobacillus_fermentum	17	24	2156	16	10	0	0	0	0	0	1425	1905	17412	913	960	0	0	0	0	0	0.0352228	0.0669504	0.913856	0.00710873	0.0351606	0	0	0	0	0	0.000400675	0.000805865	0.108006	0.000118661	0.000351606	0	0	0	0	0
ATGCCTTCATGGTTATAC-2	5549	5506	0.992250856	Lactobacillus_fermentum	11	6	20	5506	2	2	2	0	0	0	852	521	1536	3223	192	192	192	0	0	0	0.0210595	0.0017857	0.053982	0.169157	0.00641638	0.00149494	0.00399225	0	0	0	0.000258053	1.97E-05	0.000674775	0.27643	6.42E-05	1.49E-05	3.99E-05	0	0	0
ATGCGCCGTCCTGTATCT-2	71886	70783	0.984656261	Lactobacillus_fermentum	284	73	283	4	70783	43	129	22	265	0	23090	4186	24012	378	51521	3823	10526	1701	15796	0	0.570733	0.0143473	0.843891	0.00775314	2.70404	0.127759	0.0819568	0.0353689	0.578539	0	0.00658357	0.0002598	0.00934107	7.75E-05	3.49769	0.00135345	0.000945314	0.000432286	0.0091121	0
ATGCGCTACTGACGGTTG-1	27375	27057	0.988383562	Saccharomyces_cerevisiae	54	79	59	77	17	27057	2	30	0	0	4162	1555	4444	6470	1230	18388	191	2134	0	0	0.102875	0.00532967	0.156182	0.339573	0.0411049	0.143171	0.00397146	0.0781592	0	0	0.00126654	0.000250272	0.00196001	0.0038492	0.000536369	0.20044	3.97E-05	0.00105042	0	0
ATGCGTGGAAAGGATCGT-1	126164	125115	0.991685425	Staphylococcus_aureus	288	89	221	8	245	51	122	25	125115	0	22637	4088	18651	768	19541	4311	9346	1974	29245	0	0.559536	0.0140114	0.655481	0.0157524	1.0256	0.144068	0.0727692	0.0410453	1.07112	0	0.00677686	0.000359882	0.00739371	0.000157524	0.0122698	0.00162983	0.000903269	0.000490298	4.38428	0
ATGCGTGGACCGAAGCGT-2	223416	219945	0.98446396	Saccharomyces_cerevisiae	314	2232	259	8	340	41	8	219945	10	259	25385	5017	21495	576	27290	3659	577	33529	960	19840	0.62746	0.0171955	0.755432	0.0118143	1.4323	0.122279	0.00849488	0.261061	0.0199613	0.726653	0.00741878	0.00663217	0.0086923	0.000157524	0.0170868	0.00131135	0.000113363	1.63492	0.000199613	0.00909818
ATGCTCACCCCTGCGTTA-1	289218	287871	0.995342614	Staphylococcus_aureus	265	145	332	4	376	37	6	170	12	287871	22311	8029	26169	378	27610	2918	566	13083	946	57009	0.551478	0.0275189	0.919698	0.00775314	1.44909	0.0975156	0.00833293	0.101866	0.0196702	2.08799	0.00614755	0.00057653	0.0109697	7.75E-05	0.0185889	0.00116464	8.33E-05	0.00124492	0.000236	9.93469
ATGCTGTCGAGCTTCGAT-1	455570	450669	0.989242048	Staphylococcus_aureus	762	291	688	28	2628	163	7	294	40	450669	59948	12169	57493	2550	61205	12535	648	23352	2987	73913	1.48178	0.0417086	2.02057	0.052303	3.2123	0.418903	0.00954017	0.181822	0.0621086	2.70711	0.0176477	0.00121112	0.022741	0.0005339	0.126452	0.00513644	9.54E-05	0.0021492	0.000780568	15.5299
ATGCTGTCGCAGCTTCGA-1	5284	5231	0.98996972	Staphylococcus_aureus	8	2	14	2	20	4	3	5231	0	0	698	154	1141	190	415	378	272	36686	0	0	0.017253	0.000527826	0.0400999	0.00389708	0.021781	0.00294316	0.00565569	1.34365	0	0	0.000187855	1.03E-05	0.000467774	3.90E-05	0.000964136	2.94E-05	5.66E-05	0.181194	0	0
ATGCTGTCGCCAATGCCT-1	855813	851394	0.994836489	Cryptococcus_neoformans	921	851394	943	24	1057	210	10	440	53	761	74684	71403	73522	2244	79555	16422	946	35695	4219	49297	1.84602	0.24473	2.5839	0.0460266	4.17539	0.548801	0.0139275	0.277926	0.0877256	1.80554	0.0213598	2.74567	0.0310889	0.000465394	0.052268	0.00660453	0.000139275	0.00321302	0.00103861	0.0262416
ATGCTGTCGGATTGAGTA-2	7971	7893	0.990214528	Lactobacillus_fermentum	17	16	17	4	7893	4	12	2	6	0	1546	1351	1431	189	14327	378	1130	189	567	0	0.0382136	0.00463048	0.0502919	0.00387657	0.751942	0.0126322	0.00879832	0.00392987	0.0207668	0	0.000393012	5.33E-05	0.000569342	7.75E-05	0.389363	0.000126322	8.80E-05	3.93E-05	0.000207668	0
ATGCTGTCGGCCTTGTGA-1	109361	101474	0.927881054	Staphylococcus_aureus	139	43	7472	1	130	23	3	68	8	101474	11544	1582	12761	81	10934	1770	270	5374	682	23859	0.285342	0.00542221	0.44848	0.00166139	0.573863	0.059151	0.00397507	0.0418427	0.0141808	0.873852	0.00321528	0.000188407	0.245956	1.66E-05	0.006433	0.000722177	3.98E-05	0.000498702	0.000150749	3.49323
ATGCTGTCGGTACGCGAT-1	164583	162412	0.986809087	Bacillus_subtilis	162412	174	494	18	661	107	15	258	38	406	107545	10233	39909	1701	50560	7554	1095	21161	3206	27896	2.65827	0.035073	1.40258	0.0348892	2.6536	0.252444	0.0161211	0.164762	0.0666623	1.02171	3.7754	0.000662593	0.0163232	0.000348892	0.0325649	0.00337194	0.000216862	0.00188635	0.000746676	0.0140185
ATGCTTCAGCTTAGAAGG-1	5611	5574	0.99340581	Enterococcus_faecalis	2	3	5574	12	8	8	4	0	0	0	191	162	2424	955	546	764	382	0	0	0	0.00472109	0.000555246	0.0851904	0.0501225	0.0182466	0.0059486	0.013991	0	0	0	4.72E-05	1.54E-05	0.185996	0.00060147	0.000255318	5.95E-05	0.00013991	0	0	0
ATGCTTCAGGCACAACTC-1	1950	1949	0.999487179	Cryptococcus_neoformans	1949	1	0	0	0	0	0	0	0	0	628	83	0	0	0	0	0	0	0	0	0.00215243	0.00303993	0	0	0	0	0	0	0	0	0.0063469	3.04E-05	0	0	0	0	0	0	0	0
ATGCTTCAGGTTGACCAT-2	1928	1910	0.9906639	Lactobacillus_fermentum	2	2	2	1910	2	6	4	0	0	0	191	191	191	887	191	501	383	0	0	0	0.00472109	0.000654642	0.00671261	0.0465535	0.00638296	0.00390085	0.0140276	0	0	0	4.72E-05	6.55E-06	6.71E-05	0.095715	6.38E-05	4.51E-05	0.000140276	0	0	0
ATGGACGTTAACGAGAAT-1	8399	8354	0.994642219	Enterococcus_faecalis	14	5	8354	4	4	12	6	0	0	0	892	530	1096	362	364	912	570	0	0	0	0.0220482	0.00181654	0.0385184	0.0189993	0.0121644	0.00710095	0.0208766	0	0	0	0.000327757	1.82E-05	0.278733	0.00019944	0.000126657	8.88E-05	0.000208766	0	0	0
ATGGACGTTAGCGTAGAA-2	2892	2842	0.982710927	Lactobacillus_fermentum	8	12	2842	10	4	16	0	0	0	0	760	1054	22621	950	380	1113	0	0	0	0	0.0187855	0.0370424	1.18725	0.0317477	0.00295873	0.0407644	0	0	0	0	0.000187855	0.000400999	0.141139	0.000317477	2.96E-05	0.000546821	0	0	0	0
ATGGACGTTAGTCCGTGT-1	8042	7266	0.90350659	Saccharomyces_cerevisiae	206	59	130	4	220	19	6	7266	15	117	15883	4441	10476	373	18132	1602	366	23423	1408	8379	0.392592	0.0152213	0.368174	0.00765059	0.951645	0.0535367	0.00538843	0.182374	0.0292765	0.306886	0.0048207	0.000196324	0.00433192	7.81E-05	0.0108821	0.000598862	8.19E-05	0.0534159	0.000292765	0.00404421
ATGGACGTTATTAGCACA-1	130895	129762	0.991344207	Staphylococcus_aureus	243	104	206	2	425	37	102	14	129762	0	20635	3459	16372	190	20846	3063	7418	1330	109151	0	0.510051	0.0118555	0.575387	0.00389708	1.09409	0.102361	0.0577575	0.0276547	3.99773	0	0.00567964	0.000456193	0.00683983	3.90E-05	0.0211648	0.00117032	0.000751751	0.000276547	4.4953	0
ATGGACGTTCCATATGCC-2	131191	130488	0.994641401	Enterococcus_faecalis	191	54	130488	8	206	36	4	76	8	120	16174	2013	40153	570	17016	2445	190	6413	570	9666	0.399785	0.00689944	1.41116	0.0116913	0.893072	0.0817086	0.00279727	0.0499324	0.011852	0.354024	0.00445834	0.000237145	4.34493	0.000155883	0.0102129	0.00114325	5.59E-05	0.000559044	0.000158027	0.00416177
ATGGAGAGTATCCACAGT-1	100154	98660	0.985082972	Bacillus_subtilis	98660	76	412	4	457	61	8	170	24	282	121255	5022	30657	378	34970	5497	756	14121	1889	19551	2.99715	0.0172126	1.07743	0.00775314	1.83537	0.183702	0.0111302	0.109948	0.0392779	0.716068	2.29582	0.000268677	0.0136168	7.75E-05	0.0226144	0.00191021	0.000111302	0.00124329	0.000471377	0.00971129
ATGGAGAGTTATGCCTTC-2	105429	104527	0.991444479	Staphylococcus_aureus	213	73	218	10	229	52	92	15	104527	0	17659	3723	18548	896	19022	3972	7902	1189	56328	0	0.436491	0.0127604	0.651861	0.0183778	0.998356	0.132739	0.061526	0.0247229	2.06305	0	0.00496011	0.000292772	0.00719233	0.000193829	0.0113214	0.00164353	0.000676459	0.000297548	3.59449	0
ATGGAGAGTTTACTAGTC-2	42586	42194	0.990795097	Bacillus_subtilis	42194	34	107	1	115	16	2	41	76	0	77134	2135	8353	81	9551	1498	189	3390	5665	0	1.90658	0.00731759	0.293562	0.00166139	0.501277	0.0500611	0.00278255	0.026395	0.207484	0	0.980375	0.000126678	0.00354011	1.66E-05	0.00570137	0.00050529	2.78E-05	0.000300622	0.0026213	0
ATGGAGGAAATAGAGCAG-1	26828	26450	0.985910243	Cryptococcus_neoformans	80	26450	50	2	109	10	62	2	63	0	6304	118546	4240	189	7941	755	3773	189	5213	0	0.155821	0.40631	0.149013	0.00387657	0.416778	0.0252311	0.0293771	0.00392987	0.19093	0	0.00185976	0.0851561	0.00163352	3.88E-05	0.00536232	0.000315806	0.000467713	3.93E-05	0.0021708	0
ATGGAGGAAATCAGAAGC-2	8492	8450	0.995054169	Lactobacillus_fermentum	14	2	8	2	8450	2	2	2	10	0	1085	189	729	189	2401	189	189	189	945	0	0.0268187	0.000647787	0.0256204	0.00387657	0.126015	0.00631612	0.00147158	0.00392987	0.0346113	0	0.000327263	6.48E-06	0.000256204	3.88E-05	0.418398	6.32E-05	1.47E-05	3.93E-05	0.000346113	0
ATGGAGGAAGATCTACTT-1	675209	671661	0.994745331	Enterococcus_faecalis	857	377	671661	40	969	159	10	408	67	661	69207	17925	113988	3017	72555	12119	647	32307	5483	41050	1.71064	0.0614369	4.00606	0.0618816	3.808	0.405	0.00952545	0.251546	0.114008	1.50348	0.0198523	0.00151901	22.1691	0.000776135	0.047863	0.00500511	0.000134858	0.00298185	0.00130892	0.022768
ATGGATATCAGAGCGCGA-1	25842	25368	0.981657766	Cryptococcus_neoformans	33	25368	45	22	8	346	4	16	0	0	2787	58932	3140	2080	760	2258	382	1495	0	0	0.0688883	0.201986	0.110354	0.109167	0.0253982	0.0175811	0.00794292	0.0547554	0	0	0.00076971	0.082495	0.00150348	0.00109955	0.000253982	0.00256078	7.94E-05	0.00055964	0	0
ATGGATATCCGACGTGAT-2	2786	2744	0.984924623	Lactobacillus_fermentum	13	4	8	2744	2	2	13	0	0	0	791	192	576	49316	192	178	1068	0	0	0	0.0195517	0.000658069	0.0202433	2.58831	0.00641638	0.00370115	0.0391162	0	0	0	0.000304028	1.32E-05	0.00026991	0.137596	6.42E-05	3.99E-05	0.000461483	0	0	0
ATGGATATCGACGTGGTC-2	50729	50377	0.993061168	Lactobacillus_fermentum	79	42	86	2	50377	12	54	2	75	0	7089	1308	6560	191	69850	956	3764	191	6121	0	0.175224	0.0044831	0.230548	0.00391759	3.66603	0.0319482	0.029307	0.00397146	0.224186	0	0.00185581	0.000178433	0.00285971	3.92E-05	2.51427	0.000383312	0.000401608	3.97E-05	0.00260006	0
ATGGTTCGAACCATGTCT-1	4075	3979	0.976441718	Lactobacillus_fermentum	26	9	10	3979	10	21	2	18	0	0	2267	612	929	4373	756	1404	189	1282	0	0	0.0560351	0.0020976	0.0326493	0.229514	0.0252645	0.0109317	0.00392987	0.0469541	0	0	0.000607068	3.25E-05	0.000332116	0.19725	0.000315806	0.000153465	3.93E-05	0.000613114	0	0
ATGTCCTCCCGATAGGTG-2	13582	13426	0.98851421	Lactobacillus_fermentum	39	15	42	13426	10	2	10	4	34	0	3062	735	3231	36099	934	189	915	380	2513	0	0.0756857	0.00251917	0.113552	1.89463	0.031213	0.00278255	0.00712431	0.00790133	0.0920403	0	0.000904175	6.20E-05	0.00140262	0.666363	0.000317477	2.80E-05	7.38E-05	7.90E-05	0.00118301	0
ATGTCCTCCGACACGCAA-1	3019	2961	0.980788341	Staphylococcus_aureus	12	2	13	23	4	4	2961	0	0	0	941	190	1028	2173	380	380	9988	0	0	0	0.0232594	0.000651214	0.0361286	0.114048	0.0126991	0.00295873	0.365817	0	0	0	0.000279558	6.51E-06	0.000429466	0.00114048	0.000126991	2.96E-05	0.102227	0	0	0
ATGTCCTCCGACATATGT-2	1207168	1201094	0.994968389	Enterococcus_faecalis	1460	674	1201094	42	1697	268	16	641	82	1194	115799	25274	208630	3610	126940	21559	1328	50534	6207	66655	2.86229	0.0866252	7.33221	0.0740446	6.66235	0.720472	0.0195515	0.393464	0.129062	2.44128	0.0340994	0.00290065	39.9026	0.000818388	0.0844026	0.00849234	0.000223635	0.00471956	0.00161208	0.0413628
ATGTCCTCCTATTACTCG-2	5935	5868	0.988711036	Enterococcus_faecalis	19	4	5868	22	4	10	8	0	0	0	1788	255	7574	1862	320	951	760	0	0	0	0.0441953	0.000873998	0.266185	0.0977257	0.010694	0.00740461	0.0278355	0	0	0	0.000442942	1.10E-05	0.195489	0.00109692	0.000126991	7.40E-05	0.000278355	0	0	0
ATGTCGCCTACTACTCAT-1	417350	414310	0.992715946	Listeria_monocytogenes	621	232	646	23	743	414310	2	269	52	452	49147	14435	51676	1560	55150	56655	189	21776	3464	30122	1.2148	0.0494751	1.81613	0.0319971	2.89451	1.89333	0.00278255	0.169551	0.0720269	1.10324	0.0144206	0.000840957	0.0213345	0.000442832	0.0366891	13.0064	2.78E-05	0.00196413	0.00101636	0.0155721
ATGTCGCCTATAAGTTCG-2	2921	2907	0.995207121	Staphylococcus_aureus	1	1	6	6	2907	0	0	0	0	0	81	150	379	567	1029	0	0	0	0	0	0.00200214	0.000514116	0.0198915	0.00441473	0.0376878	0	0	0	0	0	2.00E-05	5.14E-06	0.000298111	4.41E-05	0.102478	0	0	0	0	0
ATGTCGCCTCGAGCCGTT-2	15059	8710	0.578391659	Bacillus_subtilis	8710	20	59	6184	14	24	48	0	0	0	49770	1378	4677	29816	1103	2240	4002	0	0	0	1.2302	0.00472302	0.164371	1.56487	0.0368608	0.0174409	0.146576	0	0	0	0.202193	7.00E-05	0.0019456	0.305409	0.000442129	0.000174409	0.00164889	0	0	0
ATGTGACGAACCGCTGTG-1	3062	2989	0.976159373	Listeria_monocytogenes	22	4	17	2	14	2989	2	12	0	0	1701	147	1566	189	1079	34351	189	945	0	0	0.0420449	0.000503834	0.0550364	0.00387657	0.0566305	1.14796	0.00147158	0.0346113	0	0	0.000514129	1.30E-05	0.000550364	3.88E-05	0.000693842	0.0940207	1.47E-05	0.000415335	0	0
ATGTGACGACCACACAGA-1	180818	179867	0.994740568	Lactobacillus_fermentum	233	136	222	8	179867	55	4	94	14	185	19011	5257	17359	706	77145	4144	368	8311	1323	12850	0.469909	0.0180181	0.610074	0.0144807	4.0489	0.138487	0.00541788	0.0647105	0.0275091	0.47064	0.0054028	0.000574782	0.00730655	0.000155063	8.88464	0.00173142	5.57E-05	0.000689228	0.000275091	0.00634833
ATGTGACGATGGAGAGTG-1	19716	19634	0.995840941	Enterococcus_faecalis	32	2	19634	16	2	2	16	2	10	0	2646	189	4569	1114	188	188	1131	189	915	0	0.0654031	0.000647787	0.160575	0.0584675	0.0062827	0.00276783	0.00880611	0.00392987	0.0335125	0	0.000747465	6.48E-06	0.651433	0.000793562	6.28E-05	2.77E-05	0.000117337	3.93E-05	0.000346113	0
ATGTGAGACCTATTCCGT-2	1946	1800	0.924974306	Staphylococcus_aureus	32	10	33	4	34	10	21	2	1800	0	2632	568	2872	189	2972	756	1475	189	6049	0	0.0650571	0.00194679	0.100935	0.00387657	0.155983	0.0252645	0.0114845	0.00392987	0.221549	0	0.00071805	3.24E-05	0.00108632	7.75E-05	0.00168579	0.000315806	0.000150428	3.93E-05	0.0621204	0
ATTAAGACCATCAGTCGA-1	7305	7234	0.99028063	Cryptococcus_neoformans	15	7234	16	14	4	14	8	0	0	0	1410	8901	1318	947	379	1273	764	0	0	0	0.034852	0.0305077	0.0463205	0.0497026	0.0126657	0.00991174	0.027982	0	0	0	0.00034852	0.0235743	0.00053736	0.000694367	0.000127659	0.000102154	0.00027982	0	0	0
ATTAAGACCCCTCGCGTT-2	137201	136444	0.994482548	Staphylococcus_aureus	199	52	173	14	190	26	93	10	136444	0	16005	2568	14453	955	15566	2254	7371	764	19396	0	0.395607	0.00880167	0.507944	0.019588	0.81697	0.0753256	0.0573916	0.0158858	0.710391	0	0.00467264	0.000212262	0.00579253	0.000274232	0.00952432	0.00082143	0.000687515	0.000198573	4.75869	0
ATTAGCACAATCATGTTC-1	2499	2449	0.979991997	Cryptococcus_neoformans	10	2449	2	16	2	4	16	0	0	0	955	4363	192	1531	192	192	960	0	0	0	0.0236054	0.0149539	0.00674775	0.0803534	0.00641638	0.00399225	0.0351606	0	0	0	0.000236054	0.00799365	6.75E-05	0.000804584	6.42E-05	7.98E-05	0.00056257	0	0	0
ATTAGCACAATGGAGAGT-1	465809	463013	0.99399754	Bacillus_subtilis	463013	361	630	35	844	127	8	336	35	420	94041	12726	50148	2390	65425	10887	768	27739	2951	30863	2.32448	0.0436176	1.76243	0.0490212	3.43378	0.363829	0.0113069	0.215979	0.0613601	1.13038	10.908	0.00158276	0.0211795	0.000687528	0.0424299	0.004049	0.000113069	0.00249133	0.000696357	0.0147056
ATTAGCACACCGGTGGTT-1	277682	274783	0.98956	Staphylococcus_aureus	694	219	684	30	816	94	6	327	29	274783	54074	11567	53765	2627	62560	7754	576	24782	2332	116627	1.33659	0.0396452	1.88955	0.0538823	3.28342	0.259128	0.00848015	0.192956	0.0484892	4.27154	0.0163602	0.000852028	0.0229691	0.000585793	0.0409571	0.00300601	8.48E-05	0.00242608	0.000576797	9.60942
ATTAGCACAGACCAGAGA-1	10917	10821	0.991206375	Bacillus_subtilis	10821	11	28	28	6	2	8	2	11	0	13655	735	2519	2182	384	192	561	192	852	0	0.337521	0.00251917	0.0885291	0.114521	0.0128328	0.00282672	0.00436802	0.00399225	0.0312051	0	0.255482	4.55E-05	0.000959446	0.0014092	0.000192491	2.83E-05	5.99E-05	3.99E-05	0.000382372	0
ATTAGCACATCAGAGCGT-1	44171	43422	0.983043173	Lactobacillus_fermentum	192	51	210	3	43422	36	4	108	7	138	16737	3347	16746	276	37319	3245	192	8788	576	9874	0.413701	0.0114717	0.588531	0.00566103	1.95866	0.108443	0.00282672	0.0684245	0.0119768	0.361642	0.00453546	0.00018306	0.00705738	5.66E-05	2.17954	0.00115461	5.65E-05	0.000799947	0.000137234	0.0048214
ATTAGCACATGTAGCAAG-1	2065	2041	0.988377724	Lactobacillus_fermentum	4	7	4	2041	2	7	0	0	0	0	373	726	378	3146	192	660	0	0	0	0	0.00921972	0.00248832	0.0132846	0.165115	0.00149494	0.0241729	0	0	0	0	9.49E-05	2.49E-05	0.000132846	0.102522	1.49E-05	0.000241729	0	0	0	0
ATTAGCCACCTGTGCTCA-1	2282	2241	0.982033304	Lactobacillus_fermentum	8	5	10	2241	12	6	0	0	0	0	576	534	886	9178	947	576	0	0	0	0	0.0142374	0.00183025	0.0311381	0.481701	0.00737346	0.0210964	0	0	0	0	0.000189832	1.83E-05	0.000337388	0.112518	8.90E-05	0.000210964	0	0	0	0
ATTAGCCACCTTGCGACC-2	30651	30248	0.986851979	Enterococcus_faecalis	62	158	30248	83	12	31	57	0	0	0	4965	1316	57496	7481	951	2574	4540	0	0	0	0.122724	0.00451052	2.02067	0.392635	0.0317811	0.0200415	0.166281	0	0	0	0.00147095	0.000518401	1.01664	0.00418982	0.000384983	0.000230314	0.00200013	0	0	0
ATTAGCCACTCCTTCGTA-1	9069	9018	0.994376447	Lactobacillus_fermentum	10	10	10	9018	2	7	12	0	0	0	960	547	569	5304	192	659	961	0	0	0	0.023729	0.00187481	0.0199973	0.278377	0.00641638	0.00513106	0.0351973	0	0	0	0.00023729	4.40E-05	0.000337388	0.452855	6.42E-05	5.13E-05	0.000422294	0	0	0
ATTAGCGGTCCAGTACTC-1	42739	42482	0.993986757	Bacillus_subtilis	42482	40	43	84	9	2	42	37	0	0	24460	1131	3288	6693	837	189	3531	3173	0	0	0.604596	0.00387644	0.115555	0.351277	0.0279714	0.00278255	0.0274928	0.116213	0	0	0.982494	0.000179015	0.00142125	0.00416568	0.000279714	2.78E-05	0.000308253	0.0012764	0	0
ATTAGCGGTCCGAGTACT-1	3440	3411	0.991569767	Bacillus_subtilis	3411	5	6	10	4	2	2	0	0	0	16075	530	571	722	376	178	189	0	0	0	0.397338	0.00181654	0.0200675	0.0378936	0.0125654	0.00138593	0.00692225	0	0	0	0.0795817	1.82E-05	0.000200675	0.00049965	0.000126991	1.48E-05	6.92E-05	0	0	0
ATTATGCAGTGGATTAGC-1	5559	5473	0.984529592	Lactobacillus_fermentum	28	2	18	5473	5	14	19	0	0	0	2283	153	1704	4176	469	1311	1836	0	0	0	0.0564306	0.000524399	0.0598863	0.219174	0.0156733	0.0102076	0.0672447	0	0	0	0.000664907	1.03E-05	0.000598863	0.274406	0.000156733	0.000104646	0.000672447	0	0	0
ATTCACCTCGCATACATG-2	3327	3225	0.969341749	Staphylococcus_aureus	22	5	14	42	2	2	13	2	3225	0	2018	521	1121	3229	190	189	1107	190	13987	0	0.0498804	0.0017857	0.039397	0.169472	0.00634954	0.00278255	0.00861924	0.00395067	0.512283	0	0.000516848	1.82E-05	0.000467423	0.0020936	6.35E-05	2.78E-05	9.28E-05	3.95E-05	0.111971	0
ATTCACCTCTAGAGCCAG-2	5865	5800	0.988917306	Lactobacillus_fermentum	14	9	9	5800	4	15	14	0	0	0	1314	371	759	6457	380	1267	1027	0	0	0	0.0324791	0.00127158	0.0266747	0.338891	0.0126991	0.00986502	0.0376146	0	0	0	0.000326769	4.24E-05	0.000295566	0.287826	0.000126991	0.000109862	0.000478331	0	0	0
ATTCACCTCTGCACGATG-1	2425	2291	0.944742268	Enterococcus_faecalis	24	15	2291	35	4	16	4	36	0	0	2091	1293	10067	2526	348	1141	190	2714	0	0	0.0516848	0.00443168	0.3538	0.132575	0.0116297	0.00888397	0.00395067	0.099402	0	0	0.000563812	5.09E-05	0.0763016	0.00172043	0.000126991	0.000118427	7.90E-05	0.00124344	0	0
ATTCATGTGAACTCCATG-1	23988	23803	0.992287811	Enterococcus_faecalis	47	14	23803	42	8	20	2	52	0	0	4380	999	39385	3477	756	1215	189	4045	0	0	0.108264	0.00342402	1.38417	0.182488	0.0252645	0.00946015	0.00392987	0.148151	0	0	0.00109475	5.44E-05	0.787521	0.00208153	0.000252645	0.000146846	3.93E-05	0.00179136	0	0
ATTCATGTGACTATCCTG-1	8258	8117	0.982925648	Lactobacillus_fermentum	30	8	35	2	8117	4	24	38	0	0	2549	567	3103	189	42935	378	1862	2710	0	0	0.0630055	0.00194336	0.109054	0.00387657	2.25341	0.0126322	0.0144978	0.0992555	0	0	0.000692097	2.59E-05	0.00115766	3.88E-05	0.401505	0.000126322	0.000174409	0.0013145	0	0
ATTCATGTGACTGGTGCT-2	35646	35016	0.982326208	Bacillus_subtilis	35016	38	155	6	167	23	4	84	4	149	36103	2989	12933	378	14149	1956	378	6631	379	9751	0.892385	0.0102446	0.454525	0.00775314	0.7426	0.0653669	0.0055651	0.0516298	0.00788054	0.357137	0.81439	0.000130688	0.00512126	0.000116297	0.00827782	0.00071683	5.57E-05	0.00061269	7.88E-05	0.00512283
ATTCATGTGTAGAGCGTC-1	2262	2128	0.940760389	Lactobacillus_fermentum	34	3	36	2128	6	25	30	0	0	0	2603	339	2782	24450	567	1967	2244	0	0	0	0.0643403	0.0011619	0.0977722	1.28324	0.0189484	0.0153153	0.082188	0	0	0	0.00078726	1.16E-05	0.00118543	0.105035	0.000189484	0.000182585	0.00103834	0	0	0
ATTCATGTGTCCGGAGCT-1	70496	68669	0.974083636	Staphylococcus_aureus	1230	46	192	10	230	36	2	75	6	68669	15536	2653	15102	567	18167	2836	188	6634	567	14926	0.384015	0.00909301	0.530753	0.0116297	0.953482	0.0947753	0.00276783	0.0516532	0.0117896	0.546675	0.0287008	0.000179838	0.00635273	0.000193829	0.0113576	0.00113757	2.77E-05	0.000549623	0.000117896	2.36963
ATTCCGTACAGAAGAGTC-2	3760	3753	0.998138298	Bacillus_subtilis	3753	1	2	4	0	0	0	0	0	0	8894	150	189	378	0	0	0	0	0	0	0.21984	0.000514116	0.00664232	0.0138445	0	0	0	0	0	0	0.0875399	5.14E-06	6.64E-05	0.000138445	0	0	0	0	0	0
ATTCCTACGGGTCGGTCT-1	190438	189507	0.99511127	Staphylococcus_aureus	216	75	236	6	243	37	106	12	189507	0	18011	3047	20096	567	19750	3448	8738	1134	15248	0	0.445191	0.0104434	0.706265	0.0116297	1.03656	0.115227	0.0680352	0.0235792	0.558468	0	0.00503031	0.000314742	0.00780596	0.000116297	0.0120163	0.00115495	0.00077472	0.000235792	6.52095	0
ATTCCTACGTACGAACTC-2	2410	2394	0.993360996	Cryptococcus_neoformans	2	2394	4	4	6	0	0	0	0	0	177	388	378	378	568	0	0	0	0	0	0.00437504	0.00132985	0.0132846	0.0198391	0.0208034	0	0	0	0	0	4.67E-05	0.00774366	0.000132846	0.000198391	0.000208034	0	0	0	0	0
ATTCGAAGACACGGATAG-2	27620	27324	0.989283128	Staphylococcus_aureus	58	23	68	2	102	6	3	28	6	27324	4768	1483	5414	192	7559	576	276	2088	384	12958	0.117854	0.0050829	0.190273	0.00393811	0.396729	0.0192491	0.00406341	0.0162574	0.0079845	0.474595	0.00135948	9.16E-05	0.00229178	3.94E-05	0.00513663	0.000192491	4.06E-05	0.000209213	0.000119768	0.957076
ATTCGAAGACTTCACTGT-1	507275	504670	0.994864718	Bacillus_subtilis	504670	299	591	23	744	108	6	264	39	531	78593	12657	48702	1812	58914	8922	573	21171	3116	34984	1.94264	0.0433811	1.71161	0.0371659	3.09206	0.298161	0.00843599	0.16484	0.0647909	1.28131	11.9463	0.00126185	0.0198514	0.000449805	0.0373231	0.00345749	8.44E-05	0.0019639	0.000774954	0.0186231
ATTCGCTTATCTACAGTT-1	4948	4709	0.951697656	Lactobacillus_fermentum	69	8	68	4709	14	2	36	42	0	0	5167	819	5500	23876	1294	190	3000	3351	0	0	0.127717	0.00280708	0.193295	1.25311	0.0432437	0.00279727	0.0233584	0.122733	0	0	0.00160715	2.84E-05	0.00226718	0.234177	0.000435779	2.80E-05	0.000263249	0.001461	0	0
ATTCTCTGGCACACCTGT-1	2887	2879	0.997228957	Lactobacillus_fermentum	4	2	2879	2	0	0	0	0	0	0	380	190	576	108	0	0	0	0	0	0	0.00939274	0.000651214	0.0302309	0.000840902	0	0	0	0	0	0	9.39E-05	6.51E-06	0.143489	1.48E-05	0	0	0	0	0	0
ATTCTCTGGCATCGAAGC-1	3000	2307	0.769	Enterococcus_faecalis	21	2	2307	34	588	23	25	0	0	0	1779	190	9946	2648	1216	1590	2028	0	0	0	0.0439729	0.000651214	0.349548	0.138978	0.0179025	0.0123799	0.0742768	0	0	0	0.000489658	6.51E-06	0.0767434	0.00169577	0.008215	0.00016818	0.000862901	0	0	0
ATTCTCTGGCCTTGCTTG-1	84626	84260	0.995675088	Enterococcus_faecalis	74	60	84260	1	94	12	47	3	75	0	5983	2240	13968	82	7443	1140	4064	298	5456	0	0.147886	0.00767747	0.490899	0.0016819	0.39064	0.0380972	0.0316428	0.00619631	0.19983	0	0.0017384	0.00026148	2.80373	1.68E-05	0.00467372	0.000380972	0.000343991	6.20E-05	0.00259932	0
ATTCTCTGGTCTCCGCGT-1	4042	3981	0.984908461	Lactobacillus_fermentum	15	4	18	3981	2	5	3	2	12	0	973	342	1585	2530	190	272	272	190	1138	0	0.0240504	0.00117219	0.0557041	0.132785	0.00634954	0.00400452	0.00211783	0.00395067	0.04168	0	0.000349015	1.68E-05	0.000579534	0.198318	6.35E-05	6.80E-05	2.12E-05	3.95E-05	0.0004168	0
ATTGACACGACCTTGAAG-1	19969	19861	0.994591617	Lactobacillus_fermentum	34	23	18	19861	2	10	21	0	0	0	2780	1291	1322	9025	163	763	1564	0	0	0	0.0687153	0.00442483	0.0464611	0.47367	0.00544724	0.00594082	0.0572825	0	0	0	0.000801844	8.60E-05	0.000598863	0.991573	6.38E-05	7.43E-05	0.000730682	0	0	0
ATTGACACGCAGCTTACC-1	68970	68397	0.99169204	Bacillus_subtilis	68397	58	136	2	179	20	77	6	95	0	38260	2636	10512	191	13096	1679	6280	382	7482	0	0.945701	0.00903474	0.36944	0.00391759	0.687334	0.0561099	0.0488969	0.00794292	0.274033	0	1.60542	0.00023526	0.00455579	3.92E-05	0.00896221	0.000638296	0.000573215	0.000119144	0.00330583	0
ATTGACACGGCCGAGTCT-1	561871	558481	0.993966587	Staphylococcus_aureus	791	369	676	37	965	138	9	339	66	558481	63073	14450	57328	2567	73396	11737	847	27783	5493	52666	1.55902	0.0495266	2.01477	0.0526516	3.85214	0.392235	0.0124699	0.216322	0.114216	1.92893	0.0185534	0.00157632	0.0225646	0.000722396	0.0481485	0.00437383	0.000124699	0.00250184	0.00131079	19.416
ATTGACACGGCTAGCTCC-2	1989	1964	0.98743087	Enterococcus_faecalis	12	4	1964	4	1	2	2	0	0	0	945	424	31651	191	83	191	191	0	0	0	0.0233583	0.00145324	1.11236	0.0100245	0.00277375	0.00148715	0.0069955	0	0	0	0.000278322	1.45E-05	0.0655077	0.00020049	2.77E-05	1.49E-05	7.00E-05	0	0	0
ATTGACACGTGATTCACC-1	3521	3512	0.997443908	Lactobacillus_fermentum	3	3512	6	0	0	0	0	0	0	0	205	579	382	0	0	0	0	0	0	0	0.00506714	0.0303884	0.013991	0	0	0	0	0	0	0	6.77E-05	0.175939	0.000209865	0	0	0	0	0	0	0
ATTGACACGTTCCTCGGT-1	5560	5481	0.985791367	Enterococcus_faecalis	26	14	5481	25	2	2	4	6	0	0	1337	923	3839	1981	191	191	382	573	0	0	0.0330476	0.00316353	0.13492	0.103971	0.00638296	0.00148715	0.00794292	0.0209865	0	0	0.000613742	5.71E-05	0.182309	0.00124755	6.38E-05	1.49E-05	7.94E-05	0.000209865	0	0
ATTGATCACACTCCGGTT-1	2424	2368	0.97689769	Lactobacillus_fermentum	14	2	12	2368	6	12	10	0	0	0	944	189	1025	3464	567	932	925	0	0	0	0.0233335	0.000647787	0.0360232	0.181805	0.0189484	0.00725667	0.0338787	0	0	0	0.000326769	6.48E-06	0.000388699	0.117292	0.000189484	8.82E-05	0.000346113	0	0	0
ATTGATCACGATTAGTGT-2	22952	22746	0.991024747	Enterococcus_faecalis	64	16	22746	2	63	11	10	40	0	0	5570	727	7243	189	4922	1026	942	3090	0	0	0.137678	0.00249175	0.254552	0.00387657	0.258328	0.0342875	0.00733453	0.113173	0	0	0.00148751	7.08E-05	0.75126	3.88E-05	0.00311337	0.000342875	7.33E-05	0.00137896	0	0
ATTGATCACTAAGTGTAG-2	2515	2493	0.991252485	Lactobacillus_fermentum	3	8	1	2493	6	2	2	0	0	0	235	562	81	584	379	189	189	0	0	0	0.000805449	0.0197512	0.00166139	0.0306508	0.00295094	0.00392987	0.00692225	0	0	0	1.31E-05	0.000265693	1.66E-05	0.123563	4.41E-05	3.93E-05	6.92E-05	0	0	0
ATTGATTGGGCCTTATCT-1	19316	19041	0.985763098	Saccharomyces_cerevisiae	66	21	54	2	79	2	19041	4	47	0	5478	1465	4454	190	6139	192	7361	380	3987	0	0.135404	0.0050212	0.156534	0.00389708	0.322201	0.00641638	0.0573137	0.00790133	0.146027	0	0.00154288	7.92E-05	0.00179448	3.90E-05	0.00393317	6.42E-05	0.140075	7.90E-05	0.00162984	0
ATTGATTGGTATCACCTG-2	147324	146479	0.994264343	Listeria_monocytogenes	179	106	153	2	185	146479	4	76	8	132	13576	5426	12925	190	15525	15893	370	6445	753	10242	0.335568	0.0185973	0.454243	0.00389708	0.814818	0.531122	0.00544732	0.0501816	0.0156571	0.37512	0.00415851	0.000424969	0.00508682	3.90E-05	0.0091648	4.6355	5.59E-05	0.000561613	0.000158027	0.00458004
ATTGCCGACACAAGGTAC-1	32819	32649	0.994820074	Lactobacillus_fermentum	28	19	55	32649	4	26	38	0	0	0	2159	1305	4668	21136	191	2077	3385	0	0	0	0.0533656	0.00447281	0.164055	1.10931	0.00638296	0.0161718	0.123978	0	0	0	0.000654773	7.53E-05	0.00184122	1.63078	0.000127659	0.000193174	0.00132915	0	0	0
ATTGCCGACTCACTACGT-1	51192	50958	0.995428973	Lactobacillus_fermentum	59	27	58	4	50958	14	26	4	42	0	5122	1057	5116	375	47071	1146	2071	382	3059	0	0.126604	0.00362281	0.1798	0.00769161	2.47049	0.0382978	0.0161251	0.00794292	0.112038	0	0.0013884	0.000118624	0.00193787	7.84E-05	2.53924	0.000446807	0.000191072	7.94E-05	0.001461	0
ATTGCGCTAACTGTAATC-1	275256	273924	0.995160868	Bacillus_subtilis	273924	123	338	4	370	63	10	161	18	245	64631	6110	26343	380	29156	4807	570	12507	1520	16320	1.59753	0.0209417	0.925813	0.00779417	1.53023	0.160643	0.00839182	0.0973811	0.0316053	0.597731	6.40225	0.000501264	0.0112487	7.79E-05	0.0184377	0.00198741	0.000139864	0.00118832	0.00035556	0.00849386
ATTGCGCTACCGAAGCGT-1	2607	2554	0.979670119	Listeria_monocytogenes	10	2	8	28	2554	5	0	0	0	0	868	190	751	1711	6801	478	0	0	0	0	0.021455	0.000651214	0.0263936	0.0898006	0.22728	0.0175071	0	0	0	0	0.000234819	6.51E-06	0.000263936	0.00139661	0.0791634	0.000178733	0	0	0	0
ATTGCGCTACGTACATCT-2	2252	2128	0.944937833	Bacillus_subtilis	2128	8	24	2	42	6	15	6	21	0	15664	760	2083	190	3515	570	1398	537	1781	0	0.387179	0.00260486	0.0732061	0.00389708	0.184482	0.0190486	0.010885	0.0111658	0.0652303	0	0.0496446	2.60E-05	0.000798836	3.90E-05	0.00209412	0.000190486	0.000109084	0.000118728	0.000725921	0
ATTGCGCTAGTGCTGACT-1	4265	4178	0.979601407	Listeria_monocytogenes	16	4	10	31	4178	6	2	18	0	0	1520	345	906	2693	2877	570	190	1520	0	0	0.037571	0.00118247	0.031841	0.14134	0.0961454	0.00443809	0.00395067	0.055671	0	0	0.00037571	1.68E-05	0.00033071	0.00153779	0.132246	4.44E-05	3.95E-05	0.000626299	0	0
ATTGGTTCCCATTGCAGA-1	2054	2039	0.992697176	Salmonella_enterica	4	5	2	4	2039	0	0	0	0	0	378	347	189	365	761	0	0	0	0	0	0.00934331	0.00118932	0.00664232	0.0191568	0.0158235	0	0	0	0	0	9.34E-05	2.19E-05	6.64E-05	0.000198391	0.0398487	0	0	0	0	0
ATTGGTTCCGGAGATGAG-2	65187	64909	0.995735346	Lactobacillus_fermentum	50	26	63	64909	22	40	4	73	0	0	4520	717	5305	48392	1689	3343	378	5648	0	0	0.111724	0.00245748	0.186442	2.53982	0.0564441	0.026029	0.00785975	0.206862	0	0	0.00116865	0.000121229	0.00208583	3.20634	0.000694774	0.000291824	7.86E-05	0.00251911	0	0
CAACACCTACGTACATCT-2	72522	71489	0.985756046	Lactobacillus_fermentum	271	66	234	11	71489	53	2	141	12	243	22254	4879	18899	847	57965	4274	191	12048	573	16703	0.550069	0.0167225	0.664197	0.0173728	3.04225	0.142831	0.002812	0.0938073	0.0119144	0.611758	0.00636235	0.00023759	0.0078165	0.000212904	3.56983	0.0016853	2.81E-05	0.00104124	0.000238288	0.00844002
CAACACCTAGAGCACATT-2	23128	22596	0.976997579	Enterococcus_faecalis	106	35	22596	2	203	18	65	4	99	0	9433	2442	28240	191	15661	1476	5364	382	7451	0	0.233162	0.00836982	0.992482	0.00391759	0.821956	0.0493259	0.0417648	0.00794292	0.272898	0	0.00248463	0.0001202	0.755446	3.92E-05	0.0101683	0.000573464	0.000481572	7.94E-05	0.00342706	0
CAACACCTATGACAAGTT-1	466827	463970	0.99387996	Listeria_monocytogenes	565	205	606	32	685	463970	16	279	46	423	45706	10503	50655	2451	54065	50944	1465	22080	3413	29931	1.12975	0.0359984	1.78025	0.0502724	2.83756	1.70248	0.0215684	0.171918	0.0709664	1.09624	0.0132846	0.000794001	0.0201877	0.000625995	0.0342019	14.738	0.000225107	0.00205491	0.000908237	0.0147323
CAACACCTATGAGTGACT-2	168383	166281	0.987516555	Lactobacillus_fermentum	564	139	460	36	166281	100	314	40	449	0	45785	9213	38111	3056	101426	8454	25615	3119	27518	0	1.1317	0.031577	1.33939	0.0626815	5.32327	0.282521	0.199442	0.0648533	1.00786	0	0.0132242	0.000491427	0.0154102	0.000705167	8.29367	0.00316909	0.00232369	0.000789301	0.0156377	0
CAACACTCCACGCGTGAC-2	10422	10285	0.98685473	Saccharomyces_cerevisiae	32	5	24	47	2	10285	27	0	0	0	2835	461	2133	4109	189	17079	1989	0	0	0	0.0700748	0.00158005	0.0749633	0.215658	0.00631612	0.132979	0.0728484	0	0	0	0.000747465	2.05E-05	0.000787941	0.00232348	6.32E-05	0.0753484	0.000939815	0	0	0
CAACACTCCACTAACCGA-1	13949	13883	0.995268478	Enterococcus_faecalis	21	10	13883	12	2	11	10	0	0	0	1593	678	14375	919	189	1027	945	0	0	0	0.0393754	0.00232381	0.505203	0.048233	0.00631612	0.00799635	0.0346113	0	0	0	0.000487187	3.59E-05	0.457113	0.000595172	6.32E-05	8.00E-05	0.000346113	0	0	0
CAACCTGGTTACAGGACT-2	72067	62829	0.871813729	Cryptococcus_neoformans	1883	62829	194	10	6915	25	2	82	14	113	16029	58489	15406	533	20742	2362	190	6632	1331	8684	0.396201	0.200468	0.541437	0.0109323	1.08863	0.0789348	0.00279727	0.0516376	0.0276755	0.318057	0.0441592	0.203517	0.0064673	0.000195264	0.342796	0.000789348	2.80E-05	0.00060506	0.000276755	0.00391711
CAACCTGGTTACGTTACC-1	11302	11190	0.99009025	Enterococcus_faecalis	43	15	11190	17	4	22	11	0	0	0	3091	815	4245	1223	380	1329	1028	0	0	0	0.0764025	0.00279337	0.149189	0.0641883	0.0126991	0.0103478	0.0376512	0	0	0	0.00100725	5.97E-05	0.373057	0.000841848	0.000126991	0.000162574	0.000377977	0	0	0
CAACGATCGCTAGACATG-1	95714	95055	0.993114905	Enterococcus_faecalis	163	52	95055	4	233	34	2	66	2	103	11768	2298	51896	384	18587	3030	192	5437	192	8260	0.290878	0.00787626	1.82386	0.00787621	0.975525	0.101258	0.00282672	0.0423332	0.00399225	0.302528	0.00386116	0.000217403	3.19444	7.88E-05	0.0117297	0.00109045	2.83E-05	0.000491538	3.99E-05	0.00361532
CAACGATCGCTCTAGTAA-1	5845	5731	0.980496151	Lactobacillus_fermentum	42	8	21	5731	2	15	2	24	0	0	3196	743	1913	69095	191	1428	192	1965	0	0	0.0789979	0.00254659	0.0672315	3.6264	0.00638296	0.0111186	0.00399225	0.0719694	0	0	0.000996619	3.00E-05	0.00070254	0.287234	6.38E-05	0.000111186	3.99E-05	0.000844588	0	0
CAACGATCGGATTAGACA-1	1862	1853	0.995166488	Salmonella_enterica	1	2	2	2	1853	2	0	0	0	0	150	192	192	172	862	192	0	0	0	0	0.000514116	0.00674775	0.010077	0.00133921	0.0179235	0.00703213	0	0	0	0	5.14E-06	6.75E-05	0.00010077	1.49E-05	0.0369834	7.03E-05	0	0	0	0
CAACGATCGTGACCTCCT-2	77961	77154	0.98964867	Bacillus_subtilis	77154	63	166	6	250	40	112	18	152	0	25546	3165	14668	384	19830	3423	9265	1322	10201	0	0.631439	0.0108479	0.5155	0.00787621	1.04076	0.114392	0.0721385	0.0274883	0.373618	0	1.82153	0.000258292	0.00557217	0.000118143	0.0125317	0.00128328	0.00083187	0.000359303	0.00532684	0
CAACGCACAACTAAGTTC-2	20533	20351	0.99113622	Bacillus_subtilis	20351	14	55	48	6	20	1	38	0	0	35291	736	4464	3722	573	1843	83	3134	0	0	0.872314	0.0025226	0.156885	0.195346	0.0191489	0.0143498	0.00172582	0.114785	0	0	0.478566	5.56E-05	0.00183736	0.00240116	0.000191489	0.000147002	1.73E-05	0.00132036	0	0
CAACTAATCTAGACCTAC-2	2028	2007	0.98964497	Saccharomyces_cerevisiae	10	1	4	2	2007	4	0	0	0	0	654	150	378	189	574	378	0	0	0	0	0.0161654	0.000514116	0.0132846	0.00631612	0.00446924	0.0138445	0	0	0	0	0.000228392	5.14E-06	0.000132846	6.32E-05	0.0147619	0.000138445	0	0	0	0
CAACTAATCTATAATCGC-1	117961	116804	0.990191674	Enterococcus_faecalis	306	79	116804	14	301	54	7	151	22	223	24898	5030	94684	1097	24320	4677	459	11662	1692	15283	0.615422	0.01724	3.32763	0.0225005	1.27642	0.156299	0.00675762	0.0908018	0.0351817	0.55975	0.00712983	0.000297879	3.85086	0.00027177	0.0148698	0.00170535	9.50E-05	0.00110571	0.000432286	0.00766355
CAAGAACCGCAAGTCGAA-1	13316	13157	0.988059477	Lactobacillus_fermentum	56	8	34	13157	2	29	30	0	0	0	4090	541	3115	21179	190	1975	2603	0	0	0	0.101096	0.00185425	0.109475	1.11156	0.00634954	0.0153776	0.0953366	0	0	0	0.00130806	3.36E-05	0.00112568	0.653727	6.35E-05	0.000213496	0.00104054	0	0	0
CAAGAACCGCCTTGACGG-2	2017	1999	0.991075855	Lactobacillus_fermentum	4	10	1999	3	1	0	0	0	0	0	371	952	2701	271	82	0	0	0	0	0	0.00917028	0.0334576	0.14176	0.00211004	0.0030033	0	0	0	0	0	9.39E-05	0.000334576	0.0995716	2.11E-05	3.00E-05	0	0	0	0	0
CAAGAACCGCTCGTCTTG-2	2036	2015	0.989685658	Listeria_monocytogenes	5	2	6	2015	2	6	0	0	0	0	462	190	570	498	190	570	0	0	0	0	0.0114196	0.000651214	0.029916	0.0166425	0.00147936	0.0208766	0	0	0	0	0.000114196	6.51E-06	0.00029916	0.0633283	1.48E-05	0.000208766	0	0	0	0
CAAGAGAGTGCAACACCT-1	966762	959206	0.992184219	Bacillus_subtilis	959206	655	1895	60	2136	320	18	877	128	1467	316951	28044	146910	4958	156597	24798	1529	67206	10320	80374	7.83431	0.0961192	5.16309	0.101693	8.21888	0.828715	0.0225107	0.523275	0.214584	2.94375	22.6174	0.00272173	0.0636074	0.00117897	0.107286	0.0102248	0.000254257	0.00651053	0.00255483	0.0513788
CAAGAGAGTGGTCGGATA-2	42781	42449	0.992239546	Bacillus_subtilis	42449	34	57	94	18	6	47	8	68	0	43645	1223	5093	8079	1536	192	4047	767	6060	0	1.07881	0.00419176	0.178991	0.42402	0.051331	0.00282672	0.0315105	0.0159482	0.221952	0	1.00281	0.000153926	0.00191889	0.00473461	0.00057714	8.48E-05	0.000349753	0.000159482	0.00238213	0
CAAGAGAGTGTTCCAACA-1	7671	7560	0.985529918	Bacillus_subtilis	7560	8	21	4	20	4	36	18	0	0	24244	576	1552	192	1727	384	3036	1727	0	0	0.599257	0.00197421	0.0545443	0.00393811	0.0906403	0.0128328	0.0236387	0.0632525	0	0	0.178661	2.63E-05	0.000703945	7.88E-05	0.0010077	0.000128328	0.000269011	0.000632525	0	0
CAAGAGAGTTTGTAATGC-1	336284	334219	0.993859357	Saccharomyces_cerevisiae	532	154	452	14	493	66	9	334219	34	311	45671	7649	38068	1332	39512	5688	757	68315	2650	20728	1.12888	0.0262165	1.33788	0.0273206	2.07376	0.190085	0.0111449	0.531909	0.0551014	0.759177	0.012527	0.000622835	0.015168	0.000273206	0.024665	0.00211005	0.000128822	2.48638	0.000678683	0.0108742
CAAGCCTCGAGCCTCGCA-2	10073	9857	0.978556537	Bacillus_subtilis	9857	11	48	68	20	34	35	0	0	0	16023	443	4121	5611	1140	2392	3112	0	0	0	0.396052	0.00151836	0.144831	0.294489	0.0380972	0.0186244	0.113979	0	0	0	0.230629	4.24E-05	0.00160013	0.00337736	0.000634954	0.000251648	0.00120938	0	0	0
CAAGCCTCGATACAACCG-1	113969	112166	0.984179909	Saccharomyces_cerevisiae	165	1074	193	2	207	30	112166	4	128	0	13867	5418	15853	190	16624	2626	25599	380	9220	0	0.342761	0.0185699	0.557147	0.00389708	0.872498	0.0877573	0.199317	0.00790133	0.337689	0	0.00381321	0.00318276	0.00639701	3.90E-05	0.0102937	0.000941069	0.823817	7.90E-05	0.00442218	0
CAAGCGCATCTCCAGCGT-1	172649	168667	0.976935864	Lactobacillus_fermentum	833	243	1723	24	168667	179	14	327	32	607	66533	15122	58718	2080	139376	14721	1140	27616	3039	38280	1.64455	0.0518298	2.06362	0.0426628	7.31505	0.491956	0.0167836	0.215022	0.0631899	1.40203	0.0194296	0.000878556	0.0573658	0.000467855	8.36815	0.00565744	0.000195809	0.00239968	0.000631899	0.0210125
CAAGCGCATGCACTGGAT-1	602	513	0.852159468	Lactobacillus_fermentum	25	8	32	4	513	2	14	4	0	0	2091	514	2405	190	2915	190	1328	381	0	0	0.0516848	0.00176171	0.0845227	0.00389708	0.152992	0.00634954	0.01034	0.0139544	0	0	0.00058408	3.36E-05	0.0010568	7.79E-05	0.0254601	6.35E-05	0.0001034	0.000139544	0	0
CAAGCTGCACAGTTACTG-2	8814	8743	0.991944634	Lactobacillus_fermentum	10	6	17	8743	6	12	20	0	0	0	936	176	1408	15611	567	1127	1658	0	0	0	0.0231358	0.00060323	0.0494835	0.819332	0.0189484	0.00877497	0.0607253	0	0	0	0.000231358	3.08E-05	0.000561259	0.431219	0.000189484	8.82E-05	0.000689661	0	0	0
CAAGTACGAACACACGTC-2	1968	1954	0.992886179	Lactobacillus_fermentum	4	4	1954	6	0	0	0	0	0	0	189	189	918	378	0	0	0	0	0	0	0.000647787	0.00387657	0.0481806	0.0138445	0	0	0	0	0	0	1.29E-05	7.75E-05	0.0969222	0.000207668	0	0	0	0	0	0
CAAGTACGAACGGACCAT-1	3384	3264	0.964539007	Staphylococcus_aureus	25	7	28	34	10	14	2	3264	0	0	2106	439	2032	2457	929	1134	189	8973	0	0	0.0520556	0.00150465	0.0714137	0.128954	0.0310459	0.00882947	0.00392987	0.328642	0	0	0.000567272	2.98E-05	0.000915516	0.00168632	0.000315806	0.000102933	3.93E-05	0.111975	0	0
CAAGTCACTAGTCTAAGC-1	108762	108156	0.994428201	Enterococcus_faecalis	177	52	108156	5	165	33	95	12	67	0	13715	2845	36009	466	14228	2495	7152	954	5112	0	0.339004	0.00975108	1.26552	0.00955811	0.746746	0.0833795	0.0556864	0.0198365	0.18723	0	0.00413553	0.000208149	3.61649	9.56E-05	0.00823268	0.00104901	0.0007041	0.000237872	0.00233415	0
CAAGTCACTCAACACTCC-1	2767	2679	0.968196603	Enterococcus_faecalis	18	2679	22	13	17	18	0	0	0	0	1528	10886	1797	846	1089	1146	0	0	0	0	0.0377687	0.382584	0.0943142	0.0282722	0.00847909	0.041973	0	0	0	0	0.000424898	0.089439	0.00109062	0.000410381	0.000125279	0.000629595	0	0	0	0
CAAGTCGAAGACCAGAGA-1	7811	7655	0.980028165	Staphylococcus_aureus	9	7	10	120	2	4	4	7655	0	0	827	541	739	1718	191	382	382	37265	0	0	0.0204416	0.00185425	0.0259718	0.090168	0.002812	0.0029743	0.00794292	1.36486	0	0	0.000208618	2.62E-05	0.00033563	0.00593177	2.81E-05	2.97E-05	7.94E-05	0.266935	0	0
CAATACCACGATGCTCCT-1	442441	439591	0.993558463	Enterococcus_faecalis	684	332	439591	18	755	130	9	303	47	572	55423	12269	80298	1297	59637	10331	647	24106	4206	34766	1.36993	0.0420513	2.82204	0.0266027	3.13	0.345248	0.00952545	0.187692	0.0874553	1.27333	0.0161568	0.00142092	14.765	0.000354019	0.0378747	0.00415761	0.000125436	0.00224778	0.000933813	0.0200588
CAATACCACTTCTGAATG-1	35838	35643	0.994558848	Bacillus_subtilis	35643	29	56	4	56	10	12	28	0	0	13717	2056	4660	383	4309	950	1126	2212	0	0	0.339053	0.00704682	0.163774	0.0078557	0.226155	0.0317477	0.00876718	0.081016	0	0	0.842236	0.000104366	0.00188023	7.86E-05	0.00280948	0.000320819	8.77E-05	0.000984498	0	0
CAATCAAGTAGTACTCTC-2	2511	2496	0.994026284	Enterococcus_faecalis	4	2	2496	6	2	1	0	0	0	0	380	190	892	570	190	82	0	0	0	0	0.00939274	0.000651214	0.0313489	0.029916	0.00395067	0.0030033	0	0	0	0	9.39E-05	6.51E-06	0.0847683	0.00029916	3.95E-05	3.00E-05	0	0	0	0
CAATCAAGTATGAGCAGG-2	12474	12349	0.989979157	Lactobacillus_fermentum	42	11	22	12349	4	14	2	30	0	0	3543	730	2089	69594	380	1320	190	2302	0	0	0.087575	0.00250203	0.073417	3.65259	0.0126991	0.0102777	0.00395067	0.0843123	0	0	0.000986238	4.53E-05	0.00073417	0.613361	0.000126991	0.000102777	3.95E-05	0.000997317	0	0
CAATCAAGTTAGATCTGT-2	15537	15394	0.990796164	Cryptococcus_neoformans	41	15394	27	43	4	2	6	20	0	0	3026	7471	2420	2860	380	190	571	1645	0	0	0.0747959	0.0256064	0.0850498	0.150105	0.0126991	0.00279727	0.00444588	0.0602492	0	0	0.000950892	0.0494443	0.000883886	0.00210777	0.000126991	2.80E-05	4.45E-05	0.000682336	0	0
CAATCAAGTTCTTAGCGA-2	314001	310870	0.990028694	Staphylococcus_aureus	262	113	252	12	315	48	2	98	2029	310870	21464	3549	20033	950	22878	3694	190	7625	2471	53684	0.530542	0.012164	0.704051	0.0194854	1.20073	0.123448	0.00279727	0.0593692	0.0513794	1.96621	0.00612679	0.000495711	0.00840095	0.000233825	0.0156603	0.00150985	2.80E-05	0.000724966	0.0398905	10.7908
CAATGTGCTAGCTTGGTG-1	8370	8279	0.989127838	Listeria_monocytogenes	10	10	14	2	24	8279	8	4	19	0	684	556	950	190	1900	13917	569	190	1195	0	0.0169069	0.00190566	0.0333873	0.00389708	0.0997201	0.465087	0.00443031	0.00395067	0.0437677	0	0.000234819	4.37E-05	0.000467423	3.90E-05	0.00119664	0.262111	5.90E-05	7.90E-05	0.000656332	0
CAATGTGCTCAATTGTCT-1	4524	4484	0.991158267	Enterococcus_faecalis	8	3	4484	10	2	4	4	9	0	0	629	340	1718	950	187	379	380	571	0	0	0.0155475	0.00116533	0.0603783	0.0498601	0.00624929	0.00295094	0.00790133	0.0209133	0	0	0.000170058	1.17E-05	0.148135	0.000498601	6.35E-05	2.95E-05	7.90E-05	0.000308754	0	0
CAATGTGCTCTGGTCGGT-1	665263	660061	0.992180536	Cryptococcus_neoformans	1180	660061	1070	40	1265	185	20	593	68	781	93174	100795	84501	3723	95808	15759	1521	43150	5571	47386	2.30305	0.345469	2.96975	0.0763623	5.02841	0.526644	0.0223929	0.335971	0.115838	1.73554	0.0275247	2.1397	0.035593	0.000771417	0.0628772	0.00584693	0.000280169	0.0043642	0.00134343	0.0270374
CAATGTGCTTAGGAGCTA-2	2078	2061	0.991819057	Staphylococcus_aureus	5	2	10	2061	0	0	0	0	0	0	380	158	570	1925	0	0	0	0	0	0	0.00939274	0.00555284	0.029916	0.0705044	0	0	0	0	0	0	0.000114196	6.68E-05	0.000498601	0.07139	0	0	0	0	0	0
CAATTGTCTCGTCTGCTG-2	47518	47280	0.994991372	Lactobacillus_fermentum	54	30	58	2	47280	6	34	2	52	0	4083	1878	4540	192	11574	576	2937	192	3958	0	0.100923	0.00643674	0.159556	0.00393811	0.607453	0.0192491	0.0228679	0.00399225	0.144964	0	0.00126802	0.000117219	0.00194174	3.94E-05	2.37861	0.000192491	0.000250869	3.99E-05	0.00182139	0
CAATTGTCTGATCGCGAA-1	6526	6483	0.993410971	Lactobacillus_fermentum	8	5	10	6483	6	10	4	0	0	0	768	354	768	2822	384	576	363	0	0	0	0.0189832	0.00121331	0.026991	0.148111	0.0128328	0.00448481	0.0132951	0	0	0	0.000189832	2.20E-05	0.000337388	0.325698	0.000192491	7.47E-05	0.000140643	0	0	0
CACAACCAGACTCCGGTT-1	460417	457452	0.993560186	Enterococcus_faecalis	761	392	457452	26	830	124	4	378	24	426	61501	12164	79288	1674	59452	10646	358	30123	1858	29654	1.52017	0.0416914	2.78654	0.0343354	3.12029	0.355775	0.00527065	0.234542	0.0386334	1.0861	0.0176569	0.00170738	15.0533	0.000503954	0.0392315	0.00386721	5.57E-05	0.00275473	0.000459317	0.0146799
CACAACGCTATGGAGAGT-1	112736	110923	0.983918181	Enterococcus_faecalis	438	114	110923	10	522	101	1	265	38	324	34229	7067	66993	945	40596	7980	81	21057	3379	22953	0.846064	0.0242217	2.35444	0.0193829	2.13065	0.266681	0.00119252	0.163953	0.0702595	0.840669	0.0101785	0.000420136	3.66679	0.000193829	0.0258186	0.00317176	1.19E-05	0.00193696	0.000746884	0.01118
CACAACGCTGATCCGCAC-2	4516	4377	0.969220549	Cryptococcus_neoformans	20	4377	18	44	6	37	4	10	0	0	1511	77560	1249	2672	561	650	378	744	0	0	0.0373485	0.265832	0.0438955	0.140238	0.0187479	0.00506098	0.00785975	0.0272495	0	0	0.000466918	0.0141144	0.000597809	0.00216183	0.000187479	0.000271658	7.86E-05	0.000346113	0	0
CACAACGCTTACGACTTG-2	6592	6551	0.99378034	Enterococcus_faecalis	9	6	6551	12	4	4	2	4	0	0	648	531	3239	1108	379	119	189	378	0	0	0.0160171	0.00181997	0.113833	0.0581526	0.0126657	0.00175198	0.00147158	0.0138445	0	0	0.000206887	2.32E-05	0.216542	0.000590448	0.000126657	5.57E-05	1.47E-05	0.000138445	0	0
CACAATAACAATGCAGCG-1	9228	9104	0.986562635	Lactobacillus_fermentum	43	8	36	9104	8	5	2	22	0	0	3105	349	3057	38100	574	490	191	2092	0	0	0.0767486	0.00119618	0.107437	1.99965	0.0191823	0.0038152	0.00397146	0.0766209	0	0	0.00100675	2.76E-05	0.00120511	0.455237	0.000255653	3.82E-05	3.97E-05	0.000766209	0	0
CACAATAACGCGTGAGCT-1	3325	3187	0.958496241	Enterococcus_faecalis	34	15	3187	38	8	19	2	22	0	0	2644	1296	12670	3212	573	1800	191	2091	0	0	0.0653537	0.00444197	0.445282	0.168579	0.0191489	0.014015	0.00397146	0.0765843	0	0	0.000795417	5.10E-05	0.106709	0.00189258	0.000255318	0.00014015	3.97E-05	0.000765843	0	0
CACAATAACTAGACCTAC-1	2427	2395	0.986814998	Salmonella_enterica	6	3	8	11	2	2395	2	0	0	0	534	341	741	1030	191	959	191	0	0	0	0.0131993	0.00116876	0.0260421	0.0540588	0.00638296	0.0199405	0.0069955	0	0	0	0.000141633	1.17E-05	0.000268504	0.000544787	6.38E-05	0.0474082	7.00E-05	0	0	0
CACACCACAACCACTAGG-2	9903	9817	0.991315763	Staphylococcus_aureus	24	7	16	25	6	2	6	9817	0	0	1919	545	1127	2140	384	192	576	15749	0	0	0.0474333	0.00186796	0.0396079	0.112316	0.0128328	0.00282672	0.00448481	0.576818	0	0	0.00056925	2.86E-05	0.000531034	0.00125122	0.000192491	2.83E-05	4.48E-05	0.343501	0	0
CACACCACACACCTCAAC-2	57	19	0.333333333	Lactobacillus_fermentum	8	5	8	19	4	2	11	0	0	0	759	351	518	1153	159	192	1009	0	0	0	0.0187608	0.00120303	0.0182049	0.0605144	0.00123799	0.00399225	0.0369553	0	0	0	0.000187608	2.20E-05	0.00026991	0.000925822	2.99E-05	3.99E-05	0.000391162	0	0	0
CACACCACACAGGTTGTC-1	2094	2067	0.987106017	Enterococcus_faecalis	10	3	2067	2	4	2	6	0	0	0	768	243	1747	192	192	190	321	0	0	0	0.0189832	0.000832869	0.0613975	0.010077	0.00641638	0.00395067	0.0117568	0	0	0	0.00023729	1.12E-05	0.0696266	0.00010077	0.000128328	3.95E-05	0.000210964	0	0	0
CACACCACAGCTTCTGAA-2	2654	2632	0.991710625	Listeria_monocytogenes	4	6	2632	10	2	0	0	0	0	0	384	383	1564	576	189	0	0	0	0	0	0.00949161	0.0201015	0.0522668	0.00448481	0.00692225	0	0	0	0	0	9.49E-05	0.000301785	0.0843289	7.47E-05	6.92E-05	0	0	0	0	0
CACACCTGTAAGGAAGTC-2	2543	2494	0.98073142	Bacillus_subtilis	2494	10	14	10	4	3	2	6	0	0	1142	613	1330	715	190	272	190	570	0	0	0.0282277	0.00210102	0.0467423	0.0375262	0.00634954	0.00211783	0.00395067	0.0208766	0	0	0.0585469	3.40E-05	0.000467423	0.000498601	0.000126991	2.12E-05	3.95E-05	0.000208766	0	0
CACACCTGTCATGTGAAC-1	1989	1970	0.990447461	Bacillus_subtilis	1970	1	2	10	4	2	0	0	0	0	40871	150	190	951	379	190	0	0	0	0	1.01024	0.000514116	0.00667747	0.0499125	0.00295094	0.00695888	0	0	0	0	0.0459414	5.14E-06	6.68E-05	0.000499125	2.95E-05	6.96E-05	0	0	0	0
CACACTGCCATATGCAGC-2	2499	2098	0.839535814	Escherichia_coli	6	2	14	2098	369	4	6	0	0	0	576	180	1153	738	479	192	576	0	0	0	0.0142374	0.00061694	0.0405217	0.0151371	0.02514	0.00641638	0.00448481	0	0	0	0.000142374	1.03E-05	0.000472694	0.0412439	0.018327	0.000128328	4.48E-05	0	0	0
CACACTGCCCGAACAATC-1	13235	12938	0.977559501	Staphylococcus_aureus	13	238	18	15	2	9	2	12938	0	0	1238	999	1510	1400	192	660	192	6317	0	0	0.0306006	0.00342402	0.0530683	0.073478	0.00641638	0.00513884	0.00399225	0.231364	0	0	0.000306006	0.000796366	0.000607298	0.00074895	6.42E-05	6.63E-05	3.99E-05	0.453187	0	0
CACACTGCCTGGTCGCTA-2	7040	6983	0.991903409	Enterococcus_faecalis	14	6	6983	20	7	10	0	0	0	0	1197	535	10612	1470	486	768	0	0	0	0	0.0295871	0.00183368	0.372954	0.0771519	0.00378406	0.0281285	0	0	0	0	0.000322072	2.34E-05	0.234704	0.0010077	5.28E-05	0.000351606	0	0	0	0
CACATATCACTGGTACAT-1	13418	13106	0.976747652	Enterococcus_faecalis	59	27	13106	2	86	18	2	50	6	62	4892	1296	21518	189	6838	1317	190	3574	378	5078	0.120919	0.00444197	0.756241	0.00387657	0.358887	0.0440123	0.00279727	0.0278276	0.00785975	0.185985	0.00136195	0.000111906	0.433663	3.88E-05	0.00425123	0.000566446	2.80E-05	0.00036587	0.000117896	0.00213674
CACATATCAGTGCACGAG-2	11597	11506	0.992153143	Enterococcus_faecalis	21	9	11506	21	8	14	4	14	0	0	1689	166	9888	1594	486	1134	189	783	0	0	0.0417483	0.000568956	0.347509	0.0836599	0.0162415	0.00882947	0.00392987	0.0286779	0	0	0.000486692	4.63E-05	0.378848	0.00103499	0.000251977	0.00010301	7.86E-05	0.000472105	0	0
CACATGTGCAACGAGAAT-2	57166	56419	0.986932792	Enterococcus_faecalis	174	68	56419	4	217	30	8	99	12	135	14945	3868	32440	379	16936	2604	368	7858	1134	10805	0.369407	0.0132573	1.14009	0.00777366	0.888873	0.0870221	0.00541788	0.0611834	0.0235792	0.39574	0.00403888	0.000255619	1.85767	7.77E-05	0.0107425	0.000946082	0.000111302	0.000726134	0.000235792	0.00466904
CACATGTGCCTAGGTACT-2	504685	502181	0.995038489	Enterococcus_faecalis	607	217	502181	10	749	83	305	47	486	0	48742	10351	93005	940	58018	6892	24168	3269	31033	0	1.20479	0.0354775	3.26862	0.0192803	3.04503	0.230321	0.188175	0.0679722	1.1366	0	0.0140911	0.000867177	16.5928	0.000192803	0.0370088	0.00261701	0.0022273	0.000920921	0.0167658	0
CACATTCTGCGCACTGAA-2	3846	3726	0.968798752	Bacillus_subtilis	3726	12	26	29	2	4	8	39	0	0	11182	949	1710	2455	190	190	761	2095	0	0	0.276394	0.00325264	0.0600972	0.128849	0.00634954	0.00279727	0.00592524	0.0767308	0	0	0.087246	3.90E-05	0.000868071	0.00143492	6.35E-05	5.59E-05	5.93E-05	0.00135222	0	0
CACATTCTGGTCCGTAAG-2	196877	195935	0.995215287	Lactobacillus_fermentum	225	132	207	4	195935	50	5	107	18	194	18743	4548	16519	182	76964	3501	272	8327	1283	13849	0.463285	0.015588	0.580553	0.003733	4.0394	0.116999	0.00400452	0.0648351	0.0266774	0.507229	0.00526315	0.000565254	0.00687814	7.47E-05	9.72621	0.00158137	6.80E-05	0.000789825	0.000355144	0.0067274
CACATTCTGTCATCTGTC-2	14529	14079	0.969027462	Saccharomyces_cerevisiae	88	45	72	4	84	12	1	14079	6	138	6981	2850	6538	381	6995	1140	82	22321	569	5185	0.172555	0.00976821	0.229775	0.00781468	0.367127	0.0380972	0.00120724	0.173794	0.0118312	0.189904	0.00205825	0.000153652	0.00239088	7.81E-05	0.00419192	0.000380972	1.21E-05	0.102865	0.00011852	0.00479247
CACCAAGATGTGAGGACG-1	115277	114621	0.994309359	Listeria_monocytogenes	149	63	167	4	135	114621	2	52	12	72	12089	2444	13310	310	10555	20144	192	4396	1044	5925	0.298813	0.00837667	0.467774	0.0063584	0.553971	0.673185	0.00282672	0.0342278	0.0217079	0.217007	0.00349509	0.000271968	0.00556865	7.88E-05	0.00678359	3.66134	2.83E-05	0.000387593	0.000233089	0.00252241
CACCAGAAGAATCGCCAT-1	9088	9003	0.990647007	Lactobacillus_fermentum	20	7	33	9003	6	8	2	9	0	0	1894	529	2331	2827	380	760	190	652	0	0	0.0468154	0.00181312	0.081922	0.148373	0.0126991	0.00591746	0.00395067	0.0238799	0	0	0.00046939	2.46E-05	0.00109721	0.444135	0.000190486	5.92E-05	3.95E-05	0.000308388	0	0
CACCAGAAGCTCTAGTAA-1	4819	4712	0.977796223	Enterococcus_faecalis	17	9	4712	40	6	17	18	0	0	0	1412	545	5443	3025	570	1491	941	0	0	0	0.0349015	0.00186796	0.191292	0.158765	0.0190486	0.0116091	0.0344647	0	0	0	0.000395978	3.50E-05	0.156983	0.00199388	0.000190486	0.000122476	0.000626299	0	0	0
CACCAGAAGTCGCCAAGC-2	8266	8173	0.988749093	Lactobacillus_fermentum	22	11	26	2	8173	8	14	10	0	0	2090	1027	2271	190	4959	571	1329	752	0	0	0.0516601	0.00351998	0.0798133	0.00389708	0.260269	0.019082	0.0103478	0.0275425	0	0	0.000516601	3.54E-05	0.000868071	3.90E-05	0.405528	0.00025465	0.000103478	0.000347944	0	0
CACCTACGCAATCGCCAT-1	4497	4343	0.965754948	Enterococcus_faecalis	35	6	4343	2	59	12	17	23	0	0	3058	573	14760	191	4942	764	1017	1551	0	0	0.0755869	0.00196392	0.518734	0.00391759	0.259377	0.0255318	0.00791849	0.0568064	0	0	0.000822606	1.96E-05	0.145219	3.92E-05	0.00293807	0.000382978	0.000125435	0.000799904	0	0
CACCTACGCAGACGGAGG-1	25810	24908	0.965052305	Bacillus_subtilis	24908	16	64	61	17	668	20	8	48	0	44560	743	5133	5730	1092	385	1483	274	4001	0	1.10142	0.00254659	0.180397	0.300735	0.0364932	0.00566816	0.0115468	0.00569728	0.146539	0	0.58398	6.69E-05	0.0021396	0.00305039	0.000534364	0.00927001	0.000146769	0.00015366	0.00166683	0
CACCTACGCCATAGGTGT-1	8112	8043	0.991494083	Cryptococcus_neoformans	19	8043	14	6	18	8	4	0	0	0	1219	78210	1146	382	1306	764	382	0	0	0	0.0301309	0.26806	0.0402757	0.00783519	0.0685444	0.0059486	0.013991	0	0	0	0.000442942	0.026158	0.000469883	0.000117528	0.00090063	5.95E-05	0.00013991	0	0	0
CACCTACGCGAGAACAGG-2	5055	5030	0.995054402	Bacillus_subtilis	5030	1	4	4	4	8	4	0	0	0	3180	150	383	370	373	573	376	0	0	0	0.0786024	0.000514116	0.0134604	0.0194192	0.0124652	0.00446145	0.0137712	0	0	0	0.118133	5.14E-06	0.000134604	0.00020049	0.000124652	5.95E-05	0.000137712	0	0	0
CACCTACGCGCCAATGAA-2	9139	8964	0.980851297	Staphylococcus_aureus	40	13	54	44	4	20	8964	0	0	0	3694	907	4560	3396	382	1719	41265	0	0	0	0.0913073	0.00310869	0.160259	0.178237	0.0127659	0.0133844	1.51136	0	0	0	0.000935567	4.82E-05	0.00180432	0.00219279	0.000127659	0.000148715	0.312571	0	0	0
CACCTACGCTTACTTACG-1	544677	541879	0.994863011	Cryptococcus_neoformans	626	541879	577	16	699	144	10	271	35	420	51105	126563	46320	1511	52966	11115	955	22387	3069	28236	1.2632	0.433787	1.6279	0.0309921	2.77988	0.371448	0.01406	0.174308	0.0638136	1.03416	0.0146717	1.76445	0.0192627	0.000313408	0.0349104	0.00457902	0.0001406	0.00199636	0.000691159	0.0145818
CACCTAGCGGGAACCTAG-1	19484	19367	0.993995073	Lactobacillus_fermentum	33	3	38	19367	2	27	14	0	0	0	2936	342	2689	27018	150	2578	1139	0	0	0	0.0725713	0.00117219	0.0945037	1.41802	0.00220837	0.0200726	0.0417166	0	0	0	0.000777373	1.17E-05	0.00128242	0.971158	2.83E-05	0.000200726	0.000491883	0	0	0
CACCTAGCGTTAGATCGG-2	8496	8456	0.995291902	Bacillus_subtilis	8456	4	4	16	2	8	6	0	0	0	16088	342	384	1152	192	577	192	0	0	0	0.397659	0.00117219	0.0134955	0.0604619	0.00641638	0.0044926	0.00703213	0	0	0	0.199373	1.69E-05	0.000134955	0.000806158	6.42E-05	6.00E-05	0.000210964	0	0	0
CACCTCGGAAACGTCGAG-2	15570	15378	0.987668593	Staphylococcus_aureus	34	19	59	2	46	10	2	20	15378	0	2444	1786	4507	190	3965	950	190	1885	45519	0	0.0604102	0.00612141	0.158397	0.00389708	0.2081	0.0317477	0.00279727	0.0146769	1.66716	0	0.000791956	6.14E-05	0.00195579	3.90E-05	0.00228044	0.000317477	2.80E-05	0.000146769	0.532843	0
CACCTCGGAACCGCTGTG-2	14926	14767	0.989347447	Staphylococcus_aureus	44	9	36	2	35	10	19	4	14767	0	3799	807	3017	190	2965	761	1781	380	9134	0	0.0939027	0.00276595	0.106031	0.00389708	0.155616	0.0254316	0.0138671	0.00790133	0.334539	0	0.00103295	3.26E-05	0.00119913	3.90E-05	0.00168527	0.000318145	0.000139605	7.90E-05	0.511617	0
CACCTCGGAAGTTATCGC-2	2301	2180	0.947414168	Enterococcus_faecalis	60	4	2180	13	4	15	25	0	0	0	4196	380	17240	1140	380	1357	2083	0	0	0	0.103716	0.00130243	0.605892	0.0598321	0.0126991	0.0105658	0.0762913	0	0	0	0.00140273	1.30E-05	0.0725791	0.000641358	0.000126991	0.000109784	0.000862534	0	0	0
CACCTCGGACACTCACTA-1	3527	2709	0.768074851	Escherichia_coli	10	7	10	2709	19	17	755	0	0	0	950	721	760	2615	1221	1409	2848	0	0	0	0.0234819	0.00247119	0.0267099	0.0536362	0.0640833	0.0109707	0.10431	0	0	0	0.000234819	2.47E-05	0.000333873	0.0523462	0.000939993	0.000124422	0.0260918	0	0	0
CACCTCGGACCTATTGGT-1	5608	5424	0.967189729	Saccharomyces_cerevisiae	58	7	17	4	63	17	5424	18	0	0	3585	621	1603	363	4707	1210	3230	1520	0	0	0.0886131	0.00212844	0.0563367	0.00744548	0.247043	0.0404366	0.0251492	0.055671	0	0	0.00135181	2.61E-05	0.000563367	7.77E-05	0.00312176	0.000534698	0.0399298	0.000626299	0	0
CACCTCGGAGGATGCTCG-2	27508	27264	0.991129853	Enterococcus_faecalis	76	24	27264	6	52	6	2	38	2	38	5301	765	31675	380	3858	570	190	3039	190	3297	0.131029	0.00262199	1.1132	0.00779417	0.202484	0.0190486	0.00279727	0.023662	0.00395067	0.120755	0.0017693	0.000110501	0.9065	0.000116913	0.00259325	0.000190486	2.80E-05	0.000280924	3.95E-05	0.00131816
CACCTCGGAGGTTGAAGG-2	4295	4221	0.982770664	Enterococcus_faecalis	28	6	4221	16	4	8	4	8	0	0	2283	380	16944	1490	380	569	190	571	0	0	0.0564306	0.00130243	0.595489	0.0782016	0.0126991	0.00443031	0.00395067	0.0209133	0	0	0.000658233	1.95E-05	0.140394	0.00079881	0.000126991	5.79E-05	7.90E-05	0.000278721	0	0
CACCTCGGATATCATGCT-2	7725	4613	0.597152104	Bacillus_subtilis	4613	8	11	3052	4	10	27	0	0	0	40428	538	1032	26502	380	760	2174	0	0	0	0.999289	0.00184396	0.0362692	1.39094	0.0126991	0.00591746	0.0796242	0	0	0	0.107546	3.36E-05	0.000362692	0.15152	0.000126991	7.39E-05	0.000935419	0	0	0
CACCTTCCTATCTCTGCT-2	15362	14847	0.966475719	Enterococcus_faecalis	141	17	14847	4	156	41	60	6	90	0	11277	1104	14427	384	12609	3226	4531	576	6812	0	0.278742	0.0037839	0.50703	0.00787621	0.661774	0.107809	0.0352789	0.0119768	0.249494	0	0.00332429	6.89E-05	0.498532	7.88E-05	0.00785637	0.00131101	0.000444432	0.000119768	0.00315347	0
CACCTTCCTCAGTCCTAA-1	100764	100139	0.993797388	Lactobacillus_fermentum	162	57	143	100139	26	99	12	126	0	0	13757	3958	10908	102109	2245	8088	1153	9219	0	0	0.340042	0.0135658	0.383357	5.35912	0.0750248	0.0629742	0.0239743	0.337652	0	0	0.00382482	0.000212913	0.00478282	5.01964	0.000826109	0.000736334	0.000239743	0.0044101	0	0
CACCTTCCTGAAGGATCA-2	50409	50051	0.992898094	Staphylococcus_aureus	89	45	65	2	97	12	44	4	50051	0	7193	2534	5848	184	7657	960	3887	384	20091	0	0.177795	0.00868514	0.205525	0.00377402	0.401872	0.0320819	0.0302647	0.0079845	0.735846	0	0.00210224	0.000167602	0.0021888	3.77E-05	0.00486162	0.000384983	0.000328341	7.98E-05	1.75131	0
CACCTTCCTGCGGAGATT-1	2458	2403	0.977624085	Listeria_monocytogenes	6	7	6	16	2403	10	10	0	0	0	576	531	576	960	959	740	960	0	0	0	0.0142374	0.00181997	0.0202433	0.0503849	0.0320485	0.00576173	0.0351606	0	0	0	0.000142374	2.47E-05	0.000202433	0.000806158	0.0770082	7.26E-05	0.000351606	0	0	0
CACCTTCCTTGTCAACCT-2	50302	49876	0.991531152	Lactobacillus_fermentum	115	36	83	2	49876	20	53	4	113	0	9084	2324	7097	192	21766	1535	4642	384	8454	0	0.224536	0.00796538	0.249421	0.00393811	1.14237	0.0512976	0.0361432	0.0079845	0.309633	0	0.00270832	0.000128769	0.0027968	3.94E-05	2.50216	0.000641638	0.000394912	7.98E-05	0.00393982	0
CACGACTCACAGCTTCGA-2	15350	15223	0.991726384	Enterococcus_faecalis	44	12	15223	24	12	14	21	0	0	0	3842	822	9753	1700	912	1342	1512	0	0	0	0.0949656	0.00281736	0.342765	0.0892232	0.0304778	0.010449	0.055378	0	0	0	0.00104457	4.46E-05	0.510761	0.00120819	0.000377965	0.00010449	0.000733978	0	0	0
CACGACTCACCATATCTT-1	10817	10743	0.993158917	Enterococcus_faecalis	18	5	10743	2	20	2	13	14	0	0	1344	344	3169	192	1705	84	1217	1235	0	0	0.0332206	0.00117904	0.111373	0.00393811	0.0894857	0.00123669	0.00947572	0.0452327	0	0	0.000427123	2.20E-05	0.361013	3.94E-05	0.000995626	2.47E-05	9.59E-05	0.000489319	0	0
CACGACTCACGCTGTAGT-1	2003	1997	0.997004493	Enterococcus_faecalis	1997	4	2	0	0	0	0	0	0	0	1401	384	192	0	0	0	0	0	0	0	0.0492375	0.020154	0.00703213	0	0	0	0	0	0	0	0.0672428	0.00020154	7.03E-05	0	0	0	0	0	0	0
CACGACTCACGTACATCT-1	80989	80469	0.993579375	Enterococcus_faecalis	109	61	80469	4	146	18	78	6	98	0	8912	2720	17997	192	11615	1729	6369	552	7661	0	0.220285	0.00932265	0.632497	0.00393811	0.609605	0.0577808	0.0495899	0.0114777	0.280589	0	0.00255631	0.000253459	2.70281	7.88E-05	0.00731368	0.000577808	0.000577186	0.000114777	0.00341534	0
CACGACTCACTTATTGAG-1	8367	8342	0.997012071	Enterococcus_faecalis	8	1	8342	6	1	3	6	0	0	0	684	150	4091	576	108	275	577	0	0	0	0.0169069	0.000514116	0.143776	0.0302309	0.00360921	0.00214119	0.021133	0	0	0	0.000189832	5.14E-06	0.280656	0.000302309	3.61E-05	2.14E-05	0.00021133	0	0	0
CACGATAGACAAGAGGAG-2	74422	74113	0.995848002	Enterococcus_faecalis	58	31	74113	2	74	12	46	2	84	0	4702	1321	18651	190	6065	901	3073	190	6533	0	0.116223	0.00452765	0.655481	0.00389708	0.318317	0.0301102	0.0239268	0.00395067	0.239275	0	0.00135305	0.000136755	2.46531	3.90E-05	0.00368859	0.000380304	0.000335037	3.95E-05	0.00290478	0
CACGATAGAGTCAGACCG-1	2961	2894	0.977372509	Lactobacillus_fermentum	9	1	25	2	2894	6	10	14	0	0	747	150	1793	190	18200	356	950	1331	0	0	0.0184642	0.000514116	0.0630142	0.00389708	0.955214	0.011897	0.00739682	0.0487488	0	0	0.000208371	5.14E-06	0.000831169	3.90E-05	0.143495	0.000190486	7.40E-05	0.000487488	0	0
CACGCGTAACAATCATAC-1	115906	115357	0.995263403	Lactobacillus_fermentum	124	56	145	3	115357	16	2	85	14	104	10466	2414	11994	270	26256	1484	186	7101	1117	7021	0.258696	0.00827385	0.421524	0.00553796	1.37803	0.0495933	0.00273838	0.0552893	0.0232258	0.257149	0.00287863	0.000234574	0.0047888	5.54E-05	5.70288	0.000501948	2.78E-05	0.000624603	0.000274883	0.00359664
CACGCGTAACTCTCGATA-2	47871	47485	0.991936663	Bacillus_subtilis	47485	33	94	6	107	18	58	4	66	0	76187	1683	7934	378	8551	1579	3591	378	5347	0	1.88317	0.00576839	0.278837	0.00775314	0.448793	0.052768	0.02796	0.00785975	0.195837	0	1.10306	0.000127604	0.00313349	0.000116297	0.00527887	0.000560431	0.000422631	7.86E-05	0.00229423	0
CACGCGTAAGACTAGCAT-1	977	939	0.961105425	Lactobacillus_fermentum	6	1	8	4	939	15	4	0	0	0	567	81	731	189	1324	1204	377	0	0	0	0.014015	0.000277623	0.0256907	0.00387657	0.0694892	0.0093745	0.0138079	0	0	0	0.00014015	2.78E-06	0.000265693	7.75E-05	0.0420808	0.000109395	0.000138079	0	0	0
CACGCGTAAGCTCAGCCA-2	2276	2251	0.989015817	Saccharomyces_cerevisiae	6	1	4	6	2	2251	2	4	0	0	553	150	346	554	189	4913	189	377	0	0	0.0136689	0.000514116	0.01216	0.0290763	0.00631612	0.0382532	0.00392987	0.0138079	0	0	0.000140397	5.14E-06	0.000133198	0.000297586	6.32E-05	0.0164258	3.93E-05	0.000138079	0	0
CACGCGTAAGTGTACCGT-1	533532	529715	0.99284579	Lactobacillus_fermentum	1039	359	961	36	529715	173	22	467	44	716	83451	20817	77782	2803	142225	13720	1511	36589	3803	41390	2.06272	0.0713491	2.73361	0.0574922	7.46457	0.458504	0.0222457	0.284887	0.0790757	1.51594	0.024123	0.00135788	0.0317767	0.000697373	26.1399	0.00545025	0.000305933	0.00341352	0.000869354	0.0246667
CACGGAAGTGATGTAAGG-2	16776	16688	0.994754411	Staphylococcus_aureus	19	10	28	19	4	8	16688	0	0	0	1792	353	1977	1602	381	760	6226	0	0	0	0.0442942	0.00120989	0.0694808	0.0840798	0.0127325	0.00591746	0.228031	0	0	0	0.000442942	4.76E-05	0.000925356	0.000940518	0.000127325	5.92E-05	0.578967	0	0	0
CACGGAAGTTCTACATCC-1	13390	13032	0.97326363	Saccharomyces_cerevisiae	60	113	56	83	8	13032	38	0	0	0	4504	725	4794	6792	714	15729	3132	0	0	0	0.111329	0.0024849	0.168483	0.356473	0.0238609	0.122468	0.114712	0	0	0	0.001401	0.000326978	0.00186055	0.00413209	0.000253982	0.0958206	0.00131266	0	0	0
CACGGATAGAATCAGGAG-1	23772	23565	0.991292277	Lactobacillus_fermentum	63	20	42	23565	4	40	2	36	0	0	5094	1482	3109	26612	380	3006	190	2898	0	0	0.125912	0.00507947	0.109264	1.39671	0.0126991	0.0234051	0.00395067	0.106141	0	0	0.00146996	7.26E-05	0.0013977	1.16552	0.000126991	0.000295717	3.95E-05	0.00123209	0	0
CACGGATAGCCTCCTTGT-2	18471	18263	0.988739105	Bacillus_subtilis	18263	5	59	55	4	26	2	57	0	0	6686	505	4586	4953	348	2280	190	4385	0	0	0.165263	0.00173086	0.161173	0.259955	0.0116297	0.0177524	0.00395067	0.160604	0	0	0.427116	1.82E-05	0.00196528	0.00273443	0.000126991	0.000192317	3.95E-05	0.00197119	0	0
CACGGATAGTACCATGTA-1	3638	3603	0.990379329	Lactobacillus_fermentum	4	9	3603	8	14	0	0	0	0	0	380	652	7452	462	1097	0	0	0	0	0	0.00939274	0.0229142	0.391113	0.00359719	0.0401784	0	0	0	0	0	9.39E-05	0.000295917	0.178543	5.72E-05	0.000487488	0	0	0	0	0
CACGGATAGTCCAGCTAT-1	7478	7416	0.991709013	Lactobacillus_fermentum	10	4	6	4	7416	2	8	28	0	0	950	380	570	380	3050	190	760	2442	0	0	0.0234819	0.00130243	0.0200324	0.00779417	0.160077	0.00634954	0.00591746	0.0894399	0	0	0.000234819	1.30E-05	0.000200324	7.79E-05	0.360498	6.35E-05	5.92E-05	0.000990358	0	0
CACGGATAGTGGTAGCAG-1	8371	8266	0.987456696	Listeria_monocytogenes	33	6	18	1	20	8266	6	21	0	0	2852	570	1140	82	1493	7413	565	1760	0	0	0.070495	0.00195364	0.0400648	0.0016819	0.078359	0.247732	0.00439916	0.0644612	0	0	0.000772182	1.95E-05	0.000600972	1.68E-05	0.000997201	0.261269	4.43E-05	0.000725921	0	0
CACGTAGACAGGTGCGAG-1	11390	11320	0.993854258	Bacillus_subtilis	11320	4	16	28	2	12	8	0	0	0	56293	379	1529	2035	183	957	568	0	0	0	1.39144	0.001299	0.053736	0.106805	0.00611561	0.00745132	0.0208034	0	0	0	0.265596	1.31E-05	0.00053736	0.00139031	6.12E-05	8.95E-05	0.00027982	0	0	0
CACGTAGACGATCCGCAC-2	16397	16353	0.997316582	Lactobacillus_fermentum	10	13	6	16353	4	2	9	0	0	0	955	552	332	1598	382	187	656	0	0	0	0.0236054	0.00189195	0.011668	0.0838699	0.0029743	0.00388829	0.0240264	0	0	0	0.000236054	5.19E-05	0.000201378	0.819328	2.97E-05	3.97E-05	0.000310219	0	0	0
CACGTAGACGATGCTCCT-2	13739	13586	0.988863818	Salmonella_enterica	23	6	36	2	41	5	17	13586	23	0	1993	355	2802	191	3707	465	1608	649	1766	0	0.0492625	0.00121674	0.098475	0.00391759	0.194559	0.0155397	0.0125201	0.0134946	0.0646809	0	0.000539835	2.71E-05	0.00120862	3.92E-05	0.00204794	0.000155397	0.000125201	0.267943	0.000799904	0
CACTACAGGAGCCGGATC-2	42804	42219	0.986333053	Saccharomyces_cerevisiae	128	52	124	10	138	18	4	42219	8	103	10220	3091	10130	571	10775	1710	190	73739	738	7007	0.252615	0.0105942	0.356014	0.0117118	0.565518	0.0571459	0.00279727	0.574141	0.0153452	0.256636	0.00296588	0.000188612	0.00412738	0.000195059	0.00686757	0.000571459	5.59E-05	0.310442	0.000158027	0.00355672
CACTACAGGATGCGCCGT-1	189612	188097	0.992009999	Enterococcus_faecalis	379	107	188097	18	464	63	2	170	39	273	30455	7803	50577	1520	36376	4506	112	13519	2862	17672	0.752779	0.0267443	1.77751	0.0311767	1.90917	0.150584	0.00164892	0.105261	0.0595095	0.647249	0.00885538	0.000386718	6.25522	0.000350738	0.0230936	0.00198139	2.81E-05	0.00125248	0.000767677	0.00944393
CACTAGACTCCTCATAAC-1	59738	58054	0.971810238	Saccharomyces_cerevisiae	164	755	149	8	464	32	5	58054	6	101	13529	4005	11611	769	12000	2688	359	53494	570	7468	0.334406	0.0137269	0.408063	0.0157729	0.629811	0.0898293	0.00528537	0.416511	0.011852	0.27352	0.00387747	0.00223685	0.0049965	0.000157729	0.0233461	0.00102629	6.51E-05	0.431237	0.000119768	0.00352082
CACTAGACTGTAGAGAGC-2	15049	14841	0.986178484	Bacillus_subtilis	14841	12	57	59	8	29	2	41	0	0	24117	848	4223	4394	576	2001	192	3295	0	0	0.596118	0.00290647	0.148415	0.230616	0.0192491	0.01558	0.00399225	0.120682	0	0	0.350258	4.66E-05	0.00190554	0.00296641	0.000256655	0.000215598	3.99E-05	0.00143646	0	0
CACTAGACTTCACGCGAC-2	29485	29104	0.987078175	Lactobacillus_fermentum	78	25	125	8	29104	6	58	12	69	0	6380	1982	9377	540	54808	576	5099	1152	5033	0	0.157699	0.00679319	0.32955	0.0110759	2.87656	0.0192491	0.0397015	0.0239535	0.184337	0	0.00183875	8.74E-05	0.00420329	0.000157524	1.45993	0.000192491	0.000432286	0.000239535	0.00242242	0
CACTAGACTTGAGAATCC-2	78277	77788	0.993752954	Enterococcus_faecalis	115	42	77788	4	137	8	2	58	6	117	9563	3139	35429	384	11836	768	192	4865	571	8669	0.236376	0.0107587	1.24514	0.00787621	0.621204	0.0256655	0.00282672	0.0378795	0.0118728	0.317508	0.00271648	0.00015756	2.61798	7.88E-05	0.00687596	0.000256655	2.83E-05	0.00042886	0.00011956	0.004105
CACTAGACTTGGTGGATC-2	5220	4962	0.950574713	Staphylococcus_aureus	77	12	50	70	9	32	8	4962	0	0	6371	918	3797	5875	622	3049	374	39975	0	0	0.157477	0.00314639	0.133444	0.308345	0.0207864	0.0237399	0.00777657	1.46411	0	0	0.00182071	3.95E-05	0.00168729	0.00352799	0.000284727	0.000239034	0.00015969	0.173943	0	0
CACTCACTAAGGTGCGAG-2	2908	2870	0.9869326	Enterococcus_faecalis	16	2870	8	2	12	0	0	0	0	0	1153	34587	576	192	960	0	0	0	0	0	0.0284996	1.21554	0.0302309	0.00641638	0.0351606	0	0	0	0	0	0.000379912	0.0965533	0.000390483	6.42E-05	0.000421928	0	0	0	0	0
CACTCACTAATATTCGCA-2	18828	18735	0.995060548	Enterococcus_faecalis	20	22	18735	18	2	5	26	0	0	0	1537	372	3646	1320	192	468	1828	0	0	0	0.0379912	0.00127501	0.128137	0.0692792	0.00641638	0.00364391	0.0669517	0	0	0	0.000474828	0.000109404	0.628079	0.000906403	6.42E-05	3.64E-05	0.00091381	0	0	0
CACTCACTACACGGATAG-1	2656	2620	0.986445783	Lactobacillus_fermentum	8	6	2620	4	6	12	0	0	0	0	769	548	4719	361	576	769	0	0	0	0	0.0190079	0.00187824	0.247673	0.0120641	0.00448481	0.0281651	0	0	0	0	0.000190079	2.34E-05	0.131362	0.000128328	4.48E-05	0.00042266	0	0	0	0
CACTCACTATCCAATCAT-1	97463	96938	0.99461334	Lactobacillus_fermentum	118	84	120	2	96938	14	2	79	6	100	9554	2623	9670	192	16497	1325	192	6749	491	7978	0.236153	0.00899018	0.339848	0.00393811	0.865833	0.0442797	0.00282672	0.0525486	0.0102094	0.2922	0.0027716	0.000366702	0.00402862	3.94E-05	4.86372	0.000449147	2.83E-05	0.000588943	0.00011956	0.00349409
CACTGCTTAAGAATCAGA-1	26550	26315	0.991148776	Bacillus_subtilis	26315	33	50	6	59	1	32	54	0	0	22012	2043	4203	346	4817	83	2643	4167	0	0	0.544087	0.00700227	0.147713	0.00709679	0.252817	0.00277375	0.0205787	0.152619	0	0	0.617875	0.000125033	0.0016785	0.000113015	0.00294122	2.77E-05	0.00023771	0.00188915	0	0
CACTGCTTACTTCGTGCA-2	49440	49114	0.993406149	Bacillus_subtilis	49114	29	71	82	20	4	36	2	82	0	24109	1880	5290	6415	1522	382	3044	191	5844	0	0.59592	0.00644359	0.185915	0.336687	0.0508632	0.00562399	0.023701	0.00397146	0.21404	0	1.15665	0.000115402	0.0023712	0.00410427	0.000633617	5.62E-05	0.000266753	3.97E-05	0.00285973	0
CACTGCTTACTTCTCATC-2	13698	13495	0.985180318	Bacillus_subtilis	13495	10	55	2	49	26	20	41	0	0	21864	698	4667	191	4418	2009	1681	2759	0	0	0.540429	0.00239236	0.16402	0.00391759	0.231875	0.067138	0.0130885	0.10105	0	0	0.317757	4.00E-05	0.00183279	3.92E-05	0.00244262	0.000826777	0.000145756	0.00143023	0	0
CACTGGTCCATCTGGTAG-2	6428	4042	0.62881145	Bacillus_subtilis	4042	3	12	2338	2	19	12	0	0	0	37474	182	1151	23583	192	1792	960	0	0	0	0.926273	0.000623795	0.0404514	1.23774	0.00641638	0.0139527	0.0351606	0	0	0	0.0955914	1.54E-05	0.000404514	0.117124	6.42E-05	0.000140695	0.000421928	0	0	0
CACTGGTCCCGTCTGCTG-2	235022	233599	0.993945248	Staphylococcus_aureus	369	154	303	4	383	70	3	119	18	233599	29404	4658	24323	384	31150	5389	192	10277	1644	73002	0.7268	0.015965	0.854821	0.00787621	1.63488	0.180093	0.00282672	0.080018	0.0341837	2.67375	0.0087046	0.000701186	0.0101891	7.88E-05	0.0192287	0.0022464	4.06E-05	0.00088684	0.000359303	8.18265
CACTGGTCCCGTGTGTGG-2	11483	11341	0.987633894	Staphylococcus_aureus	31	7	26	2	56	10	4	6	11341	0	2733	167	2088	192	4781	768	344	576	29289	0	0.0675536	0.000572383	0.0733818	0.00393811	0.250927	0.0256655	0.00506454	0.00448481	1.07273	0	0.000722994	3.60E-05	0.000868773	3.94E-05	0.00282103	0.000320819	5.65E-05	4.48E-05	0.396415	0
CACTGGTCCGCCGCCTAA-1	20186	19853	0.983503418	Bacillus_subtilis	19853	21	76	94	10	48	9	75	0	0	35928	1750	6278	7800	960	3754	660	6287	0	0	0.888059	0.00599803	0.220638	0.409377	0.0320819	0.0292291	0.0137234	0.230266	0	0	0.468602	7.24E-05	0.00253146	0.00471519	0.000320819	0.000350376	0.000177156	0.00262386	0	0
CACTGTATCACTACTCAT-2	47248	46843	0.991428209	Bacillus_subtilis	46843	39	109	2	110	18	2	30	8	87	22489	3382	8894	190	9164	1520	190	2752	746	6862	0.555877	0.0115916	0.312576	0.00389708	0.480966	0.0507963	0.00279727	0.0214274	0.0155116	0.251325	1.09744	0.00012894	0.00362692	3.90E-05	0.00547306	0.000571459	2.80E-05	0.000220036	0.000158027	0.00303444
CACTGTATCATATAGCGT-1	5916	5872	0.992562542	Lactobacillus_fermentum	13	5	12	5872	2	4	8	0	0	0	1016	349	1136	1569	190	379	545	0	0	0	0.0251132	0.00119618	0.0399242	0.0823478	0.00634954	0.00295094	0.019961	0	0	0	0.000302298	2.20E-05	0.000399242	0.291642	6.35E-05	2.95E-05	0.00026517	0	0	0
CACTGTATCCACGATAGA-1	2262	2251	0.995137047	Cryptococcus_neoformans	2	2251	3	2	2	2	0	0	0	0	190	196	272	190	190	190	0	0	0	0	0.00469637	0.000671779	0.00955932	0.00997201	0.00147936	0.00395067	0	0	0	0	4.70E-05	0.007319	9.56E-05	9.97E-05	1.48E-05	3.95E-05	0	0	0	0
CACTGTATCCATCAATAG-1	15089	14866	0.985221022	Saccharomyces_cerevisiae	54	11	38	74	14	1	14866	31	0	0	3748	662	3567	4640	1124	108	59131	2921	0	0	0.0926421	0.00226897	0.125361	0.243527	0.0375626	0.00159003	0.460402	0.106984	0	0	0.00126777	4.43E-05	0.00126239	0.00369174	0.000444468	1.59E-05	0.109365	0.00107386	0	0
CACTGTATCCCGACTGTT-2	4834	4784	0.989656599	Listeria_monocytogenes	18	2	2	10	4784	2	16	0	0	0	1330	190	190	761	1026	190	912	0	0	0	0.0328746	0.000651214	0.00667747	0.0399405	0.0342875	0.00147936	0.0334026	0	0	0	0.000422673	6.51E-06	6.68E-05	0.000499125	0.15079	1.48E-05	0.000557443	0	0	0
CACTGTATCTAAGTACAC-1	8605	8535	0.991865195	Staphylococcus_aureus	10	5	16	19	2	2	16	8535	0	0	755	530	1330	1482	191	190	1285	4393	0	0	0.0186619	0.00181654	0.0467423	0.0777817	0.00638296	0.00279727	0.0100052	0.160897	0	0	0.000234571	1.82E-05	0.000534197	0.000913751	6.38E-05	2.80E-05	0.000114534	0.294695	0	0
CACTTCCTTCTGACGGAT-1	30736	30258	0.984448204	Lactobacillus_fermentum	124	34	153	4	30258	9	73	2	79	0	10066	2294	11901	384	19835	852	6064	192	6352	0	0.248809	0.00786255	0.418255	0.00787621	1.04103	0.0284727	0.0472151	0.00399225	0.232646	0	0.00292584	0.000122977	0.00513321	7.88E-05	1.51839	0.000284727	0.00054355	3.99E-05	0.0027678	0
CACTTCCTTGAATTCAGT-2	2213	2097	0.947582467	Lactobacillus_fermentum	26	13	31	2097	6	17	2	21	0	0	2189	917	2369	9313	384	1342	183	1902	0	0	0.0541071	0.00314297	0.0832575	0.488786	0.0128328	0.010449	0.00380511	0.069662	0	0	0.00060954	4.46E-05	0.00104274	0.10493	0.000192491	0.000125902	3.99E-05	0.000733978	0	0
CACTTCCTTTTCATTCGC-1	100137	99156	0.990203421	Cryptococcus_neoformans	187	99156	170	4	262	49	8	119	24	158	15152	28073	14115	384	21206	4108	576	9001	1711	11652	0.374523	0.0962186	0.496065	0.00787621	1.11298	0.137284	0.00848015	0.0700829	0.0355768	0.426762	0.00442621	0.324675	0.00571064	7.88E-05	0.0131489	0.00156566	0.000113069	0.000882402	0.00047907	0.00553634
CACTTGGATAGGAGCAAT-2	75066	74345	0.990395119	Staphylococcus_aureus	177	54	177	8	166	43	92	4	74345	0	14420	3076	14997	380	13418	3380	7507	328	13495	0	0.35643	0.0105428	0.527063	0.00779417	0.704234	0.112955	0.0584505	0.0068201	0.494263	0	0.00412712	0.000202836	0.00587793	0.000155883	0.00826102	0.00136148	0.000677549	7.90E-05	2.57646	0
CACTTGGATGAGCCATCC-2	11283	10961	0.971461491	Cryptococcus_neoformans	63	10961	80	4	85	14	19	57	0	0	5212	26197	5939	380	7550	849	1567	4299	0	0	0.128829	0.0897887	0.208724	0.00779417	0.396256	0.0283724	0.0122009	0.157454	0	0	0.00147614	0.0354953	0.00263303	7.79E-05	0.00422866	0.000431769	0.000139761	0.00197742	0	0
CACTTGGATGTGAATGCC-2	20695	20580	0.994443102	Lactobacillus_fermentum	26	16	24	20580	10	6	6	27	0	0	2065	929	2090	8172	690	570	544	2130	0	0	0.0510421	0.00318409	0.0734521	0.428901	0.0230589	0.00443809	0.0113114	0.0780127	0	0	0.000610775	6.48E-05	0.000801296	1.0237	0.000317477	4.44E-05	0.00011852	0.000934321	0	0
CAGAAGTGAGGTCCTAAG-2	57504	57144	0.993739566	Bacillus_subtilis	57144	32	62	4	114	18	44	4	82	0	48781	2301	4940	380	9788	1710	3376	380	6085	0	1.20576	0.00788655	0.173614	0.00779417	0.513716	0.0571459	0.026286	0.00790133	0.222867	0	1.3365	0.00012068	0.00207001	7.79E-05	0.00566883	0.000571459	0.000325149	7.90E-05	0.00285094	0
CAGAGCACCAATGCAGCG-1	2403	2389	0.994173949	Lactobacillus_fermentum	2	2	2	2389	4	4	0	0	0	0	189	150	190	946	377	359	0	0	0	0	0.00467165	0.000514116	0.00667747	0.0496501	0.00293537	0.0131486	0	0	0	0	4.67E-05	1.03E-05	6.68E-05	0.118415	2.94E-05	0.000138445	0	0	0	0
CAGAGCACCAGTCGCCGA-2	8857	8811	0.994806368	Lactobacillus_fermentum	10	7	18	8811	4	7	0	0	0	0	799	535	1701	5024	378	648	0	0	0	0	0.0197495	0.00183368	0.0597809	0.263681	0.00294316	0.0237334	0	0	0	0	0.000208123	2.84E-05	0.000597809	0.435904	2.94E-05	0.000237334	0	0	0	0
CAGAGCACCTGCCACCGA-2	3091	3073	0.994176642	Staphylococcus_aureus	6	4	6	2	3073	0	0	0	0	0	565	189	378	189	1829	0	0	0	0	0	0.0139655	0.00991953	0.0126322	0.00147158	0.0669883	0	0	0	0	0	0.000139655	0.000198391	0.000189484	1.47E-05	0.106224	0	0	0	0	0
CAGATCATTATTCCGTAC-2	10487	10424	0.993992562	Enterococcus_faecalis	16	5	10424	18	2	8	14	0	0	0	1406	437	9230	1719	191	764	1337	0	0	0	0.0347531	0.00149779	0.324384	0.0902204	0.00638296	0.0059486	0.0489685	0	0	0	0.000371508	1.97E-05	0.348483	0.000902204	6.38E-05	5.95E-05	0.000489685	0	0	0
CAGATCATTGTTAGATTG-1	10479	10427	0.995037694	Bacillus_subtilis	10427	5	13	16	12	6	0	0	0	0	3219	468	965	1488	863	573	0	0	0	0	0.0795664	0.00160404	0.0339145	0.0780966	0.00671943	0.0209865	0	0	0	0	0.245626	1.82E-05	0.000431575	0.00080196	8.90E-05	0.000209865	0	0	0	0
CAGATCATTTAGGATTAG-1	411136	286774	0.69751615	Bacillus_subtilis	286774	122633	487	18	532	93	4	225	22	348	79037	26469	39518	1337	42200	7400	382	17960	2029	23784	1.95362	0.090721	1.38884	0.0274232	2.21484	0.247298	0.00562399	0.139839	0.042189	0.871105	6.73951	0.399549	0.0162364	0.000352378	0.0265633	0.00294686	5.62E-05	0.00166732	0.00043686	0.0121385
CAGATCGACAAGGATCGT-1	78630	77961	0.991491797	Enterococcus_faecalis	197	85	77961	176	27	71	6	107	0	0	16120	4430	36040	15105	2184	6319	574	8605	0	0	0.39845	0.0151836	1.26661	0.792775	0.0729863	0.0492005	0.0119352	0.315164	0	0	0.00464768	0.000337637	2.60071	0.00879846	0.000857522	0.000521826	0.000119352	0.00368381	0	0
CAGATCGACTAACATTGG-1	4249	4137	0.973640857	Cryptococcus_neoformans	6	4137	4	92	2	2	6	0	0	0	573	1166	382	384	191	187	382	0	0	0	0.0141633	0.0039964	0.0134252	0.020154	0.00638296	0.00145601	0.013991	0	0	0	0.000141633	0.0135134	0.000134252	0.00455773	6.38E-05	1.46E-05	0.000209865	0	0	0
CAGATCGACTCCGGAGCT-2	8096	8007	0.989006917	Bacillus_subtilis	8007	17	29	4	16	23	0	0	0	0	18031	1401	2714	382	1257	1789	0	0	0	0	0.445686	0.0492375	0.142442	0.0127659	0.00978716	0.0655233	0	0	0	0	0.188128	0.000566179	0.00144752	0.000127659	0.000117882	0.000799904	0	0	0	0
CAGCACGTGAGCGGAACA-1	54329	53689	0.988219919	Saccharomyces_cerevisiae	132	45	175	8	144	32	2	53689	8	94	11331	2276	13457	570	11363	2798	190	42522	752	6991	0.280077	0.00780086	0.47294	0.0116913	0.596379	0.0935054	0.00279727	0.331082	0.0156363	0.25605	0.00305783	0.000158142	0.00583048	0.000155883	0.00717407	0.00101258	2.80E-05	0.395196	0.000156363	0.00324943
CAGCACGTGAGGAGGTGA-2	7477	7407	0.990637956	Lactobacillus_fermentum	16	2	26	7407	4	6	2	14	0	0	1516	190	1498	5628	380	503	190	1329	0	0	0.0374721	0.000651214	0.0526465	0.295381	0.0126991	0.00391642	0.00395067	0.0486755	0	0	0.00037571	6.51E-06	0.000868422	0.368394	0.000126991	4.44E-05	3.95E-05	0.000486755	0	0
CAGCACGTGTAACGTGTC-2	5798	5612	0.967919972	Staphylococcus_aureus	48	13	36	67	6	16	5612	0	0	0	4347	1290	2818	4575	380	1330	11376	0	0	0	0.107448	0.0044214	0.0990374	0.240116	0.0126991	0.0103556	0.416654	0	0	0	0.00112812	4.42E-05	0.00120159	0.00332645	0.000190486	0.000118349	0.194326	0	0	0
CAGCACGTGTCTGATGAA-2	36766	36576	0.994832182	Enterococcus_faecalis	48	25	36576	49	6	23	4	35	0	0	4097	754	8897	4238	519	1978	379	3068	0	0	0.101269	0.00258429	0.312681	0.222428	0.0173443	0.015401	0.00788054	0.112368	0	0	0.00112021	0.00011715	1.215	0.00243737	0.000190486	0.000168803	7.88E-05	0.00121121	0	0
CAGCACGTGTCTGCGCTG-1	1900	1819	0.957368421	Saccharomyces_cerevisiae	27	5	18	16	2	1819	2	11	0	0	1603	462	1058	1294	190	8642	190	796	0	0	0.0396225	0.00158348	0.0371829	0.0679146	0.00634954	0.0672877	0.00395067	0.029154	0	0	0.000631291	1.58E-05	0.000602026	0.000798286	6.35E-05	0.0133844	3.95E-05	0.000377977	0	0
CAGCACGTGTTGTTAGAG-1	9364	9264	0.989320803	Enterococcus_faecalis	23	8	9264	34	8	10	4	13	0	0	2109	365	15748	2767	734	949	380	1249	0	0	0.0521297	0.00125102	0.553456	0.145224	0.0245293	0.00738904	0.00790133	0.0457455	0	0	0.000536375	3.74E-05	0.307406	0.00168527	0.000253647	7.39E-05	7.90E-05	0.000457455	0	0
CAGCAGTACACACGTTGC-1	122783	122178	0.995072608	Bacillus_subtilis	122178	80	147	6	157	18	4	61	10	122	24812	3975	11963	578	11610	1323	191	4683	904	8859	0.613297	0.0136241	0.420434	0.0118553	0.609342	0.0442129	0.002812	0.0364624	0.0187969	0.324467	2.88802	0.000325401	0.0049473	0.000118553	0.00786004	0.000574466	5.65E-05	0.000456189	0.000199613	0.00428081
CAGCAGTACACGTGCTCG-2	90539	89976	0.993781685	Lactobacillus_fermentum	99	46	124	4	89976	18	45	141	86	0	7759	2134	9681	384	45482	1461	3979	386	6663	0	0.191785	0.00731416	0.340234	0.00787621	2.38709	0.0488246	0.030981	0.00802609	0.244037	0	0.00232396	0.000193685	0.00416639	7.88E-05	4.51754	0.000578811	0.000335504	0.002727	0.00301429	0
CAGCAGTACCATTCAGTT-1	44889	43977	0.979683219	Staphylococcus_aureus	77	37	85	2	651	19	3	38	43977	0	6278	2844	7138	192	8500	1722	275	3069	45508	0	0.155178	0.00974765	0.250862	0.00393811	0.446116	0.0575469	0.00404868	0.0238956	1.66676	0	0.00181305	0.000137612	0.00284601	3.94E-05	0.0325161	0.000596857	4.05E-05	0.000285595	1.54214	0
CAGCAGTACGACTTCACC-1	28632	28365	0.990674769	Staphylococcus_aureus	64	24	66	4	67	12	2	24	4	28365	5159	2053	5038	192	5118	1095	192	2112	384	9991	0.127519	0.00703654	0.177058	0.00393811	0.268614	0.0365934	0.00282672	0.0164443	0.0079845	0.365927	0.00151248	8.53E-05	0.00221762	7.88E-05	0.00334535	0.000384983	2.83E-05	0.000179392	7.98E-05	0.996258
CAGCCGCAAGCTCAATGA-2	7519	7462	0.992419205	Lactobacillus_fermentum	16	4	11	2	7462	4	6	14	0	0	1313	189	837	189	5178	378	373	945	0	0	0.0324544	0.000647787	0.029416	0.00387657	0.271764	0.00294316	0.00775578	0.0346113	0	0	0.000373732	1.30E-05	0.000360583	3.88E-05	0.369214	2.94E-05	0.00011748	0.000484558	0	0
CAGCCGCAATTAGTCGGA-1	3851	3767	0.978187484	Enterococcus_faecalis	12	3767	30	10	10	22	0	0	0	0	945	12917	2585	756	945	1454	0	0	0	0	0.0233583	0.453962	0.135672	0.0252645	0.00735789	0.0532537	0	0	0	0	0.000280299	0.124802	0.0014874	0.000315806	7.36E-05	0.000761814	0	0	0	0
CAGCGACGTGTGTATCTG-1	47065	46747	0.993243387	Staphylococcus_aureus	88	18	66	96	12	28	10	46747	0	0	6314	923	5367	8005	1120	2227	760	30533	0	0	0.156068	0.00316353	0.188621	0.420137	0.0374289	0.0173397	0.0158027	1.11829	0	0	0.00205157	7.75E-05	0.00218213	0.00476347	0.000377965	0.00020641	0.000197533	1.62075	0	0
CAGCGTAAGAAGCAACTA-1	32416	30376	0.937068115	Staphylococcus_aureus	191	56	149	1303	198	47	92	4	30376	0	14975	3755	11528	2688	15075	3996	6917	378	33354	0	0.370148	0.01287	0.405146	0.0551335	0.7912	0.133541	0.0538566	0.00785975	1.22161	0	0.00442719	0.000197695	0.00489985	0.0248693	0.00975158	0.00147777	0.00067607	7.86E-05	1.04644	0
CAGCGTAAGCACAATAAC-2	50271	49876	0.992142587	Lactobacillus_fermentum	104	32	106	4	49876	18	43	2	86	0	8670	2056	8597	297	46589	1601	3828	189	6366	0	0.214303	0.00704682	0.302138	0.00609176	2.44519	0.0535032	0.0298053	0.00392987	0.233159	0	0.0023991	0.000124039	0.00349794	8.31E-05	2.46405	0.000568451	0.000314092	3.93E-05	0.00296704	0
CAGCGTAAGCGATCCAGA-2	1981	1917	0.967693084	Lactobacillus_fermentum	23	9	6	1917	2	8	4	12	0	0	1972	528	552	48561	189	732	378	985	0	0	0.0487434	0.00180969	0.0193998	2.54869	0.00631612	0.00569945	0.00785975	0.0360763	0	0	0.000534398	3.11E-05	0.00019927	0.0947514	6.32E-05	5.89E-05	7.86E-05	0.000405446	0	0
CAGCTCTTCACGTCGCTC-1	2603	2587	0.993853246	Lactobacillus_fermentum	4	1	4	2587	2	5	0	0	0	0	382	150	382	1158	191	465	0	0	0	0	0.00944218	0.000514116	0.0134252	0.0607768	0.00638296	0.0170309	0	0	0	0	9.44E-05	5.14E-06	0.000134252	0.126725	6.38E-05	0.000170309	0	0	0	0
CAGCTCTTCACTGGACCA-1	3275	3228	0.985648855	Lactobacillus_fermentum	12	2	18	3228	2	8	5	0	0	0	954	191	1516	16010	191	377	465	0	0	0	0.0235807	0.000654642	0.0532791	0.840273	0.00638296	0.00293537	0.0170309	0	0	0	0.000283018	6.55E-06	0.000604486	0.16128	6.38E-05	5.89E-05	0.000170309	0	0	0
CAGCTCTTCCAACACTCC-1	3177	2047	0.64431854	Cryptococcus_neoformans	12	2047	12	57	1011	4	10	24	0	0	1146	5720	946	384	8235	383	764	2094	0	0	0.0283265	0.019605	0.0332467	0.00787621	0.432208	0.0127993	0.0059486	0.0766941	0	0	0.000283265	0.00668588	0.000402757	0.00111416	0.0501335	0.000127993	7.44E-05	0.000833966	0	0
CAGCTCTTCCAACACTCC-2	29161	29000	0.994478927	Salmonella_enterica	35	29	13	43	10	12	29000	19	0	0	2756	648	1185	3534	955	903	2428	1324	0	0	0.0681221	0.00222098	0.0416463	0.185479	0.0319148	0.00703087	0.0504853	0.0484924	0	0	0.000822854	0.000139326	0.000431575	0.00213611	0.000319148	8.92E-05	0.574799	0.000659994	0	0
CAGCTCTTCGCCATCGCT-1	9166	9036	0.98581715	Enterococcus_faecalis	41	7	9036	2	24	3	1	30	22	0	2868	375	6103	191	1859	274	83	2277	1741	0	0.0708905	0.00128529	0.214487	0.00391759	0.0975682	0.00915671	0.00122197	0.017729	0.0637653	0	0.000964981	3.00E-05	0.303346	3.92E-05	0.00120241	9.16E-05	1.22E-05	0.000221827	0.000760349	0
CAGCTCTTCGGTTCAGAC-2	2724	2689	0.987151248	Staphylococcus_aureus	6	4	11	6	2	6	2689	0	0	0	573	342	773	554	191	540	5159	0	0	0	0.0141633	0.00117219	0.0271667	0.0290763	0.00638296	0.00420451	0.188952	0	0	0	0.000141633	1.69E-05	0.000365855	0.000300735	6.38E-05	4.45E-05	0.0939716	0	0	0
CAGCTCTTCGTAGTTGGT-1	786632	782552	0.994813331	Bacillus_subtilis	782552	377	1005	36	1286	182	8	505	46	635	166892	18288	80486	2866	97264	15441	761	39986	4349	39097	4.12519	0.0626811	2.82864	0.0587844	5.10483	0.516017	0.0112038	0.311336	0.0904287	1.43195	18.3752	0.00150204	0.0335725	0.000705577	0.064225	0.00578176	0.000112038	0.00373758	0.000913228	0.0220512
CAGCTCTTCGTGATGTGC-1	15762	15525	0.984963837	Enterococcus_faecalis	50	11	15525	2	85	8	22	2	57	0	4023	931	48894	191	6558	731	1859	191	4868	0	0.0994395	0.00319095	1.71836	0.00391759	0.344192	0.024429	0.0144744	0.00397146	0.178294	0	0.00115728	4.16E-05	0.517813	3.92E-05	0.0042528	0.000255318	0.000159616	3.97E-05	0.00199353	0
CAGCTCTTCTCATGCAGG-1	12284	12121	0.986730707	Enterococcus_faecalis	46	11	12121	48	12	14	32	0	0	0	4057	639	29692	4162	750	1336	1956	0	0	0	0.10028	0.00219014	1.04351	0.21844	0.025064	0.0104023	0.0716398	0	0	0	0.00107893	4.31E-05	0.405102	0.00240693	0.000382978	0.000104023	0.00110976	0	0	0
CAGCTGGAGAGACGGAGG-1	2046	1945	0.950635386	Listeria_monocytogenes	25	2	14	4	34	1945	12	10	0	0	1775	182	914	378	2943	28261	727	947	0	0	0.043874	0.000623795	0.0321221	0.00775314	0.154461	0.944444	0.00566052	0.0346845	0	0	0.000567025	6.24E-06	0.000465665	7.75E-05	0.00167215	0.0612143	8.83E-05	0.000346845	0	0
CAGCTGGAGCCAGGAGTT-1	60017	59128	0.98518753	Enterococcus_faecalis	162	52	59128	4	310	44	1	115	20	181	13122	3586	46304	378	25091	3560	81	9088	1511	13133	0.324346	0.0122908	1.62733	0.00775314	1.31688	0.11897	0.00119252	0.0707603	0.0314182	0.481005	0.00375586	0.000180386	1.95477	7.75E-05	0.0153412	0.00139055	1.19E-05	0.000839033	0.000392779	0.00621501
CAGCTGGAGCGACCTGTA-2	3170	3127	0.986435331	Staphylococcus_aureus	20	4	8	11	3127	0	0	0	0	0	1489	377	562	837	1600	0	0	0	0	0	0.0368047	0.00129215	0.0294962	0.00651699	0.0586011	0	0	0	0	0	0.000467412	1.29E-05	0.000397306	7.99E-05	0.107829	0	0	0	0	0
CAGCTGGAGTACTGATGA-1	2817	2773	0.984380547	Lactobacillus_fermentum	18	6	2773	6	4	10	0	0	0	0	1503	567	22880	378	377	945	0	0	0	0	0.0371508	0.019927	1.20084	0.0126322	0.00293537	0.0346113	0	0	0	0	0.000420202	0.00019927	0.136861	0.000189484	2.94E-05	0.000346113	0	0	0	0
CAGCTTACCTCTCATCGG-1	19209	19089	0.993752928	Staphylococcus_aureus	25	13	32	31	4	15	19089	0	0	0	2187	553	2248	2574	384	1224	19818	0	0	0	0.0540577	0.00189538	0.079005	0.135094	0.0128328	0.00953022	0.725847	0	0	0	0.000588035	5.94E-05	0.00107964	0.00155248	0.000128328	0.000109395	0.666643	0	0	0
CAGCTTCGATTACACCTT-2	123498	122154	0.989117233	Enterococcus_faecalis	357	84	122154	4	374	59	182	18	266	0	30186	5100	56402	382	29121	5598	14417	1473	17132	0	0.74613	0.01748	1.98222	0.00783519	1.52839	0.187078	0.112253	0.0306281	0.627471	0	0.00839291	0.000330714	4.06314	7.84E-05	0.0187075	0.0018798	0.00134622	0.000357431	0.0092597	0
CAGGAGCCTCTGGTGACA-1	4644	4514	0.972006891	Lactobacillus_fermentum	25	5	37	4	4514	11	7	41	0	0	1783	325	2562	380	25441	816	653	3268	0	0	0.0440717	0.00111392	0.0900403	0.00779417	1.33525	0.0272696	0.00508434	0.119693	0	0	0.000581608	1.30E-05	0.00122971	7.79E-05	0.224075	0.000338197	5.08E-05	0.00142181	0	0
CAGGATCAAATATCAGCC-2	2191	2184	0.996805112	Enterococcus_faecalis	1	2184	2	4	0	0	0	0	0	0	150	13943	193	384	0	0	0	0	0	0	0.000514116	0.490021	0.0101295	0.0140643	0	0	0	0	0	0	5.14E-06	0.0734022	0.000101295	0.000140643	0	0	0	0	0	0
CAGGATCAACTAGAGTCG-1	4263	4230	0.992258973	Lactobacillus_fermentum	8	3	14	4230	2	6	0	0	0	0	767	238	961	1966	192	384	0	0	0	0	0.0189585	0.000815731	0.0337739	0.103184	0.00641638	0.0140643	0	0	0	0	0.000189585	1.32E-05	0.000472694	0.212258	6.42E-05	0.000210964	0	0	0	0
CAGGATCAACTCAGTGAT-1	99728	98323	0.98591168	Lactobacillus_fermentum	416	148	327	16	98323	63	2	162	13	258	33281	8762	28129	1153	48635	5185	192	12666	1235	17984	0.822631	0.0300313	0.988581	0.0236491	2.55257	0.173276	0.00282672	0.0986191	0.0256793	0.658676	0.00982382	0.000559941	0.0109929	0.000315254	4.92897	0.00202149	2.83E-05	0.00119852	0.000256793	0.00903225
CAGGTTGTCACCGACGGT-2	1617	1574	0.973407545	Bacillus_subtilis	1574	9	16	6	2	4	6	0	0	0	18845	919	960	393	192	384	552	0	0	0	0.465806	0.00314982	0.0337388	0.0206263	0.00641638	0.00298987	0.0202174	0	0	0	0.0372242	3.15E-05	0.00053982	0.000307033	6.42E-05	2.99E-05	0.000211696	0	0	0
CAGGTTGTCACTATTGTC-1	36770	36417	0.990399782	Bacillus_subtilis	36417	16	115	2	113	12	37	2	56	0	26651	1131	9047	192	9415	865	3152	192	4680	0	0.658753	0.00387644	0.317953	0.00393811	0.494139	0.0289071	0.0245419	0.00399225	0.171408	0	0.860337	6.38E-05	0.00385817	3.94E-05	0.00568247	0.000381307	0.000275317	3.99E-05	0.00196021	0
CAGGTTGTCAGACATCCA-1	49831	49557	0.994501415	Enterococcus_faecalis	71	13	49557	4	81	6	34	4	61	0	5626	940	20922	384	6657	576	2619	192	5173	0	0.139062	0.0032218	0.735294	0.00787621	0.349388	0.0192491	0.0203919	0.00399225	0.189465	0	0.00168155	5.19E-05	1.66582	7.88E-05	0.004088	0.000192491	0.000246898	7.98E-05	0.00213454	0
CAGGTTGTCTAATTCGTG-1	2191	2165	0.988133272	Saccharomyces_cerevisiae	4	8	12	2	2165	0	0	0	0	0	384	768	954	192	4228	0	0	0	0	0	0.00949161	0.026991	0.05007	0.00641638	0.0329197	0	0	0	0	0	9.49E-05	0.00026991	0.000605144	6.42E-05	0.0161011	0	0	0	0	0
CAGTACATCCCGATCAGC-1	8175	8113	0.992415902	Enterococcus_faecalis	16	3	8113	18	3	8	2	12	0	0	1285	340	6966	1523	272	570	171	942	0	0	0.0317623	0.00116533	0.244817	0.0799335	0.00908987	0.00443809	0.0035556	0.0345014	0	0	0.000375957	1.17E-05	0.268337	0.000899055	9.09E-05	5.92E-05	3.95E-05	0.000414603	0	0
CAGTACATCTGGAGAACC-2	52526	52160	0.993032022	Enterococcus_faecalis	92	27	52160	2	112	25	2	47	8	51	7458	1502	21392	191	8938	2196	179	4055	760	4045	0.184345	0.00514802	0.751812	0.00391759	0.469104	0.0733873	0.00263533	0.0315727	0.0158027	0.148151	0.00214402	0.00011242	1.72983	3.92E-05	0.00556963	0.000786341	2.80E-05	0.000348663	0.000158027	0.00175876
CAGTATGATCCTACTAGA-2	13524	13370	0.988612836	Lactobacillus_fermentum	48	14	37	13370	12	15	4	24	0	0	3764	746	2901	31383	756	1214	378	1889	0	0	0.0930376	0.00255687	0.101954	1.64711	0.0252645	0.00945236	0.00785975	0.0691859	0	0	0.00112144	6.03E-05	0.00122408	0.660184	0.000378967	0.000109239	7.86E-05	0.000829938	0	0
CAGTATGATCTCTCGATA-1	7449	7408	0.994495905	Saccharomyces_cerevisiae	6	2	6	19	2	7408	6	0	0	0	378	156	540	1782	189	1610	567	0	0	0	0.00934331	0.000534681	0.0189781	0.093527	0.00631612	0.0125357	0.0207668	0	0	0	0.00014015	1.03E-05	0.000189781	0.00093527	6.32E-05	0.0543354	0.000207668	0	0	0
CAGTATGATGCTTCTGAA-1	28338	28066	0.990401581	Listeria_monocytogenes	68	22	46	69	28066	2	15	2	48	0	5619	1290	4159	5682	16747	189	1242	189	3909	0	0.138889	0.0044214	0.146166	0.298216	0.559662	0.00278255	0.00967037	0.00392987	0.14317	0	0.00158614	8.12E-05	0.00152914	0.003412	0.884428	2.78E-05	0.000111342	3.93E-05	0.00165914	0
CAGTCCTAACCGCATCCT-1	31218	31059	0.994906785	Enterococcus_faecalis	42	12	31059	43	6	2	25	29	0	0	3577	549	4393	3327	384	169	1784	2605	0	0	0.0884154	0.00188167	0.15439	0.174615	0.0128328	0.0024881	0.0138905	0.0954099	0	0	0.000997361	5.43E-05	1.04686	0.00216078	0.000192491	2.83E-05	0.000185621	0.00102442	0	0
CAGTCCTAATTCTCCACA-1	77842	77277	0.992741708	Staphylococcus_aureus	113	73	124	8	141	22	4	76	4	77277	9863	4787	9872	576	11237	1728	169	6460	192	30318	0.243791	0.0164072	0.346947	0.0118143	0.589766	0.0577474	0.0024881	0.0502984	0.00399225	1.11042	0.00267916	0.000270734	0.00414776	0.000157524	0.00709062	0.000705802	5.65E-05	0.00056356	7.98E-05	2.70445
CAGTCGGTACAACACTCC-2	4910	4881	0.994093686	Bacillus_subtilis	4881	5	6	2	10	2	4	0	0	0	2302	353	380	114	891	190	374	0	0	0	0.0569002	0.00120989	0.0133549	0.00233825	0.0467635	0.00634954	0.013698	0	0	0	0.114438	2.19E-05	0.000200324	3.90E-05	0.000498601	6.35E-05	0.00013698	0	0	0
CAGTCGGTACACTTCCTT-1	25825	24812	0.960774443	Bacillus_subtilis	24812	70	226	18	311	58	4	134	8	184	61873	5392	17887	1330	23874	4515	380	9923	570	13025	1.52936	0.0184808	0.628631	0.0272796	1.25301	0.150885	0.00559455	0.0772617	0.011852	0.477049	0.580478	0.00023855	0.00749247	0.000350738	0.0154823	0.00183736	5.59E-05	0.000985023	0.000158027	0.00636554
CAGTCGGTACTACGGTAT-1	313606	310629	0.990507197	Enterococcus_faecalis	696	237	310629	16	881	177	13	352	48	557	57930	14139	125510	1140	68380	13595	849	26994	3586	34378	1.4319	0.0484606	4.41099	0.0233825	3.58887	0.454326	0.0124994	0.210179	0.0745636	1.25912	0.0162445	0.000882429	10.3206	0.000310536	0.0437593	0.00558693	0.000183737	0.00258289	0.000948368	0.0191918
CAGTCGGTAGGTGTTCAT-1	41928	41609	0.992391719	Staphylococcus_aureus	78	49	59	6	61	11	53	2	41609	0	6105	763	4710	380	4882	842	4042	190	6993	0	0.150902	0.00261514	0.165531	0.00779417	0.256228	0.0281385	0.0314715	0.00395067	0.256123	0	0.00183183	0.000240607	0.00194771	0.000116913	0.00302834	0.00034488	0.000386114	3.95E-05	1.43525	0
CAGTCGGTAGGTTCGCAA-1	4686	4621	0.986128895	Lactobacillus_fermentum	11	7	14	4621	2	12	2	17	0	0	1020	712	1138	12164	190	1135	190	1208	0	0	0.0252121	0.00244034	0.0399945	0.638419	0.00634954	0.00883726	0.00395067	0.0442438	0	0	0.000252121	2.44E-05	0.000467774	0.22919	6.35E-05	8.84E-05	3.95E-05	0.000596266	0	0
CAGTCGGTATATCGAGCC-1	12136	12048	0.992748846	Lactobacillus_fermentum	17	5	24	12048	4	15	6	17	0	0	1222	424	1643	5812	190	1351	570	1621	0	0	0.0302051	0.00145324	0.0577425	0.305039	0.00634954	0.0105191	0.011852	0.0593702	0	0	0.000395978	1.96E-05	0.000800944	0.597013	0.000126991	0.000109862	0.00011852	0.000596632	0	0
CAGTCGGTATCTACGCAA-2	23636	23408	0.990353698	Enterococcus_faecalis	48	15	23408	69	16	29	4	47	0	0	3972	717	14672	5496	1522	2546	380	3988	0	0	0.0981789	0.00245748	0.515641	0.288454	0.0508632	0.0198235	0.00790133	0.146063	0	0	0.00112688	6.58E-05	0.779417	0.00343562	0.000508632	0.000213028	7.90E-05	0.00161959	0	0
CAGTCGGTATGATCGGAA-1	13360	13300	0.995508982	Listeria_monocytogenes	6	9	14	2	8	13300	11	10	0	0	570	538	1330	190	759	1503	842	912	0	0	0.0140891	0.00184396	0.0467423	0.00389708	0.0398356	0.0502282	0.00655592	0.0334026	0	0	0.000140891	3.50E-05	0.000467423	3.90E-05	0.000398356	0.421511	8.04E-05	0.000347944	0	0
CAGTCTAACCACTTCCTT-1	12299	12214	0.993088869	Lactobacillus_fermentum	22	15	32	12214	6	10	0	0	0	0	1783	1208	2770	1954	569	956	0	0	0	0	0.0440717	0.00414035	0.0973504	0.102554	0.00443031	0.0350141	0	0	0	0	0.000508444	5.61E-05	0.00105891	0.609252	4.43E-05	0.000350141	0	0	0	0
CAGTCTAACCCAGTACTC-2	3427	3412	0.995622994	Saccharomyces_cerevisiae	4	5	2	2	2	3412	0	0	0	0	382	465	191	191	191	1734	0	0	0	0	0.00944218	0.0163422	0.00391759	0.0100245	0.00638296	0.0135011	0	0	0	0	9.44E-05	0.000163422	3.92E-05	0.000100245	6.38E-05	0.0253122	0	0	0	0
CAGTCTAACCCTATTCAA-1	211054	210076	0.995366115	Lactobacillus_fermentum	275	117	219	210076	46	134	10	177	0	0	21841	4958	17092	60256	3775	10857	940	12783	0	0	0.53986	0.0169933	0.600691	3.16249	0.126155	0.084534	0.0195454	0.468186	0	0	0.00645949	0.000480219	0.00730444	10.4925	0.00145505	0.000991096	0.000198573	0.00616666	0	0
CAGTCTAACGCGGAGATT-1	4944	4897	0.990493528	Lactobacillus_fermentum	9	8	14	4897	2	2	12	0	0	0	739	350	1323	1140	191	191	765	0	0	0	0.0182664	0.00119961	0.0464962	0.0598321	0.00148715	0.00397146	0.0280186	0	0	0	0.000209359	2.99E-05	0.000464962	0.245171	1.49E-05	3.97E-05	0.000420829	0	0	0
CAGTCTAACTCCAAGTAA-2	8804	8712	0.989550204	Lactobacillus_fermentum	27	12	27	8712	5	11	10	0	0	0	1994	638	2379	8252	465	1059	816	0	0	0	0.0492872	0.00218671	0.0836089	0.4331	0.0155397	0.00824551	0.0298865	0	0	0	0.000634504	5.20E-05	0.000910595	0.433299	0.000155397	8.25E-05	0.000341351	0	0	0
CAGTGAGGAATGAGGTAT-1	2911	2845	0.977327379	Lactobacillus_fermentum	14	4	26	2845	2	2	6	12	0	0	1344	354	1729	3785	193	191	579	944	0	0	0.0332206	0.00121331	0.0607649	0.198653	0.0064498	0.002812	0.00450817	0.0345746	0	0	0.000332206	1.69E-05	0.00087756	0.14203	6.45E-05	2.83E-05	4.51E-05	0.000422294	0	0
CAGTGAGGATGAGCTAGA-2	225459	224616	0.996260961	Bacillus_subtilis	224616	78	190	2	283	41	1	98	4	146	58839	3333	16309	192	18279	3870	84	8514	192	10772	1.45437	0.0114237	0.573173	0.00393811	0.95936	0.12933	0.00123669	0.0662911	0.00399225	0.394532	5.30393	0.000330611	0.00638295	3.94E-05	0.0145171	0.00130032	1.24E-05	0.000730339	7.98E-05	0.00512576
CAGTGCCATACTCACGAA-1	15561	15445	0.992545466	Lactobacillus_fermentum	31	13	30	15445	8	20	2	12	0	0	2742	553	2633	5028	380	1561	190	1109	0	0	0.067776	0.00189538	0.0925356	0.263891	0.0126991	0.0121541	0.00395067	0.0406179	0	0	0.000724971	5.93E-05	0.000992131	0.772144	0.000253982	0.000154399	3.95E-05	0.000417533	0	0
CAGTGCCATGCCGCTATC-2	1511	1460	0.966247518	Saccharomyces_cerevisiae	8	3	8	18	4	1460	10	0	0	0	760	340	747	1659	378	6156	947	0	0	0	0.0187855	0.00116533	0.026253	0.0870714	0.0126322	0.0479314	0.0346845	0	0	0	0.000187855	1.17E-05	0.000267099	0.000897481	0.000126991	0.0106837	0.000346845	0	0	0
CAGTGCCATGGAGCTCAA-1	22293	22137	0.993002288	Lactobacillus_fermentum	53	16	26	22137	12	27	22	0	0	0	4734	921	2278	15311	1048	2052	1857	0	0	0	0.117014	0.00315668	0.0800593	0.803587	0.0350227	0.0159771	0.0680139	0	0	0	0.00122872	6.34E-05	0.000868773	1.0941	0.000380972	0.000195743	0.000766209	0	0	0
CAGTTACTGACAGGTATC-1	38929	38526	0.98964782	Bacillus_subtilis	38526	66	128	76	22	40	71	0	0	0	36575	2815	10073	6709	1829	3444	5026	0	0	0	0.904051	0.00964825	0.354011	0.352117	0.0611227	0.0268154	0.184081	0	0	0	0.892818	0.000264393	0.0042423	0.00375577	0.000695108	0.000289177	0.0024433	0	0	0
CAGTTACTGAGCGCATGA-2	2253	2244	0.996005326	Cryptococcus_neoformans	3	2244	2	4	0	0	0	0	0	0	263	2095	189	378	0	0	0	0	0	0	0.00650077	0.00718049	0.00991953	0.0138445	0	0	0	0	0	0	6.70E-05	0.00717175	9.92E-05	0.000138445	0	0	0	0	0	0
CAGTTACTGCTGTGGTGG-1	39103	38772	0.991535176	Saccharomyces_cerevisiae	113	23	52	82	16	38772	2	43	0	0	8451	1204	4482	6184	1445	25006	189	3442	0	0	0.20889	0.00412664	0.157518	0.324563	0.0482899	0.1947	0.00392987	0.126066	0	0	0.0026228	9.50E-05	0.00172771	0.00406701	0.000504956	0.28376	3.93E-05	0.00147235	0	0
CAGTTACTGGAATCACAT-1	237450	235056	0.989917877	Staphylococcus_aureus	548	195	572	36	654	74	4	268	43	235056	43808	9895	46253	3286	50419	6161	189	21394	3643	37414	1.08283	0.0339145	1.62554	0.067399	2.6462	0.205892	0.00278255	0.166576	0.0757488	1.37031	0.0127047	0.000771826	0.0188962	0.000697783	0.0322978	0.00231691	5.57E-05	0.00195883	0.000841076	8.09412
CAGTTACTGTAGGAGGAT-2	223037	221486	0.993045997	Enterococcus_faecalis	354	153	221486	6	447	78	6	158	36	313	28215	5884	59693	567	36001	6151	565	12029	2242	20716	0.697411	0.0201671	2.09788	0.0116297	1.88949	0.205558	0.00831821	0.0936593	0.0466179	0.758737	0.00822903	0.000651488	7.31361	0.000116297	0.0221137	0.00246061	8.35E-05	0.00114355	0.000702179	0.0107925
CAGTTACTGTCACGACAA-2	113716	113023	0.993905871	Staphylococcus_aureus	165	47	169	2	173	37	2	88	10	113023	12962	1294	14475	189	14401	2728	189	7218	567	32101	0.320391	0.00443511	0.508717	0.00387657	0.755826	0.091166	0.00278255	0.0562003	0.0117896	1.17572	0.00382977	0.000215004	0.00559818	3.88E-05	0.00854811	0.00116431	2.78E-05	0.000646716	0.000196494	3.88865
CAGTTGAGTCACAGCGAA-2	30460	30378	0.997307945	Lactobacillus_fermentum	18	17	14	30378	2	13	18	0	0	0	1684	933	1311	4236	190	1163	1555	0	0	0	0.0416247	0.0031978	0.0460745	0.222323	0.00634954	0.00905527	0.0569529	0	0	0	0.000416247	7.09E-05	0.000467423	1.51204	6.35E-05	9.51E-05	0.000619706	0	0	0
CAGTTGAGTCTTGCACAA-1	5105	5009	0.981194907	Staphylococcus_aureus	8	4	6	66	4	8	5009	0	0	0	760	381	567	2057	375	570	34638	0	0	0	0.0187855	0.00130586	0.019927	0.10796	0.012532	0.00443809	1.26864	0	0	0	0.000187855	1.31E-05	0.00019927	0.00322148	0.000126991	5.92E-05	0.173816	0	0	0
CAGTTGAGTTAAGTACAC-1	5543	5445	0.982320043	Bacillus_subtilis	5445	3	30	2	22	8	17	2	14	0	23330	340	2237	190	1899	760	1410	190	1297	0	0.576665	0.00116533	0.0786184	0.00389708	0.0996676	0.0253982	0.0109784	0.00395067	0.0475035	0	0.127088	1.17E-05	0.000992131	3.90E-05	0.0010964	0.000253982	0.000124578	3.95E-05	0.000487121	0
CATAAGATCTCTGCAACA-2	3939	3918	0.994668698	Bacillus_subtilis	3918	1	4	8	8	0	0	0	0	0	1327	150	378	557	568	0	0	0	0	0	0.0328004	0.000514116	0.0132846	0.0292337	0.0208034	0	0	0	0	0	0.0913709	5.14E-06	0.000132846	0.000396781	0.000277256	0	0	0	0	0
CATAATTGGCTGGAGCGA-1	1853	1841	0.993524015	Lactobacillus_fermentum	2	4	1841	4	2	0	0	0	0	0	192	384	4019	384	192	0	0	0	0	0	0.00474581	0.00131614	0.210934	0.0128328	0.00703213	0	0	0	0	0	4.75E-05	1.32E-05	0.092386	0.000128328	7.03E-05	0	0	0	0	0
CATAATTGGTAGGAGGAT-2	9770	9481	0.970419652	Staphylococcus_aureus	71	27	48	6	80	4	51	2	9481	0	5827	2086	4186	384	6308	192	3841	192	15939	0	0.14403	0.00714965	0.147115	0.00787621	0.331071	0.00641638	0.0299065	0.00399225	0.583776	0	0.00167957	9.37E-05	0.00160751	0.000118143	0.00401715	0.000128328	0.000380352	3.99E-05	0.332185	0
CATAATTGGTCCTATTCC-2	3392	3353	0.988502358	Lactobacillus_fermentum	8	9	10	3353	2	9	1	0	0	0	768	580	885	4156	192	860	108	0	0	0	0.0189832	0.00198792	0.0311029	0.218125	0.00641638	0.00669607	0.00395557	0	0	0	0.000189832	3.89E-05	0.000337388	0.168598	6.42E-05	6.73E-05	3.96E-05	0	0	0
CATAATTGGTGTACACGA-2	25232	25078	0.993896639	Lactobacillus_fermentum	42	8	31	25078	4	2	20	2	45	0	3565	534	2572	24653	384	192	1918	192	3667	0	0.0881187	0.00183025	0.0903918	1.29389	0.0128328	0.00282672	0.0149338	0.00399225	0.134306	0	0.000995136	3.37E-05	0.00103887	1.26111	0.000128328	2.83E-05	0.000149338	3.99E-05	0.00157637	0
CATACAACCAATAGACGC-2	106142	105567	0.994582729	Bacillus_subtilis	105567	65	104	4	198	24	2	57	8	113	36216	1823	8014	378	15844	2000	189	4773	567	8777	0.895178	0.00624823	0.281648	0.00775314	0.831561	0.0668373	0.00278255	0.0371632	0.0117896	0.321463	2.45317	0.00028554	0.00343222	7.75E-05	0.00980039	0.000757935	2.78E-05	0.000418037	0.000157195	0.0038988
CATACAACCACTACTCAT-1	17484	17235	0.985758408	Bacillus_subtilis	17235	24	65	2	78	6	30	6	38	0	20289	1716	4794	168	6081	378	2712	566	3236	0	0.501498	0.00588149	0.168483	0.00344584	0.319157	0.0126322	0.021116	0.0117688	0.118521	0	0.400427	8.24E-05	0.00215014	3.88E-05	0.00386862	0.000189484	0.000220581	0.000117688	0.00130424	0
CATACAACCACTCATTCA-2	33569	33205	0.989156662	Listeria_monocytogenes	83	31	64	4	87	33205	26	4	65	0	6809	1526	5403	378	7506	22929	2305	378	5060	0	0.168303	0.00523028	0.189886	0.00775314	0.393947	0.766256	0.017947	0.00785975	0.185326	0	0.00192576	0.000130414	0.00210692	7.75E-05	0.00430109	1.04396	0.000189125	7.86E-05	0.0022349	0
CATACAACCCGTATAGCG-2	6314	6276	0.993981628	Lactobacillus_fermentum	14	3	11	6276	2	8	0	0	0	0	1134	155	792	5878	189	378	0	0	0	0	0.0280299	0.000531254	0.0278345	0.308503	0.00147158	0.0138445	0	0	0	0	0.000327016	1.54E-05	0.000360935	0.308998	1.47E-05	0.00027689	0	0	0	0
CATACGCAGCTACGGTAT-1	118011	116168	0.984382812	Bacillus_subtilis	116168	133	456	18	586	96	13	216	26	299	81685	8771	34887	1229	44589	7886	656	17259	2375	20621	2.01907	0.0300621	1.22609	0.025208	2.34022	0.263539	0.00965795	0.134381	0.0493833	0.755258	2.72829	0.000468943	0.0152246	0.000347456	0.0292584	0.00304444	0.000180939	0.00160098	0.000511091	0.0104097
CATACGCAGGGAACCTAG-2	112372	111733	0.99431353	Enterococcus_faecalis	158	85	111733	3	190	36	52	6	109	0	13391	3753	41160	264	15609	3210	4530	573	8777	0	0.330995	0.0128632	1.44655	0.00541489	0.819227	0.107274	0.0352712	0.0119144	0.321463	0	0.00371508	0.000358442	3.73498	5.62E-05	0.00949178	0.00114359	0.000383934	0.000119144	0.00379955	0
CATACGCAGGTTCAGAAG-1	5859	5779	0.986345793	Bacillus_subtilis	5779	6	18	24	6	12	2	12	0	0	25710	351	1336	2235	569	1142	191	949	0	0	0.635493	0.00120303	0.0469531	0.117302	0.0190152	0.00889176	0.00397146	0.0347578	0	0	0.135771	2.70E-05	0.000603783	0.00120294	0.000191489	8.89E-05	3.97E-05	0.000419364	0	0
CATACGCAGTGGTCCTAG-1	19773	19414	0.981843929	Saccharomyces_cerevisiae	80	70	65	65	12	2	19414	12	53	0	6449	2840	5197	5410	955	191	37328	955	4097	0	0.159405	0.00973394	0.182646	0.28394	0.0319148	0.002812	0.290641	0.0198573	0.150055	0	0.00188201	0.000258909	0.00217334	0.0032514	0.000382978	2.81E-05	0.143106	0.000238288	0.00183971	0
CATAGGTGTATAGCTTGC-1	2891	2785	0.963334486	Saccharomyces_cerevisiae	18	8	12	2	32	2785	2	32	0	0	1236	503	985	192	2567	10157	189	2029	0	0	0.0305511	0.001724	0.0346174	0.00393811	0.134727	0.0790837	0.00392987	0.0743135	0	0	0.00042119	3.00E-05	0.000396782	3.94E-05	0.00161232	0.0207461	3.99E-05	0.00112514	0	0
CATAGGTGTATGAGCAGG-2	2242	2206	0.983942908	Staphylococcus_aureus	4	12	14	2	4	2206	0	0	0	0	384	1152	1302	192	384	8791	0	0	0	0	0.00949161	0.0404865	0.0683345	0.00641638	0.00298987	0.321976	0	0	0	0	9.49E-05	0.000404865	0.000705389	6.42E-05	2.99E-05	0.0774387	0	0	0	0
CATAGGTGTCCAGCCAAT-2	112488	111543	0.991599104	Staphylococcus_aureus	243	72	175	279	60	4	96	16	111543	0	20032	4578	14395	22882	4481	384	8233	1505	39317	0	0.495146	0.0156908	0.505906	1.20094	0.149749	0.00565344	0.0641032	0.0312934	1.44001	0	0.00573303	0.000278274	0.00587968	0.0140448	0.00192525	5.65E-05	0.000713754	0.000319172	3.89893	0
CATAGGTGTGTGTCGAGC-1	2496	2466	0.987980769	Enterococcus_faecalis	14	2466	8	6	2	0	0	0	0	0	767	13141	768	192	193	0	0	0	0	0	0.0189585	0.461835	0.0403079	0.00149494	0.00706875	0	0	0	0	0	0.000331959	0.0828318	0.000403079	4.48E-05	7.07E-05	0	0	0	0	0
[truncated: 2,760 more rows]
