# Supplementary material for: Microbiome Single Cell Atlases Generated with a Commercial Instrument
Source: Adv Sci (Weinh). 2025 Jun 3;12(27):2409338. doi: 10.1002/advs.202409338 (PMC12279214; doi:10.1002/advs.202409338)
Supplement: Supplementary file 2 — Supporting Information [file ADVS-12-2409338-s002.zip › advs202409338-sup-0002-SuppMat/S5_zymo_EASI-seq_barcode_TDA_analysis.csv]

	purity	unmap_rate	readCnt	Variovorax	Listeria	Bacillus	Staphylococcus	Limosilactobacillus	Enterococcus	Saccharomyces	Streptomyces	Brenneria	Dechloromonas	Homo	Methylococcus	Pauljensenia	Escherichia	Leclercia	Mesorhizobium	Rhodococcus	Pseudomonas	Ramlibacter	Saccharothrix	Mycolicibacterium	Pseudoalteromonas	Achromobacter	Melittangium	Lactiplantibacillus	Azoarcus	Acidovorax	Eremothecium	Vibrio	Alcanivorax	Alcaligenes	Methylobacillus	Proteus	Campylobacter	Desulfosarcina	Kazachstania	Torulaspora	Aspergillus	Fusarium	Cryptococcus	Janthinobacterium	Ralstonia	Erythrobacter	Azospirillum	Sphingomonas	Tsuneonella
AACAACTGGTAGTGATCC-2	0.98812	1.72	24733	0	0.0005	0.00281	0.00202	0.0026	0.98812	0.00157	0	0	0	0.00235	0	0	0	0	0	0	0	0	0	0	0	0	0	0	0	0	0	0	0	0	0	0	0	0	0	0	0	0	0	0	0	0	0	0	0
AACAATGCACTTCCGTGG-2	0.95003	1.26	48068	0	0	0.00927	0.95003	0.00106	0.02427	0.00055	0	0	0	0.00116	0	0	0	0	0	0	0	0	0	0	0	0	0	0	0	0	0	0	0	0	0	0.01295	0.00044	0.00025	0	0	0	0	0	0	0	0	0	0	0
AACAATGCAGACTTCACC-1	0.91815	4.84	34423	0	0.00056	0.00357	0.05549	0.00326	0.00242	0.91815	0	0	0	0.00171	0	0	0	0	0	0	0	0	0	0	0	0	0	0	0	0	0.00496	0.00599	0	0	0	0	0	0	0.00171	0.00093	0	0.0004	0.00071	0	0	0	0	0	0
AACACACTCCCTGCAGAT-2	0.98395	2.17	12368	0	0	0.98395	0.00216	0.00441	0.00391	0.002	0	0	0	0.00216	0	0	0	0	0	0	0	0	0	0	0	0	0	0	0	0	0	0	0	0	0	0	0	0	0	0	0	0	0	0	0	0	0	0	0
AACACACTCTTGGTAACT-1	0.99174	1.72	44831	0	0.00046	0.00178	0.00139	0.00191	0.99174	0.00098	0	0	0.00046	0.001	0	0	0	0	0	0	0	0	0	0	0	0	0	0	0	0	0	0	0	0	0	0	0	0	0	0	0	0	0.00025	0	0	0	0	0	0
AACAGCAGTCCACTGAAG-2	0.97945	1.46	60376	0	0.00034	0.97945	0.00125	0.00154	0.00122	0.00063	0	0	0.0022	0.00149	0	0	0	0	0	0	0	0	0	0	0	0	0	0	0	0	0	0	0	0	0	0	0	0	0	0	0	0	0.00022	0	0	0	0	0	0
AACCGCTGACTTCTCATC-2	0.99027	3.25	135373	0	0.00039	0.00168	0.00097	0.00178	0.00141	0.00084	0	0	0	0.00219	0	0	0	0	0	0	0	0	0	0	0	0	0	0	0	0.00028	0	0	0	0	0	0	0	0	0	0	0	0	0.99027	0	0.00015	0	0	0	0
AACGAGAATCAACCTGGT-1	0.99028	1.07	16369	0	0	0.00161	0.00105	0.0021	0.00217	0.00099	0	0	0	0.00111	0	0	0	0	0	0	0	0	0	0	0	0	0	0	0	0	0	0	0	0	0	0	0	0	0	0	0	0	0.00062	0	0.99028	0	0	0	0
AACGAGGTGCCGAAGCGT-2	0.98884	1.17	507601	2.00E-05	0.00024	0.98884	0.0007	0.00148	0.00102	0.00063	0	0	8.00E-05	0.00118	0	0	0	0	0	0	5.00E-05	0	0	0	0	0	0	0	0	0.00012	0	0	0	0	0	6.00E-05	0	0	0	0	0	0	0.00024	0	8.00E-05	0	0	0	0
AACGAGGTGGCACATGTT-1	0.99609	1.97	10209	0	0	0	0	0.0021	0.0017	0.99609	0	0	0	0	0	0	0	0	0	0	0	0	0	0	0	0	0	0	0	0	0	0	0	0	0	0	0	0	0	0	0	0	0	0	0	0	0	0	0
AACGATGACGATTGGAAG-2	0.97536	1.56	23445	0	0.00356	0.00313	0.01334	0.00213	0.97536	0.00065	0	0	0	0.00174	0	0	0	0	0	0	0	0	0	0	0	0	0	0	0	0	0	0	0	0	0	0	0	0	0	0	0	0	0	0	0	0	0	0	0
AACGATGACTGGAGAACC-2	0.98586	4.17	13983	0	0	0.00217	0.00157	0.98586	0.00232	0.00105	0	0	0	0.00165	0	0	0	0	0	0	0	0	0	0	0	0	0	0.00531	0	0	0	0	0	0	0	0	0	0	0	0	0	0	0	0	0	0	0	0	0
AACGCATTGCTTGGTCAT-1	0.97453	9.84	6911	0	0	0.97453	0.00438	0.00941	0.00584	0.00357	0	0	0	0	0	0	0	0	0	0	0	0	0	0	0	0	0	0	0	0	0	0	0	0	0	0	0	0	0	0	0	0	0.00211	0	0	0	0	0	0
AACGCTCAAGTTCAGAAG-1	0.99297	3.08	27543	0	0.00079	0.99297	0.00064	0.0018	0.00135	0.00068	0	0	0	0.00128	0	0	0	0	0	0	0	0	0	0	0	0	0	0	0	0	0	0	0	0	0	0	0	0	0	0	0	0	0.00038	0	0	0	0	0	0
AACGGAGATAATCTGACC-1	0.99535	8.28	15525	0	0	0.00127	0	0.99535	0.00183	0	0	0	0	0.00141	0	0	0	0	0	0	0	0	0	0	0	0	0	0	0	0	0	0	0	0	0	0	0	0	0	0	0	0	0	0	0	0	0	0	0
AACGGTAGCGCGTCGTCT-2	0.97375	1.98	98538	0	0.00062	0.00358	0.00302	0.00374	0.97375	0.0013	0	0	0.00012	0.00145	0	0	0	0	0	0	0.00039	0	0	0	0	0.00946	0	0	0	0.0002	0	0	0	0	0	0	0	0	0	0	0	0	0.00051	0	0.00025	0	0	0	0
AACGGTAGCGGTAGTGTT-1	0.99313	1.04	57163	0	0.00039	0.00163	0.00124	0.99313	0.00135	0.00099	0	0	0	0.00078	0	0	0	0	0	0	0	0	0	0	0	0	0	0	0	0	0	0	0	0	0	0	0	0	0	0	0	0	0.00044	0	0	0	0	0	0
AACGTCGAGAGGAGCAAT-2	0.9441	4.62	23509	0	0	0.0017	0.00099	0.9441	0.00126	0.00112	0.00484	0	0	0.00816	0	0	0	0	0	0.00049	0.00901	0	0	0	0	0	0	0.00493	0	0	0	0	0	0	0	0	0	0	0	0	0	0	0	0	0	0	0	0	0
AACGTTCTTAGCTGCACT-1	0.98173	3.31	101638	0	0.00033	0.00237	0.00096	0.98173	0.00196	0.00123	0	0	0.00015	0.00095	0	0	0	0	0	0	0	0	0	0	0	0	0	0.00023	0	0.0003	0	0	0	0	0	0	0	0	0	0	0	0	0.00052	0	0.00034	0	0	0	0
AACGTTCTTATGCAGTTC-2	0.99327	2.91	51067	0	0.00022	0.99327	0.00071	0.00148	0.00123	0.00087	0	0	0	0.0022	0	0	0	0	0	0	0	0	0	0	0	0	0	0	0	0	0	0	0	0	0	0	0	0	0	0	0	0	0	0	0	0	0	0	0
AACGTTCTTTAATTCGTG-1	0.99312	1.88	272540	0	0.00062	0.00109	0.00068	0.00123	0.99312	0.00049	0	0	6.00E-05	0.00122	0	0	0.00072	0	0	0	0	0	0	0	0	0	0	0	0	0.00015	0	0	0	0	0	0	0	0	0	0	0	0	0.00025	0	6.00E-05	0	0	0	0
AACTGATTCTCACAGGTA-2	0.94242	3.96	236198	0	0.00098	0.00954	0.00177	0.0018	0.0028	0.94242	0	0	7.00E-05	0.02556	0	0	0	0	0	0	5.00E-05	0	0	0	0	0	0	0	0	0	0.00111	0.00619	0	0	0	0	0	0	0.00451	0	0.00088	0	0.00023	0	0.00016	0	0	0	0
AACTTAGCTCAACCGGTC-1	0.98563	1.24	56630	0	0.00032	0.00134	0.0007	0.98563	0.00142	0.00061	0	0	0	0.00061	0	0	0	0	0	0	0	0	0	0	0	0	0	0.00806	0	0	0	0	0	0	0	0	0	0	0	0	0	0	0.00052	0	0	0	0	0	0
AACTTGTCGTTAGATCGG-2	0.93115	1.03	18177	0	0	0.00403	0.93115	0.00112	0.0316	0	0	0	0	0.00185	0	0	0	0	0	0	0	0	0	0	0	0	0	0	0	0	0	0	0	0	0	0	0	0	0	0	0	0	0	0	0	0	0	0	0
AAGACGAAGAAGCAATCG-2	0.97958	1.62	10327	0	0	0.00309	0.0013	0.97958	0.00359	0.00209	0	0	0	0.00159	0	0	0	0	0	0	0	0	0	0	0	0	0	0	0	0	0	0	0	0	0	0	0	0	0	0	0	0	0	0	0	0	0	0	0
AAGACGAAGCTTCACTGT-2	0.98777	1.5	15504	0	0	0.00329	0.00178	0.98777	0.0027	0.00171	0	0	0	0.00184	0	0	0	0	0	0	0	0	0	0	0	0	0	0	0	0	0	0	0	0	0	0	0	0	0	0	0	0	0.00072	0	0	0	0	0	0
AAGACTGGTCAGCGACGT-1	0.98486	3.67	11437	0	0.00091	0.98486	0.00328	0.00447	0.00347	0.00192	0	0	0	0.00091	0	0	0	0	0	0	0	0	0	0	0	0	0	0	0	0	0	0	0	0	0	0	0	0	0	0	0	0	0	0	0	0	0	0	0
AAGAGAACTTCCAGCTAT-1	0.99071	1.34	112322	0	0.00046	0.00202	0.00126	0.99071	0.00174	0.00104	0	0	0.00013	0.0012	0	0	0	0	0	0	0.00014	0	0	0	0	0	0	0	0	0.00017	0	0	0	0	0	0	0	0	0	0	0	0	0.00044	0	0.00024	0	0	0	0
AAGAGAGAGCTGCAAGCC-1	0.98723	5.24	14549	0	0.00102	0.00292	0.00153	0.98723	0.0035	0.0019	0	0	0	0.00102	0	0	0	0	0	0	0	0	0	0	0	0	0	0	0	0	0	0	0	0	0	0	0	0	0	0	0	0	0.00073	0	0	0	0	0	0
AAGAGAGAGCTTCACTGT-1	0.99499	1.13	14985	0	0	0.00176	0.00081	0.99499	0.00135	0.00095	0	0	0	0	0	0	0	0	0	0	0	0	0	0	0	0	0	0	0	0	0	0	0	0	0	0	0	0	0	0	0	0	0	0	0	0	0	0	0
AAGAGAGAGGTAACCATA-2	0.99139	5.44	82997	0	0.00046	0.00168	0.00093	0.99139	0.00156	0.00074	0	0	0	0.00179	0	0	0	0	0	0	0	0	0	0	0	0	0	0	0	0.00046	0	0	0	0	0	0	0	0	0	0	0	0	0.00027	0	0	0	0	0	0
AAGCAACTATGTCGTGAG-1	0.99331	1.89	15162	0	0	0.0025	0.00128	0.99331	0.00189	0.00095	0	0	0	0	0	0	0	0	0	0	0	0	0	0	0	0	0	0	0	0	0	0	0	0	0	0	0	0	0	0	0	0	0	0	0	0	0	0	0
AAGCAATCGACATGACTA-1	0.9886	9.05	38288	0	0	0.00124	0.00049	0.9886	0.00144	0.00066	0	0	0	0.00081	0	0	0	0	0	0	0	0	0	0	0	0	0	0.0006	0	0	0	0	0	0	0	0	0	0	0	0	0	0	0	0	0	0	0	0	0
AAGCATTGCCGGTTCTAT-2	0.99322	1.23	143630	0	0.0002	0.00142	0.00077	0.0017	0.99322	0.00074	0	0	0	0.00125	0	0	0	0	0	0	0	0	0	0	0	0	0	0	0	0.00014	0	0	0	0	0	0	0	0	0	0	0	0	0.00024	0	0.00013	0	0	0	0
AAGCATTGCTGATGACAG-2	0.94539	1.34	27062	0	0	0.02999	0.94539	0.00154	0.00744	0	0	0	0	0.00248	0	0	0	0	0	0	0	0	0	0	0	0	0	0	0	0	0	0	0	0	0	0.01101	0	0	0	0	0	0	0	0	0	0	0	0	0
AAGCCAAGTATATAGCGT-1	0.97978	1.49	48304	0	0.00053	0.00494	0.00158	0.97978	0.0027	0.00133	0	0	0	0.00064	0	0	0	0	0	0	0	0	0	0	0	0	0	0.00227	0	0	0	0	0	0	0	0	0	0	0	0	0	0	0.00056	0	0	0	0	0	0
AAGCCAAGTCACTTCCTT-1	0.941	1.83	16532	0	0.00186	0.01518	0.941	0.00626	0.0145	0.00155	0	0	0	0	0	0	0	0	0	0	0	0	0	0	0	0	0	0	0	0	0	0	0	0	0	0.01401	0.00483	0	0	0	0	0	0.0005	0	0	0	0	0	0
AAGCCAAGTCACTTGGAT-2	0.98959	0.67	254907	0	0.00021	0.00094	0.00049	0.98959	0.00089	0.00045	0	0	6.00E-05	0.00119	0	0	6.00E-05	0	0	0	5.00E-05	0	0	0	0	0	0	0.00393	0	0.00015	0	0	0	0	0	0	0	0	0	0	0	0	0.00016	0	0	0	0	0	0
AAGCCAAGTTTCTCCACA-2	0.99424	1.11	30806	0	0	0.99424	0.00178	0.00105	0.00132	0.00062	0	0	0	0.00099	0	0	0	0	0	0	0	0	0	0	0	0	0	0	0	0	0	0	0	0	0	0	0	0	0	0	0	0	0	0	0	0	0	0	0
AAGCTGGTCGTTACTACT-1	0.96694	6.6	44168	0	0.00032	0.00251	0.0019	0.96694	0.0035	0.00109	0	0	0	0.00097	0	0	0	0	0	0	0.00907	0	0	0	0	0	0	0.00362	0	0.00078	0	0	0	0	0	0	0	0	0	0	0	0	0.00058	0	0	0	0	0	0
AAGCTTGCAGCCTTATCT-1	0.9497	2.39	92798	0	0.00158	0.01021	0.9497	0.00433	0.01223	0.0017	0	0	0.00015	0.00112	0	0	0.00405	0	0	0	0.00013	0	0	0	0	0	0	0	0	0.00033	0	0	0	0	0	0.00074	0.00255	0	0	0	0	0	0.0007	0	0.00033	0	0	0	0
AAGCTTGCATCTACAGTT-2	0.99159	1.31	28501	0	0	0.00195	0.00092	0.00206	0.99159	0.0007	0	0	0	0.0017	0	0	0	0	0	0	0	0	0	0	0	0	0	0	0	0	0	0	0	0	0	0	0	0	0	0	0	0	0.00048	0	0	0	0	0	0
AAGGAACAGTCCACGTGC-2	0.99504	1.48	6981	0	0	0	0	0.00263	0	0.99504	0	0	0	0.00234	0	0	0	0	0	0	0	0	0	0	0	0	0	0	0	0	0	0	0	0	0	0	0	0	0	0	0	0	0	0	0	0	0	0	0
AAGGATACGGGATGCTCG-2	0.96842	0.85	46614	0	0.00022	0.00134	0.00063	0.96842	0.00091	0.00069	0	0	0	0.00076	0	0	0	0	0	0	0	0	0	0	0	0	0	0	0	0	0	0	0	0	0	0	0	0	0	0	0	0	0	0	0	0	0	0	0
AAGGATCGTAGAAGTCCT-2	0.96743	1.61	12326	0	0.0019	0.00281	0.0043	0.00347	0.96743	0.00107	0	0	0	0.00149	0	0	0	0	0	0	0	0	0	0	0	0	0	0	0	0	0	0	0	0	0	0	0	0	0	0	0	0	0	0	0	0	0	0	0
AAGGTGCTGTACGGTCGT-1	0.99326	1.55	26427	0	0	0.00123	0.00065	0.00123	0.00131	0.00062	0	0	0	0.00119	0	0	0	0	0	0	0	0	0	0	0	0	0	0	0	0	0	0	0	0	0	0	0	0	0	0	0	0	0	0	0	0	0	0	0
AAGTAGGACCATGACGTT-1	0.98209	1.65	73985	0	0.00036	0.0016	0.00074	0.01151	0.98209	0.00084	0	0	0	0.00175	0	0	0	0	0	0	0	0	0	0	0	0	0	0	0	0.00032	0	0	0	0	0	0	0	0	0	0	0	0	0.00026	0	0	0	0	0	0
AAGTCATGAGGATTACGC-1	0.98292	1.63	148516	0	0.00032	0.00207	0.0011	0.00668	0.98292	0.00078	0	0	0.00014	0.00209	0	0	0	0	0	0	0	0	0	0	0	0	0	0	0	0.0001	0	0	0	0	0	0	0	0	0	0	0	0	0.00032	0	0.00013	0	0	0	0
AAGTCATGATCGCAAGCA-1	0.99494	1.6	30580	0	0	0.00123	0.00063	0.00153	0.0008	0	0	0	0	0.00077	0	0	0	0	0	0	0	0	0	0	0	0	0	0	0	0	0	0	0	0	0	0	0	0	0	0	0	0	0.99494	0	0	0	0	0	0
AAGTTCTCTACTACTCAT-2	0.929	2.44	31540	0	0.0032	0.00399	0.00261	0.00356	0.00386	0.929	0	0	0	0.0047	0	0	0	0	0	0	0	0	0	0	0	0	0	0	0	0	0.04639	0	0	0	0	0	0	0	0	0	0	0.00062	0.00075	0	0	0	0	0	0
AAGTTCTCTTCCTGAGAC-2	0.94776	3.11	19267	0	0.00065	0.01325	0.94776	0.00307	0.01222	0.00135	0	0	0	0.00237	0	0	0.00479	0	0	0	0	0	0	0	0	0	0	0	0	0	0	0	0	0	0	0.00555	0.00576	0	0	0	0	0	0	0	0	0	0	0	0
AATAACTCCGTTCAGAAG-2	0.99338	1.26	8007	0	0.00165	0	0.00153	0.00153	0.99338	0	0	0	0	0.00165	0	0	0	0	0	0	0	0	0	0	0	0	0	0	0	0	0	0	0	0	0	0	0	0	0	0	0	0	0	0	0	0	0	0	0
AATACGTCTATGCGGATT-1	0.98577	4.28	114781	0	0.98577	0.00537	0.00139	0.00224	0.00166	0.00087	0	0	0	0.00156	0	0	0	0	0	0	0	0	0	0	0	0	0	0	0	0	0	0	0.00015	0	0	0	0	0	0	0	0	0	0.00019	0	0.0002	0	0	0	0
AATATCGCTATTATGCAG-2	0.9976	1.13	18604	0	0	0.0012	0	0.9976	0	0	0	0	0	0.00109	0	0	0	0	0	0	0	0	0	0	0	0	0	0	0	0	0	0	0	0	0	0	0	0	0	0	0	0	0	0	0	0	0	0	0
AATCAGGAGCCTCTGCAT-1	0.98643	2.09	15666	0	0	0.00406	0.00288	0.98643	0.00361	0.0017	0	0	0	0.00118	0	0	0	0	0	0	0	0	0	0	0	0	0	0	0	0	0	0	0	0	0	0	0	0	0	0	0	0	0	0	0	0	0	0	0
AATCCTCGTGGTCGGATA-2	0.99448	0.74	12627	0	0	0.00176	0	0.99448	0.0008	0.00112	0	0	0	0.00176	0	0	0	0	0	0	0	0	0	0	0	0	0	0	0	0	0	0	0	0	0	0	0	0	0	0	0	0	0	0	0	0	0	0	0
AATCGCCATCATACAACC-2	0.95763	5.89	16838	0	0.00083	0.00466	0.95763	0.00472	0.00447	0.00204	0	0	0	0.00147	0	0	0	0	0	0	0	0	0	0	0	0	0	0	0	0	0	0	0	0	0	0	0	0	0	0	0	0	0.00096	0	0.00625	0	0	0	0
AATCGCCATTCTGTGAAG-2	0.95587	4.24	11355	0	0	0.00416	0.00287	0.00546	0.00213	0.95587	0	0	0	0.01249	0	0	0.00305	0	0	0	0	0	0	0	0	0	0	0	0	0	0	0.0123	0	0	0	0	0	0	0	0	0.00139	0	0	0	0	0	0	0	0
AATCTCCTAAAGCTGAGG-1	0.9963	0.96	10961	0	0	0.00194	0	0.9963	0.00166	0	0	0	0	0	0	0	0	0	0	0	0	0	0	0	0	0	0	0	0	0	0	0	0	0	0	0	0	0	0	0	0	0	0	0	0	0	0	0	0
AATGAGTCGAGATATGGA-2	0.94877	3.73	6137	0	0	0.94877	0.00221	0.01481	0.00187	0.0017	0	0	0	0.00187	0	0	0	0	0	0	0	0	0	0	0	0	0	0	0	0	0	0	0	0	0	0	0	0	0	0	0	0	0	0	0	0	0	0	0
AATGCACTTAACCATGGT-1	0.94802	1.28	24047	0	0	0.00236	0.00177	0.94802	0.04484	0.00072	0	0	0	0.0011	0	0	0	0	0	0	0	0	0	0	0	0	0	0	0	0	0	0	0	0	0	0	0	0	0	0	0	0	0.00051	0	0	0	0	0	0
AATGCCTCATGTGCAGTA-2	0.95843	2.51	51959	0	0.02488	0.00319	0.00117	0.00293	0.95843	0.00075	0	0	0	0.00249	0	0	0	0	0	0	0	0	0	0	0	0	0	0	0	0.00059	0	0	0	0	0	0	0	0	0	0	0	0	0.00032	0	0	0	0	0	0
AATGCGTGCATGAGATCC-1	0.95748	5.1	12657	0	0	0.00251	0.00117	0.95748	0.00184	0.001	0	0	0	0.00092	0	0	0	0	0	0	0	0	0	0	0	0	0	0	0	0	0	0	0	0	0	0	0	0	0	0	0	0	0	0	0	0	0	0	0
AATGCGTGCGGTCTTGCA-1	0.99293	1.44	63209	0	0.00027	0.99293	0.00095	0.00158	0.00107	0.00052	0	0	0	0.00108	0	0	0	0	0	0	0	0	0	0	0	0	0	0	0	0	0	0	0	0	0	0	0	0	0	0	0	0	0.00036	0	0	0	0	0	0
AATGCTGATCTACCTGCG-1	0.97174	2.59	13352	0	0.97174	0.00348	0.00139	0.00627	0.00217	0.00116	0	0	0	0.00124	0	0	0	0	0	0	0	0	0	0	0	0	0	0	0	0	0	0	0	0	0	0	0	0	0	0	0	0	0.00093	0	0	0	0	0	0
AATTAGAGGTAGGAGGAT-1	0.9832	2.03	42103	0	0.9832	0.00275	0.0024	0.00354	0.00349	0.0016	0	0	0	0.00137	0	0	0	0	0	0	0	0	0	0	0	0	0	0	0	0.00042	0	0	0	0	0	0	0	0	0	0	0	0	0.00075	0	0.00042	0	0	0	0
AATTCGGAAGACATAACG-2	0.9897	1.46	22931	0	0.00089	0.9897	0.00084	0.00226	0.0016	0.00058	0	0	0	0.00271	0	0	0	0	0	0	0	0	0	0	0	0	0	0	0	0	0	0	0	0	0	0	0	0	0	0	0	0	0	0	0	0	0	0	0
ACAACCGGACCATGATGT-1	0.9947	6.91	6524	0	0	0	0	0.00298	0.00215	0	0	0	0	0	0	0	0	0	0	0	0	0	0	0	0	0	0	0	0	0	0	0	0	0	0	0	0	0	0	0	0	0	0.9947	0	0	0	0	0	0
ACAACGAGCTGTAACAGT-1	0.92587	6.26	43492	0	0.00131	0.00929	0.00402	0.00703	0.00491	0.92587	0	0	0.00057	0.02697	0	0	0	0	0	0	0.00037	0	0	0	0	0	0	0	0	0.00074	0.00136	0.01001	0	0	0	0	0	0	0	0	0	0.00306	0.00081	0	0	0	0	0	0
ACAACGAGCTGTGCAGTA-1	0.98979	1.67	129761	0	0.00027	0.98979	0.00126	0.00168	0.00132	0.0007	0	0	0	0.00137	0	0	0	0	0	0	0	0	0	0	0	0	0	0	0	0.00027	0	0	0	0	0	0	0	0	0	0	0	0	0.00034	0	0	0	0	0	0
ACAAGAATGCTTGCACAA-1	0.92858	1.6	26651	0	0	0.06108	0.92858	0.00222	0.00437	0.00054	0	0	0	0.00184	0	0	0	0	0	0	0	0	0	0	0	0	0	0	0	0	0	0	0	0	0	0	0	0	0	0	0	0	0	0	0	0	0	0	0
ACAAGAATGTACAACACC-1	0.99331	1.14	8669	0	0	0.00176	0.00199	0.00176	0.00117	0	0	0	0	0	0	0	0	0	0	0	0	0	0	0	0	0	0	0	0	0	0	0	0	0	0	0	0	0	0	0	0	0	0	0	0	0	0	0	0
ACAAGAATGTCCACCGGT-2	0.9805	7.89	101658	0	0.00047	0.00361	0.00232	0.00407	0.00287	0.0018	0	0	0	0.00148	0	0	0	0	0	0	0.00043	0	0	0	0	0	0	0	0	0.00048	0	0	0	0	0	0	0	0	0	0	0	0	0.9805	0	0.00027	0	0	0	0
ACAAGGTACCCGATCTCT-1	0.99313	1.54	22373	0	0	0.99313	0.00091	0.00223	0.00123	0.00082	0	0	0	0.00164	0	0	0	0	0	0	0	0	0	0	0	0	0	0	0	0	0	0	0	0	0	0	0	0	0	0	0	0	0	0	0	0	0	0	0
ACAAGGTACGACTCTCAC-2	0.94988	2.16	21768	0	0	0.94988	0.00128	0.00388	0.00312	0.00151	0	0	0	0.00118	0	0	0	0	0	0	0	0	0	0	0	0	0	0	0	0	0	0	0	0	0	0	0	0	0	0	0	0	0.00076	0	0	0	0	0	0
ACAAGGTACTATGTACCT-2	0.97539	2.24	15064	0	0.00232	0.00464	0.00723	0.00416	0.97539	0.00191	0	0	0	0.00123	0	0	0	0	0	0	0	0	0	0	0	0	0	0	0	0.00143	0	0	0	0	0	0	0	0	0	0	0	0	0.00157	0	0	0	0	0	0
ACAAGGTACTGCGCACTG-1	0.98871	1.69	9422	0	0	0.0025	0.0013	0.98871	0.00206	0	0	0	0	0.0013	0	0	0	0	0	0	0	0	0	0	0	0	0	0	0	0	0	0	0	0	0	0	0	0	0	0	0	0	0	0	0	0	0	0	0
ACAAGTACAGTCAATACA-1	0.98871	3.14	21131	0	0	0.00486	0.00137	0.98871	0.00236	0.00182	0	0	0	0.00069	0	0	0	0	0	0	0	0	0	0	0	0	0	0	0	0	0	0	0	0	0	0	0	0	0	0	0	0	0.0001	0	0	0	0	0	0
ACAAGTACATACTTACCA-1	0.97948	1.81	10292	0	0.0011	0.00448	0.00448	0.00438	0.97948	0	0	0	0	0.0011	0	0	0	0	0	0	0	0	0	0	0	0	0	0	0	0	0	0	0	0	0	0	0	0	0	0	0	0	0	0	0	0	0	0	0
ACAAGTACATCTCCGCGT-2	0.98262	1.6	112195	0	0.00034	0.98262	0.00089	0.00191	0.0015	0.00087	0	0	0	0.00227	0	0	0	0	0	0	0.00011	0	0	0	0	0	0	0	0	0.00883	0	0	0	0	0	0	0	0	0	0	0	0	0.0003	0	0	0	0	0	0
ACAAGTACATGGTGGTAA-1	0.98617	2.5	6891	0	0	0.00316	0.00346	0.00541	0.98617	0	0	0	0	0.00165	0	0	0	0	0	0	0	0	0	0	0	0	0	0	0	0	0	0	0	0	0	0	0	0	0	0	0	0	0	0	0	0	0	0	0
ACAATAGGTATGCCTTCA-1	0.9903	1.64	123991	0	0.00039	0.9903	0.00159	0.0017	0.0014	0.00076	0	0	0.00016	0.00142	0	0	0	0	0	0	0.00011	0	0	0	0	0	0	0	0	0	0	0	0	0	0	0	0	0	0	0	0	0	0.00034	0	0.00013	0	0	0	0
ACAATAGGTGCATTGATC-2	0.96487	1.39	31288	0	0	0.00312	0.96487	0.00146	0.0013	0.00081	0	0	0	0.00146	0	0	0	0	0	0	0	0	0	0	0	0	0	0	0	0	0	0	0	0	0	0.02245	0	0	0	0	0	0	0	0	0	0	0	0	0
ACAATAGGTTAGCTAAGA-2	0.98543	1.86	22500	0	0.0005	0.00278	0.00127	0.00373	0.98543	0.00114	0	0	0	0.00178	0	0	0	0	0	0	0	0	0	0	0	0	0	0	0	0	0	0	0	0	0	0	0	0	0	0	0	0	0	0	0	0	0	0	0
ACAATTCGGCCAAGCGAG-1	0.99272	1.35	42739	0	0.00026	0.99272	0.00086	0.00184	0.00143	0.00076	0	0	0	0.00131	0	0	0	0	0	0	0	0	0	0	0	0	0	0	0	0	0	0	0	0	0	0	0	0	0	0	0	0	0	0	0	0	0	0	0
ACAATTCGGGAGATGTAT-2	0.97474	7.64	15907	0	0	0.97474	0.00171	0.01828	0.0026	0.00103	0	0	0	0.00157	0	0	0	0	0	0	0	0	0	0	0	0	0	0	0	0	0	0	0	0	0	0	0	0	0	0	0	0	0	0	0	0	0	0	0
ACAATTCGGGCGACCTGT-1	0.98313	8.78	25059	0	0.00093	0.00437	0.0019	0.98313	0.00305	0.00216	0	0	0	0.00102	0	0	0	0	0	0	0	0	0	0	0	0	0	0	0	0	0	0	0	0	0	0	0	0	0	0	0	0	0.00088	0	0	0	0	0	0
ACAATTCGGTCCAATCAT-1	0.98895	2.9	119517	0	0.00041	0.98895	0.00132	0.00278	0.00234	0.00122	0.00013	0	0.00014	0.00105	0	0	0.00011	0	0	0	0	0	0	0	0	0	0	0	0	0.00026	0	0	0	0	0	0	0	0	0	0	0	0	0.00043	0	0.00038	0	0	0	0
ACAATTCGGTTGAGCTCT-1	0.98698	1.53	82337	0	0.00053	0.0024	0.00181	0.98698	0.00242	0.00129	0	0	0	0.00101	0	0	0	0	0	0	0	0	0	0	0	0	0	0.00019	0	0.00038	0	0	0	0	0	0	0	0	0	0	0	0	0.00036	0	0	0	0	0	0
ACACACCGTCGCGAGTGT-2	0.90985	1.05	13865	0	0	0	0	0	0	0	0	0	0	0	0	0	0	0	0	0	0	0	0	0	0	0	0	0	0	0.90985	0	0	0	0	0	0	0	0	0	0	0	0	0	0	0	0	0	0	0
ACACACGTCCTGGACACT-2	0.99563	1.04	27084	0	0	0.00131	0.00064	0.99563	0.00093	0.00045	0	0	0	0.00101	0	0	0	0	0	0	0	0	0	0	0	0	0	0	0	0	0	0	0	0	0	0	0	0	0	0	0	0	0	0	0	0	0	0	0
ACACAGAACCAGCAGTAC-2	0.99279	1.21	54316	0	0.00034	0.00133	0.0008	0.99279	0.00125	0.00052	0	0	0	0.00116	0	0	0	0	0	0	0	0	0	0	0	0	0	0	0	0	0	0	0	0	0	0	0	0	0	0	0	0	0.00019	0	0	0	0	0	0
ACACAGAACTGGACTGCC-1	0.93736	1.74	20937	0	0	0.02054	0.93736	0.00201	0.02117	0.00113	0	0	0	0.00152	0	0	0.01263	0	0	0	0	0	0	0	0	0	0	0	0	0	0	0	0	0	0	0.00142	0	0	0	0	0	0	0.00049	0	0	0	0	0	0
ACACATCTGCCGGATTGC-1	0.92207	1.76	11963	0	0.00525	0.01154	0.92207	0.00184	0.02632	0.00157	0	0	0	0.00175	0	0	0	0	0	0	0	0	0	0	0	0	0	0	0	0	0	0	0	0	0	0	0.01566	0	0	0	0	0	0	0	0	0	0	0	0
ACACATCTGCCTTAATTC-1	0.98656	2.02	15791	0	0.00156	0.00208	0.00117	0.00247	0.98656	0.00175	0	0	0	0.00149	0	0	0	0	0	0	0	0	0	0	0	0	0	0	0	0	0	0	0	0	0	0	0	0	0	0	0	0	0	0	0	0	0	0	0
ACACATCTGTCTATTAGG-1	0.9932	1.5	14830	0	0	0.9932	0	0.00186	0.00172	0.00089	0	0	0	0.00131	0	0	0	0	0	0	0	0	0	0	0	0	0	0	0	0	0	0	0	0	0	0	0	0	0	0	0	0	0	0	0	0	0	0	0
ACACATCTGTGCTCACAC-1	0.93569	5.05	110188	0	0.00056	0.01477	0.00232	0.00308	0.00243	0.93569	0	0	0.00018	0.03166	0	0	0	0	0	0	0	0	0	0	0	0	0	0	0	0.00022	0.0025	0.00139	0	0	0	0	0	0	0.0009	0	0	0	0.00038	0	0.00014	0	0	0	0
ACACATCTGTGTGAGTAT-1	0.99426	2.05	9463	0	0	0.00119	0	0.00195	0.99426	0.00108	0	0	0	0.00141	0	0	0	0	0	0	0	0	0	0	0	0	0	0	0	0	0	0	0	0	0	0	0	0	0	0	0	0	0	0	0	0	0	0	0
ACACGTTGCACTACCATC-2	0.95434	2.68	28489	0	0.00069	0.01959	0.95434	0.00261	0.00362	0.00087	0	0	0	0.00148	0	0	0	0	0	0	0	0	0	0	0	0	0	0	0	0	0	0	0	0	0	0	0	0	0	0	0	0	0.00014	0	0	0	0	0	0
ACACGTTGCCCGTACGGA-1	0.98893	2.57	49326	0	0.00069	0.00158	0.00127	0.00179	0.00129	0.00071	0	0	0	0.00365	0	0	0	0	0	0	0	0	0	0	0	0	0	0	0	0	0	0	0	0	0	0	0	0	0	0	0	0	0.98893	0	0	0	0	0	0
ACACTAACGAATGCACTT-1	0.98371	2.85	13447	0	0.00077	0.00338	0.00215	0.00384	0.98371	0.00261	0	0	0	0.00254	0	0	0	0	0	0	0	0	0	0	0	0	0	0	0	0	0	0	0	0	0	0	0	0	0	0	0	0	0.00077	0	0	0	0	0	0
ACACTGTGATGTCATAGC-1	0.97918	4.96	39917	0	0.00053	0.00267	0.00156	0.0046	0.0028	0.0014	0	0	0.00029	0.00106	0	0	0	0	0	0	0	0	0	0	0	0	0	0	0	0	0	0	0	0	0	0	0	0	0	0	0	0	0.97918	0	0.0004	0	0	0	0
ACACTGTGATGTGCCATG-1	0.9903	2.64	10412	0	0	0.9903	0.00165	0.00289	0.00268	0.00124	0	0	0	0.00114	0	0	0	0	0	0	0	0	0	0	0	0	0	0	0	0	0	0	0	0	0	0	0	0	0	0	0	0	0	0	0	0	0	0	0
ACAGAGATGTCCATCATT-1	0.99485	1.22	10051	0	0	0.00121	0.00131	0.00131	0.99485	0	0	0	0	0.00121	0	0	0	0	0	0	0	0	0	0	0	0	0	0	0	0	0	0	0	0	0	0	0	0	0	0	0	0	0	0	0	0	0	0	0
ACAGCGTATCACATATCA-2	0.99068	1.11	33631	0	0	0.99068	0.00196	0.00208	0.00139	0.00051	0	0	0	0.00142	0	0	0	0	0	0	0	0	0	0	0	0	0	0	0	0	0	0	0	0	0	0	0	0	0	0	0	0	0	0	0	0	0	0	0
ACAGCGTATTTCCTGCTA-2	0.99136	2.9	6855	0	0	0.99136	0.00242	0.00379	0.00227	0	0	0	0	0	0	0	0	0	0	0	0	0	0	0	0	0	0	0	0	0	0	0	0	0	0	0	0	0	0	0	0	0	0	0	0	0	0	0	0
ACAGGAACTGACTCTCAC-1	0.9879	2.71	36399	0	0	0.00195	0.0013	0.9879	0.00227	0.00139	0	0	0	0.00065	0	0	0	0	0	0	0	0	0	0	0	0	0	0	0	0	0	0	0	0	0	0	0	0	0	0	0	0	0.00048	0	0	0	0	0	0
ACAGGAACTTGCCAGACG-1	0.99186	1.69	18845	0	0	0.99186	0.00076	0.00266	0.00223	0.00119	0	0	0	0.00125	0	0	0	0	0	0	0	0	0	0	0	0	0	0	0	0	0	0	0	0	0	0	0	0	0	0	0	0	0	0	0	0	0	0	0
ACAGGTATCGCCGAACCA-1	0.98208	2.95	8348	0	0	0.00411	0.00187	0.98208	0.00324	0.00249	0	0	0	0	0	0	0	0	0	0	0	0	0	0	0	0	0	0.00585	0	0	0	0	0	0	0	0	0	0	0	0	0	0	0	0	0	0	0	0	0
ACAGGTATCTGCCTTCAG-1	0.99396	1.32	36830	0	0	0.99396	0.00072	0.00152	0.00179	0.00091	0	0	0	0.00069	0	0	0	0	0	0	0	0	0	0	0	0	0	0	0	0	0	0	0	0	0	0	0	0	0	0	0	0	0.00036	0	0	0	0	0	0
ACATCGTCCCCTGCGTTA-1	0.98639	2.44	10796	0	0	0.0029	0.00386	0.00212	0.98639	0.00106	0	0	0	0.00193	0	0	0	0	0	0	0	0	0	0	0	0	0	0	0	0	0	0	0	0	0	0	0	0	0	0	0	0	0	0	0	0	0	0	0
ACATCGTCCTTGATGCTG-2	0.92974	2.8	113831	0	0.00131	0.01459	0.92974	0.00218	0.02707	0.00072	0	0	0.00019	0.00141	0	0	0	0	0	0	0	0	0	0	0	0	0	0	0	0	0	0	0	0	0	0.01297	0.0001	0	0	0	0	0	0.00031	0	0	0	0	0	0
ACATGACTACGGTTCTAT-1	0.98838	1.54	109794	0	0.00037	0.00224	0.00152	0.98838	0.00225	0.00118	0	0	0	0.00095	0	0	0.00013	0	0	0	0.00016	0	0	0	0	0	0	0.0011	0	0.00028	0	0	0	0	0	0	0	0	0	0	0	0	0.00061	0	0.00025	0	0	0	0
ACATGACTACTCCAGCGT-2	0.97975	0.89	53116	0	0.00046	0.0015	0.00116	0.97975	0.00504	0.00059	0	0	0	0.00074	0	0	0	0	0	0	0	0	0	0	0	0	0	0	0	0	0	0	0	0	0	0	0	0	0	0	0	0	0.00356	0	0	0	0	0	0
ACATGGATTCTGACGGAT-1	0.97176	2.38	26563	0	0.00101	0.00426	0.00275	0.97176	0.00495	0.00193	0	0	0.00054	0.00089	0	0	0	0	0	0	0	0	0	0	0	0	0	0.00046	0	0.00081	0	0	0	0	0	0	0	0	0	0	0	0	0.00093	0	0	0	0	0	0
ACATTCCACACGTATGTC-1	0.98286	2	21111	0	0.00054	0.98286	0.00359	0.00545	0.00334	0.00167	0	0	0	0.00074	0	0	0	0	0	0	0	0	0	0	0	0	0	0	0	0	0	0	0	0	0	0	0	0	0	0	0	0	0.00098	0	0	0	0	0	0
ACATTCCACGATCCGCAC-1	0.95064	6.92	50438	0	0.00028	0.00342	0.00209	0.00258	0.00222	0.95064	0	0	0	0.01012	0	0	0	0	0	0	0	0	0	0	0	0	0	0	0	0	0.0009	0.0008	0	0	0	0	0	0	0	0	0	0.00213	0.00054	0	0	0	0	0	0
ACATTCCACGTGGTACGG-1	0.98626	1.96	11254	0	0	0.98626	0.00136	0.00118	0.00182	0	0	0	0	0.00155	0	0	0	0	0	0	0	0	0	0	0	0	0	0	0	0	0	0	0	0	0	0	0	0	0	0	0	0	0	0	0	0	0	0	0
ACATTCCACTGAGCAGAT-1	0.99431	2.34	357834	0	0.00016	0.00101	0.00058	0.00106	0.00084	0.00045	0.0002	0	0	0.00096	0	0	0	0	0	0	3.00E-05	0	0	0	0	0	0	0	0	9.00E-05	0	0	0	0	0	0	0	0	0	0	0	0	0.99431	0	0.0001	0	0	0	0
ACATTGACAGGTTGAAGG-1	0.98544	1.62	52138	0	0	0.00135	0.00063	0.98544	0.00135	0.00057	0	0	0	0.00094	0	0	0	0	0	0	0	0	0	0	0	0	0	0.00072	0	0	0	0	0	0	0	0	0	0	0	0	0	0	0	0	0	0	0	0	0
ACATTGACATGTTAAGCC-1	0.99111	2.05	9461	0	0	0.00293	0.00184	0.00249	0.99111	0.00152	0	0	0	0	0	0	0	0	0	0	0	0	0	0	0	0	0	0	0	0	0	0	0	0	0	0	0	0	0	0	0	0	0	0	0	0	0	0	0
ACCATACTTTGTCTACAC-2	0.98806	1.29	11074	0	0	0.00248	0.00147	0.00285	0.98806	0.0022	0	0	0	0.00285	0	0	0	0	0	0	0	0	0	0	0	0	0	0	0	0	0	0	0	0	0	0	0	0	0	0	0	0	0	0	0	0	0	0	0
ACCATCTAAATCTGCGTA-1	0.99855	1.09	7696	0	0	0	0	0.99855	0.00132	0	0	0	0	0	0	0	0	0	0	0	0	0	0	0	0	0	0	0	0	0	0	0	0	0	0	0	0	0	0	0	0	0	0	0	0	0	0	0	0
ACCATCTAAGTCAACTGA-1	0.98789	3.87	29368	0	0.00039	0.00181	0.00163	0.00227	0.00263	0.00103	0	0	0	0.00224	0	0	0	0	0	0	0	0	0	0	0	0	0	0	0	0	0	0	0	0	0	0	0	0	0	0	0	0	0.98789	0	0	0	0	0	0
ACCATGTCTACGCTAGTG-1	0.92536	1.62	10834	0	0.00132	0.02884	0.92536	0.00405	0.01612	0.00104	0	0	0	0.00207	0	0	0	0	0	0	0	0	0	0	0	0	0	0	0	0	0	0	0	0	0	0	0.00556	0	0	0	0	0	0	0	0	0	0	0	0
ACCATTCACAGAGGACGT-1	0.98963	1.35	403158	0	0.00028	0.98963	0.00087	0.00157	0.00141	0.00069	4.00E-05	0	9.00E-05	0.00083	0	0	0.00023	0	0	0	7.00E-05	0	0	0	0	0	0	0	0	0.00017	0	0	0	0	0	0	0	0	0	0	0	0	0.00028	0	0.00015	0	0	0	0
ACCATTCACCGTGCCTAT-1	0.98494	1.85	18960	0	0.00081	0.00432	0.00189	0.98494	0.00389	0.00189	0	0	0	0.00108	0	0	0	0	0	0	0	0	0	0	0	0	0	0	0	0	0	0	0	0	0	0	0	0	0	0	0	0	0.00108	0	0	0	0	0	0
ACCGACGGTGCTTCTGAA-2	0.97523	2.06	24596	0	0	0.00117	0.00104	0.97523	0.00075	0.00083	0	0	0	0.00104	0	0	0	0	0	0	0	0	0	0	0	0	0	0	0	0	0	0	0	0	0	0	0	0	0	0	0	0	0	0	0	0	0	0	0
ACCGAGTAGAACGAGAAT-1	0.9659	4.37	6202	0	0	0.00818	0.00477	0.01125	0.9659	0.00563	0	0	0	0.00171	0	0	0	0	0	0	0	0	0	0	0	0	0	0	0	0	0	0	0	0	0	0	0	0	0	0	0	0	0.00239	0	0	0	0	0	0
ACCGAGTAGGCGGACGAA-2	0.98609	4.25	50957	0	0.00027	0.00146	0.00068	0.98609	0.00107	0.0007	0.0015	0	0	0.00121	0	0	0	0	0	0	0	0	0	0	0	0	0	0.00033	0	0	0	0	0	0	0	0	0	0	0	0	0	0	0	0	0	0	0	0	0
ACCGATCGACGTACACAC-2	0.99338	1.7	17257	0	0	0.00142	0.00124	0.0026	0.99338	0	0	0	0	0.0013	0	0	0	0	0	0	0	0	0	0	0	0	0	0	0	0	0	0	0	0	0	0	0	0	0	0	0	0	0	0	0	0	0	0	0
ACCGATCGATACAACACC-2	0.98867	2.19	7716	0	0	0.98867	0	0.004	0.00333	0.00147	0	0	0	0.00227	0	0	0	0	0	0	0	0	0	0	0	0	0	0	0	0	0	0	0	0	0	0	0	0	0	0	0	0	0	0	0	0	0	0	0
ACCGCTGTGATCGTAGTG-2	0.99058	2.4	19310	0	0.00064	0.00192	0.00064	0.00239	0.99058	0.00064	0	0	0	0.00144	0	0	0	0	0	0	0	0	0	0	0	0	0	0	0	0	0	0	0	0	0	0	0	0	0	0	0	0	0	0	0	0	0	0	0
ACCGCTGTGTAAGCCATT-1	0.97117	1.91	36721	0	0.00053	0.00207	0.97117	0.00213	0.00163	0.00084	0	0	0	0.00199	0	0	0	0	0	0	0	0	0	0	0	0	0	0	0	0	0	0	0	0	0	0.01244	0	0	0	0	0	0	0.0007	0	0	0	0	0	0
ACCGGAAGGGTAACCATA-1	0.99523	1.2	6186	0	0	0.00181	0	0.99523	0.00296	0	0	0	0	0	0	0	0	0	0	0	0	0	0	0	0	0	0	0	0	0	0	0	0	0	0	0	0	0	0	0	0	0	0	0	0	0	0	0	0
ACCGGAGTACGACCTAGC-1	0.98731	1.42	19939	0	0.00057	0.98731	0.00087	0.00344	0.00267	0.00113	0	0	0	0.00072	0	0	0	0	0	0	0	0	0	0	0	0	0	0	0	0	0	0	0	0	0	0	0	0	0	0	0	0	0	0	0	0	0	0	0
ACCGGAGTATTATTCGAC-2	0.98899	2.58	87271	0	0.00027	0.00183	0.00125	0.00226	0.0018	0.00095	0	0	0.0002	0.00197	0	0	0	0	0	0	0	0	0	0	0	0	0	0	0	0.00044	0	0	0	0	0	0	0	0	0	0	0	0	0.98899	0	0	0	0	0	0
ACCGGTTACAACGTTCTT-1	0.95331	1.57	523301	3.00E-05	0.00024	0.01276	0.95331	0.00145	0.02809	0.00064	6.00E-05	0	8.00E-05	0.00141	0	0	0.00014	0	0	0	5.00E-05	0	0	0	0	0	0	0	0	0.00017	0	0	0	0	0	0	0.00044	0	0	0	0	0	0.00029	0	7.00E-05	0	0	0	0
ACCGGTTACACACGTTGC-2	0.98785	1.12	85702	0	0.00021	0.00163	0.00093	0.98785	0.00191	0.00057	0	0	0	0.00164	0	0	0	0	0	0	0	0	0	0	0	0	0	0.0002	0	0.00037	0	0	0	0	0	0	0	0	0	0	0	0	0.00026	0	0	0	0	0	0
ACCGGTTACGGTCCTAAG-2	0.99345	1.03	18236	0	0.99345	0.001	0.00056	0.00117	0.00094	0.00094	0	0	0	0.00189	0	0	0	0	0	0	0	0	0	0	0	0	0	0	0	0	0	0	0	0	0	0	0	0	0	0	0	0	0	0	0	0	0	0	0
ACCGTCACGGTATCCTGC-2	0.99065	1.29	60777	0	0.99065	0.00199	0.00085	0.00216	0.00156	0.00089	0	0	0	0.00152	0	0	0	0	0	0	0	0	0	0	0	0	0	0	0	0	0	0	0	0	0	0	0	0	0	0	0	0	0.00037	0	0	0	0	0	0
ACCGTCCTAACGTTCAAT-2	0.97009	1.57	9819	0	0	0.00521	0.0026	0.00271	0.97009	0.00146	0	0	0	0	0	0	0	0	0	0	0	0	0	0	0	0	0	0.01761	0	0	0	0	0	0	0	0	0	0	0	0	0	0	0	0	0	0	0	0	0
ACCGTCCTATTGCCAGAT-1	0.992	1.25	75873	0	0.00028	0.00205	0.00112	0.992	0.00174	0.00098	0	0	0	0.00099	0	0	0	0	0	0	0	0	0	0	0	0	0	0	0	0	0	0	0	0	0	0	0	0	0	0	0	0	0.00044	0	0	0	0	0	0
ACCTAGTTACGCGTACTA-2	0.99578	1.07	11303	0	0	0.00108	0.00099	0.99578	0	0	0	0	0	0.00198	0	0	0	0	0	0	0	0	0	0	0	0	0	0	0	0	0	0	0	0	0	0	0	0	0	0	0	0	0	0	0	0	0	0	0
ACCTGCAGATTCCTCGGT-2	0.98576	1.39	143702	0	0.00043	0.00226	0.00093	0.00298	0.98576	0.00086	0	0	0	0.00171	0	0	0	0	0	0	0	0	0	0	0	0	0	0	0	0.0003	0	0	0	0	0	0	0	0	0	0	0	0	0.00024	0	0	0	0	0	0
ACCTGTACCGTAAGGTCC-2	0.98119	3.16	11911	0	0.00087	0.98119	0.00253	0.00531	0.00401	0.0027	0	0	0	0.00235	0	0	0	0	0	0	0	0	0	0	0	0	0	0	0	0	0	0	0	0	0	0	0	0	0	0	0	0	0.00105	0	0	0	0	0	0
ACCTTGAAGCCGAAGCGT-1	0.99204	1.56	9846	0	0	0.00145	0.00124	0.00155	0.00186	0.99204	0	0	0	0.00176	0	0	0	0	0	0	0	0	0	0	0	0	0	0	0	0	0	0	0	0	0	0	0	0	0	0	0	0	0	0	0	0	0	0	0
ACCTTGAAGTAACCGTGA-1	0.99547	0.99	11751	0	0	0.99547	0	0.00113	0.00131	0.00113	0	0	0	0.00087	0	0	0	0	0	0	0	0	0	0	0	0	0	0	0	0	0	0	0	0	0	0	0	0	0	0	0	0	0	0	0	0	0	0	0
ACGAATCGCAACAACTGG-1	0.98967	1.7	113519	0	0.00019	0.98967	0.0005	0.00123	0.001	0.00056	0	0	0	0.00079	0	0	0	0	0	0	9.00E-05	0	0	0	0	0	0	0	0	0	0	0	0	0	0	0	0	0	0	0	0	0	0.00029	0	0.0002	0	0	0	0
ACGAATCGCCATTCGAAT-1	0.99642	4.22	14935	0	0	0.00105	0	0.99642	0.0007	0	0	0	0	0.00175	0	0	0	0	0	0	0	0	0	0	0	0	0	0	0	0	0	0	0	0	0	0	0	0	0	0	0	0	0	0	0	0	0	0	0
ACGAATCGCTGAACGTCA-2	0.99345	1.43	13736	0	0	0.99345	0.00179	0.00201	0.00112	0	0	0	0	0.00149	0	0	0	0	0	0	0	0	0	0	0	0	0	0	0	0	0	0	0	0	0	0	0	0	0	0	0	0	0	0	0	0	0	0	0
ACGACATCTCAACCTGGT-2	0.99274	1.27	226327	0	0.00022	0.00146	0.00073	0.99274	0.00121	0.0006	5.00E-05	0	9.00E-05	0.00149	0	0	5.00E-05	0	0	0	5.00E-05	0	0	0	0	0	0	0.00015	0	0.00012	0	0	0	0	0	0	0	0	0	0	0	0	0.00026	0	0.00011	0	0	0	0
ACGACTGCGGAACGCTGT-1	0.97568	3.14	10046	0	0	0.97568	0.00239	0.0054	0.00551	0.00218	0	0	0	0.00135	0	0	0	0	0	0	0	0	0	0	0	0.00457	0	0	0	0	0	0	0	0	0	0	0	0	0	0	0	0	0	0	0	0	0	0	0
ACGAGAGCAAAGCCAAGT-1	0.98297	2.1	189768	0	0.00042	0.00167	0.00109	0.98297	0.0016	0.00067	0	0	0.0001	0.00067	0	0	0	0	0	0	0	0	0	0	0	0	0	0.00144	0	0.00015	0	0	0	0	0	0	0	0	0	0	0	0	0.00039	0	0.00021	0	0	0	0
ACGAGAGCAAGTTGTGTA-1	0.96046	1.11	12920	0	0	0.01452	0.96046	0.00268	0.00158	0	0	0	0	0.00103	0	0	0	0	0	0	0	0	0	0	0	0	0	0	0	0	0	0	0	0	0	0.01634	0.00118	0	0	0	0	0	0	0	0	0	0	0	0
ACGAGAGCAATATGCAGC-2	0.9886	0.92	11646	0	0	0.00113	0	0.9886	0.00391	0	0	0	0	0.0013	0	0	0	0	0	0	0	0	0	0	0	0	0	0	0	0	0	0	0	0	0	0	0	0	0	0	0	0	0.0013	0	0	0	0	0	0
ACGAGAGCACCGATCTCT-2	0.98818	1.52	422516	3.00E-05	0.00033	0.98818	0.00103	0.00204	0.00144	0.00085	5.00E-05	0	9.00E-05	0.00169	0	0	0	0	0	2.00E-05	7.00E-05	0	0	0	0	0	0	0	0	0.00012	0	3.00E-05	0	0	0	0	0	0	0	0	0	0	0.00033	0	0.00018	0	0	0	0
ACGAGCTTCCATCGAAGC-1	0.98541	1.56	59510	0	0.98541	0.00185	0.0008	0.00154	0.00169	0.00084	0	0	0	0.0012	0	0	0	0	0	0	0	0	0	0	0	0	0	0	0	0	0	0	0	0	0	0	0	0	0	0	0	0	0.0005	0	0.00612	0	0	0	0
ACGATGACCGGTAACTAC-2	0.99567	0.73	35644	0	0	0.00113	0.00074	0.99567	0.00096	0.00071	0	0	0	0.00074	0	0	0	0	0	0	0	0	0	0	0	0	0	0	0	0	0	0	0	0	0	0	0	0	0	0	0	0	0	0	0	0	0	0	0
ACGATGACCTAAGGTCCG-1	0.98714	2.75	19133	0	0.00086	0.98714	0.00189	0.00459	0.00259	0.00108	0	0	0	0.0014	0	0	0	0	0	0	0	0	0	0	0	0	0	0	0	0	0	0	0	0	0	0	0	0	0	0	0	0	0.00032	0	0	0	0	0	0
ACGCACACTTGCGTGCCA-1	0.90975	2.08	12789	0	0.00278	0.0734	0.00655	0.00311	0.90975	0.00164	0	0	0	0.00172	0	0	0	0	0	0	0	0	0	0	0	0	0	0	0	0	0	0	0	0	0	0	0	0	0	0	0	0	0	0	0	0	0	0	0
ACGCGACAGTACTCGCTG-2	0.99192	3.19	7832	0	0	0.00252	0	0.00252	0.99192	0.00146	0	0	0	0	0	0	0	0	0	0	0	0	0	0	0	0	0	0	0	0	0	0	0	0	0	0	0	0	0	0	0	0	0	0	0	0	0	0	0
ACGCGACAGTGCGTCTTA-2	0.98646	1.59	12138	0	0	0.98646	0.00279	0.00355	0.00212	0.00102	0	0	0	0.00102	0	0	0	0	0	0	0	0	0	0	0	0	0	0	0	0	0	0	0	0	0	0	0	0	0	0	0	0	0	0	0	0	0	0	0
ACGCTAGTGTCCTGAGAC-1	0.91016	1.31	57326	0	0.07823	0.91016	0.0033	0.00187	0.0034	0.00087	0	0	0	0.00078	0	0	0	0	0	0	0	0	0	0	0	0	0	0	0	0	0	0	0	0	0	0	0	0	0	0	0	0	0.00029	0	0	0	0	0	0
ACGCTAGTGTTCAACTAC-2	0.98658	1.5	19574	0	0	0.98658	0.00073	0.00267	0.00152	0.00115	0	0	0	0.00136	0	0	0	0	0	0	0	0	0	0	0	0	0	0	0	0	0	0	0	0	0	0	0	0	0	0	0	0	0	0	0	0	0	0	0
ACGCTATGTCAACCTGGT-1	0.92362	7.21	57065	0	0.0004	0.0026	0.00148	0.00302	0.0031	0.00139	0	0	0.01255	0.00091	0	0	0	0	0	0	0.00167	0	0	0	0	0	0	0	0.02567	0.00199	0	0	0	0	0	0	0	0	0	0	0	0	0.92362	0.00038	0.00125	0	0	0	0
ACGCTATGTCCGCAGAAT-2	0.99098	1.21	257944	0	0.00038	0.99098	0.00088	0.00187	0.00129	0.00077	0	0	0.00015	0.00284	0	0	0	0	0	0	0	0	0	0	0	0	0	0	0	0.0002	0	0	0	0	0	0	0	0	0	0	0	0	0.00034	0	0.00011	0	0	0	0
ACGCTATGTGCACCATCG-1	0.97734	1.63	10057	0	0	0.00315	0.00132	0.97734	0.00213	0.00102	0	0	0	0.00112	0	0	0	0	0	0	0	0	0	0	0	0	0	0.00894	0	0	0	0	0	0	0	0	0	0	0	0	0	0	0	0	0	0	0	0	0
ACGCTATGTTATGACCGA-1	0.99597	2.58	6162	0	0	0.00185	0	0.99597	0.00201	0	0	0	0	0	0	0	0	0	0	0	0	0	0	0	0	0	0	0	0	0	0	0	0	0	0	0	0	0	0	0	0	0	0	0	0	0	0	0	0
ACGCTCTTACTCCTGACG-2	1	0.76	7225	0	0	0	0	1	0	0	0	0	0	0	0	0	0	0	0	0	0	0	0	0	0	0	0	0	0	0	0	0	0	0	0	0	0	0	0	0	0	0	0	0	0	0	0	0	0
ACGGACCATGCAACCAAC-1	0.99093	2.07	26077	0	0.00071	0.99093	0.0009	0.00204	0.00216	0.00086	0	0	0	0.00075	0	0	0	0	0	0	0	0	0	0	0	0	0	0	0	0.00137	0	0	0	0	0	0	0	0	0	0	0	0	0.00024	0	0	0	0	0	0
ACGGACCATTCTACATCC-2	0.98746	3.73	113410	0	0.0004	0.00216	0.0012	0.00212	0.00167	0.00105	0	0	0.0001	0.00306	0	0	0	0	0	0	0	0	0	0	0	0	0	0	0	0.00023	0	0	0	0	0	0	0	0	0	0	0	0	0.98746	0	0.00014	0	0	0	0
ACGGTGCCTGTAGACTCT-1	0.99612	1.04	19842	0	0	0.00082	0	0.99612	0.00163	0.00066	0	0	0	0.00066	0	0	0	0	0	0	0	0	0	0	0	0	0	0	0	0	0	0	0	0	0	0	0	0	0	0	0	0	0	0	0	0	0	0	0
ACGGTGTACATCTGGTAG-2	0.95274	9.99	116050	0	0.0003	0.00223	0.01373	0.00196	0.0018	0.95274	0	0	0	0.018	0	0	0	0	0	0	0	0	0	0	0	0	0	0	0	0	0	0.00885	0	0	0	0	0	0	0	0	0	0	0.00037	0	0	0	0	0	0
ACGTATGTCCAATCATAC-1	0.99029	2.25	17571	0	0.00088	0.00135	0.00105	0.99029	0.00246	0.00099	0	0	0	0	0	0	0	0	0	0	0	0	0	0	0	0	0	0	0	0	0	0	0	0	0	0	0	0	0	0	0	0	0.00287	0	0	0	0	0	0
ACGTCTATGGAGTCAAGG-2	0.99555	4.48	6629	0	0.99555	0.00175	0	0.0027	0	0	0	0	0	0	0	0	0	0	0	0	0	0	0	0	0	0	0	0	0	0	0	0	0	0	0	0	0	0	0	0	0	0	0	0	0	0	0	0	0
ACGTGAATCAGTCCGTGT-1	0.99343	1.32	29039	0	0	0.00164	0.00063	0.00164	0.00143	0.00066	0	0	0	0.00045	0	0	0	0	0	0	0	0	0	0	0	0	0	0	0	0	0	0	0	0	0	0	0	0	0	0	0	0	0.99343	0	0	0	0	0	0
ACGTGAATCCTGCAGAGC-2	0.97879	1.39	21441	0	0.00508	0.00233	0.00157	0.0019	0.97879	0.001	0	0	0	0.00166	0	0	0	0	0	0	0	0	0	0	0	0	0	0	0	0	0	0	0	0	0	0	0	0	0	0	0	0	0	0	0	0	0	0	0
ACGTGAATCGTAGTTGGT-1	0.96518	3.21	63938	0	0.0006	0.00301	0.00143	0.00321	0.00249	0.00103	0	0	0	0.00108	0	0	0	0	0	0	0.00023	0	0	0	0	0	0	0	0	0.00016	0	0	0	0	0	0	0	0	0	0	0	0	0.96518	0	0	0	0	0	0
ACGTGAATCGTGTCCGTG-2	0.95628	2.04	20108	0	0	0.95628	0.00081	0.00137	0.00092	0.00061	0	0	0.00779	0.00163	0	0	0	0	0	0	0	0	0	0	0	0	0	0	0	0	0	0	0	0	0	0	0	0	0	0	0	0	0	0	0	0	0	0	0
ACGTGAATCTGCAGTCGG-1	0.98781	6.23	29503	0	0	0.00243	0.00189	0.00294	0.00207	0.00145	0	0	0	0.00134	0	0	0	0	0	0	0	0	0	0	0	0	0	0	0	0	0	0	0	0	0	0	0	0	0	0	0	0	0.98781	0	0	0	0	0	0
ACGTGCTCGAGCATATGG-1	0.98852	1.13	25675	0	0	0.00131	0.00048	0.98852	0.00146	0.00044	0	0	0	0.00055	0	0	0	0	0	0	0	0	0	0	0	0	0	0	0	0	0	0	0	0	0	0	0	0	0	0	0	0	0	0	0	0	0	0	0
ACGTGCTCGAGGATCTCA-1	0.95018	2.14	9559	0	0	0.00689	0.95018	0.00377	0.01582	0.00183	0	0	0	0.00247	0	0	0	0	0	0	0	0	0	0	0	0	0	0	0	0	0	0	0	0	0	0.01894	0	0	0	0	0	0	0	0	0	0	0	0	0
ACGTGCTCGCACCTTCCT-2	0.92343	3.89	8351	0	0	0.92343	0.03229	0.00479	0.00845	0.0024	0	0	0.00214	0.00164	0	0	0	0	0	0	0	0	0	0	0	0	0	0	0	0	0	0	0	0	0	0	0.00315	0	0	0	0	0	0.00618	0	0	0	0	0	0
ACGTGTAGTAAGCTGAGG-2	0.99075	1.82	43688	0	0.99075	0.0014	0.00084	0.00145	0.0021	0.00079	0	0	0	0.00189	0	0	0	0	0	0	0	0	0	0	0	0	0	0	0	0	0	0.00035	0	0	0	0	0	0	0	0	0	0	0.00037	0	0	0	0	0	0
ACTAACCGAAATCGCCAT-1	0.99037	2.31	6621	0	0	0.0028	0.00155	0.99037	0.00311	0.00186	0	0	0	0	0	0	0	0	0	0	0	0	0	0	0	0	0	0	0	0	0	0	0	0	0	0	0	0	0	0	0	0	0	0	0	0	0	0	0
ACTAACCGACGTGCCTAT-2	0.99676	0.61	7182	0	0	0.00169	0	0	0.00141	0	0	0	0	0	0	0	0	0	0	0	0.99676	0	0	0	0	0	0	0	0	0	0	0	0	0	0	0	0	0	0	0	0	0	0	0	0	0	0	0	0
ACTAAGTTCATGTCGCCT-2	0.99392	0.76	6991	0	0	0	0	0.00145	0.00188	0	0	0	0	0.00246	0	0	0	0	0	0	0	0	0	0	0	0	0	0	0	0	0	0	0	0	0	0	0	0	0	0	0	0	0	0	0.99392	0	0	0	0
ACTAAGTTCGAACTATGG-2	0.96208	0.92	18192	0	0	0.00161	0.00095	0.96208	0.0015	0.00078	0	0	0	0.00106	0	0	0	0	0	0	0	0	0	0	0	0	0	0.03119	0	0	0	0	0	0	0	0	0	0	0	0	0	0	0	0	0	0	0	0	0
ACTAAGTTCTGATGACAG-2	0.98855	1.54	15736	0	0	0.98855	0.00247	0.00312	0.00241	0.00104	0	0	0	0.0013	0	0	0	0	0	0	0	0	0	0	0	0	0	0	0	0	0	0	0	0	0	0	0	0	0	0	0	0	0	0	0	0	0	0	0
ACTACCATCTGGACTGCC-1	0.91667	2.17	20662	0	0.00285	0.01792	0.91667	0.0019	0.02938	0.0007	0	0	0	0.00205	0	0	0.01336	0	0	0	0	0	0	0	0	0	0	0	0	0	0	0	0	0	0	0	0.00525	0	0	0	0	0	0	0	0	0	0	0	0
ACTCCAACTAGCTCGTCT-2	0.90851	2.26	40745	0	0.0147	0.02643	0.02963	0.00338	0.90851	0.00139	0	0	0	0.00187	0	0	0	0	0	0	0	0	0	0	0	0	0	0	0	0	0	0	0	0	0	0	0	0	0	0	0	0	0.00053	0	0	0	0	0	0
ACTCCAACTCTTCTCATC-1	0.98787	2.95	25849	0	0.0004	0.0024	0.98787	0.00272	0.00228	0.00112	0	0	0	0.00188	0	0	0	0	0	0	0	0	0	0	0	0	0	0	0	0	0	0	0	0	0	0	0.0012	0	0	0	0	0	0.00012	0	0	0	0	0	0
ACTCCAACTGTACCTAAC-1	0.98661	9.14	34002	0	0.00042	0.00267	0.00159	0.98661	0.00247	0.00166	0	0	0	0.0014	0	0	0	0	0	0	0	0	0	0	0	0	0	0	0	0	0	0	0	0	0	0	0	0	0	0	0	0	0.00049	0	0	0	0	0	0
ACTCCAACTTCGAACGCT-2	0.99205	1.34	103024	0	0.00038	0.00189	0.00111	0.00189	0.99205	0.00077	0	0	0	0.00107	0	0	0	0	0	0	0	0	0	0	0	0	0	0	0	0.00022	0	0	0	0	0	0	0	0	0	0	0	0	0.00034	0	0.00023	0	0	0	0
ACTCCTGAGATACTTGCT-2	0.99402	1.06	19463	0	0	0.99402	0.00052	0.00213	0.00135	0.00135	0	0	0	0.00062	0	0	0	0	0	0	0	0	0	0	0	0	0	0	0	0	0	0	0	0	0	0	0	0	0	0	0	0	0	0	0	0	0	0	0
ACTCCTGAGTGATTGCTG-1	0.96174	2.65	7775	0	0	0.0068	0.00267	0.00333	0.96174	0	0	0	0	0	0	0	0	0	0	0	0	0	0	0	0	0	0	0	0	0	0	0	0	0	0	0	0	0	0	0	0	0	0	0	0	0	0	0	0
ACTCGTAGGACGACGATT-2	0.98894	1.59	218362	0	0.00042	0.98894	0.00125	0.00233	0.00164	0.00079	0	0	0.00014	0.00132	0	0	0	0	0	0	0.0001	0	0	0	0	0	0	0	0	0.0002	0	0	0	0	0	0	0	0	0	0	0	0	0.00039	0	0.00017	0	0	0	0
ACTCGTAGGTGACAAGTT-1	0.98887	2.76	66324	0	0.00045	0.98887	0.00134	0.00309	0.00219	0.00124	0	0	0.00017	0.00067	0	0	0	0	0	0	0	0	0	0	0	0	0	0	0	0.00023	0	0	0	0	0	0	0	0	0	0	0	0	0.00062	0	0.00022	0	0	0	0
ACTCGTCTATGATAGAGG-1	0.9871	2.01	14497	0	0	0.9871	0.00262	0.00312	0.0022	0.00113	0.00085	0	0	0	0	0	0	0	0	0	0	0	0	0	0	0	0	0	0	0	0	0	0	0	0	0	0	0	0	0	0	0	0.00092	0	0	0	0	0	0
ACTCTAGGACATGACGTT-1	0.98253	4.3	11175	0	0	0.00535	0.00188	0.98253	0.00488	0.00235	0	0	0	0.00113	0	0	0	0	0	0	0	0	0	0	0	0	0	0	0	0.0016	0	0	0	0	0	0	0	0	0	0	0	0	0	0	0	0	0	0	0
ACTCTAGGAGAGCACATT-2	0.99621	0.82	6682	0	0	0	0	0.00182	0.00182	0	0	0	0	0	0	0	0	0	0	0	0	0	0	0	0	0	0	0	0	0	0	0	0	0	0	0	0	0	0	0	0	0	0	0	0.99621	0	0	0	0
ACTCTAGGATAAGCCATT-1	0.9968	0.86	8856	0	0	0.9968	0	0.00137	0.00183	0	0	0	0	0	0	0	0	0	0	0	0	0	0	0	0	0	0	0	0	0	0	0	0	0	0	0	0	0	0	0	0	0	0	0	0	0	0	0	0
ACTCTCACATCGTACCTT-1	0.98944	1.98	368076	0	0.0002	0.00125	0.00098	0.00437	0.98944	0.00059	5.00E-05	0	0.0001	0.00179	0	0	6.00E-05	0	0	0	0	0	0	0	0	0	0	0	0	6.00E-05	0	0	0	0	0	0	0	0	0	0	0	0	0.00017	0	6.00E-05	0	0	0	0
ACTCTGCTCACTCTAGGA-1	0.99594	1.01	22981	0	0	0.00137	0.00062	0.99594	0.00119	0	0	0	0	0.00079	0	0	0	0	0	0	0	0	0	0	0	0	0	0	0	0	0	0	0	0	0	0	0	0	0	0	0	0	0	0	0	0	0	0	0
ACTGGACCACTGAGATAG-2	0.99131	5.04	6348	0	0	0.00351	0.00251	0.99131	0.00251	0	0	0	0	0	0	0	0	0	0	0	0	0	0	0	0	0	0	0	0	0	0	0	0	0	0	0	0	0	0	0	0	0	0	0	0	0	0	0	0
ACTGGTCAGGAGCTCTCA-1	0.99391	2.14	6262	0	0	0.00214	0	0.00198	0.99391	0	0	0	0	0.00181	0	0	0	0	0	0	0	0	0	0	0	0	0	0	0	0	0	0	0	0	0	0	0	0	0	0	0	0	0	0	0	0	0	0	0
ACTGTAATCCAAGCGCAT-1	0.98837	4.47	98458	0	0.00036	0.00185	0.00086	0.98837	0.00145	0.00082	0	0	0	0.00086	0	0	0	0	0	0	0	0	0	0	0	0	0	0.00055	0	0	0	0	0	0	0	0	0	0	0	0	0	0	0.00031	0	0.0002	0	0	0.00027	0
ACTGTAATCGATCTGTTC-1	0.98458	2.8	26684	0	0.00046	0.00232	0.00112	0.00309	0.00186	0.0012	0	0	0	0.00487	0	0	0	0	0	0	0	0	0	0	0	0	0	0	0	0	0	0	0	0	0	0	0	0	0	0	0	0	0.98458	0	0	0	0	0	0
ACTTAGCTTAGCCAGGAC-1	0.96969	1.55	48486	0	0.00027	0.96969	0.00125	0.02341	0.00253	0.00084	0	0	0	0.00093	0	0	0	0	0	0	0	0	0	0	0	0	0	0	0	0.00053	0	0	0	0	0	0	0	0	0	0	0	0	0.00053	0	0	0	0	0	0
ACTTAGCTTGCGAGTCTA-2	0.98568	1.78	7284	0	0.00604	0.00154	0	0.00365	0.98568	0	0	0	0	0.00295	0	0	0	0	0	0	0	0	0	0	0	0	0	0	0	0	0	0	0	0	0	0	0	0	0	0	0	0	0	0	0	0	0	0	0
ACTTCAGTAACTCCGGTT-1	0.98631	1.72	396798	0	0.00061	0.00175	0.00082	0.00179	0.98631	0.00077	4.00E-05	0	0.00012	0.00142	0	0	4.00E-05	0	0	0	0.00011	0	0	0	0	0	0	0	0	0.00016	0	3.00E-05	0	0	0	0	0	0	0	0	0	0	0.00033	0	0.00013	0	0	0	0
ACTTCTTGGCGCTTATGA-2	0.96137	0.76	74548	0	0.00016	0.00111	0.00055	0.96137	0.00085	0.0005	0	0	0	0.00112	0	0	0	0	0	0	0	0	0	0	0	0	0	0.00153	0	0	0	0	0	0	0	0	0	0	0	0	0	0	0.00011	0	0	0	0	0	0
ACTTCTTGGGCGACCTGT-1	0.97826	5.29	14902	0	0	0.00515	0.0035	0.00679	0.97826	0.00315	0	0	0	0.00136	0	0	0	0	0	0	0	0	0	0	0	0	0	0	0	0	0	0	0	0	0	0	0	0	0	0	0	0	0.00172	0	0	0	0	0	0
ACTTCTTGGTTACCTCTC-2	0.99201	1.33	38912	0	0.00044	0.00217	0.0012	0.99201	0.0018	0.0007	0	0	0	0.00123	0	0	0	0	0	0	0	0	0	0	0	0	0	0	0	0	0	0	0	0	0	0	0	0	0	0	0	0	0.00034	0	0	0	0	0	0
ACTTGATCTTCACTACGT-1	1	0.71	7581	0	0	0	0	0	1	0	0	0	0	0	0	0	0	0	0	0	0	0	0	0	0	0	0	0	0	0	0	0	0	0	0	0	0	0	0	0	0	0	0	0	0	0	0	0	0
AGAAGAGTCACGCTCTTA-1	0.99493	1.92	61238	0	0.00017	0.00107	0.00077	0.00143	0.99493	0.00057	0	0	0	0.00082	0	0	0	0	0	0	0	0	0	0	0	0	0	0	0	0	0	0	0	0	0	0	0	0	0	0	0	0	0.00022	0	0	0	0	0	0
AGAAGAGTCGTCGTGTTA-2	0.95144	1.65	45090	0	0.00025	0.01782	0.00201	0.00149	0.95144	0.00097	0	0	0	0.00208	0	0	0	0	0	0	0	0	0	0	0	0	0	0	0	0	0	0	0	0	0	0	0	0	0	0	0	0	0.00025	0	0	0	0	0	0
AGAAGTAACACAACGAGC-1	0.99207	1.9	157260	0	0.00027	0.99207	0.00075	0.00175	0.0016	0.00075	8.00E-05	0	0	0.00134	0	0	0	0	0	0	0	0	0	0	0	0	0	0	0	0.00019	0	0	0	0	0	0	0	0	0	0	0	0	0.00034	0	0	0	0	0	0
AGACATATCAAGGATCGT-2	0.9114	2.03	126966	0	0.00309	0.02029	0.9114	0.0035	0.01567	0.00143	0	0	0.00016	0.00294	0	0	0.01321	0	0	0	0.00012	0	0	0	0	0	0	0	0	0.00026	0	9.00E-05	0	0	0	0.00414	0.00108	0	0	0	0	0	0.00044	0	0.00025	0	0	0	0
AGACATATCCTCTTCAGC-1	0.99003	2.67	37766	0	0.00052	0.99003	0.00104	0.00248	0.00186	0.00139	0	0	0	0.0018	0	0	0	0	0	0	0	0	0	0	0	0	0	0	0	0	0	0	0	0	0	0	0	0	0	0	0	0	0.00038	0	0	0	0	0	0
AGACATATCGCGTCGTCT-1	0.99501	1.26	87721	0	0.00013	0.99501	0.00057	0.00131	0.00127	0.0004	0	0	0	0.00086	0	0	0	0	0	0	0	0	0	0	0	0	0	0	0	0	0	0	0	0	0	0	0	0	0	0	0	0	0.00024	0	0	0	0	0	0
AGACATCCAATTCGCTTA-1	0.98244	2.64	6032	0	0	0.00534	0.00172	0.98244	0.00706	0	0	0	0	0.00224	0	0	0	0	0	0	0	0	0	0	0	0	0	0	0	0	0	0	0	0	0	0	0	0	0	0	0	0	0.00086	0	0	0	0	0	0
AGACATCCACATACGCAG-1	0.98946	1.67	20934	0	0.00312	0.00181	0.00112	0.00224	0.98946	0.00078	0	0	0	0.00137	0	0	0	0	0	0	0	0	0	0	0	0	0	0	0	0	0	0	0	0	0	0	0	0	0	0	0	0	0	0	0	0	0	0	0
AGACATCCAGCGTATAGG-1	0.99523	2.03	11384	0	0	0.00144	0.00099	0.00225	0	0	0	0	0	0	0	0	0	0	0	0	0	0	0	0	0	0	0	0	0	0	0	0	0	0	0	0	0	0	0	0	0	0	0.99523	0	0	0	0	0	0
AGACATCCATCATCAGAG-1	0.99562	2.45	6602	0	0	0.99562	0	0.00203	0.00219	0	0	0	0	0	0	0	0	0	0	0	0	0	0	0	0	0	0	0	0	0	0	0	0	0	0	0	0	0	0	0	0	0	0	0	0	0	0	0	0
AGACCACGCCACGGAAGT-1	0.99615	3.92	10583	0	0	0.00224	0	0.00149	0	0	0	0	0.99615	0	0	0	0	0	0	0	0	0	0	0	0	0	0	0	0	0	0	0	0	0	0	0	0	0	0	0	0	0	0	0	0	0	0	0	0
AGACCACGCGTCAGTTGT-1	0.98955	1.65	286522	0	0.00044	0.98955	0.00105	0.0021	0.00177	0.00082	4.00E-05	0	0.00014	0.00088	0	0	5.00E-05	0	0	0	6.00E-05	0	0	0	0	0	0	0	0	0.00017	0	0	0	0	0	0	0	0	0	0	0	0	0.00038	0	0.00015	0	0	0	0
AGACCACGCTTCCTGCTA-2	0.99558	1.02	16024	0	0	0.00152	0	0.00126	0.99558	0	0	0	0	0.00158	0	0	0	0	0	0	0	0	0	0	0	0	0	0	0	0	0	0	0	0	0	0	0	0	0	0	0	0	0	0	0	0	0	0	0
AGACCAGCTTTCCATACC-2	0.99195	3.54	7794	0	0	0	0	0.00161	0	0	0	0	0	0.00188	0	0	0	0	0	0	0	0	0	0	0	0	0	0	0	0	0	0	0	0	0	0	0	0	0	0	0	0	0	0	0	0	0.00188	0	0
AGACGCCTGAGCATTCCA-2	0.99153	1.39	62291	0	0.00046	0.99153	0.00106	0.002	0.00182	0.00085	0	0	0	0.00133	0	0	0	0	0	0	0	0	0	0	0	0	0	0	0	0	0	0	0	0	0	0	0	0	0	0	0	0	0.00025	0	0	0	0	0	0
AGACGCTATTGTACACGA-1	0.99628	0.71	50638	0	0	0.0007	0.00046	0.99628	0.00072	0.00032	0	0	0	0.0005	0	0	0	0	0	0	0	0	0	0	0	0	0	0	0	0	0	0	0	0	0	0	0	0	0	0	0	0	0.0002	0	0	0	0	0	0
AGACGGAGGAACGAGAAT-1	0.97883	1.81	9993	0.00134	0	0	0	0.00227	0	0	0	0	0	0	0	0	0	0	0	0	0	0	0	0	0	0	0	0	0	0.97883	0	0	0	0	0	0	0	0	0	0	0	0	0	0	0	0	0	0	0
AGACGGAGGATAGCCTAA-2	0.99003	1.38	14091	0	0	0.00152	0.0013	0.99003	0.00296	0.00116	0	0	0	0.00195	0	0	0	0	0	0	0	0	0	0	0	0	0	0	0	0	0	0	0	0	0	0	0	0	0	0	0	0	0	0	0	0	0	0	0
AGACGGAGGGATATGGAC-1	0.97927	8.77	7082	0	0	0.00577	0.00203	0.00608	0.97927	0	0	0	0	0.00218	0	0	0	0	0	0	0	0	0	0	0	0	0	0	0	0	0	0	0	0	0	0	0	0	0	0	0	0	0	0	0	0	0	0	0
AGACTAGTAATATCCGAT-2	0.99608	1.47	8853	0	0	0.99608	0	0.00138	0	0	0	0	0	0.00242	0	0	0	0	0	0	0	0	0	0	0	0	0	0	0	0	0	0	0	0	0	0	0	0	0	0	0	0	0	0	0	0	0	0	0
AGACTTCGTCTGAGTCCA-1	0.9913	1.55	21668	0	0	0.00241	0.00085	0.00251	0.9913	0.00095	0	0	0	0.00128	0	0	0	0	0	0	0	0	0	0	0	0	0	0	0	0	0	0	0	0	0	0	0	0	0	0	0	0	0.00057	0	0	0	0	0	0
AGAGGTGAACAGTAATGT-1	0.98348	6.02	38481	0	0.00067	0.00347	0.00161	0.98348	0.00333	0.00105	0	0	0.00053	0.00105	0	0	0	0	0	0	0	0	0	0	0	0	0	0	0	0	0	0	0	0	0	0	0	0	0	0	0	0	0.0005	0	0	0	0	0	0
AGAGGTGAATAAGGTGAT-2	0.9689	1.93	9564	0	0	0.00568	0.9689	0.00472	0.01469	0.00129	0	0	0	0.00322	0	0	0	0	0	0	0	0	0	0	0	0	0	0	0	0	0	0	0	0	0	0	0	0	0	0	0	0	0.00118	0	0	0	0	0	0
AGATACGTTCTGACGGAT-2	0.9595	6.52	52297	0	0.00039	0.00351	0.00226	0.9595	0.01552	0.00193	0	0	0.0102	0.00216	0	0	0	0	0	0	0	0	0	0	0	0	0	0	0	0	0	0	0	0	0	0	0	0	0	0	0	0	0.00066	0	0	0	0	0	0
AGATATGGATCAGGTGCA-2	0.98836	2.62	18654	0	0.00078	0.98836	0.00166	0.00344	0.00266	0.00116	0	0	0	0.00194	0	0	0	0	0	0	0	0	0	0	0	0	0	0	0	0	0	0	0	0	0	0	0	0	0	0	0	0	0	0	0	0	0	0	0
AGATGAAGACCTCTCTAG-2	0.90989	4.46	13848	0	0	0.04692	0.90989	0.00228	0.03011	0.00091	0	0	0	0.00312	0	0	0	0	0	0	0	0	0	0	0	0	0	0	0	0	0	0	0	0	0	0	0	0	0	0	0	0	0	0	0	0	0	0	0
AGATGAGATCATCAATAG-2	0.99776	0.88	12659	0	0	0	0	0.99776	0.00088	0	0	0	0	0.00128	0	0	0	0	0	0	0	0	0	0	0	0	0	0	0	0	0	0	0	0	0	0	0	0	0	0	0	0	0	0	0	0	0	0	0
AGATGTTGGACTGGACCA-2	0.99124	3.32	9960	0	0	0.00209	0	0.00188	0.99124	0.00136	0	0	0	0.00167	0	0	0	0	0	0	0	0	0	0	0	0	0	0	0	0	0	0	0	0	0	0	0	0	0	0	0	0	0	0	0	0	0	0	0
AGATGTTGGTGATCGGAA-2	0.95035	1.47	9867	0	0	0.02932	0.00114	0.0031	0.00165	0	0	0	0	0.01125	0	0	0	0	0	0	0	0	0	0	0	0	0	0	0	0	0	0	0	0	0	0	0	0	0	0	0	0.00289	0.95035	0	0	0	0	0	0
AGCAACATTGCAGGAGAA-2	0.93591	3.16	8152	0	0	0.93591	0.03057	0.00514	0.00629	0.00128	0	0	0.00218	0	0	0	0	0	0	0	0	0	0	0	0	0	0	0	0	0	0	0	0	0	0	0	0.00424	0	0	0	0	0	0.00424	0	0	0	0	0	0
AGCAACATTGTAGAGAGC-2	0.96552	2.49	12354	0	0	0.00401	0.00351	0.00568	0.96552	0.00125	0	0	0	0.00184	0	0	0	0	0	0	0	0	0	0	0	0	0	0	0	0	0	0	0	0	0	0	0	0	0	0	0	0	0.00092	0	0	0	0	0	0
AGCAACATTTCACTACGT-1	0.96912	3.39	7483	0	0	0.00964	0.00405	0.00741	0.00587	0.00349	0	0	0	0	0	0	0	0	0	0	0	0	0	0	0	0	0	0	0	0	0	0	0	0	0	0	0	0	0	0	0	0	0.96912	0	0	0	0	0	0
AGCAAGTCCCAATGTGCT-1	0.98925	4.17	49614	0	0.0004	0.98925	0.00468	0.0015	0.00133	0.00072	0	0	0	0.00126	0	0	0	0	0	0	0	0	0	0	0	0	0	0	0	0	0	0	0	0	0	0	0	0	0	0	0	0	0.00036	0	0	0	0	0	0
AGCAAGTCCTATCATGCT-1	0.90868	2.39	277807	0	0.00031	0.02222	0.90868	0.00971	0.01956	0.00095	0	0	7.00E-05	0.00152	0	0	0.00958	0	0	0	0	0	0	0	0	0	0	0	6.00E-05	0.00016	0	0	0	0	0	0	0.00033	0	0	0	0	0	0.0004	0	0.00012	0	0	0	0
AGCAAGTCCTGTAGGTTA-2	0.9836	2	18175	0	0.9836	0.00387	0.00097	0.00387	0.00387	0.00194	0	0	0	0.00182	0	0	0	0	0	0	0	0	0	0	0	0	0	0	0	0	0	0	0	0	0	0	0	0	0	0	0	0	0	0	0	0	0	0	0
AGCAAGTCCTTCCATACC-2	0.97374	1.73	20135	0	0	0.97374	0.00189	0.00362	0.00342	0.00194	0	0	0	0.00173	0	0	0	0	0	0	0	0	0	0	0	0	0	0	0	0	0	0	0	0	0	0	0	0	0	0	0	0	0.00071	0	0	0	0	0	0
AGCACCAGCCACGATAGA-1	0.91706	1.75	17514	0	0.01076	0.02951	0.91706	0.02091	0.01448	0.00114	0	0	0	0.00186	0	0	0	0	0	0	0	0	0	0	0	0	0	0	0	0	0	0	0	0	0	0	0	0	0	0	0	0	0	0	0	0	0	0	0
AGCAGACAACTACTGTCA-2	0.98638	4.6	12598	0	0.00125	0.98638	0.00092	0.00443	0.00384	0.00142	0	0	0	0.00167	0	0	0	0	0	0	0	0	0	0	0	0	0	0	0	0	0	0	0	0	0	0	0	0	0	0	0	0	0	0	0	0	0	0	0
AGCCACTTCTACGGTCGT-1	0.98742	5.33	10026	0	0	0.00264	0.00359	0.98742	0.00307	0.00201	0	0	0	0.00116	0	0	0	0	0	0	0	0	0	0	0	0	0	0	0	0	0	0	0	0	0	0	0	0	0	0	0	0	0	0	0	0	0	0	0
AGCCAGGACAGGAATTGG-2	0.99112	2.85	153506	0	0.0003	0.00134	0.00093	0.00139	0.00122	0.0005	0	0	0	0.0027	0	0	0	0	0	0	0	0	0	0	0	0	0	0	0	0	0	7.00E-05	0	0	0	0	0	0	0	0	0	9.00E-05	0.99112	0	0	0	0	0	0
AGCCAGGACATCAGGATG-2	0.98907	1.88	31429	0	0.00042	0.98907	0.00117	0.00182	0.00267	0.00062	0	0	0	0.00163	0	0	0	0	0	0	0	0	0	0	0	0	0	0	0	0	0	0	0	0	0	0	0	0	0	0	0	0	0.00042	0	0	0	0	0	0
AGCCAGGACCCAATATAC-2	0.99355	1.22	91736	0	0.00018	0.99355	0.00066	0.00124	0.00098	0.00088	0	0	0	0.00196	0	0	0	0	0	0	0	0	0	0	0	0	0	0	0	0	0	0	0	0	0	0	0	0	0	0	0	0	0.00033	0	0	0	0	0	0
AGCCAGGACGCGACAACC-2	0.99155	2.81	105461	0	0.00055	0.00138	0.00114	0.00191	0.00143	0.00072	0	0	0	0.0013	0	0	0	0	0	0	0	0	0	0	0	0	0	0	0	0	0	0	0	0	0	0	0	0	0	0	0	0	0.99155	0	0	0	0	0	0
AGCCAGGACTATCATGCT-1	0.92952	1.2	68405	0	0.00037	0.00147	0.00119	0.92952	0.01275	0.00107	0	0	0	0.00097	0	0	0.00031	0	0	0	0.00019	0	0	0	0	0	0	0	0	0	0	0	0	0	0	0	0	0	0	0	0	0	0.00039	0	0	0	0	0	0
AGCCGGATCTTACGGACC-2	0.99199	2.62	74343	0	0.00029	0.00167	0.00073	0.00191	0.99199	0.00082	0	0	0	0.00176	0	0	0	0	0	0	0	0	0	0	0	0	0	0	0	0	0	0	0	0	0	0	0	0	0	0	0	0	0.00022	0	0.0003	0	0	0	0
AGCCTCGCAGCCTTCCAT-1	0.97492	1.26	235880	0	0.00031	0.00148	0.00082	0.97492	0.00181	0.00069	0	0	9.00E-05	0.00117	0	0	6.00E-05	0	0	0	6.00E-05	0	0	0	0	0	0	0.00781	0	0.00014	0	0	0	0	0	0	0	0	0	0	0	0	0.00024	0	0.0001	0	0	0	0
AGCCTCTAGCCACGTTCT-2	0.98385	2.5	13062	0	0.98385	0.00291	0.00205	0.00394	0.00284	0.00181	0	0	0	0.00252	0	0	0	0	0	0	0	0	0	0	0	0	0	0	0	0	0	0	0	0	0	0	0	0	0	0	0	0	0	0	0	0	0	0	0
AGCGACACCTGGTGGATC-2	0.99306	2.45	26356	0	0	0.00156	0.00125	0.00175	0.99306	0.00062	0	0	0	0.00121	0	0	0	0	0	0	0	0	0	0	0	0	0	0	0	0	0	0	0	0	0	0	0	0	0	0	0	0	0.00051	0	0	0	0	0	0
AGCGGAACAAATATCAGC-1	0.98834	1.84	28242	0	0.00036	0.00275	0.00101	0.98834	0.00221	0.00138	0	0	0	0.00112	0	0	0	0	0	0	0	0	0	0	0	0	0	0	0	0	0	0	0	0	0	0	0	0	0	0	0	0	0	0	0	0	0	0	0
AGCGGAACAATTAAGACC-1	0.98515	1.87	81372	0	0.00656	0.00183	0.00104	0.00182	0.98515	0.00108	0	0	0	0.00148	0	0	0	0	0	0	0	0	0	0	0	0	0	0	0	0	0	0	0	0	0	0	0	0	0	0	0	0	0.00038	0	0	0	0	0	0
AGCGGTAAGATCCAGCTG-2	0.99177	1.17	613508	2.00E-05	0.0002	0.99177	0.00062	0.00122	0.00086	0.00045	3.00E-05	0	5.00E-05	0.00092	0	0	7.00E-05	0	0	0	3.00E-05	0	0	0	0	0	0	0	0	0.00011	0	0	0	0	0	0	0	0	0	0	0	0	0.00021	0	8.00E-05	0	0	0	0
AGCGGTCTACCTTAATTC-2	0.98594	1.89	17891	0	0.00103	0.0028	0.00171	0.00389	0.98594	0.00211	0	0	0	0.0016	0	0	0	0	0	0	0	0	0	0	0	0	0	0	0	0	0	0	0	0	0	0	0	0	0	0	0	0	0.00086	0	0	0	0	0	0
AGCGTAGAACACGGAAGT-2	0.95256	2.22	72161	0	0.00121	0.00452	0.95256	0.00337	0.02509	0.00134	0	0	0.00017	0.00154	0	0	0	0	0	0	0	0	0	0	0	0	0	0	0	0.0004	0	0	0	0	0	0.00734	0	0	0	0	0	0	0.00043	0	0	0	0	0	0
AGCGTAGAACGCTTGTAG-1	0.98478	0.95	31181	0	0	0.00094	0.00068	0.00253	0.00094	0.00045	0	0	0	0.00055	0	0	0.00675	0	0	0	0	0	0	0	0	0	0	0	0	0	0	0	0	0	0	0	0	0	0	0	0	0	0	0	0	0	0	0	0
AGCGTAGAAGTCCTAGTT-2	0.99417	1.78	19444	0	0	0.00095	0.00068	0.99417	0.00184	0.00058	0	0	0	0.00163	0	0	0	0	0	0	0	0	0	0	0	0	0	0	0	0	0	0	0	0	0	0	0	0	0	0	0	0	0	0	0	0	0	0	0
AGCGTAGAATAACACGAG-2	0.90827	1.19	27284	0	0	0.05386	0.90827	0.00112	0.00161	0.00105	0	0	0	0.00172	0	0	0.01981	0	0	0	0	0	0	0	0	0	0	0	0	0	0	0	0	0	0	0	0	0	0	0	0	0	0	0	0	0	0	0	0
AGCTACTCATCCATCATT-1	0.96012	1.62	275523	0	0.00035	0.00173	0.96012	0.00211	0.00143	0.00077	7.00E-05	0	8.00E-05	0.00149	0	0	4.00E-05	0	0	0	9.00E-05	0	0	0	0	0	0	0	0	0.00014	0	0	0	0	0	0	0	0	0	0	0	0	0.00038	0	0.03087	0	0	0	0
AGCTATATGTGCAACTCT-2	0.98925	2.7	12518	0	0	0	0	0	0	0	0	0	0.98925	0.00099	0	0	0	0	0	0	0.0024	0	0	0	0	0	0	0	0	0	0	0	0	0	0	0	0	0	0	0	0	0	0	0	0	0	0	0	0
AGCTCGTCTGCGACAACC-1	0.90497	4.61	21978	0	0	0.00127	0.00117	0.90497	0.00142	0.00093	0	0	0	0.00093	0	0	0	0	0	0	0	0	0	0	0	0	0	0.00313	0	0	0	0	0	0	0	0	0	0	0	0	0	0	0	0	0	0	0	0	0
AGCTCTCCGACCTGTACC-1	0.99313	1.76	7151	0	0	0.00258	0	0.00215	0.99313	0	0	0	0	0.00215	0	0	0	0	0	0	0	0	0	0	0	0	0	0	0	0	0	0	0	0	0	0	0	0	0	0	0	0	0	0	0	0	0	0	0
AGCTCTCCGAGGTCAGCA-1	0.90733	6.14	107719	0	0.00053	0.00639	0.00369	0.00223	0.00384	0.90733	0	0	0	0.04012	0	0	0	0	0	0	0	0	0	0	0	0	0	0	0	0.0002	0.01987	0	0	0	0	0	0	0	0.00049	0	0.00138	0	0.0004	0	0.0002	0	0	0	0
AGCTCTCCGATCTTACAG-1	0.98275	1.02	9029	0	0	0	0	0	0	0	0	0	0	0.00113	0	0	0.00789	0	0	0	0	0	0	0	0	0	0	0	0	0	0	0	0	0	0	0	0	0	0	0	0	0	0	0	0	0	0	0	0
AGCTCTCCGTACGACTTG-1	0.99228	1.34	30263	0	0.00057	0.99228	0.00071	0.00189	0.00165	0.00098	0	0	0	0.00061	0	0	0	0	0	0	0	0	0	0	0	0	0	0	0	0	0	0	0	0	0	0	0	0	0	0	0	0	0.00037	0	0	0	0	0	0
AGCTTGGTGCTAGTTCCA-2	0.93592	7.05	13653	0	0	0.02337	0.00333	0.00452	0.00428	0.93592	0	0	0	0.01299	0	0	0	0	0	0	0	0	0	0	0	0	0	0	0	0	0.00753	0.00103	0	0	0	0	0	0	0	0	0	0	0	0	0	0	0	0	0
AGGAAGGTGTCGCATTCG-1	0.99212	1.13	8499	0	0	0.00203	0	0.99212	0.00203	0	0	0	0	0.00191	0	0	0	0	0	0	0	0	0	0	0	0	0	0	0	0	0	0	0	0	0	0	0	0	0	0	0	0	0	0	0	0	0	0	0
AGGAATTGGCAATGTGCT-1	0.9806	1.4	175238	0	0.00053	0.00386	0.00079	0.00128	0.9806	0.00057	0	0	9.00E-05	0.00148	0	0	0	0	0	0	0	0	0	0	0	0	0	0.00103	0	0.00015	0	0	0	0	0	0	0	0	0	0	0	0	0.00022	0	0.00011	0	0	0	0
AGGAATTGGGCACTGGAT-1	0.91683	1.92	14810	0	0	0.00326	0.00166	0.00402	0.91683	0.00159	0	0	0	0.00125	0	0	0.05413	0	0	0	0	0	0	0	0	0	0	0	0	0	0	0	0	0	0	0	0	0	0	0	0	0	0	0	0	0	0	0	0
AGGAATTGGTTAGTCGGA-1	0.92977	1.48	6079	0	0	0.00194	0.92977	0	0.03802	0	0	0	0	0	0	0	0	0	0	0	0	0	0	0	0	0	0	0	0	0	0	0	0	0	0	0	0	0	0	0	0	0	0	0	0	0	0	0	0
AGGAGCAATGTATGATCT-2	0.92688	1.76	156845	0	0.00711	0.0227	0.92688	0.00282	0.0225	0.0009	7.00E-05	0	0.00011	0.00196	0	0	0	0	0	0	0	0	0	0	0	0	0	0	0	0.00022	0	0	0	0	0	0.00896	0.00138	0	0	0	0	0	0.00031	0	0.00027	0	0	0	0
AGGATCTCAACACTAACG-1	0.93436	1.78	30921	0	0.00287	0.01151	0.93436	0.0032	0.03382	0.00067	0	0	0	0.00207	0	0	0	0	0	0	0	0	0	0	0	0	0	0	0	0	0	0	0	0	0	0	0	0	0	0	0	0	0.00017	0	0	0	0	0	0
AGGATGCGTATATAGCGT-2	0.98136	1.52	108812	0	0.00064	0.98136	0.00165	0.00584	0.0027	0.0014	0	0	0.00016	0.00111	0	0	0	0	0	0	0.00015	0	0	0	0	0	0	0	0	0.00021	0	0	0	0	0	0	0	0	0	0	0	0	0.00059	0	0.00022	0	0	0	0
AGGATGCGTCTTCTGAGT-2	0.99273	1.07	16865	0	0	0.0012	0.0012	0.00234	0.99273	0.00102	0	0	0	0.00066	0	0	0	0	0	0	0	0	0	0	0	0	0	0	0	0	0	0	0	0	0	0	0	0	0	0	0	0	0	0	0	0	0	0	0
AGGATTACTAACGTTCTT-1	0.98745	3.32	77883	0	0.00043	0.98745	0.00158	0.00329	0.00275	0.0013	0	0	0.00026	0.00138	0	0	0	0	0	0	0.00015	0	0	0	0	0	0	0	0	0.00054	0	0	0	0	0	0	0	0	0	0	0	0	0.00048	0	0	0	0	0	0
AGGATTACTCCAATATAC-1	0.9926	1.46	143453	0	0.00022	0.9926	0.0008	0.0017	0.00138	0.00075	0	0	0.00014	0.00109	0	0	0	0	0	0	0	0	0	0	0	0	0	0	0	0	0	0	0	0	0	0	0	0	0	0	0	0	0.0002	0	0	0	0	0	0
AGGATTACTCTCATGCCA-1	0.99746	1.4	12468	0	0	0.99746	0	0.00139	0	0.00106	0	0	0	0	0	0	0	0	0	0	0	0	0	0	0	0	0	0	0	0	0	0	0	0	0	0	0	0	0	0	0	0	0	0	0	0	0	0	0
AGGATTACTGAGATACAC-2	0.9911	1.44	53191	0	0.0004	0.9911	0.001	0.00224	0.00199	0.00094	0	0	0	0.00203	0	0	0	0	0	0	0	0	0	0	0	0	0	0	0	0	0	0	0	0	0	0	0	0	0	0	0	0	0.00025	0	0	0	0	0	0
AGGTACCAACGAGCCGTT-1	0.99663	1.04	15338	0	0	0.00139	0	0.99663	0	0.00192	0	0	0	0	0	0	0	0	0	0	0	0	0	0	0	0	0	0	0	0	0	0	0	0	0	0	0	0	0	0	0	0	0	0	0	0	0	0	0
AGGTATTCCCCACAAGGT-2	0.90425	1.79	173989	0	0.00866	0.02501	0.90425	0.00337	0.03849	0.00116	0	0	0.00021	0.00243	0	0	0.00018	0	0	0	0	0	0	0	0	0	0	0	0	0.00024	0	0	0	0	0	0.00905	0	0	0	0	0	0	0.00038	0	0.00016	0	0	0	0
AGGTCACGTCAACCTGGT-1	0.99171	1.43	12276	0	0	0.00274	0.00158	0.00199	0.99171	0	0	0	0	0.00199	0	0	0	0	0	0	0	0	0	0	0	0	0	0	0	0	0	0	0	0	0	0	0	0	0	0	0	0	0	0	0	0	0	0	0
AGGTCACGTTCTGATGAA-2	0.98578	1.43	36370	0	0.00053	0.98578	0.00095	0.00249	0.00196	0.00115	0	0	0	0.00204	0	0	0	0	0	0	0	0	0	0	0	0	0	0	0	0	0	0	0	0	0	0	0	0	0	0	0	0	0.00045	0	0	0	0	0	0
AGGTCAGCAACAAGGTAC-1	0.91976	3.02	32676	0	0.00282	0.04069	0.91976	0.00215	0.02571	0.00076	0	0	0	0.00158	0	0	0	0	0	0	0	0	0	0	0	0	0	0	0	0	0	0	0	0	0	0	0.0045	0	0	0	0	0	0.00038	0	0	0	0	0	0
AGGTCAGCACAATGTGCT-1	0.98	1.87	103619	0	0.00054	0.00265	0.00112	0.0025	0.98	0.00091	0	0	0	0.0014	0	0	0	0	0	0	0	0	0	0	0	0	0	0	0	0.00907	0	0	0	0	0	0	0	0	0	0	0	0	0.00041	0	0	0	0	0	0
AGGTCAGCAGTGCTAAGC-2	0.99092	6.57	9225	0	0	0.00221	0.00233	0.99092	0.00221	0	0	0	0	0.0021	0	0	0	0	0	0	0	0	0	0	0	0	0	0	0	0	0	0	0	0	0	0	0	0	0	0	0	0	0	0	0	0	0	0	0
AGGTCAGCATGACCTCCT-1	0.97645	8.32	8866	0	0	0.97645	0.00361	0.00623	0.00536	0.00249	0	0	0	0	0	0	0	0	0	0	0	0	0	0	0	0	0	0	0	0	0	0	0	0	0	0	0	0	0	0	0	0	0.00162	0	0	0	0	0	0
AGGTCCGTCACTCCAACT-1	0.90984	3.37	15109	0	0.00164	0.00851	0.90984	0.00686	0.0321	0.003	0	0	0.001	0.00236	0	0	0	0	0	0	0	0	0	0	0	0	0	0	0	0.00143	0	0	0	0	0	0	0.00229	0	0	0	0	0	0.0015	0	0	0	0	0	0
AGTAACGTAATACTTGCT-2	0.98949	1.47	48645	0	0.0005	0.98949	0.00142	0.00308	0.00297	0.00109	0	0	0	0.00082	0	0	0	0	0	0	0	0	0	0	0	0	0	0	0	0	0	0	0	0	0	0	0	0	0	0	0	0	0.00061	0	0	0	0	0	0
AGTAACGTAGACCACTCG-1	0.90085	8.27	7499	0	0	0.02053	0	0.00835	0	0.90085	0	0	0	0.00651	0	0	0	0	0	0	0	0	0	0	0	0	0	0	0	0	0.00785	0.02821	0	0	0	0	0	0	0	0	0	0	0	0	0	0	0	0	0
AGTAAGCCACCTGTCGAC-2	0.97853	5.21	19104	0	0.00067	0.00322	0.002	0.00483	0.00433	0.00139	0	0	0	0.00488	0	0	0	0	0	0	0	0	0	0	0	0	0	0	0	0	0	0	0	0	0	0	0	0	0	0	0	0	0.97853	0	0	0	0	0	0
AGTAATCAGATGTCGCCT-1	0.98525	1.89	12919	0	0.00103	0.00428	0.00151	0.00381	0.98525	0.00198	0	0	0	0.00095	0	0	0	0	0	0	0	0	0	0	0	0	0	0	0	0	0	0	0	0	0	0	0	0	0	0	0	0	0.00103	0	0	0	0	0	0
AGTAATCAGGCGGACGAA-2	0.99418	1.2	30481	0	0	0.0014	0.00073	0.00087	0.99418	0.00043	0	0	0	0.00166	0	0	0	0	0	0	0	0	0	0	0	0	0	0	0	0	0	0	0	0	0	0	0	0	0	0	0	0	0	0	0	0	0	0	0
AGTACTACACTCTAGTAA-2	0.99609	0.68	16550	0	0	0.00079	0	0.99609	0.00067	0	0	0	0	0	0	0	0	0	0	0	0	0	0	0	0	0	0	0.00238	0	0	0	0	0	0	0	0	0	0	0	0	0	0	0	0	0	0	0	0	0
AGTACTACAGGTTGCTAT-1	0.96699	1.77	7413	0	0	0.00221	0	0.96699	0.00166	0	0	0	0	0	0	0	0	0	0	0	0	0	0	0	0	0	0	0	0	0	0	0	0	0	0	0	0	0	0	0	0	0	0	0	0	0	0	0	0
AGTACTACATGTGGTCCT-1	0.99656	1.3	8869	0	0	0.00115	0	0.99656	0.00218	0	0	0	0	0	0	0	0	0	0	0	0	0	0	0	0	0	0	0	0	0	0	0	0	0	0	0	0	0	0	0	0	0	0	0	0	0	0	0	0
AGTACTCTCATAATCGAG-2	0.97747	1.59	7848	0	0	0.0026	0.0013	0.01094	0.97747	0.00182	0	0	0	0	0	0	0	0	0	0	0	0	0	0	0	0	0	0	0	0	0	0	0	0	0	0	0	0	0	0	0	0	0	0	0	0	0	0	0
AGTAGAGGACAATCAAGT-1	0.9833	2.42	48644	0	0.00068	0.9833	0.00216	0.00467	0.00408	0.0018	0	0	0.0003	0.00104	0	0	0	0	0	0	0	0	0	0	0	0	0	0	0	0.00038	0	0	0	0	0	0	0	0	0	0	0	0	0.0011	0	0	0	0	0	0
AGTATGACGTATCGGAAC-2	0.99044	2.56	19724	0	0	0.99044	0.00074	0.00179	0.00105	0.00074	0	0	0	0.00163	0	0	0	0	0	0	0	0	0	0	0	0	0	0	0	0	0	0	0	0	0	0	0	0	0	0	0	0	0	0	0	0	0	0	0
AGTCAGTTGCCGTAGTTG-2	0.99386	0.98	12694	0	0.99386	0.00112	0	0.00152	0.0012	0.00096	0	0	0	0.00136	0	0	0	0	0	0	0	0	0	0	0	0	0	0	0	0	0	0	0	0	0	0	0	0	0	0	0	0	0	0	0	0	0	0	0
AGTCCGTGTAAGTCATGA-1	0.99102	3.73	24204	0	0	0.99102	0.00082	0.00238	0.00233	0.00095	0	0	0	0.00112	0	0	0	0	0	0	0	0	0	0	0	0	0	0	0	0	0	0	0	0	0	0	0	0	0	0	0	0	0.00052	0	0	0	0	0	0
AGTCCGTGTGATTATGCG-2	0.96246	4.51	22976	0	0.00143	0.96246	0.02273	0.00359	0.00359	0.00166	0	0	0	0.00235	0	0	0	0	0	0	0	0	0	0	0	0	0	0	0	0	0	0	0	0	0	0	0	0	0	0	0	0	0	0	0	0	0	0	0
AGTCGATCAGATCGCACT-1	0.98191	2.44	346166	0	0.00064	0.00346	0.00117	0.98191	0.00121	0.00057	6.00E-05	0	6.00E-05	0.00092	0	0	0	0	0	0	3.00E-05	0	0	0	0	0	0	0.00584	0	0.00015	0	0	0	0	0	0	0	0	0	0	0	0	0.00023	0	6.00E-05	0	0	0	0
AGTCGCGACAATGAGTCG-1	0.98982	1.7	117132	0	0.00031	0.00144	0.00079	0.98982	0.00127	0.00078	0	0	0	0.00106	0	0	0	0	0	0	0	0	0	0	0	0	0	0	0	0.00012	0	0	0	0	0	0	0	0	0	0	0	0	0.00031	0	0.00012	0	0	0	0
AGTCGCGACCAACCTGGT-2	0.9637	1.68	112551	0	0.00059	0.00246	0.0015	0.9637	0.00237	0.0013	0	0	0.01212	0.00128	0	0	0	0	0	0	0.00014	0	0	0	0	0	0	0.00058	0	0.00024	0	0	0	0	0	0	0	0	0	0	0	0	0.00039	0	0.00026	0	0	0	0
AGTCGCGACCGGAATGCA-1	0.9922	2.14	24973	0	0	0.0025	0.00144	0.00193	0.9922	0.00066	0	0	0	0.00123	0	0	0	0	0	0	0	0	0	0	0	0	0	0	0	0	0	0	0	0	0	0	0	0	0	0	0	0	0	0	0	0	0	0	0
AGTCTAAGCGCGCTAGAA-2	0.98627	5.08	29541	0	0.00036	0.98627	0.00111	0.00254	0.00158	0.00125	0	0	0	0.00158	0	0	0	0	0	0	0	0	0	0	0	0	0	0	0	0	0	0	0	0	0	0	0	0	0	0	0	0	0.00039	0	0	0	0	0	0
AGTCTAAGCTGTGAGTAT-2	0.98855	1.99	16564	0	0	0.00316	0.00167	0.00334	0.98855	0.00136	0	0	0	0.00118	0	0	0	0	0	0	0	0	0	0	0	0	0	0	0	0	0	0	0	0	0	0	0	0	0	0	0	0	0.00062	0	0	0	0	0	0
AGTCTGGAAGTCCACAAC-1	0.91703	2.86	36256	0	0.00031	0.02147	0.91703	0.00185	0.02688	0.00071	0	0	0	0.00171	0	0	0	0	0	0	0	0	0	0	0	0	0	0	0	0	0	0	0	0	0	0.00769	0.00179	0	0	0	0	0	0	0	0	0	0	0	0
AGTGACGATTAGAGCGTC-2	0.94992	3.07	22874	0	0.00381	0.00536	0.00068	0.00245	0.00168	0.94992	0	0	0	0.02851	0	0	0	0	0	0	0	0	0	0	0	0	0	0	0	0	0	0.00277	0	0	0	0	0	0	0	0	0	0	0.00054	0	0	0	0	0	0
AGTGGAATGCCGCTCATG-1	0.98875	1.9	19689	0	0	0.98875	0.00197	0.00112	0.00181	0.00208	0	0	0	0.0041	0	0	0	0	0	0	0	0	0	0	0	0	0	0	0	0	0	0	0	0	0	0	0	0	0	0	0	0	0	0	0	0	0	0	0
AGTGGAATGCTCGACGAT-1	0.97189	8.79	31234	0	0.00056	0.0026	0.00137	0.97189	0.00151	0.00109	0	0	0	0.00081	0	0	0	0	0	0	0	0	0	0	0	0	0	0	0	0	0	0	0	0	0	0	0	0	0	0	0	0	0.00056	0	0	0	0	0	0
AGTGGAATGGCGTGATAC-1	0.97937	2.13	6725	0	0	0.00749	0	0.00474	0.97937	0.00183	0	0	0	0	0	0	0	0	0	0	0	0	0	0	0	0	0	0	0	0.00642	0	0	0	0	0	0	0	0	0	0	0	0	0	0	0	0	0	0	0
AGTGTCTCTTGCCGACTA-2	0.97252	2.38	40918	0	0	0.00281	0.00045	0.97252	0.00135	0.00078	0	0	0	0.00123	0	0	0	0	0	0	0	0	0	0	0	0	0	0.00033	0	0	0	0	0	0	0	0	0	0	0	0	0	0	0	0	0	0	0	0	0
AGTTACAAGAGACGCCTG-1	0.97725	1.39	21311	0	0	0.00244	0.00153	0.97725	0.00196	0.00096	0	0	0	0	0	0	0	0	0	0	0	0	0	0	0	0	0	0.00903	0	0.00655	0	0	0	0	0	0	0	0	0	0	0	0	0.00019	0	0	0	0	0	0
AGTTACAAGATCCGGTCC-2	0.97457	2.13	28427	0	0	0.01082	0.97457	0.00335	0.00202	0.00105	0.00537	0	0	0.0018	0	0	0	0	0	0	0	0	0	0	0	0	0	0	0	0	0	0	0	0	0	0.00097	0	0	0	0	0	0	0	0	0	0	0	0	0
AGTTACAAGCGAGCCGTT-2	0.98521	2.03	38676	0	0.98521	0.00262	0.00166	0.00316	0.00249	0.00107	0	0	0	0.00209	0	0	0	0	0	0	0	0	0	0	0	0	0	0	0	0	0	0	0	0	0	0	0	0	0	0	0	0	0.0007	0	0	0	0	0	0
AGTTAGGTCAACGAGGTG-1	0.99496	1.51	13147	0	0	0.99496	0.00078	0.00194	0.00109	0	0	0	0	0.00116	0	0	0	0	0	0	0	0	0	0	0	0	0	0	0	0	0	0	0	0	0	0	0	0	0	0	0	0	0	0	0	0	0	0	0
AGTTAGGTCCAGTTGAGT-1	0.98045	3.49	165120	0	0.0007	0.00418	0.0015	0.98045	0.00214	0.0009	0	0	0.00023	0.00116	0	0	0	0	0	0	8.00E-05	0	0	0	0	0	0	0.00021	0	0.00035	0	0	0	0	0	0	0	0	0	0	0	0	0.0005	0	0.00491	0	0	0	0
AGTTAGGTCGTATGTATC-1	0.91043	1.93	45307	0	0.00029	0.05277	0.00358	0.02154	0.0014	0.00054	0	0	0	0.00282	0	0	0	0	0	0	0	0	0	0	0	0	0	0	0	0	0	0	0	0	0	0	0	0	0	0	0	0	0.91043	0	0	0	0	0	0
AGTTCAACCACTACTCAT-2	0.9953	0.87	124987	0	0.00015	0.00114	0.00068	0.9953	0.00087	0.00052	0	0	0	0.0009	0	0	0	0	0	0	0	0	0	0	0	0	0	0	0	0	0	0	0	0	0	0	0	0	0	0	0	0	0.00024	0	0	0	0	0	0
AGTTCAACCCGAGCCGTT-2	0.98973	2.22	569447	0	0.00031	0.0013	0.0007	0.98973	0.00131	0.00056	8.00E-05	0	9.00E-05	0.00137	0	0	3.00E-05	0	0	0	4.00E-05	0	0	0	0	0	0	3.00E-05	0	9.00E-05	0	3.00E-05	0	0	0	0	0	0	0	0	0	0	0.00021	0	0.00015	0	0	0	0
AGTTCGATAGCCACGAGT-1	0.98093	6.08	20552	0	0	0.98093	0.00068	0.00203	0.01491	0.00062	0	0	0	0.00078	0	0	0	0	0	0	0	0	0	0	0	0	0	0	0	0	0	0	0	0	0	0	0	0	0	0	0	0	0	0	0	0	0	0	0
AGTTGCCTTAGCTGCACT-1	0.9943	0.85	6563	0	0	0.00246	0	0.9943	0.00154	0	0	0	0	0.00154	0	0	0	0	0	0	0	0	0	0	0	0	0	0	0	0	0	0	0	0	0	0	0	0	0	0	0	0	0	0	0	0	0	0	0
AGTTGTGTATGTCAACCT-2	0.99535	0.83	154662	0	0.00023	0.00091	0.00061	0.99535	0.00073	0.00055	0	0	0	0.00144	0	0	0	0	0	0	0	0	0	0	0	0	0	0	0	0	0	0	0	0	0	0	0	0	0	0	0	0	0.00016	0	0	0	0	0	0
ATAACGACAACAATAGGT-2	0.96691	2.86	123726	0	0.00016	0.00125	0.00079	0.96691	0.01214	0.0005	8.00E-05	0	0	0.00075	0	0	0	0	0	0	0	0	0	0	0	0	0	0	0	0.0002	0	0	0	0	0	0	0	0	0	0	0	0	0.00027	0	0	0	0	0	0
ATAAGTTCGGGATCAGGT-2	0.97483	2.87	11891	0	0.00139	0.97483	0.00488	0.00915	0.00418	0.00322	0	0	0	0.00096	0	0	0	0	0	0	0	0	0	0	0	0	0	0	0	0	0	0	0	0	0	0	0	0	0	0	0	0	0.00105	0	0	0	0	0	0
ATAATCGAGGTGGAGGTC-1	0.9945	1.72	60403	0	0.00015	0.001	0.00046	0.00121	0.00103	0.00056	0	0	0	0.00106	0	0	0	0	0	0	0	0	0	0	0	0	0	0	0	0	0	0	0	0	0	0	0	0	0	0	0	0	0.9945	0	0	0	0	0	0
ATAATGTGGAGTCGTCCG-2	0.98348	3.64	43690	0	0.00072	0.98348	0.00165	0.00265	0.0022	0.00191	0	0	0	0.00181	0	0	0	0	0	0	0	0	0	0	0	0	0	0	0	0	0	0	0	0	0	0	0	0	0	0	0	0	0.00036	0	0	0	0	0	0
ATAATGTGGGACGTCAAT-2	0.99255	1.09	714646	2.00E-05	0.00024	0.99255	0.00098	0.00156	0.00116	0.00065	0	0	6.00E-05	0.00156	0	0	4.00E-05	0	0	0	3.00E-05	0	0	0	0	0	0	0	0	0.00012	0	2.00E-05	0	0	0	0	0	0	0	0	0	0	0.00021	0	0.0001	0	0	0	0
ATACAACCGGCCTTGTGA-2	0.91677	8.75	156721	0	0.00033	0.00573	0.00764	0.00204	0.00244	0.91677	8.00E-05	0	0	0.03677	0	0	0	0	0	0	0	0	0	0	0	0	0	0	0	0.00024	0.00202	0.0055	0	0	0	0.00016	0	0	0	0	0	0	0.00041	0	0.00016	0	0	0	0
ATACCGAAGTACCATGTA-2	0.90436	4.8	12134	0	0.0022	0.01179	0.90436	0.00255	0.03616	0	0	0	0	0.00114	0	0	0.00114	0	0	0	0	0	0	0	0	0	0	0	0	0	0	0	0	0	0	0	0.0022	0	0	0	0	0	0	0	0	0	0	0	0
ATACCGCTTTAGGTTAGT-1	0.97474	4.99	6633	0	0	0.00901	0.00257	0.97474	0.00676	0.00434	0	0	0	0	0	0	0	0	0	0	0	0	0	0	0	0	0	0	0	0	0	0	0	0	0	0	0	0	0	0	0	0	0.00193	0	0	0	0	0	0
ATACTTGCTCATCGAAGC-1	0.98822	2.51	102407	0	0.00622	0.00109	0.00072	0.00119	0.98822	0.00066	0	0	0.00027	0.00131	0	0	0	0	0	0	0	0	0	0	0	0	0	0	0	0	0	0	0	0	0	0	0	0	0	0	0	0	9.00E-05	0	0	0	0	0	0
ATACTTGCTTATCATGCT-2	0.9686	0.91	94608	0	0.00018	0.01002	0.00088	0.9686	0.00115	0.00054	0	0	0	0.0007	0	0	0	0	0	0	0	0	0	0	0	0	0	0	0	0.00024	0	0	0	0	0	0	0	0	0	0	0	0	0.00016	0	0	0	0	0	0
ATAGAGCAGGGATTACGC-2	0.97741	1.42	18637	0	0	0.00295	0.00202	0.97741	0.00405	0.00148	0	0	0	0.00202	0	0	0	0	0	0	0	0	0	0	0	0	0	0	0	0	0	0	0	0	0	0	0	0	0	0	0	0	0	0	0	0	0	0	0
ATAGCACGGGTCAACTGA-2	0.98141	5.34	138230	0	0.00031	0.00156	0.00107	0.00188	0.0014	0.98141	0	0	0	0.00666	0	0	0	0	0	0	0	0	0	0	0	0	0	0	0	0.00023	0.00226	0	0	0	0	0	0	0	0	0	0.00012	0	0.00031	0	0.00023	0	0	0	0
ATAGCCTAACTGAGTCCA-2	0.95255	2.29	15021	0	0.0009	0.00379	0.95255	0.00414	0.02297	0.0011	0	0	0	0.00124	0	0	0	0	0	0	0	0	0	0	0	0	0	0	0	0	0	0	0	0	0	0.00117	0.00579	0	0	0	0	0	0	0	0	0	0	0	0
ATAGCTTGCATATTCGCA-2	0.99046	1.59	18192	0	0	0.00337	0.00146	0.00252	0.99046	0	0	0	0	0.00213	0	0	0	0	0	0	0	0	0	0	0	0	0	0	0	0	0	0	0	0	0	0	0	0	0	0	0	0	0	0	0	0	0	0	0
ATAGCTTGCTTGCTCTGC-2	0.96888	5.22	23085	0	0	0.00477	0.96888	0.00239	0.01914	0.00115	0	0	0	0.00184	0	0	0	0	0	0	0	0	0	0	0	0	0	0	0	0	0	0	0	0	0	0	0.00151	0	0	0	0	0	0.00023	0	0	0	0	0	0
ATAGTCAGTAACGTTCTT-1	0.99233	1.7	11066	0	0	0.0024	0.00129	0.00286	0.99233	0	0	0	0	0.00111	0	0	0	0	0	0	0	0	0	0	0	0	0	0	0	0	0	0	0	0	0	0	0	0	0	0	0	0	0	0	0	0	0	0	0
ATAGTCAGTCTTGCACAA-2	0.98879	0.99	22598	0	0.00067	0.00184	0.00103	0.98879	0.0013	0.00099	0	0	0	0.00175	0	0	0	0	0	0	0	0	0	0	0	0	0	0	0	0	0	0	0	0	0	0	0	0	0	0	0	0	0	0	0	0	0	0	0
ATAGTCAGTGTACCACAA-1	0.95631	1.09	173586	0	0.00022	0.00129	0.00054	0.95631	0.00101	0.0006	0	0	7.00E-05	0.00065	0	0	0	0	0	0	0	0	0	0	0	0	0	0.01559	0	0.01902	0	0	0	0	0	0	0	0	0	0	0	0	0.00023	0	0	0	0	0	0
ATAGTCTCCCCTGCTCCA-2	0.96358	7.81	7448	0	0	0.00293	0.00146	0.03043	0.96358	0	0	0	0	0.00146	0	0	0	0	0	0	0	0	0	0	0	0	0	0	0	0	0	0	0	0	0	0	0	0	0	0	0	0	0	0	0	0	0	0	0
ATAGTGGTTCTGAGTAGC-1	0.94652	1.9	9292	0	0.0083	0.01163	0.94652	0.00509	0.00565	0.00188	0	0	0	0.00199	0	0	0.01428	0	0	0	0	0	0	0	0	0	0	0	0	0	0	0	0	0	0	0	0	0	0	0	0	0	0	0	0	0	0	0	0
ATATCCGATGTTGCATGG-1	0.98194	2.32	546649	0	0.0003	0.00697	0.00073	0.00119	0.98194	0.00048	5.00E-05	0	8.00E-05	0.00145	0	0	3.00E-05	0	0	0	4.00E-05	0	0	0	0	0	0	8.00E-05	0	0.0001	0	0	0	0	0	0	0	0	0	0	0	0	0.00021	0	0.0001	0	0	0	0
ATATCCGATTGTGAGTAT-1	0.99306	1.24	30386	0	0	0.0014	0.0011	0.00194	0.99306	0.0009	0	0	0	0.00127	0	0	0	0	0	0	0	0	0	0	0	0	0	0	0	0	0	0	0	0	0	0	0	0	0	0	0	0	0.00023	0	0	0	0	0	0
ATATGCAGCTATACGTGG-1	0.95686	4.86	204438	0	0.00011	0.00112	0.00063	0.00116	0.00095	0.0005	0	0	0	0.00086	0	0	0.95686	0.00039	0	0	7.00E-05	0	0	0	0	0	0	0	0	0.00019	0	0	0	0	0	0	0	0	0	0	0	0	0.00019	0	0	0	0	0	0
ATATTCGCACTGACGGAT-2	0.99882	7.34	10138	0	0	0.00118	0	0.99882	0	0	0	0	0	0	0	0	0	0	0	0	0	0	0	0	0	0	0	0	0	0	0	0	0	0	0	0	0	0	0	0	0	0	0	0	0	0	0	0	0
ATCAAGAGAGGTTAACAG-2	0.98831	2.08	29697	0	0.00042	0.0028	0.00138	0.00239	0.98831	0.0008	0	0	0	0.00156	0	0	0	0	0	0	0	0	0	0	0	0	0	0	0	0	0	0	0	0	0	0	0	0	0	0	0	0	0.00014	0	0	0	0	0	0
ATCAAGCATACTGTAATC-1	0.98979	2.36	43333	0	0.00024	0.00166	0.00095	0.00187	0.98979	0.00066	0	0	0	0.00187	0	0	0	0	0	0	0	0	0	0	0	0	0	0	0	0.00043	0	0	0	0	0	0	0	0	0	0	0	0	0.00043	0	0	0	0	0	0
ATCAAGCATGGAACCTAG-2	0.95765	1.29	14665	0	0	0.0027	0.00139	0.95765	0.00215	0.00146	0	0	0	0.00173	0	0	0	0	0	0	0	0	0	0	0	0	0	0.02461	0	0	0	0	0	0	0	0	0	0	0	0	0	0	0	0	0	0	0	0	0
ATCAAGCATTATGTATGC-1	0.9429	5.81	12608	0	0.0028	0.9429	0.0033	0.00237	0.0028	0.00136	0	0	0	0.0011	0	0	0	0	0	0	0	0	0	0	0	0	0	0	0	0	0	0	0	0	0	0	0	0	0	0	0	0	0	0	0	0	0	0	0
ATCACCGCAATATAGCGT-1	0.99337	2.51	6090	0	0	0.00323	0	0.99337	0.00323	0	0	0	0	0	0	0	0	0	0	0	0	0	0	0	0	0	0	0	0	0	0	0	0	0	0	0	0	0	0	0	0	0	0	0	0	0	0	0	0
ATCACCGCACAATCTCCG-1	0.99574	1.42	51728	0	0.00024	0.00069	0.00065	0.001	0.99574	0.00053	0	0	0	0.00114	0	0	0	0	0	0	0	0	0	0	0	0	0	0	0	0	0	0	0	0	0	0	0	0	0	0	0	0	0	0	0	0	0	0	0
ATCAGAAGCCCGTAGTTG-1	0.98294	6.22	104591	0	0.00024	0.00113	0.00057	0.98294	0.00095	0.00043	0	0	0	0.00125	0	0	0	0	0	0	0.00022	0	0	0	0	0	0	0	0	0	0	0	0	0	0	0	0	0	0	0	0	0	0.00016	0	0	0	0	0	0
ATCAGGATGCCATGATGT-1	0.98564	1.18	16395	0	0	0.0026	0	0.98564	0.00118	0.00074	0	0	0	0.00074	0	0	0	0	0	0	0	0	0	0	0	0	0	0.00173	0	0	0	0	0	0	0	0	0	0	0	0	0	0	0	0	0	0	0	0	0
ATCAGGATGTATGATGTG-1	0.98213	1.24	165358	0	0.00028	0.00113	0.00134	0.98213	0.00091	0.00058	0	0	9.00E-05	0.00093	0	0	0	0	0	0	0	0	0	0	0	0	0	0.00184	0	9.00E-05	0	0	0	0	0	0	0	0	0	0	0	0	0.00019	0	9.00E-05	0	0	0	0
ATCAGTCGACAAGTCACT-1	0.98368	2.1	325089	0	0.00052	0.98368	0.0013	0.00223	0.0019	0.00093	9.00E-05	0	0.00014	0.00133	0	0	0	0	0	0	0.00018	0	0	0	0	0	0	7.00E-05	0	0.00018	0	4.00E-05	0	0	0	0	0	0	0	0	0	0	0.00038	0	0.00014	0	0	0	0
ATCAGTCGACTGAGGTTA-2	0.95515	1.17	92271	0	0.00142	0.00772	0.95515	0.00162	0.0171	0.00093	0	0	0	0.00174	0	0	0.00036	0	0	0	0	0	0	0	0	0	0	0	0	0	0	0	0	0	0	0.00759	0.00013	0	0	0	0	0	0.00042	0	0.00022	0	0	0	0
ATCAGTCGACTTACATGC-1	0.99205	1.52	18960	0	0	0.99205	0.00091	0.00268	0.00183	0.00129	0	0	0	0.00113	0	0	0	0	0	0	0	0	0	0	0	0	0	0	0	0	0	0	0	0	0	0	0	0	0	0	0	0	0	0	0	0	0	0	0
ATCAGTCGATCCAAGTAA-1	0.96371	1.81	129154	0	0.00041	0.01196	0.96371	0.00221	0.0122	0.00088	0	0	0.00015	0.00268	0	0	0	0	0	0	0	0	0	0	0	0	0	0	0	0	0	0	0	0	0	0.00043	0.00116	0	0	0	0	0	0.0004	0	0	0	0	0	0
ATCAGTCGATGCTATGAA-1	0.98825	5.92	22517	0	0	0.00275	0.00081	0.00213	0.98825	0.00066	0	0	0	0.00095	0	0	0	0	0	0	0	0	0	0	0	0	0	0	0	0	0	0	0	0	0	0	0	0	0	0	0	0	0	0	0	0	0	0	0
ATCATTACGACCATTCAC-2	0.9961	2.29	16587	0	0	0.00111	0	0.00093	0.00099	0	0	0	0	0.00074	0	0	0	0	0	0	0	0	0	0	0	0	0	0	0	0	0	0	0	0	0	0	0	0	0	0	0	0	0	0	0.9961	0	0	0	0
ATCATTACGCGTATCGAA-2	0.90005	1.8	161153	0	0.00708	0.0208	0.90005	0.00143	0.02917	0.00057	0	0	0.0001	0.00222	0	0	0	0	0	0	0	0	0	0	0	0	0	0	0	0.00013	0	0	0	0	0	0.00577	0	0	0	0	0	0	0.00035	0	0	0	0	0	0
ATCATTACGCTGACGGAT-1	0.97623	2.74	7924	0	0.00157	0.97623	0.0034	0.00705	0.00731	0.00274	0	0	0	0	0	0	0	0	0	0	0	0	0	0	0	0	0	0	0	0	0	0	0	0	0	0	0	0	0	0	0	0	0.0017	0	0	0	0	0	0
ATCATTACGTTGAGCTCT-1	0.98536	3.14	115108	0	0.0004	0.00144	0.00102	0.98536	0.00161	0.00101	0	0	0.00016	0.00104	0	0	0	0	0	0	0	0	0	0	0	0	0	0.00045	0	0.00027	0	0	0	0	0	0	0	0	0	0	0	0	0.0004	0	0	0	0	0	0
ATCCACAGTCGTACATCT-2	0.99298	1.1	66366	0	0.00023	0.00182	0.00107	0.99298	0.00157	0.00113	0	0	0	0.00082	0	0	0	0	0	0	0	0	0	0	0	0	0	0	0	0	0	0	0	0	0	0	0	0	0	0	0	0	0.00034	0	0	0	0	0	0
ATCCATTAGAGACTTCGT-1	0.98139	6.07	176339	0	0.00149	0.00316	0.00226	0.00362	0.98139	0.00145	0	0	0.00013	0.00178	0	0	0	0	0	0	8.00E-05	0	0	0	0	0	0	0	0	0.00017	0	0	0	0	0	0	0	0	0	0	0	0	0.00061	0	0.00022	0	0	0	0
ATCCATTAGGCATTGATC-1	0.98919	2	8536	0	0	0.003	0.00168	0.00276	0.98919	0.00156	0	0	0	0.00168	0	0	0	0	0	0	0	0	0	0	0	0	0	0	0	0	0	0	0	0	0	0	0	0	0	0	0	0	0	0	0	0	0	0	0
ATCCGACCAACCATCTAA-1	0.97586	1.49	95923	0	0.00021	0.00153	0.00072	0.97586	0.00138	0.00062	0	0	0	0.0016	0	0	0	0	0	0	0	0	0	0	0	0	0	0.00138	0	0	0	0	0	0	0	0	0	0	0	0	0	0	0.00031	0	0	0	0	0	0
ATCCGACCAAGATGTTGG-1	0.97824	2.01	40902	0	0.97824	0.00148	0.001	0.00175	0.00115	0.00068	0.0004	0	0	0.002	0	0	0	0	0	0	0	0	0	0	0	0	0	0	0	0	0	0	0	0.00045	0	0	0	0	0	0	0	0	0.00035	0	0	0	0	0	0
ATCCGACCAAGCTCTCCG-2	0.99467	1.73	19074	0	0	0.99467	0.00091	0.00156	0.00108	0.00054	0	0	0	0.00113	0	0	0	0	0	0	0	0	0	0	0	0	0	0	0	0	0	0	0	0	0	0	0	0	0	0	0	0	0	0	0	0	0	0	0
ATCCGGTCCCGCATAACT-2	0.99822	1.06	7421	0	0	0	0	0.00178	0	0	0	0	0	0	0	0	0	0	0	0	0	0	0	0	0	0	0	0	0	0	0	0	0	0	0	0	0	0	0	0	0	0	0.99822	0	0	0	0	0	0
ATCCGGTCCCTATGGATG-1	0.98317	2.84	9397	0	0	0.00165	0.00143	0.00209	0.00154	0.98317	0	0	0	0.00121	0	0	0	0	0	0	0.0077	0	0	0	0	0	0	0	0	0	0	0	0	0	0	0	0	0	0	0	0	0	0	0	0	0	0	0	0
ATCCGGTCCCTATTAAGG-1	0.95957	2.16	7840	0	0	0	0	0.95957	0.00158	0	0	0	0.00853	0	0	0	0	0	0	0	0	0	0	0	0	0	0	0	0	0	0	0	0	0	0	0	0	0	0	0	0	0	0	0	0	0	0	0	0
ATCCGTCTCATGAGGTAT-1	0.98399	5.87	32930	0	0.00065	0.00334	0.00301	0.00356	0.98399	0.00149	0	0	0	0.00123	0	0	0	0	0	0	0	0	0	0	0	0	0	0	0	0	0	0	0	0	0	0	0	0	0	0	0	0	0.00094	0	0	0	0	0	0
ATCCGTCTCCTACGGTAT-1	1	0.63	6232	0	0	0	0	0	0	0	0	0	0	0	0	0	0	0	0	0	0	0	0	0	0	0	0	0	0	0	0	0	0	0	0	0	0	0	0	0	0	0	0	0	1	0	0	0	0
ATCCGTCTCTTCAACTAC-2	0.99185	1.22	45409	0	0.99185	0.00163	0.00112	0.0021	0.00125	0.00071	0	0	0	0.00134	0	0	0	0	0	0	0	0	0	0	0	0	0	0	0	0	0	0	0	0	0	0	0	0	0	0	0	0	0	0	0	0	0	0	0
ATCCTCCGATCGAATAGA-1	0.95634	2.08	12383	0	0	0.00124	0.95634	0.00157	0.03604	0	0	0	0	0.00099	0	0	0	0	0	0	0	0	0	0	0	0	0	0	0	0	0	0	0	0	0	0	0.00373	0	0	0	0	0	0	0	0	0	0	0	0
ATCCTCCGATGCTATGAA-1	0.99661	1.27	36483	0	0	0.00083	0.00061	0.99661	0.00092	0.00056	0	0	0	0.00039	0	0	0	0	0	0	0	0	0	0	0	0	0	0	0	0	0	0	0	0	0	0	0	0	0	0	0	0	0	0	0	0	0	0	0
ATCCTGCCTGAGGTCACG-2	0.98871	1.45	8867	0	0	0.00173	0	0.98871	0.00219	0.00127	0	0	0.00115	0.00173	0	0	0	0	0	0	0	0	0	0	0	0	0	0.00299	0	0	0	0	0	0	0	0	0	0	0	0	0	0	0	0	0	0	0	0	0
ATCGAATCGAGTCGTCCG-1	0.9875	1.51	38634	0	0	0.9875	0.00095	0.00148	0.00129	0.00048	0	0	0	0.00092	0	0	0	0	0	0	0	0	0	0	0	0	0	0	0	0	0	0	0	0	0	0	0	0	0	0	0	0	0.00034	0	0	0	0	0	0
ATCGCCTCTAACGGAGAT-2	0.98407	1.59	64756	0	0.00055	0.98407	0.0045	0.00273	0.0023	0.0013	0	0	0	0.00117	0	0	0	0	0	0.00025	0	0	0	0	0	0	0	0	0	0.00036	0	0	0	0	0	0	0	0	0	0	0	0	0.00032	0	0.00029	0	0	0	0
ATCGCCTCTCTTGGTCAT-1	0.94818	5.85	673523	0	0.00093	0.00295	0.00652	0.00141	0.00141	0.94818	3.00E-05	0	8.00E-05	0.02333	0	0	6.00E-05	0	0	0	5.00E-05	0	0	0	0	0	0	0	0	0.00015	0.00072	3.00E-05	0	0	0	0	2.00E-05	0	3.00E-05	0	0	0	0.00032	0	0.00011	0	0	0	0
ATCGGTGGTACGTAGTAT-1	0.98097	2.13	52293	0	0.00063	0.00276	0.00114	0.00225	0.98097	0.00123	0	0	0	0.00139	0	0	0	0	0	0	0	0	0	0	0	0	0	0	0	0	0	0	0	0	0	0	0	0	0	0	0	0	0.00047	0	0	0	0	0	0
ATCGGTGGTCTTAATCGT-1	0.99925	0.54	14864	0	0	0	0	0.00068	0	0	0	0	0	0	0	0	0	0	0	0	0	0	0	0	0	0	0	0	0	0	0	0	0	0	0	0	0	0	0	0	0	0	0	0	0.99925	0	0	0	0
ATCGTAGTGCAGTCGGTA-1	0.99354	1.79	55797	0	0.00018	0.00126	0.00075	0.00172	0.99354	0.00051	0	0	0	0.00148	0	0	0	0	0	0	0	0	0	0	0	0	0	0	0	0	0	0	0	0	0	0	0	0	0	0	0	0	0.00024	0	0	0	0	0	0
ATCTACATCTACAAGAGG-1	0.99385	1.3	8944	0	0	0.00216	0	0.00228	0.99385	0	0	0	0	0.0016	0	0	0	0	0	0	0	0	0	0	0	0	0	0	0	0	0	0	0	0	0	0	0	0	0	0	0	0	0	0	0	0	0	0	0
ATCTACATCTTCACTGGA-1	0.98733	4.48	10508	0	0.00312	0.00261	0.00211	0.00362	0.98733	0.00111	0	0	0	0	0	0	0	0	0	0	0	0	0	0	0	0	0	0	0	0	0	0	0	0	0	0	0	0	0	0	0	0	0	0	0	0	0	0	0
ATCTAGGTTACCGATCGA-1	0.99117	4.93	31510	0	0	0.99117	0.00101	0.00246	0.00219	0.00094	0	0	0	0.00172	0	0	0	0	0	0	0	0	0	0	0	0	0	0	0	0	0	0	0	0	0	0	0	0	0	0	0	0	0	0	0	0	0	0	0
ATCTAGGTTTGTATCGTG-2	0.9004	1.62	21548	0	0	0.02046	0.9004	0.00327	0.04476	0.00099	0	0	0	0.00436	0	0	0	0	0	0	0	0	0	0	0	0	0	0	0	0	0	0	0	0	0	0	0.00218	0	0	0	0	0	0.00052	0	0	0	0	0	0
ATCTCTGCTGGTAAGGAT-1	0.93707	1.9	29587	0	0.00083	0.0274	0.93707	0.00327	0.01168	0.00146	0	0	0	0.0015	0	0	0	0	0	0	0	0	0	0	0	0	0	0	0	0	0	0	0	0	0	0	0	0	0	0	0	0	0.00059	0	0	0	0	0	0
ATCTGGTAGAACGAGAAT-1	0.91951	3.81	7087	0	0	0	0	0	0	0	0	0	0	0	0	0	0	0	0	0	0	0	0	0.00222	0	0	0	0	0.01527	0	0	0	0	0	0	0	0	0	0	0	0	0	0	0	0	0	0	0	0
ATCTGGTAGTCAGACAAG-2	0.93313	1.36	11004	0	0.00096	0.00239	0.93313	0.00507	0.05424	0.00163	0	0	0	0.00249	0	0	0	0	0	0	0	0	0	0	0	0	0	0	0	0	0	0	0	0	0	0	0	0	0	0	0	0	0	0	0	0	0	0	0
ATGAACTAGTGAGATCAT-2	0.92284	4.33	6467	0	0.00294	0.00997	0.00605	0.92284	0.00883	0.00572	0	0	0.03842	0.00245	0	0	0	0	0	0	0	0	0	0	0	0	0	0	0	0	0	0	0	0	0	0	0	0	0	0	0	0	0.00229	0	0	0	0	0	0
ATGACACAAACTTCGCAG-2	0.98813	1.33	39492	0	0.00033	0.98813	0.00108	0.00257	0.00157	0.00075	0	0	0	0.00098	0	0	0	0	0	0	0	0	0	0	0	0	0	0	0	0	0	0	0	0	0	0	0	0	0	0	0	0	0.00036	0	0	0	0	0	0
ATGACACAAATGAGATCC-2	0.99243	9.28	6000	0	0	0.00185	0	0.99243	0.00296	0	0	0	0	0.00259	0	0	0	0	0	0	0	0	0	0	0	0	0	0	0	0	0	0	0	0	0	0	0	0	0	0	0	0	0	0	0	0	0	0	0
ATGACACAACAACACCTA-2	0.9909	1.7	45518	0	0.00034	0.00117	0.00105	0.00148	0.9909	0.00076	0	0	0.00043	0.00168	0	0	0	0	0	0	0	0	0	0	0	0	0	0	0	0	0	0	0	0	0	0	0	0	0	0	0	0	0.0004	0	0	0	0	0	0
ATGACACAACTGCAAGCC-2	0.93524	3.74	23085	0	0.00068	0.00696	0.93524	0.0019	0.02005	0.00135	0	0	0	0.00176	0	0	0	0	0	0	0	0	0	0	0	0	0	0	0	0	0	0	0	0	0	0.00285	0.00239	0	0	0	0	0	0.00063	0	0	0	0	0	0
ATGACACAATGTATGTAG-2	0.99365	1.28	42303	0	0	0.99365	0.00112	0.00173	0.00168	0.00075	0	0	0	0.00073	0	0	0	0	0	0	0	0	0	0	0	0	0	0	0	0	0	0	0	0	0	0	0	0	0	0	0	0	0.00029	0	0	0	0	0	0
ATGAGATCCAACAACCTA-1	0.95608	1.9	9454	0	0	0.00401	0.00477	0.00271	0.95608	0.00152	0	0	0	0.00488	0	0	0	0	0	0	0	0	0	0	0	0	0	0	0	0	0	0	0	0	0	0	0	0	0	0	0	0	0	0	0	0	0	0	0
ATGAGATCCTATGTATGC-1	0.99465	1.72	6687	0	0	0.00153	0	0.00199	0.99465	0.00168	0	0	0	0	0	0	0	0	0	0	0	0	0	0	0	0	0	0	0	0	0	0	0	0	0	0	0	0	0	0	0	0	0	0	0	0	0	0	0
ATGAGGTATCAGTATGAT-1	0.90089	6.68	72029	0	0.00479	0.01512	0.00746	0.00609	0.00611	0.90089	0	0	0.00048	0.02262	0	0	0	0	0	0	0.00027	0	0	0	0	0	0	0	0	0.00059	0.00035	0.00189	0.00081	0	0	0	0	0	0.00392	0.00096	0	0	0.00086	0	0.00062	0	0	0	0
ATGAGGTATCTCCAGCGT-2	0.96713	5.66	67544	0	0.00068	0.00304	0.00318	0.01421	0.0026	0.00124	0	0	0	0.00264	0	0	0	0	0	0	0	0	0	0	0	0	0	0	0	0.00138	0	0	0	0	0	0	0	0	0	0	0	0	0.96713	0	0.0002	0	0	0	0
ATGATAGCTCTTAACAGC-1	0.98931	1.31	220881	0	0.00029	0.98931	0.00355	0.00181	0.00126	0.00084	0	0	0.00011	0.00099	0	0	0.0001	0	0	0	6.00E-05	0	0	0	0	0	0	0	0	0.00022	0	0	0	0	0	0	0	0	0	0	0	0	0.00032	0	7.00E-05	0	0	0	0
ATGCAGTTCTAGTAACGG-2	0.91219	6.48	7921	0	0	0.03906	0.00218	0.0041	0.00382	0.91219	0	0	0	0.02212	0	0	0	0	0	0	0	0	0	0	0	0	0	0	0	0	0	0.01092	0	0	0	0	0	0	0.0015	0	0	0	0	0	0	0	0	0	0
ATGCCTGTCTAGCTAAGA-2	0.97802	1.67	6904	0	0	0.00267	0	0.97802	0	0	0	0	0	0.00282	0	0	0	0	0	0	0	0	0	0	0	0	0	0	0	0	0	0	0	0	0	0	0	0	0	0	0	0	0	0	0	0	0	0	0
ATGCCTTCACAAGTCACT-2	0.973	1.64	179618	7.00E-05	0.00044	0.00409	0.00176	0.00278	0.973	0.00115	0	0	0.00014	0.00162	0	0	0.00011	0	0	0	0	0	0	0	0	0	0	0	0	0.00015	0	0	0	0	0	0	0	0	0	0	0	0	0.00041	0	0.00015	0	0	0	0
ATGCCTTCACTAGGTACT-2	0.99442	3.21	7440	0	0.99442	0	0	0.00209	0	0.0014	0	0	0	0.00209	0	0	0	0	0	0	0	0	0	0	0	0	0	0	0	0	0	0	0	0	0	0	0	0	0	0	0	0	0	0	0	0	0	0	0
ATGCGCCGTCCTGTATCT-2	0.981	3.63	39514	0	0.00063	0.00387	0.00266	0.981	0.00377	0.002	0	0	0.00037	0.00111	0	0	0	0	0	0	0	0	0	0	0	0	0	0.00187	0	0	0	0	0	0	0	0	0	0	0	0	0	0	0.00084	0	0	0	0	0	0
ATGCGCTACTGACGGTTG-1	0.9715	7.1	19168	0	0	0.00163	0.00134	0.00239	0.00175	0.9715	0	0	0	0.00245	0	0	0	0	0	0	0	0	0	0	0	0	0	0	0	0	0	0	0	0	0	0	0	0	0	0	0	0	0.00041	0	0	0	0	0	0
ATGCGTGGAAAGGATCGT-1	0.98917	1.71	67961	0	0.00037	0.00246	0.98917	0.00189	0.00175	0.00093	0	0	0	0.00184	0	0	0	0	0	0	0	0	0	0	0	0	0	0.00039	0	0.00027	0	0	0	0	0	0	0	0	0	0	0	0	0.00046	0	0	0	0	0	0
ATGCTGTCGAGCTTCGAT-1	0.91984	1.8	237895	5.00E-05	0.0007	0.00301	0.91984	0.00587	0.02367	0.00073	0	0	0.0001	0.00165	0	0	0.00015	0	0	0	7.00E-05	0	0	0	0	0	0	0	0	0.00018	0	0	0	0	0	0	0.01833	0	0	0	0	0	0.00034	0	0.00017	0	0	0	0
ATGCTGTCGCCAATGCCT-1	0.99223	6.37	476258	0	0.00028	0.00118	0.00076	0.00128	0.00118	0.00054	3.00E-05	0	6.00E-05	0.00149	0	0	0	0	0	0	4.00E-05	0	0	0	0	0	0	0	3.00E-05	0.00013	0	0	0	0	0	0	0	0	0	0	0	5.00E-05	0.99223	0	0.00011	0	0	0	0
ATGCTGTCGGTACGCGAT-1	0.98431	2.15	87984	0	0.00062	0.98431	0.00212	0.00416	0.00304	0.0016	0	0	0.00019	0.0013	0	0	0	0	0	0	0.00019	0	0	0	0	0	0	0	0	0.00045	0	0	0	0	0	0	0	0	0	0	0	0	0.00077	0	0.00035	0	0	0	0
ATGGACGTTATTAGCACA-1	0.9677	3.91	71447	0	0.00037	0.01006	0.9677	0.00332	0.01036	0.0008	0	0	0	0.00208	0	0	0	0	0	0	0.00023	0	0	0	0	0	0	0	0	0.00048	0	0	0	0	0	0	0.00019	0	0	0	0	0	0.00031	0	0	0	0	0	0
ATGGACGTTCCATATGCC-2	0.97287	2.6	69267	0	0.0008	0.00171	0.00073	0.00165	0.97287	0.00062	0	0	0	0.00125	0	0	0	0	0	0	0	0	0	0	0	0	0	0	0	0	0	0	0	0	0	0	0	0	0	0	0	0	0.00016	0	0	0	0	0	0
ATGGAGAGTATCCACAGT-1	0.97574	2.59	53511	0	0.00075	0.97574	0.00289	0.00492	0.0042	0.00204	0	0	0.00025	0.001	0	0	0	0	0	0	0	0	0	0	0	0	0	0	0	0.0005	0	0	0	0	0	0	0	0	0	0	0	0	0.00071	0	0.00033	0	0	0	0
ATGGAGAGTTATGCCTTC-2	0.97376	2.23	55331	0	0.00056	0.00226	0.97376	0.00245	0.01056	0.00093	0	0	0.00521	0.00222	0	0	0	0	0	0	0	0	0	0	0	0	0	0	0	0	0	0	0	0	0	0	0	0	0	0	0	0	0.00043	0	0	0	0	0	0
ATGGAGAGTTTACTAGTC-2	0.9886	1.63	22167	0	0.00046	0.9886	0.00134	0.00306	0.00255	0.00097	0	0	0	0.00157	0	0	0	0	0	0	0	0	0	0	0	0	0	0	0	0.00107	0	0	0	0	0	0	0	0	0	0	0	0	0.00032	0	0	0	0	0	0
ATGGAGGAAATAGAGCAG-1	0.98414	3.37	14284	0	0	0.00298	0.0024	0.00415	0.00211	0.0016	0	0	0	0.0024	0	0	0	0	0	0	0	0	0	0	0	0	0	0	0	0	0	0	0	0	0	0	0	0	0	0	0	0	0.98414	0	0	0	0	0	0
ATGGAGGAAGATCTACTT-1	0.98536	2.04	361016	0	0.00026	0.00164	0.00084	0.00162	0.98536	0.00065	0	0	0.00014	0.00136	0	0	6.00E-05	0	0	0	4.00E-05	0	0	0	0	0	0	0	0	0.00015	0	4.00E-05	0	0	0	0.00011	0	0	0	0	0	0	0.00031	0	0.00011	0	0	0	0
ATGGATATCAGAGCGCGA-1	0.98906	4.15	13702	0	0	0.00145	0	0.00084	0.00229	0.00138	0	0	0	0.00474	0	0	0	0	0	0	0	0	0	0	0	0	0	0	0	0	0	0	0	0	0	0	0	0	0	0	0	0	0.98906	0	0	0	0	0	0
ATGGATATCGACGTGGTC-2	0.97533	1.07	27976	0	0	0.00159	0.00112	0.97533	0.00188	0.00101	0	0	0	0.00188	0	0	0	0	0	0	0	0	0	0.00485	0	0	0	0.00072	0	0	0	0	0	0	0	0	0	0	0	0	0	0	0	0	0	0	0	0	0
ATGTCCTCCCGATAGGTG-2	0.98564	5.99	7681	0	0	0.00377	0.00167	0.98564	0.00279	0	0	0	0	0.00153	0	0	0	0	0	0	0	0	0	0	0	0	0	0.00153	0	0	0	0	0	0	0	0	0	0	0	0	0	0	0	0	0	0	0	0	0
ATGTCCTCCGACATATGT-2	0.98366	1.43	631423	0	0.00051	0.00606	0.00088	0.00157	0.98366	0.00058	2.00E-05	0	9.00E-05	0.002	0	0	4.00E-05	0	0	0	6.00E-05	0	0	0	0	0	0	0	0	0.00173	0	2.00E-05	0	0	0	0	0	0	0	0	0	0	0.00025	0	7.00E-05	0	0	0	0
ATGTCGCCTACTACTCAT-1	0.98612	1.46	216299	0	0.98612	0.00621	0.00085	0.00185	0.00164	0.00068	0	0	9.00E-05	0.00124	0	0	5.00E-05	0	0	0	0	0	0	0	0	0	0	0	0	0.00017	0	0	0	0	0	0	0	0	0	0	0	0	0.00045	0	0.00013	0	0	0	0
ATGTGACGACCACACAGA-1	0.99076	2.02	99302	0	0.00031	0.00139	0.00083	0.99076	0.00128	0.00061	0	0	0.00013	0.00093	0	0	0	0	0	0	0	0	0	0	0	0	0	0.00012	0	0	0	0	0	0	0	0	0	0	0	0	0	0	0.00034	0	0	0	0	0	0
ATGTGACGATGGAGAGTG-1	0.99828	2.08	10643	0	0	0.00162	0	0	0.99828	0	0	0	0	0	0	0	0	0	0	0	0	0	0	0	0	0	0	0	0	0	0	0	0	0	0	0	0	0	0	0	0	0	0	0	0	0	0	0	0
ATTAGCACAATGGAGAGT-1	0.99104	1.93	244468	0	0.00032	0.99104	0.00074	0.002	0.00141	0.00088	0	0	0.0001	0.00145	0	0	0.0001	0	0	0	0	0	0	0	0	0	0	0	0	0.00016	0	0	0	0	0	0	0	0	0	0	0	0	0.00032	0	0.00013	0	0	0	0
ATTAGCACACCGGTGGTT-1	0.9703	1.88	148915	0	0.00038	0.00512	0.9703	0.00313	0.00812	0.00119	0	0	0.00012	0.00252	0	0	0	0	0	0	0.00013	0	0	0	0	0	0	0	0	0.00025	0	0	0	0	0	0.00468	9.00E-05	0	0	0	0	0	0.00054	0	0.00016	0	0	0	0
ATTAGCACATCAGAGCGT-1	0.98183	2.34	25269	0	0.00098	0.00513	0.00236	0.98183	0.00469	0.00273	0	0	0	0.00061	0	0	0	0	0	0	0	0	0	0	0	0	0	0	0	0	0	0	0	0	0	0	0	0	0	0	0	0	0.0009	0	0	0	0	0	0
ATTAGCCACCTTGCGACC-2	0.98505	2.11	16047	0	0	0.00256	0.00141	0.00281	0.98505	0.00128	0	0	0	0.00198	0	0	0	0	0	0	0	0	0	0	0	0	0	0	0	0	0	0	0	0	0	0	0	0	0	0	0	0	0.00486	0	0	0	0	0	0
ATTAGCGGTCCAGTACTC-1	0.99123	1.33	22119	0	0	0.99123	0.00069	0.0022	0.00101	0.00087	0	0	0	0.00092	0	0	0	0	0	0	0	0	0	0	0	0	0	0	0	0	0	0	0	0	0	0	0	0	0	0	0	0	0	0	0	0	0	0	0
ATTATGCAGTGGATTAGC-1	0.92152	2.78	6508	0	0	0.0024	0	0.92152	0	0	0	0	0.00192	0	0	0	0	0	0	0	0	0	0	0	0	0	0	0	0	0	0	0	0	0	0	0	0	0	0	0	0	0	0	0	0	0	0	0	0
ATTCATGTGAACTCCATG-1	0.96974	1.82	13715	0	0.01237	0.00209	0.00179	0.00171	0.96974	0.00089	0	0	0	0.00127	0	0	0	0	0	0	0	0	0	0	0	0	0	0	0	0	0	0	0	0	0	0	0	0	0	0	0	0	0	0	0	0	0	0	0
ATTCATGTGACTGGTGCT-2	0.97909	3.79	19504	0	0.00065	0.97909	0.00323	0.00469	0.00436	0.00221	0	0	0	0.00108	0	0	0	0	0	0	0	0	0	0	0	0	0	0	0	0	0	0	0	0	0	0	0	0	0	0	0	0	0.00054	0	0	0	0	0	0
ATTCGAAGACTTCACTGT-1	0.99341	1.53	261892	0	0.00023	0.99341	0.00085	0.00159	0.00124	0.00061	0	0	7.00E-05	0.0011	0	0	0	0	0	0	5.00E-05	0	0	0	0	0	0	0	0	0.00012	0	0	0	0	0	0	0	0	0	0	0	0	0.0003	0	9.00E-05	0	0	0	0
ATTCTCTGGCCTTGCTTG-1	0.97489	1.62	47647	0	0.00024	0.01916	0.00088	0.0012	0.97489	0.00064	0	0	0	0.00159	0	0	0	0	0	0	0	0	0	0	0	0	0	0	0	0	0	0	0	0	0	0	0	0	0	0	0	0	0.00028	0	0	0	0	0	0
ATTGACACGACCTTGAAG-1	0.99714	0.77	11311	0	0	0.0017	0	0.99714	0.00116	0	0	0	0	0	0	0	0	0	0	0	0	0	0	0	0	0	0	0	0	0	0	0	0	0	0	0	0	0	0	0	0	0	0	0	0	0	0	0	0
ATTGACACGCAGCTTACC-1	0.99005	2.05	36107	0	0	0.99005	0.00111	0.00267	0.00208	0.00111	0	0	0	0.00068	0	0	0	0	0	0	0	0	0	0	0	0	0	0	0	0	0	0	0	0	0	0	0	0	0	0	0	0	0.00057	0	0	0	0	0	0
ATTGATCACGATTAGTGT-2	0.98946	2.89	12259	0	0	0.00295	0.00126	0.00329	0.98946	0	0	0	0	0.00287	0	0	0	0	0	0	0	0	0	0	0	0	0	0	0	0	0	0	0	0	0	0	0	0	0	0	0	0	0	0	0	0	0	0	0
ATTGATTGGTATCACCTG-2	0.99225	3.87	78102	0	0.99225	0.00128	0.00072	0.00141	0.00112	0.00065	0	0	0	0.0016	0	0	0	0	0	0	0	0	0	0	0	0	0	0	0	0.00033	0	0	0	0	0	0	0	0	0	0	0	0	0.00043	0	0	0	0	0	0
ATTGCCGACACAAGGTAC-1	0.9933	1.04	19681	0	0	0.00082	0.00077	0.9933	0.00139	0.00072	0	0	0	0.00052	0	0	0	0	0	0	0	0	0	0	0	0	0	0.00175	0	0	0	0	0	0	0	0	0	0	0	0	0	0	0	0	0	0	0	0	0
ATTGCCGACTCACTACGT-1	0.98602	1.17	29752	0	0	0.00144	0.00181	0.98602	0.00103	0.00048	0	0	0	0.00065	0	0	0	0	0	0	0	0	0	0	0	0	0	0.00109	0	0	0	0	0	0	0	0	0	0	0	0	0	0	0	0	0	0	0	0	0
ATTGCGCTAACTGTAATC-1	0.98588	4.31	154667	0	0.00023	0.98588	0.001	0.00135	0.0012	0.00062	0	0	7.00E-05	0.00104	0	0	0	0	0	0	0	0	0	0	0	0	0	0	0	0.00016	0	0	0	0	0	0	0	0	0	0	0	0	0.00026	0	8.00E-05	0	0	0	0
ATTGGTTCCGGAGATGAG-2	0.99389	1.54	36846	0	0.00041	0.00094	0.00075	0.99389	0.00097	0.0005	0	0	0	0.00077	0	0	0	0	0	0	0	0	0	0	0	0	0	0	0	0	0	0	0	0	0	0	0	0	0	0	0	0	0	0	0	0	0	0	0
CAACACCTACGTACATCT-2	0.98019	1.83	39357	0	0.00073	0.00392	0.0027	0.98019	0.00829	0.00195	0	0	0	0.00107	0	0	0	0	0	0	0	0	0	0	0	0	0	0	0	0	0	0	0	0	0	0	0	0	0	0	0	0	0.00073	0	0	0	0	0	0
CAACACCTAGAGCACATT-2	0.97679	5.74	12586	0	0	0.00495	0.00324	0.00939	0.97679	0.00265	0	0	0	0.0023	0	0	0	0	0	0	0	0	0	0	0	0	0	0	0	0	0	0	0	0	0	0	0	0	0	0	0	0	0.00051	0	0	0	0	0	0
CAACACCTATGACAAGTT-1	0.97475	2.02	248924	0	0.97475	0.00181	0.0009	0.00167	0.0043	0.00066	0	0	0.0001	0.00117	0	0	0.00031	0	0	0	0.00014	0	0	0	0	0	0	0	0	0.0001	0	0	0	0	0	0	0	0	0	0	0	0	0.00028	0	8.00E-05	0	0	0	0
CAACACCTATGAGTGACT-2	0.98506	2.02	94385	0	0.00072	0.00332	0.00183	0.98506	0.00301	0.00178	0	0	0.00024	0.00124	0	0	0.0002	0	0	0	0	0	0	0	0	0	0	0	0	0.00034	0	0	0	0	0	0	0	0	0	0	0	0	0.00069	0	0	0	0	0	0
CAACACTCCACTAACCGA-1	0.99771	1.89	7177	0	0	0.00229	0	0	0.99771	0	0	0	0	0	0	0	0	0	0	0	0	0	0	0	0	0	0	0	0	0	0	0	0	0	0	0	0	0	0	0	0	0	0	0	0	0	0	0	0
CAACGATCGCTAGACATG-1	0.98767	1.8	50973	0	0.00046	0.00212	0.00084	0.00251	0.98767	0.00078	0	0	0	0.00166	0	0	0	0	0	0	0	0	0	0	0	0	0	0	0	0	0	0	0	0	0	0	0	0	0	0	0	0	0.00028	0	0	0	0	0	0
CAACGATCGTGACCTCCT-2	0.98771	3.44	41390	0	0.00058	0.98771	0.0015	0.00351	0.00216	0.00153	0	0	0	0.00196	0	0	0	0	0	0	0	0	0	0	0	0	0	0	0	0	0	0	0	0	0	0	0	0	0	0	0	0	0.00048	0	0	0	0	0	0
CAACGCACAACTAAGTTC-2	0.99125	7.44	11459	0	0	0.99125	0.00181	0.00314	0.00266	0	0	0	0	0	0	0	0	0	0	0	0	0	0	0	0	0	0	0	0	0	0	0	0	0	0	0	0	0	0	0	0	0	0	0	0	0	0	0	0
CAACTAATCTATAATCGC-1	0.98051	2.81	64604	0	0.00047	0.00359	0.0018	0.00393	0.98051	0.00128	0	0	0.00183	0.00164	0	0	0	0	0	0	0	0	0	0	0	0	0	0	0	0.00024	0	0	0	0	0	0	0	0	0	0	0	0	0.00051	0	0	0	0	0	0
CAAGAACCGCAAGTCGAA-1	0.98603	1.93	7554	0	0	0.00393	0.00163	0.98603	0.00244	0.0019	0	0	0	0	0	0	0	0	0	0	0	0	0	0	0	0	0	0	0	0	0	0	0	0	0	0	0	0	0	0	0	0	0	0	0	0	0	0	0
CAAGAGAGTGCAACACCT-1	0.98793	1.91	510365	2.00E-05	0.00034	0.98793	0.0012	0.00232	0.00201	0.001	4.00E-05	0	0.00012	0.00138	0	0	6.00E-05	0	0	0	0.00011	0	0	0	0	0	0	0	0	0.00024	0	3.00E-05	0	0	0	0	0	0	0	0	0	0	0.00037	0	0.00014	0	0	0	0
CAAGAGAGTGGTCGGATA-2	0.99136	1.68	22212	0	0	0.99136	0.0012	0.00257	0.00143	0.0012	0	0	0	0.00225	0	0	0	0	0	0	0	0	0	0	0	0	0	0	0	0	0	0	0	0	0	0	0	0	0	0	0	0	0	0	0	0	0	0	0
CAAGAGAGTTTGTAATGC-1	0.96181	3.29	186991	0	0.01231	0.00191	0.00543	0.00156	0.00147	0.96181	0	0	9.00E-05	0.00497	0	0	0	0	0	0	7.00E-05	0	0	0	0	0	0	0	0	0.0002	0.0015	0.00057	0	0	0	0	0	0	0	0	0	0	0.00027	0	0.00011	0	0	0	0
CAAGAGGAGCGCACTCTT-2	0.97904	0.99	8399	0.00541	0	0	0	0	0	0	0	0	0	0.00175	0	0	0	0	0	0	0	0	0	0	0	0	0	0	0	0	0	0	0	0	0	0	0	0	0	0	0	0	0	0	0	0	0	0	0.97904
CAAGCGCATCTCCAGCGT-1	0.97407	2.46	97192	0	0.00106	0.00502	0.00306	0.97407	0.00942	0.00197	0	0	0.00043	0.00085	0	0	0.00014	0	0	0	0.00029	0	0	0	0	0	0	0	0	0.00067	0	0	0	0	0	0	0	0	0	0	0	0	0.00106	0	0.00042	0	0	0	0
CAAGTCACTAGTCTAAGC-1	0.98002	1.84	58872	0	0.0005	0.00201	0.00064	0.00153	0.98002	0.00088	0	0	0	0.0016	0	0	0	0	0	0	0	0	0	0	0	0	0	0	0	0	0	0	0	0	0	0	0	0	0	0	0	0	0.00028	0	0	0	0	0	0
CAATACCACGATGCTCCT-1	0.98678	3.08	236978	0	0.00379	0.00168	0.001	0.00184	0.98678	0.00077	0	0	0.0001	0.00177	0	0	7.00E-05	0	0	0	7.00E-05	0	0	0	0	0	0	0	0	0.00021	0	0	0	0	0	0	0	0	0	0	0	0	0.00033	0	0.00019	0	0	0	0
CAATACCACTTCTGAATG-1	0.99425	3.2	18570	0	0	0.99425	0.00061	0.00179	0.00151	0	0	0	0	0.00162	0	0	0	0	0	0	0	0	0	0	0	0	0	0	0	0	0	0	0	0	0	0	0	0	0	0	0	0	0.00011	0	0	0	0	0	0
CAATCAAGTATGAGCAGG-2	0.98695	1.4	6662	0	0	0.00322	0.0023	0.98695	0.00184	0	0	0	0	0	0	0	0	0	0	0	0	0	0	0	0	0	0	0	0	0	0	0	0	0	0	0	0	0	0	0	0	0	0	0	0	0	0	0	0
CAATCAAGTTAGATCTGT-2	0.98891	6.09	9057	0	0	0.00271	0	0.00283	0.00189	0	0	0	0	0.00342	0	0	0	0	0	0	0	0	0	0	0	0	0	0	0	0	0	0	0	0	0	0	0	0	0	0	0	0	0.98891	0	0	0	0	0	0
CAATCAAGTTCTTAGCGA-2	0.92702	1.37	166912	0	0.00016	0.00648	0.92702	0.00107	0.03828	0.00035	0	0	0	0.00189	0	0	0	0	0	0	6.00E-05	0	0	0	0	0	0	0	0	9.00E-05	0	6.00E-05	0	0	0	0	0.00432	0	0	0	0	0	0.00014	0	0.00014	0	0	0	0
CAATGTGCTCTGGTCGGT-1	0.99007	2.8	364281	0	0.00031	0.00184	0.00101	0.00195	0.00163	0.00087	7.00E-05	0	0.00011	0.00119	0	0	5.00E-05	0	0	0	0.00012	0	0	0	0	0	0	0	0	0.00023	0	0	0	0	0	0	0	0	0	0	0	0	0.99007	0	0.00015	0	0	0	0
CAATTGTCTCGTCTGCTG-2	0.99368	0.77	24422	0	0	0.0012	0.00079	0.99368	0.00124	0.00083	0	0	0	0.00178	0	0	0	0	0	0	0	0	0	0	0	0	0	0	0	0	0	0	0	0	0	0	0	0	0	0	0	0	0.00041	0	0	0	0	0	0
CACAACCAGACTCCGGTT-1	0.96627	2.01	255692	0	0.00054	0.00302	0.00093	0.02518	0.96627	0.0008	0	0	0.00012	0.0017	0	0	0	0	0	0	4.00E-05	0	0	0	0	0	0	0	0	0.00016	0	0	0	0	0	0	6.00E-05	0	0	0	0	0	0.00035	0	0.00014	0	0	0	0
CACAACGCTATGGAGAGT-1	0.932	4.46	67413	0	0.00265	0.01892	0.00877	0.00449	0.932	0.00232	0	0	0.00025	0.00118	0	0	0	0	0	0	0	0	0	0	0	0	0	0	0	0.00037	0	0	0	0	0	0	0	0	0	0	0	0	0.0007	0	0.00048	0	0	0	0
CACACCACACACCTCAAC-2	0.90257	9.82	6415	0	0	0.02256	0.00595	0.90257	0	0	0	0	0	0	0	0	0	0	0	0	0	0	0	0	0	0	0	0	0	0	0	0	0	0	0	0	0	0	0	0	0	0	0	0	0	0	0	0	0
CACACTGCCCGAACAATC-1	0.98277	2.36	6951	0	0	0	0.98277	0	0	0	0	0	0	0	0	0	0	0	0	0	0	0	0	0	0	0	0	0	0	0	0	0	0	0	0	0	0	0	0	0	0	0	0.01708	0	0	0	0	0	0
CACATATCACTGGTACAT-1	0.97776	2.74	7049	0	0	0.00456	0.00427	0.00663	0.97776	0.00353	0	0	0	0.00295	0	0	0	0	0	0	0	0	0	0	0	0	0	0	0	0	0	0	0	0	0	0	0	0	0	0	0	0	0	0	0	0	0	0	0
CACATATCAGTGCACGAG-2	0.99611	2.3	6089	0	0	0.00186	0	0.00186	0.99611	0	0	0	0	0	0	0	0	0	0	0	0	0	0	0	0	0	0	0	0	0	0	0	0	0	0	0	0	0	0	0	0	0	0	0	0	0	0	0	0
CACATGTGCAACGAGAAT-2	0.95656	2.4	32466	0	0.00726	0.00377	0.00187	0.0038	0.95656	0.00181	0	0	0	0.00139	0	0	0	0	0	0	0	0	0	0	0	0	0	0	0	0	0	0	0	0	0	0	0	0	0	0	0	0	0.00079	0	0.00931	0	0	0	0
CACATGTGCCTAGGTACT-2	0.98494	1.62	268659	0	0.00539	0.00249	0.00174	0.00161	0.98494	0.00071	0	0	6.00E-05	0.00131	0	0	0	0	0	0	4.00E-05	0	0	0	0	0	0	5.00E-05	0	9.00E-05	0	0	0	0	0	0	0	0	0	0	0	0	0.00025	0	6.00E-05	0	0	0	0
CACATTCTGGTCCGTAAG-2	0.9791	0.9	103938	0	0.00029	0.00113	0.00083	0.9791	0.00111	0.00053	0	0	0	0.00146	0	0	0	0	0	0	0.0001	0	0	0	0	0	0	0.0002	0	0.00014	0	0	0	0	0	0	0	0	0	0	0	0	0.00028	0	0.00013	0	0	0	0
CACCAAGATGTGAGGACG-1	0.98519	2.07	62079	0	0.98519	0.00137	0.00048	0.00128	0.00744	0.00053	0	0	0	0.00177	0	0	0	0	0	0	0	0	0	0	0	0	0	0	0	0	0	0	0	0	0	0	0	0	0	0	0	0	0.00022	0	0	0	0	0	0
CACCTACGCAGACGGAGG-1	0.966	2.19	14086	0	0.00073	0.966	0.00117	0.00233	0.0027	0.00088	0	0	0	0.00117	0	0	0	0	0	0	0.02335	0	0	0	0	0	0	0	0	0	0	0	0	0	0	0	0	0	0	0	0	0	0	0	0	0	0	0	0
CACCTACGCTTACTTACG-1	0.99271	3.99	296376	0	0.00028	0.00128	0.00072	0.00138	0.00109	0.0008	5.00E-05	0	7.00E-05	0.00111	0	0	0	0	0	0	4.00E-05	0	0	0	0	0	0	0	0	0.00012	0	0	0	0	0	0	0	0	0	0	0	0	0.99271	0	0.00013	0	0	0	0
CACCTAGCGGGAACCTAG-1	0.99527	1.69	10568	0	0	0.00164	0	0.99527	0.00184	0.00116	0	0	0	0	0	0	0	0	0	0	0	0	0	0	0	0	0	0	0	0	0	0	0	0	0	0	0	0	0	0	0	0	0	0	0	0	0	0	0
CACCTCGGAAACGTCGAG-2	0.93596	2.94	8137	0	0	0.00929	0.93596	0.00331	0.03208	0.00127	0	0	0	0.00242	0	0	0	0	0	0	0	0	0	0	0	0	0	0	0	0	0	0	0	0	0	0.00382	0	0	0	0	0	0	0.00127	0	0	0	0	0	0
CACCTCGGAGGATGCTCG-2	0.98801	2.13	14551	0	0	0.00289	0.00148	0.00219	0.98801	0.00141	0	0	0	0.00198	0	0	0	0	0	0	0	0	0	0	0	0	0	0	0	0	0	0	0	0	0	0	0	0	0	0	0	0	0	0	0	0	0	0	0
CACCTTCCTATCTCTGCT-2	0.96559	3.88	8316	0	0.00315	0.00945	0.00454	0.01046	0.96559	0.00441	0	0	0	0.00214	0	0	0	0	0	0	0	0	0	0	0	0	0	0	0	0	0	0	0	0	0	0	0	0	0	0	0	0	0	0	0	0	0	0	0
CACCTTCCTCAGTCCTAA-1	0.98502	2.45	55984	0	0.00026	0.0016	0.00154	0.98502	0.00483	0.00106	0	0	0	0.00055	0	0	0	0	0	0	0	0	0	0	0	0	0	0.00116	0	0	0	0	0	0	0	0	0	0	0	0	0	0	0.00037	0	0	0	0	0	0
CACCTTCCTGAAGGATCA-2	0.99137	4.84	27337	0	0	0.00185	0.99137	0.0022	0.00139	0.00069	0	0	0	0.00177	0	0	0	0	0	0	0	0	0	0	0	0	0	0	0	0	0	0	0	0	0	0	0	0	0	0	0	0	0.00069	0	0	0	0	0	0
CACCTTCCTTGTCAACCT-2	0.99044	1.39	26047	0	0.00047	0.00265	0.00207	0.99044	0.0016	0.00121	0	0	0	0.0009	0	0	0	0	0	0	0	0	0	0	0	0	0	0	0	0	0	0	0	0	0	0	0	0	0	0	0	0	0.00066	0	0	0	0	0	0
CACGACTCACAGCTTCGA-2	0.90268	1.69	9248	0	0.0919	0.00243	0	0.00155	0.90268	0	0	0	0	0.00133	0	0	0	0	0	0	0	0	0	0	0	0	0	0	0	0	0	0	0	0	0	0	0	0	0	0	0	0	0	0	0	0	0	0	0
CACGACTCACCATATCTT-1	0.97875	2.15	6498	0	0	0	0	0.00198	0.97875	0	0	0	0	0	0	0	0	0	0	0	0	0	0	0	0	0	0	0	0	0	0	0	0	0	0	0	0	0	0	0	0	0	0	0	0	0	0	0	0
CACGACTCACGTACATCT-1	0.99268	1.91	44236	0	0	0.00132	0.00102	0.00189	0.99268	0.00092	0	0	0	0.00176	0	0	0	0	0	0	0	0	0	0	0	0	0	0	0	0	0	0	0	0	0	0	0	0	0	0	0	0	0.00039	0	0	0	0	0	0
CACGATAGACAAGAGGAG-2	0.99494	1.31	39549	0	0	0.001	0.0011	0.00095	0.99494	0.00064	0	0	0	0.00133	0	0	0	0	0	0	0	0	0	0	0	0	0	0	0	0	0	0	0	0	0	0	0	0	0	0	0	0	0	0	0	0	0	0	0
CACGCGTAACAATCATAC-1	0.99488	1.03	59717	0	0	0.00105	0.00056	0.99488	0.00141	0.00073	0	0	0	0.0009	0	0	0	0	0	0	0	0	0	0	0	0	0	0	0	0	0	0	0	0	0	0	0	0	0	0	0	0	0.00025	0	0	0	0	0	0
CACGCGTAACTCTCGATA-2	0.99127	4.32	25769	0	0	0.99127	0.00094	0.00232	0.00204	0.00126	0	0	0	0.00126	0	0	0	0	0	0	0	0	0	0	0	0	0	0	0	0	0	0	0	0	0	0	0	0	0	0	0	0	0.00045	0	0	0	0	0	0
CACGCGTAAGTGTACCGT-1	0.98027	2.26	299214	4.00E-05	0.00032	0.00195	0.001	0.98027	0.00605	0.00093	0	0	0.00011	0.00101	0	0	9.00E-05	0	0	0	0.00011	0	0	0	0	0	0	0.00012	0	0.00021	0	0	0	0	0	0	0	0	0	0	0	0	0.00048	0	0.00016	0	0	0	0
CACGGATAGAATCAGGAG-1	0.99002	1.19	13611	0	0	0.00255	0.00165	0.99002	0.00173	0.00143	0	0	0	0.00105	0	0	0	0	0	0	0	0	0	0	0	0	0	0	0	0	0	0	0	0	0	0	0	0	0	0	0	0	0	0	0	0	0	0	0
CACGGATAGCCTCCTTGT-2	0.97561	1.8	9634	0	0	0.97561	0.00212	0.00308	0.00318	0.00138	0	0	0	0	0	0	0	0	0	0	0	0	0	0	0	0	0	0	0	0	0	0	0	0	0	0	0	0	0	0	0	0	0	0	0	0	0	0	0
CACGGATAGTCTGTGAAG-1	0.99908	0.97	12139	0	0	0.00084	0	0	0	0	0	0	0	0	0	0	0	0	0	0	0	0	0	0	0	0	0	0	0	0	0	0	0	0	0	0	0	0	0	0	0	0	0	0	0.99908	0	0	0	0
CACGTAGACGATCCGCAC-2	0.9983	0.45	8293	0	0	0	0	0.9983	0	0	0	0	0	0.0017	0	0	0	0	0	0	0	0	0	0	0	0	0	0	0	0	0	0	0	0	0	0	0	0	0	0	0	0	0	0	0	0	0	0	0
CACGTAGACGATGCTCCT-2	0.98296	5.42	8539	0	0	0.00162	0	0.00286	0.00211	0.00162	0	0	0	0.00585	0	0	0	0	0	0	0	0	0	0	0	0	0	0	0	0	0	0	0	0	0	0	0	0	0	0	0	0	0	0	0	0	0	0	0
CACTACAGGAGCCGGATC-2	0.92378	7.07	32384	0	0	0.00997	0.00316	0.00326	0.00359	0.92378	0	0	0	0.03297	0	0	0	0	0	0	0	0	0	0	0	0	0	0	0	0	0.01048	0.00285	0	0	0	0	0	0	0	0.00185	0.00248	0	0.00067	0	0	0	0	0	0
CACTACAGGATGCGCCGT-1	0.99048	1.57	97659	0	0.00035	0.00213	0.00122	0.00263	0.99048	0.00098	0	0	0	0.00086	0	0	0	0	0	0	0	0	0	0	0	0	0	0	0	0.00025	0	0	0	0	0	0	0	0	0	0	0	0	0.00044	0	0.00014	0	0	0	0
CACTAGACTCCTCATAAC-1	0.93176	6.18	37208	0	0.00059	0.00311	0.00151	0.00716	0.00272	0.93176	0	0	0	0.02854	0	0	0	0	0	0	0	0	0	0	0	0	0	0	0	0.00056	0.01048	0.01128	0	0	0	0	0	0	0	0	0	0	0.00068	0	0	0	0	0	0
CACTAGACTGTAGAGAGC-2	0.98786	1.93	7858	0	0	0.98786	0.00235	0.00431	0.00339	0.00183	0	0	0	0	0	0	0	0	0	0	0	0	0	0	0	0	0	0	0	0	0	0	0	0	0	0	0	0	0	0	0	0	0	0	0	0	0	0	0
CACTAGACTTCACGCGAC-2	0.98706	2	16172	0	0	0.00279	0.00159	0.98706	0.00412	0.00184	0	0	0	0.00089	0	0	0	0	0	0	0	0	0	0	0	0	0	0	0	0	0	0	0	0	0	0	0	0	0	0	0	0	0.0007	0	0	0	0	0	0
CACTAGACTTGAGAATCC-2	0.9906	3.03	42768	0	0.00046	0.00155	0.00111	0.00205	0.9906	0.00077	0	0	0	0.00131	0	0	0	0	0	0	0	0	0	0	0.00169	0	0	0	0	0	0	0	0	0	0	0	0	0	0	0	0	0	0.00039	0	0	0	0	0	0
CACTCACTAATATTCGCA-2	0.99596	1.54	9598	0	0	0.00127	0	0	0.99596	0	0	0	0	0.00266	0	0	0	0	0	0	0	0	0	0	0	0	0	0	0	0	0	0	0	0	0	0	0	0	0	0	0	0	0	0	0	0	0	0	0
CACTCACTATCCAATCAT-1	0.99498	6.78	64009	0	0	0.00104	0.00071	0.99498	0.00107	0.00077	0	0	0	0.00062	0	0	0	0	0	0	0	0	0	0	0	0	0	0	0	0	0	0	0	0	0	0	0	0	0	0	0	0	0.00018	0	0	0	0	0	0
CACTGCTTAAGAATCAGA-1	0.99044	2.88	13941	0	0	0.99044	0.00133	0.00237	0.00185	0.00141	0	0	0	0.00156	0	0	0	0	0	0	0	0	0	0	0	0	0	0	0	0	0	0	0	0	0	0	0	0	0	0	0	0	0.00096	0	0	0	0	0	0
CACTGCTTACTTCGTGCA-2	0.99283	1.55	25412	0	0.0004	0.99283	0.00112	0.00168	0.00152	0.00092	0	0	0	0.00144	0	0	0	0	0	0	0	0	0	0	0	0	0	0	0	0	0	0	0	0	0	0	0	0	0	0	0	0	0	0	0	0	0	0	0
CACTGCTTACTTCTCATC-2	0.98542	1.92	7137	0	0.0019	0.98542	0.00321	0.00364	0.00408	0	0	0	0	0.0016	0	0	0	0	0	0	0	0	0	0	0	0	0	0	0	0	0	0	0	0	0	0	0	0	0	0	0	0	0	0	0	0	0	0	0
CACTGGTCCCGTCTGCTG-2	0.91131	2.09	123536	0	0.00105	0.02658	0.91131	0.00187	0.03593	0.0006	0	0	0	0.00293	0	0	0	0	0	0	0	0	0	0	0	0	0	0	0	0	0	0	0	0	0	0.00739	0.00088	0	0	0	0	0	0.00022	0	0	0	0	0	0
CACTGGTCCCGTGTGTGG-2	0.91899	3.39	6191	0	0	0.0047	0.91899	0.00523	0.05436	0	0	0	0	0	0	0	0	0	0	0	0	0	0	0	0	0	0	0	0	0	0	0	0	0	0	0	0.00784	0	0	0	0	0	0	0	0	0	0	0	0
CACTGGTCCGCCGCCTAA-1	0.9817	2.61	10557	0	0	0.9817	0.00274	0.00538	0.00411	0.00225	0	0	0	0.00157	0	0	0	0	0	0	0	0	0	0	0	0	0	0	0	0	0	0	0	0	0	0	0	0	0	0	0	0	0.00098	0	0	0	0	0	0
CACTGTATCACTACTCAT-2	0.99111	2.45	24895	0	0	0.99111	0.00145	0.00252	0.00236	0.00058	0	0	0	0.00107	0	0	0	0	0	0	0	0	0	0	0	0	0	0	0	0	0	0	0	0	0	0	0	0	0	0	0	0	0.00087	0	0	0	0	0	0
CACTGTATCCATCAATAG-1	0.92418	3.67	8948	0	0	0.00723	0.00152	0.00467	0.00245	0.92418	0	0	0	0.03394	0	0	0	0	0	0	0	0	0	0	0	0	0	0	0	0	0	0.01785	0	0	0	0	0	0	0	0	0	0	0	0	0	0	0	0	0
CACTTCCTTCTGACGGAT-1	0.9847	1.95	15932	0	0	0.00444	0.00244	0.9847	0.00508	0.00219	0	0	0	0	0	0	0	0	0	0	0	0	0	0	0	0	0	0	0	0	0	0	0	0	0	0	0	0	0	0	0	0	0.00096	0	0	0	0	0	0
CACTTCCTTTTCATTCGC-1	0.98856	2.66	54828	0	0.00054	0.00193	0.00139	0.00266	0.00174	0.00139	0	0	0	0.00094	0	0	0	0	0	0	0	0	0	0	0	0	0	0	0	0.00041	0	0	0	0	0	0	0	0	0	0	0	0	0.98856	0	0	0	0	0	0
CACTTGGATAGGAGCAAT-2	0.96998	1.96	38629	0	0.00313	0.00596	0.96998	0.00262	0.00676	0.0013	0	0	0	0.00167	0	0	0	0	0	0	0	0	0	0	0	0	0	0	0	0	0	0	0	0	0	0.00752	0	0	0	0	0	0	0.00053	0	0	0	0	0	0
CACTTGGATGAGCCATCC-2	0.97051	2.62	6039	0	0	0.00621	0.00431	0.00724	0.00742	0.00172	0	0	0	0	0	0	0	0	0	0	0	0	0	0	0	0	0	0	0	0	0	0	0	0	0	0	0	0	0	0	0	0	0.97051	0	0	0	0	0.00224	0
CACTTGGATGTGAATGCC-2	0.99517	1.27	10713	0	0	0.00114	0.00114	0.99517	0.00114	0	0	0	0	0.00133	0	0	0	0	0	0	0	0	0	0	0	0	0	0	0	0	0	0	0	0	0	0	0	0	0	0	0	0	0	0	0	0	0	0	0
CAGAAGTGAGGTCCTAAG-2	0.98245	1.38	30952	0	0	0.98245	0.00122	0.00198	0.00151	0.00082	0	0	0	0.00132	0	0	0	0	0	0	0	0	0	0	0	0	0	0	0	0.00866	0	0	0	0	0	0	0	0	0	0	0	0	0.00043	0	0	0	0	0	0
CAGATCGACAAGGATCGT-1	0.98746	3.34	41863	0	0.00047	0.0027	0.00117	0.0025	0.98746	0.00099	0	0	0	0.00196	0	0	0	0	0	0	0	0	0	0	0	0	0	0	0	0	0	0	0	0	0	0	0	0	0	0	0	0	0.00064	0	0	0	0	0	0
CAGCACGTGTCTGATGAA-2	0.99212	1.56	19123	0	0	0.00287	0.00064	0.00133	0.99212	0.0008	0	0	0	0.00213	0	0	0	0	0	0	0	0	0	0	0	0	0	0	0	0	0	0	0	0	0	0	0	0	0	0	0	0	0	0	0	0	0	0	0
CAGCAGTACACACGTTGC-1	0.99454	1.41	63460	0	0	0.99454	0.00088	0.00134	0.00123	0.00054	0	0	0	0.00102	0	0	0	0	0	0	0	0	0	0	0	0	0	0	0	0	0	0	0	0	0	0	0	0	0	0	0	0	0.00038	0	0	0	0	0	0
CAGCAGTACACGTGCTCG-2	0.98968	1.88	51010	0	0.00022	0.00104	0.00068	0.98968	0.00126	0.00054	0	0	0	0.00072	0	0	0	0	0	0	0.00036	0	0	0	0	0	0	0	0	0	0	0	0	0	0	0	0	0	0	0	0	0	0.00022	0	0	0	0	0	0
CAGCGACGTGTGTATCTG-1	0.98482	2.71	25325	0	0	0.00225	0.98482	0.00213	0.00667	0.00057	0	0	0	0.00274	0	0	0	0	0	0	0	0	0	0	0	0	0	0	0	0	0	0	0	0	0	0	0.00078	0	0	0	0	0	0	0	0	0	0	0	0
CAGCGTAAGCACAATAAC-2	0.98999	1.29	27236	0	0.00056	0.00217	0.00146	0.98999	0.00205	0.00097	0	0	0	0.00168	0	0	0	0	0	0	0	0	0	0	0	0	0	0	0	0	0	0	0	0	0	0	0	0	0	0	0	0	0.00022	0	0	0	0	0	0
CAGCTCTTCCAACACTCC-2	0.99419	0.63	14947	0	0	0.00122	0	0.00176	0	0	0	0	0	0.00277	0	0	0	0	0	0	0	0	0	0	0	0	0	0	0	0	0	0	0	0	0	0	0	0	0	0	0	0	0	0	0	0	0	0	0
CAGCTCTTCGTAGTTGGT-1	0.99246	1.86	415932	3.00E-05	0.00023	0.99246	0.00066	0.00177	0.00138	0.00065	4.00E-05	0	0.0001	0.00096	0	0	0.0001	0	0	0	3.00E-05	0	0	0	0	0	0	0	0	0.00012	0	5.00E-05	0	0	0	0	0	0	0	0	0	0	0.0003	0	0.00011	0	0	0	0
CAGCTCTTCGTGATGTGC-1	0.93997	4.04	8941	0	0	0.00482	0.00435	0.0094	0.93997	0.00188	0	0	0	0.00258	0	0	0	0	0	0	0	0	0	0	0	0	0	0	0	0	0	0	0	0	0	0	0	0	0	0	0	0	0	0	0	0	0	0	0
CAGCTCTTCTCATGCAGG-1	0.98817	2.3	6532	0	0	0.00363	0.00221	0.00394	0.98817	0	0	0	0	0.00189	0	0	0	0	0	0	0	0	0	0	0	0	0	0	0	0	0	0	0	0	0	0	0	0	0	0	0	0	0	0	0	0	0	0	0
CAGCTGGAGCCAGGAGTT-1	0.9715	2.78	33004	0	0.01195	0.00288	0.00335	0.00547	0.9715	0.00185	0	0	0	0.0015	0	0	0	0	0	0	0	0	0	0	0	0	0	0	0	0	0	0	0	0	0	0	0	0	0	0	0	0	0.00069	0	0	0	0	0	0
CAGCTTACCTCTCATCGG-1	0.96996	2.39	10509	0	0	0.01321	0.96996	0.00157	0.01243	0	0	0	0	0.00117	0	0	0	0	0	0	0	0	0	0	0	0	0	0	0	0	0	0	0	0	0	0	0	0	0	0	0	0	0	0	0	0	0	0	0
CAGCTTCGATTACACCTT-2	0.97993	1.73	63919	0	0.00054	0.00297	0.00169	0.00322	0.97993	0.00156	0	0	0.00021	0.00174	0	0	0	0	0	0	0	0	0	0	0	0	0	0	0	0	0	0	0	0	0	0	0	0	0	0	0	0	0.00048	0	0.00026	0	0	0	0
CAGGAGCCTCACGATAGA-1	0.9536	0.68	7605	0	0	0	0	0	0	0	0	0	0	0	0	0	0	0	0	0	0.9536	0	0	0	0	0.01529	0	0	0	0	0	0	0	0	0	0	0	0	0	0	0	0	0	0	0	0	0	0	0
CAGGATCAACTCAGTGAT-1	0.94697	2.12	55670	0	0.00063	0.00405	0.0019	0.94697	0.00337	0.00182	0	0	0	0.00088	0	0	0	0	0	0	0.00031	0	0	0	0	0	0	0.00079	0	0.00057	0	0	0	0	0	0	0	0	0	0	0	0	0.00099	0	0.00042	0	0	0	0
CAGGTTGTCACTATTGTC-1	0.98396	1.55	19907	0	0	0.98396	0.00113	0.00307	0.00302	0.00113	0	0	0	0.00077	0	0	0	0	0	0	0	0	0	0	0	0	0	0	0	0	0	0	0	0	0	0	0	0	0	0	0	0	0	0	0	0	0	0	0
CAGGTTGTCAGACATCCA-1	0.9939	1.29	25462	0	0	0.00152	0.00096	0.00183	0.9939	0.00076	0	0	0	0.00096	0	0	0	0	0	0	0	0	0	0	0	0	0	0	0	0	0	0	0	0	0	0	0	0	0	0	0	0	0	0	0	0	0	0	0
CAGTACATCTGGAGAACC-2	0.98852	2.09	29746	0	0.00045	0.00217	0.00141	0.00227	0.98852	0.00086	0	0	0	0.00203	0	0	0	0	0	0	0	0	0	0	0	0	0	0	0	0	0	0	0	0	0	0	0	0	0	0	0	0	0	0	0	0	0	0	0
CAGTATGATCCTACTAGA-2	0.98969	4.82	8008	0	0	0.00344	0.00423	0.98969	0.00251	0	0	0	0	0	0	0	0	0	0	0	0	0	0	0	0	0	0	0	0	0	0	0	0	0	0	0	0	0	0	0	0	0	0	0	0	0	0	0	0
CAGTATGATGCTTCTGAA-1	0.98511	6.54	16786	0	0.98511	0.00244	0.00148	0.0027	0.00167	0	0	0	0	0.00648	0	0	0	0	0	0	0	0	0	0	0	0	0	0	0	0	0	0	0	0	0	0	0	0	0	0	0	0	0	0	0	0	0	0	0
CAGTCCTAACCGCATCCT-1	0.99347	0.94	15960	0	0	0.00133	0.00076	0.00146	0.99347	0.00101	0	0	0	0.0019	0	0	0	0	0	0	0	0	0	0	0	0	0	0	0	0	0	0	0	0	0	0	0	0	0	0	0	0	0	0	0	0	0	0	0
CAGTCCTAATTCTCCACA-1	0.96467	2.69	40255	0	0.00028	0.00863	0.96467	0.002	0.01718	0.00092	0	0	0	0.00213	0	0	0	0	0	0	0	0	0	0	0	0	0	0	0	0	0	0	0	0	0	0	0.00113	0	0	0	0	0	0.00013	0	0	0	0	0	0
CAGTCGGTACACTTCCTT-1	0.95819	9.3	14715	0	0.00205	0.95819	0.00568	0.01318	0.00886	0.0053	0	0	0	0.00114	0	0	0.00197	0	0	0	0.00091	0	0	0	0	0	0	0	0	0	0	0	0	0	0	0	0	0	0	0	0	0	0.00242	0	0	0	0	0	0
CAGTCGGTACTACGGTAT-1	0.98658	1.93	164860	0	0.0007	0.00239	0.00355	0.00298	0.98658	0.0012	0	0	0	0.00107	0	0	0	0	0	0	9.00E-05	0	0	0	0	0	0	0	0	0.00035	0	6.00E-05	0	0	0	0	0	0	0	0	0	0	0.00056	0	0.00015	0	0	0	0
CAGTCGGTATATCGAGCC-1	0.98439	1.71	6254	0	0	0	0	0.98439	0.0023	0	0	0	0	0	0	0	0	0	0	0	0	0	0	0	0	0	0	0	0	0	0	0	0	0	0	0	0	0	0	0	0	0	0	0	0	0	0	0	0
CAGTCGGTATCTACGCAA-2	0.99014	5.95	13103	0	0	0.0022	0.0013	0.0031	0.99014	0.00171	0	0	0	0.00155	0	0	0	0	0	0	0	0	0	0	0	0	0	0	0	0	0	0	0	0	0	0	0	0	0	0	0	0	0	0	0	0	0	0	0
CAGTCGGTATGATCGGAA-1	1	5.9	7200	0	1	0	0	0	0	0	0	0	0	0	0	0	0	0	0	0	0	0	0	0	0	0	0	0	0	0	0	0	0	0	0	0	0	0	0	0	0	0	0	0	0	0	0	0	0
CAGTCTAACCACTTCCTT-1	0.99695	0.89	6320	0	0	0	0	0.99695	0.00289	0	0	0	0	0	0	0	0	0	0	0	0	0	0	0	0	0	0	0	0	0	0	0	0	0	0	0	0	0	0	0	0	0	0	0	0	0	0	0	0
CAGTCTAACCCTATTCAA-1	0.98548	1.08	114254	0	0.00176	0.0038	0.00179	0.98548	0.00139	0.00062	0	0	0.00011	0.00092	0	0	0	0	0	0	0	0	0	0	0	0	0	0	0	0.00025	0	0	0	0	0	0	0	0	0	0	0	0	0.00033	0	0	0	0	0	0
CAGTGAGGATGAGCTAGA-2	0.99509	1.1	116666	0	0.00034	0.99509	0.00052	0.00108	0.00086	0.00049	0	0	0	0.00096	0	0	0	0	0	0	0	0	0	0	0	0	0	0	0	0.0002	0	0	0	0	0	0	0	0	0	0	0	0	0.00017	0	0	0	0	0	0
CAGTGCCATGGAGCTCAA-1	0.98825	6.17	13312	0	0	0.00225	0	0.98825	0.00105	0.00129	0	0	0	0.00113	0	0	0	0	0	0	0	0	0	0	0	0	0	0	0	0	0	0	0	0	0	0	0	0	0	0	0	0	0	0	0	0	0	0	0
CAGTTACTGACAGGTATC-1	0.98802	2.28	20462	0	0.00055	0.98802	0.00261	0.00211	0.00311	0.0012	0	0	0	0.00115	0	0	0	0	0	0	0	0	0	0	0	0	0	0	0	0	0	0	0	0	0	0	0	0	0	0	0	0	0.00115	0	0	0	0	0	0
CAGTTACTGTAGGAGGAT-2	0.98106	2.83	118270	0	0.0005	0.00203	0.00119	0.00212	0.98106	0.00076	0	0	0	0.00241	0	0	0	0	0	0	0	0	0	0	0	0	0	0.00335	0	0.00039	0	0	0	0	0	0	0	0	0	0	0	0	0.00031	0	0	0	0	0	0
CAGTTGAGTCACAGCGAA-2	0.99883	0.88	15534	0	0	0	0	0.99883	0	0	0	0	0	0.00117	0	0	0	0	0	0	0	0	0	0	0	0	0	0	0	0	0	0	0	0	0	0	0	0	0	0	0	0	0	0	0	0	0	0	0
CATAATTGGTGTACACGA-2	0.99445	1	14243	0	0	0.00156	0.00121	0.99445	0.00107	0.00078	0	0	0	0.00078	0	0	0	0	0	0	0	0	0	0	0	0	0	0	0	0	0	0	0	0	0	0	0	0	0	0	0	0	0	0	0	0	0	0	0
CATACAACCAATAGACGC-2	0.99265	1.39	54855	0	0.00026	0.99265	0.00098	0.00194	0.00102	0.00052	0	0	0	0.00204	0	0	0	0	0	0	0	0	0	0	0	0	0	0	0	0.00033	0	0	0	0	0	0	0	0	0	0	0	0	0.00022	0	0	0	0	0	0
CATACAACCACTCATTCA-2	0.98775	2.97	18155	0	0.98775	0.00291	0.00154	0.00273	0.00205	0.0008	0	0	0	0.00211	0	0	0	0	0	0	0	0	0	0	0	0	0	0	0	0	0	0	0	0	0	0	0	0	0	0	0	0	0	0	0	0	0	0	0
CATACAACCTCGCGTCAT-2	0.94484	6.09	7778	0	0	0	0	0	0	0	0.00525	0	0	0.00138	0	0	0	0	0	0	0	0	0	0	0	0.94484	0	0	0	0	0	0	0	0	0	0	0	0	0	0	0	0	0	0	0	0	0.00304	0	0
CATACGCAGCTACGGTAT-1	0.97453	2.29	62489	0	0.00244	0.97453	0.0026	0.00528	0.00481	0.00204	0	0	0.00021	0.0011	0	0	0	0	0	0	0.0002	0	0	0	0	0	0	0	0	0.00061	0	0	0	0	0	0	0	0	0	0	0	0	0.00097	0	0	0	0	0	0
CATACGCAGGGAACCTAG-2	0.97825	4.74	61964	0	0.00044	0.00985	0.0009	0.00183	0.97825	0.00051	0	0	0	0.00163	0	0	0	0	0	0	0	0	0	0	0	0	0	0	0	0	0	0	0	0	0	0	0	0	0	0	0	0	0.00036	0	0	0	0	0	0
CATAGGTGTCCAGCCAAT-2	0.95102	5.5	61563	0	0.00064	0.00869	0.95102	0.00255	0.00526	0.00088	0	0	0	0.00152	0	0	0	0	0	0	0.00574	0	0	0	0	0	0	0	0	0	0	0	0	0	0	0.00402	0	0	0	0	0	0	0.00071	0	0	0	0	0	0
CATAGGTGTTATACGGAT-1	0.99234	1.58	137384	0	0.0003	0.99234	0.0007	0.00196	0.00159	0.00085	0	0	0	0.00104	0	0	0	0	0	0	0	0	0	0	0	0	0	0	0	0.00019	0	0	0	0	0	0	0	0	0	0	0	0	0.00037	0	0.00017	0	0	0	0
CATAGGTGTTGCGTGCCA-2	0.92335	4.41	33703	0	0.00141	0.01361	0.00251	0.00348	0.00251	0.92335	0	0	0	0.01643	0	0	0	0	0	0	0	0	0	0	0	0	0	0	0	0	0.00621	0	0	0	0	0	0	0	0.00586	0	0.001	0.00304	0.00072	0	0	0	0	0	0
CATAGTATGTAAGCCATT-2	0.9906	2.52	46993	0	0.0004	0.9906	0.0013	0.00197	0.00248	0.00145	0	0	0	0.00145	0	0	0	0	0	0	0	0	0	0	0	0	0	0	0	0	0	0	0	0	0	0	0	0	0	0	0	0	0.00029	0	0	0	0	0	0
CATAGTATGTATTACAGC-1	0.9896	1.59	240294	0	0.00057	0.00208	0.00085	0.00187	0.9896	0.00058	0	0	0.0001	0.00166	0	0	0	0	0	0	8.00E-05	0	0	0	0	0	0	0	0	0.00012	0	0	0	0	0	0	0	0	0	0	0	0	0.00027	0	0	0	0	0	0
CATATGCGACATCAATAG-2	0.94631	2.88	45569	0	0.00129	0.00742	0.94631	0.00247	0.01993	0.00068	0	0	0	0.00216	0	0	0	0	0	0	0	0	0	0	0	0	0	0	0	0	0	0	0	0	0	0.00978	0.00041	0	0	0	0	0	0.00025	0	0	0	0	0	0
CATATGTCGTATGAAGAC-2	0.98712	1.61	29586	0	0.00041	0.00251	0.00103	0.98712	0.00217	0.00107	0	0	0	0.00141	0	0	0	0	0	0	0	0	0	0	0	0	0	0	0	0	0	0	0	0	0	0	0	0	0	0	0	0	0.00041	0	0	0	0	0	0
CATATGTCGTCTCGTATC-1	0.9962	1.28	8602	0	0	0	0	0.9962	0.00237	0.00142	0	0	0	0	0	0	0	0	0	0	0	0	0	0	0	0	0	0	0	0	0	0	0	0	0	0	0	0	0	0	0	0	0	0	0	0	0	0	0
CATATGTCGTTACGCTCG-1	0.98753	4.62	25320	0	0	0.0027	0.0015	0.0027	0.00278	0.00104	0	0	0	0.00162	0	0	0	0	0	0	0	0	0	0	0	0	0	0	0	0	0	0	0	0	0	0	0	0	0	0	0	0	0.98753	0	0	0	0	0	0
CATCAATAGACGAGCTTC-1	0.99519	1.19	73944	0	0.00025	0.00117	0.00048	0.99519	0.00106	0.00056	0	0	0	0.00106	0	0	0	0	0	0	0	0	0	0	0	0	0	0	0	0	0	0	0	0	0	0	0	0	0	0	0	0	0.00021	0	0	0	0	0	0
CATCAATAGGTGTCGAGC-2	0.98256	2.19	6029	0	0	0	0.01231	0.00308	0.98256	0.00188	0	0	0	0	0	0	0	0	0	0	0	0	0	0	0	0	0	0	0	0	0	0	0	0	0	0	0	0	0	0	0	0	0	0	0	0	0	0	0
CATCCACCGACGACAGTC-1	0.99317	2.05	29185	0	0	0.99317	0.00092	0.00222	0.00137	0.00049	0	0	0	0.00113	0	0	0	0	0	0	0	0	0	0	0	0	0	0	0	0	0	0	0	0	0	0	0	0	0	0	0	0	0	0	0	0	0	0	0
CATCCACCGCTCCTATCT-2	0.9917	1.39	56025	0	0.0002	0.9917	0.00133	0.00238	0.00227	0.00062	0	0	0	0.00111	0	0	0	0	0	0	0	0	0	0	0	0	0	0	0	0	0	0	0	0	0	0	0	0	0	0	0	0	0.00038	0	0	0	0	0	0
CATCCACCGGGTTCAGAC-1	1	3.66	9703	0	0	0	0	1	0	0	0	0	0	0	0	0	0	0	0	0	0	0	0	0	0	0	0	0	0	0	0	0	0	0	0	0	0	0	0	0	0	0	0	0	0	0	0	0	0
CATCCGACAAGATCGAGT-1	0.98502	4.34	528081	4.00E-05	0.00028	0.00149	0.00098	0.00181	0.00152	0.00068	4.00E-05	0	7.00E-05	0.00406	0	0	5.00E-05	0	0	0	4.00E-05	0	0	0	0	0	0	0	3.00E-05	0.00015	0	3.00E-05	0	0	0	0	0	0	0	0	0	0	0.98502	0	0.00013	0	0	0	0
CATCCGACACACTTCCTT-1	0.95707	6.99	293136	0	0.00089	0.00359	0.00365	0.00317	0.00588	0.95707	0	0	0.0001	0.02371	0	0	6.00E-05	0	0	0	4.00E-05	0	0	0	0	0	0	0	0	0.00018	0.00025	0	0	0	0	0	0	0	0	0	0	0	0.00033	0	0.00015	0	0	0	0
CATCCGACAGCGCATTAC-2	0.9886	1.73	12566	0	0	0.9886	0.00138	0.00342	0.00301	0.0013	0	0	0	0.00106	0	0	0	0	0	0	0	0	0	0	0	0	0	0	0	0	0	0	0	0	0	0	0	0	0	0	0	0	0	0	0	0	0	0	0
CATCGAAGCCTGTGCTCA-1	0.93177	1.91	15679	0	0	0.01645	0.93177	0.00271	0.02734	0.00231	0	0	0	0.00165	0	0	0	0	0	0	0	0	0	0	0	0	0	0	0	0	0	0	0	0	0	0	0.0111	0	0	0	0	0	0	0	0	0	0	0	0
CATCTCACGAGATACGTT-1	0.99609	0.51	13132	0	0	0.00084	0	0.99609	0.00107	0	0	0	0	0.00092	0	0	0	0	0	0	0	0	0	0	0	0	0	0	0	0	0	0	0	0	0	0	0	0	0	0	0	0	0	0	0	0	0	0	0
CATCTCACGTGCAGTTCA-2	0.96094	1.7	55815	0	0.00073	0.02009	0.96094	0.00101	0.01027	0.00057	0	0	0	0.00127	0	0	0	0	0	0	0	0	0	0	0	0	0	0	0	0	0	0	0	0	0	0	0.0007	0	0	0	0	0	0.00013	0	0	0	0	0	0
CATGACGTTCGCTGTAGT-2	0.91055	1.48	38580	0	0.00374	0.04226	0.91055	0.00305	0.00245	0.00099	0	0	0	0.00245	0	0	0	0	0	0	0	0	0	0	0	0	0	0	0	0	0	0	0	0	0	0	0.01812	0	0	0	0	0	0.00027	0	0	0	0	0	0
CATGACGTTCTGGTACAT-1	0.98642	1.37	280334	0	0.00039	0.98642	0.00097	0.00191	0.00148	0.00071	0	0	0.00011	0.00086	0	0	0.0001	0	0	0	4.00E-05	0	0	0	0	0	0	0	0	0.00017	0	0	0	0	0	0	0	0	0	0	0	0	0.0003	0	0.00013	0	0	0	0
CATGACGTTTCACTCGCT-1	0.99461	1.49	116777	0	0.00018	0.0013	0.00061	0.99461	0.00121	0.00079	0	0	0	0.00065	0	0	0	0	0	0	0	0	0	0	0	0	0	0	0	0	0	0	0	0	0	0	0	0	0	0	0	0	0.00028	0	0	0	0	0	0
CATGCCAGTTGAGAATCC-1	0.94317	6.8	14976	0	0	0.94317	0.00115	0.00396	0.00288	0.00173	0	0	0	0.00158	0	0	0	0	0	0	0	0	0	0	0	0	0	0	0	0	0	0	0	0	0	0	0	0	0	0	0	0	0.00072	0	0	0	0	0	0
CATGCCAGTTTGACCTGA-1	0.99697	0.91	8040	0	0	0.00139	0	0.99697	0	0.00151	0	0	0	0	0	0	0	0	0	0	0	0	0	0	0	0	0	0	0	0	0	0	0	0	0	0	0	0	0	0	0	0	0	0	0	0	0	0	0
CATGGACTCGGTAAGTGA-1	0.99065	2.71	9711	0	0	0.99065	0.00181	0.00351	0.00202	0.00181	0.00011	0	0	0	0	0	0	0	0	0	0	0	0	0	0	0	0	0	0	0	0	0	0	0	0	0	0	0	0	0	0	0	0	0	0	0	0	0	0
CATGGACTCTCAAGGAGT-1	0.99315	1.53	666492	2.00E-05	0.99315	0.00139	0.00053	0.00113	0.00094	0.00049	0	0	9.00E-05	0.00107	0	0	3.00E-05	0	0	0	4.00E-05	0	0	0	0	0	0	0	0	0.0001	0	0	0	0	0	0	0	0	0	0	0	0	0.0002	0	0.00011	0	0	0	0
CATGGTCGACCTCAGGTG-1	0.99385	0.91	22714	0	0	0.00156	0.00062	0.99385	0.00111	0.00053	0	0	0	0.0008	0	0	0	0	0	0	0	0	0	0	0	0	0	0	0	0	0	0	0	0	0	0	0	0	0	0	0	0	0	0	0	0	0	0	0
CATGGTTACATGTGAGAC-2	0.97101	2.13	8950	0	0	0.97101	0.00254	0.00543	0.00219	0.00185	0	0	0	0.00185	0	0	0	0	0	0	0	0	0	0	0	0	0	0	0	0	0	0	0	0	0	0	0	0	0	0	0	0	0.00139	0	0	0	0	0	0
CATGTCCTGATAGAGCAG-1	0.92096	2	21158	0	0	0.00131	0.00126	0.00169	0.92096	0.06226	0	0	0	0.00126	0	0	0	0	0	0	0	0	0	0	0	0	0	0	0	0	0	0	0	0	0	0	0	0	0	0	0	0	0.00048	0	0	0	0	0	0
CATGTCCTGGACCTTGTG-2	0.99394	1.22	71638	0	0.00038	0.99394	0.00079	0.00164	0.00099	0.00069	0	0	0	0.00119	0	0	0	0	0	0	0	0	0	0	0	0	0	0	0	0	0	0	0	0	0	0	0	0	0	0	0	0	4.00E-05	0	0.00027	0	0	0	0
CATGTGAACACGTGCTCG-2	0.98552	1.47	11422	0	0	0.00304	0.00116	0.98552	0.00295	0	0	0	0	0.00188	0	0	0	0	0	0	0	0	0	0	0	0	0	0.00161	0	0	0	0	0	0	0	0	0	0	0	0	0	0	0	0	0	0	0	0	0
CATTATGTCTCCACCGGT-1	0.99251	1.45	30697	0	0	0.00206	0.00109	0.99251	0.00186	0.00119	0	0	0	0.00073	0	0	0	0	0	0	0	0	0	0	0	0	0	0	0	0	0	0	0	0	0	0	0	0	0	0	0	0	0.00046	0	0	0	0	0	0
CATTCAGTTGTCGACATT-1	0.99863	0.52	7368	0	0	0	0.99863	0.00137	0	0	0	0	0	0	0	0	0	0	0	0	0	0	0	0	0	0	0	0	0	0	0	0	0	0	0	0	0	0	0	0	0	0	0	0	0	0	0	0	0
CATTGACAAATGTCGCCT-2	0.98157	2.15	98150	0	0.00077	0.0037	0.00363	0.98157	0.00284	0.00171	0.00034	0	0.00027	0.00099	0	0	0	0	0	0	0	0	0	0	0	0	0	0	0	0.00047	0	0	0	0	0	0	0	0	0	0	0	0	0.00058	0	0.00019	0	0	0	0
CATTGACAATCCTTAGGT-2	0.99821	0.71	6774	0	0	0.00164	0	0.99821	0	0	0	0	0	0	0	0	0	0	0	0	0	0	0	0	0	0	0	0	0	0	0	0	0	0	0	0	0	0	0	0	0	0	0	0	0	0	0	0	0
CATTGTTCAGATGCTCCT-1	0.91119	2.98	51461	0	0.00101	0.02856	0.00338	0.03565	0.91119	0.00251	0	0	0.00044	0.00095	0	0	0	0	0	0	0	0	0	0	0	0	0	0	0	0.00058	0	0	0	0	0	0	0	0	0	0	0	0	0.00119	0	0.00056	0	0	0	0
CCAACAACAAGGATGCGT-2	0.99419	2.81	21300	0	0	0.00082	0.00063	0.99419	0.00136	0	0	0	0	0.00136	0	0	0	0	0	0	0	0	0	0	0	0	0	0.0015	0	0	0	0	0	0	0	0	0	0	0	0	0	0	0	0	0	0	0	0	0
CCAACGGAAGACATATGT-1	0.98892	2.77	89682	0	0.00056	0.00283	0.00149	0.00252	0.98892	0.001	0	0	0.00016	0.00113	0	0	0	0	0	0	0	0	0	0	0	0	0	0	0	0.00031	0	0	0	0	0	0	0	0	0	0	0	0	0.00071	0	0.00031	0	0	0	0
CCAAGCGAGCGGAGACTT-2	0.96366	2.64	6409	0	0	0	0	0	0	0	0	0	0	0	0	0	0	0	0	0	0	0	0	0	0	0	0	0	0	0.96366	0	0	0	0	0	0	0	0	0	0	0	0	0	0	0	0	0	0	0
CCAATATACGCACCATCG-1	0.99628	1.35	12302	0	0	0.00157	0	0.00116	0.99628	0.00099	0	0	0	0	0	0	0	0	0	0	0	0	0	0	0	0	0	0	0	0	0	0	0	0	0	0	0	0	0	0	0	0	0	0	0	0	0	0	0
CCAATGCCTACTCTGCTC-2	0.98884	2.15	49031	0	0.00029	0.00196	0.00136	0.00144	0.98884	0.00067	0	0	0	0.00167	0	0	0	0	0	0	0	0	0	0	0	0	0	0	0	0	0	0	0	0	0	0	0	0	0	0	0	0	0.00031	0	0	0	0	0	0
CCAATGCCTATGCTTCAG-1	0.99192	1.19	24512	0	0	0.00133	0.0007	0.99192	0.00141	0	0	0	0	0.00062	0	0	0	0	0	0	0	0	0	0	0	0	0	0	0	0	0	0	0	0	0	0	0	0	0	0	0	0	0	0	0	0	0	0	0
CCAATGCCTCCTTGCTTG-2	0.91829	4.06	13977	0	0	0.02159	0	0.00342	0.00287	0.91829	0	0	0	0.00458	0	0	0	0	0	0	0	0	0	0	0	0	0	0	0	0	0.02501	0.00722	0	0	0	0	0	0	0	0	0.00124	0	0	0	0	0	0	0	0
CCACAAGGTCACTTGGAT-2	0.9877	1.08	526428	2.00E-05	0.0002	0.00113	0.00052	0.9877	0.00095	0.00052	0	0	7.00E-05	0.00091	0	0	0.00366	0	0	0	3.00E-05	0	0	0	0	0	0	0.00067	0	8.00E-05	0	0	0	0	0	0	0	0	0	0	0	0	0.00019	0	7.00E-05	0	0	0	0
CCACACAGATGTGTAGAG-2	0.99244	1.83	14873	0	0	0.99244	0.00069	0.00254	0.00165	0.00076	0	0	0	0.00179	0	0	0	0	0	0	0	0	0	0	0	0	0	0	0	0	0	0	0	0	0	0	0	0	0	0	0	0	0	0	0	0	0	0	0
CCACATTAGACCGTCACG-1	0.95803	5.11	6414	0	0	0	0	0	0	0.95803	0	0	0	0.02024	0	0	0	0	0	0	0	0	0	0	0	0	0	0	0	0	0	0	0	0	0	0	0	0	0	0	0	0.00365	0	0	0	0	0	0	0
CCACATTAGCCTGACCTC-2	0.9496	3.22	142863	0	0.00023	0.0083	0.9496	0.00154	0.01626	0.00058	0	0	0.00014	0.002	0	0	0	0	0	0	0	0	0	0	0	0	0	0	0	0	0	0	0	0	0	0.00016	0	0	0	0	0	0	0.01594	0	0	0	0	0	0
CCACCATGCAAGACTACC-2	0.98775	2.9	17889	0	0	0.00254	0.00145	0.00249	0.00197	0.0011	0	0	0	0.00075	0	0	0	0	0	0	0	0	0	0	0	0	0	0	0	0	0	0	0	0	0	0	0	0	0	0	0	0	0.98775	0	0	0	0	0	0
CCACGAAGGAGCGACACC-2	0.99433	1.49	147331	0	0.00031	0.00123	0.00061	0.00111	0.99433	0.00055	0	0	0	0.00163	0	0	0	0	0	0	0	0	0	0	0	0	0	0	0	0	0	0	0	0	0	0	0	0	0	0	0	0	0.00015	0	0	0	0	0	0
CCACGGATCCAACTAATC-2	1	8.23	6395	0	0	0	0	0	0	0	0	0	0	0	0	0	0	0	0	0	0	0	0	0	0	0	0	0	0	1	0	0	0	0	0	0	0	0	0	0	0	0	0	0	0	0	0	0	0
CCACGTTCTGTCCTAGTT-1	0.98198	2.28	9370	0	0	0.00527	0.0033	0.98198	0.00407	0.00264	0	0	0	0.0011	0	0	0	0	0	0	0	0	0	0	0	0	0	0	0	0.00132	0	0	0	0	0	0	0	0	0	0	0	0	0	0	0	0	0	0	0
CCACTACCACATTCGAAT-2	0.99027	1.96	7687	0	0	0.00213	0.00147	0.00413	0.99027	0	0	0	0	0.00187	0	0	0	0	0	0	0	0	0	0	0	0	0	0	0	0	0	0	0	0	0	0	0	0	0	0	0	0	0	0	0	0	0	0	0
CCACTACCACTGTACGAC-1	0.9904	2.16	11740	0	0	0.9904	0.00114	0.00282	0.00264	0.00159	0	0	0	0.00123	0	0	0	0	0	0	0	0	0	0	0	0	0	0	0	0	0	0	0	0	0	0	0	0	0	0	0	0	0	0	0	0	0	0	0
CCACTACCAGTGCTGACT-2	0.97317	5.67	14051	0	0.00091	0.00745	0.00403	0.97317	0.00714	0.00274	0	0	0	0.00266	0	0	0	0	0	0	0	0	0	0	0	0	0	0	0	0	0	0	0	0	0	0	0	0	0	0	0	0	0.00167	0	0	0	0	0	0
CCACTACCATAGCAGAGT-2	0.99418	1.13	7156	0	0	0.00199	0.99418	0.0017	0	0	0	0	0	0.00199	0	0	0	0	0	0	0	0	0	0	0	0	0	0	0	0	0	0	0	0	0	0	0	0	0	0	0	0	0	0	0	0	0	0	0
CCACTTCGCGCCAATGAA-1	0.99629	1.06	96493	0	0.00012	0.0008	0.00052	0.99629	0.00083	0.00047	0	0	0	0.00072	0	0	0	0	0	0	0	0	0	0	0	0	0	0	0	0	0	0	0	0	0	0	0	0	0	0	0	0	0.00023	0	0	0	0	0	0
CCAGCCAATACGGACCAT-1	0.99384	1.62	23493	0	0	0.99384	0.00095	0.00195	0.00126	0.00091	0	0	0	0.00104	0	0	0	0	0	0	0	0	0	0	0	0	0	0	0	0	0	0	0	0	0	0	0	0	0	0	0	0	0	0	0	0	0	0	0
CCAGCCAATGATTAGTGT-1	0.99529	4.11	6325	0	0	0.00254	0	0.00199	0.99529	0	0	0	0	0	0	0	0	0	0	0	0	0	0	0	0	0	0	0	0	0	0	0	0	0	0	0	0	0	0	0	0	0	0	0	0	0	0	0	0
CCAGGAGTTTAGCGAGAA-1	0.98538	1.92	11350	0	0.00117	0.98538	0.00208	0.00334	0.00271	0.00208	0	0	0	0	0	0	0	0	0	0	0	0	0	0	0	0	0	0	0	0	0	0	0	0	0	0	0	0	0	0	0	0	0	0	0	0	0	0	0
CCAGTACTCCTGATGCAC-2	0.99192	1.58	21141	0	0	0.99192	0.00131	0.00256	0.00189	0.00058	0	0	0	0.00169	0	0	0	0	0	0	0	0	0	0	0	0	0	0	0	0	0	0	0	0	0	0	0	0	0	0	0	0	0	0	0	0	0	0	0
CCAGTACTCTGATGTGTG-1	0.98197	1.45	390465	0	0.00024	0.0012	0.0007	0.98197	0.00122	0.00069	4.00E-05	0	0.00218	0.00105	0	0	0	0	0	0	4.00E-05	0	0	0	0	0	0	0.00278	0	0.00017	0	0	0	0	0	0	0	0	0	0	0	0	0.00026	0	0.00011	0	0	0	0
CCATACGATAAGGATCGT-2	0.9849	1	51527	0	0	0.0015	0.00081	0.9849	0.00514	0.00059	0	0	0	0.00085	0	0	0	0	0	0	0	0	0	0	0	0	0	0	0	0	0	0	0	0	0	0	0	0	0	0	0	0	0.00022	0	0	0	0	0	0
CCATACGATCTCCAGCGT-2	0.99103	1.09	370893	0	0.99103	0.00123	0.0007	0.00142	0.00156	0.00062	0	0	0.0001	0.00252	0	0	0	0	0	0	7.00E-05	0	0	0	0	0	0	0	0	0.00011	0	0	0	0	0	0	0	0	0	0	0	0	0.00027	0	0.00012	0	0	0	0
CCATACGATCTTAGGACT-1	0.98069	2.18	137461	0	0.00052	0.003	0.0016	0.98069	0.00244	0.00124	0	0	0.00024	0.00105	0	0	0.00017	0	0	0	0.00013	0	0	0	0	0	0	0	0	0.00022	0	0	0	0	0	0	0	0	0	0	0	0	0.00064	0	0.0003	0	0	0	0
CCATACGATGATATATCC-1	0.9884	2.88	14713	0	0	0.9884	0.00135	0.00278	0.00363	0.00171	0	0	0	0.00114	0	0	0	0	0	0	0	0	0	0	0	0	0	0	0	0	0	0	0	0	0	0	0	0	0	0	0	0	0.00085	0	0	0	0	0	0
CCATACGATGCACCATCG-1	0.97391	1.83	8363	0	0.00919	0.00331	0.00318	0.00294	0.97391	0.00135	0	0	0	0	0	0	0	0	0	0	0	0	0	0	0	0	0	0	0	0	0	0	0	0	0	0	0	0	0	0	0	0	0.00086	0	0	0	0	0	0
CCATAGCCAAGCGCATGA-1	0.99097	4.52	7811	0	0	0.00377	0.00189	0.99097	0.00175	0	0	0	0	0	0	0	0	0	0	0	0	0	0	0	0	0	0	0	0	0	0	0	0	0	0	0	0	0	0	0	0	0	0	0	0	0	0	0	0
CCATAGCCAGGATAGTCA-2	0.96563	1.03	84271	0	0.00357	0.0092	0.00648	0.96563	0.00768	0.00043	0	0	0.00025	0.00131	0	0	0	0	0	0	0	0	0	0	0	0	0	0	0	0	0	0	0	0	0	0	0	0	0	0	0	0	0.00016	0	0	0	0	0	0
CCATAGCCATCTAGCTGG-2	0.95071	2.14	14540	0	0	0.00598	0.95071	0.00292	0.02408	0	0	0	0	0.00192	0	0	0	0	0	0	0	0	0	0	0	0	0	0	0	0	0	0	0	0	0	0	0	0	0	0	0	0	0	0	0	0	0	0	0
CCATAGCCATTGATGCTG-1	0.99156	2.15	167357	0	0.00035	0.99156	0.00101	0.00192	0.00148	0.0007	0	0	8.00E-05	0.00111	0	0	0	0	0	0	0	0	0	0	0	0	0	0	0	0.00014	0	0	0	0	0	0	0	0	0	0	0	0	0.00023	0	0.00068	0	0	0	0
CCATATCTTCGCCTGCAA-2	0.93555	2.24	25186	0	0.00124	0.01009	0.00278	0.00526	0.00231	0.93555	0	0	0	0.01172	0	0	0	0	0	0	0	0	0	0	0	0	0	0	0	0	0.00505	0	0	0	0	0	0	0	0	0	0	0	0.00111	0	0	0	0	0	0
CCATATGCCCATCGAAGC-1	0.98988	1.38	15973	0	0	0.00191	0.00102	0.98988	0.00172	0	0	0	0	0.00115	0	0	0	0	0	0	0	0	0	0	0	0	0	0	0	0	0	0	0	0	0	0	0	0	0	0	0	0	0	0	0	0	0	0	0
CCATGATGTTTCACTCCT-1	0.98062	4.43	9091	0	0	0.00731	0.00325	0.98062	0.00429	0.00278	0	0	0	0.00139	0	0	0	0	0	0	0	0	0	0	0	0	0	0	0	0	0	0	0	0	0	0	0	0	0	0	0	0	0	0	0	0	0	0	0
CCATTACAGCCTCCTTGT-1	0.97548	2.22	12232	0	0	0.00277	0.00344	0.97548	0.00445	0.0016	0	0	0.01083	0	0	0	0	0	0	0	0	0	0	0	0	0	0	0	0	0	0	0	0	0	0	0	0	0	0	0	0	0	0.00126	0	0	0	0	0	0
CCATTCTGCGATACTGTG-1	0.97763	1.74	130145	0	0.97763	0.0032	0.00081	0.00345	0.00117	0.00067	0	0	0	0.00131	0	0	0	0	0	0	0	0	0	0	0	0	0	0	0.00107	0.00015	0	0	0	0	0	0	0	0	0	0	0	0	0.00028	0	0.00016	0	0	0	0
CCATTCTGCTATCGAGCC-2	0.99039	1.4	384492	0	0.00038	0.99039	0.00091	0.0015	0.00121	0.00066	0	0	7.00E-05	0.00132	0	0	8.00E-05	0	0	0	5.00E-05	0	0	0	0	0	0	0	0	0.00012	0	3.00E-05	0	0	0	0	0	0	0	0	0	0	0.00026	0	0.0001	0	0	0	0
CCGAAGCGTGATCTGTTC-2	0.99441	1.44	253435	0	0.00015	0.99441	0.00057	0.00125	0.00095	0.00046	7.00E-05	0	7.00E-05	0.00146	0	0	0	0	0	0	0	0	0	0	0	0	0	0	0	0	0	0	0	0	0	0	0	0	0	0	0	0	0.00019	0	9.00E-05	0	0	0	0
CCGAATATGACATTCCAC-2	0.98761	0.93	14854	0	0	0.00116	0.00068	0.00197	0.98761	0	0	0	0	0.00143	0	0	0	0	0	0	0	0	0	0	0	0	0	0	0	0	0	0	0	0	0	0	0	0	0	0	0	0	0	0	0	0	0	0	0
CCGAATATGCTAGTATAG-1	0.98382	1.33	21807	0	0	0.00215	0.00131	0.98382	0.0014	0.00121	0	0	0	0.00065	0	0	0	0	0	0	0	0	0	0	0	0	0	0.00816	0	0	0	0	0	0	0	0	0	0	0	0	0	0	0	0	0	0	0	0	0
CCGAATATGTCTGATGAA-1	0.95318	4.12	11406	0	0	0.00294	0	0.95318	0.00184	0.00138	0	0	0	0.0012	0	0	0	0	0	0	0	0	0	0	0	0	0	0.00791	0	0	0	0	0	0	0	0	0	0	0	0	0	0	0	0	0	0	0	0	0
CCGACGTCATCGTCCGAT-2	0.99295	1.73	27627	0	0.00037	0.99295	0.00133	0.00199	0.00126	0.00085	0	0	0	0.00114	0	0	0	0	0	0	0	0	0	0	0	0	0	0	0	0	0	0	0	0	0	0	0	0	0	0	0	0	0	0	0	0	0	0	0
CCGACTGTTTAGGTCAAC-1	0.99377	1.24	51346	0	0.00028	0.00142	0.00101	0.99377	0.00125	0.00053	0	0	0	0.00083	0	0	0	0	0	0	0	0	0	0	0	0	0	0	0	0	0	0	0	0	0	0	0	0	0	0	0	0	0.00026	0	0	0	0	0	0
CCGACTTGGAGATCGAGT-1	0.94158	4.27	196678	0	0.0004	0.00248	0.00431	0.94158	0.00339	0.0007	0	0	8.00E-05	0.00089	0	0	0	0	0	0	9.00E-05	0	0	0	0	0	0	0	0	0.00018	0	0	0	0	0	0	0	0	0	0	0	0	0.00037	0	0	0	0	0	0
CCGACTTGGATGACACAA-2	0.99524	2.26	107544	0	0.00014	0.00086	0.00039	0.00126	0.99524	0.0006	0	0	0	0.00128	0	0	0	0	0	0	0	0	0	0	0	0	0	0	0	0	0	0	0	0	0	0	0	0	0	0	0	0	0.00021	0	0	0	0	0	0
CCGACTTGGTTAGGAAGG-1	0.95918	2.34	13792	0	0.00313	0.00134	0.00097	0.00246	0.95918	0.00112	0	0	0	0.00179	0	0	0	0	0	0	0	0	0	0	0	0	0	0	0	0	0	0	0	0	0	0	0	0	0	0	0	0	0	0	0	0	0	0	0
CCGAGTACTCAATCTCCG-1	0.94297	1.82	118783	0	0.00267	0.04597	0.00076	0.00153	0.94297	0.00053	0	0	0	0.00128	0	0	0	0	0	0	0	0	0	0	0	0	0	0	0	0.00033	0	0	0	0	0	0	0	0	0	0	0	0	0.00035	0	0	0	0	0	0
CCGATCTCTGGTTCTATC-1	0.97805	5.55	95450	0	0.00033	0.00275	0.00142	0.00215	0.0015	0.97805	0	0	0	0.01266	0	0	0	0	0	0	0	0	0	0	0	0	0	0	0	0.0004	0	0	0	0	0	0	0	0	0	0	0	0	0.00027	0	0	0	0	0	0
CCGATGTTCACCACGGAT-1	0.99106	1.68	10387	0	0	0.00314	0.00147	0.99106	0.00265	0.00147	0	0	0	0	0	0	0	0	0	0	0	0	0	0	0	0	0	0	0	0	0	0	0	0	0	0	0	0	0	0	0	0	0	0	0	0	0	0	0
CCGCAACACCAATGCATT-2	0.98799	1.46	64132	0	0.00042	0.00298	0.00124	0.98799	0.00218	0.00103	0	0	0	0.0011	0	0	0	0	0	0	0	0	0	0	0	0	0	0.00073	0	0	0	0	0	0	0	0	0	0	0	0	0	0	2.00E-05	0	0	0	0	0	0
CCGCAATGGTAATTCGTG-1	0.95266	1.7	59125	0	0.00107	0.0107	0.95266	0.00204	0.01397	0.00076	0	0	0	0.00126	0	0	0.00053	0	0	0	0	0	0	0	0	0	0	0	0	0.00026	0	0	0	0	0	0.00076	0.00333	0	0	0	0	0	0.0005	0	0	0	0	0	0
CCGCACTCAATCACTTCC-1	0.98366	1.73	77419	0	0.00037	0.00444	0.00111	0.98366	0.00266	0.00097	0.00022	0	0.00018	0.00065	0	0	0	0	0	0	0	0	0	0	0	0	0	0.00381	0	0.00028	0	0	0	0	0	0	0	0	0	0	0	0	0.00045	0	0.00028	0	0	0	0
CCGCAGCTAATGCGGATT-1	0.99113	3.34	447242	3.00E-05	0.00028	0.00126	0.00084	0.00147	0.00133	0.00067	6.00E-05	0	9.00E-05	0.00208	0	0	4.00E-05	0	0	0	4.00E-05	0	0	0	0	0	0	0	0	0.00016	0	0	0	0	0	0	0	0	0	0	0	7.00E-05	0.99113	0	0.00011	0	0	0	0
CCGCAGCTACTGACGATG-2	0.99589	1.01	11370	0	0	0.00295	0	0.99589	0.00098	0	0	0	0	0	0	0	0	0	0	0	0	0	0	0	0	0	0	0	0	0	0	0	0	0	0	0	0	0	0	0	0	0	0	0	0	0	0	0	0
CCGCAGCTAGTAGTTGGT-1	0.97597	1.97	84321	0	0.97597	0.00531	0.0015	0.00305	0.00751	0.00137	0	0	0.00015	0.00185	0	0	0.00039	0	0	0	0	0	0	0	0	0	0	0	0	0.00036	0	0	0	0	0	0	0	0	0	0	0	0	0.00072	0	0	0	0	0	0
CCGCATCCTCTGACGGAT-1	0.98693	1.68	87805	0	0.00058	0.00255	0.00149	0.98693	0.003	0.00118	0	0	0.00016	0.00078	0	0	0	0	0	0	0.00014	0	0	0	0	0	0	0.00022	0	0	0	0	0	0	0	0	0	0	0	0	0	0	0.00053	0	0	0	0	0	0
CCGCTATCCTCAGAGCGT-1	0.95055	1.56	17849	0	0.00069	0.00183	0.00109	0.00274	0.00234	0.00143	0	0	0	0.00069	0	0	0	0	0	0	0	0	0	0	0	0	0	0	0	0	0	0	0	0	0	0	0	0	0	0	0	0	0	0	0	0	0	0	0
CCGCTCATGAATGCCTCA-1	0.98764	2.02	11207	0	0	0.98764	0.00165	0.00275	0.00394	0.00165	0	0	0	0.00101	0	0	0	0	0	0	0	0	0	0	0	0	0	0	0	0	0	0	0	0	0	0	0	0	0	0	0	0	0.00119	0	0	0	0	0	0
CCGCTCATGCGACGTGAT-2	0.9758	2.2	21759	0	0.00052	0.9758	0.00396	0.00557	0.00458	0.00245	0	0	0	0.0016	0	0	0	0	0	0	0	0	0	0	0	0	0	0	0	0	0	0	0	0	0	0	0	0	0	0	0	0	0.00071	0	0	0	0	0	0
CCGGTTCTAAGCCTCGCA-1	0.98916	1.34	6959	0	0	0.00308	0.00161	0.98916	0.0044	0	0	0	0	0.00161	0	0	0	0	0	0	0	0	0	0	0	0	0	0	0	0	0	0	0	0	0	0	0	0	0	0	0	0	0	0	0	0	0	0	0
CCGGTTCTACCGGTTCTA-2	0.99808	1.37	7438	0	0	0	0	0	0.99808	0	0	0	0	0.00178	0	0	0	0	0	0	0	0	0	0	0	0	0	0	0	0	0	0	0	0	0	0	0	0	0	0	0	0	0	0	0	0	0	0	0
CCGGTTCTACGGTTCTAT-2	0.99149	1.15	806299	2.00E-05	0.00031	0.00202	0.00139	0.0013	0.99149	0.00058	1.00E-05	0	7.00E-05	0.00147	0	0	0.00019	0	0	0	4.00E-05	0	0	0	0	0	0	0	0	7.00E-05	0	1.00E-05	0	0	0	0	0	0	0	0	0	0	0.0002	0	0.0001	0	0	1.00E-05	0
CCGGTTCTACGTCATGGA-1	0.9866	2.8	13599	0	0	0.9866	0.00122	0.00381	0.00289	0.00129	0	0	0	0.00145	0	0	0	0	0	0	0	0	0	0	0	0	0	0	0	0	0	0	0	0	0	0	0	0	0	0	0	0	0.00091	0	0	0	0	0	0
CCGGTTGAGCCTTGACGG-1	0.99369	2.3	7506	0	0	0.00219	0	0.00178	0.99369	0	0	0	0	0.00233	0	0	0	0	0	0	0	0	0	0	0	0	0	0	0	0	0	0	0	0	0	0	0	0	0	0	0	0	0	0	0	0	0	0	0
CCGGTTGAGGTATCGTCG-2	0.98264	1.86	16748	0	0.00073	0.00251	0.00703	0.98264	0.00306	0.00122	0	0	0	0.00189	0	0	0	0	0	0	0	0	0	0	0	0	0	0.00079	0	0	0	0	0	0	0	0	0	0	0	0	0	0	0	0	0	0	0	0	0
CCGTACGGAGCCTTATCT-1	0.98428	2.95	242113	0	0.00043	0.00238	0.0012	0.00264	0.00182	0.00103	0	0	0.00012	0.00493	0	0	0	0	0	0	0	0	0	0	0	0	0	0	0	0.00033	0	5.00E-05	0	0	0	0	0	0	0	0	0	0	0.98428	0	0.00022	0	0	0	0
CCGTAGTTGGTTGCTCAG-2	0.99607	1.17	8008	0	0	0	0	0.0014	0.99607	0	0	0	0	0.00241	0	0	0	0	0	0	0	0	0	0	0	0	0	0	0	0	0	0	0	0	0	0	0	0	0	0	0	0	0	0	0	0	0	0	0
CCGTCCACTGCGTCGTCT-1	0.97261	2.05	114807	0	0.00046	0.00277	0.01814	0.00214	0.97261	0.001	0	0	0.00012	0.00129	0	0	0	0	0	0	7.00E-05	0	0	0	0	0	0	0	0	0.00016	0	0	0	0	0	0	0	0	0	0	0	0	0.00044	0	0.00023	0	0	0	0
CCGTTAGACACTAAGTTC-1	0.98877	2.52	113926	0	0.00041	0.00196	0.00124	0.0022	0.00174	0.00088	0	0	0.00015	0.00135	0	0	0	0	0	0	0.00011	0	0	0	0	0	0	0	0	0.00021	0	0	0	0	0	0	0	0	0	0	0	0	0.98877	0	0.00013	0	0	0	0
CCGTTAGACGATAGTTCT-1	0.98202	2.93	10675	0	0.00117	0.00622	0.00204	0.98202	0.00525	0.00194	0	0	0	0	0	0	0	0	0	0	0	0	0	0	0	0	0	0	0	0	0	0	0	0	0	0	0	0	0	0	0	0	0.00107	0	0	0	0	0	0
CCTAAGAAGCCACTACCA-2	0.99136	2.29	34245	0	0.00039	0.0021	0.00102	0.0024	0.99136	0.00102	0	0	0	0.00165	0	0	0	0	0	0	0	0	0	0	0	0	0	0	0	0	0	0	0	0	0	0	0	0	0	0	0	0	0	0	0	0	0	0	0
CCTAAGAAGGATTAGTGT-2	0.92543	5.33	38097	0	0.00058	0.00306	0.00133	0.00259	0.002	0.00125	0	0	0	0.00184	0	0	0	0	0	0	0.06139	0	0	0	0	0	0	0	0	0	0	0	0	0	0	0	0	0	0	0	0	0	0.00044	0	0	0	0	0	0
CCTAAGAAGTTGGAGAAC-1	0.98736	3.48	23189	0	0	0.00282	0.00161	0.98736	0.00233	0.00134	0	0	0	0.00063	0	0	0	0	0	0	0	0	0	0	0	0	0	0	0	0	0	0	0	0	0	0	0	0	0	0	0	0	0.00072	0	0	0	0	0	0
CCTAAGTCTAAGTAGGAC-2	0.99065	2.34	18460	0	0	0.002	0.00095	0.99065	0.00178	0.00056	0	0	0	0.00139	0	0	0	0	0	0	0	0	0	0	0	0	0	0	0	0	0	0	0	0	0	0	0	0	0	0	0	0	0	0	0	0	0	0	0
CCTAAGTCTTCACAGGTA-1	0.93725	6.91	16355	0	0	0.00398	0.00259	0.00352	0.00325	0.93725	0	0	0	0.03427	0	0	0	0	0	0	0	0	0	0	0	0	0	0	0	0	0	0	0	0	0	0	0	0	0	0	0.00325	0	0.00133	0	0	0	0	0	0
CCTAAGTCTTCCTCTAGT-1	0.98367	1.53	72523	0	0.00042	0.00264	0.0016	0.98367	0.00255	0.00156	0	0	0	0.00117	0	0	0	0	0	0	0	0	0	0	0	0	0	0	0	0.00049	0	0	0	0	0	0	0	0	0	0	0	0	0.00055	0	0	0	0	0	0
CCTACTAGAGCAACACCT-1	0.98758	0.95	6860	0	0	0	0	0.98758	0.00163	0	0	0	0	0	0	0	0	0	0	0	0	0	0	0	0	0	0	0.01065	0	0	0	0	0	0	0	0	0	0	0	0	0	0	0	0	0	0	0	0	0
CCTAGTTAGCACGGAAGT-1	0.96267	2.12	18286	0	0.00062	0.01039	0.96267	0.00326	0.00769	0.00163	0	0	0	0.00185	0	0	0	0	0	0	0	0	0	0	0	0	0	0	0	0	0	0	0	0	0	0	0	0	0	0	0	0	0.00056	0	0	0	0	0	0
CCTAGTTAGCGACCTGTA-2	0.9513	1.17	53861	0	0	0.00657	0.9513	0.00181	0.02613	0.00066	0	0	0	0.00175	0	0	0	0	0	0	0	0	0	0	0	0	0	0	0	0.00036	0	0	0	0	0	0	0	0	0	0	0	0	0.00026	0	0	0	0	0	0
CCTAGTTAGCGCAACCTC-1	0.98986	1.56	36485	0	0.00061	0.98986	0.00182	0.00221	0.00196	0.00112	0	0	0	0.00137	0	0	0	0	0	0	0	0	0	0	0	0	0	0	0	0	0	0	0	0	0	0	0	0	0	0	0	0	0.00031	0	0	0	0	0	0
CCTAGTTAGTCGTAATAG-1	0.99331	9.21	51404	0	0	0.00088	0.00088	0.99331	0.00112	0.00054	0	0	0	0.00092	0	0	0	0	0	0	0	0	0	0	0	0	0	0	0	0	0	0	0	0	0	0	0	0	0	0	0	0	0.0003	0	0	0	0	0	0
CCTATTCAAGAGGTCCTT-1	0.99086	9.43	6837	0	0	0.00294	0	0.00326	0.00261	0	0	0	0	0	0	0	0	0	0	0	0	0	0	0	0	0	0	0	0	0.99086	0	0	0	0	0	0	0	0	0	0	0	0	0	0	0	0	0	0	0
CCTATTCAAGCCTTCCAT-1	0.98512	1.57	33757	0	0.00085	0.00332	0.00208	0.98512	0.00332	0.0016	0	0	0	0.00085	0	0	0	0	0	0	0	0	0	0	0	0	0	0	0	0.00085	0	0	0	0	0	0	0	0	0	0	0	0	0.00082	0	0	0	0	0	0
CCTATTGGTACTTCTTGG-2	0.99092	1.53	51586	0	0.00058	0.99092	0.0009	0.00207	0.00209	0.00078	0	0	0	0.00167	0	0	0	0	0	0	0	0	0	0	0	0	0	0	0	0	0	0	0	0	0	0	0	0	0	0	0	0	0.00036	0	0	0	0	0	0
CCTCAGGTGACAGCGGTC-2	0.99282	0.83	6502	0	0	0	0	0.99282	0.0039	0	0	0	0	0	0	0	0	0	0	0	0	0	0	0	0	0	0	0	0	0	0	0	0	0	0	0	0	0	0	0	0	0	0	0	0	0	0	0	0
CCTCATAACACCTAGTTA-1	0.94935	1.58	102249	0	0.00029	0.01696	0.94935	0.00158	0.00992	0.00088	0.00012	0	0	0.0019	0	0	0	0	0	0	0.00016	0	0	0	0	0	0	0	0	0.00144	0	0	0	0	0	0.00657	0.00077	0	0	0	0	0	0.0003	0	0.00143	0	0	0	0
CCTCATAACGACGGTGCT-1	0.9834	1.61	373143	3.00E-05	0.00032	0.00154	0.00145	0.00175	0.9834	0.00072	0	0	9.00E-05	0.00116	0	0	7.00E-05	0	0	0	5.00E-05	0	0	0	0	0	0	0	0	0.00019	0	0	0	0	0	0	0	0	0	0	0	0	0.00031	0	0.00014	0	0	0	0
CCTCATAACGCCATACAA-1	0.99187	1.39	200444	0	0.00023	0.00117	0.00091	0.99187	0.00114	0.00055	0	0	9.00E-05	0.00083	0	0	0	0	0	0	7.00E-05	0	0	0	0	0	0	0.00157	0	0.00018	0	0	0	0	0	0	0	0	0	0	0	0	0.00017	0	0	0	0	0	0
CCTCATAACTCTATTAGG-2	0.9911	4.6	19861	0	0	0.00223	0	0.9911	0.00223	0.00085	0.00249	0	0	0.00111	0	0	0	0	0	0	0	0	0	0	0	0	0	0	0	0	0	0	0	0	0	0	0	0	0	0	0	0	0	0	0	0	0	0	0
CCTCCAATCACCAGCGTT-1	0.99047	1.26	137509	0	0.00035	0.00171	0.00109	0.99047	0.00182	0.00104	0	0	0.00013	0.00069	0	0	0	0	0	0	0	0	0	0	0	0	0	0.00038	0	0.00024	0	0	0	0	0	0	0	0	0	0	0	0	0.00032	0	0	0	0	0	0
CCTCCTTGTATGCGGATT-1	0.9682	1.01	53101	0	0.00036	0.0009	0.0007	0.9682	0.00109	0.0005	0	0	0	0.00074	0	0	0	0	0	0	0	0	0	0	0	0	0	0.00044	0	0	0	0	0	0	0	0	0	0	0	0	0	0	0	0	0	0	0	0	0
CCTCCTTGTCTAGAGGTA-2	0.99328	0.98	18960	0	0.00053	0.00117	0.00101	0.00176	0.99328	0.00064	0	0	0	0.00149	0	0	0	0	0	0	0	0	0	0	0	0	0	0	0	0	0	0	0	0	0	0	0	0	0	0	0	0	0	0	0	0	0	0	0
CCTCGACCTGAATTCAGT-1	0.94956	3.68	117696	0	0.00029	0.00171	0.00143	0.00201	0.00189	0.94956	0	0	0	0.03435	0	0	0	0	0	0	0	0	0	0	0	0	0	0	0	0.00012	0	0.00139	0	0	0	0	0.00014	0	0.00011	0.00015	0	0	0.00033	0	0	0	0	0	0
CCTCGAGAGCATGGACTC-1	0.93041	8.33	17892	0	0	0.00186	0.00857	0.00205	0.00106	0.93041	0	0	0	0.01535	0	0	0	0	0	0	0	0	0	0	0	0	0	0	0	0	0.00416	0	0	0	0	0	0	0	0	0	0	0	0	0	0	0	0	0	0
CCTCGCGTTGACCTTGTG-2	0.97824	1.92	56676	0	0.00038	0.00186	0.00119	0.97824	0.00184	0.00103	0	0	0	0.00119	0	0	0	0	0	0	0	0	0	0	0	0	0	0.00966	0	0.0004	0	0	0	0	0	0	0	0	0	0	0	0	0.00032	0	0	0	0	0	0
CCTCGGTCAAGTTATCGC-2	0.93972	4.01	12058	0	0	0.93972	0.02603	0.00507	0.00865	0.00149	0	0	0	0.00114	0	0	0	0	0	0	0	0	0	0	0	0	0	0	0	0	0	0	0	0	0	0	0.00114	0	0	0	0	0	0.00524	0	0	0	0	0	0
CCTCGGTCACCTAAGTCT-2	0.98796	1.13	200518	0	0.00036	0.00172	0.00095	0.98796	0.0018	0.00096	0	0	0.00012	0.00085	0	0	7.00E-05	0	0	0	7.00E-05	0	0	0	0	0	0	0	0	0.003	0	0	0	0	0	0	0	0	0	0	0	0	0.00037	0	0.00018	0	0	0	0
CCTCGGTCATAGCACTAT-2	0.93862	1.22	221330	0	0.00048	0.01063	0.93862	0.00175	0.01934	0.00077	0	0	7.00E-05	0.0027	0	0	8.00E-05	0	0	0	5.00E-05	0	0	0	0	0	0	0	0	0.00012	0	0	0	0	0	0.01132	0.00239	0	0	0	0	0	0.00021	0	0.00018	0	0	0	0
CCTCTCTAGATTGATCAC-2	0.92779	9.71	46741	0	0.00041	0.02009	0.00225	0.00244	0.00186	0.92779	0	0	0	0.02171	0	0	0	0	0	0	0	0	0	0	0	0	0	0	0	0	0	0.0142	0	0	0	0	0	0	0	0	0	0	0.00034	0	0	0	0	0	0
CCTCTCTAGTGAGGTCTC-1	0.98224	3.6	166839	0	0.00038	0.98224	0.00127	0.0017	0.00126	0.00071	0	0	0.00013	0.00148	0	0	0	0	0	0	0	0	0	0	0	0	0	0	0	0.00023	0	0	0	0	0	0	0	0	0	0	0	0	0.00037	0	0	0	0	0	0
CCTCTGCATCGTGTGTGG-1	0.96391	2.55	6635	0	0.02738	0.00156	0.00187	0.00311	0.96391	0.00202	0	0	0	0	0	0	0	0	0	0	0	0	0	0	0	0	0	0	0	0	0	0	0	0	0	0	0	0	0	0	0	0	0	0	0	0	0	0	0
CCTCTTGTAACTCGTAGG-2	0.98966	2.02	11016	0	0	0.98966	0.00179	0.00282	0.00197	0	0	0	0	0.00169	0	0	0	0	0	0	0	0	0	0	0	0	0	0	0	0	0	0	0	0	0	0	0	0	0	0	0	0	0	0	0	0	0	0	0
CCTCTTGTAGGTAACTAC-1	0.99233	1.28	46309	0	0.00026	0.99233	0.00105	0.00199	0.00153	0.00081	0	0	0	0.00116	0	0	0	0	0	0	0	0	0	0	0	0	0	0	0	0	0	0	0	0	0	0	0	0	0	0	0	0	0.00053	0	0	0	0	0	0
CCTGACCTCCATCTCGAT-1	0.97657	2.77	6146	0	0	0.00747	0.00357	0.97657	0.00509	0.0034	0	0	0	0	0	0	0	0	0	0	0	0	0	0	0	0	0	0	0	0	0	0	0	0	0	0	0	0	0	0	0	0	0	0	0	0	0	0	0
CCTGACCTCGTGCGAGTA-1	0.99392	2.3	6442	0	0	0.00176	0	0	0	0	0	0	0	0	0	0	0	0	0	0	0	0	0	0	0	0	0	0	0	0	0	0	0	0	0	0	0	0	0	0	0	0	0	0	0	0	0	0	0
CCTGACCTCGTGCTCTTG-1	0.92903	5.45	18433	0	0.00075	0.04082	0.00098	0.00334	0.0019	0.92903	0	0	0	0.00156	0	0	0	0	0	0	0	0	0	0	0	0	0	0	0	0	0.0011	0	0	0	0	0	0	0	0	0	0	0	0	0	0	0	0	0	0
CCTGACCTCTAGGTCAAC-2	0.96897	1.06	13033	0	0	0.00171	0	0.96897	0.00163	0.00124	0	0	0.02536	0.00086	0	0	0	0	0	0	0	0	0	0	0	0	0	0	0	0	0	0	0	0	0	0	0	0	0	0	0	0	0	0	0	0	0	0	0
CCTGACCTCTATCATGCT-1	0.97517	1.43	71562	0	0	0.00062	0.00062	0.97517	0.00072	0.00043	0	0	0	0.00074	0	0	0	0	0	0	0	0	0	0	0	0	0	0.01286	0	0	0	0	0	0	0	0	0	0	0	0	0	0	0.0002	0	0	0	0	0	0
CCTGACCTCTGCAGCCTT-2	0.97057	2.16	108139	0	0.00066	0.00299	0.00136	0.00306	0.97057	0.00135	0	0	0.00018	0.0017	0	0	0	0	0	0	0	0	0	0	0	0	0	0	0	0.00026	0	0	0	0	0	0	0	0	0	0	0	0	0.00044	0	0.00029	0	0	0	0
CCTGCGTTACATGACGTT-1	0.99387	1.26	17564	0	0	0.00139	0.00104	0.99387	0.00185	0.00093	0	0	0	0.00075	0	0	0	0	0	0	0	0	0	0	0	0	0	0	0	0	0	0	0	0	0	0	0	0	0	0	0	0	0	0	0	0	0	0	0
CCTGCGTTACCTCTGCAT-2	0.99637	0.69	6926	0	0	0	0	0	0.00337	0	0	0	0	0	0	0	0	0	0	0	0.99637	0	0	0	0	0	0	0	0	0	0	0	0	0	0	0	0	0	0	0	0	0	0	0	0	0	0	0	0
CCTGCGTTATACAGGACT-1	0.97179	1.98	52168	0	0.00088	0.00274	0.00169	0.00388	0.97179	0.00112	0	0	0	0.00182	0	0	0	0	0	0	0	0	0	0	0	0	0	0	0	0.00051	0	0	0	0	0	0	0	0	0	0	0	0	0.00047	0	0	0	0	0	0
CCTGCTCCAATAGTCTCC-2	0.97518	2.55	19447	0	0.00103	0.97518	0.00227	0.00367	0.0041	0.00254	0	0	0	0.00108	0	0	0	0	0	0	0	0	0	0	0	0	0	0	0	0	0	0	0	0	0	0	0	0	0	0	0	0	0	0	0	0	0	0	0
CCTGTATCTTTACAGTGT-2	0.99471	0.81	32853	0	0	0.00114	0.00086	0.00126	0.99471	0.00034	0	0	0	0.0016	0	0	0	0	0	0	0	0	0	0	0	0	0	0	0	0	0	0	0	0	0	0	0	0	0	0	0	0	0	0	0	0	0	0	0
CCTGTCATTGATCGTTGA-1	0.99279	1.72	57625	0	0.00046	0.99279	0.00066	0.00199	0.0016	0.00107	0	0	0	0.00101	0	0	0	0	0	0	0	0	0	0	0	0	0	0	0	0	0	0	0	0	0	0	0	0	0	0	0	0	0.00041	0	0	0	0	0	0
CCTGTTAGCGCGACACAG-1	0.98005	2.62	33755	0	0.98005	0.00231	0.00222	0.00329	0.00145	0.00071	0	0	0	0.00126	0	0	0	0	0	0	0	0	0	0	0	0	0	0	0	0	0	0	0	0	0	0	0	0	0	0	0	0	0.00037	0	0	0	0	0	0
CCTTAATTCGTGTACCGT-1	0.94113	6.57	7504	0	0.0026	0.0188	0.0081	0.01866	0.94113	0.00665	0	0	0	0	0	0	0	0	0	0	0	0	0	0	0	0	0	0	0	0	0	0	0	0	0	0	0	0	0	0	0	0	0.00376	0	0	0	0	0	0
CCTTATCCGCAACGTCTT-2	0.98877	1.24	201944	0	0.00035	0.98877	0.00147	0.0019	0.00155	0.00076	0	0	9.00E-05	0.00136	0	0	0	0	0	0	0	0	0	0	0	0	0	0	0	0.00016	0	0	0	0	0	0	0	0	0	0	0	0	0.00025	0	9.00E-05	0	0	0	0
CCTTATCCGTCGAACGCT-1	0.91522	1.47	8632	0	0.00925	0.00285	0.91522	0.00119	0.04826	0	0	0	0	0	0	0	0	0	0	0	0	0	0	0	0	0	0	0	0	0	0	0	0	0	0	0.01411	0.00759	0	0	0	0	0	0	0	0	0	0	0	0
CCTTCCTCAATCGTAGTG-1	0.99394	1.06	13900	0	0	0.00175	0	0.00241	0.0008	0.00095	0	0	0	0	0	0	0	0	0	0	0	0	0	0	0	0	0	0	0	0	0	0	0	0	0	0	0	0	0	0	0	0	0	0	0	0	0	0	0
CCTTGACGGAAGCTTGCA-1	0.9244	2.13	27425	0	0.00053	0.0051	0.9244	0.00116	0.04356	0.00053	0	0	0	0.00143	0	0	0	0	0	0	0	0	0	0	0	0	0	0	0	0	0	0	0	0	0	0.02322	0	0	0	0	0	0	0	0	0	0	0	0	0
CCTTGACGGCAGTCGGTA-2	0.98967	1.53	40443	0	0.00046	0.98967	0.00127	0.00261	0.00195	0.00134	0	0	0	0.00159	0	0	0	0	0	0	0	0	0	0	0	0	0	0	0	0	0	0	0	0	0	0	0	0	0	0	0	0	0.0003	0	0	0	0	0	0
CCTTGACGGGTACCTAAC-1	0.99062	0.69	12848	0	0	0	0	0.00166	0	0	0	0	0	0	0	0	0	0	0	0	0	0	0	0	0	0	0	0	0	0	0	0	0	0	0	0	0	0	0	0	0	0	0	0	0	0	0	0	0
CCTTGACGGTCAATCTAG-1	0.97866	1.74	33363	0	0	0.00178	0.00144	0.0019	0.97866	0.00086	0	0	0	0.00129	0	0	0	0	0	0	0	0	0	0	0	0	0	0	0	0	0	0	0	0	0	0	0	0	0	0	0	0	0.00037	0	0	0	0	0	0
CCTTGCTTGTCGTGACGT-2	0.98822	3.09	483024	0	0.00033	0.00147	0.00093	0.00167	0.00126	0.00064	3.00E-05	0	5.00E-05	0.00131	0	0	0.00035	0	0	0	3.00E-05	0	0	0	0	0	0	0	0	0.00011	0	2.00E-05	0	0	0	0	0	0	0	0	0	0	0.98822	0	8.00E-05	0	0	0	0
CCTTGCTTGTGAACCAAT-2	0.95	2.67	34280	0	0.00099	0.00566	0.00479	0.95	0.00443	0.00205	0	0	0	0.00229	0	0	0	0	0	0	0	0	0	0	0	0	0	0	0	0.00328	0	0	0	0	0	0	0	0	0	0	0	0	0.00075	0	0	0	0	0	0
CCTTGTTGCGATACCGGA-1	1	1.05	7162	0	0	0	0	1	0	0	0	0	0	0	0	0	0	0	0	0	0	0	0	0	0	0	0	0	0	0	0	0	0	0	0	0	0	0	0	0	0	0	0	0	0	0	0	0	0
CGAACAATCTACATGCAC-2	0.98684	1.93	9376	0	0	0.00329	0.00165	0.00285	0.98684	0.0011	0	0	0	0.00197	0	0	0	0	0	0	0	0	0	0	0	0	0	0	0	0	0	0	0	0	0	0	0	0	0	0	0	0	0	0	0	0	0	0	0
CGAACAATCTCTTAGCGA-2	0.97588	1.9	35390	0.00266	0	0.00159	0.00101	0.97588	0.00136	0.00075	0	0	0	0.00121	0	0	0	0	0	0	0	0	0	0	0	0	0	0	0	0.01155	0	0	0	0	0	0	0	0	0	0	0	0	0.00014	0	0	0	0	0	0
CGAACAGAGTTCCAGATT-2	0.98985	9.36	58486	0	0.00038	0.98985	0.00115	0.00271	0.00225	0.00104	0	0	0.00025	0.00153	0	0	0	0	0	0	0	0	0	0	0	0	0	0	0	0	0	0	0	0	0	0	0	0	0	0	0	0	0.0004	0	0.00038	0	0	0	0
CGAAGAGGTAGAGGTGAA-2	0.98018	4.96	11216	0	0	0.00481	0.00321	0.98018	0.00406	0.00217	0	0	0	0.00113	0	0	0	0	0	0	0	0	0	0	0	0	0	0	0	0	0	0	0	0	0	0	0	0	0	0	0	0	0.00132	0	0	0	0	0	0
CGAATCCTGGGTTACGCA-2	1	1.13	6745	0	0	0	0	0	0	0	0	0	0	0	0	0	0	0	0	0	0	0	0	0	0	0	0	0	0	0	0	0	0	0	0	0	0	0	0	0	0	0	0	0	0	0	0	0	0
CGAATGAGTTATCTAGGT-1	0.98967	2.19	195529	0	0.0004	0.98967	0.00131	0.00273	0.00197	0.00096	0	0	0.00015	0.00095	0	0	0	0	0	0	9.00E-05	0	0	0	0	0	0	0	0	0.00028	0	0	0	0	0	0	0	0	0	0	0	0	0.00049	0	0.00015	0	0	0	0
CGACAGACCACGTTCAAT-1	0.90804	1.57	388025	5.00E-05	0.00518	0.03273	0.90804	0.00172	0.02526	0.00064	4.00E-05	0	8.00E-05	0.00147	0	0	0.00392	0	0	0	8.00E-05	0	0	0	0	0	0	0	0	0.00013	0	0	0	0	0	0.0041	0.00389	0	0	0	0	0	0.00028	0	0.00014	0	0	0	0
CGACAGGAAACGCACACT-2	0.97513	3.08	46386	0	0.001	0.97513	0.00286	0.00484	0.00409	0.00277	0	0	0.00031	0.00246	0	0	0.00067	0	0	0	0	0	0	0	0	0	0	0	0	0.00031	0	0	0	0	0	0	0	0	0	0	0	0	0.00089	0	0.00033	0	0	0	0
CGACAGGAAGCGGTAAGT-1	0.97449	2.82	466878	0	0.00036	0.00247	0.00167	0.00555	0.97449	0.00072	4.00E-05	0	0.00011	0.00134	0	0	7.00E-05	0	0	0	7.00E-05	0	0	0	0	0	0	0.00343	0.00105	0.00016	0	0	0	0	0	0	0	0	0	0	0	0	0.00036	0	0.00013	0	0	0	0
CGACAGGAATCCAACGTG-2	0.972	1.78	30339	0	0.00051	0.00219	0.00206	0.972	0.00232	0.00131	0	0	0	0.00219	0	0	0	0	0	0	0	0	0	0	0	0	0	0	0	0	0	0	0	0	0	0	0	0	0	0	0	0	0	0	0	0	0	0	0
CGACCACTTAGTTGTGTA-1	0.99515	2.78	20202	0	0	0.00102	0.00082	0.99515	0.00163	0.00071	0	0	0	0.00056	0	0	0	0	0	0	0	0	0	0	0	0	0	0	0	0	0	0	0	0	0	0	0	0	0	0	0	0	0	0	0	0	0	0	0
CGACCACTTCTCCTATCT-2	0.99201	3.82	13055	0	0.99201	0.00264	0.00112	0.00152	0.00112	0	0	0	0	0.00152	0	0	0	0	0	0	0	0	0	0	0	0	0	0	0	0	0	0	0	0	0	0	0	0	0	0	0	0	0	0	0	0	0	0	0
CGACCACTTGCGTAACAA-2	0.96477	1.44	33122	0	0.00046	0.0039	0.0016	0.96477	0.00209	0.00074	0	0	0	0.00126	0	0	0	0	0	0	0	0	0	0	0	0	0	0.00498	0	0	0	0	0	0	0	0	0	0	0	0	0	0	0.00052	0	0	0	0	0	0
CGACCACTTGCTCTGTGT-2	0.98195	2.78	100151	0	0.00068	0.98195	0.00289	0.00456	0.00336	0.00185	0	0	0.00028	0.00161	0	0	0	0	0	0	0	0	0	0	0	0	0	0	0	0.0005	0	0	0	0	0	0	0	0	0	0	0	0	0.00063	0	0.00023	0	0	0	0
CGACCACTTTCACTCGCT-1	0.99393	5.99	12886	0	0	0	0	0.00158	0.00108	0.001	0	0	0	0.00116	0	0	0	0	0	0	0	0	0	0	0	0	0	0	0	0	0	0	0	0	0	0	0	0	0	0	0	0	0	0	0	0	0	0	0
CGACCACTTTGAGGTCTC-2	0.97381	1.1	18576	0	0	0.00164	0.00104	0.97381	0.0018	0.0006	0	0	0	0.00104	0	0	0	0	0	0	0	0	0	0	0	0	0	0	0	0	0	0	0	0	0	0	0	0	0	0	0	0	0	0	0	0	0	0	0
CGACCATCACAGCCGCAA-1	0.98535	3.2	17824	0	0.00087	0.00314	0.00198	0.00296	0.00326	0.00151	0	0	0	0	0	0	0	0	0	0	0	0	0	0	0	0	0	0	0	0	0	0	0	0	0	0	0	0	0	0	0	0	0.98535	0	0.00081	0	0	0	0
CGACCATCACTTGCGACC-2	0.98834	1.05	20703	0	0	0.00122	0.00049	0.98834	0.00264	0.00069	0	0	0	0.00215	0	0	0	0	0	0	0	0	0	0	0	0	0	0.00098	0	0	0	0	0	0	0	0	0	0	0	0	0	0	0	0	0	0	0	0	0
CGACCATCAGAACGCTGT-2	0.98553	4.05	132785	0	0.00043	0.00275	0.00188	0.00287	0.00242	0.00116	0	0	0.00014	0.00209	0	0	0	0	0	0	0	0	0	0	0	0	0	0	0	0.00023	0	0	0	0	0	0	0	0	0	0	0	0	0.98553	0	0.00017	0	0	0	0
CGACCTAGCATCCGACCA-1	0.97386	1.45	11815	0	0	0.00181	0.00207	0.97386	0.00224	0.00095	0	0	0	0.00095	0	0	0	0	0	0	0	0	0	0	0	0	0	0	0	0	0	0	0	0	0	0	0	0	0	0	0	0	0	0	0	0	0	0	0
CGACGTACGACGACATCT-2	0.99286	1.11	24972	0	0.99286	0.00118	0.00061	0.00196	0.00151	0.00057	0	0	0	0.00122	0	0	0	0	0	0	0	0	0	0	0	0	0	0	0	0	0	0	0	0	0	0	0	0	0	0	0	0	0	0	0	0	0	0	0
CGACGTACGCCATCACGA-2	0.96307	1.32	11626	0	0	0.96307	0.00105	0.00149	0.00201	0.00088	0	0	0	0.00088	0	0	0	0	0	0	0.01558	0	0	0	0	0	0	0	0	0	0	0	0	0	0	0	0	0	0	0	0	0	0	0	0	0	0	0	0
CGACGTGATCAATGTGCT-2	0.96387	4.54	79287	0	0.96387	0.0025	0.00155	0.00295	0.0025	0.00098	0	0	0.00016	0.00234	0	0	0	0	0	0	0	0	0	0	0	0	0	0	0	0.02252	0	0	0	0	0	0	0	0	0	0	0	0	0.0004	0	0	0	0	0	0
CGACGTGATGTTATCGAT-1	0.99319	1.6	69532	0	0.00026	0.00116	0.00073	0.99319	0.0012	0.00062	0	0	0	0.00108	0	0	0	0	0	0	0	0	0	0	0	0	0	0	0	0	0	0	0	0	0	0	0	0	0	0	0	0	0.00037	0	0	0	0	0	0
CGAGCCGTTCGGTCGACA-2	0.90916	4.05	194694	0	0.00352	0.0244	0.90916	0.00167	0.03804	0.00067	0	0	0	0.00166	0	0	0	0	0	0	0	0	0	0	0	0	0	0	0	0	0	0.00012	0	0	0	0.00143	0.0013	0	0	0	0	0	0.00026	0	0.00022	0	0	0	0
CGAGCCGTTTGTGTCTAC-1	0.90951	6.87	148308	0	0.00019	0.03	0.00173	0.00167	0.0016	0.90951	0	0	0	0.00705	0	0	0	0	0	0	0	0	0	0	0	0	0	0	0	0	0.02043	0.00625	0	0	0	0	0	0	0	0.00133	0	0	0.00031	0	0	0	0	0	0
CGAGCTTACGAATTCAGT-2	0.95562	4.13	13333	0	0.00183	0.95562	0.00797	0.01338	0.0086	0.00605	0	0	0	0.00112	0	0	0	0	0	0	0	0	0	0	0	0	0	0	0	0.00112	0	0	0	0	0	0	0	0	0	0	0	0	0.00231	0	0.00167	0	0	0	0
CGAGTAGCACCTCGACCT-1	0.99434	1.27	25494	0	0	0.0014	0.001	0.99434	0.00187	0.00052	0	0	0	0.0008	0	0	0	0	0	0	0	0	0	0	0	0	0	0	0	0	0	0	0	0	0	0	0	0	0	0	0	0	0	0	0	0	0	0	0
CGAGTAGCAGTAAGTGAG-1	0.98165	1.57	9814	0	0	0.00281	0	0.98165	0.00344	0	0	0	0	0.00188	0	0	0	0	0	0	0	0	0	0	0	0	0	0.00209	0	0	0	0	0	0	0	0	0	0	0	0	0	0	0	0	0	0	0	0	0
CGAGTAGCATAGTTGACG-2	0.97093	2.63	7461	0	0	0.00983	0.00637	0.00291	0.97093	0	0	0	0	0.00263	0	0	0	0	0	0	0	0	0	0	0	0	0	0	0	0	0	0	0	0	0	0	0	0	0	0	0	0	0	0	0	0	0	0	0
CGATACTCTCCAATATAC-2	0.98567	2.12	9748	0	0.00148	0.00316	0.00105	0.00253	0.98567	0	0	0	0	0.00116	0	0	0	0	0	0	0	0	0	0	0	0	0	0	0	0	0	0	0	0	0	0	0	0	0	0	0	0	0	0	0	0	0	0	0
CGATTGAACCCGCACTCA-2	0.98452	1.69	51863	0.00173	0.00049	0.00161	0.00376	0.00193	0.98452	0.00098	0	0	0	0.00134	0	0	0	0	0	0	0	0	0	0	0	0	0	0	0	0.00043	0	0	0	0	0	0	0	0	0	0	0	0	0.00024	0	0	0	0	0	0
CGCAACCTCTGACCTCCT-1	0.99683	1.2	35208	0	0	0.00109	0.0004	0.99683	0.00069	0.00037	0	0	0	0.00055	0	0	0	0	0	0	0	0	0	0	0	0	0	0	0	0	0	0	0	0	0	0	0	0	0	0	0	0	0	0	0	0	0	0	0
CGCAATCGAAATCAGGAG-1	0.99293	1.65	10521	0	0.99293	0.00155	0	0.00126	0.00165	0	0	0	0	0.00262	0	0	0	0	0	0	0	0	0	0	0	0	0	0	0	0	0	0	0	0	0	0	0	0	0	0	0	0	0	0	0	0	0	0	0
CGCACTGAAATGAGTGTG-1	0.99558	1.49	88668	0	0.00014	0.99558	0.00073	0.00105	0.00093	0.00042	0	0	0	0.00096	0	0	0	0	0	0	0	0	0	0	0	0	0	0	0	0	0	0	0	0	0	0	0	0	0	0	0	0	0.00015	0	0	0	0	0	0
CGCACTGAAGCTACAATG-1	0.98749	2.6	19906	0	0.98749	0.00222	0.00129	0.0031	0.00269	0.00109	0	0	0	0.00212	0	0	0	0	0	0	0	0	0	0	0	0	0	0	0	0	0	0	0	0	0	0	0	0	0	0	0	0	0	0	0	0	0	0	0
CGCATAACTTGATTCACC-1	0.97034	1.88	439199	0	0.01396	0.00137	0.00072	0.97034	0.00115	0.00054	5.00E-05	0	3.00E-05	0.00105	0	0	0.00735	0	0	0	3.00E-05	0	0	0	0	0	0	0.00032	0	0.00013	0	0	0	0	0	0	0	0	0	0	0	0	0.00021	0	0.0001	0	0	0	0
CGCATCTACAGATCGAGT-2	0.9942	1.31	537230	0	0.00017	0.00091	0.00065	0.00107	0.00088	0.00037	0	0	8.00E-05	0.00132	0	0	7.00E-05	0	0	0	3.00E-05	0	0	0	0	0	0	0	0	7.00E-05	0	0	0	0	0	0	0	0	0	0	0	0	0.9942	0	6.00E-05	0	0	0	0
CGCATCTACCAGATCGAC-2	1	1.1	6473	0	0	0	0	0	0	0	0	0	0	0	0	0	0	0	0	0	0	0	0	0	0	0	0	0	0	0	0	0	0	0	0	0	0	0	0	0	0	0	1	0	0	0	0	0	0
CGCATCTACGCTACCGAG-1	0.97666	1.51	153346	0	0.0113	0.00115	0.00099	0.00137	0.97666	0.0005	0	0	0	0.00168	0	0	0	0	0	0	0	0	0	0	0	0	0	0	0	0.00016	0	0	0	0	0	0	0	0	0	0	0	0	0.00025	0	0	0	0	0	0
CGCCACCATTGCGTATCT-2	0.91009	8.49	29166	0.08131	0	0.91009	0.00229	0.00222	0.00113	0.00109	0	0	0	0.00177	0	0	0	0	0	0	0	0	0	0	0	0	0	0	0	0	0	0	0	0	0	0	0	0	0	0	0	0	0	0	0	0	0	0	0
CGCCTGCAACCTCGAGAG-2	0.98416	0.91	17818	0	0	0.00153	0.00062	0.98416	0.00108	0.00062	0	0	0	0.00119	0	0	0	0	0	0	0	0	0	0	0	0	0	0	0	0	0	0	0	0	0	0	0	0	0	0	0	0	0	0	0	0	0	0	0
CGCCTGCAATCACGACAA-1	0.99694	0.91	34732	0	0	0.00084	0.00041	0.99694	0.00073	0	0	0	0	0.00073	0	0	0	0	0	0	0	0	0	0	0	0	0	0	0	0	0	0	0	0	0	0	0	0	0	0	0	0	0.00029	0	0	0	0	0	0
CGCGATGTACCTGCAGAT-2	0.99487	3.75	75842	0	0	0.00091	0.00071	0.99487	0.001	0.00054	0	0	0	0.00067	0	0	0	0	0	0	0	0	0	0	0	0	0	0.00104	0	0	0	0	0	0	0	0	0	0	0	0	0	0	0	0	0	0	0	0	0
CGCGATGTAGCCTTGTGA-1	0.97453	2.18	11015	0	0	0.00289	0.00215	0.97453	0.00653	0.00159	0	0	0	0.00112	0	0	0	0	0	0	0	0	0	0	0	0	0	0	0	0	0	0	0	0	0	0	0	0	0	0	0	0	0.00047	0	0	0	0	0	0
CGCGTGAGAACTCCGTCG-1	0.99492	1.51	33834	0	0	0.00132	0.0006	0.99492	0.0015	0.00078	0	0	0	0.00081	0	0	0	0	0	0	0	0	0	0	0	0	0	0	0	0	0	0	0	0	0	0	0	0	0	0	0	0	0	0	0	0	0	0	0
CGCGTGAGAGTATGTATC-2	0.97153	1.85	24667	0	0.00058	0.00265	0.00104	0.00402	0.97153	0.00137	0	0	0	0.00232	0	0	0	0	0	0	0	0	0	0	0	0	0	0	0	0	0	0	0	0	0	0	0	0	0	0	0	0	0	0	0	0	0	0	0
CGCTGTAGTCAATGTGCT-1	0.97557	1.62	20784	0	0.00093	0.01204	0.00192	0.00265	0.97557	0.00123	0	0	0	0.00123	0	0	0	0	0	0	0	0	0	0	0	0	0	0	0	0.00378	0	0	0	0	0	0	0	0	0	0	0	0	0	0	0	0	0	0	0
CGCTGTAGTTGACCTCCT-1	0.96344	6.78	22799	0	0.00071	0.96344	0.00208	0.00657	0.00492	0.00322	0	0	0	0.00123	0	0	0	0	0	0	0.00516	0	0	0	0	0	0	0	0	0	0	0	0	0	0	0	0	0	0	0	0	0	0.0009	0	0.00114	0	0	0	0
CGCTTCACGCGAACAATC-1	0.98881	6.97	37480	0	0.00058	0.00201	0.00101	0.98881	0.00204	0.00127	0	0	0	0.00135	0	0	0	0	0	0	0	0	0	0	0	0	0	0	0	0	0	0	0	0	0	0	0	0	0	0	0	0	0.00052	0	0.00118	0	0	0	0
CGGAACGAGAATACGTCT-1	0.9806	1.71	6187	0	0	0.00365	0.00265	0.9806	0.0058	0	0	0	0	0	0	0	0	0	0	0	0	0	0	0	0	0	0	0	0	0	0	0	0	0	0	0	0	0	0	0	0	0	0	0	0	0	0	0	0
CGGAAGACGGAACAACCA-1	0.99233	2.03	13883	0	0	0.00192	0.00096	0.00258	0.99233	0	0	0	0	0.00221	0	0	0	0	0	0	0	0	0	0	0	0	0	0	0	0	0	0	0	0	0	0	0	0	0	0	0	0	0	0	0	0	0	0	0
CGGAGACTTACCTAGTTA-2	0.97169	1.38	31924	0	0.00983	0.00248	0.00089	0.002	0.97169	0.00067	0	0	0	0.00191	0	0	0	0	0	0	0	0	0	0	0	0	0	0	0	0	0	0	0	0	0	0	0	0	0	0	0	0	0.00038	0	0	0	0	0	0
CGGAGACTTCTAGTGCTG-2	0.95446	2.13	45609	0	0.95446	0.00133	0.00072	0.00126	0.00094	0.00052	0	0	0	0.00148	0	0	0	0	0	0	0	0	0	0	0	0	0	0	0	0	0	0	0	0	0	0	0	0	0	0	0	0	0	0	0	0	0	0	0
CGGATTCTCACCAGCGTT-2	0.9844	2.02	98570	0	0.00107	0.9844	0.002	0.00347	0.00252	0.00175	0	0	0.00028	0.00145	0	0	0.00013	0	0	0	0.00012	0	0	0	0	0	0	0	0	0.00027	0	0	0	0	0	0	0	0	0	0	0	0	0.00064	0	0.00023	0	0	0	0
CGGTAGCTTCACCTTCCT-2	0.98109	5.11	30096	0	0.00091	0.0019	0.00176	0.98109	0.00197	0.00088	0	0	0	0.00204	0	0	0	0	0	0	0	0	0	0	0	0	0	0.00127	0	0	0	0	0	0	0	0	0	0	0	0	0	0	0.00067	0	0	0	0	0	0
CGGTCGACAAACGAGAAT-2	0.95998	2.29	34477	0	0.00122	0.00475	0.00302	0.01505	0.95998	0.0026	0	0	0	0.0014	0	0	0	0	0	0	0	0	0	0	0	0	0	0	0	0	0	0	0	0	0	0	0	0	0	0	0	0	0.00119	0	0	0	0	0	0
CGGTTCTATATCGCCTCT-2	0.99023	1.6	24318	0	0.99023	0.00235	0.00147	0.00197	0.00201	0.00088	0	0	0	0.00105	0	0	0	0	0	0	0	0	0	0	0	0	0	0	0	0	0	0	0	0	0	0	0	0	0	0	0	0	0	0	0	0	0	0	0
CGGTTCTATGAGCATACA-1	0.93713	1.49	6579	0	0	0.00436	0.93713	0.00311	0.03641	0.00233	0	0	0	0	0	0	0	0	0	0	0	0	0	0	0	0	0	0	0	0	0	0	0	0	0	0	0.01634	0	0	0	0	0	0	0	0	0	0	0	0
CGGTTGCGAATCAGGATG-2	0.92632	2.75	7027	0	0	0.92632	0	0	0	0	0	0	0	0.00147	0	0	0	0	0	0	0	0	0	0	0	0	0	0	0	0	0	0	0	0	0	0	0	0	0	0	0	0	0	0	0	0	0	0	0
CGTAATGACCATAATTGG-2	0.99549	1.58	16958	0	0	0.99549	0	0.00193	0.00126	0	0	0	0	0.00132	0	0	0	0	0	0	0	0	0	0	0	0	0	0	0	0	0	0	0	0	0	0	0	0	0	0	0	0	0	0	0	0	0	0	0
CGTACACACTATGAGACC-2	0.98572	2.06	20604	0	0.0006	0.98572	0.00149	0.00328	0.00343	0.00154	0	0	0	0.00164	0	0	0	0	0	0	0	0	0	0	0	0	0	0	0	0	0	0	0	0	0	0	0	0	0	0	0	0	0	0	0	0	0	0	0
CGTACACACTCAGCGACC-1	0.94362	6.41	11198	0	0.00129	0.00507	0.00328	0.00646	0.00577	0.94362	0	0	0	0.02774	0	0	0	0	0	0	0	0	0	0	0	0	0	0	0	0	0	0.00298	0	0	0	0	0	0	0	0	0	0	0.00119	0	0	0	0	0	0
CGTATAGCGCTCCAGCGT-1	0.9947	1.63	9254	0	0	0.00122	0.00398	0	0.9947	0	0	0	0	0	0	0	0	0	0	0	0	0	0	0	0	0	0	0	0	0	0	0	0	0	0	0	0	0	0	0	0	0	0	0	0	0	0	0	0
CGTATAGCGGGTTGCTAT-2	0.97496	5.95	9018	0	0.00142	0.00368	0.00676	0.00486	0.00308	0.00214	0	0	0	0.00297	0	0	0	0	0	0	0	0	0	0	0	0	0	0	0	0	0	0	0	0	0	0	0	0	0	0	0	0	0.97496	0	0	0	0	0	0
CGTATAGCGTCCAACGTG-1	0.98737	1.74	103196	0	0.00031	0.00132	0.00438	0.00119	0.98737	0.0005	0	0	0	0.00258	0	0	0	0	0	0	0	0	0	0	0	0	0	0	0	0.00022	0	0	0	0	0	0	0	0	0	0	0	0	0.0003	0	0.00019	0	0	0	0
CGTATCGAAAAGCCAAGT-2	0.95918	4.89	6436	0	0	0.00444	0.00214	0.00642	0.00658	0.00197	0	0	0	0.01893	0	0	0	0	0	0	0	0	0	0	0	0	0	0	0	0	0	0	0	0	0	0	0	0	0	0	0	0	0.95918	0	0	0	0	0	0
CGTATCGAAAGCCTCGCA-2	0.95681	4.36	6953	0	0.03304	0.00455	0.00288	0.00242	0.95681	0	0	0	0	0	0	0	0	0	0	0	0	0	0	0	0	0	0	0	0	0	0	0	0	0	0	0	0	0	0	0	0	0	0	0	0	0	0	0	0
CGTATCGAAATTCCGTAC-2	0.99449	1.1	10507	0	0	0.00174	0.00106	0.99449	0.00155	0.00106	0	0	0	0	0	0	0	0	0	0	0	0	0	0	0	0	0	0	0	0	0	0	0	0	0	0	0	0	0	0	0	0	0	0	0	0	0	0	0
CGTATCGAACTCAGGTAC-2	0.99076	4.71	32959	0	0.00045	0.99076	0.00125	0.00228	0.00189	0.00109	0	0	0	0.00096	0	0	0	0	0	0	0	0	0	0	0	0	0	0	0	0	0	0	0	0	0	0	0	0	0	0	0	0	0.00048	0	0	0	0	0	0
CGTATTCCTTGTTACTGA-2	0.99655	0.77	14931	0	0	0	0	0.99655	0.00142	0	0	0	0	0.00088	0	0	0	0	0	0	0	0	0	0	0	0	0	0	0	0	0	0	0	0	0	0	0	0	0	0	0	0	0	0	0	0	0	0	0
CGTCAGCACCGGTAGCTT-2	0.93996	2.77	11428	0	0	0.00136	0	0.00109	0.00091	0	0	0	0	0	0	0	0.93996	0	0	0	0	0	0	0	0	0	0	0	0	0	0	0	0	0	0	0	0	0	0	0	0	0	0	0	0	0	0	0	0
CGTCGTCAAATGATAGCT-2	0.98874	1.87	60350	0	0.00198	0.00203	0.00134	0.00227	0.98874	0.00103	0	0	0	0.00212	0	0	0	0	0	0	0	0	0	0	0	0	0	0	0	0	0	0	0	0	0	0	0	0	0	0	0	0	0.00044	0	0	0	0	0	0
CGTCTGCTGTCGTTCTCC-1	1	0.79	7484	0	0	0	0	0	0	0	0	0	0	0	0	0	0	0	0	0	0	0	0	0	0	0	0	0	0	0	0	0	0	0	0	0	0	0	0	0	0	0	0	0	1	0	0	0	0
CGTCTGTCCCGCCACCAT-2	0.98914	1.26	16470	0	0	0.00197	0.00123	0.00346	0.00173	0.00062	0	0	0	0.00099	0	0	0	0	0	0	0	0	0	0	0	0	0	0	0	0	0	0	0	0	0	0	0	0	0	0	0	0	0	0	0.98914	0	0	0	0
CGTCTGTCCTAACCGTGA-1	0.99035	3.1	18359	0	0.00062	0.99035	0.00135	0.00259	0.00226	0.00192	0	0	0	0.00085	0	0	0	0	0	0	0	0	0	0	0	0	0	0	0	0	0	0	0	0	0	0	0	0	0	0	0	0	0	0	0	0	0	0	0
CGTCTGTCCTTCATTCGC-2	0.99112	1.9	25523	0	0.99112	0.00096	0.00096	0.00196	0.00136	0.00052	0	0	0	0.003	0	0	0	0	0	0	0	0	0	0	0	0	0	0	0	0	0	0	0	0	0	0	0	0	0	0	0	0	0	0	0	0	0	0	0
CGTGAGACTAGGATCATG-2	0.96987	2.53	82276	0	0.00029	0.00718	0.96987	0.0019	0.00344	0.00085	0	0	0	0.00136	0	0	0	0	0	0	0	0	0	0	0	0	0	0	0	0	0	0	0	0	0	0	0	0	0	0	0	0	0.00021	0	0	0	0	0	0
CGTGAGACTAGGATTACT-1	0.9816	1.61	454524	0	0.00022	0.9816	0.00071	0.00172	0.00122	0.00071	3.00E-05	0	0.00884	0.0011	0	0	4.00E-05	0	0	0	4.00E-05	0	0	0	0	0	0	0	0	0.00012	0	4.00E-05	0	0	0	4.00E-05	0	0	0	0	0	0	0.0003	0	0.00012	0	0	0	0
CGTGAGACTTCCAGAACG-1	0.91671	2.17	20126	0	0.00137	0.01316	0.91671	0.00258	0.01032	0.00063	0	0	0	0.00232	0	0	0	0	0	0	0	0	0	0	0	0	0	0	0	0	0	0	0	0	0	0.04744	0.00095	0	0	0	0	0	0	0	0	0	0	0	0
CGTGCAAGGCCATGCGTC-2	0.98677	1.61	25763	0	0	0.00273	0.00158	0.98677	0.00281	0.00099	0	0	0	0.00139	0	0	0	0	0	0	0	0	0	0	0	0	0	0.00222	0	0	0	0	0	0	0	0	0	0	0	0	0	0	0	0	0	0	0	0	0
CGTGCCTATCTACGGTAT-2	0.99089	7.88	33281	0	0.00033	0.00091	0.00078	0.99089	0.00111	0.00059	0	0	0	0.00186	0	0	0	0	0	0	0	0	0	0	0	0	0	0	0	0	0	0	0	0	0	0	0	0	0	0	0	0	0.00036	0	0	0	0	0	0
CGTGCTTGACAGTCGGTA-1	0.99316	2.85	559213	3.00E-05	0.00021	0.00112	0.00057	0.0012	0.00099	0.0005	3.00E-05	0	0.0001	0.00148	0	0	0	0	0	0	4.00E-05	0	0	0	0	0	0	0	0	0.0001	0	0	0	0	0	0	0	0	0	0	0	0.00015	0.99316	0	7.00E-05	0	0	0	0
CGTGCTTGAGACCACTCG-1	0.97893	1.33	6599	0	0	0	0	0.97893	0.00635	0	0	0	0	0	0	0	0	0	0	0	0	0	0	0	0	0	0	0	0	0	0	0	0	0	0	0	0	0	0	0	0	0	0	0	0	0	0	0	0
CGTGCTTGAGCCATCGCT-2	0.98473	1.92	87569	0	0.00051	0.98473	0.00228	0.00366	0.00389	0.00182	0	0	0.00018	0.00152	0	0	0	0	0	0	0	0	0	0	0	0	0	0	0	0.00048	0	0	0	0	0	0	0	0	0	0	0	0	0.0006	0	0.0003	0	0	0	0
CGTGTATTCCATGCCAGT-1	0.97499	1.93	64359	0	0.00072	0.97499	0.00178	0.00362	0.003	0.00135	0	0	0	0.00072	0	0	0	0	0	0	0	0	0	0	0	0	0	0	0	0.00033	0	0	0	0	0	0	0	0	0	0	0	0	0.00064	0	0.0003	0	0	0	0
CGTGTATTCGGTCCTAAG-1	0.96308	2.23	22122	0	0.00654	0.00246	0.96308	0.00148	0.02129	0.00046	0	0	0	0.00237	0	0	0	0	0	0	0	0	0	0	0	0	0	0	0	0	0	0	0	0	0	0	0	0	0	0	0	0	0.00028	0	0	0	0	0	0
CGTGTATTCTCCAATCAT-1	0.97968	1.45	355529	0	0.00108	0.00203	0.00207	0.97968	0.00432	0.00065	0	0	9.00E-05	0.00078	0	0	0	0	0	0	6.00E-05	0	0	0	0	0	0	0.00737	0	0.00014	0	0	0	0	0	0	0	0	0	0	0	0	0.00033	0	0.00015	0	0	0	0
CGTGTCCGAATTGACACG-2	0.99345	1.16	15030	0	0	0.00176	0.00115	0.99345	0.00155	0.00081	0	0	0	0.00115	0	0	0	0	0	0	0	0	0	0	0	0	0	0	0	0	0	0	0	0	0	0	0	0	0	0	0	0	0	0	0	0	0	0	0
CGTGTCCGAGGTAGTGTT-2	0.98726	2.99	282972	0	0.00037	0.00216	0.00156	0.00244	0.00192	0.0009	0	0	0.00012	0.00162	0	0	0	0	0	0	8.00E-05	0	0	0	0	0	0	0	0	0.00013	0	0	0	0	0	0	0	0	0	0	0	0	0.98726	0	0.00015	0	0	0	0
CGTGTCCGATACCTATCC-1	0.9858	2.68	46555	0	0.00055	0.9858	0.00175	0.00363	0.00299	0.00137	0	0	0.00033	0.001	0	0	0	0	0	0	0	0	0	0	0	0	0	0	0	0.00082	0	0	0	0	0	0	0	0	0	0	0	0	0.00073	0	0	0	0	0	0
CGTGTGTGGGTTGACGTG-1	0.91805	8.2	18206	0	0	0.00275	0.00354	0.00299	0.00287	0.91805	0	0	0	0.04421	0	0	0	0	0	0	0	0	0	0	0	0	0	0	0	0.00159	0.01087	0.00519	0	0	0	0	0	0	0	0	0	0	0	0	0	0	0	0	0
CGTTAATGGATACGAGGT-1	0.97781	7.52	43446	0	0.0011	0.00395	0.00265	0.00452	0.97781	0.0018	0	0	0	0.0016	0	0	0	0	0	0	0	0	0	0	0	0	0	0	0	0.0006	0	0	0	0	0	0	0	0	0	0	0	0	0.00062	0	0.00037	0	0	0	0
CGTTCCATTATCGATCCT-1	0.98331	4.27	17622	0	0.00119	0.00447	0.0028	0.98331	0.00423	0.0028	0	0	0	0.00095	0	0	0	0	0	0	0	0	0	0	0	0	0	0	0	0	0	0	0	0	0	0	0	0	0	0	0	0	0	0	0	0	0	0	0
CGTTCCATTCAACCTGGT-1	0.97571	2.52	192080	0	0.00067	0.97571	0.0013	0.00314	0.00329	0.00115	0.0001	0	0.00015	0.00101	0	0	0	0	0	0	9.00E-05	0	0	0	0	0	0	0	0	0.00154	0	0	0	0	0	0	0	0	0	0	0	0	0.00066	0	0.00577	0	0	0	0
CGTTCCATTGCACAGTAA-1	0.98307	6.05	34209	0	0.00041	0.98307	0.00172	0.0057	0.00257	0.00147	0	0	0	0.00157	0	0	0	0	0	0	0	0	0	0	0	0	0	0	0	0.002	0	0	0	0	0	0	0	0	0	0	0	0	0.00078	0	0	0	0	0	0
CGTTCCATTTAGTGCACT-2	0.98491	1.69	242980	0	0.0004	0.00126	0.00087	0.00307	0.98491	0.00064	0	0	9.00E-05	0.00104	0	0	0	0	0	0	0	0	0	0	0	0	0	0	0	0.00013	0	0	0	0	0	0	0	0	0	0	0	0	0.00014	0	0.00011	0	0	0	0
CGTTGATCCCCTAGTCTC-2	0.98128	7.29	14486	0	0.00577	0.00322	0.00195	0.00367	0.98128	0.0015	0	0	0	0.00172	0	0	0	0	0	0	0	0	0	0	0	0	0	0	0	0	0	0	0	0	0	0	0	0	0	0	0	0	0.00082	0	0	0	0	0	0
CGTTGATCCGAGTCAAGG-1	0.99092	3.33	30199	0	0.00048	0.99092	0.0011	0.00282	0.00261	0.00096	0	0	0	0.00107	0	0	0	0	0	0	0	0	0	0	0	0	0	0	0	0	0	0	0	0	0	0	0	0	0	0	0	0	0	0	0	0	0	0	0
CGTTGATCCTTAAGTGGT-2	0.9859	1.15	624401	2.00E-05	0.00023	0.00137	0.00081	0.00832	0.9859	0.00065	2.00E-05	0	6.00E-05	0.00126	0	0	3.00E-05	0	0	0	4.00E-05	0	0	0	0	0	0	0	0	6.00E-05	0	0	0	0	0	0	0	0	0	0	0	0	0.0002	0	0.00014	0	0	0	0
CTAACACTGTGGATAGGT-2	0.91925	1.2	142055	0	0.00036	0.00677	0.91925	0.00219	0.0339	0.00077	0	0	0.00013	0.00218	0	0	0	0	0	0	0	0	0	0	0	0	0	0	0	0.0001	0	0	0	0	0	0.0032	0.02705	0	0	0	0	0	0.00026	0	0.00014	0	0	0	0
CTAACCGGTCGAACAGAG-2	0.95675	2.46	53475	0	0.00033	0.01242	0.95675	0.00193	0.00982	0.001	0	0	0	0.00218	0	0	0.00347	0	0	0	0	0	0	0	0	0	0	0	0	0	0	0	0	0	0	0	0.00035	0	0	0	0	0	0.00031	0	0	0	0	0	0
CTAACTAAGAACTAACTG-2	0.99104	1.45	59313	0	0.99104	0.00161	0.00096	0.00178	0.00142	0.00086	0	0	0	0.00176	0	0	0	0	0	0	0	0	0	0	0	0	0	0	0	0	0	0	0	0	0	0	0	0	0	0	0	0	0.00031	0	0	0	0	0	0
CTAACTAAGAATGCGTGC-1	0.92674	1.81	10839	0	0	0.00954	0.92674	0.00245	0.02521	0.00142	0	0	0	0.00123	0	0	0	0	0	0	0	0	0	0	0	0	0	0	0	0	0	0	0	0	0	0	0.00727	0	0	0	0	0	0.00132	0	0	0	0	0	0
CTAACTAAGAATGCGTGC-2	0.93803	1.99	17527	0	0.0007	0.00691	0.93803	0.00398	0.0247	0.0014	0	0	0	0.00135	0	0	0	0	0	0	0	0	0	0	0	0	0	0	0	0	0	0	0	0	0	0.00328	0.00222	0	0	0	0	0	0	0	0	0	0	0	0
CTAACTAAGCTATCCATC-2	0.99306	1.17	43382	0	0.00037	0.00187	0.00093	0.99306	0.00168	0.0007	0	0	0	0.00112	0	0	0	0	0	0	0	0	0	0	0	0	0	0	0	0	0	0	0	0	0	0	0	0	0	0	0	0	0.00021	0	0	0	0	0	0
CTAACTAAGTAGTGCACT-1	0.99325	1.99	208758	0	0.00081	0.00131	0.00074	0.00135	0.99325	0.00059	0	0	6.00E-05	0.00104	0	0	0.00011	0	0	0	0	0	0	0	0	0	0	0	0	0.00011	0	0	0	0	0	0	0	0	0	0	0	0	0.00029	0	9.00E-05	0	0	0	0
CTAATACGCATGTCGCCT-2	0.992	6.72	12800	0	0	0.00126	0	0.00109	0	0	0.00093	0	0	0.00345	0	0	0	0	0	0	0	0	0	0	0	0	0	0	0	0.992	0	0	0	0	0	0	0	0	0	0	0	0	0	0	0	0	0	0	0
CTAATACGCGTCGACATT-2	0.97632	1.57	526616	3.00E-05	0.00175	0.00155	0.01498	0.00163	0.97632	0.0007	2.00E-05	0	8.00E-05	0.00188	0	0	6.00E-05	0	0	0	4.00E-05	0	0	0	0	0	0	0	0	8.00E-05	0	2.00E-05	0	0	0	0	0	0	0	0	0	0	0.00029	0	0.00017	0	0	0	0
CTACGAGAACGCCATTAC-1	0.9685	3.72	15120	0	0	0.9685	0.02004	0.00684	0.00256	0.00097	0	0	0	0.00097	0	0	0	0	0	0	0	0	0	0	0	0	0	0	0	0	0	0	0	0	0	0	0	0	0	0	0	0	0	0	0	0	0	0	0
CTACGAGAACGTAATGAC-1	0.96828	3.61	8856	0	0	0.96828	0.01816	0.01167	0.00177	0	0	0	0	0	0	0	0	0	0	0	0	0	0	0	0	0	0	0	0	0	0	0	0	0	0	0	0	0	0	0	0	0	0	0	0	0	0	0	0
CTACGGTATAAGACTACC-2	0.99326	1.74	34210	0	0	0.99326	0.00089	0.00191	0.00143	0.00072	0	0	0	0.00131	0	0	0	0	0	0	0	0	0	0	0	0	0	0	0	0	0	0	0	0	0	0	0	0	0	0	0	0	0.00042	0	0	0	0	0	0
CTACGGTATAAGCTGGTC-2	0.94657	9.23	46746	0	0.02527	0.00279	0.0018	0.00326	0.94657	0.00123	0	0	0	0.00182	0	0	0	0	0	0	0	0	0	0	0	0	0	0	0	0	0	0	0	0	0	0	0	0	0	0	0	0	0.00059	0	0	0	0	0	0
CTACGGTATTGCTCAGCG-2	0.92848	2.16	10901	0	0	0.01814	0.92848	0.00274	0.03562	0	0	0	0	0.00142	0	0	0	0	0	0	0	0	0	0	0	0	0	0	0	0	0	0	0	0	0	0.00463	0	0	0	0	0	0	0	0	0	0	0	0	0
CTACGTTGGGCTTGGTTC-2	0.98638	6.12	35361	0	0.00517	0.00278	0.00091	0.00127	0.98638	0.00073	0	0	0	0.00233	0	0	0	0	0	0	0	0	0	0	0	0	0	0	0	0	0	0	0	0	0	0	0	0	0	0	0	0	0.00039	0	0	0	0	0	0
CTACGTTGGTTCACCTTG-1	0.98993	4.38	11702	0	0	0.98993	0.00135	0.00342	0.00198	0.00189	0	0	0	0.00135	0	0	0	0	0	0	0	0	0	0	0	0	0	0	0	0	0	0	0	0	0	0	0	0	0	0	0	0	0	0	0	0	0	0	0
CTACTGTCAAGTCTAAGC-1	0.98637	2.1	11179	0	0	0.98637	0.00221	0.00405	0.00304	0.00184	0	0	0	0.00157	0	0	0	0	0	0	0	0	0	0	0	0	0	0	0	0	0	0	0	0	0	0	0	0	0	0	0	0	0.00092	0	0	0	0	0	0
CTACTGTCATTCCATACC-1	0.97429	7.85	19264	0.00148	0.00096	0.97429	0.00295	0.00721	0.0046	0.0025	0	0	0.00079	0.0017	0	0	0	0	0	0	0	0	0	0	0	0	0	0	0	0	0	0	0	0	0	0	0	0	0	0	0	0	0.00096	0	0	0	0	0	0
CTAGAGGTACGATACTCT-1	0.99296	1.76	16096	0	0.00063	0.00203	0.00152	0.99296	0.00165	0.00102	0	0	0	0	0	0	0	0	0	0	0	0	0	0	0	0	0	0	0	0	0	0	0	0	0	0	0	0	0	0	0	0	0	0	0	0	0	0	0
CTAGAGGTACTCAGGTAC-1	0.98565	0.94	10391	0	0	0	0	0.98565	0.00127	0.00098	0	0	0	0	0	0	0	0	0	0	0	0	0	0	0	0	0	0.00947	0	0	0	0	0	0	0	0	0	0	0	0	0	0	0	0	0	0	0	0	0
CTAGAGGTAGATACTGTG-1	0.99211	1.38	216218	0	0.00041	0.00172	0.00086	0.99211	0.00132	0.00083	0	0	8.00E-05	0.00104	0	0	7.00E-05	0	0	0	0	0	0	0	0	0	0	0.00011	0	0.00016	0	0	0	0	0	0	0	0	0	0	0	0	0.00039	0	0.0001	0	0	0	0
CTAGAGTCGGAGATTCCT-2	0.99052	2.24	8776	0	0	0.00164	0	0.00257	0.00164	0.00152	0	0	0	0.00187	0	0	0	0	0	0	0	0	0	0	0	0	0	0	0	0	0	0	0	0	0	0	0	0	0	0	0	0	0	0	0	0	0	0	0
CTAGTATAGAGACTTCGT-1	0.93948	3.04	18070	0	0.00173	0.00871	0.93948	0.00663	0.03773	0.00283	0	0	0	0.00144	0	0	0	0	0	0	0	0	0	0	0	0	0	0	0	0	0	0	0	0	0	0	0	0	0	0	0	0	0.00127	0	0	0	0	0	0
CTAGTATAGCATGGTTAC-1	0.98623	3.13	14840	0	0.98623	0.00308	0.00105	0.00224	0.00252	0.00112	0	0	0	0.00098	0	0	0	0	0	0	0	0	0	0	0	0	0	0	0	0	0	0	0	0	0	0	0	0	0	0	0	0	0.00091	0	0	0	0	0	0
CTAGTATAGGAGTCGTAC-2	0.93287	6.12	104784	0	0.00627	0.00131	0.00286	0.00203	0.00152	0.93287	0	0	0	0.04289	0	0	0	0	0	0	0	0	0	0	0	0	0	0	0	0	0.00041	0	0	0	0	0	0	0	0.0005	0	0	0.00426	0.00022	0	0	0	0	0	0
CTAGTCGTCAGAAGTCCT-1	0.9386	8.47	39962	0	0	0.00271	0.00159	0.9386	0.0025	0.0017	0	0	0.00036	0.0011	0	0	0	0	0	0	0	0	0	0	0	0	0	0.00033	0	0	0	0	0	0	0	0	0	0	0	0	0	0	0.00044	0	0.00049	0	0	0	0
CTAGTCGTCGCACCATCG-1	0.91882	3.21	56147	0	0.00038	0.0179	0.00191	0.00191	0.00252	0.91882	0	0	0	0.01385	0	0	0	0	0	0	0	0	0	0	0	0	0	0	0	0	0.00048	0.00666	0	0	0	0	0	0	0	0	0	0	0.00046	0	0	0	0	0	0
CTAGTGCTGTGACAAGTT-1	0.99521	1.73	104771	0	0.00019	0.001	0.00045	0.00122	0.99521	0.00053	0	0	0	0.0011	0	0	0	0	0	0	0	0	0	0	0	0	0	0	0	0	0	0	0	0	0	0	0	0	0	0	0	0	9.00E-05	0	0	0	0	0	0
CTAGTTCCAATGGACGTT-1	0.98468	4.05	110590	0	0.00045	0.00302	0.00188	0.00335	0.00274	0.00148	0	0	0.00014	0.00117	0	0	0.00011	0	0	0	0.00015	0	0	0	0	0	0	0	0	0.0003	0	0	0	0	0	0	0	0	0	0	0	0	0.98468	0	0.0002	0	0	0	0
CTATACTAGCTGACGGAT-1	0.98984	1.2	13998	0	0	0.00094	0.00094	0.98984	0.00239	0	0	0	0	0	0	0	0	0	0	0	0	0	0	0	0	0	0	0.00573	0	0	0	0	0	0	0	0	0	0	0	0	0	0	0	0	0	0	0	0	0
CTATACTAGTAACGGATA-1	0.99121	1.05	196022	0	0.00022	0.00115	0.00054	0.99121	0.00098	0.00056	0	0	8.00E-05	0.00074	0	0	0	0	0	0	0	0	0	0	0	0	0	0.00373	0	0.0001	0	0	0	0	0	0	0	0	0	0	0	0	0.00019	0	0.00012	0	0	0	0
CTATAGCTCGAACGCTGT-2	0.9556	3.68	9590	0	0.00175	0.9556	0.00405	0.01126	0.00755	0.00317	0	0	0	0.00164	0	0	0	0	0	0	0	0	0	0	0	0	0	0	0	0	0	0	0	0	0	0	0	0	0	0	0	0	0.00131	0	0	0	0	0	0
CTATCCATCAACCATGGT-2	0.99157	1.34	87544	0	0.00038	0.99157	0.00096	0.00223	0.00194	0.00084	0	0	0	0.00094	0	0	0	0	0	0	0	0	0	0	0	0	0	0	0	0.00038	0	0	0	0	0	0	0	0	0	0	0	0	0.00035	0	0	0	0	0	0
CTATCCATCTGGAGAACC-1	0.99179	1.82	44037	0	0	0.00255	0.00095	0.00229	0.99179	0.00058	0	0	0	0.00137	0	0	0	0	0	0	0	0	0	0	0	0	0	0	0	0	0	0	0	0	0	0	0	0	0	0	0	0	0.00039	0	0	0	0	0	0
CTATCTTGAGCGTATAGG-1	0.98964	3.02	22353	0	0.00046	0.00245	0.00092	0.0018	0.00153	0.00065	0	0	0	0.0025	0	0	0	0	0	0	0	0	0	0	0	0	0	0	0	0	0	0	0	0	0	0	0	0	0	0	0	0	0.98964	0	0	0	0	0	0
CTATGGATGGCGTGATAC-1	0.98856	1.1	139377	0	0.00017	0.00139	0.00075	0.98856	0.00123	0.00074	0	0	0	0.00064	0	0	0	0	0	0	0	0	0	0	0	0	0	0.00265	0	0.00019	0	0	0	0	0	0	0	0	0	0	0	0	0.00023	0	0	0	0	0	0
CTATGGATGGCTACCTTA-1	0.99079	1.95	44303	0	0.00048	0.00185	0.00178	0.00187	0.99079	0.00102	0	0	0	0.00134	0	0	0	0	0	0	0	0	0	0	0	0	0	0	0	0	0	0	0	0	0	0	0.00035	0	0	0	0	0	0.00048	0	0	0	0	0	0
CTATTAAGGACGTCGCTC-1	0.98807	2.4	13193	0	0	0.98807	0.00296	0.00343	0.00281	0.00179	0	0	0	0.00086	0	0	0	0	0	0	0	0	0	0	0	0	0	0	0	0	0	0	0	0	0	0	0	0	0	0	0	0	0	0	0	0	0	0	0
CTATTAAGGCCGTCAGGT-2	0.99013	3.74	46986	0	0.00035	0.00228	0.00129	0.00251	0.99013	0.00129	0	0	0	0.0014	0	0	0	0	0	0	0	0	0	0	0	0	0	0	0	0	0	0	0	0	0	0	0	0	0	0	0	0	0.00044	0	0	0	0	0	0
CTATTAAGGCTCGCTACG-1	0.97714	3.25	49051	0	0.00044	0.00184	0.00743	0.00677	0.97714	0.00089	0	0	0	0.00163	0	0	0	0	0	0	0	0	0	0	0	0	0	0	0	0	0	0	0	0	0	0	0	0	0	0	0	0	0.00028	0.00036	0	0	0	0	0
CTATTAAGGGATTCTCGG-1	0.99033	1.99	31846	0	0.00051	0.00276	0.001	0.00209	0.99033	0.00119	0	0	0	0.00161	0	0	0	0	0	0	0	0	0	0	0	0	0	0	0	0	0	0	0	0	0	0	0	0	0	0	0	0	0.00042	0	0	0	0	0	0
CTATTAAGGGCTGTTCGG-1	0.985	2.51	31783	0	0.00126	0.985	0.00152	0.00262	0.0024	0.001	0	0	0	0.00113	0	0	0	0	0	0	0	0	0	0	0	0	0	0	0	0	0	0	0	0	0	0	0	0	0	0	0	0	0.00036	0	0	0	0	0	0
CTATTCCGTTCCTGTCCG-1	0.98612	1.53	15442	0	0.00073	0.00258	0.00159	0.98612	0.00383	0.00198	0	0	0	0.00086	0	0	0	0	0	0	0	0	0	0	0	0	0	0	0	0	0	0	0	0	0	0	0	0	0	0	0	0	0.00073	0	0	0	0	0	0
CTATTCCGTTTGCAGTCA-2	0.99245	1.3	23060	0	0	0.99245	0.00128	0.00243	0.00119	0.00084	0	0	0	0.00168	0	0	0	0	0	0	0	0	0	0	0	0	0	0	0	0	0	0	0	0	0	0	0	0	0	0	0	0	0	0	0	0	0	0	0
CTCAGCTGGCCTATTGGT-1	0.99295	0.8	76714	0	0.00096	0.00156	0.00124	0.99295	0.00145	0.00062	0	0	0	0.00045	0	0	0	0	0	0	0	0	0	0	0	0	0	0	0	0	0	0	0	0	0	0	0	0	0	0	0	0	0	0	0	0	0	0	0
CTCAGCTGGCTCCAGCGT-2	0.98999	1.85	340398	0	0.00039	0.98999	0.00109	0.00228	0.00164	0.00096	0	0	0.00014	0.00181	0	0	0	0	0	0	8.00E-05	0	0	0	0	0	0	0	0	0.00019	0	4.00E-05	0	0	0	0	0	0	0	0	0	0	0.00033	0	0.00016	0	0	0	0
CTCAGTGATCTGTACGAC-2	0.99526	1.86	11863	0	0	0.00129	0	0	0.00112	0.99526	0	0	0	0.00215	0	0	0	0	0	0	0	0	0	0	0	0	0	0	0	0	0	0	0	0	0	0	0	0	0	0	0	0	0	0	0	0	0	0	0
CTCATGCCAGTGCTAAGC-1	0.98259	2.05	75795	0	0.00049	0.00762	0.00111	0.00407	0.98259	0.00099	0	0	0	0.00151	0	0	0	0	0	0	0	0	0	0	0	0	0	0	0	0	0	0	0	0	0	0	0	0	0	0	0	0	0.00053	0	0.00046	0	0	0	0
CTCATGCCATCGATTCAG-2	0.98469	1.6	29533	0	0.00121	0.00197	0.00086	0.00186	0.98469	0.00103	0	0	0	0.00114	0	0	0	0	0	0	0	0	0	0	0	0	0	0	0	0	0	0	0	0	0	0	0	0	0	0	0	0	0.00045	0	0	0	0	0	0
CTCATGCCATGCAGTCGG-1	0.99536	1.18	10501	0	0	0.00116	0.00106	0.00126	0.00106	0	0	0	0	0	0	0	0	0	0	0	0	0	0	0	0	0	0	0	0	0	0	0	0	0	0	0	0	0	0	0	0	0	0.99536	0	0	0	0	0	0
CTCCAGCGTAGCGTAGAA-2	0.98405	1.25	83275	0	0.00028	0.00132	0.00063	0.00155	0.98405	0.00078	0	0	0	0.00222	0	0	0	0	0	0	0	0	0	0	0	0.00035	0	0	0	0	0	0	0	0	0	0	0	0	0	0	0	0	0.00028	0	0	0	0	0	0
CTCCAGCGTCATAGGTGT-2	0.99238	1.29	68909	0	0.00021	0.00164	0.00085	0.0015	0.99238	0.0007	0	0	0	0.00137	0	0	0	0	0	0	0	0	0	0	0	0.00045	0	0	0	0	0	0	0	0	0	0	0	0	0	0	0	0	0.00027	0	0	0	0	0	0
CTCCTATCTACACACGTC-1	0.98684	2.56	11970	0	0.00087	0.98684	0.00173	0.00407	0.00329	0.0019	0	0	0	0.00121	0	0	0	0	0	0	0	0	0	0	0	0	0	0	0	0	0	0	0	0	0	0	0	0	0	0	0	0	0	0	0	0	0	0	0
CTCCTATCTGATTATGCG-2	0.96854	3.14	60545	0	0.00062	0.96854	0.00125	0.00278	0.01721	0.00074	0	0	0	0.0033	0	0	0	0	0	0	0	0	0	0	0	0	0	0	0	0	0	0	0	0	0	0	0	0	0	0	0	0	0.00053	0	0	0	0	0	0
CTCCTGACGAAGCCAAGT-1	0.98756	4.08	81697	0	0.00071	0.98756	0.00183	0.00288	0.00208	0.00121	0	0	0.00019	0.00135	0	0	0	0	0	0	0	0	0	0	0	0	0	0	0	0.00022	0	0	0	0	0	0	0	0	0	0	0	0	0.00046	0	0.00023	0	0	0	0
CTCCTGACGTGCCAGACG-2	0.98381	1.28	16445	0	0.98381	0.00309	0.00111	0.00303	0.00674	0.0013	0	0	0	0.00093	0	0	0	0	0	0	0	0	0	0	0	0	0	0	0	0	0	0	0	0	0	0	0	0	0	0	0	0	0	0	0	0	0	0	0
CTCGACTGCAGATCGAGT-2	0.98597	1.72	327283	0	0.00033	0.00158	0.00103	0.00181	0.00147	0.00075	0	0	5.00E-05	0.00284	0	0	0	0	0	0	4.00E-05	0	0	0	0	0	0	0	0	0.00015	0	0	0	0	0	0	0	0	0	0	0	0	0.98597	0	0.00241	0	0	0	0
CTCGACTGCTAAGCACTA-2	0.99816	2.17	6163	0	0	0.99816	0	0	0	0	0	0	0	0	0	0	0	0	0	0	0	0	0	0	0	0	0	0	0	0	0	0	0	0	0	0	0	0	0	0	0	0	0	0	0	0	0	0	0
CTCGCAAGATCCGATCTG-1	0.93226	6.4	15762	0	0	0.00218	0.00177	0.00334	0.00231	0.93226	0	0	0	0.02206	0	0	0	0	0	0	0	0	0	0	0	0	0	0	0	0	0.03445	0	0	0	0	0	0	0	0	0	0	0	0.00048	0	0	0	0	0	0
CTCGTCTTGAGTGTGCAC-1	0.97546	1.8	16852	0	0.00097	0.00408	0.00244	0.97546	0.00353	0.00189	0	0	0	0.00116	0	0	0	0	0	0	0	0	0	0	0	0	0	0	0	0	0	0	0	0	0	0	0	0	0	0	0	0	0.00079	0	0	0	0	0	0
CTCGTCTTGGAGCACATT-2	0.95361	6.38	8955	0	0.00988	0.00747	0.0094	0.01	0.95361	0.0041	0	0	0	0.00253	0	0	0	0	0	0	0	0	0	0	0	0	0	0	0	0	0	0	0	0	0	0	0	0	0	0	0	0	0	0	0	0	0	0	0
CTCGTCTTGTAGACCATG-1	0.98228	2.54	7592	0	0.00559	0.00423	0.00218	0.00436	0.98228	0	0	0	0	0.00136	0	0	0	0	0	0	0	0	0	0	0	0	0	0	0	0	0	0	0	0	0	0	0	0	0	0	0	0	0	0	0	0	0	0	0
CTCGTGTCCCTTCTGAGT-1	0.96753	3.58	10421	0	0.00181	0.96753	0.00514	0.00847	0.00615	0.00383	0	0	0	0.00141	0	0	0	0	0	0	0	0	0	0	0	0	0	0	0	0	0	0	0	0	0	0	0	0	0	0	0	0	0.00141	0	0	0	0	0	0
CTCGTTCACGTAGTTGGT-1	0.99217	1.35	7042	0	0	0.00275	0.99217	0.00333	0.00174	0	0	0	0	0	0	0	0	0	0	0	0	0	0	0	0	0	0	0	0	0	0	0	0	0	0	0	0	0	0	0	0	0	0	0	0	0	0	0	0
CTCTAAGAGAGTTGCCTT-2	0.99357	1.29	7601	0	0	0.00174	0.00201	0.99357	0.00254	0	0	0	0	0	0	0	0	0	0	0	0	0	0	0	0	0	0	0	0	0	0	0	0	0	0	0	0	0	0	0	0	0	0	0	0	0	0	0	0
CTCTAAGAGCCGAAGCGT-2	0.99177	1.15	8141	0	0	0.00199	0.00125	0.99177	0.00125	0	0	0	0	0.00162	0	0	0	0	0	0	0	0	0	0	0	0	0	0	0	0	0	0	0	0	0	0	0	0	0	0	0	0	0	0	0	0	0	0	0
CTCTAAGAGTGCAGATGC-1	0.99445	5.37	29803	0	0	0.0016	0.0011	0.99445	0.00107	0.00092	0	0	0	0.00082	0	0	0	0	0	0	0	0	0	0	0	0	0	0	0	0	0	0	0	0	0	0	0	0	0	0	0	0	0	0	0	0	0	0	0
CTCTAAGAGTGCTCACAC-2	0.98303	1.53	9963	0	0	0.98303	0.00267	0.00514	0.00411	0.00247	0	0	0	0.00237	0	0	0	0	0	0	0	0	0	0	0	0	0	0	0	0	0	0	0	0	0	0	0	0	0	0	0	0	0	0	0	0	0	0	0
CTCTACGCAGCCTTAGAG-1	0.98034	1.95	22049	0	0.0013	0.00185	0.00083	0.0026	0.98034	0.00134	0	0	0.00343	0.00301	0	0	0	0	0	0	0	0	0	0	0	0	0	0	0	0	0	0	0	0	0	0	0	0	0	0	0	0	0.00051	0	0	0	0	0	0
CTCTCAGTCACTGTAATC-2	0.99383	1.2	9250	0	0	0.00264	0	0.99383	0.0022	0.00121	0	0	0	0	0	0	0	0	0	0	0	0	0	0	0	0	0	0	0	0	0	0	0	0	0	0	0	0	0	0	0	0	0	0	0	0	0	0	0
CTCTCAGTCCGGTTCTAT-1	0.97454	1.79	14934	0	0	0.0037	0.97454	0.0039	0.00458	0.00233	0	0	0	0.0013	0	0	0	0	0	0	0	0	0	0	0	0	0	0	0	0	0.00719	0	0	0	0	0	0	0	0	0	0	0	0.00068	0	0	0	0	0	0
CTCTCAGTCGACACCGAT-1	0.98182	1.65	109578	0	0.00815	0.00141	0.00082	0.00437	0.98182	0.00068	0	0	0	0.00126	0	0	0	0	0	0	0	0	0	0	0	0	0	0	0	0	0	0	0	0	0	0	0	0	0	0	0	0	0.00033	0	0	0	0	0	0
CTCTCGATAAATAGACGC-2	0.99149	1.25	17287	0	0	0.99149	0.00089	0.0022	0.0025	0.00101	0	0	0	0.00107	0	0	0	0	0	0	0	0	0	0	0	0	0	0	0	0	0	0	0	0	0	0	0	0	0	0	0	0	0.00083	0	0	0	0	0	0
CTCTCGATAAGAAGTCCT-1	0.97031	1.35	225553	0	0.00049	0.00255	0.00111	0.97031	0.00211	0.00105	7.00E-05	0	0.00011	0.00092	0	0	8.00E-05	0	0	0	7.00E-05	0	0	0	0	0	0	0.00106	0	0.00018	0	0	0	0	0	0	0	0	0	0	0	0	0.00048	0	0.00022	0	0	0	0
CTCTGCGGTACAGCGTAT-2	0.9215	5.09	158474	0	0.00238	0.01086	0.00559	0.02424	0.00489	0.9215	0.00019	0	8.00E-05	0.01336	0	0	0	0	0	0	0	0	0	0	0	0	0	0	0	0.00021	0.00054	0.00808	0	0	0	0	0	0	0	0.00025	0	0	0.00032	0	0.00012	0	0	0	0
CTCTGCGGTCCTAGCAAT-1	0.98566	2.41	6689	0	0	0.00509	0.00262	0.98566	0.00401	0.00185	0	0	0	0	0	0	0	0	0	0	0	0	0	0	0	0	0	0	0	0	0	0	0	0	0	0	0	0	0	0	0	0	0.00062	0	0	0	0	0	0
CTCTGTCAACTGATGCAC-1	0.91649	1.35	50820	0	0.05215	0.91649	0.00116	0.0023	0.00176	0.00062	0	0	0	0.0013	0	0	0	0	0	0	0	0	0	0	0	0	0	0	0	0	0	0	0	0	0	0	0	0	0	0	0	0	0.00034	0	0	0	0	0	0
CTCTTCAGCGCAACACCT-2	0.9655	3.95	77872	0	0.00311	0.00276	0.00347	0.00338	0.9655	0.0013	0	0	0.00023	0.00114	0	0	0.00016	0	0	0	0	0	0	0	0	0	0	0	0	0	0	0	0	0	0	0	0	0	0	0	0	0	0.00044	0	0.00029	0	0	0	0
CTGACAGCAGGACTATTC-2	0.93537	1.19	69187	0	0.93537	0.0013	0.00089	0.00193	0.00117	0.00069	0	0	0	0.00117	0	0	0	0	0	0	0	0	0	0	0	0	0	0	0	0	0	0	0	0	0	0	0	0	0	0	0	0	0.00022	0	0.05691	0	0	0	0
CTGAGTAGCCCAATATAC-2	0.97077	1.39	72005	0	0.00472	0.00267	0.97077	0.00215	0.00243	0.00054	0	0	0	0.00243	0	0	0.00042	0	0	0	0	0	0	0	0	0	0	0	0	0	0	0	0	0	0	0	0	0	0	0	0	0	0.00024	0	0	0	0	0	0
CTGAGTAGCGGTCGGTCT-2	0.96557	3.15	8855	0	0.96557	0.00613	0.00342	0.00743	0.00802	0.00248	0	0	0	0.00165	0	0	0	0	0	0	0	0	0	0	0	0	0	0	0	0	0	0	0	0	0	0	0	0	0	0	0	0	0.00059	0	0	0	0	0	0
CTGAGTAGCTATGATGTG-2	0.95839	6.14	8425	0.00789	0	0.00573	0.00255	0.95839	0.00267	0.00229	0	0	0	0.00153	0	0	0	0	0	0	0	0	0	0	0	0	0	0.014	0	0	0	0	0	0	0	0	0	0	0	0	0	0	0	0	0	0	0	0	0
CTGAGTCCAATACCGCTT-2	0.93535	4.9	72612	0	0.00138	0.01273	0.00297	0.00529	0.00368	0.93535	0	0	0.0002	0.0144	0	0	0	0	0	0	0	0	0	0	0	0	0	0	0	0.00022	0.00977	0.00023	0	0	0	0	0	0	0	0	0	0.00033	0.00076	0	0.00048	0	0	0	0
CTGAGTCCAATCAGTCGA-2	0.97801	4.42	62906	0	0	0.00202	0.97801	0.00188	0.01179	0.00067	0	0	0	0.00165	0	0	0	0	0	0	0	0	0	0	0	0	0	0	0	0	0	0	0	0	0	0	0.00032	0	0	0	0	0	0.00022	0	0	0	0	0	0
CTGAGTCCATCCTCTAGT-1	0.98144	3.4	9843	0	0.0017	0.0052	0.00286	0.98144	0.0052	0.00276	0	0	0	0	0	0	0	0	0	0	0	0	0	0	0	0	0	0	0	0	0	0	0	0	0	0	0	0	0	0	0	0	0.00064	0	0	0	0	0	0
CTGATCAAGAAGCATTGC-2	0.99143	1.77	21293	0	0	0.99143	0.00132	0.00224	0.00161	0.00141	0	0	0	0.00151	0	0	0	0	0	0	0	0	0	0	0	0	0	0	0	0	0	0	0	0	0	0	0	0	0	0	0	0	0.00044	0	0	0	0	0	0
CTGATCAAGAGAATCAGA-2	0.96048	1.42	14424	0	0.00095	0.0027	0.96048	0.00248	0.02849	0.00139	0	0	0	0.00168	0	0	0	0	0	0	0	0	0	0	0	0	0	0	0	0	0	0	0	0	0	0	0	0	0	0	0	0	0	0	0	0	0	0	0
CTGATCCGAATCAGGATG-2	0.98062	1.75	16194	0	0.00082	0.00184	0.00101	0.98062	0.0026	0.0012	0	0	0	0.00228	0	0	0	0	0	0	0	0	0	0	0	0	0	0.00912	0	0	0	0	0	0	0	0	0	0	0	0	0	0	0.00038	0	0	0	0	0	0
CTGATGCACTTCACTCCT-1	0.91904	2.21	23303	0	0.00431	0.0506	0.91904	0.00136	0.01747	0.00088	0	0	0	0.0018	0	0	0.00101	0	0	0	0	0	0	0	0	0	0	0	0	0	0	0	0	0	0	0	0.00339	0	0	0	0	0	0	0	0	0	0	0	0
CTGCAAGCCATCCAATGA-2	0.99634	0.78	15460	0	0	0.0015	0	0.99634	0.00065	0	0	0	0	0.00137	0	0	0	0	0	0	0	0	0	0	0	0	0	0	0	0	0	0	0	0	0	0	0	0	0	0	0	0	0	0	0	0	0	0	0
CTGCGATTCGCCAACAAT-1	0.98365	3.59	151864	0	0.00348	0.0022	0.00136	0.00269	0.98365	0.0011	0	0	0.00016	0.00146	0	0	0	0	0	0	0.00013	0	0	0.0001	0	0	0	0	0	0.00028	0	0	0	0	0	0	0	0	0	0	0	0	0.00049	0	0.0002	0	0	0	0
CTGCTGCTTCACTGCTTA-2	0.99446	0.99	14984	0	0.99446	0.00108	0	0.00095	0.00095	0	0	0	0	0.00162	0	0	0	0	0	0	0	0	0	0	0	0	0	0	0	0	0	0	0	0	0	0	0	0	0	0	0	0	0	0	0	0	0	0	0
CTGCTTAGGCTCGTTCAC-2	0.97515	1.01	104352	0	0.00026	0.00469	0.00204	0.97515	0.00124	0.00059	0	0	0	0.00099	0	0	0	0	0	0	0	0	0	0	0	0	0	0.00022	0	0	0	0	0	0	0	0	0	0	0	0	0	0	0.00019	0	0	0	0	0	0
CTGGACACTGGTCGGTCT-1	0.97728	4.91	15681	0	0	0.00419	0.00365	0.00859	0.97728	0.00264	0	0	0	0.00095	0	0	0	0	0	0	0	0	0	0	0	0	0	0	0	0	0	0	0	0	0	0	0	0	0	0	0	0	0.00095	0	0	0	0	0	0
CTGGACACTTACCAGCCA-1	0.98394	3.13	51279	0	0.00053	0.98394	0.00091	0.00162	0.00125	0.00065	0	0	0	0.00103	0	0	0	0	0	0	0.00081	0	0	0	0	0	0	0	0	0	0	0	0	0	0	0	0	0	0	0	0	0	0.00024	0	0	0	0	0	0
CTGGACACTTGATGACAG-1	1	0.64	8699	0	0	0	0	0	0	0	0	0	0	0	0	0	0	0	0	0	0	0	0	0	0	0	0	0	0	0	0	0	0	0	0	0	0	0	0	0	0	0	0	0	0	0	0	0	0
CTGGACTAAAAGCCAAGT-1	0.99504	1.59	165178	0	0.00016	0.99504	0.00055	0.00123	0.001	0.00059	0	0	0	0.0008	0	0	0	0	0	0	0	0	0	0	0	0	0	0	0	0.00011	0	0	0	0	0	0	0	0	0	0	0	0	0.00018	0	0.00018	0	0	0	0
CTGGACTAAACACATCTG-2	0.90636	7.25	25725	0	0.00047	0.00814	0.00273	0.0026	0.00234	0.90636	0	0	0	0.03239	0	0	0	0	0	0	0	0	0	0	0	0	0	0	0	0	0	0	0	0	0	0	0	0	0.0055	0	0	0	0.00026	0	0.01641	0	0	0	0
CTGGACTAAACGAGCTTC-2	0.95256	4.57	161542	0	0.00026	0.01167	0.00113	0.00159	0.00208	0.95256	0	0	0	0.01946	0	0	0	0	0	0	0	0	0	0	0	0	0	0	0	0.0003	0.00142	0.00406	0	0	0	0	0	0	0	0	0	0.00222	0.00027	0	0.00019	0	0	0	0
CTGGACTAAGGTGTTCAT-2	0.99448	2.92	575042	0	0.00018	0.00097	0.00059	0.99448	0.00089	0.00053	6.00E-05	0	4.00E-05	0.00094	0	0	4.00E-05	0	0	0	4.00E-05	0	0	0	0	0	0	6.00E-05	0	9.00E-05	0	0	0	0	0	0	0	0	0	0	0	0	0.00017	0	0.0001	0	0	0	0
CTGGACTAAGTTGCTCAG-1	0.98874	2.35	53668	0	0.00036	0.00166	0.0009	0.00163	0.00142	0.00101	0	0	0	0.0012	0	0	0	0	0	0	0	0	0	0	0	0	0	0	0	0	0	0	0	0	0	0	0	0	0	0	0	0	0.98874	0	0	0	0	0	0
CTGGTACATTGTCGTGAG-1	0.98415	3.4	17651	0	0.00065	0.00424	0.00218	0.00289	0.98415	0.00118	0	0	0	0.00194	0	0	0	0	0	0	0	0	0	0	0	0	0	0	0	0	0	0	0	0	0	0	0	0	0	0	0	0	0.00047	0	0	0	0	0	0
CTGGTACATTTCGCATCC-2	0.99005	1.49	13397	0	0	0.00182	0.00182	0.00273	0.99005	0.00084	0	0	0	0.00266	0	0	0	0	0	0	0	0	0	0	0	0	0	0	0	0	0	0	0	0	0	0	0	0	0	0	0	0	0	0	0	0	0	0	0
CTGTAGAAGCGATAGGTG-1	0.98987	1.68	24033	0	0.00051	0.00127	0.00085	0.00318	0.00246	0.00085	0	0	0	0.00097	0	0	0	0	0	0	0	0	0	0	0	0	0	0	0	0	0	0	0	0	0	0	0	0	0	0	0	0	0.98987	0	0	0	0	0	0
CTGTCACTTCTGAGTAGC-2	0.96178	1.99	167308	0	0.00016	0.00144	0.00073	0.96178	0.00115	0.00067	0	0	7.00E-05	0.00106	0	0	0	0	0	0	0	0	0	0	0	0	0	0.00758	0	0.02066	0	0	0	0	0	0	0	0	0	0	0	0	0.00026	0	0	0	0	0	0
CTGTCACTTGATCGCGAA-1	0.9943	1.68	77264	0	0.00025	0.00102	0.0007	0.00157	0.9943	0.00057	0	0	0	0.00111	0	0	0	0	0	0	0	0	0	0	0	0	0	0	0	0	0	0	0	0	0	0	0	0	0	0	0	0	0.00022	0	0	0	0	0	0
CTGTCTAGTAAGCCAAGT-1	0.984	1.97	64921	0	0.00076	0.984	0.00219	0.00427	0.00367	0.00183	0	0	0.00027	0.00069	0	0	0	0	0	0	0	0	0	0	0	0	0	0	0	0.00054	0	0	0	0	0	0	0	0	0	0	0	0	0.00074	0	0.00039	0	0	0	0
CTGTCTAGTACTTCGCAG-1	0.99285	1.77	36300	0	0	0.99285	0.00076	0.00183	0.00141	0.00059	0	0	0	0.00172	0	0	0	0	0	0	0	0	0	0	0	0	0	0	0	0	0	0	0	0	0	0	0	0	0	0	0	0	0.00039	0	0	0	0	0	0
CTGTCTAGTATACTTGCT-2	0.99095	1.46	259064	0	0.00034	0.0024	0.00096	0.99095	0.00147	0.00093	0	0	0.00013	0.00099	0	0	0.00029	0	0	0	7.00E-05	0	0	0	0	0	0	5.00E-05	0	0.0002	0	0	0	0	0	0	0	0	0	0	0	0	0.00038	0	0.00014	0	0	0	0
CTGTGCTCATCGCGTCAT-2	0.98383	0.96	16360	0	0	0.00155	0	0.0013	0	0.00062	0	0	0	0	0	0	0	0	0	0	0	0	0	0	0	0	0	0	0	0	0	0	0	0	0	0	0	0	0	0	0	0	0	0	0	0	0	0	0
CTGTGGTGGCGATTCGAG-1	0.98847	2.37	9918	0	0	0.00229	0.00333	0.98847	0.00312	0.00114	0	0	0	0	0	0	0	0	0	0	0	0	0	0	0	0	0	0	0	0	0	0	0	0	0	0	0	0	0	0	0	0	0	0	0	0	0	0	0
CTTAACAGCCCGGTTCTA-1	0.99694	1.19	13407	0	0	0.99694	0	0.00153	0.00145	0	0	0	0	0	0	0	0	0	0	0	0	0	0	0	0	0	0	0	0	0	0	0	0	0	0	0	0	0	0	0	0	0	0	0	0	0	0	0	0
CTTAACAGCGTTAATTCG-2	0.97252	2.66	52639	0	0.00738	0.00354	0.00162	0.0026	0.97252	0.0008	0	0	0	0.00264	0	0	0	0	0	0	0	0	0	0	0	0	0	0	0	0	0	0	0	0	0	0	0	0	0	0	0	0	0.00027	0	0.00074	0	0	0	0
CTTAACAGCTGCTTACGG-1	0.99078	1.79	7440	0	0.99078	0.00179	0	0.00427	0.00289	0	0	0	0	0	0	0	0	0	0	0	0	0	0	0	0	0	0	0	0	0	0	0	0	0	0	0	0	0	0	0	0	0	0	0	0	0	0	0	0
CTTAAGTTGCCACGGATC-2	0.98824	1.39	43711	0	0	0.00135	0.005	0.00135	0.98824	0.0004	0	0	0	0.00207	0	0	0	0	0	0	0	0	0	0	0	0	0	0	0	0	0	0	0	0	0	0	0	0	0	0	0	0	0	0	0	0	0	0	0
CTTAATCGTACCAGCGTT-2	0.99028	1.4	13813	0	0	0.00169	0.99028	0.00258	0.00155	0.00103	0	0	0	0.0028	0	0	0	0	0	0	0	0	0	0	0	0	0	0	0	0	0	0	0	0	0	0	0	0	0	0	0	0	0	0	0	0	0	0	0
CTTAATCGTCTCTGCGGT-2	0.97104	3.41	9121	0	0.00137	0.00969	0.00342	0.00559	0.00296	0.0016	0	0	0	0.00137	0	0	0	0	0	0	0	0	0	0	0	0	0	0	0	0	0	0	0	0	0	0	0	0	0	0	0	0	0.97104	0	0	0	0	0	0
CTTACATGCATTCTCTGG-1	0.99221	7.04	47607	0	0.00048	0.00174	0.00122	0.00177	0.99221	0.00054	0	0	0	0.00186	0	0	0	0	0	0	0	0	0	0	0	0	0	0	0	0	0	0	0	0	0	0	0	0	0	0	0	0	0.00014	0	0	0	0	0	0
CTTACATGCCAAGCTGCA-2	0.9556	6.1	33174	0	0	0.00175	0.00168	0.00631	0.00255	0.9556	0	0	0	0.02008	0	0	0	0	0	0	0	0	0	0	0	0	0	0	0	0	0.00052	0.00255	0	0	0	0	0	0	0	0	0	0	0	0	0	0	0	0	0
CTTACATGCGGTGATAGG-2	0.99737	0.91	6946	0	0	0.99737	0	0	0.00249	0	0	0	0	0	0	0	0	0	0	0	0	0	0	0	0	0	0	0	0	0	0	0	0	0	0	0	0	0	0	0	0	0	0	0	0	0	0	0	0
CTTACCTAGATCTACATC-2	0.97597	1.02	24141	0	0	0.0018	0.00105	0.97597	0.00168	0.00076	0	0	0	0.00092	0	0	0	0	0	0	0	0	0	0	0	0	0	0	0	0	0	0	0	0	0	0	0	0	0	0	0	0	0	0	0	0	0	0	0
CTTACCTAGTCCAGCTAT-1	0.99082	1.8	75356	0	0.00045	0.00229	0.00095	0.00222	0.99082	0.0008	0	0	0	0.00118	0	0	0	0	0	0	0	0	0	0	0	0	0	0	0	0	0	0	0	0	0	0	0	0	0	0	0	0	0.00039	0	0	0	0	0	0
CTTAGAAGGGGTGAGCGT-2	0.99289	1.16	11121	0	0	0.00109	0	0.001	0.00255	0.99289	0	0	0	0.00228	0	0	0	0	0	0	0	0	0	0	0	0	0	0	0	0	0	0	0	0	0	0	0	0	0	0	0	0	0	0	0	0	0	0	0
CTTATCTCAACGCTCTTA-2	0.94315	1.85	39979	0	0.00054	0.00777	0.00964	0.94315	0.00514	0.00107	0	0	0	0.00107	0	0	0	0	0	0	0	0	0	0	0	0	0	0	0.00823	0	0	0	0	0	0	0	0	0	0	0	0	0	0.00046	0	0	0	0	0	0
CTTATTGAGACGTAGTAT-2	0.99555	1.09	20050	0	0	0.00126	0	0.99555	0.00091	0.00061	0	0	0	0.00157	0	0	0	0	0	0	0	0	0	0	0	0	0	0	0	0	0	0	0	0	0	0	0	0	0	0	0	0	0	0	0	0	0	0	0
CTTATTGAGATTAGCGGT-2	0.98941	1.46	37004	0	0.00047	0.00245	0.00165	0.98941	0.0027	0.00127	0	0	0	0.00118	0	0	0	0	0	0	0	0	0	0	0	0	0	0	0	0	0	0	0	0	0	0	0	0	0	0	0	0	0.00074	0	0	0	0	0	0
CTTATTGAGCCAAGCGAG-2	0.91012	9.83	49321	0	0.00023	0.0126	0.00553	0.00138	0.00394	0.91012	0	0	0	0.023	0	0	0	0	0	0	0	0	0	0	0	0	0	0	0	0	0.00181	0.01591	0	0	0	0	0	0	0	0.0046	0	0.00032	0.00023	0	0	0	0	0	0
CTTCCGGTAAACCATGGT-1	0.95733	0.92	21415	0	0	0.00166	0.00076	0.00119	0.00114	0	0	0	0	0.00066	0	0	0.95733	0	0	0	0	0	0	0	0	0	0	0	0	0	0	0	0	0	0	0	0	0	0	0	0	0	0	0	0	0	0	0	0
CTTCCGGTACACTTGGAT-1	0.99022	1.2	232514	0	0.00035	0.00163	0.0008	0.99022	0.00143	0.00066	5.00E-05	0	7.00E-05	0.00097	0	0	0.00011	0	0	0	0.0001	0	0	0	0	0	0	7.00E-05	0	0.00017	0	0	0	0	0	0	0	0	0	0	0	0	0.00026	0	0.00018	0	0	0	0
CTTCCGTGGAGATGAAGA-1	0.981	2.49	25603	0	0.00538	0.00165	0.00088	0.00261	0.981	0.00076	0	0	0	0.00145	0	0	0	0	0	0	0	0	0	0	0	0	0	0.00048	0	0	0	0	0	0	0	0	0	0	0	0	0	0	0.0004	0	0	0	0	0	0
CTTCCGTGGGAGCCATCC-1	0.98729	1.86	44905	0	0.00036	0.00159	0.00111	0.98729	0.00191	0.00105	0	0	0	0.00086	0	0	0	0	0	0	0	0	0	0	0	0	0	0.00059	0	0.00039	0	0	0	0	0	0	0	0	0	0	0	0	0.00216	0	0	0	0	0	0
CTTCCGTGGGTCCTAGTT-1	0.99472	1.64	327882	0	0.00017	0.00122	0.00057	0.99472	0.00102	0.00047	0	0	5.00E-05	0.00049	0	0	0	0	0	0	4.00E-05	0	0	0	0	0	0	0.0002	0	0.00012	0	0	0	0	0	0	0	0	0	0	0	0	0.0002	0	0.00012	0	0	0	0
CTTCGACTGAAGGATACG-2	0.98538	8.5	22843	0	0	0.00163	0.00072	0.98538	0.00144	0.00082	0	0	0	0.00206	0	0	0	0	0	0	0	0	0	0	0	0	0	0	0	0	0	0	0	0	0	0	0	0	0	0	0	0	0	0	0	0	0	0	0
CTTCGACTGTTCCAGATT-2	0.96117	6.76	7548	0	0.00346	0.00808	0.00823	0.96117	0.00982	0.00577	0	0	0	0.00318	0	0	0	0	0	0	0	0	0	0	0	0	0	0	0	0	0	0	0	0	0	0	0	0	0	0	0	0	0	0	0	0	0	0	0
CTTCGTGCAATACAACCG-1	0.97939	2.01	8641	0	0	0.00989	0.00286	0.97939	0.0025	0.00131	0	0	0	0	0	0	0	0	0	0	0	0	0	0	0	0	0	0	0	0	0	0	0	0	0	0	0	0	0	0	0	0	0	0	0	0	0	0	0
CTTCGTGCACGTATTCCT-1	0.99261	1	204376	0	0.00031	0.0016	0.00097	0.99261	0.00141	0.00068	0	0	0	0.00052	0	0	0	0	0	0	5.00E-05	0	0	0	0	0	0	0	0	0.00022	0	0	0	0	0	0	0	0	0	0	0	0	0.00032	0	0.00019	0	0	0	0
CTTCTATGAATCGTAGTG-2	0.98455	2.42	15103	0	0.00449	0.00245	0.0017	0.00272	0.98455	0.0015	0	0	0	0.00245	0	0	0	0	0	0	0	0	0	0	0	0	0	0	0	0	0	0	0	0	0	0	0	0	0	0	0	0	0	0	0	0	0	0	0
CTTCTATGACCGGTGGTT-2	0.98509	1.89	21969	0	0.00075	0.98509	0.0014	0.00396	0.00275	0.00228	0	0	0	0.00303	0	0	0	0	0	0	0	0	0	0	0	0	0	0	0	0	0	0	0	0	0	0	0	0	0	0	0	0	0.00065	0	0	0	0	0	0
CTTCTATGAGTAACTCAT-1	0.99695	0.96	20591	0	0	0.00108	0	0.99695	0.00108	0	0	0	0	0.00079	0	0	0	0	0	0	0	0	0	0	0	0	0	0	0	0	0	0	0	0	0	0	0	0	0	0	0	0	0	0	0	0	0	0	0
CTTCTCATCCAGCGTAAG-2	0.94066	2.61	7965	0	0.00273	0.01273	0.94066	0.00338	0.0322	0.00143	0	0	0	0.00221	0	0	0	0	0	0	0	0	0	0	0	0	0	0	0	0	0	0	0	0	0	0	0	0	0	0	0	0	0	0	0	0	0	0	0
CTTCTGAGTCCTGTATCT-2	0.9792	2.44	44453	0	0.00086	0.9792	0.00306	0.00553	0.00421	0.00239	0	0	0	0.00137	0	0	0	0	0	0	0	0	0	0	0	0	0	0	0	0	0	0	0	0	0	0	0	0	0	0	0	0	0.00134	0	0	0	0	0	0
CTTCTGAGTGTAGTGGAG-1	0.99708	2.64	8853	0	0	0	0	0.99708	0.0014	0	0	0	0	0.00152	0	0	0	0	0	0	0	0	0	0	0	0	0	0	0	0	0	0	0	0	0	0	0	0	0	0	0	0	0	0	0	0	0	0	0
CTTGATCTACAATGTGCT-1	0.97155	1.33	715397	0	0.00053	0.00487	0.00174	0.00153	0.97155	0.00058	6.00E-05	0	8.00E-05	0.00124	0	0	3.00E-05	0	0	0	7.00E-05	0	0	0	0	0	0	0.00254	0	0.00014	0	0	0	0	0	0	0	0	0	0	0	0	0.00027	0	9.00E-05	0	0	0	0
CTTGATCTAGATCTAGAG-2	0.97791	3.05	6522	0	0	0.00334	0.00238	0.0027	0.00254	0	0	0	0	0.00191	0	0	0	0	0	0	0	0	0	0	0	0	0	0	0	0	0	0	0	0	0	0	0	0	0	0	0	0	0.97791	0	0	0	0	0	0
CTTGATCTAGCAACCAAC-2	0.98573	2.31	7395	0	0.00168	0.0049	0.00196	0.98573	0.00378	0	0	0	0	0	0	0	0	0	0	0	0	0	0	0	0	0	0	0	0	0	0	0	0	0	0	0	0	0	0	0	0	0	0	0	0	0	0	0	0
CTTGATCTAGCACTGGAT-1	0.91497	1.65	62925	0	0.00062	0.00267	0.00167	0.00264	0.91497	0.0012	0	0	0	0.00139	0	0	0.05719	0	0	0	0	0	0	0	0	0	0	0	0	0.00034	0	0	0	0	0	0	0	0	0	0	0	0	0.00062	0	0	0	0	0	0
CTTGCACAAGTGAGGACG-1	0.97377	3.8	100531	0	0.01252	0.00173	0.00182	0.00185	0.97377	0.00053	0	0	0	0.00165	0	0	0	0	0	0	0	0	0	0	0	0	0	0	0	0	0	0	0	0	0	0	0	0	0	0	0	0	0.00026	0	0	0	0	0	0
CTTGCACAATCTTAAGTG-1	0.98065	1.93	9803	0	0	0.00209	0.00167	0.00293	0.98065	0	0	0	0	0.00146	0	0	0	0	0	0	0	0	0	0	0	0	0	0	0	0	0	0	0	0	0	0	0	0	0	0	0	0	0	0	0	0	0	0	0
CTTGCGACCCACATTCTG-2	0.98557	0.7	10450	0	0	0.00145	0	0.98557	0.00397	0	0	0	0	0	0	0	0	0	0	0	0	0	0	0	0	0	0	0	0	0	0	0	0	0	0	0	0	0	0	0	0	0	0.003	0	0	0	0	0	0
CTTGCGACCTATGTACCT-2	0.99097	1.14	85273	0	0.00073	0.00244	0.00121	0.00132	0.99097	0.00059	0	0	0	0.00143	0	0	0	0	0	0	0	0	0	0	0	0	0	0	0	0	0	0	0	0	0	0	0	0	0	0	0	0	0.00015	0	0.0003	0	0	0	0
CTTGGATCACACTGGTCC-2	0.97401	1.41	60398	0	0.00413	0.00303	0.97401	0.00177	0.00684	0.00084	0	0	0	0.00189	0	0	0	0	0	0	0	0	0	0	0	0	0	0	0	0	0	0	0	0	0	0	0	0	0	0	0	0	0.00025	0	0	0	0	0	0
CTTGGTCATGCCACGAGT-2	0.99042	1.04	140094	0	0.00029	0.00171	0.00097	0.99042	0.00151	0.00079	0	0	0.00016	0.00133	0	0	0	0	0	0	0	0	0	0	0	0	0	0.00039	0	0.00016	0	0	0	0	0	0	0	0	0	0	0	0	0.0003	0	0.00012	0	0	0	0
GAACATGACTATGGTTGG-1	0.98728	2.11	22947	0	0	0.98728	0.00096	0.00178	0.00246	0.00064	0	0	0	0.00242	0	0	0	0	0	0	0	0	0	0	0	0	0	0	0	0	0	0	0	0	0	0	0	0	0	0	0	0	0.00068	0	0	0	0	0	0
GAACCAGTTACCATACTT-1	0.95201	3.54	386909	0	0.00028	0.00732	0.00321	0.0019	0.00165	0.95201	0	0	6.00E-05	0.01894	0	0	7.00E-05	0	0	0	5.00E-05	0	0	0	0	0	0	0	0	0.00017	0.00795	0	0	0	0	0	0	0	0	0	0	0	0.00035	0	0.00017	0	0	0	0
GAACCAGTTTGGTGGATC-2	0.98858	1.34	37232	0	0.00036	0.98858	0.00115	0.00213	0.00219	0.00117	0	0	0	0.00191	0	0	0	0	0	0	0	0	0	0	0	0	0	0	0	0	0	0	0	0	0	0	0	0	0	0	0	0	0	0	0	0	0	0	0
GAACCTTCAACGTCGCTC-2	0.97962	2.51	73503	0	0.00249	0.00129	0.00059	0.00141	0.97962	0.0007	0	0	0	0.00929	0	0	0.00035	0	0	0	0	0	0	0	0	0	0	0	0	0	0	0	0	0	0	0	0	0	0	0	0	0	0.00032	0	0	0	0	0	0
GAACCTTCATCCTCTAGT-1	0.99698	0.56	11012	0	0	0.00101	0	0.00092	0.00101	0	0	0	0	0.99698	0	0	0	0	0	0	0	0	0	0	0	0	0	0	0	0	0	0	0	0	0	0	0	0	0	0	0	0	0	0	0	0	0	0	0
GAACGCTGTGAGCCATCC-2	0.98671	1.67	84861	0	0.00029	0.98671	0.00171	0.00234	0.0027	0.00102	0	0	0	0.00109	0	0	0	0	0	0	0	0	0	0	0	0	0	0	0	0	0	0	0	0	0	0	0	0	0	0	0	0	0.00041	0	0	0	0	0	0
GAACTCGTACCTATTCAA-1	0.99806	2.72	7677	0	0	0.99806	0.00181	0	0	0	0	0	0	0	0	0	0	0	0	0	0	0	0	0	0	0	0	0	0	0	0	0	0	0	0	0	0	0	0	0	0	0	0	0	0	0	0	0	0
GAACTCGTAGTCTGACGT-2	0.91765	3.14	14732	0	0	0.00155	0.00162	0.00267	0.91765	0.00127	0	0	0	0.00253	0	0	0	0	0	0	0	0	0	0	0	0	0	0	0	0	0	0	0	0	0	0	0	0	0	0	0	0	0	0	0	0	0	0	0
GAACTGCAACTATTCCGT-2	0.9159	4.95	76489	0	0.00068	0.00643	0.00918	0.00456	0.00289	0.9159	0	0	0	0.02889	0	0	0	0	0	0	0.00025	0	0	0	0	0	0	0	0	0.0005	0.00038	0.0002	0	0	0	0	0	0	0	0.00157	0	0.00031	0.00086	0	0	0	0	0	0
GAACTGCAAGGTCCTGGT-1	0.97239	2.22	7573	0	0	0.00381	0	0.00381	0.97239	0	0	0	0	0	0	0	0	0	0	0	0	0	0	0	0	0	0	0.01347	0	0	0	0	0	0	0	0	0	0	0	0	0	0	0	0	0	0	0	0	0
GAAGAGCACATCGCCTCT-1	0.98155	1.18	621341	0	0.00025	0.00129	0.00071	0.98155	0.00195	0.00061	4.00E-05	0	0.0001	0.00098	0	0	5.00E-05	0	0	0	6.00E-05	0	0	0	0	0	0	0.00017	0	0.00014	0	3.00E-05	0	0	0	0	0	0	0	0	0	0	0.00029	0	8.00E-05	0	0	0	0
GAAGAGCACCATGACGTT-2	0.99177	1.27	48679	0	0.00033	0.00242	0.00148	0.99177	0.00161	0.00073	0	0	0	0.00075	0	0	0	0	0	0	0	0	0	0	0	0	0	0	0	0	0	0	0	0	0	0	0	0	0	0	0	0	0.0004	0	0.00052	0	0	0	0
GAAGAGCACGCATACTCC-1	0.98079	1.16	56891	0	0.00027	0.0018	0.00086	0.98079	0.00135	0.00077	0	0	0.00036	0.00089	0	0	0	0	0	0	0	0	0	0	0	0	0	0.00114	0	0	0	0	0	0	0	0	0	0	0	0	0	0	0.00034	0	0	0	0	0	0
GAAGGATCAGAGATGTAT-2	0.97441	3.17	42740	0	0.00065	0.00837	0.00347	0.0056	0.97441	0.00233	0	0	0.00034	0.00228	0	0	0	0	0	0	0	0	0	0	0	0	0	0	0	0	0	0	0	0	0	0	0	0	0	0	0	0	0.00112	0	0.00063	0	0	0	0
GAAGGATCATCGATTCAG-2	0.98838	1.42	7962	0	0	0	0	0.00232	0.98838	0.00129	0	0	0	0.00258	0	0	0	0	0	0	0	0	0	0	0	0	0	0	0	0	0	0	0	0	0	0	0	0	0	0	0	0	0	0	0	0	0	0	0
GAATAAGAGTCATCATCT-2	0.98186	1.6	9736	0	0	0.0044	0.00126	0.98186	0.00304	0.00231	0	0	0	0.00115	0	0	0	0	0	0	0	0	0	0	0	0	0	0.00262	0	0	0	0	0	0	0	0	0	0	0	0	0	0	0	0	0	0	0	0	0
GAATCAACCCGCTTATGA-2	0.99081	1.2	50499	0	0.00046	0.00126	0.00134	0.99081	0.00108	0.00054	0	0	0	0.00122	0	0	0	0	0	0	0	0	0	0	0	0	0	0	0	0	0	0	0	0	0	0	0	0	0	0	0	0	0.0002	0	0	0	0	0	0
GAATTCAGTATCCATTAG-1	0.95669	4.25	7574	0	0.00464	0.00281	0.00323	0.00464	0.00337	0.95669	0	0	0	0.01195	0	0	0	0	0	0	0	0	0	0	0	0	0	0	0	0	0	0.00661	0	0	0	0	0	0	0.00337	0	0	0	0	0	0	0	0	0	0
GAATTCAGTGCTCCTAGC-2	0.93107	1.49	10991	0	0	0.00889	0.93107	0.0012	0.0479	0.0012	0	0	0	0.00093	0	0	0	0	0	0	0	0	0	0	0	0	0	0	0	0	0	0	0	0	0	0	0.00482	0	0	0	0	0	0	0	0	0	0	0	0
GAATTGTTGCCTCGAGAG-1	0.99512	2.43	21474	0	0.00081	0	0.00072	0.00144	0.99512	0.00048	0	0	0	0.00139	0	0	0	0	0	0	0	0	0	0	0	0	0	0	0	0	0	0	0	0	0	0	0	0	0	0	0	0	0	0	0	0	0	0	0
GAATTGTTGTGTCGTGAG-1	0.98081	2.02	45624	0	0.00117	0.00438	0.00096	0.00177	0.98081	0.00094	0	0	0	0.00148	0	0	0	0	0	0	0	0	0	0	0	0	0	0	0	0	0	0	0	0	0	0	0	0	0	0	0	0	0	0	0	0	0	0	0
GACAATGTTCTTAGGACT-2	0.98962	1.5	102235	0	0.00045	0.98962	0.00137	0.00251	0.00157	0.0007	0	0	0	0.00208	0	0	0	0	0	0	0	0	0	0	0	0	0	0	0	0.00031	0	0	0	0	0	0	0	0	0	0	0	0	0.00026	0	0	0	0	0	0
GACACCGATCTCGAACTG-2	0.99431	1.05	44114	0	0.00048	0.00156	0.00083	0.99431	0.00119	0.00085	0	0	0	0.00076	0	0	0	0	0	0	0	0	0	0	0	0	0	0	0	0	0	0	0	0	0	0	0	0	0	0	0	0	0	0	0	0	0	0	0
GACAGGTTAGTAGTTGGT-2	0.98664	4.48	57805	0	0.00053	0.00238	0.00361	0.00272	0.98664	0.00123	0	0	0	0.00158	0	0	0	0	0	0	0	0	0	0	0	0	0	0	0	0	0	0	0	0	0	0	0	0	0	0	0	0	0.0006	0	0.00027	0	0	0	0
GACAGGTTATACCATGTA-1	0.99499	1.66	10595	0	0	0.00183	0	0.00183	0.99499	0	0	0	0	0.00135	0	0	0	0	0	0	0	0	0	0	0	0	0	0	0	0	0	0	0	0	0	0	0	0	0	0	0	0	0	0	0	0	0	0	0
GACATAACGTGCGCACTG-1	0.98734	2.23	29817	0	0.00034	0.00162	0.00062	0.98734	0.00162	0.00089	0	0	0	0.001	0	0	0	0	0	0	0	0	0	0	0	0	0	0.0064	0	0	0	0	0	0	0	0	0	0	0	0	0	0	0.0001	0	0	0	0	0	0
GACCAACAGAGCGTCGTC-1	0.9902	2.37	60492	0	0.00022	0.9902	0.00079	0.00212	0.00178	0.00121	0	0	0.00055	0.00109	0	0	0	0	0	0	0	0	0	0	0	0	0	0	0	0	0	0	0	0	0	0	0	0	0	0	0	0	0.00045	0	0	0	0	0	0
GACCACTCGCGTTCCATT-2	0.98269	2.3	217964	0	0.0004	0.00247	0.00099	0.00226	0.98269	0.00092	0	0	0.00013	0.00136	0	0	0	0	0	0	6.00E-05	0	0	0	0	0	0	0	0	0.00012	0	0	0	0	0	0	0	0	0	0	0	0	0.00033	0	0.00021	0	0	0	0
GACCAGAGAAGACGCCTG-1	0.97457	4.3	16841	0	0	0.00243	0.00206	0.97457	0.00324	0.00156	0	0	0.00062	0.00087	0	0	0	0	0	0	0	0	0	0	0	0	0	0	0	0	0	0	0	0	0	0	0	0	0	0	0	0	0.00081	0	0	0	0	0	0
GACCGCTTCCCATATGCC-1	0.96527	3.9	7748	0	0	0.0076	0.0038	0.96527	0.00692	0.00258	0	0	0	0	0	0	0	0	0	0	0	0	0	0	0	0	0	0	0	0	0	0	0	0	0	0	0	0	0	0	0	0	0.00231	0	0	0	0	0	0
GACCGGTAGACGAATCGC-2	0.99236	0.99	49633	0	0	0.00139	0.00104	0.99236	0.001	0.00065	0	0	0	0.00177	0	0	0	0	0	0	0	0	0	0	0	0	0	0	0	0	0	0	0	0	0	0	0	0	0	0	0	0	0.00031	0	0	0	0	0	0
GACCGTAGTCAGTATGAT-1	0.94871	2.15	84653	0	0.01387	0.0025	0.00146	0.00361	0.94871	0.00137	0	0	0.00016	0.00129	0	0	0	0	0	0	0.00015	0	0	0	0	0	0	0	0	0.00036	0	0	0	0	0	0	0	0	0	0	0	0	0.00067	0	0.00021	0	0	0	0
GACGCCGTAAAGGAAGTC-2	0.90416	7.6	31661	0	0.00041	0.01416	0.00455	0.00403	0.00314	0.90416	0	0	0	0.03701	0	0	0	0	0	0	0	0	0	0	0	0	0	0	0	0	0.00048	0.01223	0	0	0	0	0	0	0	0	0	0.00034	0.00048	0	0.00048	0	0	0	0
GACGCTTGCCAACGCACA-2	0.99261	1.17	10705	0	0	0.00237	0.00133	0.99261	0.00142	0.00104	0	0	0	0.00104	0	0	0	0	0	0	0	0	0	0	0	0	0	0	0	0	0	0	0	0	0	0	0	0	0	0	0	0	0	0	0	0	0	0	0
GACGCTTGCCTCCTATCT-1	0.91132	1.55	12548	0	0	0.01036	0.00294	0.00302	0.91132	0	0	0	0	0	0	0	0	0	0	0	0	0	0	0	0	0	0	0	0	0	0	0	0	0	0	0	0	0	0	0	0	0	0	0	0	0	0	0	0
GACGGACTAACAGCGTAT-1	0.95373	3.72	9860	0	0	0.00388	0.00247	0.95373	0.00376	0.00223	0	0	0	0	0	0	0	0	0	0	0	0	0	0	0	0	0	0	0	0	0	0	0	0	0	0	0	0	0	0	0	0	0.00059	0	0	0	0	0	0
GACGGACTAGATCTTCGC-2	0.94682	5.74	8561	0	0	0	0.00174	0.04869	0.94682	0.00125	0	0	0	0.00137	0	0	0	0	0	0	0	0	0	0	0	0	0	0	0	0	0	0	0	0	0	0	0	0	0	0	0	0	0	0	0	0	0	0	0
GACGGTGCTGCCACGAGT-1	0.96727	1.76	56027	0	0.0002	0.96727	0.00102	0.00226	0.00158	0.00104	0	0	0	0.00093	0	0	0	0	0	0	0	0	0	0	0	0	0	0	0	0.00036	0	0	0	0	0	0	0	0	0	0	0	0	0.00035	0	0	0	0	0	0
GACGTAGCAACCATCTAA-2	0.97328	2.77	19540	0.00457	0	0.97328	0.00159	0.00308	0.0025	0	0	0	0	0.01487	0	0	0	0	0	0	0	0	0	0	0	0	0	0	0	0	0	0	0	0	0	0	0	0	0	0	0	0	0	0	0	0	0	0	0
GACGTCAATGTCAGCGTC-2	0.98986	3.89	42832	0	0.00045	0.98986	0.00155	0.00285	0.00185	0.00145	0	0	0	0.00175	0	0	0	0	0	0	0	0	0	0	0	0	0	0	0	0	0	0	0	0	0	0	0	0	0	0	0	0	0.00018	0	0	0	0	0	0
GACGTGGTCCAATGTGCT-2	0.98244	4.88	33723	0	0.00069	0.00466	0.00228	0.98244	0.0046	0.00219	0	0	0	0.00135	0	0	0	0	0	0	0	0	0	0	0	0	0	0	0	0	0	0	0	0	0	0	0	0	0	0	0	0	0.00085	0	0.00088	0	0	0	0
GACGTTCAGCACTAGACT-2	0.98197	1.31	77704	0	0.00078	0.00302	0.00175	0.98197	0.00255	0.00132	0	0	0.00021	0.00122	0	0	0	0	0	0	0	0	0	0	0	0	0	0	0	0	0	0	0	0	0	0	0	0	0	0	0	0	0.00047	0	0.00022	0	0	0	0
GACGTTCAGTATTACAGC-2	0.97154	0.8	146140	0	0.00061	0.00117	0.00055	0.97154	0.00095	0.00052	0	0	0	0.00122	0	0	0	0	0	0	0	0	0	0	0	0	0	0.02206	0	0.00012	0	0	0	0	0	0	0	0	0	0	0	0	0.00017	0	0.00013	0	0	0	0
GACTCTCACACAAGTACA-1	0.98895	2.14	35626	0	0.00173	0.00279	0.00132	0.00233	0.98895	0.00081	0	0	0	0.00138	0	0	0	0	0	0	0	0	0	0	0	0	0	0	0	0	0	0	0	0	0	0	0	0	0	0	0	0	0.0006	0	0	0	0	0	0
GACTCTCACACACCGCCA-1	0.98286	5.33	9306	0	0.00126	0.00331	0.00366	0.00549	0.98286	0.00183	0	0	0	0.00149	0	0	0	0	0	0	0	0	0	0	0	0	0	0	0	0	0	0	0	0	0	0	0	0	0	0	0	0	0	0	0	0	0	0	0
GACTCTCACATCCATTAG-2	0.96233	0.89	98396	0	0.00031	0.00133	0.00066	0.96233	0.00111	0.00053	0	0	0	0.00169	0	0	0	0	0	0	0	0	0	0	0	0	0	0.01921	0	0	0	0	0	0	0	0	0	0	0	0	0	0	0.00018	0	0	0	0	0	0
GACTGCCTGCTGTACGAC-2	0.99097	1.37	13661	0	0	0.00261	0.00157	0.00239	0.99097	0.00097	0	0	0	0.00149	0	0	0	0	0	0	0	0	0	0	0	0	0	0	0	0	0	0	0	0	0	0	0	0	0	0	0	0	0	0	0	0	0	0	0
GACTTGATTGCCGTTGTT-2	1	0.64	6858	0	0	0	0	1	0	0	0	0	0	0	0	0	0	0	0	0	0	0	0	0	0	0	0	0	0	0	0	0	0	0	0	0	0	0	0	0	0	0	0	0	0	0	0	0	0
GAGAATCAGGCAACTCGC-1	0.98255	1.39	165234	0	0.00176	0.00163	0.00087	0.98255	0.00145	0.00066	0	0	0.0001	0.00086	0	0	0	0	0	0	0	0	0	0	0	0	0	0.00021	0	0	0	0	0	0	0	0	0	0	0	0	0	0	0.0004	0	0.00022	0	0	0	0
GAGACGATCAACAGCAGT-1	0.98982	5.37	10531	0	0	0.00413	0.00192	0.00232	0.98982	0	0	0	0	0.00171	0	0	0	0	0	0	0	0	0	0	0	0	0	0	0	0	0	0	0	0	0	0	0	0	0	0	0	0	0	0	0	0	0	0	0
GAGACTCGAACTTCGCAG-1	0.99066	1.66	161835	0	0.00038	0.00194	0.00077	0.00151	0.99066	0.00057	0	0	8.00E-05	0.0014	0	0	0	0	0	0	0	0	0	0	0	0	0	0	0	0.00022	0	0	0	0	0	0	0	0	0	0	0	0	0.0003	0	0.00014	0	0	0	0
GAGATACACGGATAGTCA-1	0.98779	2.04	12581	0	0	0.98779	0.00138	0.00358	0.00358	0.00155	0	0	0	0.00122	0	0	0	0	0	0	0	0	0	0	0	0	0	0	0	0	0	0	0	0	0	0	0	0	0	0	0	0	0.0009	0	0	0	0	0	0
GAGATGTATACCGACGGT-1	0.99312	1.44	17316	0	0	0.00147	0.00124	0.99312	0.00171	0.00112	0	0	0	0.00129	0	0	0	0	0	0	0	0	0	0	0	0	0	0	0	0	0	0	0	0	0	0	0	0	0	0	0	0	0	0	0	0	0	0	0
GAGATTCCTACAACGAGC-2	0.96713	1.81	10125	0	0	0.00455	0.00233	0.96713	0.00324	0.00192	0	0	0	0.00182	0	0	0	0	0	0	0	0	0	0	0	0	0	0	0	0	0	0	0	0	0	0	0	0	0	0	0	0	0	0	0	0	0	0	0
GAGCATACAGGAGAATGA-1	0.98773	1.39	48354	0	0.98773	0.00205	0.00074	0.00175	0.00467	0.00087	0	0	0	0.00152	0	0	0	0	0	0	0	0	0	0	0	0	0	0	0	0	0	0	0	0	0	0	0	0	0	0	0	0	0.00032	0	0	0	0	0	0
GAGCCGTTACACATTCTG-2	0.9124	3.93	17094	0	0	0.00205	0.00137	0.00186	0.00199	0.9124	0	0	0	0.04144	0	0	0.00429	0	0	0	0	0	0	0	0	0	0	0	0	0	0	0.00845	0	0	0	0	0	0	0	0	0	0	0	0	0	0	0	0	0
GAGCTCTCAATAAGTTCG-2	0.99373	1.07	13279	0	0	0.00176	0	0.99373	0.00138	0	0	0	0	0.00099	0	0	0	0	0	0	0	0	0	0	0	0	0	0	0	0	0	0	0	0	0	0	0	0	0	0	0	0	0	0	0	0	0	0	0
GAGCTCTCATTCTGCCGA-2	0.99583	1.22	32346	0	0	0.99583	0.00038	0.00138	0.001	0.00038	0	0	0	0.00097	0	0	0	0	0	0	0	0	0	0	0	0	0	0	0	0	0	0	0	0	0	0	0	0	0	0	0	0	0	0	0	0	0	0	0
GAGGTCACGCCATACGAT-1	0.98804	1.31	131293	0	0.00038	0.00181	0.00092	0.98804	0.00166	0.00073	0	0	0.00016	0.00081	0	0	0	0	0	0	0	0	0	0	0	0	0	0	0	0.00018	0	0	0	0	0	0	0	0	0	0	0	0	0.0004	0	0	0	0	0	0
GAGGTCACGGACGGTGCT-2	0.98597	1.77	129563	0	0.00039	0.98597	0.00145	0.00321	0.00235	0.00113	0	0	0.00019	0.00142	0	0	0	0	0	0	0	0	0	0	0	0	0	0	0	0.00021	0	0	0	0	0	0	0	0	0	0	0	0	0.00043	0	0.00015	0	0	0	0
GAGGTGAGCGTCCTAGTT-2	0.94124	6.34	72965	0	0.00121	0.00894	0.00259	0.00507	0.0046	0.94124	0	0	0.00019	0.01975	0	0	0	0	0	0	0	0	0	0	0	0	0	0	0	0.00046	0.00122	0	0	0	0	0	0	0	0	0	0	0.00426	0.00069	0	0.00037	0	0	0	0
GAGTCAAGGCCACGTTCT-2	0.98935	1.88	41184	0	0.00114	0.98935	0.00104	0.00268	0.00211	0.00109	0	0	0	0.00184	0	0	0	0	0	0	0	0	0	0	0	0	0	0	0	0	0	0	0	0	0	0	0	0	0	0	0	0	0.00042	0	0	0	0	0	0
GAGTCACCAGACCGTAGT-1	0.99429	1.79	70453	0	0.00023	0.99429	0.00085	0.00151	0.00129	0.0006	0	0	0	0.00117	0	0	0	0	0	0	0	0	0	0	0	0	0	0	0	0	0	0	0	0	0	0	0	0	0	0	0	0	0	0	0	0	0	0	0
GAGTCACCAGTCAGTTGT-1	0.96131	2.04	302243	0	0.00066	0.0016	0.0023	0.00146	0.96131	0.00062	0	0	9.00E-05	0.00133	0	0	0	0	0	0	5.00E-05	0	0	0	0	0	0	0.0008	0	0.0002	0	0	0	0	0	0	0	0	0	0	0	0	0.00022	0	9.00E-05	0	0	0	0
GAGTCACCATCAGCTCAG-2	0.99269	1.12	21236	0	0	0.00115	0.00182	0.99269	0.00153	0.00124	0	0	0	0.00148	0	0	0	0	0	0	0	0	0	0	0	0	0	0	0	0	0	0	0	0	0	0	0	0	0	0	0	0	0	0	0	0	0	0	0
GAGTCCAATGATCGATAC-1	0.95206	6.41	36959	0	0.00053	0.01024	0.00097	0.00313	0.00266	0.95206	0	0	0	0.00454	0	0	0	0	0	0	0	0	0	0	0	0	0	0	0	0	0	0.001	0	0	0	0	0	0	0	0	0	0	0.00059	0	0	0	0	0	0
GAGTCCAATTGAGCAGAT-1	0.99028	2.59	138278	0	0.00039	0.00196	0.00112	0.0024	0.99028	0.00095	0	0	0.0001	0.00169	0	0	0	0	0	0	0	0	0	0	0	0	0	0	0	0.00016	0	0	0	0	0	0	0	0	0	0	0	0	0.00036	0	0	0	0	0	0
GAGTCTTCGCACAACGCT-2	0.99697	0.65	6347	0	0	0	0	0.99697	0	0	0	0	0	0.00287	0	0	0	0	0	0	0	0	0	0	0	0	0	0	0	0	0	0	0	0	0	0	0	0	0	0	0	0	0	0	0	0	0	0	0
GAGTCTTCGCTATCTTGA-2	0.98392	0.79	86857	0	0.00013	0.00099	0.00069	0.98392	0.00081	0.00051	0	0	0	0.00107	0	0	0	0	0	0	0	0	0	0	0	0	0	0.00482	0	0	0	0	0	0	0	0	0	0	0	0	0	0	0.00021	0	0	0	0	0	0
GAGTCTTCGTGATTGTGC-2	0.9743	1.68	24363	0	0	0.00147	0.00096	0.9743	0.00113	0.00088	0	0	0.00649	0.00126	0	0	0	0	0	0	0	0	0	0	0	0	0	0	0	0	0	0	0	0	0	0	0	0	0	0	0	0	0	0	0	0	0	0	0
GAGTCTTCGTTCCTCGGT-2	0.96211	1.4	86948	0	0.0004	0.0024	0.00213	0.96211	0.00283	0.00097	0	0	0.0002	0.00127	0	0	0	0	0	0	0	0	0	0	0	0	0	0	0	0.00025	0	0	0	0	0	0	0	0	0	0	0	0	0.00046	0	0.00034	0	0	0	0
GAGTGCATAGTCAGACCG-2	0.99248	1.53	9802	0	0	0.99248	0.00125	0.00167	0.00272	0	0	0	0	0.00178	0	0	0	0	0	0	0	0	0	0	0	0	0	0	0	0	0	0	0	0	0	0	0	0	0	0	0	0	0	0	0	0	0	0	0
GAGTGTGCCTGAACGGTT-1	0.98816	2.08	237724	0	0.00052	0.00232	0.00172	0.00255	0.98816	0.00108	0	0	0.00012	0.00179	0	0	9.00E-05	0	0	0	7.00E-05	0	0	0	0	0	0	0	0	0.00028	0	0	0	0	0	0	0	0	0	0	0	0	0.00048	0	0.00015	0	0	0	0
GAGTTAACTAGGATCATG-1	0.98982	1.5	26348	0	0.00174	0.98982	0.0017	0.00081	0.00209	0.00074	0	0	0	0.00116	0	0	0	0	0	0	0	0	0	0	0	0	0	0	0	0	0	0	0	0	0	0	0	0	0	0	0	0	0.00058	0	0	0	0	0	0
GATAACGTCAGCATTCCA-1	0.98817	1.52	6982	0	0	0.00204	0.98817	0	0.00175	0	0	0	0	0	0	0	0	0	0	0	0	0	0	0	0	0	0	0	0	0	0	0	0	0	0	0	0	0	0	0	0	0	0	0	0	0	0	0	0
GATAACGTCTGATAGAGG-2	0.97956	1.79	13946	0	0	0.97956	0.00236	0.00325	0.0028	0.00125	0	0	0	0.00236	0	0	0	0	0	0	0	0	0	0	0	0	0	0	0	0	0	0	0	0	0	0	0	0	0	0	0	0	0	0	0	0	0	0	0
GATAAGCTGACTTCTAAC-1	0.99348	1.23	19321	0	0	0.00158	0.00089	0.99348	0.00147	0.00095	0	0	0	0.00152	0	0	0	0	0	0	0	0	0	0	0	0	0	0	0	0	0	0	0	0	0	0	0	0	0	0	0	0	0	0	0	0	0	0	0
GATAAGCTGGCCTAACGG-1	0.98908	1.75	8449	0	0	0.98908	0.00206	0.00412	0.00327	0	0	0	0	0.00133	0	0	0	0	0	0	0	0	0	0	0	0	0	0	0	0	0	0	0	0	0	0	0	0	0	0	0	0	0	0	0	0	0	0	0
GATACACTAAGGATGCGT-2	0.97681	5.45	51240	0	0.00054	0.00391	0.00178	0.97681	0.0023	0.00178	0	0	0	0.00083	0	0	0	0	0	0	0	0	0	0	0	0	0	0.01008	0	0	0	0	0	0	0	0	0	0	0	0	0	0	0.00058	0	0	0	0	0	0
GATACACTATAGCGCAGC-2	0.98546	3.19	15539	0	0	0.00327	0	0.00227	0.98546	0.00067	0	0	0	0.00153	0	0	0	0	0	0	0	0	0	0	0	0	0	0	0	0	0	0	0	0	0	0	0	0	0	0	0	0	0	0	0	0	0	0	0
GATACCGGATGTCGTGAG-1	0.9865	1.55	18339	0	0.00272	0.00222	0.00111	0.00294	0.9865	0.00139	0	0	0	0.00156	0	0	0	0	0	0	0	0	0	0	0	0	0	0	0	0	0	0	0	0	0	0	0	0	0	0	0	0	0.00083	0	0	0	0	0	0
GATAGTTCTCAATGTGCT-2	0.9928	0.93	37069	0	0.00041	0.00134	0.00098	0.9928	0.00115	0.00079	0	0	0	0.00166	0	0	0	0	0	0	0	0	0	0	0	0	0	0	0	0	0	0	0	0	0	0	0	0	0	0	0	0	0.00046	0	0	0	0	0	0
GATAGTTCTCAGCGTAAG-2	0.98767	0.87	114684	0	0.00018	0.00176	0.00269	0.98767	0.0011	0.00063	0	0	0	0.00113	0	0	0	0	0	0	0	0	0	0	0	0	0	0	0	0	0	0	0	0	0	0	0	0	0	0	0	0	0.00027	0	0	0	0	0	0
GATCCGCACCAGCTAGTT-1	0.97659	5.9	21620	0	0.00104	0.97659	0.00291	0.00662	0.00558	0.00306	0	0	0	0.00074	0	0	0	0	0	0	0	0	0	0	0	0	0	0	0	0.00163	0	0	0	0	0	0	0	0	0	0	0	0	0.00173	0	0	0	0	0	0
GATCCGCACCCGCATCCT-1	0.99758	3.34	9874	0	0	0.00105	0	0.99758	0	0.00126	0	0	0	0	0	0	0	0	0	0	0	0	0	0	0	0	0	0	0	0	0	0	0	0	0	0	0	0	0	0	0	0	0	0	0	0	0	0	0
GATCGATACCTCTACGCA-2	0.99037	1.68	55172	0	0.00039	0.00201	0.001	0.99037	0.00194	0.00111	0	0	0	0.00148	0	0	0	0	0	0	0	0	0	0	0	0	0	0	0	0	0	0	0	0	0	0	0	0	0	0	0	0	0.00044	0	0	0	0	0	0
GATCGCACTTCTCAGGAT-2	0.93496	1.21	91919	0	0.00041	0.00355	0.00167	0.93496	0.00188	0.00127	0	0	0	0.00111	0	0	0	0	0	0	0	0	0	0	0	0	0	0.00817	0	0	0	0	0	0	0	0	0	0	0	0	0	0	0.00043	0	0	0	0	0	0
GATCGCGAATGTCAACCT-1	0.98142	4.26	23743	0	0.00116	0.98142	0.00205	0.00455	0.00441	0.00241	0	0	0	0.00107	0	0	0	0	0	0	0	0	0	0	0	0	0	0	0	0.00071	0	0	0	0	0	0	0	0	0	0	0	0	0.00111	0	0	0	0	0	0
GATCTACTTTGTCAACCT-2	0.96382	4.01	8178	0	0.0027	0.00927	0.00451	0.01056	0.96382	0.00335	0	0	0	0.0027	0	0	0	0	0	0	0	0	0	0	0	0	0	0	0	0	0	0	0	0	0	0	0	0	0	0	0	0	0.00283	0	0	0	0	0	0
GATCTACTTTTCTCCACA-1	0.97347	2.14	10118	0	0	0.00376	0.00376	0.97347	0.00762	0.00254	0	0	0	0	0	0	0	0	0	0	0	0	0	0	0	0	0	0.00559	0	0	0	0	0	0	0	0	0	0	0	0	0	0	0.00152	0	0	0	0	0	0
GATCTGTTCGGTGAGCGT-2	0.98463	2.21	114223	0	0.00082	0.98463	0.002	0.00398	0.00279	0.00189	0.00011	0	0.00011	0.00122	0	0	0	0	0	0	0.00025	0	0	0	0	0	0	0	0	0.0003	0	0	0	0	0	0	0	0	0	0	0	0	0.00055	0	0.0003	0	0	0	0
GATCTTCGCGTCAACTGA-2	0.99308	1.39	6496	0	0	0.00189	0	0.99308	0.00236	0	0	0	0	0.00236	0	0	0	0	0	0	0	0	0	0	0	0	0	0	0	0	0	0	0	0	0	0	0	0	0	0	0	0	0	0	0	0	0	0	0
GATCTTCGCTCACTCGCT-2	0.99635	1.85	9786	0	0	0.00167	0	0.99635	0.00188	0	0	0	0	0	0	0	0	0	0	0	0	0	0	0	0	0	0	0	0	0	0	0	0	0	0	0	0	0	0	0	0	0	0	0	0	0	0	0	0
GATGCGACGGCGAAGCTC-2	0.98546	3.3	17614	0	0.00394	0.00206	0.00118	0.00282	0.98546	0.00159	0	0	0	0.00212	0	0	0	0	0	0	0	0	0	0	0	0	0	0	0	0	0	0	0	0	0	0	0	0	0	0	0	0	0.00065	0	0	0	0	0	0
GATGCGACGGTCACAGAG-2	0.96493	1.06	50033	0	0	0.0017	0.00069	0.96493	0.00121	0.00071	0	0	0	0.00103	0	0	0	0	0	0	0	0	0	0	0	0	0	0	0	0	0	0	0	0	0	0	0	0	0	0	0	0	0	0	0	0	0	0	0
GATGCGACGTATCATGCT-2	0.97038	1.38	6818	0	0	0	0	0	0	0	0	0	0	0.00224	0	0	0	0	0	0	0.00733	0	0	0	0	0	0	0	0	0	0	0	0	0	0	0	0	0	0	0	0	0	0	0	0	0	0	0	0
GATGCGGTTAGCTTGGTG-1	0.98283	3.35	8018	0	0.00689	0.00338	0.00143	0.00351	0.98283	0.00169	0	0	0	0	0	0	0	0	0	0	0	0	0	0	0	0	0	0	0	0	0	0	0	0	0	0	0	0	0	0	0	0	0	0	0	0	0	0	0
GATGTTACACATATGTCG-1	0.90334	1.57	69260	0	0.00162	0.02943	0.90334	0.00219	0.03745	0.00072	0	0	0	0.00244	0	0	0.00088	0	0	0	0	0	0	0	0	0	0	0	0	0	0	0	0	0	0	0.00388	0.00369	0	0	0	0	0	0.00034	0	0	0	0	0	0
GATTAGACAAACGCTCAA-2	0.97674	1.81	23310	0	0	0.00346	0.00131	0.97674	0.00245	0.00096	0	0	0	0.00088	0	0	0	0	0	0	0	0	0	0	0	0	0	0	0	0	0	0	0	0	0	0	0	0	0	0	0	0	0.00079	0	0	0	0	0	0
GATTAGTGTAACGATGAC-2	0.99103	1.35	6368	0	0	0.00352	0.00224	0.99103	0.0032	0	0	0	0	0	0	0	0	0	0	0	0	0	0	0	0	0	0	0	0	0	0	0	0	0	0	0	0	0	0	0	0	0	0	0	0	0	0	0	0
GATTCCTCTCCATACGAT-2	0.96173	3.69	59353	0	0.01786	0.00697	0.00223	0.00458	0.96173	0.00211	0	0	0	0.00235	0	0	0	0	0	0	0	0	0	0	0	0	0	0	0	0.00039	0	0	0	0	0	0	0	0	0	0	0	0	0.00091	0	0.00028	0	0	0	0
GATTCCTCTTGGTGGATC-1	0.99182	4.85	232553	0	0.00029	0.00113	0.00106	0.00154	0.00122	0.0007	0	0	0.0001	0.00152	0	0	5.00E-05	0	0	0	5.00E-05	0	0	0	0	0	0	0	0	7.00E-05	0	5.00E-05	0	0	0	0	0	0	0	0	0	0	0.99182	0	9.00E-05	0	0	0	0
GATTCTCGGCCATACGAT-2	0.9868	4.13	6222	0	0	0.00389	0.00288	0.9868	0.00338	0.00288	0	0	0	0	0	0	0	0	0	0	0	0	0	0	0	0	0	0	0	0	0	0	0	0	0	0	0	0	0	0	0	0	0	0	0	0	0	0	0
GATTCTCGGGAGCCGTTA-1	0.99042	2.82	8976	0	0	0.00369	0	0.99042	0.00323	0.00139	0	0	0	0.00115	0	0	0	0	0	0	0	0	0	0	0	0	0	0	0	0	0	0	0	0	0	0	0	0	0	0	0	0	0	0	0	0	0	0	0
GATTCTCGGTCAGAGCGT-2	0.9692	3.96	49315	0	0.00057	0.00261	0.00161	0.9692	0.00258	0.00129	0	0	0	0.00197	0	0	0	0	0	0	0	0	0	0	0	0	0	0.00142	0	0	0	0	0	0	0	0	0	0	0	0	0	0	0.00021	0	0	0	0	0	0
GATTGAGTACTTCCTGAT-1	0.90608	2.34	75246	0	0.00091	0.03128	0.90608	0.00344	0.0129	0.00154	0	0	0	0.00162	0	0	0	0	0	0	0	0	0	0	0	0	0	0	0	0.0003	0	0	0	0	0	0	0.00029	0	0	0	0	0	0.00068	0	0.00037	0	0	0	0
GATTGGAAGAGCTTGGTG-1	0.98913	1.86	42625	0	0.00094	0.98913	0.00194	0.00273	0.00204	0.00094	0	0	0	0.00122	0	0	0	0	0	0	0	0	0	0	0	0	0	0	0	0	0	0	0	0	0	0	0	0	0	0	0	0	0.00029	0	0	0	0	0	0
GATTGGAAGCCAATGCCT-1	0.97238	1.32	9642	0	0	0.00212	0	0.97238	0.00307	0.00127	0	0	0	0	0	0	0	0	0	0	0	0	0	0	0	0	0	0.01693	0	0	0	0	0	0	0	0	0	0	0	0	0	0	0	0	0	0	0	0	0
GATTGGAAGCTCAGTGAT-2	0.94661	9.06	85304	0.00315	0.0005	0.94661	0.00143	0.00566	0.00253	0.00134	0	0	0.00028	0.00253	0	0	0	0	0	0	0	0	0	0	0	0	0	0	0.00016	0.00633	0	0	0	0	0	0	0	0	0	0	0	0	0.00049	0	0	0	0	0	0
GCAACCAACTCATATCGC-2	0.98608	1.64	24230	0	0	0.00143	0.00101	0.98608	0.0013	0.00067	0	0	0	0.00151	0	0	0	0	0	0	0	0	0	0	0	0	0	0	0	0	0	0	0	0	0	0	0	0	0	0	0	0	0.00055	0	0	0	0	0	0
GCAACTCGCCCAACAACA-1	0.99102	1.93	6174	0	0	0.99102	0	0.00532	0.00199	0	0	0	0	0.00166	0	0	0	0	0	0	0	0	0	0	0	0	0	0	0	0	0	0	0	0	0	0	0	0	0	0	0	0	0	0	0	0	0	0	0
GCAACTCGCCTACGGTAT-2	0.9737	2.23	102971	0	0.00845	0.00236	0.00143	0.00259	0.9737	0.00121	0	0	0.00017	0.00199	0	0	0	0	0	0	0	0	0	0	0	0	0	0	0	0.00021	0	0	0	0	0	0	0	0	0	0	0	0	0.00041	0	0.00015	0	0	0	0
GCAACTCGCTGCGTCTTA-1	0.98825	2.05	156063	0	0.00043	0.00675	0.00073	0.98825	0.00111	0.00071	0	0	0	0.00099	0	0	0	0	0	0	9.00E-05	0	0	0	0	0	0	0	0	0.00015	0	0	0	0	0	0	0	0	0	0	0	0	0.00027	0	0	0	0	0	0
GCAATCACGAGCTGCACT-1	0.99119	1.29	122042	0	0.00035	0.00165	0.00135	0.99119	0.00215	0.00076	0	0	0.00013	0.00066	0	0	0	0	0	0	0	0	0	0	0	0	0	0	0	0.00018	0	0	0	0	0	0	0	0	0	0	0	0	0.00032	0	0	0	0	0	0
GCAATCACGTCACGACAA-2	0.98413	1.29	121738	0	0.00106	0.00503	0.00158	0.00168	0.98413	0.00062	0	0	0.00013	0.00147	0	0	0	0	0	0	0	0	0	0	0	0	0	0	0	0.00028	0	0	0	0	0	0	0	0	0	0	0	0	0.00023	0	0	0	0	0	0
GCACAGTAATCATCAGAG-1	0.99138	4.08	21251	0	0	0.99138	0.00108	0.00251	0.00227	0.00143	0	0	0	0.00123	0	0	0	0	0	0	0	0	0	0	0	0	0	0	0	0	0	0	0	0	0	0	0	0	0	0	0	0	0	0	0	0	0	0	0
GCACATGTTCCTACTAGA-2	0.98774	1.07	22866	0	0.00053	0.00128	0.00159	0.98774	0.00128	0.00058	0	0	0	0.00133	0	0	0	0	0	0	0.00509	0	0	0	0	0	0	0	0	0	0	0	0	0	0	0	0	0	0	0	0	0	0.00049	0	0	0	0	0	0
GCACCATCGCTGTACGAC-1	0.98722	2.03	33195	0	0.00087	0.98722	0.00145	0.00309	0.00217	0.00071	0	0	0	0.00099	0	0	0	0	0	0	0	0	0	0	0	0	0	0	0	0	0	0	0	0	0	0	0	0	0	0	0	0	0	0	0	0	0	0	0
GCACCATCGGTATGCCTT-2	0.9881	1.47	127021	0	0.00029	0.9881	0.00096	0.00204	0.00128	0.00074	0	0	0	0.00136	0	0	0	0	0	0	0	0	0	0	0	0	0	0	0	0.00014	0	0	0	0	0	0	0	0	0	0	0	0	0.0002	0	0	0	0	0	0
GCACCATCGTGCAGATGC-1	0.98071	2.14	19567	0	0	0.00305	0.00158	0.98071	0.00336	0.00147	0	0	0	0.00084	0	0	0	0	0	0	0	0	0	0	0	0	0	0.00562	0	0	0	0	0	0	0	0	0	0	0	0	0	0	0.00053	0	0	0	0	0	0
GCAGCAGTGCTCGTTCAC-2	0.9502	3.68	52124	0	0.0006	0.00534	0.9502	0.0029	0.01795	0.00096	0	0	0	0.00142	0	0	0	0	0	0	0.00244	0	0	0	0	0	0	0	0	0	0	0	0	0	0	0.00216	0	0	0	0	0	0	0.00056	0	0	0	0	0	0
GCAGCGATAAGAGGTGAA-1	0.97291	3.93	31460	0	0.00086	0.00508	0.00219	0.00495	0.00405	0.00229	0	0	0.0006	0.00199	0	0	0	0	0	0	0	0	0	0	0	0	0	0	0	0	0	0	0	0	0	0	0	0	0	0	0	0	0.97291	0	0	0	0	0	0
GCAGCGATACAGTAATGT-2	0.99791	1.49	7318	0	0	0	0	0.99791	0.00195	0	0	0	0	0	0	0	0	0	0	0	0	0	0	0	0	0	0	0	0	0	0	0	0	0	0	0	0	0	0	0	0	0	0	0	0	0	0	0	0
GCAGCTCTTCAAGCGCAT-1	0.99364	1.65	14766	0	0	0.00242	0.0009	0.99364	0.00173	0.00124	0	0	0	0	0	0	0	0	0	0	0	0	0	0	0	0	0	0	0	0	0	0	0	0	0	0	0	0	0	0	0	0	0	0	0	0	0	0	0
GCAGCTTGATTACGGACC-1	0.9688	4.47	170726	0	0.00045	0.0021	0.00164	0.0166	0.9688	0.00093	0	0	0.00011	0.00184	0	0	0	0	0	0	0	0	0	0	0	0	0	0	0	0.00016	0	0	0	0	0	0	0	0	0	0	0	0	0.00035	0	0.00017	0	0	0	0
GCAGGAGAAGGTAGTGTT-2	0.97354	2.56	79452	0	0.00083	0.97354	0.00262	0.00529	0.00456	0.00244	0	0	0.00035	0.00154	0	0	0	0	0	0	0.00017	0	0	0	0	0	0	0	0	0.00056	0	0	0	0	0	0	0	0	0	0	0	0	0.00085	0	0.00033	0	0	0	0
GCATACATGCCTGCTCCA-1	0.99112	1.18	36896	0	0	0.00148	0.00093	0.99112	0.00157	0.00082	0	0	0	0.00099	0	0	0	0	0	0	0	0	0	0	0	0	0	0	0	0	0	0	0	0	0	0	0	0	0	0	0	0	0.00027	0	0	0	0	0	0
GCATACATGGCGGAGATT-2	0.98659	2.3	49633	0	0.98659	0.00267	0.0013	0.00306	0.00223	0.00157	0	0	0	0.00209	0	0	0	0	0	0	0	0	0	0	0	0	0	0	0	0	0	0	0	0	0	0	0	0	0	0	0	0	0.00043	0	0	0	0	0	0
GCATACATGGTAGCTACA-2	0.9559	1.12	57181	0	0.00736	0.00263	0.0131	0.00196	0.9559	0.00057	0	0	0	0.00117	0	0	0.00508	0	0	0	0	0	0	0	0	0	0	0.00699	0	0	0	0	0	0	0	0	0	0	0	0	0	0	0.00014	0	0	0	0	0	0
GCATACATGTAGTAACGG-2	0.98712	2.79	13053	0	0.00087	0.00237	0.00182	0.98712	0.00237	0.00118	0	0	0	0.00126	0	0	0	0	0	0	0	0	0	0	0	0	0	0	0	0	0	0	0	0	0	0	0	0	0	0	0	0	0.00111	0	0	0	0	0	0
GCATGTAAGCATTCAGTT-2	0.98229	3.31	8593	0	0	0.00679	0.00303	0.98229	0.00558	0.00194	0	0	0	0	0	0	0	0	0	0	0	0	0	0	0	0	0	0	0	0	0	0	0	0	0	0	0	0	0	0	0	0	0	0	0	0	0	0	0
GCATGTAAGCTATTCCGT-2	0.91198	2.63	7228	0.06933	0	0	0	0.00342	0.00261	0	0	0	0	0	0	0	0	0	0	0	0	0.00382	0	0	0	0	0	0	0	0	0	0	0	0	0	0	0	0	0	0	0	0	0	0	0	0	0	0	0
GCATGTAAGCTTGGATCA-1	0.98697	3.92	234016	0	0.00017	0.00149	0.00062	0.00158	0.0011	0.00056	0	0	0.00278	0.00108	0.00067	0	9.00E-05	0	0	0	6.00E-05	0	0	0	0	0	0	0	0.00204	0.0001	0	0	0	0	0	0	0	0	0	0	0	0	0.98697	0	0.00012	0	0	0	0
GCATTGATCAACGCATTG-2	0.99192	1.42	43652	0	0.0004	0.00135	0.00105	0.00217	0.99192	0.00096	0	0	0	0.00214	0	0	0	0	0	0	0	0	0	0	0	0	0	0	0	0	0	0	0	0	0	0	0	0	0	0	0	0	0	0	0	0	0	0	0
GCCAACAATTGTGAGTAT-2	0.96933	1.46	641560	3.00E-05	0.00569	0.00215	0.00089	0.00153	0.96933	0.0006	2.00E-05	0	7.00E-05	0.00177	0	0	0.00012	0	0	0	4.00E-05	0	0	0	0	0	0	0.00469	0	0.00218	0	3.00E-05	0	0	0	0	0	0	0	0	0	0	0.00024	0	7.00E-05	0	0	0	0
GCCACGAGTACGTGCTCG-1	0.98926	2.35	25894	0	0.0004	0.98926	0.0014	0.00319	0.00216	0.00116	0	0	0	0.00164	0	0	0	0	0	0	0	0	0	0	0	0	0	0	0	0	0	0	0	0	0	0	0	0	0	0	0	0	0.00072	0	0	0	0	0	0
GCCACGAGTGCCGTCTTC-1	0.99037	1.43	15420	0	0.00079	0.99037	0.00158	0.00237	0.00172	0.00112	0	0	0	0.00112	0	0	0	0	0	0	0	0	0	0	0	0	0	0	0	0	0	0	0	0	0	0	0	0	0	0	0	0	0.00066	0	0	0	0	0	0
GCCATTAAGTATACCACT-2	0.97672	2.35	265414	0	0.00029	0.00163	0.00302	0.97672	0.00268	0.00079	0	0	0.00011	0.00132	0	0	0	0	0	0	4.00E-05	0	0	0	0	0	0	0.00876	0	0.00015	0	0	0	0	0	0	0	0	0	0	0	0	0.00028	0	0.00011	0	0	0	0
GCCGAACCAGACTTGATT-1	0.9809	1.2	460155	2.00E-05	0.00019	0.00159	0.0009	0.9809	0.0011	0.0005	3.00E-05	0	6.00E-05	0.00074	0	0	4.00E-05	0	0	0	4.00E-05	0	0	0	0	0	0	0.00042	0	0.0001	0	4.00E-05	0	0	0	0	0	0	0	0	0	0	0.00022	0	0.00014	0	0	0	0
GCCGCCTAAAGGATGCGT-1	0.97579	5.37	7021	0	0	0.00598	0.00414	0.97579	0.00904	0.00398	0	0	0	0	0	0	0	0	0	0	0	0	0	0	0	0	0	0	0	0	0	0	0	0	0	0	0	0	0	0	0	0	0.00077	0	0	0	0	0	0
GCCGTCTTCTGCGTCTTA-1	0.96225	1.1	16940	0	0	0.00168	0.00114	0.96225	0.0012	0	0	0	0	0.00078	0	0	0	0	0	0	0	0	0	0	0	0	0	0.0302	0	0	0	0	0	0	0	0	0	0	0	0	0	0	0	0	0	0	0	0	0
GCCTGGAATGCACGCATT-1	0.92388	2.62	9039	0	0	0.00378	0.00212	0.92388	0.00378	0.00201	0	0	0	0	0	0	0.0642	0	0	0	0	0	0	0	0	0	0	0	0	0	0	0	0	0	0	0	0	0	0	0	0	0	0	0	0	0	0	0	0
GCCTTAGAGCAAGCTGCA-2	0.96064	2.89	12029	0	0	0.00521	0.00261	0.02589	0.96064	0.00182	0	0	0	0.00148	0	0	0	0	0	0	0	0	0	0	0	0	0	0	0	0	0	0	0	0	0	0	0	0	0	0	0	0	0	0	0	0	0	0	0
GCCTTATCTAAGCTGAGG-1	0.99441	1.58	205074	0	0.00019	0.00109	0.00058	0.99441	0.00194	0.00054	0	0	0	0.00058	0	0	0	0	0	0	0	0	0	0	0	0	0	0	0	0	0	0	0	0	0	0	0	0	0	0	0	0	0.00021	0	0	0	0	0	0
GCCTTGTGATAGTCAGAC-2	0.98224	1.27	316623	0	0.00039	0.00169	0.00147	0.00149	0.98224	0.00057	0	0	6.00E-05	0.00152	0	0	0	0	0	0	3.00E-05	0	0	0	0	0	0	0	0	0.00013	0	0	0	0	0	0	0	0	0	0	0	0	0.00022	0	0.00012	0	0	0	0
GCCTTGTGATGATCTCGG-2	0.97967	2.06	17494	0	0.00105	0.00246	0.00117	0.00228	0.97967	0.00152	0	0	0	0.00246	0	0	0	0	0	0	0	0	0	0	0	0	0	0	0	0	0	0	0	0	0	0	0	0	0	0	0	0	0	0	0	0	0	0	0
GCGAACTCGAGCCGTTCT-2	0.99545	9	6310	0	0	0.0021	0	0.99545	0.00227	0	0	0	0	0	0	0	0	0	0	0	0	0	0	0	0	0	0	0	0	0	0	0	0	0	0	0	0	0	0	0	0	0	0	0	0	0	0	0	0
GCGAAGACATGTCGTACA-1	0.9963	1.4	12953	0	0	0.0011	0	0.9963	0.00149	0	0	0	0	0.00094	0	0	0	0	0	0	0	0	0	0	0	0	0	0	0	0	0	0	0	0	0	0	0	0	0	0	0	0	0	0	0	0	0	0	0
GCGAAGCTCATGCCTTCA-1	0.99191	2.44	336231	0	0.00022	0.00112	0.00062	0.00128	0.00103	0.00063	4.00E-05	0	6.00E-05	0.001	0	0	0	0	0	0	4.00E-05	0	0	0	0	0	0	0	0	0.00016	0	0	0	0	0	0	0	0	0	0	0.00102	0	0.99191	0	7.00E-05	0	0	0	0
GCGAAGCTCGTCATTCTA-1	0.98874	3.2	6405	0	0	0.00457	0.98874	0.00489	0	0.00179	0	0	0	0	0	0	0	0	0	0	0	0	0	0	0	0	0	0	0	0	0	0	0	0	0	0	0	0	0	0	0	0	0	0	0	0	0	0	0
GCGACAACCAGGATGCGT-2	0.9915	1.2	22444	0	0	0.00167	0.00163	0.9915	0.00253	0.00131	0	0	0	0.00131	0	0	0	0	0	0	0	0	0	0	0	0	0	0	0	0	0	0	0	0	0	0	0	0	0	0	0	0	0	0	0	0	0	0	0
GCGACCTGTAGTGAGAGA-2	0.9933	1.54	21141	0	0	0.9933	0.00067	0.00198	0.00154	0.00101	0	0	0	0.00145	0	0	0	0	0	0	0	0	0	0	0	0	0	0	0	0	0	0	0	0	0	0	0	0	0	0	0	0	0	0	0	0	0	0	0
GCGAGCAAGACCGGAGTA-1	0.96027	1.97	18066	0	0.00062	0.0047	0.96027	0.0034	0.01309	0.0013	0	0	0	0.00193	0	0	0	0	0	0	0	0	0	0	0	0	0	0	0	0	0	0	0	0	0	0.00272	0.00555	0	0	0	0	0	0	0	0	0	0	0	0
GCGAGCAAGGGACTCCTT-2	0.98436	1.85	58668	0	0.00098	0.0034	0.00216	0.98436	0.00319	0.00176	0	0	0	0.00141	0	0	0	0	0	0	0	0	0	0	0	0	0	0	0	0.00063	0	0	0	0	0	0	0	0	0	0	0	0	0.00066	0	0	0	0	0	0
GCGATGGTGAACTAACTG-2	0.99508	1.11	134979	0	0.00016	0.99508	0.00045	0.00124	0.00082	0.00053	0	0	0	0.00133	0	0	0	0	0	0	0	0	0	0	0	0	0	0	0	0	0	0	0	0	0	0	0	0	0	0	0	0	0.00023	0	0.00014	0	0	0	0
GCGATGGTGTGGACGAGA-2	0.98865	1.83	52468	0	0.00193	0.00236	0.0015	0.00245	0.98865	0.00109	0	0	0	0.00189	0	0	0	0	0	0	0	0	0	0	0	0	0	0	0	0	0	0	0	0	0	0	0	0	0	0	0	0	8.00E-05	0	0	0	0	0	0
GCGCTAGAACGATCCAGA-1	0.99126	2.14	26143	0	0.99126	0.00141	0.00082	0.00204	0.00133	0.00067	0	0	0	0.00192	0	0	0	0	0	0	0	0	0	0	0	0	0	0	0	0	0	0	0	0	0	0	0	0	0	0	0	0	0.00043	0	0	0	0	0	0
GCGCTAGAATCGGACAGT-1	0.98849	1.57	32050	0	0.00051	0.00223	0.00095	0.98849	0.0021	0.00111	0	0	0	0.00099	0	0	0	0	0	0	0	0	0	0	0	0	0	0	0	0	0	0	0	0	0	0	0	0	0	0	0	0	0	0	0	0	0	0	0
GCGCTCTATAGAAGTAAC-1	0.98315	1.27	43833	0	0.00042	0.00231	0.98315	0.00194	0.00359	0.00053	0	0	0	0.00155	0	0	0	0	0	0	0	0	0	0	0	0	0	0	0	0	0	0	0	0	0	0	0.00611	0	0	0	0	0	0.00032	0	0	0	0	0	0
GCGCTCTATGCCGTTGTT-1	0.98787	2.31	54328	0	0.00064	0.00268	0.00147	0.00312	0.98787	0.00128	0	0	0	0.00153	0	0	0	0	0	0	0	0	0	0	0	0	0	0	0	0	0	0	0	0	0	0	0	0	0	0	0	0	0.00072	0	0.00064	0	0	0	0
GCGCTTCTCACATGACTA-1	0.99174	4.75	42521	0	0.00027	0.00111	0.00054	0.99174	0.00082	0.00057	0	0	0	0.00052	0	0	0	0	0	0	0	0	0	0	0	0	0	0.00403	0	0	0	0	0	0	0	0	0	0	0	0	0	0	0.00032	0	0	0	0	0	0
GCGCTTCTCCAGAAGTGA-2	0.99091	2.18	65655	0	0.001	0.00192	0.0008	0.00192	0.99091	0.00104	0	0	0	0.00197	0	0	0	0	0	0	0	0	0	0	0	0	0	0	0	0	0	0	0	0	0	0	0	0	0	0	0	0	0.00022	0	0	0	0	0	0
GCGCTTCTCCCGCTCATG-1	0.99357	1.75	70029	0	0.00029	0.00125	0.00067	0.00157	0.99357	0.0007	0	0	0	0.00127	0	0	0	0	0	0	0	0	0	0	0	0	0	0	0	0	0	0	0	0	0	0	0	0	0	0	0	0	0.00029	0	0.00036	0	0	0	0
GCGCTTCTCGCCGAACCA-1	0.98864	1.12	22677	0	0	0.00192	0.00089	0.98864	0.00452	0.0008	0	0	0	0.00134	0	0	0	0	0	0	0	0	0	0	0	0	0	0	0	0	0	0	0	0	0	0	0	0	0	0	0	0	0.00036	0	0	0	0	0	0
GCGCTTCTCTGGATTAGC-1	0.93993	6.13	39765	0	0.0004	0.00656	0.00191	0.00237	0.0018	0.93993	0	0	0	0.01009	0	0	0	0	0	0	0	0	0	0	0	0	0	0	0	0	0	0	0	0	0	0	0	0	0.00059	0	0	0.00317	0.00013	0	0	0	0	0	0
GCGGTAGTCAATCCGCTG-2	0.9899	4.76	10633	0	0	0.00218	0	0.9899	0.00277	0.00119	0	0	0	0.00178	0	0	0	0	0	0	0	0	0	0	0	0	0	0	0	0	0	0	0	0	0	0	0	0	0	0	0	0	0	0	0	0	0	0	0
GCGGTAGTCACAGAAGAG-2	0.9955	1.52	7484	0	0	0	0	0.00136	0.9955	0	0	0	0	0.003	0	0	0	0	0	0	0	0	0	0	0	0	0	0	0	0	0	0	0	0	0	0	0	0	0	0	0	0	0	0	0	0	0	0	0
GCGGTAGTCTAATTCGTG-2	0.98636	2.47	6237	0	0	0.98636	0.00416	0.00449	0.00283	0	0	0	0	0.00216	0	0	0	0	0	0	0	0	0	0	0	0	0	0	0	0	0	0	0	0	0	0	0	0	0	0	0	0	0	0	0	0	0	0	0
GCGTAACAAGCGGTAAGT-1	0.99185	1.05	16347	0	0	0.00131	0.00112	0.00075	0.00156	0	0	0	0	0	0	0	0	0	0	0	0	0	0	0	0	0	0	0	0	0	0	0	0	0	0	0	0	0	0	0	0	0	0	0	0.99185	0	0	0	0
GCGTATAGGTGAACCAAT-1	0.94854	3.59	42436	0	0.00125	0.00506	0.0039	0.94854	0.00508	0.0025	0	0	0.00052	0.00101	0	0	0	0	0	0	0	0	0	0	0	0	0	0.00476	0	0.01382	0	0	0	0	0	0	0	0	0	0	0	0	0.00076	0	0	0	0	0	0
GCGTGATACACTGGTCAG-2	0.97491	4.08	25321	0	0	0.00628	0.00169	0.00285	0.00339	0.97491	0	0	0	0.00922	0	0	0	0	0	0	0	0	0	0	0	0	0	0	0	0	0.00107	0	0	0	0	0	0	0	0	0	0	0	0.00041	0	0	0	0	0	0
GCGTGATACTGATCGGAA-2	0.99603	1.64	12589	0	0	0.00122	0	0.0013	0.99603	0	0	0	0	0.00138	0	0	0	0	0	0	0	0	0	0	0	0	0	0	0	0	0	0	0	0	0	0	0	0	0	0	0	0	0	0	0	0	0	0	0
GCGTTCAGAGCAGCAGTG-2	0.99071	1.51	173935	0	0.00023	0.99071	0.00103	0.00175	0.00109	0.00065	0	0	0	0.00096	0	0	0	0	0	0	0	0	0	0	0	0	0	0	0	0	0	0	0	0	0	0	0	0	0	0	0	0	0.00022	0	0.00018	0	0	0	0
GCGTTCAGATAGGATGCC-1	0.97622	2.11	8896	0	0	0.00889	0.97622	0.00369	0.00392	0.00185	0	0	0	0.00173	0	0	0	0	0	0	0	0	0	0	0	0	0	0	0	0	0	0	0	0	0	0	0.00242	0	0	0	0	0	0.00115	0	0	0	0	0	0
GCTACAATGTAATTCGTG-1	0.99257	3.65	7887	0	0	0	0	0.99257	0.00318	0.00159	0	0	0	0	0	0	0	0	0	0	0	0	0	0	0	0	0	0	0	0	0	0	0	0	0	0	0	0	0	0	0	0	0	0	0	0	0	0	0
GCTACCGAGGATGCAGAA-1	0.99189	1.87	201026	0	0.0003	0.99189	0.00106	0.00142	0.00118	0.00071	0	0	8.00E-05	0.00124	0	0	0	0	0	0	0	0	0	0	0	0	0	0	0	0.00011	0	0	0	0	0	0	0	0	0	0	0	0	0.00019	0	0.00018	0	0	0	0
GCTACCTTAGTCGTGTTA-1	0.96939	3.33	51659	0	0.00042	0.96939	0.00094	0.02511	0.00161	0.0008	0	0	0	0.00157	0	0	0	0	0	0	0	0	0	0	0	0	0	0	0	0	0	0	0	0	0	0	0	0	0	0	0	0	0.00014	0	0	0	0	0	0
GCTACCTTATCTACAGTT-2	0.98551	1.73	143480	0	0.00077	0.98551	0.00167	0.00329	0.00279	0.0014	0	0	0.00015	0.00143	0	0	0	0	0	0	0.00011	0	0	0	0	0	0	0	0	0.00038	0	8.00E-05	0	0	0	0	0	0	0	0	0	0	0.00044	0	0.00026	0	0	0	0
GCTAGTGGATAGACACGT-2	0.97912	2.99	6799	0	0	0.97912	0.00265	0.00888	0.00561	0.00187	0	0	0	0.00156	0	0	0	0	0	0	0	0	0	0	0	0	0	0	0	0	0	0	0	0	0	0	0	0	0	0	0	0	0	0	0	0	0	0	0
GCTATGTAAGGTGTGACC-2	0.98304	1.46	34354	0	0	0.00163	0.98304	0.00175	0.0021	0.00053	0	0	0	0.00169	0	0	0	0	0	0	0	0	0	0	0	0	0	0	0	0	0	0	0	0	0	0.00888	0	0	0	0	0	0	0.0003	0	0	0	0	0	0
GCTATGTAATGCCATCTC-1	0.9293	1.25	163186	0	0.00024	0.00437	0.9293	0.00131	0.02454	0.00057	0	0	0	0.00118	0	0	0.00459	0	0	0	7.00E-05	0	0	0	0	0	0	0	0	0.00019	0	0	0	0	0	0.00953	0.00589	0	0	0	0	0	0.00028	0	0	0	0	0	0
GCTCAATGACTAGGTACT-2	0.98483	1.42	65168	0	0.00053	0.00256	0.00156	0.98483	0.00297	0.00095	0	0	0	0.00106	0	0	0	0	0	0	0	0	0	0	0	0	0	0.00267	0	0	0	0	0	0	0	0	0	0	0	0	0	0	0.00058	0	0	0	0	0	0
GCTCAATGATGTATCGTG-1	0.99711	1.07	21765	0	0	0.00102	0	0.99711	0.00107	0	0	0	0	0.00074	0	0	0	0	0	0	0	0	0	0	0	0	0	0	0	0	0	0	0	0	0	0	0	0	0	0	0	0	0	0	0	0	0	0	0
GCTCAGCCACAAGCCTCG-2	0.96776	3.5	30624	0	0	0.00193	0.00092	0.96776	0.00108	0.00075	0	0	0	0.00149	0	0	0	0	0	0	0	0	0	0	0	0	0	0	0	0	0	0	0	0	0	0	0	0	0	0	0	0	0	0	0	0	0	0	0
GCTCTGTGTCTCGACGAT-1	0.94041	1.54	235898	0	0.00245	0.01549	0.94041	0.00148	0.01632	0.00068	0	0	6.00E-05	0.00115	0	0	0	0	0	0	0	0	0	0	0	0	0	0	0	0.00016	0	0.00011	0	0	0	0.01067	0.00717	0	0	0	0	0	0.00028	0	0	0	0	0	0
GCTCTGTGTCTGCGTCAC-1	0.98628	3.69	21718	0	0.00077	0.00265	0.00144	0.00337	0.00308	0.00183	0	0	0	0.00048	0	0	0	0	0	0	0	0	0	0	0	0	0	0	0	0	0	0	0	0	0	0	0	0	0	0	0	0	0.98628	0	0	0	0	0	0
GCTGATGTCATACGAGGT-2	0.98431	1.01	169884	0	0.00032	0.00129	0.00079	0.98431	0.0101	0.00067	0	0	8.00E-05	0.00099	0	0	0	0	0	0	0	0	0	0	0	0	0	0	0	0.00015	0	0	0	0	0	0	0	0	0	0	0	0	0.0002	0	0.00017	0	0	0	0
GCTGGTAACATAGCACGG-1	0.97312	1.72	9986	0	0	0.00256	0.97312	0.00235	0.01881	0.00174	0	0	0	0.00133	0	0	0	0	0	0	0	0	0	0	0	0	0	0	0	0	0	0	0	0	0	0	0	0	0	0	0	0	0	0	0	0	0	0	0
GCTGGTAACATCGATCCT-1	0.96544	0.87	6200	0	0	0	0	0	0	0	0	0	0	0	0	0	0	0	0	0	0.00562	0	0	0	0	0	0	0	0	0	0	0	0	0	0	0.01224	0	0	0	0	0	0	0	0	0	0	0	0	0
GCTGGTAACGAGTCACCA-2	0.99324	1.15	16945	0	0	0.00209	0.0009	0.99324	0.0015	0.00084	0	0	0	0.00072	0	0	0	0	0	0	0	0	0	0	0	0	0	0	0	0	0	0	0	0	0	0	0	0	0	0	0	0	0.0006	0	0	0	0	0	0
GCTGGTAACTAGGATTAG-1	0.98955	1.04	61921	0	0.00018	0.0011	0.00059	0.98955	0.00118	0.00064	0	0	0	0.00074	0	0	0	0	0	0	0	0	0	0	0	0	0	0	0	0	0	0	0	0	0	0	0	0	0	0	0	0	0.00031	0	0	0	0	0	0
GCTTACGTTACGGTGCCT-1	0.98521	2.18	19523	0	0.00121	0.00305	0.0021	0.00363	0.98521	0.0021	0	0	0	0.00137	0	0	0	0	0	0	0	0	0	0	0	0	0	0	0	0	0	0	0	0	0	0	0	0	0	0	0	0	0.00116	0	0	0	0	0	0
GCTTACTAGGCTTACGTT-2	0.99847	1.76	7341	0	0	0.00153	0	0.99847	0	0	0	0	0	0	0	0	0	0	0	0	0	0	0	0	0	0	0	0	0	0	0	0	0	0	0	0	0	0	0	0	0	0	0	0	0	0	0	0	0
GCTTACTAGTCCTTAGGT-1	0.9903	2.51	40046	0	0.00056	0.00208	0.00105	0.002	0.0021	0.00103	0	0	0	0.0008	0	0	0	0	0	0	0	0	0	0	0	0	0	0	0	0	0	0	0	0	0	0	0	0	0	0	0	0	0.9903	0	0	0	0	0	0
GCTTAGAACGACCAACAG-1	0.96999	1.96	62689	0	0.00096	0.00142	0.00065	0.00129	0.96999	0.00081	0	0	0	0.00153	0	0	0	0	0	0	0	0	0	0	0	0	0	0	0	0.00978	0	0	0	0	0	0	0	0	0	0	0	0	0.00034	0	0	0	0	0	0
GCTTCACTCGAGTTATAG-1	0.96812	1.79	6477	0	0	0.0027	0.0065	0.96812	0.00286	0	0	0	0	0	0	0	0	0	0	0	0	0	0	0	0	0	0	0	0	0	0	0	0	0	0	0	0	0	0	0	0	0	0	0	0	0	0	0	0
GCTTCTACGGACTTGATT-1	0.98681	2.39	309601	0	0.00033	0.98681	0.00121	0.00192	0.00147	0.00071	8.00E-05	0	7.00E-05	0.00099	0	0	0	0	0	0	5.00E-05	0	0	0	0	0	0	0	0	0.00018	0	0	0	0	0	0	0	0	0	0	0	0	0.00028	0	0.00012	0	0	0	0
GCTTCTACGGAGAATCAG-1	0.99666	2.11	7998	0	0	0	0	0.99666	0.00321	0	0	0	0	0	0	0	0	0	0	0	0	0	0	0	0	0	0	0	0	0	0	0	0	0	0	0	0	0	0	0	0	0	0	0	0	0	0	0	0
GCTTCTACGGCTTCTGAA-2	0.91599	4.48	59053	0	0.00155	0.00888	0.05787	0.00178	0.91599	0.00055	0	0	0	0.00269	0	0	0.00477	0	0	0	0	0	0	0	0	0	0	0	0	0	0	0	0	0	0	0.00254	0.00093	0	0	0	0	0	0.00032	0	0	0	0	0	0
GCTTGGTTCACTCTAGGA-1	0.94723	1.51	33570	0	0.0003	0.01552	0.94723	0.00234	0.02069	0.00125	0	0	0	0.00146	0	0	0	0	0	0	0	0	0	0	0	0	0	0	0	0	0	0	0	0	0	0	0.00073	0	0	0	0	0	0.00049	0	0	0	0	0	0
GCTTGGTTCTCTATGACA-2	0.94188	1.63	33927	0	0.0009	0.0037	0.0324	0.00786	0.94188	0.00099	0	0	0	0.00187	0	0	0	0	0	0	0	0	0	0	0	0	0	0	0	0	0	0	0	0	0	0	0	0	0	0	0	0	0.0003	0	0	0	0	0	0
GCTTGTCCTAATATCAGC-1	1	1.89	6025	0	0	1	0	0	0	0	0	0	0	0	0	0	0	0	0	0	0	0	0	0	0	0	0	0	0	0	0	0	0	0	0	0	0	0	0	0	0	0	0	0	0	0	0	0	0
GGAACCTAGAAGACTGGT-1	0.9531	1.65	9470	0	0	0.00346	0.00119	0.9531	0.0027	0.00162	0	0	0	0	0	0	0	0	0	0	0	0	0	0	0	0	0	0	0	0	0	0	0	0	0	0	0	0	0	0	0	0	0	0	0	0	0	0	0
GGAACCTAGAGGATCTCA-1	0.93218	1.09	39187	0	0	0.04295	0.93218	0.00163	0.0208	0.00054	0	0	0	0.00111	0	0	0	0	0	0	0	0	0	0	0	0	0	0	0	0	0	0	0	0	0	0	0	0	0	0	0	0	0.00031	0	0	0	0	0	0
GGAACCTAGTAGCGAGAA-1	0.99012	1.42	26245	0	0	0.00082	0.00051	0.00117	0.99012	0.0007	0	0	0	0.00152	0	0	0	0	0	0	0	0	0	0	0	0	0	0.00517	0	0	0	0	0	0	0	0	0	0	0	0	0	0	0	0	0	0	0	0	0
GGAACTGCTGTGATGTGC-2	0.97812	2.41	72702	0	0.00033	0.97812	0.00195	0.00167	0.00148	0.00104	0	0	0.00363	0.00189	0	0	0	0	0	0	0	0	0	0	0	0	0	0	0	0	0	0	0	0	0	0	0	0	0	0	0	0	0.0003	0	0	0	0	0	0
GGAAGAAGCCCATGATGT-1	0.99685	0.9	90176	0	0	0.00083	0.00044	0.99685	0.00069	0.00037	0	0	0	0.00065	0	0	0	0	0	0	0	0	0	0	0	0	0	0	0	0	0	0	0	0	0	0	0	0	0	0	0	0	0.00015	0	0	0	0	0	0
GGAATTCACTGATGACAG-1	0.99213	1.16	44068	0	0.0003	0.00205	0.99213	0.00129	0.00198	0.00055	0	0	0	0.0009	0	0	0	0	0	0	0	0	0	0	0	0	0	0	0	0	0	0	0	0	0	0	0	0	0	0	0	0	0.00039	0	0	0	0	0	0
GGAATTGGACCATAAGTA-1	0.98008	0.95	97254	0	0.00242	0.00573	0.00158	0.98008	0.00499	0.00071	0	0	0.00014	0.00109	0	0	0.00022	0	0	0	0	0	0	0	0	0	0	0	0	0	0	0	0	0	0	0	0	0	0	0	0	0	0.00034	0	0.0002	0	0	0	0
GGAATTGGAGTAAGGTCC-1	0.98892	2.07	34550	0	0	0.98892	0.00145	0.00302	0.00261	0.0011	0	0	0	0.00098	0	0	0	0	0	0	0.00122	0	0	0	0	0	0	0	0	0	0	0	0	0	0	0	0	0	0	0	0	0	0.00062	0	0	0	0	0	0
GGACACTGGACGGACCAT-1	0.97355	1.88	46866	0	0.00031	0.00199	0.00148	0.97355	0.00242	0.00096	0	0	0	0.00096	0	0	0	0	0	0	0	0	0	0	0	0	0	0	0	0	0	0	0	0	0	0	0	0	0	0	0	0	0.00046	0	0	0	0	0	0
GGACACTGGCCTCCTTGT-2	0.99503	1.68	6607	0	0	0.99503	0	0.00233	0.00248	0	0	0	0	0	0	0	0	0	0	0	0	0	0	0	0	0	0	0	0	0	0	0	0	0	0	0	0	0	0	0	0	0	0	0	0	0	0	0	0
GGACACTGGGTGCTCTTG-2	0.95613	1.89	24506	0	0.00105	0.00679	0.95613	0.0021	0.01576	0.00122	0	0	0	0.00214	0	0	0	0	0	0	0	0	0	0	0	0	0	0	0	0	0	0	0	0	0	0.00574	0.00314	0	0	0	0	0	0	0	0	0	0	0	0
GGACTATTCATGAGCAGG-2	0.99637	0.84	12545	0	0	0.00105	0	0.00105	0	0	0	0	0	0.00137	0	0	0	0	0	0	0	0	0	0	0	0	0	0	0	0	0	0	0	0	0	0	0	0	0	0	0	0	0.99637	0	0	0	0	0	0
GGACTATTCGACGTTCAG-2	0.93293	3.18	8138	0	0	0.93293	0.02985	0.00465	0.01266	0.00142	0	0	0.00233	0.0022	0	0	0	0	0	0	0	0	0	0	0	0	0	0	0	0	0	0	0	0	0	0	0	0	0	0	0	0	0.00556	0	0	0	0	0	0
GGACTCCTTAAGGTGCTG-1	0.97306	1.85	14886	0	0	0.00561	0.97306	0.00499	0.0097	0.00235	0	0	0	0.00139	0	0	0	0	0	0	0	0	0	0	0	0	0	0	0	0	0	0	0	0	0	0	0	0	0	0	0	0	0.0009	0	0	0	0	0	0
GGAGAATGACCACGTTCT-2	0.95928	6.45	24361	0	0.00075	0.00789	0.00163	0.00383	0.95928	0.00097	0	0	0	0.00247	0	0	0	0	0	0	0	0	0	0	0	0	0	0	0	0	0	0	0	0	0	0	0	0	0	0	0	0	0.00075	0	0	0	0	0	0
GGAGAATGACGGATTCTC-1	0.99208	2.51	24733	0	0	0.99208	0.00092	0.00288	0.0015	0.00121	0	0	0	0.001	0	0	0	0	0	0	0	0	0	0	0	0	0	0	0	0	0	0	0	0	0	0	0	0	0	0	0	0	0.00042	0	0	0	0	0	0
GGAGACACAATCCTGCCT-2	0.96503	9.03	7896	0	0	0	0	0	0	0	0	0	0	0.00169	0	0	0	0	0	0	0.03048	0	0	0	0	0	0	0	0	0	0	0	0	0	0	0	0	0	0	0	0	0	0	0	0	0	0	0	0
GGAGACACAGCTTACTAG-1	0.98259	4.02	13229	0	0.00127	0.98259	0.00318	0.00612	0.00334	0.00183	0	0	0	0.00151	0	0	0	0	0	0	0	0	0	0	0	0	0	0	0	0	0	0	0	0	0	0	0	0	0	0	0	0	0	0	0	0	0	0	0
GGAGACACATTCGTGATG-2	0.99242	1.42	124298	0	0.0003	0.99242	0.0009	0.00191	0.00129	0.00071	0	0	0	0.00124	0	0	0	0	0	0	0	0	0	0	0	0	0	0	0	0.00021	0	0	0	0	0	0	0	0	0	0	0	0	0.00021	0	0.00019	0	0	0	0
GGAGATGAGGCAACCAAC-2	0.98679	1.04	71799	0	0.00021	0.00179	0.00089	0.98679	0.0014	0.00089	0	0	0	0.00092	0	0	0	0	0	0	0	0	0	0	0	0	0	0	0	0	0	0	0	0	0	0	0	0	0	0	0	0	0.00041	0	0	0	0	0	0
GGAGATGAGTTGGAGAAC-2	0.94932	1.78	58517	0	0.00391	0.01517	0.94932	0.00243	0.01021	0.00136	0	0	0	0.00216	0	0	0.00291	0	0	0	0	0	0	0	0	0	0	0	0	0	0	0	0	0	0	0.00288	0.00017	0	0	0	0	0	0.00038	0	0	0	0	0	0
GGAGCATCTTACAGGACT-2	0.98889	1.66	66314	0	0.00045	0.00267	0.00138	0.00273	0.98889	0.00127	0	0	0	0.00135	0	0	0	0	0	0	0	0	0	0	0	0	0	0	0	0.00023	0	0	0	0	0	0	0	0	0	0	0	0	0.00037	0	0.00023	0	0	0	0
GGAGCATCTTAGACACGT-2	0.93704	1.49	302770	0	0.00026	0.01216	0.93704	0.00135	0.02721	0.00061	0	0	0.0001	0.0018	0	0	0	0	0	0	0	0	0	0	0	0	0	0	0	0.00011	0	0	0	0	0	0	0.00166	0	0	0	0	0	0.00023	0	9.00E-05	0	0	0	0
GGAGCTCAACCAGATCAC-2	0.9852	5.04	14372	0	0	0.00272	0.00206	0.9852	0.00317	0.0014	0	0	0	0.00147	0	0	0	0	0	0	0	0	0	0	0	0	0	0.00368	0	0	0	0	0	0	0	0	0	0	0	0	0	0	0	0	0	0	0	0	0
GGAGCTCAAGCACTGGAT-1	0.98372	1.48	246162	6.00E-05	0.00044	0.00253	0.00135	0.98372	0.00221	0.00108	0	0	0.00015	0.00061	0	0	0.0001	0	0	0	8.00E-05	0	0	0	0	0	0	0	0	0.0003	0	0	0	0	0	0	0	0	0	0	0	0	0.0006	0	0.00019	0	0	7.00E-05	0
GGAGTACAGCACACCTGT-2	0.97267	2.3	11205	0	0.01037	0.00358	0.00294	0.00541	0.97267	0.00303	0	0	0	0.00101	0	0	0	0	0	0	0	0	0	0	0	0	0	0	0	0	0	0	0	0	0	0	0	0	0	0	0	0	0.00092	0	0	0	0	0	0
GGAGTACAGGACAGGTTA-2	0.9837	2.08	7493	0	0	0.9837	0.00274	0.0052	0.00329	0.00288	0	0	0	0.00192	0	0	0	0	0	0	0	0	0	0	0	0	0	0	0	0	0	0	0	0	0	0	0	0	0	0	0	0	0	0	0	0	0	0	0
GGAGTTAGCCGTGGTACC-1	0.97893	0.91	48724	0	0	0.00116	0.0006	0.97893	0.00124	0.00048	0	0	0	0.00039	0	0	0	0	0	0	0	0	0	0	0	0	0	0	0	0	0	0	0	0	0	0	0	0	0	0	0	0	0.00027	0	0	0	0	0	0
GGAGTTAGCTGTCGTACA-2	0.9957	4.26	11696	0	0	0.0009	0	0.9957	0.00161	0	0	0	0	0.00161	0	0	0	0	0	0	0	0	0	0	0	0	0	0	0	0	0	0	0	0	0	0	0	0	0	0	0	0	0	0	0	0	0	0	0
GGATACCTAACAGCGTAT-2	0.99178	2.54	21761	0	0	0.00061	0.00071	0.99178	0.00127	0.00052	0	0	0	0.00189	0	0	0	0	0	0	0	0	0	0	0	0	0	0	0	0	0	0	0	0	0	0	0	0	0	0	0	0	0	0	0	0	0	0	0
GGATAGTCAACCTCCTAG-2	0.96948	0.88	9050	0	0.96948	0.00805	0.00157	0.0019	0.01476	0	0	0	0	0.00403	0	0	0	0	0	0	0	0	0	0	0	0	0	0	0	0	0	0	0	0	0	0	0	0	0	0	0	0	0	0	0	0	0	0	0
GGATAGTCAGTAGCATAC-1	0.9922	1.57	27957	0	0.00044	0.9922	0.00117	0.00215	0.00153	0.00091	0	0	0	0.00102	0	0	0	0	0	0	0	0	0	0	0	0	0	0	0	0	0	0	0	0	0	0	0	0	0	0	0	0	0.00051	0	0	0	0	0	0
GGATCAATGACTGGACCA-2	0.99385	2.97	330033	0	0.00018	0.00113	0.00061	0.00112	0.00087	0.00046	0	0	5.00E-05	0.00117	0	0	0	0	0	0	0	0	0	0	0	0	0	0	0	7.00E-05	0	0	0	0	0	0	0	0	0	0	0	4.00E-05	0.99385	0	8.00E-05	0	0	0	0
GGATCAATGCTGCGTCAC-1	0.96796	1.19	15717	0	0	0.0031	0.96796	0.00155	0.02455	0.00071	0	0	0	0.00078	0	0	0	0	0	0	0	0	0	0	0	0	0	0	0	0	0	0	0	0	0	0	0.00123	0	0	0	0	0	0	0	0	0	0	0	0
GGATCAATGGGTAAGGAT-1	0.97868	6.61	88241	0	0.00095	0.00321	0.00169	0.00349	0.00299	0.00129	0.00011	0	0.00015	0.00173	0	0	0	0	0	0.00024	0.00015	0	0	0	0	0	0	0	0	0.00017	0	0	0	0	0	0	0	0	0	0	0	0	0.97868	0	0.00016	0	0	0	0
GGATCAGGTTGTGGTCCT-2	0.97934	3.49	208809	0	0.0004	0.00252	0.00159	0.00274	0.00214	0.00105	0	0	0.00018	0.00698	0	0	9.00E-05	0	0	0	8.00E-05	0	0	0	0	0	0	0	0	0.0001	0	0	0	0	0	0	0	0	0	0	0	0	0.97934	0	0.00015	0	0	0	0
GGATGCGAACCTTAATTC-1	0.96276	1.89	539177	0	0.96276	0.00133	0.00059	0.00112	0.00629	0.00047	0.00025	0	6.00E-05	0.00117	0	0	4.00E-05	0	0	0	2.00E-05	0	0	0	0	0	0	4.00E-05	0	0.00012	0	0	0	0	0	0	0	0	0	0	0	0	0.00021	0	0.0001	0	0	0	0
GGATGCTCGTCAAGCGTA-1	0.96758	1.82	18204	0	0.01178	0.00123	0.0009	0.0023	0.96758	0.00079	0	0	0	0.00112	0	0	0	0	0	0	0	0	0	0	0	0	0	0	0	0	0	0	0	0	0	0	0	0	0	0	0	0	0	0	0	0	0	0	0
GGATTACGCCCGGTGGTT-1	0.97878	1.75	20358	0	0.00051	0.00295	0.00265	0.97878	0.00249	0.00168	0	0	0	0.00193	0	0	0	0	0	0	0	0	0	0	0	0	0	0.00789	0	0	0	0	0	0	0	0	0	0	0	0	0	0	0.00025	0	0	0	0	0	0
GGTAACTACCAGTATGAT-2	0.98898	1.67	28681	0	0.00039	0.98898	0.0021	0.00306	0.00245	0.00146	0	0	0	0.001	0	0	0	0	0	0	0	0	0	0	0	0	0	0	0	0	0	0	0	0	0	0	0	0	0	0	0	0	0.0005	0	0	0	0	0	0
GGTAATCTACAGCTCTTC-1	0.98415	1.52	13615	0	0.98415	0.00214	0.00168	0.00268	0.00635	0.001	0	0	0	0.00092	0	0	0	0	0	0	0	0	0	0	0	0	0	0	0	0	0	0	0	0	0	0	0	0	0	0	0	0	0.00092	0	0	0	0	0	0
GGTACGAGCGAGGTCACG-1	0.98543	2.19	18248	0	0.00096	0.98543	0.00231	0.00388	0.00377	0.00079	0	0	0	0.00191	0	0	0	0	0	0	0	0	0	0	0	0	0	0	0	0	0	0	0	0	0	0	0	0	0	0	0	0	0	0	0	0	0	0	0
GGTAGACATTAGCTAAGA-2	0.9873	2.63	43628	0	0.00076	0.00165	0.00182	0.9873	0.00323	0.00097	0	0	0	0.00191	0	0	0	0	0	0	0	0	0	0	0	0	0	0	0	0	0	0	0	0	0	0	0	0	0	0	0	0	0.00028	0	0	0	0	0	0
GGTAGCATCGTGGTTACC-2	0.92465	1.32	33796	0	0	0.02173	0.92465	0.00156	0.02377	0.00036	0	0	0	0.00159	0	0	0	0	0	0	0	0	0	0	0	0	0	0	0	0	0	0	0	0	0	0.01903	0	0	0	0	0	0	0	0	0	0	0	0	0
GGTAGTGTTGCCTTATCT-1	0.993	1.9	68714	0	0.00019	0.00152	0.993	0.00156	0.00116	0.00051	0	0	0	0.00177	0	0	0	0	0	0	0	0	0	0	0	0	0	0	0	0	0	0	0	0	0	0	0	0	0	0	0	0	0.00027	0	0	0	0	0	0
GGTAGTGTTGGAACCTAG-1	0.99749	1.36	6091	0	0	0.00251	0	0	0.99749	0	0	0	0	0	0	0	0	0	0	0	0	0	0	0	0	0	0	0	0	0	0	0	0	0	0	0	0	0	0	0	0	0	0	0	0	0	0	0	0
GGTAGTGTTGGAGTACAG-1	0.98309	2.88	7059	0	0.00147	0.98309	0.00353	0.00426	0.00456	0.00279	0	0	0	0	0	0	0	0	0	0	0	0	0	0	0	0	0	0	0	0	0	0	0	0	0	0	0	0	0	0	0	0	0	0	0	0	0	0	0
GGTAGTGTTGGATCGTTC-2	0.97201	2.28	7847	0	0	0.00381	0.00302	0.97201	0.00276	0.00184	0	0	0	0	0	0	0	0	0	0	0	0	0	0	0	0	0	0	0	0.01629	0	0	0	0	0	0	0	0	0	0	0	0	0	0	0	0	0	0	0
GGTCCTAAGATAATGTGG-2	0.91084	1.5	14163	0	0.00094	0.02002	0.91084	0.0031	0.05517	0.00144	0	0	0	0.00202	0	0	0	0	0	0	0	0	0	0	0	0	0	0	0	0	0	0	0	0	0	0	0	0	0	0	0	0	0.0005	0	0	0	0	0	0
GGTCCTAAGTGGATAGGT-2	0.94342	3.44	71151	0	0.00066	0.00533	0.00321	0.00526	0.94342	0.00147	0	0	0	0.00218	0	0	0	0	0	0	0	0	0	0	0	0	0	0	0	0.00077	0	0	0	0	0	0	0	0	0	0	0	0	0.00044	0	0	0	0	0	0
GGTCCTGGTCCATATGCC-2	0.99295	1.39	10662	0	0	0.00162	0.00105	0.00181	0.99295	0.00105	0	0	0	0.00143	0	0	0	0	0	0	0	0	0	0	0	0	0	0	0	0	0	0	0	0	0	0	0	0	0	0	0	0	0	0	0	0	0	0	0
GGTCCTGGTCTAGAGGTA-1	0.98029	2.39	12072	0	0	0.98029	0.00283	0.00523	0.00386	0.0018	0	0	0	0.00137	0	0	0	0	0	0	0	0	0	0	0	0	0	0	0	0	0	0	0	0	0	0	0	0	0	0	0	0	0.00094	0	0	0	0	0	0
GGTCGGATAAGTAATCAG-1	0.99292	1.71	108283	0	0.00024	0.99292	0.00077	0.0019	0.00123	0.00067	0	0	0	0.0012	0	0	0	0	0	0	0	0	0	0	0	0	0	0	0	0	0	0	0	0	0	0	0	0	0	0	0	0	0.00032	0	0.00038	0	0	0	0
GGTCGGATACATCTCGAT-1	0.95766	3.7	7480	0	0.95766	0.00841	0.00561	0.01122	0.00967	0.00491	0	0	0	0.00224	0	0	0	0	0	0	0	0	0	0	0	0	0	0	0	0	0	0	0	0	0	0	0	0	0	0	0	0	0	0	0	0	0	0	0
GGTCGGATAGACCGCTTC-1	0.98448	1.7	34056	0	0.00075	0.00315	0.00393	0.98448	0.00255	0.00159	0	0	0	0.00108	0	0	0	0	0	0	0	0	0	0	0	0	0	0	0	0	0	0	0	0	0	0	0	0	0	0	0	0	0.00051	0	0	0	0	0	0
GGTCGGTCTACTATCCTG-1	0.93777	2.68	13487	0	0	0.0139	0.93777	0.0073	0.0232	0.00315	0	0	0	0.00161	0	0	0	0	0	0	0	0	0	0	0	0	0	0	0	0	0	0	0	0	0	0.00184	0.00254	0	0	0	0	0	0.001	0	0.00131	0	0	0	0
GGTCGGTCTCCTCCAATC-2	0.98465	1.94	12029	0	0	0.98465	0.00179	0.00461	0.00444	0.00196	0	0	0	0.00239	0	0	0	0	0	0	0	0	0	0	0	0	0	0	0	0	0	0	0	0	0	0	0	0	0	0	0	0	0	0	0	0	0	0	0
GGTCGGTCTCGGAAGACG-1	0.97519	2.46	47515	0	0.00124	0.00738	0.97519	0.00174	0.00572	0.00065	0	0	0	0.00413	0	0	0	0	0	0	0	0	0	0	0	0	0	0	0	0	0	0	0	0	0	0	0.00035	0	0	0	0	0	0	0	0	0	0	0	0
GGTCTCATGCTCTAGTAA-2	0.99533	1.16	9782	0	0	0	0	0.0027	0.99533	0	0	0	0	0.00187	0	0	0	0	0	0	0	0	0	0	0	0	0	0	0	0	0	0	0	0	0	0	0	0	0	0	0	0	0	0	0	0	0	0	0
GGTCTTGCACGAACAGAG-2	0.90943	6.22	97665	0	0.00014	0.00499	0.00075	0.00146	0.00129	0.90943	0	0	0	0.03815	0	0	0	0	0	0	0	0	0	0	0	0	0	0	0	0	0.0003	0.03317	0	0	0	0	0	0	0.00025	0	0	0	0.00095	0	0	0	0	0	0
GGTGAGCGTTGCAGATGC-2	0.99403	1.64	98240	0	0.00062	0.00118	0.00042	0.00165	0.99403	0.00051	0	0	0	0.00127	0	0	0	0	0	0	0	0	0	0	0	0	0	0	0	0	0	0	0	0	0	0	0	0	0	0	0	0	0.00016	0	0	0	0	0	0
GGTGAGTTCATACGAGGT-1	0.98724	1.97	9793	0	0	0.00241	0.0023	0.00324	0.00262	0.00188	0	0	0	0	0	0	0	0	0	0	0	0	0	0	0	0	0	0	0	0	0	0	0	0	0	0	0	0	0	0	0	0	0.98724	0	0	0	0	0	0
GGTGAGTTCGTGTCCGTG-1	0.9903	2.33	37044	0	0	0.00177	0.00128	0.9903	0.00166	0.00078	0	0	0	0.00152	0	0	0	0	0	0	0	0	0	0	0	0	0	0.00211	0	0	0	0	0	0	0	0	0	0	0	0	0	0	0.00047	0	0	0	0	0	0
GGTGCGTAGGAGCATACA-2	0.93824	2.4	10133	0	0	0.00298	0.93824	0.00432	0.0036	0.00236	0	0	0	0.00236	0	0	0	0	0	0	0	0	0	0	0	0	0	0	0	0	0	0	0	0	0	0.00843	0	0	0	0	0	0	0	0	0	0	0	0	0
GGTGCGTAGTAGGTTAGT-1	0.96579	1.43	8247	0	0	0.00421	0.00149	0.00211	0.96579	0	0	0	0	0	0	0	0	0	0	0	0	0	0	0	0	0	0	0.02269	0	0	0	0	0	0	0	0	0	0	0	0	0	0	0	0	0	0	0	0	0
GGTGGAGCTAAGACGAAG-1	0.99416	1.82	9983	0	0	0.99416	0	0.00174	0.00215	0	0	0	0	0.00195	0	0	0	0	0	0	0	0	0	0	0	0	0	0	0	0	0	0	0	0	0	0	0	0	0	0	0	0	0	0	0	0	0	0	0
GGTGGAGCTTTCGGAGTC-1	0.9887	2.26	10018	0	0	0.9887	0.00228	0.00352	0.0029	0.00155	0	0	0	0.00104	0	0	0	0	0	0	0	0	0	0	0	0	0	0	0	0	0	0	0	0	0	0	0	0	0	0	0	0	0	0	0	0	0	0	0
GGTGTGACCACTAACCGA-1	0.99296	1.7	33721	0	0	0.00151	0.00057	0.00163	0.99296	0.00039	0	0	0	0.00124	0	0	0	0	0	0	0	0	0	0	0	0	0	0	0	0	0	0	0	0	0	0	0	0	0	0	0	0	0	0	0	0	0	0	0
GGTGTTCATGAACCAGTT-2	0.97481	1.09	579649	2.00E-05	0.00115	0.00603	0.00729	0.00103	0.97481	0.00038	0	0	3.00E-05	0.00091	0	0	0.00011	0	0	0	4.00E-05	0	0	0	0	0	0	0	0	9.00E-05	0	0	0	0	0	0	0	0	0	0	0	0	0.00018	0	3.00E-05	0	0	0	0
GGTGTTCATGTGTTGGAA-1	0.98054	3.62	15235	0	0	0.00102	0.00075	0.98054	0.00178	0.00075	0	0	0	0.00178	0	0	0	0	0	0	0	0	0	0	0	0	0	0	0	0	0	0	0	0	0	0	0	0	0	0	0	0	0	0	0	0	0	0	0
GGTTAACAGCCTGTATCT-2	0.98904	0.81	26097	0	0	0.00081	0	0.00136	0.00081	0.00039	0	0	0	0.00105	0	0	0.00132	0	0	0	0	0	0	0	0	0	0	0	0	0	0	0	0	0	0	0	0	0	0	0	0	0	0	0	0	0	0	0	0
GGTTAACAGGTAATATCG-1	0.98958	4.66	23837	0	0.00071	0.00216	0.00163	0.98958	0.00265	0.00093	0	0	0	0.00093	0	0	0	0	0	0	0	0	0	0	0	0	0	0	0	0	0	0	0	0	0	0	0	0	0	0	0	0	0.00075	0	0	0	0	0	0
GGTTACGCACAAGTCGAA-1	0.95976	2.53	14802	0	0.02835	0.00188	0.00549	0.00208	0.95976	0.00104	0	0	0	0.00125	0	0	0	0	0	0	0	0	0	0	0	0	0	0	0	0	0	0	0	0	0	0	0	0	0	0	0	0	0	0	0	0	0	0	0
GGTTACGCAGTCTTATGC-1	0.9803	1.96	112458	0	0.01194	0.00142	0.00083	0.00164	0.9803	0.00074	0	0	0.00015	0.00204	0	0	0	0	0	0	0.00011	0	0	0	0	0	0	0	0	0.00014	0	0	0	0	0	0	0	0	0	0	0	0	0.00034	0	0.00012	0	0	0	0
GGTTACGCATCTCGTATC-1	0.99326	7.78	70073	0	0.00037	0.99326	0.00054	0.00171	0.00099	0.0006	0	0	0	0.00105	0	0	0	0	0	0	0	0	0	0	0	0	0	0	0	0.0004	0	0	0	0	0	0	0	0	0	0	0	0	0.00016	0	0	0	0	0	0
GGTTCAGACTACATGCAC-1	0.99711	1.03	7731	0	0.99711	0	0.00157	0	0	0	0	0	0	0.00131	0	0	0	0	0	0	0	0	0	0	0	0	0	0	0	0	0	0	0	0	0	0	0	0	0	0	0	0	0	0	0	0	0	0	0
GGTTCTATCCACGCGTAA-2	0.9862	2.69	12141	0	0	0.00452	0.00239	0.9862	0.00349	0.00196	0	0	0	0.00102	0	0	0	0	0	0	0	0	0	0	0	0	0	0	0	0	0	0	0	0	0	0	0	0	0	0	0	0	0.00017	0	0	0	0	0	0
GGTTCTATCTAGTAGTCT-1	0.99061	1.63	11315	0	0	0.00153	0.00171	0.00343	0.99061	0.0009	0	0	0	0.00162	0	0	0	0	0	0	0	0	0	0	0	0	0	0	0	0	0	0	0	0	0	0	0	0	0	0	0	0	0	0	0	0	0	0	0
GGTTGAAGGGCCTGGAAT-2	0.9559	2.89	32264	0	0	0.00125	0.0008	0.9559	0.00077	0.00058	0	0	0	0.00151	0	0	0	0	0	0	0	0	0	0	0	0	0	0.00887	0	0	0	0	0	0	0	0	0	0	0	0	0	0	0	0	0	0	0	0	0
GGTTGAAGGTTAACGGAG-1	0.99749	3.97	6294	0	0	0.00234	0	0	0	0	0	0	0	0	0	0	0	0	0	0	0	0	0	0	0	0	0	0	0	0	0	0	0	0	0	0	0	0	0	0	0	0	0	0	0	0	0	0	0
GGTTGCTATGCCTTAGAG-1	0.99052	1.62	17334	0	0	0.00165	0	0.00159	0.99052	0	0	0	0	0.00077	0	0	0	0	0	0	0	0	0	0	0	0	0	0.00059	0	0	0	0	0	0	0	0	0	0	0	0	0	0	0	0	0	0	0	0	0
GTAACAGTCCCGTCAGGT-2	0.94675	3.08	9396	0	0	0.00528	0.94675	0.00899	0.00831	0.00281	0	0	0	0.00146	0	0	0	0	0	0	0	0	0	0	0	0	0	0	0	0	0	0	0	0	0	0	0	0	0	0	0	0	0	0	0	0	0	0	0
GTAACCATATGGAGAACC-1	0.98556	1.61	38826	0	0	0.00213	0.00079	0.98556	0.00218	0.00126	0	0	0	0.00108	0	0	0	0	0	0	0	0	0	0	0	0	0	0.00102	0	0	0	0	0	0	0	0	0	0	0	0	0	0	0.00034	0	0	0	0	0	0
GTAACGCGAACATGGATT-2	0.99434	1.06	28481	0	0	0.00132	0.00117	0.99434	0.00121	0.00053	0	0	0	0.00135	0	0	0	0	0	0	0	0	0	0	0	0	0	0	0	0	0	0	0	0	0	0	0	0	0	0	0	0	0	0	0	0	0	0	0
GTAACTCATGTAGACTCT-2	0.99639	0.55	13663	0	0	0.00125	0	0.99639	0.00111	0	0	0	0	0.00111	0	0	0	0	0	0	0	0	0	0	0	0	0	0	0	0	0	0	0	0	0	0	0	0	0	0	0	0	0	0	0	0	0	0	0
GTAACTCATGTGTCTGGA-2	0.97496	5.43	6081	0	0	0.00578	0.00263	0.00595	0.97496	0.00228	0	0	0	0.00228	0	0	0	0	0	0	0	0	0	0	0	0	0	0.0056	0	0	0	0	0	0	0	0	0	0	0	0	0	0	0	0	0	0	0	0	0
GTAAGTGAGATCAAGCAT-1	0.98874	1.76	46415	0	0.00035	0.00244	0.00172	0.98874	0.00279	0.00145	0	0	0	0.00066	0	0	0	0	0	0	0	0	0	0	0	0	0	0	0	0	0	0	0	0	0	0	0	0	0	0	0	0	0.00066	0	0	0	0	0	0
GTAAGTGAGTGGACGAGA-1	0.99625	1.23	15169	0	0	0.00094	0.00067	0.00114	0.99625	0	0	0	0	0.001	0	0	0	0	0	0	0	0	0	0	0	0	0	0	0	0	0	0	0	0	0	0	0	0	0	0	0	0	0	0	0	0	0	0	0
GTAATATCGACATCGTCC-2	0.97551	1.5	61086	0	0.00045	0.97551	0.00157	0.00217	0.00257	0.00617	0	0	0	0.00202	0	0	0	0	0.00063	0	0	0	0	0	0	0	0	0	0	0	0	0	0	0	0	0	0	0	0	0	0	0	0.0003	0	0.00045	0	0	0.00727	0
GTAATATCGGCATACTCC-2	0.98961	1.22	111473	0	0.00029	0.00186	0.00207	0.98961	0.00218	0.00063	0	0	0.00015	0.00126	0	0	0	0	0	0	0.00032	0	0	0	0	0	0	0	0	0	0	0	0	0	0	0	0	0	0	0	0	0	0.00029	0	0	0	0	0	0
GTAATCAGCAGATATGGA-1	0.99756	1.02	10807	0	0	0.00113	0	0.99756	0	0.00122	0	0	0	0	0	0	0	0	0	0	0	0	0	0	0	0	0	0	0	0	0	0	0	0	0	0	0	0	0	0	0	0	0	0	0	0	0	0	0
GTAATCAGCGCGGTAAGT-2	0.95534	2.89	26715	0	0.00159	0.95534	0.00438	0.00826	0.00651	0.00326	0	0	0	0.00163	0	0	0	0	0	0	0	0	0	0	0	0	0	0	0	0	0	0	0	0	0	0	0	0	0	0	0	0	0.00109	0	0.00093	0	0	0	0
GTAATCAGCTGACCTCCT-2	0.9694	7.24	37843	0	0	0.9694	0.00094	0.02578	0.00157	0.00071	0	0	0	0.00123	0	0	0	0	0	0	0	0	0	0	0	0	0	0	0	0	0	0	0	0	0	0	0	0	0	0	0	0	0.00031	0	0	0	0	0	0
GTACAATGCTCATCTGTC-1	0.98064	2.94	29961	0	0.00059	0.00613	0.00197	0.00485	0.98064	0.00173	0	0	0	0.00197	0	0	0	0	0	0	0	0	0	0	0	0	0	0	0	0	0	0	0	0	0	0	0	0	0	0	0	0	0.0008	0	0	0	0	0	0
GTACCACAAACCTGCAGA-1	0.99631	1.83	18816	0	0	0.00114	0	0.00147	0.99631	0	0	0	0	0.00109	0	0	0	0	0	0	0	0	0	0	0	0	0	0	0	0	0	0	0	0	0	0	0	0	0	0	0	0	0	0	0	0	0	0	0
GTACCACAAACGCTATGT-1	0.98561	2.15	61931	0	0.00056	0.98561	0.00131	0.00268	0.00249	0.00098	0	0	0.00028	0.00085	0	0	0	0	0	0	0	0	0	0	0	0	0	0	0	0	0	0	0	0	0	0	0	0	0	0	0	0	0.00055	0	0	0	0	0	0
GTACCTAACTATACGTGG-1	0.99213	3.03	480478	0	0.00022	0.00113	0.00067	0.00136	0.00109	0.00052	3.00E-05	0	7.00E-05	0.00192	0	0	4.00E-05	0	0	0	5.00E-05	0	0	0	0	0	0	0	0	0.00011	0	7.00E-05	0	0	0	0	0	0	0	0	0	0	0.99213	0	0.0001	0	0	0	0
GTACCTAACTATTCAACG-2	0.98854	1.77	19088	0	0	0.98854	0.00118	0.00337	0.00289	0.0015	0	0	0	0.00182	0	0	0	0	0	0	0	0	0	0	0	0	0	0	0	0	0	0	0	0	0	0	0	0	0	0	0	0	0.00054	0	0	0	0	0	0
GTACGAACGCTTCCTGAT-2	0.9236	7.62	110423	0	0.0006	0.00661	0.01612	0.00413	0.00681	0.9236	0	0	0	0.02112	0	0	0	0	0	0	9.00E-05	0	0	0	0	0	0	0	0	0.00023	0	0.00177	0.00014	0	0	0	0	0	0	0.00141	0	0.00109	0.00054	0	0.00016	0	0	0	0
GTACGCGATATCCACAGT-1	0.96518	4.87	20997	0	0.00091	0.01114	0.00479	0.0059	0.96518	0.00287	0	0	0	0.00242	0	0	0	0	0	0	0	0	0	0	0.00136	0	0	0	0	0	0	0	0	0	0	0	0	0	0	0	0	0	0.00116	0	0	0	0	0	0
GTACGCGATGAGTGCATA-1	0.9844	8.45	16630	0	0.9844	0.00315	0.00141	0.00375	0.00241	0.00074	0	0	0	0.00174	0	0	0	0	0	0	0	0	0	0	0	0	0	0	0	0	0	0	0	0	0	0	0	0	0	0	0	0	0.00094	0	0	0	0	0	0
GTACTCTACGTTGATGCA-2	0.9873	2.77	46456	0	0.00056	0.9873	0.00144	0.00306	0.00251	0.00115	0	0	0	0.00227	0	0	0	0	0	0	0	0	0	0	0	0	0	0	0	0	0	0	0	0	0	0	0	0	0	0	0	0	0.00056	0	0	0	0	0	0
GTACTCTACTAGCACTAT-2	0.98094	1.8	8559	0	0	0.00324	0.0024	0.98094	0.00312	0.0024	0	0	0	0	0	0	0	0	0	0	0	0	0	0	0	0	0	0	0	0	0	0	0	0	0	0	0	0	0	0	0	0	0.00132	0	0	0	0	0	0
GTAGAAGTTTAGTCGCAT-2	0.9975	1.67	6541	0	0	0	0	0.00234	0	0	0	0	0	0	0	0	0	0	0	0	0	0	0	0	0	0	0	0	0	0	0	0	0	0	0	0	0	0	0	0	0	0	0	0	0	0	0	0	0
GTAGACTCTACAGCGGTC-1	0.97578	1.99	14777	0	0.00069	0.00389	0.00111	0.97578	0.00229	0.00111	0	0	0.01339	0.0009	0	0	0	0	0	0	0	0	0	0	0	0	0	0	0	0	0	0	0	0	0	0	0	0	0	0	0	0	0.00069	0	0	0	0	0	0
GTAGACTCTACGGACCAT-2	0.96397	2.48	18632	0	0.001	0.0062	0.00498	0.96397	0.0057	0.00205	0	0	0	0.00177	0	0	0	0	0	0	0	0	0	0	0	0	0	0.01002	0	0	0	0	0	0	0	0	0	0	0	0	0	0	0.00127	0	0	0	0	0	0
GTAGAGAGCAATACCTTG-1	0.90902	6.53	7284	0	0	0.00583	0.00338	0.00782	0.02087	0.90902	0	0	0	0.02071	0	0	0	0	0	0	0	0	0	0	0	0	0	0	0	0	0.00583	0.02608	0	0	0	0	0	0	0	0	0	0	0	0	0	0	0	0	0
GTAGAGAGCCTGTCACTT-1	0.98373	2.26	11992	0	0	0.00334	0.00274	0.0036	0.00317	0.00214	0	0	0	0.00111	0	0	0	0	0	0	0	0	0	0	0	0	0	0	0	0	0	0	0	0	0	0	0	0	0	0	0	0	0.98373	0	0	0	0	0	0
GTAGCATACGTCGACATT-2	0.99536	1.22	119620	0	0.00019	0.00087	0.00047	0.99536	0.00094	0.00053	0	0	0.0001	0.00084	0	0	0	0	0	0	0	0	0	0	0	0	0	0	0	0	0	0	0	0	0	0	0	0	0	0	0	0	0.00019	0	0.00011	0	0	0	0
GTAGCCTTGATGATAGCT-1	0.98601	4.95	9992	0	0	0.98601	0.00286	0.0053	0.00223	0.0017	0	0	0	0.00117	0	0	0	0	0	0	0	0	0	0	0	0	0	0	0	0	0	0	0	0	0	0	0	0	0	0	0	0	0.00042	0	0	0	0	0	0
GTAGCCTTGCACTGGTCC-2	0.95891	5.35	7462	0	0.00147	0.95891	0.00353	0.01458	0.01016	0.0056	0	0	0	0.00206	0	0	0	0	0	0	0	0	0	0	0	0	0	0	0	0	0	0	0	0	0	0	0	0	0	0	0	0	0.00147	0	0	0	0	0	0
GTAGCCTTGGCTGTTCGG-1	0.97781	3.31	7614	0	0	0.01233	0	0.00384	0.97781	0	0	0	0	0.00384	0	0	0	0	0	0	0	0	0	0	0	0	0	0	0	0	0	0	0	0	0	0	0	0	0	0	0	0	0	0	0	0	0	0	0
GTAGCCTTGTAGTACGTA-1	0.94804	1.77	10928	0	0	0.00197	0.94804	0.00215	0.01376	0	0	0	0	0.00159	0	0	0	0	0	0	0	0	0	0	0	0	0	0	0	0	0	0	0	0	0	0	0.01114	0	0	0	0	0	0	0	0	0	0	0	0
GTAGCTACACGTCAGCAC-1	0.92222	7.54	6946	0	0	0.01419	0.92222	0.00685	0.04125	0.00342	0	0	0	0	0	0	0	0	0	0	0	0	0	0	0	0	0	0	0	0	0	0	0	0	0	0	0	0	0	0	0	0	0	0	0	0	0	0	0
GTAGCTACATGAGATCAT-1	0.96112	1.86	38597	0	0.0005	0.00273	0.0018	0.96112	0.00318	0.00138	0	0	0	0.00098	0	0	0	0	0	0	0	0	0	0	0	0	0	0.02467	0	0	0	0	0	0	0	0	0	0	0	0	0	0	0.00034	0	0.0005	0	0	0	0
GTAGGACGCAACGTCGAG-2	0.98313	1.43	58754	0	0.00019	0.00133	0.0005	0.98313	0.00086	0.00057	0	0	0	0.00126	0	0	0	0	0	0	0	0	0	0	0	0	0	0.0004	0	0.00152	0	0	0	0	0	0	0	0	0	0	0	0	0.00022	0	0	0	0	0.00778	0
GTAGGACGCCGGTTCTAT-1	0.97833	2.19	47712	0	0.00045	0.00187	0.00088	0.00213	0.97833	0.00114	0	0	0	0.00148	0	0	0	0	0	0	0	0	0	0	0	0	0	0	0	0	0	0	0	0	0	0	0	0	0	0	0	0	0.00054	0	0	0	0	0	0
GTAGGACGCTCTGATGAA-2	0.98005	1.95	13325	0	0.001	0.98005	0.00146	0.00345	0.00284	0.00107	0	0	0	0.00215	0	0	0	0	0	0	0.00292	0	0	0	0	0	0	0	0	0	0	0	0	0	0	0	0	0	0	0	0	0	0.00077	0	0	0	0	0	0
GTAGTGGAGAGTAAGCCA-2	0.97654	2.31	6594	0	0	0.00938	0.00219	0.97654	0.00485	0.00282	0	0	0	0.00219	0	0	0	0	0	0	0	0	0	0	0	0	0	0	0	0	0	0	0	0	0	0	0	0	0	0	0	0	0	0	0	0	0	0	0
GTAGTGGAGGAGTTATAG-1	0.9932	1.44	9453	0	0	0.00173	0.0013	0.9932	0.00173	0.00184	0	0	0	0	0	0	0	0	0	0	0	0	0	0	0	0	0	0	0	0	0	0	0	0	0	0	0	0	0	0	0	0	0	0	0	0	0	0	0
GTAGTGGAGTTGCGAACA-1	0.98451	1.85	14141	0	0	0.00217	0.00261	0.00253	0.98451	0	0	0	0	0.00094	0	0	0	0	0	0	0	0	0	0	0	0	0	0	0	0	0	0	0	0	0	0	0	0	0	0	0	0	0	0	0	0	0	0	0
GTATACAGAGCCGTGAAC-2	0.98707	2.22	18659	0	0.00061	0.98707	0.00193	0.00385	0.0027	0.00127	0	0	0	0.00176	0	0	0	0	0	0	0	0	0	0	0	0	0	0	0	0	0	0	0	0	0	0	0	0	0	0	0	0	0.00077	0	0	0	0	0	0
GTATACAGATCAGAGTCA-1	0.98175	1.96	37046	0	0.00649	0.00279	0.00135	0.00243	0.98175	0.0008	0	0	0	0.00273	0	0	0	0	0	0	0	0	0	0	0	0	0	0	0	0	0	0	0	0	0	0	0	0	0	0	0	0	0.00041	0	0	0	0	0	0
GTATCGTCGTTCACCTTG-2	0.9704	1.72	23202	0	0	0.00167	0.00079	0.9704	0.00101	0.00145	0	0	0	0.00167	0	0	0	0	0	0	0	0	0	0	0	0	0	0	0	0	0	0	0	0	0	0	0	0	0	0	0	0	0.00053	0	0	0	0	0	0
GTATGATCTTAGTCGCAT-1	0.9865	2	48622	0	0.9865	0.00265	0.00122	0.00333	0.00293	0.00093	0	0	0.0004	0.00114	0	0	0	0	0	0	0	0	0	0	0	0	0	0	0	0	0	0	0	0	0	0	0	0	0	0	0	0	0.00084	0	0	0	0	0	0
GTATGCCTTCATCCTCTC-2	0.98735	2.13	14548	0	0	0.98735	0.00254	0.00304	0.00325	0.00106	0	0	0	0.00155	0	0	0	0	0	0	0	0	0	0	0	0	0	0	0	0	0	0	0	0	0	0	0	0	0	0	0	0	0.00106	0	0	0	0	0	0
GTCAACTGAAGTCAGTTG-1	0.99175	1.99	48332	0	0	0.99175	0.001	0.00245	0.00157	0.00079	0	0	0	0.00132	0	0	0	0	0	0	0	0	0	0	0	0	0	0	0	0	0	0	0	0	0	0	0	0	0	0	0	0	0.00043	0	0	0	0	0	0
GTCAACTGATCTCATCGG-2	0.98131	2.2	33180	0	0	0.00087	0.00043	0.00096	0.0008	0.00034	0	0	0.00062	0.00046	0	0	0	0	0	0	0	0	0	0	0	0	0	0	0	0	0	0	0	0	0	0	0	0	0	0	0	0	0	0	0.98131	0	0	0	0
GTCAAGATCCAACCTGGT-2	0.90103	6.72	43262	0	0.00057	0.0253	0.00313	0.01321	0.00739	0.90103	0	0	0	0.03226	0	0	0	0	0	0	0	0	0	0	0	0	0	0	0	0	0	0	0	0	0	0	0	0	0	0	0	0	0.00045	0	0	0	0	0	0
GTCAAGATCCTTATTGAG-1	0.97757	2.17	13808	0	0.00928	0.00342	0	0.00193	0.97757	0.00104	0	0	0	0.00074	0	0	0	0	0	0	0	0	0	0	0	0	0	0	0	0	0	0	0	0	0	0	0	0	0	0	0	0	0	0	0	0	0	0	0
GTCAATACACGTCTGCTG-2	0.99059	1.3	21809	0	0.00056	0.00192	0.99059	0.00206	0.00183	0.00075	0	0	0	0.00169	0	0	0	0	0	0	0	0	0	0	0	0	0	0	0	0	0	0	0	0	0	0	0	0	0	0	0	0	0.00056	0	0	0	0	0	0
GTCAATACACTTAACAGC-1	0.95417	5.4	26305	0	0	0.00246	0.95417	0.00193	0.00371	0.00064	0	0	0	0.00206	0	0	0	0	0	0	0	0	0	0	0	0	0	0	0	0	0	0	0	0	0	0	0.03249	0	0	0	0	0	0	0	0	0	0	0	0
GTCAATACAGGATCAGGT-1	0.99218	1.4	112558	0	0.00038	0.00179	0.00098	0.99218	0.00165	0.00112	0	0	0.00014	0.00081	0	0	0	0	0	0	0	0	0	0	0	0	0	0	0	0	0	0	0	0	0	0	0	0	0	0	0	0	0.00036	0	0	0	0	0	0
GTCAATACAGTGCACGAG-2	0.98524	1.37	80094	0	0.00024	0.98524	0.00095	0.00174	0.00098	0.00051	0	0	0	0.00162	0	0	0	0	0	0	0	0	0	0	0	0	0	0	0	0	0	0	0	0	0	0	0	0	0	0	0	0	0.00032	0	0	0	0	0	0
GTCAATACATTATCGCAC-1	0.93544	1.8	249812	0	0.00167	0.01534	0.93544	0.00183	0.0137	0.00069	0	0	0.00011	0.00176	0	0	9.00E-05	0	0	0	0	0	0	0	0	0	0	0	0	7.00E-05	0	4.00E-05	0	0	0	0.00498	0.00876	0	0	0	0	0	0.00029	0	0.00016	0	0	0	0
GTCACAGAGCTGCTGCTT-2	0.98732	1.6	33856	0	0.98732	0.00316	0.00114	0.00277	0.00196	0.00145	0	0	0	0.00214	0	0	0	0	0	0	0	0	0	0	0	0	0	0	0	0	0	0	0	0	0	0	0	0	0	0	0	0	6.00E-05	0	0	0	0	0	0
GTCACTATGATATAGCGT-2	0.93365	7.21	419528	0	0.00075	0.01845	0.00287	0.0022	0.00225	0.93365	3.00E-05	0	7.00E-05	0.02135	0	0	5.00E-05	0	0	0	0.0001	0	0	0	0	0	0	0	0	0.00015	0.0043	0.00194	0	0	0	0	0	0	0.00472	0.00022	0.00015	0.0002	0.00036	0	0.00013	0	0	0	0
GTCACTATGCACCAAGAT-1	0.97161	1.62	81544	0	0.0139	0.00267	0.00166	0.00257	0.97161	0.0011	0	0	0.00017	0.00107	0	0	0	0	0	0	0	0	0	0	0	0	0	0	0	0.00019	0	0	0	0	0	0	0	0	0	0	0	0	0.00044	0	0.00021	0	0	0	0
GTCAGACCGAGATACGTT-1	0.99374	6.53	14393	0	0	0.00254	0	0.00157	0.00097	0	0	0	0	0.00104	0	0	0	0	0	0	0	0	0	0	0	0	0	0	0	0.99374	0	0	0	0	0	0	0	0	0	0	0	0	0	0	0	0	0	0	0
GTCAGACCGGTCTACCAA-2	0.99225	1.55	28913	0	0	0.99225	0.00127	0.0024	0.00204	0.0007	0	0	0	0.00123	0	0	0	0	0	0	0	0	0	0	0	0	0	0	0	0	0	0	0	0	0	0	0	0	0	0	0	0	7.00E-05	0	0	0	0	0	0
GTCAGCGTCTACTGATGA-2	0.98569	1.96	22114	0	0.98569	0.00181	0.00093	0.0052	0.002	0.00084	0	0	0	0.00195	0	0	0	0	0.00153	0	0	0	0	0	0	0	0	0	0	0	0	0	0	0	0	0	0	0	0	0	0	0	0	0	0	0	0	0	0
GTCAGTTGTATCTCTGCT-2	0.92656	3.27	49384	0	0.0007	0.01955	0.92656	0.00545	0.02183	0.00192	0	0	0	0.00194	0	0	0	0	0	0	0	0	0	0	0	0	0	0	0	0.00049	0	0	0	0	0	0	0.00764	0	0	0	0	0	0.00087	0	0.00057	0	0	0	0
GTCATTCTACTGACGGAT-2	0.98906	1.03	113413	0	0.00043	0.00199	0.00107	0.98906	0.00142	0.00091	0	0	0.00011	0.00136	0	0	0	0	0	0	0	0	0	0	0	0	0	0	0	0	0	0	0	0	0	0	0	0	0	0	0	0	0.00037	0	0.00024	0	0	0	0
GTCCACAACGACGTTCAG-1	0.98633	1.96	27630	0	0.00089	0.00352	0.00159	0.00267	0.98633	0.00078	0	0	0	0.00133	0	0	0	0	0	0	0	0	0	0	0	0	0	0	0	0	0	0	0	0	0	0	0	0	0	0	0	0	0.00044	0	0	0	0	0	0
GTCCACAACGCTCAGCCA-2	0.99563	1.23	9535	0	0	0.00149	0	0.99563	0.00117	0	0	0	0	0.00149	0	0	0	0	0	0	0	0	0	0	0	0	0	0	0	0	0	0	0	0	0	0	0	0	0	0	0	0	0	0	0	0	0	0	0
GTCCGCTCAGAGTCGTAC-1	0.9775	1.66	13094	0	0.9775	0.00117	0.00093	0.00117	0.01051	0.00086	0	0	0.00662	0.00117	0	0	0	0	0	0	0	0	0	0	0	0	0	0	0	0	0	0	0	0	0	0	0	0	0	0	0	0	0	0	0	0	0	0	0
GTCCGCTCAGGAGTACAG-2	0.99092	2.34	6143	0	0	0.99092	0.00168	0.00286	0.00269	0.00168	0	0	0	0	0	0	0	0	0	0	0	0	0	0	0	0	0	0	0	0	0	0	0	0	0	0	0	0	0	0	0	0	0	0	0	0	0	0	0
GTCCTTCATCATTATGTC-2	0.9941	1.24	185947	0	0.00014	0.00112	0.00058	0.00116	0.9941	0.00056	0	0	0	0.00178	0	0	0	0	0	0	0	0	0	0	0	0	0	0	0	0.00023	0	0	0	0	0	0	0	0	0	0	0	0	0.00033	0	0	0	0	0	0
GTCCTTCATGCTACCTTA-2	0.97484	3.51	7141	0	0	0.01302	0.00234	0.00527	0.97484	0.00249	0	0	0	0.00176	0	0	0	0	0	0	0	0	0	0	0	0	0	0	0	0	0	0	0	0	0	0	0	0	0	0	0	0	0	0	0	0	0	0	0
GTCGACATTCATCGAAGC-1	0.99037	1.64	61056	0	0.00042	0.00179	0.00098	0.00252	0.99037	0.00063	0	0	0	0.00157	0	0	0	0	0	0	0	0	0	0	0	0	0	0	0	0.0005	0	0	0	0	0	0	0	0	0	0	0	0	0.0005	0	0	0	0	0	0
GTCGACATTGACTTGATT-2	0.94046	1.58	450612	0	0.0003	0.00147	0.00074	0.00143	0.94046	0.00056	0	0	4.00E-05	0.00152	0	0	4.00E-05	0	0	0	0.05211	0	0	0	0	0	0	0	0	0.00012	0	7.00E-05	0	0	0	0	0	0	0	0	0	0	0.00021	0	0.00013	0	0	0	0
GTCGACATTTAGCAGAGT-1	0.96041	3.47	28103	0	0.001	0.00537	0.00396	0.96041	0.0063	0.00281	0	0	0	0.00096	0	0	0	0	0	0	0	0	0	0	0	0	0	0	0	0.00093	0	0	0	0	0	0	0	0	0	0	0	0	0.00115	0	0.00052	0	0	0	0
GTCGAGTACAAGCACAAC-1	0.98505	1.27	25747	0	0	0.00935	0.00091	0.98505	0.00174	0.00079	0	0	0	0.00059	0	0	0	0	0	0	0	0	0	0	0	0	0	0	0	0	0	0	0	0	0	0	0	0	0	0	0	0	0	0	0	0	0	0	0
GTCGAGTACCTCGACGAT-2	0.98603	3.85	23608	0	0.00075	0.98603	0.00177	0.00371	0.00327	0.0019	0	0	0	0.00203	0	0	0	0	0	0	0	0	0	0	0	0	0	0	0	0	0	0	0	0	0	0	0	0	0	0	0	0	0.00044	0	0	0	0	0	0
GTCGCAGGTAATATCAGC-1	0.98214	2.38	8474	0	0	0.00478	0	0.00327	0.00302	0.00352	0	0	0	0.00302	0	0	0	0	0	0	0	0	0	0	0	0	0	0	0	0	0	0	0	0	0	0	0	0	0	0	0	0	0.98214	0	0	0	0	0	0
GTCGTCGACATAAGTTCG-1	0.99087	1.83	38224	0	0.99087	0.00182	0.00085	0.00219	0.00142	0.00101	0	0	0	0.00168	0	0	0	0	0	0	0	0	0	0	0	0	0	0	0	0	0	0	0	0	0	0	0	0	0	0	0	0	0.00013	0	0	0	0	0	0
GTCGTCGACCATCCACCG-1	0.99291	2.63	33057	0	0	0.00152	0.00087	0.0018	0.00128	0.00068	0	0	0	0.00087	0	0	0	0	0	0	0	0	0	0	0	0	0	0	0	0	0	0	0	0	0	0	0	0	0	0	0	0	0.99291	0	0	0	0	0	0
GTCGTGTTACTTAACAGC-1	0.97662	1.72	15149	0	0.00115	0.00324	0.00264	0.97662	0.00412	0.00149	0	0	0	0	0	0	0	0	0	0	0	0	0	0	0	0	0	0	0	0	0	0	0	0	0	0	0	0	0	0	0	0	0	0	0	0	0	0	0
GTCGTGTTAGCGAAGACA-1	0.99167	1.7	34370	0	0.99167	0.00166	0.00089	0.00181	0.0013	0.00071	0	0	0	0.00122	0	0	0	0	0	0	0	0	0	0	0	0	0	0	0	0	0	0	0	0	0	0	0	0	0	0	0	0	0.00068	0	0	0	0	0	0
GTCGTTAGAACCATGTCT-1	0.99502	1.67	271011	0	0.00018	0.99502	0.00044	0.00118	0.0009	0.00051	0	0	8.00E-05	0.00078	0	0	0	0	0	0	0	0	0	0	0	0	0	0	0	0.00013	0	0	0	0	0	0	0	0	0	0	0	0	0.00025	0	0	0	0	0	0
GTCGTTAGACATCAATAG-1	0.99252	2.25	47090	0	0	0.00111	0.00076	0.00139	0.99252	0.00081	0	0	0	0.00111	0	0	0	0	0	0	0	0	0	0	0	0	0	0	0	0	0	0	0	0	0	0	0	0	0	0	0	0	0.00022	0	0	0	0	0	0
GTCGTTGCGACCATTCAC-2	0.99281	1.57	15302	0	0	0.00167	0	0.00193	0.99281	0.00113	0	0	0	0.0024	0	0	0	0	0	0	0	0	0	0	0	0	0	0	0	0	0	0	0	0	0	0	0	0	0	0	0	0	0	0	0	0	0	0	0
GTCTACCAAACTCACGAA-2	0.97351	1.23	8099	0	0.0193	0.00303	0	0.00278	0.97351	0	0	0	0	0.00139	0	0	0	0	0	0	0	0	0	0	0	0	0	0	0	0	0	0	0	0	0	0	0	0	0	0	0	0	0	0	0	0	0	0	0
GTCTACCAAGAGTCCAAT-1	0.98865	2.12	52084	0	0.00045	0.98865	0.00149	0.00283	0.00297	0.00161	0	0	0	0.00138	0	0	0	0	0	0	0	0	0	0	0	0	0	0	0	0	0	0	0	0	0	0	0	0	0	0	0	0	0.00057	0	0	0	0	0	0
GTCTGAGCCACTGTAATC-2	0.99519	0.98	27809	0	0	0.00106	0.00066	0.99519	0.0012	0.00098	0	0	0	0.00087	0	0	0	0	0	0	0	0	0	0	0	0	0	0	0	0	0	0	0	0	0	0	0	0	0	0	0	0	0	0	0	0	0	0	0
GTCTGAGCCCTAACACTG-2	0.98345	1.85	48011	0	0.00051	0.00219	0.00172	0.98345	0.00151	0.00104	0	0	0	0.00157	0	0	0	0	0	0	0	0	0	0	0	0	0	0	0	0.00272	0	0	0	0	0	0	0	0	0	0	0	0	0.00017	0	0	0	0	0	0
GTCTGAGCCCTCTAGTAA-2	0.99187	1.52	26176	0	0.00051	0.0014	0.00121	0.99187	0.00156	0.00136	0	0	0	0.00144	0	0	0	0	0	0	0	0	0	0	0	0	0	0	0	0	0	0	0	0	0	0	0	0	0	0	0	0	0.00062	0	0	0	0	0	0
GTCTTCATAAGTCAGTTG-1	0.94557	1.53	12617	0	0.94557	0.00226	0.00097	0.00841	0.0021	0	0	0	0	0.0017	0	0	0	0	0	0	0	0	0	0	0	0	0	0	0	0	0	0	0	0	0	0	0	0	0	0	0	0	0	0	0	0	0	0	0
GTCTTCATAGAACAACCA-2	0.92969	8.48	13848	0	0	0.02617	0.00179	0.00228	0.00333	0.92969	0	0	0	0.01227	0	0	0	0	0	0	0	0	0	0	0	0	0	0	0	0	0	0.00772	0	0	0	0	0	0	0	0	0	0	0	0	0	0	0	0	0
GTCTTCTCGAATGCTGAT-1	0.99249	1.25	20157	0	0	0.00191	0.00071	0.00247	0.99249	0.00096	0	0	0	0.00086	0	0	0	0	0	0	0	0	0	0	0	0	0	0	0	0	0	0	0	0	0	0	0	0	0	0	0	0	0.00055	0	0	0	0	0	0
GTGAATGCCGGATCAATG-2	0.97714	4.64	20779	0	0.00086	0.00254	0.00112	0.97714	0.00208	0.00086	0	0	0	0.00213	0	0	0	0	0	0	0	0	0	0	0	0	0	0	0	0	0	0	0	0	0	0	0	0	0	0	0	0	0.00071	0	0	0	0	0	0
GTGAATGCCTGATTCACC-1	0.99251	1.29	34154	0	0.00036	0.00202	0.00146	0.99251	0.00125	0.00083	0	0	0	0.00071	0	0	0	0	0	0	0	0	0	0	0	0	0	0	0	0	0	0	0	0	0	0	0	0	0	0	0	0	0.00048	0	0	0	0	0	0
GTGACGTAAAATGTGCGT-1	0.97418	2.19	79801	0.00158	0.0008	0.00474	0.00229	0.97418	0.00447	0.00199	0.00021	0	0.00027	0.00076	0	0	0	0	0	0	0.00017	0	0	0	0	0	0	0	0	0.00036	0	0	0	0	0	0	0	0	0	0	0	0	0.00103	0	0.00021	0	0	0	0
GTGACGTAATCCACCGGT-1	0.97916	2.75	6320	0	0	0.00377	0.0064	0.00788	0.97916	0.00246	0	0	0	0	0	0	0	0	0	0	0	0	0	0	0	0	0	0	0	0	0	0	0	0	0	0	0	0	0	0	0	0	0	0	0	0	0	0	0
GTGACTCTCGCTTGTCCT-2	0.98294	2.37	44237	0	0.00518	0.00251	0.00125	0.00295	0.98294	0.00153	0	0	0	0.00274	0	0	0	0	0	0	0	0	0	0	0	0	0	0	0	0	0	0	0	0	0	0	0	0	0	0	0	0	0.00051	0	0	0	0	0	0
GTGACTCTCTGTCGTGAG-2	0.98942	1.49	69250	0	0.00028	0.98942	0.00098	0.00229	0.00132	0.00068	0	0	0	0.0011	0	0	0	0	0	0	0	0	0	0	0	0	0	0	0	0	0	0	0	0	0	0	0	0	0	0	0	0	0.00037	0	0	0	0	0	0
GTGAGGACGAGATGAAGA-2	0.97591	4.49	11209	0	0	0.00216	0.00206	0.97591	0.00216	0.00112	0	0	0	0.00159	0	0	0	0	0	0	0	0	0	0	0	0	0	0	0	0	0	0	0	0	0	0	0	0	0	0	0	0	0	0	0	0	0	0	0
GTGCACGAGGAGTTATAG-1	0.99502	1.07	41628	0	0.00024	0.00117	0.0009	0.99502	0.00078	0.00061	0	0	0	0.00095	0	0	0	0	0	0	0	0	0	0	0	0	0	0	0	0	0	0	0	0	0	0	0	0	0	0	0	0	0.00032	0	0	0	0	0	0
GTGCATCAATGGAAGATT-2	0.99067	4.75	82365	0	0.00031	0.0014	0.00084	0.99067	0.00133	0.00082	0	0	0.0002	0.0017	0	0	0	0	0	0	0.00019	0	0	0	0	0	0	0	0	0	0	0	0	0	0	0	0	0	0	0	0	0	0.0004	0	0	0	0	0	0
GTGCCATGATAGACCGCA-1	0.9776	2.55	6636	0	0.00156	0.00607	0.00513	0.0056	0.9776	0.00218	0	0	0	0	0	0	0	0	0	0	0	0	0	0	0	0	0	0	0	0	0	0	0	0	0	0	0	0	0	0	0	0	0.00187	0	0	0	0	0	0
GTGCGAGTAAGACGCTAT-1	0.97454	3.16	22788	0	0.00178	0.00487	0.00551	0.00606	0.97454	0.00273	0	0	0	0.00096	0	0	0	0	0	0	0	0	0	0	0	0	0	0	0	0	0	0	0	0	0	0	0	0	0	0	0	0	0.00073	0	0	0	0	0	0
GTGCTAAGCTGAGTGACT-2	0.98741	1.78	20930	0	0.00083	0.00346	0.0022	0.98741	0.00302	0.00146	0	0	0	0.00098	0	0	0	0	0	0	0	0	0	0	0	0	0	0	0	0	0	0	0	0	0	0	0	0	0	0	0	0	0.00049	0	0	0	0	0	0
GTGCTCGGATGCTGCGTC-1	0.91157	1.35	12540	0	0	0.00294	0.00106	0.91157	0.00523	0.0009	0	0	0	0	0	0	0	0	0	0	0	0	0	0	0	0	0	0.07511	0	0	0	0	0	0	0	0	0	0	0	0	0	0	0	0	0	0	0	0	0
GTGCTCTTGGACTTGATT-2	0.92293	1.29	36738	0	0.0003	0.00387	0.00144	0.0031	0.92293	0.0008	0	0	0	0.00119	0	0	0	0	0	0	0	0	0	0	0	0	0	0	0	0	0	0	0	0	0	0	0	0	0	0	0	0	0.00039	0	0	0	0	0	0
GTGCTGACTCTCTACGCA-2	0.99062	1.21	34282	0	0.00036	0.00139	0.00101	0.99062	0.00133	0.00089	0	0	0	0.00109	0	0	0	0	0	0	0	0	0	0	0	0	0	0.00101	0	0	0	0	0	0	0	0	0	0	0	0	0	0	0.0003	0	0	0	0	0	0
GTGGTACGGCAAGCTGCA-1	0.99212	1.52	104776	0	0.00044	0.99212	0.0007	0.00163	0.00118	0.00082	0	0	0	0.00166	0	0	0	0	0	0	0	0	0	0	0	0	0	0	0	0	0	0	0	0	0	0	0	0	0	0	0	0	0.00032	0	0.00022	0	0	0	0
GTGTATCTGATGACACAA-1	0.97293	2	11011	0	0	0.00353	0.00205	0.97293	0.01702	0.00158	0	0	0	0.00102	0	0	0	0	0	0	0	0	0	0	0	0	0	0	0	0	0	0	0	0	0	0	0	0	0	0	0	0	0	0	0	0	0	0	0
GTGTCACACTAGCGCAGC-1	0.98881	2.83	79700	0	0	0.00155	0.00078	0.00125	0.98881	0.00049	0	0	0	0.00126	0	0	0	0	0.00329	0	0	0	0	0	0	0	0	0	0	0.00018	0	0	0	0	0	0	0	0	0	0	0	0	0.00013	0	0	0	0	0	0
GTGTCACACTATTCAACG-1	0.98483	2.29	40506	0	0	0.00241	0.00122	0.00241	0.98483	0.00094	0	0	0	0.00147	0	0	0	0	0	0	0	0	0	0	0	0	0	0.00391	0	0	0	0	0	0	0	0	0	0	0	0	0	0	0.00063	0	0	0	0	0	0
GTGTCACACTTGATGAGT-2	0.98125	2.11	7188	0	0	0.00301	0.00215	0.0063	0	0.002	0	0	0	0	0	0	0.00515	0	0	0	0	0	0	0	0	0	0	0	0	0	0	0	0	0	0	0	0	0	0	0	0	0	0	0	0	0	0	0	0
GTGTCCGTGATGAGATCC-2	0.99695	1.99	7737	0	0	0	0	0	0.99695	0	0	0	0	0.00305	0	0	0	0	0	0	0	0	0	0	0	0	0	0	0	0	0	0	0	0	0	0	0	0	0	0	0	0	0	0	0	0	0	0	0
GTGTCCGTGCAACACCTA-2	0.90329	1.33	9524	0	0.00307	0.03355	0.90329	0.00208	0.0318	0.00143	0	0	0	0.00143	0	0	0	0	0	0	0	0	0	0	0	0	0	0	0	0	0	0	0	0	0	0	0.00175	0	0	0	0	0	0	0	0	0	0	0	0
GTGTCGAGCAATATCAGC-2	0.97336	1.84	7932	0	0	0.00142	0	0.0031	0.97336	0.00272	0	0	0	0	0	0	0	0	0	0	0	0	0	0	0	0	0	0	0	0	0	0	0	0	0	0	0	0	0	0	0	0	0	0	0	0	0	0	0
GTGTTGGAAAGGATCATG-1	0.99205	2.23	125782	0	0.00027	0.0015	0.00076	0.00161	0.00156	0.00059	0	0	0	0.00118	0	0	0	0	0	0	0	0	0	0	0	0	0	0	0	0.00033	0	0	0	0	0	0	0	0	0	0	0	0	0.99205	0	0	0	0	0	0
GTGTTGGAAATCTGGTAG-1	0.97908	1.44	75595	0	0.01435	0.00141	0.00085	0.0018	0.97908	0.0007	0	0	0	0.0014	0	0	0	0	0	0	0	0	0	0	0	0	0	0	0	0	0	0	0	0	0	0	0	0	0	0	0	0	0.00039	0	0	0	0	0	0
GTGTTGGAACAGAGCACC-2	0.97681	5.97	19626	0	0.00114	0.00403	0.00479	0.00435	0.00327	0.00223	0	0	0	0.00229	0	0	0	0	0	0	0	0	0	0	0	0	0	0	0	0	0	0	0	0	0	0	0	0	0	0	0	0	0.97681	0	0	0	0	0	0
GTGTTGGAACATTGCAGA-1	0.99837	3.72	8963	0	0	0	0	0.00151	0	0	0	0	0	0	0	0	0	0	0	0	0	0	0	0	0	0	0	0	0	0	0	0	0	0	0	0	0	0	0	0	0	0	0	0	0	0	0	0	0
GTGTTGGAACCTTCGAGC-2	0.98949	1.5	7381	0	0	0.00318	0.00194	0.98949	0.00332	0.0018	0	0	0	0	0	0	0	0	0	0	0	0	0	0	0	0	0	0	0	0	0	0	0	0	0	0	0	0	0	0	0	0	0	0	0	0	0	0	0
GTGTTGGAAGCCGTTGTT-2	0.99771	0.99	6639	0	0	0.99771	0	0	0.00214	0	0	0	0	0	0	0	0	0	0	0	0	0	0	0	0	0	0	0	0	0	0	0	0	0	0	0	0	0	0	0	0	0	0	0	0	0	0	0	0
GTGTTGGAATGAAGACCA-1	0.99067	3.27	15459	0	0	0.0025	0.00162	0.99067	0.00284	0.00108	0	0	0	0.00108	0	0	0	0	0	0	0	0	0	0	0	0	0	0	0	0	0	0	0	0	0	0	0	0	0	0	0	0	0	0	0	0	0	0	0
GTTAATTCGCATGGTCGA-2	0.99393	1.03	28366	0	0	0.99393	0.00075	0.00128	0.00171	0.00082	0	0	0	0.00146	0	0	0	0	0	0	0	0	0	0	0	0	0	0	0	0	0	0	0	0	0	0	0	0	0	0	0	0	0	0	0	0	0	0	0
GTTACTACTATACCGCTT-2	0.98454	1.38	19751	0	0	0.00436	0.00192	0.98454	0.00223	0.00156	0	0	0	0.00166	0	0	0	0	0	0	0	0	0	0	0	0	0	0	0	0	0	0	0	0	0	0	0	0	0	0	0	0	0.00036	0	0	0	0	0	0
GTTAGAGACGACCGTAGT-1	0.9851	2.11	140072	0	0.00042	0.9851	0.00147	0.00308	0.00234	0.0014	0	0	0.00015	0.00121	0	0	0.00018	0	0	0	0.00012	0	0	0	0	0	0	0	0	0.00033	0	0	0	0	0	0	0	0	0	0	0	0	0.0005	0	0.00012	0	0	0	0
GTTAGTCAAAGGAAGGTG-2	0.96007	1.91	9017	0	0	0.00444	0.96007	0.0041	0.00262	0.00137	0	0	0	0.00114	0	0	0	0	0	0	0	0	0	0	0	0	0	0	0	0	0	0	0	0	0	0.02605	0	0	0	0	0	0	0	0	0	0	0	0	0
GTTAGTCAACCGGATTGC-2	0.9936	5.34	13607	0	0	0.00195	0	0.9936	0.00203	0.00125	0	0	0	0.00117	0	0	0	0	0	0	0	0	0	0	0	0	0	0	0	0	0	0	0	0	0	0	0	0	0	0	0	0	0	0	0	0	0	0	0
GTTATCGATATAGTGGTT-1	0.99467	1.93	17822	0	0	0.00149	0.00057	0.00103	0.00138	0	0	0	0	0.00075	0	0	0	0	0	0	0	0	0	0	0	0	0	0	0	0	0	0	0	0	0	0	0	0	0	0	0	0	0	0	0.99467	0	0	0	0
GTTATCGATGAGTATCGC-1	0.94337	5.93	7744	0	0	0.00623	0.00582	0.94337	0.00554	0.00346	0	0	0	0.00152	0	0	0	0	0	0	0	0	0	0	0	0	0	0	0	0	0	0	0	0	0	0	0	0	0	0	0	0	0	0	0	0	0	0	0
GTTCAGAAGTAGGATTAG-1	0.99085	1.75	36520	0	0	0.99085	0.00116	0.00294	0.00227	0.00105	0	0	0	0.00116	0	0	0	0	0	0	0	0	0	0	0	0	0	0	0	0	0	0	0	0	0	0	0	0	0	0	0	0	0.00048	0	0	0	0	0	0
GTTGACCATAATGTGCGT-1	0.99509	1.44	6236	0	0	0.00262	0	0.99509	0.00213	0	0	0	0	0	0	0	0	0	0	0	0	0	0	0	0	0	0	0	0	0	0	0	0	0	0	0	0	0	0	0	0	0	0	0	0	0	0	0	0
GTTGACCATGGTCCTAAG-2	0.9874	0.99	45522	0	0.00078	0.00169	0.00441	0.9874	0.00187	0.00053	0	0	0	0.001	0	0	0	0	0	0	0	0	0	0	0	0	0	0	0	0	0	0	0	0	0	0	0	0	0	0	0	0	0	0	0	0	0	0	0
GTTGACGTGCTAGTGCTG-1	0.99437	1.1	13684	0	0	0.00141	0.99437	0.00193	0	0.00089	0	0	0	0.00133	0	0	0	0	0	0	0	0	0	0	0	0	0	0	0	0	0	0	0	0	0	0	0	0	0	0	0	0	0	0	0	0	0	0	0
GTTGATGCAGAATCACAT-1	0.99174	1.09	275268	0	0.00028	0.00142	0.00096	0.99174	0.00129	0.00071	0	0	8.00E-05	0.00056	0	0	0	0	0	0	0.0001	0	0	0	0	0	0	0	0	0.00014	0	0	0	0	0	0	0	0	0	0	0	0	0.00028	0	0.00012	0	0	0	0
GTTGATGCAGTCATTCTA-2	0.99015	3.6	15037	0	0	0.99015	0.00153	0.00284	0.00146	0.00097	0	0	0	0.00298	0	0	0	0	0	0	0	0	0	0	0	0	0	0	0	0	0	0	0	0	0	0	0	0	0	0	0	0	0	0	0	0	0	0	0
GTTGCTCAGGGATCAGGT-2	0.94083	8.47	171471	0	0.00041	0.00413	0.00106	0.00176	0.00154	0.94083	0	0	0.00011	0.04742	0	0	0	0	0	0	8.00E-05	0	0	0	0	0	0	0	0	0.00014	0.00039	0	0	0	0	0	0	0	0.00016	0	0	0.00025	0.00033	0	0.00017	0	0	0	0
TAACACATCCCGATGTTC-1	0.98882	1.12	42311	0	0.00026	0.00189	0.00084	0.98882	0.00105	0.00069	0	0	0	0.00079	0	0	0	0	0	0	0.00206	0	0	0	0	0	0	0.00077	0	0	0	0	0	0	0	0	0	0	0	0	0	0	0.00034	0	0	0	0	0	0
TAACACATCCGTGTGTGG-2	0.97718	2.29	7946	0	0	0.00441	0.0022	0.97718	0.00674	0.00182	0	0	0	0	0	0	0	0	0	0	0	0	0	0	0	0	0	0.00337	0	0	0	0	0	0	0	0	0	0	0	0	0	0	0	0	0	0	0.00402	0	0
TAACACGAGACTAACCGA-2	0.96614	1.32	14589	0	0.00181	0.0108	0.96614	0.00251	0.01373	0.00118	0	0	0	0.00167	0	0	0	0	0	0	0	0	0	0	0	0	0	0	0	0	0	0	0	0	0	0	0	0	0	0	0	0	0	0	0	0	0	0	0
TAACACGAGCCTTCCTCA-2	0.99053	3.19	99783	0	0.00047	0.00155	0.0017	0.00149	0.99053	0.00057	0	0	0	0.00165	0	0	0	0	0	0	0	0	0	0	0	0	0	0	0	0	0	0	0	0	0	0	0	0	0	0	0	0	0.00022	0	0	0	0	0	0
TAACCGTGAGACCACTCG-2	0.95015	1.66	14899	0	0	0.00254	0.95015	0.00681	0.01554	0.00103	0	0	0	0.00144	0	0	0	0	0	0	0	0	0	0	0	0	0	0	0	0	0	0	0	0	0	0	0.00921	0	0	0	0	0	0	0	0	0	0	0	0
TAACGTGTCTTACACCTT-2	0.98555	3.63	127718	0	0.00024	0.00113	0.00097	0.00129	0.00126	0.00049	0	0	0	0.00159	0	0	0	0	0	0	0	0	0	0	0	0	0	0	0	0	0	0	0	0	0	0	0	0	0	0	0	0	0.98555	0	0	0	0	0	0
TAACTCCGAGACGCCGTA-1	0.98242	1.61	169756	0	0.00022	0.00122	0.00073	0.98242	0.00133	0.00056	0	0	0.0001	0.0007	0	0	0	0	0	0	6.00E-05	0	0	0	0	0	0	0.00112	0	0.00011	0	0	0	0	0	0	0	0	0	0	0	0	0.00026	0	8.00E-05	0	0	0	0
TAAGCACTAACAGGAACT-2	0.98323	1.11	94223	0	0.00019	0.00133	0.00061	0.98323	0.00095	0.00068	0	0	0	0.00156	0	0	0	0	0	0	0	0	0	0	0	0	0	0.00957	0	0	0	0	0	0	0	0	0	0	0	0	0	0	0.00016	0	0	0	0	0	0
TAAGGTCCGAATGCACTT-2	0.97571	1.39	27916	0	0.00044	0.0027	0.00164	0.97571	0.0024	0.00164	0	0	0	0.00091	0	0	0	0	0	0	0	0	0	0	0	0	0	0	0	0.01362	0	0	0	0	0	0	0	0	0	0	0	0	0.00044	0	0	0	0	0	0
TAAGGTCCGTACAACACC-1	0.99692	1.25	9256	0	0	0	0	0.00187	0.99692	0.0011	0	0	0	0	0	0	0	0	0	0	0	0	0	0	0	0	0	0	0	0	0	0	0	0	0	0	0	0	0	0	0	0	0	0	0	0	0	0	0
TAAGTACACACAACGAGC-1	0.97924	2.19	42953	0	0.00048	0.00392	0.0011	0.97924	0.00463	0.00136	0	0	0	0.00096	0	0	0	0	0	0	0	0	0	0	0	0	0	0.00504	0	0	0	0	0	0	0	0	0	0	0	0	0	0	0.00072	0	0	0	0	0	0
TAATCACGCCATTCGAAT-1	0.97614	3.62	11275	0	0.00103	0.00639	0.0031	0.00705	0.97614	0.00282	0	0	0	0.00207	0	0	0	0	0	0	0	0	0	0	0	0	0	0	0	0	0	0	0	0	0	0	0	0	0	0	0	0	0.00103	0	0	0	0	0	0
TAATCACGCCGACAGGAA-2	0.98066	0.83	46763	0	0.00022	0.00104	0.00058	0.98066	0.01468	0.00056	0	0	0	0.00108	0	0	0	0	0	0	0	0	0	0	0	0	0	0	0	0	0	0	0	0	0	0	0	0	0	0	0	0	0	0	0	0	0	0	0
TAATCTGGAAACGTCGAG-1	0.98316	2.74	7599	0	0	0	0.98316	0.00231	0.00394	0	0	0	0	0	0	0	0	0	0	0	0.00177	0	0	0	0	0	0	0	0	0	0	0	0	0	0	0.00149	0	0	0	0	0	0	0	0	0	0	0	0	0
TAATGTAGCCCTGCAGAT-1	0.93905	8.01	53018	0	0.00084	0.00449	0.00354	0.00593	0.00496	0.0019	0	0	0.00023	0.00229	0	0	0	0	0	0	0	0	0	0	0	0	0	0	0	0.00058	0	0	0	0	0	0	0	0	0	0	0	0	0.93905	0	0.00037	0	0	0	0
TAATGTAGCTATGAAGAC-2	0.99101	1.13	28681	0	0.99101	0.00185	0.00135	0.00171	0.00185	0.00057	0	0	0	0.00124	0	0	0	0	0	0	0	0	0	0	0	0	0	0	0	0	0	0	0	0	0	0	0	0	0	0	0	0	0.00039	0	0	0	0	0	0
TAATTCGTGAAGACTACC-1	0.92937	3.18	8778	0	0	0.00856	0	0.00571	0.01463	0.92937	0	0	0	0.0371	0	0	0	0	0	0	0	0	0	0	0	0	0	0	0	0	0	0	0	0	0	0	0	0	0	0	0	0	0	0	0	0	0	0	0
TAATTCGTGATTCGCTTA-1	0.97665	0.94	47929	0	0.00027	0.97665	0.00084	0.00108	0.00131	0.00063	0	0	0	0.00099	0	0	0	0	0	0	0	0	0	0	0	0	0	0	0	0	0	0	0	0	0	0	0	0	0	0	0	0	0	0	0	0	0	0	0
TACAACACCCTCAGGTAC-2	0.95347	2.43	54895	0	0.01414	0.00214	0.95347	0.00212	0.01687	0.00066	0	0	0	0.00195	0	0	0	0	0	0	0	0	0	0	0	0	0	0	0	0	0	0	0	0	0	0	0.00032	0	0	0	0	0	0.00034	0	0	0	0	0	0
TACAACACCGACGGTGCT-2	0.98358	3.51	38699	0	0.00075	0.98358	0.00212	0.00513	0.00406	0.00207	0	0	0	0.0014	0	0	0	0	0	0	0	0	0	0	0	0	0	0	0	0	0	0	0	0	0	0	0	0	0	0	0	0	0.00081	0	0	0	0	0	0
TACAAGAGGTCAGTAAGC-1	0.99524	9.8	10273	0	0	0	0.0013	0.00173	0.99524	0	0	0	0	0.00162	0	0	0	0	0	0	0	0	0	0	0	0	0	0	0	0	0	0	0	0	0	0	0	0	0	0	0	0	0	0	0	0	0	0	0
TACACGGTCTCCACGTGC-2	0.98045	0.98	33081	0	0	0.00093	0	0.00113	0.00073	0.00033	0	0	0	0.0017	0	0	0.00576	0	0	0	0	0	0	0	0	0	0	0	0	0	0	0	0	0	0	0	0	0	0	0	0	0	0	0	0	0	0	0	0
TACAGGACTCCGTTAGAC-2	0.99047	1.5	71542	0	0.0008	0.00195	0.00125	0.00176	0.99047	0.00068	0	0	0	0.00206	0	0	0	0	0	0	0	0	0	0	0	0	0	0	0	0	0	0	0	0	0	0	0	0	0	0	0	0	0.00038	0	0.0003	0	0	0	0
TACAGTTAGCCTCGACCT-2	0.98885	1.05	679405	0	0.00029	0.0019	0.0008	0.98885	0.00107	0.00066	2.00E-05	0	6.00E-05	0.00119	0	0	3.00E-05	0	0	0	3.00E-05	0	0	0	0	0	0	0.00259	0	0.0001	0	3.00E-05	0	0	0	0	0	0	0	0	0	0	0.00022	0	0.0001	0	0	0	0
TACCATGTAAACAGATCG-1	0.98534	4.08	6325	0	0	0.98534	0.0025	0.006	0.004	0.00183	0	0	0	0	0	0	0	0	0	0	0	0	0	0	0	0	0	0	0	0	0	0	0	0	0	0	0	0	0	0	0	0	0	0	0	0	0	0	0
TACCATGTAGGATGCGAA-1	0.99152	2.26	31476	0	0	0.00173	0.00085	0.00209	0.99152	0.00098	0	0	0	0.00192	0	0	0	0	0	0	0	0	0	0	0	0	0	0.00088	0	0	0	0	0	0	0	0	0	0	0	0	0	0	0	0	0	0	0	0	0
TACCTCACTACGTCTATG-2	0.9925	1.88	9114	0	0	0.9925	0	0.00318	0.00273	0.00136	0	0	0	0	0	0	0	0	0	0	0	0	0	0	0	0	0	0	0	0	0	0	0	0	0	0	0	0	0	0	0	0	0	0	0	0	0	0	0
TACCTCCTCGTTAATTCG-1	0.95149	8.01	35386	0	0.00071	0.00343	0.00207	0.00316	0.00272	0.95149	0	0	0	0.01597	0	0	0	0	0	0	0	0	0	0	0	0	0	0	0	0	0.00127	0.01064	0	0	0	0	0	0	0	0	0	0	0.00031	0	0	0	0	0	0
TACCTCCTCTGGAGAGTG-2	0.9897	2.07	13261	0	0	0.00263	0.00101	0.9897	0.00225	0.00108	0	0	0	0.00178	0	0	0	0	0	0	0	0	0	0	0	0	0	0	0	0	0	0	0	0	0	0	0	0	0	0	0	0	0	0	0	0	0	0	0
TACGAACTCCGGTTGCGA-2	0.99361	3.23	10048	0	0	0.00186	0.00134	0.00175	0.99361	0	0	0	0	0.00134	0	0	0	0	0	0	0	0	0	0	0	0	0	0	0	0	0	0	0	0	0	0	0	0	0	0	0	0	0	0	0	0	0	0	0
TACGAACTCGTGCTCTTG-1	0.98814	1.11	64060	0	0.0003	0.00131	0.00081	0.98814	0.00089	0.00076	0	0	0	0.00044	0	0	0	0	0	0	0	0	0	0	0	0	0	0.00699	0	0	0	0	0	0	0	0	0	0	0	0	0	0	6.00E-05	0	0	0	0	0	0
TACGACCATAAGCAACTA-2	0.98262	2	11376	0	0	0.00945	0.00126	0.0036	0.98262	0.00144	0	0	0	0.00144	0	0	0	0	0	0	0	0	0	0	0	0	0	0	0	0	0	0	0	0	0	0	0	0	0	0	0	0	0	0	0	0	0	0	0
TACGACCATAGTTGCCTT-1	0.96145	1.45	44810	0	0.00036	0.00265	0.001	0.96145	0.00222	0.00075	0	0	0	0.00066	0	0	0	0	0	0	0	0	0	0	0	0	0	0	0	0.03029	0	0	0	0	0	0	0	0	0	0	0	0	0.00059	0	0	0	0	0	0
TACGACCATCCATACGAT-2	0.98406	1.61	124860	0	0.00086	0.00296	0.00227	0.00205	0.98406	0.001	0	0	0	0.00155	0	0	0	0	0	0	0	0	0	0	0	0	0	0	0	0.00017	0	0	0	0	0	0	0	0	0	0	0	0	0.0002	0	0.00016	0	0	0	0
TACGACTTGATTCACCTC-2	0.99134	4.02	7812	0	0	0.00135	0.00176	0.00189	0.00216	0.00135	0	0	0	0	0	0	0	0	0	0	0	0	0	0	0	0	0	0	0	0	0	0	0	0	0	0	0	0	0	0	0	0	0.99134	0	0	0	0	0	0
TACGACTTGCAATGCATT-1	0.98451	2.37	44339	0	0.00044	0.98451	0.00119	0.0031	0.00193	0.00126	0	0	0	0.00119	0	0	0	0	0	0	0	0	0	0	0	0	0	0	0	0	0	0	0	0	0	0	0	0	0	0	0	0	0.00047	0	0	0	0	0	0
TACGACTTGTCTGAGATA-2	0.98683	1.86	16843	0	0	0.98683	0.00317	0.0025	0.00274	0.0011	0	0	0	0.0011	0	0	0	0	0	0	0	0	0	0	0	0	0	0	0	0	0	0	0	0	0	0	0	0	0	0	0	0	0.00067	0	0	0	0	0	0
TACGTTGGAATGGAGGAA-1	0.99277	1.24	12102	0	0	0.00185	0	0.00193	0.99277	0.00176	0	0	0	0.0016	0	0	0	0	0	0	0	0	0	0	0	0	0	0	0	0	0	0	0	0	0	0	0	0	0	0	0	0	0	0	0	0	0	0	0
TACTCGACCACATTGACA-2	0.99298	2.97	72545	0	0.00036	0.99298	0.00108	0.00181	0.00128	0.00078	0	0	0	0.00152	0	0	0	0	0	0	0	0	0	0	0	0	0	0	0	0	0	0	0	0	0	0	0	0	0	0	0	0	0.00017	0	0	0	0	0	0
TACTCGACCCATATGTCG-1	0.98047	2.12	35586	0	0.98047	0.00211	0.00067	0.00182	0.00917	0.00069	0	0	0	0.00142	0	0	0	0	0	0	0	0	0	0	0	0	0	0	0	0	0	0	0	0	0	0	0	0	0	0	0	0	0	0	0	0	0	0	0
TACTGATGAACGTTCAAT-2	0.96608	1.78	14576	0	0.00084	0.00358	0.00646	0.96608	0.00267	0.00211	0	0	0	0.00119	0	0	0	0	0	0	0	0	0	0	0	0	0	0	0	0	0	0	0	0	0	0	0	0	0	0	0	0	0	0	0	0	0	0	0
TACTTACCAGGACAGATT-1	0.97846	3.12	6503	0	0.00192	0.97846	0.00271	0.00702	0.00351	0.00271	0	0	0	0.00176	0	0	0	0	0	0	0	0	0	0	0	0	0	0	0	0	0	0	0	0	0	0	0	0	0	0	0	0	0.0016	0	0	0	0	0	0
TACTTACCATCCGGAGCT-2	0.94136	10	37239	0	0.00051	0.00262	0.01445	0.00297	0.00231	0.94136	0	0	0	0.02744	0	0	0	0	0	0	0	0	0	0	0	0	0	0	0	0	0	0.00572	0	0	0	0	0	0	0	0	0	0	0.00016	0	0	0	0	0	0
TACTTCCAGAGCGGTCTA-2	0.93803	3.27	17682	0	0.01414	0.00398	0.93803	0.00357	0.00469	0.00125	0	0	0	0.00267	0	0	0	0	0	0	0	0	0	0	0	0	0	0	0	0	0	0	0	0	0	0	0.01087	0	0	0	0	0	0.00059	0	0	0	0	0	0
TAGACCATGTGCACGATG-1	0.98216	5.36	15626	0	0	0.00217	0.00115	0.00285	0.98216	0.00095	0	0	0	0.00129	0	0	0	0	0	0	0	0	0	0	0	0	0	0	0	0	0	0	0	0	0	0	0	0	0	0	0	0	0	0	0	0	0	0	0
TAGACCGCAAACGAGGTG-1	0.91422	1.66	60124	0	0.00034	0.91422	0.00066	0.00148	0.08115	0.00058	0	0	0	0.00154	0	0	0	0	0	0	0	0	0	0	0	0	0	0	0	0	0	0	0	0	0	0	0	0	0	0	0	0	0	0	0	0	0	0	0
TAGACCGCACAGCTTACC-1	0.91783	7.22	9478	0	0.00196	0.01416	0.00794	0.01162	0.00909	0.91783	0	0	0	0.016	0	0	0	0	0	0	0	0	0	0	0	0	0	0	0	0	0	0.01473	0	0	0	0	0	0	0	0	0	0	0.00219	0	0	0	0	0	0
TAGACCGCAGATCTGTTC-1	0.99322	2.36	99077	0	0.00032	0.00143	0.0006	0.0015	0.99322	0.00063	0	0	0	0.00136	0	0	0	0	0	0	0	0	0	0	0	0	0	0.00013	0	0.0003	0	0	0	0	0	0	0	0	0	0	0	0	0.00031	0	0.00016	0	0	0	0
TAGACCTACGAATCACAT-2	0.99102	2.29	27321	0	0	0.00161	0.0009	0.00188	0.00158	0.00083	0	0	0	0.0021	0	0	0	0	0	0	0	0	0	0	0	0	0	0	0	0	0	0	0	0	0	0	0	0	0	0	0	0	0.99102	0	0	0	0	0	0
TAGAGACTAATAGCACGG-1	0.97516	1.85	19688	0	0	0.01476	0.97516	0.00218	0.00255	0.00088	0	0	0.00052	0.0014	0	0	0	0	0	0	0	0	0	0	0	0	0	0	0	0	0	0	0	0	0	0	0	0	0	0	0	0	0	0	0	0	0	0	0
TAGAGCCAGGGACGAGCA-2	0.90569	1.56	7952	0	0	0.01928	0.90569	0.00236	0.06952	0.00157	0	0	0	0.00131	0	0	0	0	0	0	0	0	0	0	0	0	0	0	0	0	0	0	0	0	0	0	0	0	0	0	0	0	0	0	0	0	0	0	0
TAGAGCGTCGGAGTACAG-1	0.99231	1.81	10497	0	0	0.00165	0	0.00117	0.99231	0	0	0	0	0.00107	0	0	0	0	0	0	0	0	0	0	0	0	0	0	0	0	0	0	0	0	0	0	0	0	0	0	0	0	0	0	0	0	0	0	0
TAGAGCGTCTGCGCACTG-1	0.99158	2.09	17545	0	0	0.99158	0.00082	0.00228	0.00181	0.00094	0	0	0	0.00076	0	0	0	0	0	0	0	0	0	0	0	0	0	0	0	0	0	0	0	0	0	0	0	0	0	0	0	0	0.00023	0	0	0	0	0	0
TAGATAGCCGCATGTAAG-2	0.99266	1.39	49571	0	0.99266	0.00141	0.00086	0.0017	0.00131	0.00068	0	0	0	0.00123	0	0	0	0	0	0	0	0	0	0	0	0	0	0	0	0	0	0	0	0	0	0	0	0	0	0	0	0	0.00012	0	0	0	0	0	0
TAGATAGCCTATGATGTG-1	0.99501	1.24	21386	0	0	0.0019	0.00076	0.99501	0.00147	0	0	0	0	0.00076	0	0	0	0	0	0	0	0	0	0	0	0	0	0	0	0	0	0	0	0	0	0	0	0	0	0	0	0	0	0	0	0	0	0	0
TAGATCTGTAATCTGACC-2	0.98429	3.06	97125	0	0.00828	0.00192	0.00112	0.00175	0.98429	0.00088	0	0	0	0.00136	0	0	0	0	0	0	0	0	0	0	0	0	0	0	0	0	0	0	0	0	0	0	0	0	0	0	0	0	0.00026	0	0	0	0	0	0
TAGATCTGTGTGTCGAGC-2	0.95688	2.6	6650	0	0.95688	0.00422	0.01031	0.02	0.00391	0.00266	0	0	0	0.00203	0	0	0	0	0	0	0	0	0	0	0	0	0	0	0	0	0	0	0	0	0	0	0	0	0	0	0	0	0	0	0	0	0	0	0
TAGATCTGTTAGTCAGAC-1	0.9834	4.9	11855	0	0	0.00437	0.00161	0.00428	0.9834	0.00152	0	0	0	0.00232	0	0	0	0	0	0	0	0	0	0	0	0	0	0	0	0.00125	0	0	0	0	0	0	0	0	0	0	0	0	0.00098	0	0	0	0	0	0
TAGCACACGCTAGGTACT-1	0.98904	2.05	83864	0	0.00035	0.98904	0.00125	0.00272	0.00219	0.00127	0	0	0.00017	0.00133	0	0	0	0	0	0	0.00014	0	0	0	0	0	0	0	0	0.00019	0	0	0	0	0	0	0	0	0	0	0	0	0.00043	0	0.00026	0	0	0	0
TAGCAGAGTTGAGACAGC-2	0.97439	1.46	168545	0	0.00035	0.00309	0.00144	0.00196	0.97439	0.00069	0	0	0.00012	0.00204	0	0	0	0	0	0	0	0	0	0	0	0	0	0.00344	0	9.00E-05	0	0	0	0	0	0	0	0	0	0	0	0	0.00033	0	0.00024	0	0	0	0
TAGCCAGTGCATTGTTCA-2	0.99299	1.46	28598	0	0	0.99299	0.00125	0.00235	0.00164	0.00057	0	0	0	0.00117	0	0	0	0	0	0	0	0	0	0	0	0	0	0	0	0	0	0	0	0	0	0	0	0	0	0	0	0	0	0	0	0	0	0	0
TAGCCTTGTGCGACAACC-2	0.99387	0.95	106435	0	0.00019	0.00127	0.0006	0.99387	0.00133	0.00064	0	0	0	0.00109	0	0	0	0	0	0	0	0	0	0	0	0	0	0	0	0.00028	0	0	0	0	0	0	0	0	0	0	0	0	0.00019	0	0	0	0	0	0
TAGCCTTGTTGTGCTAAC-1	0.99713	0.71	12308	0	0	0.0009	0	0	0.00098	0	0	0	0	0.0009	0	0	0	0	0	0	0.99713	0	0	0	0	0	0	0	0	0	0	0	0	0	0	0	0	0	0	0	0	0	0	0	0	0	0	0	0
TAGCGAGAAACGCACACT-2	0.97351	1.49	35124	0	0.00052	0.00316	0.97351	0.00244	0.00206	0.00122	0	0	0	0.00197	0	0	0	0	0	0	0	0	0	0	0	0	0	0	0	0	0	0	0	0	0	0.00104	0	0	0	0	0	0	0.0002	0	0	0	0	0	0
TAGCGAGAAGGTAAGTGA-2	0.99794	1.15	6937	0	0	0.00191	0	0.99794	0	0	0	0	0	0	0	0	0	0	0	0	0	0	0	0	0	0	0	0	0	0	0	0	0	0	0	0	0	0	0	0	0	0	0	0	0	0	0	0	0
TAGCGAGAATCCTCTAGT-1	0.97392	9.89	16405	0	0.00075	0.97392	0.00165	0.00316	0.00206	0.00158	0	0	0	0.00089	0	0	0	0	0	0	0	0	0	0	0	0	0	0	0	0.00281	0	0	0	0	0	0	0	0	0	0	0	0	0	0	0	0	0	0	0
TAGCGCAGCCGGTTCTAT-1	0.99603	3.85	14735	0	0	0	0	0	0	0	0	0	0	0	0	0	0	0	0	0	0	0	0	0	0	0	0	0	0	0.99603	0	0	0	0	0	0	0	0	0	0	0	0	0	0	0.00071	0	0	0	0
TAGCGCAGCGAATTGTTG-1	0.9439	1.56	24008	0	0.00323	0.00327	0.9439	0.00238	0.03527	0.00106	0	0	0	0.00199	0	0	0	0	0	0	0	0	0	0	0	0	0	0	0	0	0	0	0	0	0	0.00836	0	0	0	0	0	0	0	0	0	0	0	0	0
TAGCGCAGCGCCGTCTTC-2	0.94574	2.44	8612	0	0.01805	0.00408	0.94574	0.0042	0.01323	0	0	0	0	0.00321	0	0	0	0	0	0	0	0	0	0	0	0	0	0	0	0	0	0	0	0	0	0	0.0068	0	0	0	0	0	0	0	0	0	0	0	0
TAGCTAAGAAACAGCAGT-1	0.99158	1.8	261940	5.00E-05	0.00021	0.99158	0.00087	0.00202	0.00175	0.00087	4.00E-05	0	0.00011	0.00124	0	0	0	0	0	0	6.00E-05	0	0	0	0	0	0	0	0	0.00016	0	0	0	0	0	0	0	0	0	0	0	0	0.00029	0	0.00015	0	0	0	0
TAGCTAAGATCATCATCT-1	0.99314	1.32	14687	0	0	0.00145	0.00083	0.99314	0.00222	0.00152	0	0	0	0.00069	0	0	0	0	0	0	0	0	0	0	0	0	0	0	0	0	0	0	0	0	0	0	0	0	0	0	0	0	0	0	0	0	0	0	0
TAGCTGTTGAGTCTGGAA-1	0.9738	1.75	9411	0	0	0.00284	0.00153	0.9738	0.00295	0.00175	0	0	0	0	0	0	0	0	0	0	0	0	0	0	0	0	0	0.01353	0	0	0	0	0	0	0	0	0	0	0	0	0	0	0	0	0	0	0	0	0
TAGGATGCCCTAACCGGT-1	0.98778	1.5	109675	0	0.00037	0.00258	0.0011	0.98778	0.00154	0.00066	0	0	0	0.00098	0	0	0	0	0	0	0	0	0	0	0	0	0	0.00022	0	0	0	0	0	0	0	0	0	0	0	0	0	0	0.00036	0	0.0002	0	0	0	0
TAGGATTAGCCTCGACCT-2	0.96637	3.59	6821	0	0.002	0.01075	0.00645	0.00814	0.96637	0.00384	0	0	0	0.00215	0	0	0	0	0	0	0	0	0	0	0	0	0	0	0	0	0	0	0	0	0	0	0	0	0	0	0	0	0	0	0	0	0	0	0
TAGGATTAGGCCATACAA-1	0.99063	1.26	31986	0	0.00152	0.00133	0.00083	0.99063	0.00098	0.00079	0	0	0	0.00079	0	0	0	0	0	0	0	0	0	0	0	0	0	0.00124	0	0	0	0	0	0	0	0	0	0	0	0	0	0	0.00029	0	0	0	0	0	0
TAGGATTAGTAGTGATCC-2	0.99295	1.7	135662	0	0.00051	0.00146	0.00099	0.99295	0.00107	0.00059	0	0	0	0.00104	0	0	0	0	0	0	0.00011	0	0	0	0	0	0	0	0	0.00016	0	0	0	0	0	0	0	0	0	0	0	0	0.00022	0	0.00011	0	0	0	0
TAGGTTAGTCAGCTCTTC-1	0.9551	1.87	9264	0	0	0.00254	0.00177	0.9551	0.00199	0.00155	0	0	0	0	0	0	0	0	0	0	0	0	0	0	0	0	0	0.03693	0	0	0	0	0	0	0	0	0	0	0	0	0	0	0	0	0	0	0	0	0
TAGGTTAGTTGCCGACTA-2	0.98927	1.29	7685	0	0	0.98927	0.00212	0.00278	0.00225	0.00172	0	0	0	0.00159	0	0	0	0	0	0	0	0	0	0	0	0	0	0	0	0	0	0	0	0	0	0	0	0	0	0	0	0	0	0	0	0	0	0	0
TAGTAACGGCTGCTTAGG-2	0.99147	2.15	7124	0	0	0.00246	0	0.99147	0.00217	0	0	0	0	0.00159	0	0	0	0	0	0	0	0	0	0	0	0	0	0	0	0	0	0	0	0	0	0	0	0	0	0	0	0	0	0	0	0	0	0	0
TAGTAGTCTGTCGAGTAC-2	0.99464	1.66	13698	0	0	0.00164	0.00097	0.00112	0.99464	0	0	0	0	0.00164	0	0	0	0	0	0	0	0	0	0	0	0	0	0	0	0	0	0	0	0	0	0	0	0	0	0	0	0	0	0	0	0	0	0	0
TAGTCAGACTTCAGTGCC-2	0.9744	8.09	10709	0	0	0.00296	0.00255	0.00275	0.9744	0.00122	0	0	0	0.00102	0	0	0	0	0	0	0	0	0	0	0	0	0	0	0	0	0	0	0	0	0	0	0	0	0	0	0	0	0	0.01499	0	0	0	0	0
TAGTGATCCAATCTCCTA-1	0.90639	7.35	115023	0	0.00121	0.00357	0.0046	0.01287	0.0044	0.90639	0	0	0	0.01726	0	0	0	0	0	0	0	0	0	0	0	0	0	0	0	0.00028	0.00015	0.03423	0	0	0	0	0	0	0	0	0	0	0.00032	0	0.00017	0	0	0	0
TAGTGATCCTAGACCGCA-2	0.98718	2.46	6349	0	0	0.00389	0.00195	0.00276	0.98718	0.00211	0	0	0	0.00195	0	0	0	0	0	0	0	0	0	0	0	0	0	0	0	0	0	0	0	0	0	0	0	0	0	0	0	0	0	0	0	0	0	0	0
TAGTGCACTAATTGGATC-1	0.98447	2.37	6379	0	0	0.00469	0.00243	0.00275	0.98447	0.00226	0	0	0	0	0	0	0	0	0	0	0	0	0	0	0	0	0	0	0	0	0	0	0	0	0	0	0	0	0	0	0	0	0	0	0	0	0	0	0
TAGTGCACTCTCTGCGGT-2	0.98494	2.99	102544	0	0.00044	0.00245	0.00112	0.00264	0.00164	0.00083	0.00011	0	0.00016	0.00114	0	0	0	0	0	0	0	0	0	0	0	0	0	0	0	0.00016	0	0	0	0	0	0	0	0	0	0	0	0	0.98494	0	0.00016	0	0	0	0
TAGTTGACGACCACTAGG-1	0.96989	1.41	61623	0	0.00054	0.00239	0.96989	0.00163	0.01	0.00059	0	0	0	0.00181	0	0	0	0	0	0	0	0	0	0	0	0	0	0	0	0	0	0	0	0	0	0.00366	0.00079	0	0	0	0	0	0.00028	0	0	0	0	0	0
TAGTTGACGTCCGATAAC-2	0.95514	2.59	7646	0	0	0.0073	0.00365	0.00635	0.00541	0.02014	0	0	0	0.00176	0	0	0	0	0	0	0	0	0	0	0	0	0	0	0	0	0	0	0	0	0	0	0	0	0	0	0	0	0.95514	0	0	0	0	0	0
TATAATCGCAGCGTCGTC-1	0.98918	4.68	68620	0	0.00017	0.0017	0.00095	0.98918	0.00213	0.00078	0	0	0	0.00106	0	0	0	0	0	0	0	0	0	0	0	0	0	0	0	0	0	0	0	0	0	0	0	0	0	0	0	0	0.00031	0	0	0	0	0	0
TATACCACTCCTCCAATC-1	0.96003	1.96	24866	0	0.00132	0.00255	0.00099	0.0028	0.96003	0.00103	0	0	0	0.00157	0	0	0	0	0	0	0	0	0	0	0	0	0	0	0	0	0	0	0	0	0	0	0	0	0	0	0	0	0.00045	0	0	0	0	0	0
TATACGGATCACCTTCCT-1	0.97773	2.66	13333	0	0.00557	0.00503	0.00224	0.00425	0.97773	0.00116	0	0	0	0.00101	0	0	0.00186	0	0	0	0	0	0	0	0	0	0	0	0	0	0	0	0	0	0	0	0	0	0	0	0	0	0.00101	0	0	0	0	0	0
TATACGGATCGACCTGTA-1	0.99279	2.17	54803	0	0.0003	0.00181	0.00095	0.99279	0.00155	0.00086	0	0	0	0.00097	0	0	0	0	0	0	0	0	0	0	0	0	0	0	0	0	0	0	0	0	0	0	0	0	0	0	0	0	0.00028	0	0	0	0	0	0
TATAGTGCGAATACGTCT-1	0.97451	3.08	9226	0	0.00181	0.97451	0.00272	0.00816	0.00702	0.00396	0	0	0	0	0	0	0	0	0	0	0	0	0	0	0	0	0	0	0	0	0	0	0	0	0	0	0	0	0	0	0	0	0.00147	0	0	0	0	0	0
TATCACCTGCGTGCTTGA-1	0.99119	1.64	145182	0	0.0002	0.99119	0.00355	0.00132	0.00116	0.0006	0	0	0.00011	0.00092	0	0	0	0	0	0	7.00E-05	0	0	0	0	0	0	0	0	0.0002	0	0	0	0	0	0	0	0	0	0	0	0	0.00032	0	0	0	0	0	0
TATCACCTGTGCGATACT-2	0.98568	2.32	7545	0	0	0.00341	0.00218	0.0045	0.98568	0.00205	0	0	0	0.00205	0	0	0	0	0	0	0	0	0	0	0	0	0	0	0	0	0	0	0	0	0	0	0	0	0	0	0	0	0	0	0	0	0	0	0
TATCAGTGCCGAATCCTG-2	0.97801	1.2	8602	0	0	0.00154	0.00142	0.97801	0.00154	0	0	0	0	0	0	0	0	0	0	0	0	0	0	0	0	0	0	0	0	0	0	0	0	0	0	0	0	0	0	0	0	0	0	0	0	0	0	0	0
TATCGAGCCATCTGGTAG-2	0.98668	2.23	11969	0	0	0.98668	0.0012	0.00352	0.00387	0.00241	0	0	0	0	0	0	0	0	0	0	0	0	0	0	0	0	0	0	0	0	0	0	0	0	0	0	0	0	0	0	0	0	0.00129	0	0	0	0	0	0
TATCTAGGTCAGATCGAC-1	0.9796	2.06	42646	0	0.00062	0.00202	0.0012	0.0023	0.00233	0.00125	0	0	0	0.00175	0	0	0	0	0	0	0	0	0	0	0	0	0	0	0	0	0	0	0	0	0	0	0	0	0	0	0	0	0.9796	0	0	0	0	0	0
TATCTAGGTCCGATCTCT-1	0.93649	1.83	259305	0	0.00393	0.00944	0.93649	0.0016	0.0419	0.00064	0	0	7.00E-05	0.00128	0	0	8.00E-05	0	0	0	0	0	0	0	0	0	0	0	0	0.00013	0	0	0	0	0	0	0.00134	0	0	0	0	0	0.00027	0	0.00013	0	0	0	0
TATCTGTCAATAACGACA-1	0.99014	6.71	19941	0	0.00146	0.00264	0.00081	0.0021	0.99014	0.00108	0	0	0	0.00167	0	0	0	0	0	0	0	0	0	0	0	0	0	0	0	0	0	0	0	0	0	0	0	0	0	0	0	0	0	0	0	0	0	0	0
TATCTGTCAGTGACGTAA-2	0.98016	3.72	18509	0	0	0.98016	0.00101	0.00242	0.00124	0.0009	0	0	0	0.00209	0	0	0	0	0	0	0	0	0	0	0	0	0	0	0	0	0	0	0	0	0	0	0	0	0	0	0	0	0.00068	0	0	0	0	0	0
TATGAGACCGCACATGTT-2	0.98151	1	292807	0	0.00025	0.00149	0.00073	0.98151	0.00146	0.00071	0	0	8.00E-05	0.00091	0	0	0	0	0	0	4.00E-05	0	0	0	0	0	0	0.00044	0	0.00015	0	0	0	0	0	0	0	0	0	0	0	0	0.00022	0	0.00016	0	0	0	0
TATGCCTTCGATGCGGTT-1	0.98567	2.5	15819	0	0	0.00189	0.0013	0.0015	0.98567	0.00072	0	0	0	0.00202	0	0	0	0	0	0	0	0	0	0	0	0	0	0.00684	0	0	0	0	0	0	0	0	0	0	0	0	0	0	0	0	0	0	0	0	0
TATGCCTTCTCGCCAAGC-1	0.98895	1.66	41110	0	0	0.00243	0.00166	0.00266	0.98895	0.00117	0	0	0	0.00114	0	0	0	0	0	0	0	0	0	0	0	0	0	0	0	0.00055	0	0	0	0	0	0	0	0	0	0	0	0	0.0002	0	0.00037	0	0	0	0
TATGTACCTACGTGTAGT-2	0.98958	3.93	71288	0	0.98958	0.00198	0.00176	0.00199	0.00179	0.00075	0	0	0	0.0016	0	0	0	0	0	0	0	0	0	0	0	0	0	0	0	0	0	0	0	0	0	0	0	0	0	0	0	0	0.00028	0	0.00025	0	0	0	0
TATGTACCTAGCCGTTCT-1	0.98765	1.51	26948	0	0.00045	0.98765	0.00136	0.00322	0.0022	0.00091	0	0	0	0.00095	0	0	0	0	0	0	0	0	0	0	0	0	0	0	0	0	0	0	0	0	0	0	0	0	0	0	0	0	0.00072	0	0	0	0	0	0
TATGTATGCAGCATTCCA-2	0.949	2.54	16672	0	0.0457	0.00086	0.00093	0.00167	0.949	0	0	0	0	0.00179	0	0	0	0	0	0	0	0	0	0	0	0	0	0	0	0	0	0	0	0	0	0	0	0	0	0	0	0	0	0	0	0	0	0	0
TATGTATGCCACGACTCA-2	0.95524	2.68	48645	0	0.03888	0.0014	0.00057	0.00131	0.95524	0.0007	0	0	0	0.00163	0	0	0	0	0	0	0	0	0	0	0	0	0	0	0	0	0	0	0	0	0	0	0	0	0	0	0	0	0.00023	0	0	0	0	0	0
TATTACAGCAAGACTACC-2	0.98668	2.81	15211	0	0	0.98668	0.00273	0.0041	0.00164	0.0013	0	0	0	0.00171	0	0	0	0	0	0	0	0	0	0	0	0	0	0	0	0	0	0	0	0	0	0	0	0	0	0	0	0	0	0	0	0	0	0	0
TATTACAGCACCATGTCT-1	0.984	1.2	201195	0	0.00042	0.00704	0.0018	0.984	0.00275	0.00089	0	0	8.00E-05	0.00074	0	0	6.00E-05	0	0	0	0.0001	0	0	0	0	0	0	0	0	0.00013	0	0	0	0	0	0	0	0	0	0	0	0	0.00035	0	0.00014	0	0	0	0
TATTACAGCAGATGTTGG-2	0.99356	0.96	21673	0	0.00061	0.0014	0.00061	0.99356	0.0014	0.0007	0	0	0	0.0007	0	0	0	0	0	0	0	0	0	0	0	0	0	0	0	0	0	0	0	0	0	0	0	0	0	0	0	0	0	0	0	0	0	0	0
TATTCAACGCCTCGCGTT-1	0.9396	1.57	80144	0	0.00099	0.00273	0.9396	0.00203	0.05145	0.00096	0	0	0	0.00137	0	0	0	0	0	0	0	0	0	0	0	0	0	0	0	0	0	0	0	0	0	0	0	0	0	0	0	0	0.00034	0	0.00047	0	0	0	0
TATTCAACGTCCGGAGCT-2	0.97604	1.32	54658	0	0.00069	0.00314	0.00692	0.97604	0.00234	0.00164	0	0	0	0.00074	0	0	0	0	0	0	0	0	0	0	0	0	0	0	0	0	0	0	0	0	0	0	0	0	0	0	0	0	0.00035	0	0	0	0	0	0
TATTGCTACCTTGGATCA-2	0.99572	0.64	6128	0	0	0	0	0.99572	0.00198	0	0	0	0	0.0023	0	0	0	0	0	0	0	0	0	0	0	0	0	0	0	0	0	0	0	0	0	0	0	0	0	0	0	0	0	0	0	0	0	0	0
TCAACACTCGGAGCATCT-1	0.98547	2.24	145878	0	0.00037	0.98547	0.00089	0.00224	0.00726	0.00105	0	0	0.00016	0.00145	0	0	0	0	0	0	0	0	0	0	0	0	0	0	0	0.00024	0	0	0	0	0	0	0	0	0	0	0	0	0.00038	0	0.00018	0	0	0	0
TCAAGGTCGCGCATAACT-2	0.93934	2.02	10768	0	0	0.00459	0.00335	0.93934	0.0044	0.00277	0	0	0	0.00172	0	0	0	0	0	0	0	0	0	0	0	0	0	0	0	0	0	0	0	0	0	0	0	0	0	0	0	0	0.00134	0	0	0	0	0	0
TCAAGGTCGCGCTTGTAG-1	0.99018	5.11	36548	0	0.00049	0.00194	0.00107	0.00196	0.00194	0.00087	0	0	0	0.00098	0	0	0	0	0	0	0	0	0	0	0	0	0	0	0	0	0	0	0	0	0	0	0	0	0	0	0	0	0.99018	0	0.00052	0	0	0	0
TCAATCTAGGCCTGCATC-2	0.98608	2.02	7960	0	0	0.00283	0.0018	0.98608	0.00283	0.00129	0	0	0	0.00155	0	0	0	0	0	0	0	0	0	0	0	0	0	0	0	0.00348	0	0	0	0	0	0	0	0	0	0	0	0	0	0	0	0	0	0	0
TCAATGGACCAGTTACTG-1	0.98989	0.97	26124	0	0	0.00089	0.00054	0.98989	0.00596	0.00058	0	0	0	0.0005	0	0	0	0	0	0	0	0	0	0	0	0	0	0.00108	0	0	0	0	0	0	0	0	0	0	0	0	0	0	0.00046	0	0	0	0	0	0
TCAATGGACCCAGTTACG-1	0.99259	1.11	7809	0	0	0	0	0.99259	0.00728	0	0	0	0	0	0	0	0	0	0	0	0	0	0	0	0	0	0	0	0	0	0	0	0	0	0	0	0	0	0	0	0	0	0	0	0	0	0	0	0
TCAATGGACCGAATGAGT-2	0.98321	1.27	16721	0	0	0.00146	0.00091	0.98321	0.00073	0	0	0	0	0.00207	0	0	0	0	0	0	0	0	0	0	0	0	0	0	0	0	0	0	0	0	0	0	0	0	0	0	0	0	0	0	0	0	0	0	0
TCACACTGCCAGCTAGTT-1	0.99276	1.46	69233	0	0.00026	0.00117	0.00062	0.99276	0.00134	0.00085	0	0	0	0.00117	0	0	0	0	0	0	0	0	0	0	0	0	0	0	0	0	0	0	0	0	0	0	0	0	0	0	0	0	0.00034	0	0	0	0	0	0
TCACAGGTAGTGACTCTC-2	0.97368	1.63	17516	0	0	0.00285	0.0014	0.97368	0.0028	0.00146	0	0	0	0.00099	0	0	0	0	0	0	0	0	0	0	0	0	0	0	0	0	0	0	0	0	0	0	0	0	0	0	0	0	0	0	0	0	0	0	0
TCACAGGTATCAGTAAGC-2	0.98735	3.13	224172	0	0.00033	0.00146	0.00073	0.98735	0.00114	0.00083	0	0	7.00E-05	0.0015	0	0	0	0	0	0	0	0	0	0	0	0	0	7.00E-05	0	0.00011	0	0	0	0	0	0	0	0	0	0	0	0	0.00019	0	0.00012	0	0	0	0
TCACAGGTATGCATACAT-1	0.95201	4.31	9376	0	0.00258	0.95201	0.00686	0.01124	0.00674	0.00517	0	0	0	0.00202	0	0	0	0	0	0	0	0	0	0	0	0	0	0	0	0	0	0	0	0	0	0	0	0	0	0	0	0	0.00315	0	0.00225	0	0	0	0
TCACATACTATAATCGAG-2	0.99085	1.51	1016014	1.00E-05	0.00021	0.99085	0.00068	0.0012	0.00096	0.00052	3.00E-05	0	7.00E-05	0.00114	0	0	4.00E-05	0	0	0	2.00E-05	0	0	0	0	0	0	0	2.00E-05	0.00011	0	2.00E-05	0	0	0	0	0	0	0	0	0	0	0.00017	0	9.00E-05	0	0	0	0
TCACCGAGGAATGTGCGT-1	0.99352	4.76	121384	0	0.00022	0.00109	0.00061	0.00115	0.00113	0.0005	0	0	0	0.00137	0	0	0	0	0	0	0	0	0	0	0	0	0	0	0	0	0	0	0	0	0	0	0	0	0	0	0	0	0.99352	0	0	0	0	0	0
TCACCGAGGGACAATGTT-2	0.99413	1.44	39848	0	0	0.00105	0.00087	0.00173	0.99413	0.00077	0	0	0	0.00115	0	0	0	0	0	0	0	0	0	0	0	0	0	0	0	0	0	0	0	0	0	0	0	0	0	0	0	0	0.00028	0	0	0	0	0	0
TCACGACAAGACATAACG-2	0.90004	2.79	11129	0	0	0.00185	0.00185	0.00259	0.08996	0.00185	0	0	0	0.00167	0	0	0	0	0	0	0	0	0	0	0	0	0	0	0	0	0	0	0	0	0	0	0	0	0	0	0	0	0.90004	0	0	0	0	0	0
TCACGACAATGGTAACCA-1	0.997	1.17	9153	0	0	0.00178	0	0.997	0.00122	0	0	0	0	0	0	0	0	0	0	0	0	0	0	0	0	0	0	0	0	0	0	0	0	0	0	0	0	0	0	0	0	0	0	0	0	0	0	0	0
TCACGCGACGGATAATAC-1	0.99464	5.22	90526	0	0.00016	0.99464	0.0006	0.00116	0.0009	0.00035	0.00027	0	0	0.00097	0	0	0	0	0	0	0	0	0	0	0	0	0	0	0	0	0	0	0	0	0	0	0	0	0	0	0	0	0.00026	0	0	0	0	0	0
TCACTCGCTGATTCCTCT-1	0.98242	3.43	59584	0	0.00805	0.00239	0.00113	0.00246	0.98242	0.00122	0	0	0	0.00132	0	0	0	0	0	0	0	0	0	0	0	0	0	0	0	0	0	0	0	0	0	0	0	0	0	0	0	0	0.00049	0	0	0	0	0	0
TCAGACAAGCTAGGTACT-2	0.94326	3.77	7375	0	0.00412	0.01209	0.00611	0.01607	0.94326	0.00455	0	0	0	0.00142	0	0	0	0	0	0	0	0	0	0	0	0	0	0	0	0.0064	0	0	0	0	0	0	0	0	0	0	0	0	0.00213	0	0	0	0	0	0
TCAGACAAGGATGCAGAA-1	0.98926	1.35	48617	0	0.00023	0.00088	0.0005	0.98926	0.00121	0.00065	0	0	0	0.00061	0	0	0	0	0	0	0	0	0	0	0	0	0	0.00495	0	0	0	0	0	0	0	0	0	0	0	0	0	0	0	0	0	0	0	0	0
TCAGACAAGGCAACACCT-2	0.97917	2.35	57673	0	0.00191	0.00556	0.00317	0.97917	0.00362	0.00212	0	0	0	0.00126	0	0	0	0	0	0	0	0	0	0	0	0	0	0	0	0.00052	0	0	0	0	0	0	0	0	0	0	0	0	0.0008	0	0.00041	0	0	0	0
TCAGACAAGGGAGCATCT-1	0.99575	1.63	6490	0	0	0.00205	0	0.00205	0.99575	0	0	0	0	0	0	0	0	0	0	0	0	0	0	0	0	0	0	0	0	0	0	0	0	0	0	0	0	0	0	0	0	0	0	0	0	0	0	0	0
TCAGAGCGTTAGCACACG-2	0.99633	1.1	6925	0	0	0.0022	0	0.99633	0.00147	0	0	0	0	0	0	0	0	0	0	0	0	0	0	0	0	0	0	0	0	0	0	0	0	0	0	0	0	0	0	0	0	0	0	0	0	0	0	0	0
TCAGAGTCACTATGGATG-2	0.99146	1.34	83012	0	0.00015	0.99146	0.00087	0.00159	0.00125	0.00055	0	0	0	0.00131	0	0	0	0	0	0	0	0	0	0	0	0	0	0	0	0	0	0	0	0	0	0	0	0	0	0	0	0	0.00039	0	0	0	0	0	0
TCAGCGACCCGTGAGACT-1	0.98981	2.56	43706	0	0.00033	0.00214	0.00146	0.98981	0.00202	0.00137	0	0	0	0.00101	0	0	0	0	0	0	0	0	0	0	0	0	0	0	0	0	0	0	0	0	0	0	0	0	0	0	0	0	0.00054	0	0	0	0	0	0
TCAGCTCAGATCCACAGT-2	0.9902	2.03	130945	0.00062	0.0002	0.00159	0.0007	0.00148	0.9902	0.00052	0	0	0	0.00155	0	0	0	0	0	0	0	0	0	0	0	0	0	0	0	0	0	0	0	0	0	0	0	0	0	0	0	0	0.00019	0	0.0002	0	0	0	0
TCAGCTCAGGGATTACGC-2	0.98261	1.34	339849	0	0.00117	0.00125	0.00088	0.00145	0.98261	0.00053	0	0	4.00E-05	0.00125	0	0	0	0	0	0	6.00E-05	0	0	0	0	0	0	0	0	0.0001	0	0	0	0	0	0	0	0	0	0	0	0	0.00019	0	8.00E-05	0	0	0	0
TCAGCTCAGGGTCTCATG-2	0.98008	1.98	83015	0	0.00437	0.00403	0.00392	0.0023	0.98008	0.00092	0	0	0	0.00235	0	0	0	0	0	0	0	0	0	0	0	0	0	0	0	0.00032	0	0	0	0	0	0	0	0	0	0	0	0	0.00044	0	0	0	0	0	0
TCAGCTCAGTCATCATCT-1	0.97237	3.37	274664	0	0.00033	0.00338	0.00118	0.97237	0.00142	0.00057	0	0	8.00E-05	0.00072	0	0	6.00E-05	0	0	0	0	0	0	0	0	0	0	0.00018	0	0.00017	0	0.00015	0	0	0	0	0	0	0	0	0	0	0.00034	0	0.00016	0	0	0	0
TCAGGTGCATGCCTTCAG-2	0.9132	1.29	56849	0	0.00125	0.02205	0.9132	0.00143	0.04302	0.00059	0	0	0	0.00159	0	0	0	0	0	0	0	0	0	0	0	0	0	0	0	0	0	0	0	0	0	0.00089	0	0	0	0	0	0	0.00023	0	0	0	0	0	0
TCAGTAAGCTAATCTGGA-1	0.94371	7.46	13490	0	0.00081	0.00468	0.00177	0.00637	0.00661	0.94371	0	0	0	0.03185	0	0	0	0	0	0	0	0	0	0	0	0	0	0	0	0	0	0	0	0	0	0	0	0	0	0	0	0	0.00081	0	0	0	0	0	0
TCATATCGCGTCCGTAAG-2	0.92704	9.99	11428	0	0	0.038	0.00167	0.00393	0.00295	0.92704	0	0	0	0.01925	0	0	0	0	0	0	0	0	0	0	0	0	0	0	0	0	0.00353	0	0	0	0	0	0	0	0	0	0	0	0	0	0	0	0	0	0
TCATCATCTGATCGTTGA-2	0.98692	1.55	23226	0	0.00044	0.00184	0.00312	0.98692	0.00202	0.00083	0	0	0	0.00132	0	0	0	0	0	0	0	0	0	0	0	0	0	0	0	0	0	0	0	0	0	0	0	0	0	0	0	0	0.00044	0	0	0	0	0	0
TCATCATCTGGAGCATCT-1	0.96707	8.93	22904	0	0	0.00193	0.00149	0.96707	0.0025	0.0014	0	0	0	0.00072	0	0	0	0	0	0	0	0	0	0	0	0	0	0	0	0	0	0	0	0	0	0	0	0	0	0	0	0	0.00077	0	0	0	0	0	0
TCATGCAGGAATCCGCTG-1	0.99453	2.94	6089	0	0	0.99453	0.00188	0.00342	0	0	0	0	0	0	0	0	0	0	0	0	0	0	0	0	0	0	0	0	0	0	0	0	0	0	0	0	0	0	0	0	0	0	0	0	0	0	0	0	0
TCATGCAGGCCATCTAGG-1	0.99043	2.54	36437	0	0	0.00203	0.00071	0.99043	0.00155	0.00085	0	0	0	0.00088	0	0	0	0	0	0	0	0	0	0	0	0	0	0	0	0	0	0	0	0	0	0	0	0	0	0	0	0	0.0004	0	0	0	0	0	0
TCCAACGTGCTTCTGAGT-2	0.98327	1.93	108373	0.00015	0.00085	0.00289	0.00177	0.00374	0.98327	0.00148	0	0	0	0.00189	0	0	0	0	0	0	0.0001	0	0	0	0	0	0	0	0	0.00023	0	0	0	0	0	0	0	0	0	0	0	0	0.00048	0	0.00024	0	0	0	0
TCCAAGTAACTAACCGGT-2	0.9894	2.19	183284	0	0.00033	0.00203	0.00101	0.00203	0.00149	0.00074	0.00012	0	8.00E-05	0.00113	0	0	0	0	0	0	0	0	0	0	0	0	0	0	0	0.00012	0	0	0	0	0	0	0	0	0	0	0	0	0.9894	0	8.00E-05	0	0	0	0
TCCAAGTAATCATCAGAG-1	0.93641	1.66	10596	0	0.04239	0.00234	0.93641	0.00127	0.00987	0.00098	0	0	0	0.00186	0	0	0	0	0	0	0	0	0	0	0	0	0	0	0	0	0	0	0	0	0	0	0.00371	0	0	0	0	0	0	0	0	0	0	0	0
TCCAAGTAATTGTAATGC-1	0.9937	1.05	53227	0	0.00021	0.00099	0.00048	0.9937	0.00078	0.00053	0	0	0	0.00099	0	0	0	0	0	0	0	0	0	0	0	0	0	0.002	0	0	0	0	0	0	0	0	0	0	0	0	0	0	0	0	0	0	0	0	0
TCCAATCATACAGGAACT-2	0.97837	2.41	16411	0	0.00088	0.00641	0.00308	0.97837	0.00578	0.00264	0	0	0	0.00113	0	0	0	0	0	0	0	0	0	0	0	0	0	0	0	0	0	0	0	0	0	0	0	0	0	0	0	0	0.00157	0	0	0	0	0	0
TCCACCGGTACTGACTAC-2	0.98895	1.73	13025	0	0	0.98895	0.0011	0.00274	0.00212	0.00086	0	0	0	0.00086	0	0	0	0	0	0	0.00337	0	0	0	0	0	0	0	0	0	0	0	0	0	0	0	0	0	0	0	0	0	0	0	0	0	0	0	0
TCCACCGGTCTTAGGACT-1	0.93488	2.14	68346	0	0.00451	0.00788	0.93488	0.00307	0.02991	0.00115	0	0	0	0.0015	0	0	0.00139	0	0	0	0	0	0	0	0	0	0	0	0	0.00039	0	0	0	0	0	0.00567	0.00202	0	0	0	0	0	0.00054	0	0.00037	0	0	0	0
TCCAGCAGCAGCTACTCA-1	0.99043	1.93	18213	0	0	0.99043	0.00085	0.00245	0.00194	0.00085	0	0	0	0.0012	0	0	0	0	0	0	0	0	0	0	0	0	0	0	0	0	0	0	0	0	0	0	0	0	0	0	0	0	0	0	0	0	0	0	0
TCCAGCAGCCTTCACTGT-1	0.98446	2.24	34589	0	0.00047	0.00178	0.00077	0.98446	0.00157	0.00092	0	0	0	0.00042	0	0	0	0	0	0	0	0	0	0	0	0	0	0.0091	0	0	0	0	0	0	0	0	0	0	0	0	0	0	0.00039	0	0	0	0	0	0
TCCGATAACGATATATCC-2	0.99087	1.82	27506	0	0.99087	0.002	0.00097	0.00241	0.00174	0.00078	0	0	0	0.00119	0	0	0	0	0	0	0	0	0	0	0	0	0	0	0	0	0	0	0	0	0	0	0	0	0	0	0	0	0	0	0	0	0	0	0
TCCGATAACTACTTACCA-1	0.98938	1.97	47885	0	0.00141	0.00246	0.00113	0.0025	0.98938	0.00096	0	0	0	0.00109	0	0	0	0	0	0	0	0	0	0	0	0	0	0	0	0	0	0	0	0	0	0	0	0	0	0	0	0	0.00026	0	0	0	0	0	0
TCCGATCTGACAGTATTG-2	0.98016	1.58	12246	0	0	0.00218	0.00117	0.00293	0.98016	0	0	0	0	0.00184	0	0	0	0	0	0	0	0	0	0	0	0	0	0	0	0	0	0	0	0	0	0	0	0	0	0	0	0	0	0	0	0	0	0	0
TCCGATCTGTGCATCGGA-1	0.99555	1.29	7337	0	0	0.00167	0	0.00264	0.99555	0	0	0	0	0	0	0	0	0	0	0	0	0	0	0	0	0	0	0	0	0	0	0	0	0	0	0	0	0	0	0	0	0	0	0	0	0	0	0	0
TCCGGAGCTCTACGGTAT-1	0.98528	1	375889	0	0.00026	0.00118	0.00108	0.98528	0.0011	0.00054	0	0	9.00E-05	0.00076	0	0	4.00E-05	0	0	0	5.00E-05	0	0	0	0	0	0	6.00E-05	0	0.0001	0	0	0	0	0	0	0	0	0	0	0	0	0.00024	0	8.00E-05	0	0	0	0
TCCGGAGCTGTTAGATTG-1	0.96398	4.77	8624	0	0.01972	0.96398	0.00147	0.00551	0.00331	0.00282	0	0	0	0.00172	0	0	0	0	0	0	0	0	0	0	0	0	0	0	0	0	0	0	0	0	0	0	0	0	0	0	0	0	0.00123	0	0	0	0	0	0
TCCGGAGCTTAGCAGAGT-2	0.93574	4.1	76665	0	0.00084	0.00809	0.00271	0.00421	0.00307	0.93574	0	0	0.00022	0.01862	0	0	0	0	0	0	0	0	0	0	0	0	0	0	0	0.00026	0.00091	0	0	0	0	0	0	0	0	0	0	0	0.00066	0	0.00026	0	0	0	0
TCCGTATACGTTAATTCG-2	0.99292	2.21	28988	0	0	0.99292	0.00116	0.00181	0.00167	0.00091	0	0	0	0.00145	0	0	0	0	0	0	0	0	0	0	0	0	0	0	0	0	0	0	0	0	0	0	0	0	0	0	0	0	0	0	0	0	0	0	0
TCCTATTCCACTAAGTTC-2	0.98376	1.68	12083	0	0	0.00372	0.00152	0.98376	0.00313	0.00186	0	0	0	0.00127	0	0	0	0	0	0	0	0	0	0	0	0	0	0.0044	0	0	0	0	0	0	0	0	0	0	0	0	0	0	0	0	0	0	0	0	0
TCCTCGTCGAGATCTTCA-1	0.93291	7.18	60036	0	0.00027	0.00527	0.00259	0.93291	0.00165	0.00093	0	0	0.00218	0.00095	0	0	0	0	0	0	0.00322	0	0	0	0	0	0	0	0	0.00352	0	0	0	0	0	0	0	0	0	0	0	0	0.00023	0	0	0	0	0	0
TCCTCTAGTCTCGTCTTG-2	0.98475	1.2	74363	0	0.00034	0.00247	0.00106	0.98475	0.00147	0.00076	0	0	0	0.00147	0	0	0	0	0	0	0	0	0	0	0	0	0	0.0002	0	0	0	0	0	0	0	0	0	0	0	0	0	0	0.00031	0	0	0	0	0	0
TCCTCTAGTGTAGTGGAG-1	0.98849	1.64	50790	0	0	0.00217	0.00403	0.00181	0.00175	0.00088	0	0	0	0.00082	0	0	0	0	0	0	0	0	0	0	0	0	0	0	0	0	0	0	0	0	0	0	0	0	0	0	0	0	0.98849	0	0	0	0	0	0
TCCTGAGACCAGGTTGTC-1	0.99733	0.97	64713	0	0	0.00067	0.0003	0.99733	0.00069	0.00041	0	0	0	0.00059	0	0	0	0	0	0	0	0	0	0	0	0	0	0	0	0	0	0	0	0	0	0	0	0	0	0	0	0	0	0	0	0	0	0	0
TCCTGAGACGTGCTAAGC-1	0.98816	2.22	43810	0	0.0007	0.98816	0.0014	0.003	0.00218	0.00171	0	0	0	0.0015	0	0	0	0	0	0	0	0	0	0	0	0	0	0	0	0.00087	0	0	0	0	0	0	0	0	0	0	0	0	0.00044	0	0	0	0	0	0
TCCTGAGACTACGTTACC-1	0.99149	2.11	6504	0	0	0.00158	0.00189	0.99149	0.00268	0.00221	0	0	0	0	0	0	0	0	0	0	0	0	0	0	0	0	0	0	0	0	0	0	0	0	0	0	0	0	0	0	0	0	0	0	0	0	0	0	0
TCCTGTCCGCGATACTCT-1	0.98321	3.99	15599	0	0.00081	0.00383	0.00255	0.0043	0.98321	0.00208	0	0	0	0.00154	0	0	0	0	0	0	0	0	0	0	0	0	0	0	0	0	0	0	0	0	0	0	0	0	0	0	0	0	0.00074	0	0	0	0	0	0
TCCTGTCCGGGATTACGC-1	0.98229	1.9	37254	0	0.00126	0.98229	0.00184	0.0028	0.00211	0.00121	0	0	0	0.00104	0	0	0	0	0	0	0	0	0	0	0	0	0	0	0	0	0	0	0	0	0	0	0	0	0	0	0	0	0.00058	0	0	0	0	0	0
TCCTGTGGACCTGTCATT-1	0.90435	6.92	20725	0	0.00904	0.03941	0.90435	0.01072	0.01223	0.00544	0	0	0.00084	0.00204	0	0	0	0	0	0	0.00763	0	0	0	0	0	0	0	0	0.00178	0	0	0	0	0	0.00199	0	0	0	0	0	0	0.00235	0	0.00094	0	0	0	0
TCCTGTGGACGTCTGCTG-2	0.9952	0.78	17460	0	0	0.00121	0.00075	0.9952	0.00087	0.0011	0	0	0	0.00075	0	0	0	0	0	0	0	0	0	0	0	0	0	0	0	0	0	0	0	0	0	0	0	0	0	0	0	0	0	0	0	0	0	0	0
TCCTGTGGAGTACGCGAT-2	0.98708	1.83	6273	0	0	0.98708	0.0018	0.00556	0.00327	0.00213	0	0	0	0	0	0	0	0	0	0	0	0	0	0	0	0	0	0	0	0	0	0	0	0	0	0	0	0	0	0	0	0	0	0	0	0	0	0	0
TCCTTAGGTCAACTAATC-1	0.96741	2.17	125414	0	0.00365	0.00479	0.00121	0.00298	0.96741	0.00094	0	0	0.00015	0.0019	0	0	0	0	0	0	0.00011	0	0	0	0	0	0	0	0	0.00019	0	0	0	0	0	0	0	0	0	0	0	0	0.00044	0	0	0	0	0	0
TCCTTCAACATATCCGAT-1	0.96332	1.14	61368	0	0.00025	0.00132	0.00064	0.96332	0.00109	0.00063	0	0	0	0.00104	0	0	0	0	0	0	0	0	0	0	0	0	0	0.02802	0	0.00033	0	0	0	0	0	0	0	0	0	0	0	0	0.0004	0	0.0002	0	0	0	0
TCCTTCAACCGAGCCGTT-2	0.98955	1.48	126888	0	0.00021	0.00249	0.00152	0.98955	0.00198	0.00098	0	0	0.00018	0.00083	0	0	0	0	0	0	0	0	0	0	0	0	0	0.00043	0	0.00022	0	0	0	0	0	0	0	0	0	0	0	0	0.00042	0	0.00018	0	0	0	0
TCGAATAGAAGCCAGGAC-2	0.9815	1.85	16182	0	0	0.9815	0.00331	0.00362	0.00331	0.00095	0	0	0	0.00146	0	0	0	0	0	0	0	0	0	0	0	0	0	0	0	0	0	0	0	0	0	0	0	0	0	0	0	0	0	0	0	0	0	0	0
TCGAATAGAGCATACTCC-1	0.99332	1.29	20825	0	0	0.0021	0.00088	0.00141	0.99332	0.00112	0	0	0	0.00078	0	0	0	0	0	0	0	0	0	0	0	0	0	0	0	0	0	0	0	0	0	0	0	0	0	0	0	0	0.00029	0	0	0	0	0	0
TCGACGTTGGTAAGGTCC-2	0.93409	7.78	17915	0	0.00088	0.00659	0.00904	0.0049	0.00603	0.93409	0	0	0	0.01582	0	0	0	0	0	0	0	0	0	0	0	0	0	0	0	0	0.00471	0.00665	0	0	0	0	0	0	0.00276	0	0	0.00358	0.00082	0	0	0	0	0	0
TCGCATTCGTGACAAGTT-2	0.94538	3.49	6196	0	0	0.01075	0.94538	0.01246	0.01348	0.00495	0	0	0	0.00375	0	0	0.00597	0	0	0	0	0	0	0	0	0	0	0	0	0	0	0	0	0	0	0	0	0	0	0	0	0	0	0	0	0	0	0	0
TCGCCAAGCCATAGTATG-1	0.99373	2.26	36683	0	0.00034	0.99373	0.00101	0.00165	0.00112	0.00064	0	0	0	0.0012	0	0	0	0	0	0	0	0	0	0	0	0	0	0	0	0	0	0	0	0	0	0	0	0	0	0	0	0	0.00028	0	0	0	0	0	0
TCGCCAAGCCCTGTATCT-1	0.98833	1.32	575195	0	0.00034	0.00141	0.00084	0.98833	0.00128	0.00063	5.00E-05	0	9.00E-05	0.00071	0	0	0.00019	0	0	0	6.00E-05	0	0	0	0	0	0	0.0002	2.00E-05	0.00011	0	0	0	0	0	0	0	0	0	0	0	0	0.00029	0	9.00E-05	0	0	0	0
TCGCCAAGCGTAGGACGC-2	0.99524	1.88	72313	0	0.0003	0.00104	0.00054	0.00113	0.99524	0.00047	0	0	0	0.00102	0	0	0	0	0	0	0	0	0	0	0	0	0	0	0	0	0	0	0	0	0	0	0	0	0	0	0	0	0.00023	0	0	0	0	0	0
TCGCGTCATCCGTAGTTG-1	0.97863	3.06	73293	0	0.0004	0.01392	0.97863	0.00169	0.00152	0.00068	0	0	0	0.00112	0	0	0	0	0	0	0.00102	0	0	0	0	0	0	0	0	0	0	0	0	0	0	0	0	0	0	0	0	0	0.00032	0	0	0	0	0	0
TCGCGTCATCGTGTGTGG-2	0.99577	1.58	7971	0	0	0.99577	0	0.00167	0	0	0	0	0	0.00256	0	0	0	0	0	0	0	0	0	0	0	0	0	0	0	0	0	0	0	0	0	0	0	0	0	0	0	0	0	0	0	0	0	0	0
TCGCTGATTTGAGCTAGA-1	0.99209	1.73	63024	0	0.99209	0.00121	0.00071	0.00128	0.00165	0.00057	0	0	0	0.00134	0	0	0	0	0	0	0	0	0	0	0	0	0	0	0	0	0	0	0	0	0	0	0	0	0	0	0	0	0	0	0	0	0	0	0
TCGCTGATTTGGACTGCC-1	0.98939	4.59	221516	0	0.00023	0.00124	0.00076	0.98939	0.00142	0.00054	0	0	0	0.00085	0	0	0	0	0	0	0	0	0	0	0	0	0	0.00225	0	0.0002	0	0	0	0	0	0	0	0	0	0	0	0	0.00022	0	0.0001	0	0	0	0
TCGGATGTTCCGGTTCTA-1	0.98605	2.02	41895	0	0.00049	0.00213	0.00115	0.00215	0.98605	0.001	0	0	0	0.00178	0	0	0	0	0	0	0.00445	0	0	0	0	0	0	0	0	0	0	0	0	0	0	0	0	0	0	0	0	0	0.00049	0	0	0	0	0	0
TCGGTATCACAGAAGTGA-2	0.99507	0.84	28874	0	0	0.00119	0.00098	0.99507	0.00119	0.00077	0	0	0	0.00073	0	0	0	0	0	0	0	0	0	0	0	0	0	0	0	0	0	0	0	0	0	0	0	0	0	0	0	0	0	0	0	0	0	0	0
TCGTACCTTGTGTTGGAA-1	0.99698	1.82	8476	0	0	0.99698	0	0.00169	0.00121	0	0	0	0	0	0	0	0	0	0	0	0	0	0	0	0	0	0	0	0	0	0	0	0	0	0	0	0	0	0	0	0	0	0	0	0	0	0	0	0
TCGTCATTCATCCACAGT-2	0.93733	1.42	123107	0	0.00188	0.05279	0.93733	0.0018	0.00165	0.00067	0	0	0	0.00159	0	0	0	0	0	0	0	0	0	0	0	0	0	0	0	0.00016	0	0	0	0	0	0.00116	0	0	0	0	0	0	0.00027	0	0.00013	0	0	0	0
TCGTCCGATCCTGCAGAT-1	0.97144	2.85	30044	0	0.00176	0.00715	0.97144	0.00639	0.00483	0.00266	0	0	0.00062	0.00155	0	0	0	0	0	0	0	0	0	0	0	0	0	0	0	0.001	0	0	0	0	0	0	0	0	0	0	0	0	0.00114	0	0.0009	0	0	0	0
TCGTGACGTATCCACAGT-1	0.9952	1.13	74269	0	0.00025	0.0009	0.00061	0.00076	0.0007	0.00035	0	0	0	0.00083	0	0	0.9952	0	0	0	0	0	0	0	0	0	0	0	0	0	0	0	0	0	0	0	0	0	0	0	0	0	0.00014	0	0	0	0	0	0
TCTACAGTTGCACGTAGA-2	0.97999	3.54	15529	0	0.00268	0.00174	0.00154	0.00321	0.97999	0.00114	0	0	0.00816	0.00147	0	0	0	0	0	0	0	0	0	0	0	0	0	0	0	0	0	0	0	0	0	0	0	0	0	0	0	0	0	0	0	0	0	0	0
TCTACAGTTTCATCTGTC-1	0.97193	3.44	23411	0	0.00098	0.00315	0.00178	0.97193	0.00377	0.00187	0	0	0	0.00098	0	0	0	0	0	0	0.00595	0	0	0	0	0	0	0	0	0	0	0	0	0	0	0	0	0	0	0	0	0	0.00053	0	0	0	0	0	0
TCTACATCCTAGAGCGTC-1	0.9866	2.22	11955	0	0.00086	0.00275	0.0018	0.9866	0.00292	0.0012	0	0	0	0.00112	0	0	0	0	0	0	0	0	0	0	0	0	0	0.00249	0	0	0	0	0	0	0	0	0	0	0	0	0	0	0	0	0	0	0	0	0
TCTACATCCTGGAGAACC-1	0.9953	3.24	10820	0	0	0	0.00096	0.00144	0.00096	0	0	0	0	0	0	0	0	0	0	0	0	0	0	0	0	0	0	0	0	0	0	0	0	0	0	0	0	0	0	0	0	0	0	0	0.9953	0	0	0	0
TCTACGCAAAATACTCCG-2	0.98343	1.6	44549	0	0.00066	0.98343	0.00153	0.00204	0.00146	0.0011	0	0	0	0.00162	0	0	0	0	0	0	0	0	0	0	0	0	0	0	0	0	0	0	0	0	0	0	0	0	0	0	0	0	0	0	0	0	0	0	0
TCTAGTGACGCCTAACGG-2	0.97128	4.94	7004	0	0	0.00589	0.00635	0.00499	0.97128	0.00423	0	0	0	0.00287	0	0	0	0	0	0	0	0	0	0	0	0	0	0	0	0	0	0	0	0	0	0	0	0	0	0	0	0	0	0	0	0	0	0	0
TCTATGACACCATATCTT-1	0.99377	1.6	498833	0	0.00022	0.99377	0.00079	0.00149	0.00111	0.00059	0	0	9.00E-05	0.00103	0	0	7.00E-05	0	0	0	3.00E-05	0	0	0	0	0	0	0	0	0.00014	0	0	0	0	0	0	0	0	0	0	0	0	0.00026	0	8.00E-05	0	0	0	0
TCTATGACACGAATGAGT-1	0.98422	1.11	216477	0	0.00027	0.00123	0.00093	0.98422	0.00132	0.00072	0	0	9.00E-05	0.00061	0	0	0	0	0	0	0	0	0	0	0	0	0	0.0095	0	0.0002	0	0	0	0	0	0	0	0	0	0	0	0	0.0003	0	0.0001	0	0	0	0
TCTATGACATAAGCCATT-1	0.98116	1.73	204567	0	0.00063	0.00215	0.00109	0.98116	0.00192	0.00102	0.00011	0	6.00E-05	0.00103	0	0	8.00E-05	0	0	0	7.00E-05	0	0	0	0	0	0	0.00088	0	0.00031	0	0	0	0	0	0	0	0	0	0	0	0	0.00055	0	0.00015	0	0	0	0
TCTATTAGGATCTGGTAG-1	0.98936	1.93	17904	0	0	0.0024	0.00103	0.00332	0.98936	0.00126	0	0	0	0.00263	0	0	0	0	0	0	0	0	0	0	0	0	0	0	0	0	0	0	0	0	0	0	0	0	0	0	0	0	0	0	0	0	0	0	0
TCTCGATGCAGTCCAGTG-2	0.99556	2.05	6014	0	0	0.00256	0	0.00171	0.99556	0	0	0	0	0	0	0	0	0	0	0	0	0	0	0	0	0	0	0	0	0	0	0	0	0	0	0	0	0	0	0	0	0	0	0	0	0	0	0	0
TCTCGATGCATATGCAGC-1	0.98342	3.94	73629	0	0.00054	0.98342	0.00169	0.00306	0.00295	0.00139	0	0	0.0002	0.00214	0	0	0	0	0	0	0	0	0	0	0	0	0	0	0	0.00045	0	0	0	0	0	0	0	0	0	0	0	0	0.0006	0	0	0	0	0	0
TCTCGATGCCCATGCGTC-1	0.97028	1.82	92227	0	0.01582	0.0026	0.00079	0.0018	0.97028	0.00063	0	0	0.00022	0.00143	0	0	0	0	0	0	0	0	0	0	0	0	0	0	0	0	0	0	0	0	0	0	0	0	0	0	0	0	0.00023	0	0	0	0	0	0
TCTCGATGCGATGCTCCT-1	0.9941	1.83	201452	0	0.9941	0.00103	0.0005	0.00133	0.00097	0.00049	0	0	0.0001	0.00098	0	0	0	0	0	0	0	0	0	0	0	0	0	0	0	0.00011	0	0	0	0	0	0	0	0	0	0	0	0	0.00022	0	0	0	0	0	0
TCTGATGAAGAGACTCGA-1	0.9927	1.88	90446	0	0.00039	0.9927	0.00055	0.00149	0.00116	0.00061	0	0	0	0.00118	0	0	0	0	0	0	0	0	0	0	0	0	0	0	0	0	0	0	0	0	0	0	0	0	0	0	0	0	0.00011	0	0	0	0	0	0
TCTGATGAAGAGTATCGC-1	0.99348	2.14	286302	0	0.00026	0.99348	0.00055	0.00164	0.00117	0.00071	0	0	9.00E-05	0.00101	0	0	0	0	0	0	5.00E-05	0	0	0	0	0	0	0	0	0.00014	0	0	0	0	0	0	0	0	0	0	0	0	0.00027	0	0.00012	0	0	0	0
TCTGGAGGACTGTCACTT-2	0.99118	1.69	13996	0	0	0.00219	0.00117	0.00248	0.99118	0.00109	0	0	0	0.00182	0	0	0	0	0	0	0	0	0	0	0	0	0	0	0	0	0	0	0	0	0	0	0	0	0	0	0	0	0	0	0	0	0	0	0
TCTGGAGGATCTCGTATC-2	0.91958	1.49	48751	0	0	0.05166	0.91958	0.00195	0.01198	0.00057	0	0	0	0.00206	0	0	0	0	0	0	0	0	0	0	0	0	0	0	0	0	0	0	0	0	0	0.00782	0.00206	0	0	0	0	0	0	0	0	0	0	0	0
TCTGTGAAGAGCCTCTAG-1	0.95452	1.89	6390	0	0.95452	0.00452	0	0.02467	0.00258	0	0	0	0	0	0	0	0	0	0	0	0	0	0	0	0	0	0	0	0	0	0	0	0	0	0	0	0	0	0	0	0	0	0	0	0	0	0	0	0
TCTGTGAAGGCGGTAAGT-2	0.98638	1.71	7437	0	0	0.00303	0.00206	0.00495	0.98638	0.00138	0	0	0	0.00206	0	0	0	0	0	0	0	0	0	0	0	0	0	0	0	0	0	0	0	0	0	0	0	0	0	0	0	0	0	0	0	0	0	0	0
TCTTAAGTGAGGTACCAA-2	0.99419	1.21	111453	0	0.00021	0.99419	0.00085	0.00132	0.00099	0.00051	0	0	0	0.00111	0	0	0	0	0	0	0.00019	0	0	0	0	0	0	0	0	0	0	0	0	0	0	0	0	0	0	0	0	0	0.00013	0	0	0	0	0	0
TCTTAGCGAGGTCCTGGT-1	0.99004	1.44	48760	0	0.00032	0.00238	0.99004	0.0026	0.00203	0.00106	0	0	0	0.00129	0	0	0	0	0	0	0	0	0	0	0	0	0	0	0	0	0	0	0	0	0	0	0	0	0	0	0	0	0.00025	0	0	0	0	0	0
TGAACGGTTTATACGGAT-2	0.99063	1.19	7061	0	0.99063	0.00317	0.00187	0	0.00173	0	0	0	0	0.00245	0	0	0	0	0	0	0	0	0	0	0	0	0	0	0	0	0	0	0	0	0	0	0	0	0	0	0	0	0	0	0	0	0	0	0
TGAAGACCAAGAAGAGTC-1	0.97805	1.73	11419	0	0.97805	0.0143	0	0.00279	0.00207	0.00144	0	0	0	0	0	0	0	0	0	0	0	0	0	0	0	0	0	0	0	0	0	0	0	0	0	0	0	0	0	0	0	0	0	0	0	0	0	0	0
TGAAGACCAATATTCGCA-2	0.99157	1.77	26909	0	0	0.99157	0.0005	0.00239	0.00173	0.00162	0	0	0	0.00215	0	0	0	0	0	0	0	0	0	0	0	0	0	0	0	0	0	0	0	0	0	0	0	0	0	0	0	0	0	0	0	0	0	0	0
TGAAGACCACAAGCGCAT-1	0.98453	3.04	141488	0	0.00047	0.00217	0.00118	0.98453	0.0025	0.00086	0	0	0.00015	0.00063	0	0	0.00012	0	0	0	8.00E-05	0	0	0	0	0	0	0.00077	0	0.00028	0	0	0	0	0	0	0	0	0	0	0	0	0.0004	0	0	0	0	0	0
TGAAGACCACCGACTGTT-1	0.98558	1.64	198490	0	0.00028	0.0018	0.00077	0.00193	0.98558	0.00073	0	0	8.00E-05	0.00121	0	0	6.00E-05	0	0	0	0	0	0	0	0	0	0	0	0	0.00023	0	0	0	0	0	0	0	0	0	0	0	0	0.0004	0	9.00E-05	0	0	0	0
TGAAGACCAGTCCTTCAT-1	0.98854	2.48	9070	0	0.00136	0.00363	0.00204	0.00204	0.98854	0.00216	0	0	0	0	0	0	0	0	0	0	0	0	0	0	0	0	0	0	0	0	0	0	0	0	0	0	0	0	0	0	0	0	0	0	0	0	0	0	0
TGACCAAGTAACTTCTGC-1	0.98943	1.37	29375	0	0.00059	0.00156	0.001	0.98943	0.00221	0.00069	0	0	0	0.00055	0	0	0	0	0	0	0	0	0	0	0	0	0	0.00066	0	0	0	0	0	0	0	0	0	0	0	0	0	0	0.00045	0	0	0	0	0	0
TGACCAAGTAGCGCATGA-2	0.98628	2.81	22270	0	0	0.98628	0.00153	0.00222	0.00195	0.00107	0	0	0	0.00185	0	0	0	0	0.00227	0	0	0	0	0	0	0	0	0	0	0	0	0	0	0	0	0	0	0	0	0	0	0	0	0	0	0	0	0	0
TGACCTATGGAGGTCCTT-2	0.96161	1.67	6244	0	0	0.00164	0	0.96161	0	0	0	0	0	0	0	0	0	0	0	0	0	0	0	0	0	0	0	0	0	0	0	0	0	0	0	0	0	0	0	0	0	0	0	0	0	0	0	0	0
TGACCTATGGTAAGGTCC-1	0.98572	1.23	132572	0	0.00026	0.00133	0.00066	0.98572	0.0012	0.00063	0	0	0	0.00071	0	0	0	0	0	0	0	0	0	0	0	0	0	0.00269	0	0.00015	0	0	0	0	0	0	0	0	0	0	0	0	0.00023	0	0	0	0	0	0
TGACGATGAGACTAGCAT-1	0.97758	2.85	21256	0	0.00117	0.97758	0.00278	0.00624	0.00599	0.00292	0	0	0	0.00141	0	0	0	0	0	0	0	0	0	0	0	0	0	0	0	0	0	0	0	0	0	0	0	0	0	0	0	0	0.00073	0	0	0	0	0	0
TGACGGTTGTGGAGAGTG-2	0.96199	8.36	44470	0	0	0.00148	0.00108	0.96199	0.00133	0.00074	0	0	0.02902	0.00224	0	0	0	0	0	0	0	0	0	0	0	0	0	0	0	0	0	0	0	0	0	0	0	0	0	0	0	0	0.00037	0	0	0	0	0	0
TGAGCAGATCCTTATCCG-2	0.99275	1.43	57175	0	0.00021	0.0013	0.00078	0.00158	0.99275	0.00059	0	0	0	0.00215	0	0	0	0	0	0	0	0	0	0	0	0	0	0	0	0	0	0	0	0	0	0	0	0	0	0	0	0	0.00028	0	0	0	0	0	0
TGAGCAGATGAGTTAACT-2	0.96776	2.34	52848	0	0.96776	0.00495	0.00249	0.00579	0.01163	0.00233	0	0	0.00043	0.00206	0	0	0	0	0	0	0.00021	0	0	0	0	0	0	0	0	0.00049	0	0	0	0	0	0	0	0	0	0	0	0	0.00085	0	0.00031	0	0	0	0
TGAGCTAGAAGTGTGCAC-2	0.99418	1.11	16729	0	0	0.00133	0.00097	0.00188	0.99418	0	0	0	0	0.00158	0	0	0	0	0	0	0	0	0	0	0	0	0	0	0	0	0	0	0	0	0	0	0	0	0	0	0	0	0	0	0	0	0	0	0
TGAGCTAGACAGCTTCGA-2	0.9803	1.86	10970	0	0	0.9803	0.00168	0.00467	0.00308	0.00233	0	0	0	0.00112	0	0	0	0	0.00663	0	0	0	0	0	0	0	0	0	0	0	0	0	0	0	0	0	0	0	0	0	0	0	0	0	0	0	0	0	0
TGAGCTAGATAGACCGCA-1	0.98017	2.73	34531	0	0.00075	0.00785	0.00603	0.00314	0.98017	0.00063	0	0	0	0.00131	0	0	0	0	0	0	0	0	0	0	0	0	0	0	0	0	0	0	0	0	0	0	0	0	0	0	0	0	6.00E-05	0	0	0	0	0	0
TGAGGTCTCAGTAAGCCA-2	0.99276	1.22	23411	0	0	0.0013	0.00078	0.99276	0.0016	0.00087	0	0	0	0.00143	0	0	0	0	0	0	0	0	0	0	0	0	0	0	0	0	0	0	0	0	0	0	0	0	0	0	0	0	0	0	0	0	0	0	0
TGAGGTCTCGCTGATGTC-2	0.99161	3.6	40388	0	0.99161	0.0015	0.0009	0.00237	0.00101	0.00067	0	0	0	0.00188	0	0	0	0	0	0	0	0	0	0	0	0	0	0	0	0	0	0	0	0	0	0	0	0	0	0	0	0	0	0	0	0	0	0	0
TGAGTGACTAGCCGGATC-1	0.96093	2.91	10223	0	0.00209	0.01058	0.96093	0.00681	0.01393	0.00168	0	0	0	0.00157	0	0	0	0	0	0	0	0	0	0	0	0	0	0	0	0	0	0	0	0	0	0	0	0	0	0	0	0	0	0	0	0	0	0	0
TGATACCGTGAACAACCA-1	0.99863	1.3	8903	0	0	0	0	0.99863	0.00126	0	0	0	0	0	0	0	0	0	0	0	0	0	0	0	0	0	0	0	0	0	0	0	0	0	0	0	0	0	0	0	0	0	0	0	0	0	0	0	0
TGATAGAGGAACGAGGTG-1	0.94694	3.17	6492	0	0.04315	0.00224	0.00192	0.94694	0.00208	0	0	0	0	0	0	0	0	0	0	0	0	0	0	0	0	0	0	0	0	0	0	0	0	0	0	0	0	0	0	0	0	0	0	0	0	0	0	0	0
TGATAGAGGATGAGCAGG-2	0.98936	1.21	23698	0	0.98936	0.00202	0.00138	0.00233	0.00138	0.00103	0	0	0	0.00142	0	0	0	0	0	0	0.00099	0	0	0	0	0	0	0	0	0	0	0	0	0	0	0	0	0	0	0	0	0	0	0	0	0	0	0	0
TGATAGAGGTGCTATGAA-1	0.95069	1.32	23677	0	0	0.04321	0.0009	0.00202	0.95069	0.00116	0	0	0	0.00155	0	0	0	0	0	0	0	0	0	0	0	0	0	0	0	0	0	0	0	0	0	0	0	0	0	0	0	0	0.00043	0	0	0	0	0	0
TGATGACAGACGTTCAAT-2	0.90634	9.72	12179	0	0.00341	0.90634	0.01354	0.02275	0.01787	0.00985	0	0	0.00553	0.00516	0	0	0	0	0	0	0.00101	0	0	0	0	0	0	0	0	0.00286	0	0	0	0	0	0	0	0	0	0	0	0	0.00682	0	0.00193	0	0	0	0
TGATGGACAAAGGATCGT-1	0.99111	2.62	491455	0	0.00026	0.00127	0.00059	0.99111	0.00116	0.00052	5.00E-05	0	7.00E-05	0.00096	0	0	2.00E-05	0	0	0	4.00E-05	0	0	0	0	0	0	0.00031	0	0.0001	0	5.00E-05	0	0	0	0	0	0	0	0	0	0	0.00029	0	0.00014	0	0	0	0
TGATGTGTGACCAGCGTT-2	0.9535	4.92	249971	0	0.00047	0.0025	0.00185	0.00267	0.00204	0.9535	0	0	0.00017	0.02042	0	0	0	0	0	0	5.00E-05	0	0	0	0	0	0	0	0	0.00024	0.00618	0.0007	6.00E-05	0	0	0	0	0	0.00282	0	0	0	0.00048	0	0.00019	0	0	0	0
TGATGTGTGCCGACTGTT-2	0.96498	3.42	11709	0	0.00134	0.00775	0.00499	0.01114	0.96498	0.00383	0	0	0	0.00214	0	0	0	0	0	0	0	0	0	0	0	0	0	0	0	0	0	0	0	0	0	0	0	0	0	0	0	0	0.00258	0	0	0	0	0	0
TGATTATCGCCTCGGTCA-2	0.99588	0.94	8384	0	0	0.00194	0	0.99588	0	0	0	0	0	0.00206	0	0	0	0	0	0	0	0	0	0	0	0	0	0	0	0	0	0	0	0	0	0	0	0	0	0	0	0	0	0	0	0	0	0	0
TGATTATCGGCAATGAGA-1	0.99069	5.42	25946	0	0.00053	0.00217	0.00078	0.00217	0.99069	0.00082	0	0	0	0.00118	0	0	0	0	0	0	0	0	0	0	0	0	0	0	0	0	0	0	0	0	0	0	0	0	0	0	0	0	0.00016	0	0	0	0	0	0
TGATTCACCTCAGTGTTC-2	0.94924	6.75	11457	0	0	0.00208	0.00473	0.00322	0.0018	0.94924	0	0	0	0.02528	0	0	0	0	0	0	0	0	0	0	0	0	0	0	0	0	0	0.0089	0	0	0	0	0	0	0	0	0	0	0	0	0	0	0	0	0
TGATTGCTGCTGATCAAG-2	0.99683	0.66	6066	0	0	0	0	0.99683	0.003	0	0	0	0	0	0	0	0	0	0	0	0	0	0	0	0	0	0	0	0	0	0	0	0	0	0	0	0	0	0	0	0	0	0	0	0	0	0	0	0
TGATTGCTGTGGTGGATC-1	0.98934	1.17	6677	0	0	0.0035	0.00168	0.98934	0.00168	0.00213	0	0	0	0.00152	0	0	0	0	0	0	0	0	0	0	0	0	0	0	0	0	0	0	0	0	0	0	0	0	0	0	0	0	0	0	0	0	0	0	0
TGCAACTCTAGAAGTCCT-1	0.9955	1.1	6105	0	0	0	0	0.00167	0.00267	0	0	0	0	0	0	0	0	0	0	0	0	0	0	0	0	0	0	0	0	0	0	0	0	0	0	0	0	0	0	0	0	0	0	0	0	0	0	0	0
TGCAACTCTTTACGCTCG-2	0.96565	1.07	21390	0	0.00057	0.00313	0.001	0.00261	0.96565	0.00085	0	0	0	0.00085	0	0	0	0	0	0	0	0	0	0	0	0	0	0	0	0	0	0	0	0	0	0	0	0	0	0	0	0	0	0	0	0	0	0	0
TGCACGATGACCGGAAGG-1	0.95453	2.43	25983	0	0	0.00231	0.95453	0.00171	0.00171	0.00068	0	0	0	0.00123	0	0	0	0	0	0	0	0	0	0	0	0	0	0	0	0	0	0	0	0	0	0.02158	0.00103	0	0	0	0	0	0	0	0	0	0	0	0
TGCAGATGCCAATCTCCG-2	0.99245	3.38	7979	0	0	0.0026	0	0.00313	0.99245	0	0	0	0	0.00169	0	0	0	0	0	0	0	0	0	0	0	0	0	0	0	0	0	0	0	0	0	0	0	0	0	0	0	0	0	0	0	0	0	0	0
TGCAGATGCCCTAGTTAG-1	0.92795	5.91	6367	0	0	0.02323	0.92795	0.00303	0.03232	0	0	0	0	0.00236	0	0	0	0	0	0	0	0	0	0	0	0	0	0	0	0	0	0	0	0	0	0.00724	0	0	0	0	0	0	0	0	0	0	0	0	0
TGCAGATGCGATGCAGAA-2	0.99241	2.03	10127	0	0	0.00223	0	0.00233	0.99241	0	0	0	0	0.00293	0	0	0	0	0	0	0	0	0	0	0	0	0	0	0	0	0	0	0	0	0	0	0	0	0	0	0	0	0	0	0	0	0	0	0
TGCAGCCTTCTCTTCAGC-1	0.97652	4.36	12720	0	0.00083	0.0057	0.00306	0.00637	0.97652	0.00265	0	0	0	0.00099	0	0	0	0	0	0	0	0	0	0	0	0	0	0	0	0.00182	0	0	0	0	0	0	0	0	0	0	0	0	0.00041	0	0	0	0	0	0
TGCAGCCTTTCTCATCGG-2	0.98497	3.5	16901	0	0.00062	0.98497	0.00142	0.00376	0.00246	0.00117	0	0	0	0.00123	0	0	0	0	0	0	0	0	0	0	0	0	0	0	0	0	0	0	0	0	0	0	0	0	0	0	0	0	0	0	0	0	0	0	0
TGCAGTCGGGCGGACGAA-2	0.95588	1.35	12439	0	0	0.00322	0.95588	0.00371	0.02474	0	0	0	0	0.00091	0	0	0	0	0	0	0	0	0	0	0	0	0	0	0	0	0	0	0	0	0	0	0	0	0	0	0	0	0	0	0	0	0	0	0
TGCAGTTCATAAGGTCCG-1	0.98589	2.75	12047	0	0	0.98589	0.00189	0.00181	0.00232	0.00129	0	0	0	0.00146	0	0	0	0	0	0	0	0	0	0	0	0	0	0	0	0	0	0	0	0	0	0	0	0	0	0	0	0	0	0	0	0	0	0	0
TGCAGTTCATTCAGTGCC-2	0.99125	1.03	263330	0	0.00017	0.00122	0.00089	0.99125	0.0011	0.00066	0	0	7.00E-05	0.00079	0	0	0	0	0	0	5.00E-05	0	0	0	0	0	0	0.00111	0	0.00012	0	0	0	0	0	0	0	0	0	0	0	0	0.00019	0	0.0001	0	0	0	0
TGCATCGGAACACTAACG-1	0.9974	9.08	6408	0	0	0	0	0	0	0	0	0	0	0	0	0	0	0	0	0	0	0	0	0	0	0	0	0	0	0	0	0	0	0	0	0	0	0	0	0	0	0	0	0	0	0	0	0	0
TGCATCGGAATATGTCCA-1	0.9272	6.3	76160	0	0.00024	0.00154	0.00079	0.00178	0.00166	0.06518	0	0	0	0.00128	0	0	0	0	0	0	0	0	0	0	0	0	0	0	0	0	0	0	0	0	0	0	0	0	0	0	0.00028	0	0.9272	0	0	0	0	0	0
TGCATCGGATACAGTTAG-1	0.99168	1.52	78967	0	0.00015	0.00144	0.00091	0.99168	0.00134	0.00055	0	0	0	0.00115	0	0	0	0	0	0	0	0	0	0	0	0	0	0.00023	0	0	0	0	0	0	0	0	0	0	0	0	0	0	0.00012	0	0	0	0	0	0
TGCCAGACGGCCACGAGT-2	0.97239	0.83	234337	0	0.00016	0.00127	0.00075	0.97239	0.00104	0.00052	0	0	0	0.0008	0	0	0	0	0	0	0	0	0	0	0	0	0	0.00201	0	9.00E-05	0	0	0	0	0	0	0	0	0	0	0	0	0.00015	0	0.0001	0	0	0	0
TGCCTTCAGCACACCACA-2	0.9628	5.1	68929	0	0.00023	0.00205	0.00302	0.00197	0.00132	0.9628	0	0	0	0.00292	0	0	0	0	0	0	0	0	0	0	0	0	0	0	0	0	0.00039	0.01063	0	0	0	0	0	0	0	0	0	0	0.00026	0	0	0	0	0	0
TGCCTTCAGGACTAGCAT-2	0.96129	1.15	199616	0	0.00151	0.00135	0.00084	0.01631	0.96129	0.00063	0	0	0	0.00151	0	0	0	0	0	0	8.00E-05	0	0	0	0	0	0	0	0	0	0	0	0	0	0	0	0	0	0	0	0	0	0.00034	0	0.00016	0	0	0	0
TGCGACGTTCAATACCAC-1	0.96352	2.31	8834	0	0	0.96352	0	0.00373	0.00245	0.00198	0	0	0	0.0014	0	0	0	0	0	0	0	0	0	0	0	0	0	0	0	0	0	0	0	0	0	0	0	0	0	0	0	0	0	0	0	0	0	0	0
TGCGATACTGATGTAAGG-2	0.94805	5.48	6517	0	0	0.00343	0	0.94805	0.00408	0.00163	0	0	0	0.00245	0	0	0	0	0	0	0	0	0	0	0	0	0	0	0	0.01764	0	0	0	0	0	0	0	0	0	0	0	0	0	0	0	0	0	0	0
TGCGTAATCCCGCTCATG-1	0.9669	1.15	10745	0	0	0.00265	0.00095	0.9669	0.00113	0	0	0	0	0	0	0	0	0	0	0	0	0	0	0	0	0	0	0	0	0	0	0	0	0	0	0	0	0	0	0	0	0	0	0	0	0	0	0	0
TGCGTATCTAAGGAAGTC-1	0.97882	2.91	7078	0	0.97882	0.00351	0.00307	0.00394	0.00365	0.00292	0	0	0.0019	0.00204	0	0	0	0	0	0	0	0	0	0	0	0	0	0	0	0	0	0	0	0	0	0	0	0	0	0	0	0	0	0	0	0	0	0	0
TGCGTGCCAAAGTCATGA-1	0.96419	2.22	26564	0	0.00039	0.00244	0.00178	0.00135	0.96419	0.00073	0	0	0	0.00186	0	0	0	0	0	0	0	0	0	0	0	0	0	0.02266	0	0	0	0	0	0	0	0	0	0	0	0	0	0	0	0	0	0	0	0	0
TGCGTGCCAGGTAGACAT-2	0.98181	2.38	71688	0	0.00083	0.0035	0.00228	0.00451	0.98181	0.00155	0	0	0	0.00139	0	0	0	0	0	0	0.00016	0	0	0	0	0	0	0	0	0.00036	0	0	0	0	0	0	0	0	0	0	0	0	0.00052	0	0.0003	0	0	0	0
TGCTATGAAAGTCGTCCG-2	0.98225	6.66	9706	0	0	0.00555	0.00244	0.00344	0.98225	0.00244	0	0	0	0.00189	0	0	0	0	0	0	0	0	0	0	0	0	0	0	0	0	0	0	0	0	0	0	0	0	0	0	0	0	0.00178	0	0	0	0	0	0
TGCTCACACTACGGTCGT-1	0.98785	2.74	34446	0	0.00051	0.00256	0.00175	0.98785	0.00295	0.00145	0	0	0	0.00093	0	0	0	0	0	0	0	0	0	0	0	0	0	0	0	0	0	0	0	0	0	0	0	0	0	0	0	0	0.00063	0	0	0	0	0	0
TGCTCACACTCCACGTGC-1	0.91337	2.62	45623	0	0.00296	0.01644	0.91337	0.00217	0.04071	0.00122	0	0	0	0.00194	0	0	0.00192	0	0	0	0	0	0	0	0	0	0	0	0	0	0	0	0	0	0	0.00993	0.0005	0	0	0	0	0	0.00054	0	0	0	0	0	0
TGCTCAGCGGTACCACAA-1	0.99816	1.15	7730	0	0	0.00171	0	0.99816	0	0	0	0	0	0	0	0	0	0	0	0	0	0	0	0	0	0	0	0	0	0	0	0	0	0	0	0	0	0	0	0	0	0	0	0	0	0	0	0	0
TGCTGCGTCGCACGTAGA-1	0.99146	1.98	71649	0	0.00023	0.99146	0.0014	0.00163	0.00172	0.00083	0	0	0	0.00126	0	0	0	0	0	0	0	0	0	0	0	0	0	0	0	0	0	0	0	0	0	0	0	0	0	0	0	0	0.00013	0	0	0	0	0	0
TGCTGCGTCGTGGATAAG-2	0.99075	1.97	8091	0	0	0.99075	0.0019	0.00355	0.00228	0	0	0	0	0.00152	0	0	0	0	0	0	0	0	0	0	0	0	0	0	0	0	0	0	0	0	0	0	0	0	0	0	0	0	0	0	0	0	0	0	0
TGCTGCGTCTGATCGGAA-1	0.98664	3.47	12547	0	0	0.00249	0.00133	0.00282	0.98664	0	0	0	0	0.00282	0	0	0	0	0	0	0	0	0	0	0	0	0	0	0	0	0	0	0	0	0	0	0	0	0	0	0	0	0	0	0	0	0	0	0
TGCTTACGGGCTTACGTT-1	0.98291	3.64	63470	0	0.00133	0.98291	0.00131	0.0032	0.00231	0.00121	0	0	0	0.00272	0	0	0	0	0	0	0.00408	0	0	0	0	0	0	0	0	0	0	0	0	0	0	0	0	0	0	0	0	0	0.00056	0	0	0	0	0	0
TGCTTACGGGTCGTGTTA-2	0.96429	2.16	19792	0	0	0.00119	0	0.00155	0.96429	0.00062	0	0	0	0.00181	0	0	0	0	0	0	0	0	0	0	0	0	0	0	0	0	0	0	0	0	0	0	0	0	0	0	0	0	0	0	0	0	0	0	0
TGGAACTAAAGGTGTACA-1	0.99314	1.62	65025	0	0.00017	0.00122	0.00066	0.00131	0.00128	0.00052	0	0	0	0.00091	0	0	0	0	0	0	0	0	0	0	0	0	0	0	0	0	0	0	0	0	0	0	0	0	0	0	0	0	0.99314	0	0	0	0	0	0
TGGAACTAACCTTGCTTG-2	0.98035	1.78	16821	0	0.98035	0.00219	0.00106	0.00257	0.00238	0.00063	0	0	0	0.00194	0	0	0	0	0	0	0	0	0	0	0	0	0	0	0	0	0	0	0	0	0	0	0	0	0	0	0	0	0	0	0	0	0	0	0
TGGAACTAATTCACTGGA-2	0.94122	4.58	20381	0	0.00058	0.00513	0.00188	0.00356	0.00241	0.94122	0	0	0	0.0205	0	0	0	0	0	0	0	0	0	0	0	0	0	0	0	0	0.00873	0	0	0	0	0	0	0	0	0	0	0	0	0	0	0	0	0	0
TGGAAGATTAATACGTCT-1	0.99392	1.18	68035	0	0.00027	0.00115	0.00064	0.99392	0.00139	0.00076	0	0	0	0.00079	0	0	0	0	0	0	0	0	0	0	0	0	0	0	0	0	0	0	0	0	0	0	0	0	0	0	0	0	0.00042	0	0.0003	0	0	0	0
TGGAAGATTCGCTTCACG-1	0.98787	1.46	45686	0	0.00171	0.00178	0.00109	0.00136	0.98787	0.0004	0	0	0	0.00174	0	0	0	0	0	0	0	0	0	0	0	0	0	0	0	0	0	0	0	0	0	0	0	0	0	0	0	0	0.00011	0	0	0	0	0	0
TGGAAGATTTTACGGACC-2	0.91023	1.49	127680	0	0.00104	0.01564	0.91023	0.00199	0.04135	0.00085	0	0	0.00015	0.00168	0	0	0	0	0	0	0	0	0	0	0	0	0	0	0	0.00019	0	0	0	0	0	0.003	0.00649	0	0	0	0	0	0.00154	0	0	0	0	0	0
TGGACGAGACTTGATCTA-1	0.99588	2.01	15145	0	0	0.00128	0	0.00095	0.99588	0	0	0	0	0.00182	0	0	0	0	0	0	0	0	0	0	0	0	0	0	0	0	0	0	0	0	0	0	0	0	0	0	0	0	0	0	0	0	0	0	0
TGGACTGCCTGCAGTCGG-1	0.99245	1.89	9225	0	0	0.00244	0.00178	0.00322	0.99245	0	0	0	0	0	0	0	0	0	0	0	0	0	0	0	0	0	0	0	0	0	0	0	0	0	0	0	0	0	0	0	0	0	0	0	0	0	0	0	0
TGGAGAGTGTCGTAGGAA-1	0.98845	3.77	25445	0	0	0.98845	0.00087	0.00318	0.00256	0.00132	0	0	0	0.00111	0	0	0	0	0	0	0	0	0	0	0	0	0	0	0	0	0	0	0	0	0	0	0	0	0	0	0	0	0.00066	0	0	0	0	0	0
TGGAGAGTGTTACTTACG-1	0.97113	1.77	12252	0	0	0.00159	0.00159	0.97113	0.00142	0	0	0	0	0	0	0	0.02052	0	0	0	0	0	0	0	0	0	0	0	0	0	0	0	0	0	0	0	0	0	0	0	0	0	0	0	0	0	0	0	0
TGGATAGGTCGCGATGTA-1	0.95017	5.87	19770	0	0	0.00307	0.00156	0.0028	0.0028	0.95017	0	0	0	0.0378	0	0	0	0	0	0	0	0	0	0	0	0	0	0	0	0	0	0	0	0	0	0	0	0	0	0	0	0	0	0	0	0	0	0	0
TGGATTAGCCAGCTAGTT-2	0.94973	5.41	83391	0	0.00023	0.00192	0.00071	0.00168	0.00155	0.94973	0	0	0	0.0325	0	0	0	0	0	0	0	0	0	0	0	0	0	0	0	0	0	0.01107	0	0	0	0	0	0	0	0	0	0	0	0	0.00029	0	0	0	0
TGGATTAGCCATTGCAGA-2	0.99197	1.47	13213	0	0	0.00309	0.00131	0.99197	0.00131	0.00077	0	0	0	0.00147	0	0	0	0	0	0	0	0	0	0	0	0	0	0	0	0	0	0	0	0	0	0	0	0	0	0	0	0	0	0	0	0	0	0	0
TGGTAACCACTAACCGGT-2	0.96803	2.31	31478	0	0.00036	0.00421	0.00719	0.01346	0.96803	0.00183	0	0	0	0.0014	0	0	0	0	0	0	0	0	0	0	0	0	0	0	0	0.00062	0	0	0	0	0	0	0	0	0	0	0	0	0.00056	0	0	0	0	0	0
TGGTAGCAGCGCACTGAA-1	0.95039	5.64	40519	0	0	0.0017	0.00121	0.00239	0.95039	0.00081	0	0	0	0.00134	0	0	0	0	0	0	0	0	0	0	0	0	0	0	0	0	0	0	0	0	0	0	0	0	0	0	0	0	0.00013	0	0	0	0	0	0
TGGTCCTAGAATATCGCT-2	0.96354	3.11	16453	0	0.0012	0.96354	0.00461	0.01536	0.00683	0.00373	0	0	0	0.00133	0	0	0	0	0	0	0	0	0	0	0	0	0	0	0	0	0	0	0	0	0	0	0	0	0	0	0	0	0.00133	0	0.00202	0	0	0	0
TGGTCCTAGCCTGCGTTA-2	0.98069	6.68	21087	0	0.00056	0.00346	0.00138	0.00326	0.00204	0.00138	0	0	0	0.00204	0	0	0	0	0	0	0	0	0	0	0	0	0	0	0	0	0	0	0	0	0	0	0	0	0	0	0	0	0.98069	0	0.00362	0	0	0	0
TGGTCGCTAATGCCTGTC-1	0.90031	1.8	9368	0	0	0.07831	0.01228	0.00351	0.90031	0	0	0	0	0.00219	0	0	0	0	0	0	0	0	0	0	0	0	0	0	0	0.00186	0	0	0	0	0	0	0	0	0	0	0	0	0	0	0	0	0	0	0
TGGTCTACGCAGTGCTGC-2	0.98768	1.41	56193	0	0.0036	0.00235	0.00125	0.98768	0.00141	0.00107	0	0	0	0.00098	0	0	0	0	0	0	0	0	0	0	0	0	0	0.00096	0	0	0	0	0	0	0	0	0	0	0	0	0	0	0.00027	0	0	0	0	0	0
TGGTGCCTGTGAGATCAT-2	0.99461	1.13	33873	0	0	0.0012	0.00072	0.0012	0.99461	0.00069	0	0	0	0.00156	0	0	0	0	0	0	0	0	0	0	0	0	0	0	0	0	0	0	0	0	0	0	0	0	0	0	0	0	0	0	0	0	0	0	0
TGGTGGATCCAACCGGTC-2	0.99018	1.44	210774	0	0.0003	0.99018	0.00066	0.00142	0.0009	0.00067	0	0	0.00011	0.00113	0	0	0	0	0	0	0	0	0	0	0	0	0	0	0	0	0	0	0	0	0	0	0	0	0	0	0	0	0.00021	0	8.00E-05	0	0	0	0
TGGTGGATCTCGCGTCAT-2	0.97556	2.1	37596	0	0.00292	0.00797	0.97556	0.00489	0.00423	0.00208	0	0	0	0.00158	0	0	0	0	0	0	0	0	0	0	0	0	0	0	0	0	0	0	0	0	0	0	0	0	0	0	0	0	0.00066	0	0	0	0	0	0
TGGTGGTAAAGTAATCAG-1	0.99366	3.51	119054	0	0.00024	0.00114	0.00076	0.00146	0.00118	0.00051	0	0	0	0.00101	0	0	0	0	0	0	0	0	0	0	0	0	0	0	0	0	0	0	0	0	0	0	0	0	0	0	0	0	0.99366	0	0	0	0	0	0
TGGTTATACTAGATAGCC-2	0.98322	2.59	20463	0	0	0.98322	0.00182	0.00516	0.00389	0.00233	0	0	0	0.00228	0	0	0	0	0	0	0	0	0	0	0	0	0	0	0	0	0	0	0	0	0	0	0	0	0	0	0	0	0.00046	0	0	0	0	0	0
TGTAACAGTGCGACCTGT-2	0.99109	0.86	125174	0	0.00036	0.00127	0.00112	0.99109	0.00138	0.00067	0	0	0	0.00119	0	0	0	0	0	0	0	0	0	0	0	0	0	0	0	0	0	0	0	0	0	0	0	0	0	0	0	0	0.00026	0	0	0	0	0	0
TGTAGATCGATTCATGTG-1	0.97587	1.25	19864	0	0	0.00087	0	0.97587	0.00118	0	0	0	0	0.00087	0	0	0	0	0	0	0	0	0	0	0	0	0	0	0	0	0	0	0	0	0	0	0	0	0	0	0	0	0	0	0	0	0	0	0
TGTAGCAAGCTCTCGATA-2	0.99097	1.15	15400	0	0	0.00125	0.00072	0.99097	0.00152	0	0	0	0	0.00165	0	0	0	0	0	0	0	0	0	0	0	0	0	0	0	0	0	0	0	0	0	0	0	0	0	0	0	0	0	0	0	0	0	0	0
TGTATGTAGCAGTTGAGT-2	0.98967	1.33	142001	0	0.0004	0.00232	0.00099	0.00232	0.98967	0.00102	0	0	0	0.00156	0	0	0	0	0	0	0	0	0	0	0	0	0	0	0	0.00029	0	0	0	0	0	0	0	0	0	0	0	0	0.00042	0	0.00014	0	0	0	0
TGTATGTAGGCGAAGCTC-1	0.98947	8.48	6686	0	0	0.00214	0	0.00296	0.98947	0.00214	0	0	0	0.00313	0	0	0	0	0	0	0	0	0	0	0	0	0	0	0	0	0	0	0	0	0	0	0	0	0	0	0	0	0	0	0	0	0	0	0
TGTATGTAGTCCTCTAGT-1	0.98735	2.66	18106	0	0	0.98735	0.00131	0.00342	0.00353	0.00148	0	0	0	0.00171	0	0	0	0	0	0	0	0	0	0	0	0	0	0	0	0	0	0	0	0	0	0	0	0	0	0	0	0	0.00108	0	0	0	0	0	0
TGTCACATAATGCGGATT-1	0.98465	5.31	16354	0	0.00079	0.98465	0.00132	0.00402	0.00474	0.00119	0	0	0	0.00217	0	0	0	0	0	0	0	0	0	0	0	0	0	0	0	0	0	0	0	0	0	0	0	0	0	0	0	0	0.00099	0	0	0	0	0	0
TGTCACATACAACGATCG-1	0.98375	2.01	14451	0	0	0.00199	0.00078	0.00199	0.98375	0	0	0	0	0.00142	0	0	0	0	0	0	0	0	0	0	0	0	0	0	0	0	0	0	0	0	0	0	0	0	0	0	0	0	0	0	0	0	0	0	0
TGTCACATATGACCAAGT-1	1	1.03	8234	0	0	0	0	1	0	0	0	0	0	0	0	0	0	0	0	0	0	0	0	0	0	0	0	0	0	0	0	0	0	0	0	0	0	0	0	0	0	0	0	0	0	0	0	0	0
TGTCATAGCCTGCATGTT-1	0.98501	1.6	27034	0	0.00091	0.00302	0.00287	0.98501	0.00189	0.00102	0	0	0	0.00045	0	0	0	0	0	0	0	0	0	0	0	0	0	0	0	0	0	0	0	0	0	0	0	0	0	0	0	0	0.00042	0	0	0	0	0	0
TGTCGTACACGTTCCATT-1	0.97977	2.28	23459	0	0.00083	0.97977	0.0018	0.01093	0.00303	0.0018	0	0	0	0.00092	0	0	0	0	0	0	0	0	0	0	0	0	0	0	0	0	0	0	0	0	0	0	0	0	0	0	0	0	0.00031	0	0	0	0	0	0
TGTCGTGAGCTCTGCGGT-2	0.98979	0.74	99527	0	0.00016	0.00136	0.0006	0.98979	0.00102	0.00053	0	0	0	0.00127	0	0	0	0	0	0	0	0	0	0	0	0	0	0.00035	0	0	0	0	0	0	0	0	0	0	0	0	0	0	0.00017	0	0	0	0	0	0
TGTCTACACTCAGGACTG-1	0.9762	2.19	14020	0	0.00264	0.00382	0.00264	0.00264	0.9762	0.00132	0	0	0	0.0011	0	0	0	0	0	0	0	0	0	0	0	0	0	0	0	0	0	0	0	0	0	0	0	0	0	0	0	0	0	0	0	0	0	0	0
TGTGAGTATCCGATGTTC-1	0.97089	2.95	20808	0	0.0007	0.97089	0.00306	0.00436	0.00306	0.0019	0.00521	0	0	0.001	0	0	0	0	0	0	0	0	0	0	0	0	0	0	0	0	0	0	0	0	0	0	0	0	0	0	0	0	0.001	0	0	0	0	0	0
TGTGCAGTAATGGAGAGT-1	0.97083	2.24	76831	0	0.00068	0.0028	0.00146	0.00314	0.97083	0.0014	0	0	0	0.00132	0	0	0	0	0	0	0	0	0	0	0	0	0	0	0	0.01711	0	0	0	0	0	0	0	0	0	0	0	0	0.00053	0	0.00017	0	0	0	0
TGTGCAGTACCTTCCTCA-2	0.98771	1.07	20720	0	0	0.00176	0.00122	0.98771	0.00088	0.00083	0	0	0	0.00103	0	0	0	0	0	0	0	0	0	0	0	0	0	0	0	0	0	0	0	0	0	0	0	0	0	0	0	0	0	0	0	0	0	0	0
TGTGCAGTATCGCTGATT-2	0.96113	1.31	199698	0	0.00047	0.01415	0.96113	0.00189	0.01484	0.00066	0	0	0.00012	0.0018	0	0	0	0	0	0	8.00E-05	0	0	0	0	0	0	0	0	0.00018	0	0	0	0	0	0.00332	0	0	0	0	0	0	0.00035	0	0.00013	0	0	0	0
TGTGCTAACATCCAGCTG-1	0.94079	5.19	10751	0	0	0.00306	0.00434	0.00257	0.94079	0.00109	0	0	0	0.00187	0	0	0	0	0	0	0	0	0	0	0	0	0	0	0	0	0	0	0	0	0	0	0	0	0	0	0	0	0	0	0	0	0	0	0
TGTGGACAACATAATTGG-2	0.99269	1.29	9600	0	0	0.0017	0.00159	0.00286	0.99269	0	0	0	0	0.00106	0	0	0	0	0	0	0	0	0	0	0	0	0	0	0	0	0	0	0	0	0	0	0	0	0	0	0	0	0	0	0	0	0	0	0
TGTGGACAACGTCGTCAA-1	0.95149	4.98	28928	0	0.00062	0.00388	0.95149	0.00289	0.01755	0.00099	0	0	0	0.00161	0	0	0	0	0	0	0	0	0	0	0	0	0	0	0	0	0	0	0	0	0	0.01477	0	0	0	0	0	0	0	0	0	0	0	0	0
TGTGGACAAGCCACGAGT-2	0.98059	2.97	12352	0	0	0.98059	0.00328	0.00521	0.00512	0.00286	0	0	0	0.00193	0	0	0	0	0	0	0	0	0	0	0	0	0	0	0	0	0	0	0	0	0	0	0	0	0	0	0	0	0.00084	0	0	0	0	0	0
TGTGGTCCTAGCCACTTC-2	0.98501	1.93	8555	0	0	0.98501	0.00456	0.0036	0.00276	0.00228	0	0	0	0.00156	0	0	0	0	0	0	0	0	0	0	0	0	0	0	0	0	0	0	0	0	0	0	0	0	0	0	0	0	0	0	0	0	0	0	0
TGTGTAGAGATAGTGGTT-2	0.99342	0.97	12922	0	0	0.00204	0.00133	0.99342	0.00141	0.00086	0	0	0	0.00078	0	0	0	0	0	0	0	0	0	0	0	0	0	0	0	0	0	0	0	0	0	0	0	0	0	0	0	0	0	0	0	0	0	0	0
TGTGTAGAGCCTAAGAAG-2	0.99368	1.06	17620	0	0.00063	0.99368	0.00086	0.00138	0.00144	0.0008	0	0	0	0.00121	0	0	0	0	0	0	0	0	0	0	0	0	0	0	0	0	0	0	0	0	0	0	0	0	0	0	0	0	0	0	0	0	0	0	0
TGTGTCTACAATGAGTCG-2	0.99243	2.94	142603	0	0.00017	0.99243	0.00075	0.00144	0.00117	0.0006	0	0	0	0.00159	0	0	0	0	0	0	0	0	0	0	0	0	0	0	0	0.0002	0	0	0	0	0	0	0	0	0	0	0	0	0.00024	0	0	0	0	0	0
TGTGTCTACCCAGTACTC-2	0.98228	1.82	7871	0	0	0.98228	0.0013	0.00326	0.00261	0	0	0	0	0.00261	0	0	0	0	0	0	0	0	0	0	0	0	0	0	0	0	0	0	0	0	0	0	0	0	0	0	0	0	0	0	0.00638	0	0	0	0
TGTTAAGCCACGTATGTC-1	0.99399	1.37	8020	0	0	0.99399	0	0.00256	0.00153	0	0	0	0	0	0	0	0	0	0	0	0	0	0	0	0	0	0	0	0	0	0	0	0	0	0	0	0	0	0	0	0	0	0	0	0	0	0	0	0
TGTTACTGACACGTCATA-2	0.99255	1.58	28299	0	0.0004	0.00169	0.00086	0.00151	0.99255	0.00104	0	0	0	0.00187	0	0	0	0	0	0	0	0	0	0	0	0	0	0	0	0	0	0	0	0	0	0	0	0	0	0	0	0	0	0	0	0	0	0	0
TGTTACTGACCGCAGCTA-1	0.99574	1.83	6020	0	0	0.00221	0	0	0.99574	0	0	0	0	0.00204	0	0	0	0	0	0	0	0	0	0	0	0	0	0	0	0	0	0	0	0	0	0	0	0	0	0	0	0	0	0	0	0	0	0	0
TTAACGGAGGCGTCGTCT-2	0.99677	1.65	7592	0	0	0.99677	0	0	0	0	0	0	0	0.00323	0	0	0	0	0	0	0	0	0	0	0	0	0	0	0	0	0	0	0	0	0	0	0	0	0	0	0	0	0	0	0	0	0	0	0
TTAACGTTCATGCGCCGT-1	0.96107	9.71	46559	0	0.00715	0.0037	0.00449	0.00324	0.00352	0.96107	0	0	0	0.01455	0	0	0	0	0	0	0	0	0	0	0	0	0	0	0	0.00079	0	0	0	0	0	0	0	0	0	0	0	0	0.00056	0	0	0	0	0	0
TTAACGTTCTCCACCGGT-2	0.98457	1.01	42787	0	0.00035	0.00114	0.00114	0.98457	0.0014	0.00071	0	0	0	0.00085	0	0	0	0	0	0	0	0	0	0	0	0	0	0.00539	0	0	0	0	0	0	0	0	0	0	0	0	0	0	0.00033	0	0	0	0	0	0
TTAAGTGGTTATCAGTGC-2	0.98124	1.54	23579	0	0.00908	0.00328	0.00095	0.00337	0.98124	0.00104	0	0	0	0.00099	0	0	0	0	0	0	0	0	0	0	0	0	0	0	0	0	0	0	0	0	0	0	0	0	0	0	0	0	0	0	0	0	0	0	0
TTACAGTGTACCGTCACG-2	0.9776	1.23	7864	0	0	0	0	0.9776	0.00155	0	0	0	0	0	0	0	0	0	0	0	0	0	0	0	0	0	0	0	0	0	0	0	0	0	0	0	0	0	0	0	0	0	0	0	0	0	0	0	0
TTACCTCTCTATCACCTG-1	0.95174	2.87	8884	0	0	0.00933	0.00455	0.00513	0.95174	0.00187	0	0	0	0.00175	0	0	0	0	0	0	0	0	0	0	0	0	0	0	0	0	0	0	0	0	0	0	0	0	0	0	0	0	0	0	0	0	0	0	0
TTACGGACCCCACATTAG-1	0.99461	1.53	56634	0	0	0.99461	0.00095	0.00129	0.00074	0.00054	0	0	0	0.00092	0	0	0	0	0	0	0	0	0	0	0	0	0	0	0	0	0	0	0	0	0	0	0	0	0	0	0	0	0	0	0	0	0	0	0
TTACGGACCCTCTGCAAG-1	0.99467	1.94	19199	0	0	0.00091	0	0.00229	0.99467	0.00075	0	0	0	0.00139	0	0	0	0	0	0	0	0	0	0	0	0	0	0	0	0	0	0	0	0	0	0	0	0	0	0	0	0	0	0	0	0	0	0	0
TTACGGACCCTGCAGAGC-1	0.99406	3.38	14501	0	0	0.00222	0.00107	0.00165	0.99406	0	0	0	0	0.001	0	0	0	0	0	0	0	0	0	0	0	0	0	0	0	0	0	0	0	0	0	0	0	0	0	0	0	0	0	0	0	0	0	0	0
TTACGGACCGCGTGAGCT-1	0.99323	2.32	10168	0	0	0.99323	0.00101	0.00253	0.00202	0.00111	0	0	0	0	0	0	0	0	0	0	0	0	0	0	0	0	0	0	0	0	0	0	0	0	0	0	0	0	0	0	0	0	0	0	0	0	0	0	0
TTACTAGTCAACAGCAGT-1	0.99015	1.46	8694	0	0.99015	0.00305	0	0.0027	0.00281	0	0	0	0	0.00117	0	0	0	0	0	0	0	0	0	0	0	0	0	0	0	0	0	0	0	0	0	0	0	0	0	0	0	0	0	0	0	0	0	0	0
TTACTAGTCGGAGAATGA-1	0.98926	1.33	515942	0	0.0056	0.00086	0.0005	0.00097	0.98926	0.00039	3.00E-05	0	7.00E-05	0.00093	0	0	0	0	0	0	4.00E-05	0	0	0	0	0	0	0	0	0.00012	0	0	0	0	0	0	0	0	0	0	0	0	0.0002	0	6.00E-05	0	0	3.00E-05	0
TTAGATCGGAATATCAGC-1	0.98509	1.85	20580	0	0.00099	0.00422	0.00184	0.00388	0.98509	0.00179	0	0	0	0.00149	0	0	0	0	0	0	0	0	0	0	0	0	0	0	0	0	0	0	0	0	0	0	0	0	0	0	0	0	0.00065	0	0	0	0	0	0
TTAGATCGGCCTTAATTC-1	0.99501	1.76	159234	0	0.00021	0.99501	0.00054	0.00118	0.00092	0.00055	0	0	0	0.00106	0	0	0	0	0	0	0	0	0	0	0	0	0	0	0	0	0	0	0	0	0	0	0	0	0	0	0	0	0.0003	0	0.00019	0	0	0	0
TTAGCGTCTAAGTAGGAC-1	0.94026	1.51	16447	0	0	0.04505	0.94026	0.00198	0.00496	0.00112	0	0	0	0.00143	0	0	0	0	0	0	0	0	0	0	0	0	0	0	0	0	0	0	0	0	0	0.00192	0	0	0	0	0	0	0.00062	0	0	0	0	0	0
TTAGCGTCTATCAGTCGA-2	0.99029	5.6	6147	0	0	0.99029	0.00277	0.00295	0.00381	0	0	0	0	0	0	0	0	0	0	0	0	0	0	0	0	0	0	0	0	0	0	0	0	0	0	0	0	0	0	0	0	0	0	0	0	0	0	0	0
TTAGTCGGAACCATACTT-1	0.9746	1.82	85507	0	0.0003	0.00263	0.00395	0.00214	0.9746	0.00098	0	0	0	0.00127	0	0	0	0	0	0	0	0	0	0	0	0	0	0	0	0	0	0	0	0	0	0	0	0	0	0	0	0	0.00032	0	0	0	0	0	0
TTATCGCACGGAGTTAGC-2	0.98929	1.65	11228	0	0	0.00209	0.00481	0.00181	0.98929	0.00091	0	0	0	0.00109	0	0	0	0	0	0	0	0	0	0	0	0	0	0	0	0	0	0	0	0	0	0	0	0	0	0	0	0	0	0	0	0	0	0	0
TTATTCGACAGACCAGCT-1	0.97823	2.79	149404	0	0.00054	0.00235	0.00154	0.97823	0.00208	0.00114	0	0	0.0003	0.00079	0	0	0	0	0	0	0.00199	0	0	0	0	0	0	0	0	0.00267	0	0	0	0	0	0	0	0	0	0	0	0	0.00056	0	0.00077	0	0	0	0
TTCAACTACAGCAGACAA-1	0.97817	4.65	9765	0	0	0.00195	0.0013	0.97817	0.00735	0	0	0	0	0.00173	0	0	0	0	0	0	0	0	0	0	0	0	0	0	0	0	0	0	0	0	0	0	0	0	0	0	0	0	0	0	0	0	0	0	0
TTCACTGGATGATTGTGC-2	0.98024	1.33	52141	0	0.00029	0.00557	0.98024	0.00266	0.00644	0.00076	0	0	0	0.0015	0	0	0	0	0	0	0	0	0	0	0	0	0	0	0	0	0	0	0	0	0	0	0	0	0	0	0	0	0.00014	0	0	0	0	0	0
TTCATCCAACACGTCATA-2	0.98805	2.24	8522	0	0	0.98805	0.00254	0.0029	0.00326	0.00145	0	0	0	0.00145	0	0	0	0	0	0	0	0	0	0	0	0	0	0	0	0	0	0	0	0	0	0	0	0	0	0	0	0	0	0	0	0	0	0	0
TTCATCCAAGACATATGT-2	0.98482	2.37	62618	0	0.00061	0.00218	0.0013	0.98482	0.00248	0.00102	0	0	0	0.00202	0	0	0	0	0	0	0	0	0	0	0	0	0	0.00275	0	0	0	0	0	0	0	0	0	0	0	0	0	0	0.00033	0	0	0	0	0	0
TTCCAATTCGATATGGAC-2	0.98925	7.47	69440	0	0.00017	0.00212	0.00111	0.00236	0.00168	0.00094	0	0	0	0.00231	0	0	0	0	0	0	0	0	0	0	0	0	0	0	0	0	0	0	0	0	0	0	0	0	0	0	0	0	0.98925	0	0	0	0	0	0
TTCCAGATTCTCTGCGGT-1	0.99601	0.93	87746	0	0.00016	0.00088	0.0006	0.99601	0.00085	0.00053	0	0	0	0.00077	0	0	0	0	0	0	0	0	0	0	0	0	0	0	0	0	0	0	0	0	0	0	0	0	0	0	0	0	0.00017	0	0	0	0	0	0
TTCCAGATTGGTTGCTAT-2	0.91219	1.71	584755	0	0.00036	0.03067	0.91219	0.00155	0.02776	0.00062	5.00E-05	0	7.00E-05	0.00167	0	0	0.0022	0	0	0	4.00E-05	0	0	0	0	0	0	0	0	9.00E-05	0	5.00E-05	0	0	0	0.00764	0.00182	0	0	0	0	0	0.00021	0	0.00017	0	0	0	0
TTCCAGGAGCTTACCTAG-2	0.99818	6.35	6499	0	0	0.99818	0	0	0	0	0	0	0	0.00182	0	0	0	0	0	0	0	0	0	0	0	0	0	0	0	0	0	0	0	0	0	0	0	0	0	0	0	0	0	0	0	0	0	0	0
TTCCATACCAGACATCCA-2	0.99293	1.04	9474	0	0	0.00332	0.00118	0.99293	0.00107	0.00139	0	0	0	0	0	0	0	0	0	0	0	0	0	0	0	0	0	0	0	0	0	0	0	0	0	0	0	0	0	0	0	0	0	0	0	0	0	0	0
TTCCGCCAGACTTCTAAC-2	0.9672	1.71	34283	0	0.0003	0.00288	0.00201	0.9672	0.00291	0.00129	0	0	0.00099	0.00156	0	0	0	0	0	0	0	0	0	0	0	0	0	0.00683	0	0	0	0	0	0	0	0	0	0	0	0	0	0	0.00066	0	0.00087	0	0	0	0
TTCCGCCAGGAGAACAGG-2	0.99482	2.18	17601	0	0.99482	0.00116	0	0.00128	0.00186	0	0	0	0	0.00081	0	0	0	0	0	0	0	0	0	0	0	0	0	0	0	0	0	0	0	0	0	0	0	0	0	0	0	0	0	0	0	0	0	0	0
TTCCTAAGGAAGGATCGT-2	0.97701	9.41	41574	0	0.00061	0.97701	0.00173	0.00405	0.00258	0.00162	0	0	0	0.00237	0	0	0	0	0	0	0	0	0	0	0	0	0	0	0	0	0	0	0	0	0	0	0	0	0	0	0	0	0.00053	0	0	0	0	0	0
TTCCTCGGTATGCGCTAC-2	0.99485	3.54	6558	0	0	0	0	0.00233	0.99485	0	0	0	0	0.00283	0	0	0	0	0	0	0	0	0	0	0	0	0	0	0	0	0	0	0	0	0	0	0	0	0	0	0	0	0	0	0	0	0	0	0
TTCCTGCTAATCGAATCG-2	0.9666	4.6	8867	0	0.00892	0.00999	0.00297	0.00357	0.9666	0.00202	0	0	0	0.00131	0	0	0	0	0	0	0	0	0	0	0	0	0	0	0	0	0	0	0	0	0	0	0	0	0	0	0	0	0	0	0	0	0	0	0
TTCCTGCTAGATCTTCGC-2	0.9887	6.47	24280	0	0.00075	0.00261	0.00119	0.9887	0.00283	0.00106	0	0	0	0.00093	0	0	0	0	0	0	0	0	0	0	0	0	0	0	0	0	0	0	0	0	0	0	0	0	0	0	0	0	0.00044	0	0	0	0	0	0
TTCCTTGACAGACCAGCT-2	0.97566	0.99	617590	3.00E-05	0.00041	0.00167	0.00105	0.97566	0.00724	0.0006	2.00E-05	0	7.00E-05	0.00146	0	0	6.00E-05	0	0	0	4.00E-05	0	0	0	0	0	0	0.00076	0	0.00011	0	0	0	0	0	0	0	0	0	0	0	0	0.00024	0	0.0001	0	0	0	0
TTCGCTGAGTCCTTAGGT-1	0.98554	6.77	35150	0	0.00037	0.003	0.00181	0.0034	0.00248	0.00153	0	0	0	0.00135	0	0	0	0	0	0	0	0	0	0	0	0	0	0	0	0	0	0	0	0	0	0	0	0	0	0	0	0	0.98554	0	0	0	0	0	0
TTCTCCACAGCCACATGG-2	0.99107	1.94	9411	0	0	0.00294	0.00131	0.00283	0.99107	0	0	0	0	0.00174	0	0	0	0	0	0	0	0	0	0	0	0	0	0	0	0	0	0	0	0	0	0	0	0	0	0	0	0	0	0	0	0	0	0	0
TTCTCCACATTGACCTGA-1	0.99036	2.85	10417	0	0	0.99036	0.00129	0.00397	0.00209	0	0	0	0	0.00119	0	0	0	0	0	0	0	0	0	0	0	0	0	0	0	0	0	0	0	0	0	0	0	0	0	0	0	0	0.00099	0	0	0	0	0	0
TTCTGAATGTGAGCAGAT-2	0.98608	1.24	18968	0	0	0.00278	0.00128	0.98608	0.00252	0.00123	0	0	0	0.00236	0	0	0	0	0	0	0	0	0	0	0	0	0	0	0	0	0	0	0	0	0	0	0	0	0	0	0	0	0.0008	0	0	0	0	0	0
TTGACCTGAGGAACTGCT-1	0.96856	1.92	11539	0	0	0.96856	0	0.00204	0.00169	0	0	0	0	0.00142	0	0	0	0	0	0	0	0	0	0	0	0	0	0	0	0	0	0	0	0	0	0	0	0	0	0	0	0	0	0	0	0	0	0	0
TTGACCTGATAGGAGGAT-1	0.97514	9.27	28941	0	0.00046	0.00337	0.00191	0.97514	0.00252	0.00145	0	0	0	0.0005	0	0	0	0	0	0	0	0	0	0	0	0	0	0.00233	0	0	0	0	0	0	0	0	0	0	0	0	0	0	0.00065	0	0	0	0	0	0
TTGAGACGGGGTGTGACC-2	0.94082	9.49	9360	0	0	0.01846	0	0.00191	0.00322	0.94082	0	0	0	0.02048	0	0	0	0	0	0	0	0	0	0	0	0	0	0	0	0	0.00786	0	0	0	0	0	0	0	0.00202	0	0	0	0	0	0	0	0	0	0
TTGATGAGTACTTAGCTT-1	0.98034	1.27	113629	0	0.00142	0.00251	0.00159	0.98034	0.00196	0.00099	0	0	0.00011	0.00108	0	0	0.00012	0	0	0	0	0	0	0	0	0	0	0.00014	0	0.00046	0	0	0	0	0	0	0	0	0	0	0	0	0.00046	0	0	0	0	0	0
TTGATGAGTCGAATGAGT-2	0.99328	1.02	984720	2.00E-05	0.00019	0.99328	0.00073	0.00125	0.00103	0.00052	2.00E-05	0	5.00E-05	0.00154	0	0	2.00E-05	0	0	0	3.00E-05	0	0	0	0	0	0	0	2.00E-05	7.00E-05	0	1.00E-05	0	0	0	0	0	0	0	0	0	0	0.00018	0	8.00E-05	0	0	0	0
TTGATGAGTCTCGACGAT-2	0.99095	2.66	7643	0	0	0.00149	0	0.00149	0.00297	0.99095	0	0	0	0.00284	0	0	0	0	0	0	0	0	0	0	0	0	0	0	0	0	0	0	0	0	0	0	0	0	0	0	0	0	0	0	0	0	0	0	0
TTGCCAGATGCAATCACG-1	0.99424	1.43	13596	0	0	0.99424	0	0.00159	0.00174	0.00099	0	0	0	0.00137	0	0	0	0	0	0	0	0	0	0	0	0	0	0	0	0	0	0	0	0	0	0	0	0	0	0	0	0	0	0	0	0	0	0	0
TTGCTCTGCGTTAGAGAC-2	0.99185	1.89	14664	0	0	0.99185	0.00128	0.00262	0.00227	0.00113	0	0	0	0.00085	0	0	0	0	0	0	0	0	0	0	0	0	0	0	0	0	0	0	0	0	0	0	0	0	0	0	0	0	0	0	0	0	0	0	0
TTGGACTTCAATATCGCT-2	0.99838	1.1	6940	0	0	0.00162	0	0	0	0	0	0	0	0	0	0	0	0	0	0	0	0	0	0	0	0	0	0	0	0	0	0	0	0	0	0	0	0	0	0	0	0	0	0	0	0	0	0	0
TTGGAGAACCACGTCATA-2	0.97138	7.15	6448	0	0	0.0032	0.00303	0.00337	0.00303	0.97138	0	0	0	0.01582	0	0	0	0	0	0	0	0	0	0	0	0	0	0	0	0	0	0	0	0	0	0	0	0	0	0	0	0	0	0	0	0	0	0	0
TTGGAGAACGTAACGCGA-1	0.99193	2.25	16873	0	0	0.99193	0.00098	0.00251	0.00171	0.00092	0	0	0	0.00104	0	0	0	0	0	0	0	0	0	0	0	0	0	0	0	0	0	0	0	0	0	0	0	0	0	0	0	0	0	0	0	0	0	0	0
TTGTAATGCAACTTGTCG-2	0.98729	2.16	60635	0	0.00051	0.98729	0.00132	0.00218	0.00157	0.00091	0	0	0	0.00225	0	0	0	0	0	0	0	0	0	0	0	0	0	0	0	0	0	0	0	0	0	0	0	0	0	0	0	0	0.00039	0	0	0	0	0	0
TTGTAATGCCCTAAGTCT-2	0.96829	5.66	48587	0	0.00044	0.00238	0.00129	0.96829	0.00217	0.00125	0	0	0	0.00103	0	0	0	0	0	0	0	0	0	0	0	0	0	0.00072	0	0	0	0	0	0	0	0	0	0	0	0	0	0	0	0	0	0	0	0	0
TTGTATCACTCAGAGCGT-1	0.97785	0.96	808361	0	0.00022	0.00164	0.00051	0.97785	0.00096	0.00053	4.00E-05	0	6.00E-05	0.0006	0	0	3.00E-05	0	0	0	5.00E-05	0	0	0	0	0	0	0.007	0	0.0001	0	2.00E-05	0	0	0	0	0	0	0	0	0	0	0.0002	0	7.00E-05	0	0	0	0
TTGTCAACCCCATGATGT-2	0.9874	1.71	102088	0	0.00029	0.00207	0.00118	0.9874	0.00142	0.00087	0	0	0	0.0014	0	0	0	0	0	0	0	0	0	0	0	0	0	0	0	0.00036	0	0	0	0	0	0	0	0	0	0	0	0	0.00042	0	0.00032	0	0	0	0
TTGTCAACCTTGAGACGG-1	0.99528	0.56	15388	0	0	0.0017	0	0.99528	0.00151	0	0	0	0	0.00144	0	0	0	0	0	0	0	0	0	0	0	0	0	0	0	0	0	0	0	0	0	0	0	0	0	0	0	0	0	0	0	0	0	0	0
[truncated: 1,361 more columns]
