# Supplementary material for: Microbiome Single Cell Atlases Generated with a Commercial Instrument
Source: Adv Sci (Weinh). 2025 Jun 3;12(27):2409338. doi: 10.1002/advs.202409338 (PMC12279214; doi:10.1002/advs.202409338)
Supplement: Supplementary file 2 — Supporting Information [file ADVS-12-2409338-s002.zip › advs202409338-sup-0002-SuppMat/S7_Elenta_list.xlsx]

## Sheet: Sheet1
GenBank assembly accession	Assembly level	BioSample	strain name	species
GCA_000185625.1	Scaffold	SAMN02463797	1356FAA	Eggerthella lenta
GCA_003339875.1	Contig	SAMN08365984	W1 BHI 6	Eggerthella lenta
GCA_003339885.1	Contig	SAMN08365983	Valencia	Eggerthella lenta
GCA_003339915.1	Contig	SAMN08365982	RC4/6F	Eggerthella lenta
GCA_003339945.1	Scaffold	SAMN08365979	UCSF2243	Eggerthella lenta
GCA_003340005.1	Contig	SAMN08365977	DSM 15644	Eggerthella lenta
GCA_003340015.1	Scaffold	SAMN08365976	DSM 11863	Eggerthella lenta
GCA_003340045.1	Contig	SAMN08365975	DSM 11767	Eggerthella lenta
GCA_003340065.1	Contig	SAMN08365974	CC8/6 D5 4	Eggerthella lenta
GCA_003340075.1	Scaffold	SAMN08365973	CC8/2 BHI2	Eggerthella lenta
GCA_003340125.1	Contig	SAMN08365967	A2	Eggerthella lenta
GCA_003340145.1	Contig	SAMN08365969	AB8 #2	Eggerthella lenta
GCA_003340155.1	Contig	SAMN08365970	AN51LG	Eggerthella lenta
GCA_003340165.1	Contig	SAMN08365965	28B	Eggerthella lenta
GCA_003340195.1	Scaffold	SAMN08365964	22C	Eggerthella lenta
GCA_003340245.1	Contig	SAMN08365960	11C	Eggerthella lenta
GCA_003340255.1	Contig	SAMN08365961	14A	Eggerthella lenta
GCA_003340395.1	Contig	SAMN08365980	FAA1-1-60AUCSF	Eggerthella lenta
GCA_003340405.1	Contig	SAMN08365972	CC7/5 D5 2	Eggerthella lenta
GCA_003340445.1	Scaffold	SAMN08365968	AB12 #2	Eggerthella lenta
GCA_003340465.1	Contig	SAMN08365966	32-6-I 6 NA	Eggerthella lenta
GCA_003339935.1	Scaffold	SAMN08365981	MR1 #12	Eggerthella lenta
