# Supplementary material for: Microbiome Single Cell Atlases Generated with a Commercial Instrument
Source: Adv Sci (Weinh). 2025 Jun 3;12(27):2409338. doi: 10.1002/advs.202409338 (PMC12279214; doi:10.1002/advs.202409338)
Supplement: Supplementary file 2 — Supporting Information [file ADVS-12-2409338-s002.zip › advs202409338-sup-0002-SuppMat/S8_ELenta_EASi-Seq_barcode_strain_identification.csv]

barcode	Read_Cnt	mapping_rate	EL-11C	EL-1356FAA	EL-14A	EL-22c	EL-28B	EL-326i6na	EL-A2	EL-AB12-2	EL-AB8-2	EL-An51lg	EL-cc7-5d52	EL-cc82bhi2	EL-cc86d54	EL-DSM11767	EL-DSM11863	EL-DSM15644	EL-FAA1160aucsf	EL-MR1-12	EL-RC46F	EL-UCSF2243	EL-Valencia	EL-W1BHI6	species
AACAACCTAAGTGTGCAC-2	430	99.19	0.054737642	0.015803925	0.045878044	0.029382477	0.041666833	0.043842207	0.028804154	0.040354117	0.035233	0.047023462	0.036548593	0.047868693	0.034900508	0.054246807	0.062563487	0.061165395	0.106209638	0.032458588	0.037283653	0.047039975	0.062244102	0.034195413	EL-FAA1160aucsf
AACAACCTACCGAGTACT-2	29983	98.75	0.006799074	0.001881635	0.014137204	0.004232225	0.006714224	0.007549879	0.023619839	0.276490681	0.023932459	0.017544729	0.472664011	0.019775077	0.013622597	0.014805443	0.019867531	0.007558819	0.011339967	0.004941926	0.006742346	0.022166518	0.019943031	0.003526182	EL-cc7-5d52
AACAACCTATAGGTTAGT-1	6904	98.65	0.07048659	0.003619471	0.013353574	0.014046039	0.012083156	0.012410888	0.005748256	0.026608487	0.008572465	0.011222269	0.007676426	0.00766837	0.013330778	0.104322822	0.034556461	0.060523339	0.135778973	0.091781145	0.157719895	0.058369931	0.128502367	0.021494989	mix
AACAACCTATATCCTCAG-1	876	97.37	0.038863923	0.012702398	0.198567721	0.021908158	0.028576566	0.031184533	0.027239214	0.02916185	0.025121414	0.029159488	0.025304688	0.026276359	0.027507815	0.038727027	0.049408562	0.041474135	0.189307533	0.024479702	0.025663781	0.039932176	0.038170887	0.030821156	EL-14A
AACAACTGGAGCTTCGAT-2	17159	99.29	0.080299605	0.001778518	0.030322715	0.003486532	0.010900741	0.014216433	0.002522099	0.02969512	0.014342557	0.008633031	0.006356486	0.004836245	0.004610188	0.0111597	0.028542118	0.029781038	0.048013741	0.014474666	0.004686372	0.011388167	0.636002548	0.003897453	EL-Valencia
AACAACTGGATATAGCGT-2	1681	2.5	0.044587424	0.01934317	0.044761164	0.034116782	0.044329455	0.048392791	0.024710898	0.042590388	0.040397537	0.042878361	0.040578098	0.040155183	0.04003718	0.057252708	0.073356178	0.056642833	0.077784062	0.036818271	0.039952378	0.048782784	0.059712849	0.042118373	mix
AACAACTGGCCAAGCGAG-2	636	99.14	0.051764014	0.014872804	0.154184561	0.036432887	0.040783409	0.045296734	0.020280319	0.035163865	0.030250963	0.034009348	0.030513535	0.033914249	0.044511392	0.050218427	0.063447643	0.04871868	0.068148356	0.028249702	0.036082453	0.044358792	0.051360673	0.036915041	EL-14A
AACAACTGGTAAGTACAC-2	3624	99.57	0.020309613	0.00842069	0.018588188	0.036546587	0.026460192	0.019105978	0.326817095	0.023817859	0.061019217	0.022917979	0.039366871	0.03963369	0.042988337	0.023968057	0.036761888	0.02868122	0.055700762	0.04387024	0.043306624	0.024329378	0.041171883	0.015970365	EL-A2
AACAACTGGTGGAACTAA-1	7763	99.25	0.01240551	0.003451346	0.014207546	0.017606786	0.02294401	0.027140636	0.006499419	0.020650863	0.013318586	0.010841217	0.010127544	0.017738163	0.021112249	0.029915815	0.02891491	0.021250358	0.029802216	0.008303117	0.016681184	0.024135022	0.609572818	0.033246787	EL-Valencia
AACAATGCACTATCCATC-2	762	98.95	0.029726924	0.013043466	0.048183822	0.023335789	0.030821521	0.044177327	0.015580532	0.034024464	0.028775611	0.178196973	0.079166333	0.030592015	0.032334121	0.038676727	0.04867241	0.061451434	0.074748948	0.050986717	0.028189689	0.035360583	0.04556049	0.027932804	EL-An51lg
AACACACTCCACCTACGC-2	1992	98.24	0.041375452	0.009618167	0.024883963	0.132072878	0.028955868	0.038366529	0.026684053	0.023218696	0.024848922	0.033777136	0.03762198	0.035563335	0.088987308	0.042873399	0.048812301	0.035563169	0.155029669	0.033851817	0.033929623	0.026845412	0.039037876	0.037759656	EL-FAA1160aucsf
AACACACTCCATGCCAGT-1	179569	99.43	0.001471316	0.001763851	0.00268434	0.00738567	0.00645866	0.003807568	0.001825639	0.012127305	0.00103039	0.001489225	0.001463529	0.001753299	0.001626763	0.002067211	0.924643222	0.003692661	0.004923537	0.001900644	0.001842756	0.011404073	0.003695352	0.000935067	EL-DSM11863
AACACACTCCCTAGTCTC-2	1104	95.06	0.043924579	0.011645498	0.026198477	0.020616591	0.0293822	0.285376499	0.013512919	0.026275941	0.072178463	0.028143621	0.025201734	0.02479668	0.023892409	0.037438493	0.043532616	0.036134316	0.045917164	0.021068587	0.02422867	0.029001803	0.091150165	0.039976896	EL-326i6na
AACACACTCTCTCGATGC-2	1779	99.35	0.056915875	0.040273974	0.052565587	0.085894159	0.026240628	0.054637071	0.044489301	0.026086677	0.042696134	0.026059244	0.079571477	0.044165873	0.044844265	0.043859181	0.063667187	0.035506075	0.049003956	0.043932807	0.034938909	0.035053111	0.036514106	0.032770828	mix
AACAGATCGGACGTCAAT-1	87793	98.99	0.034705607	0.000658098	0.029027016	0.00313822	0.019649337	0.031951943	0.007464291	0.009542196	0.011614009	0.004609249	0.003650747	0.006160735	0.001787405	0.028213504	0.010893687	0.066820184	0.035250295	0.002482111	0.007167291	0.627611094	0.053740052	0.003848273	EL-UCSF2243
AACAGATCGGACGTCAAT-2	4557	98.8	0.043288508	0.006347113	0.030420587	0.011107473	0.027945579	0.038055632	0.014174632	0.021851415	0.018223769	0.017621237	0.012813398	0.014287527	0.013068481	0.040227858	0.025936527	0.063840655	0.0600049	0.012078259	0.025236133	0.433061223	0.057060873	0.013144027	EL-UCSF2243
AACAGCAGTAGAAGTCCT-2	450	97.22	0.037094069	0.025174438	0.045913934	0.031209438	0.039372604	0.047790364	0.026871462	0.03752183	0.057823251	0.038977314	0.033613904	0.043111718	0.039289521	0.047985224	0.106421073	0.052154354	0.085332753	0.038582117	0.035733011	0.040921176	0.053874052	0.034691851	EL-DSM11863
AACAGCAGTATCCAGCTG-2	432	99.19	0.035687166	0.015563845	0.035714939	0.031913954	0.03606619	0.03976046	0.021031579	0.042629042	0.03211361	0.040835887	0.037660419	0.033572737	0.037555378	0.048042211	0.06107413	0.045685322	0.151334318	0.049148494	0.033208139	0.046578696	0.063305312	0.060927	EL-FAA1160aucsf
AACAGCAGTGTGGTACGG-2	799	99.31	0.030656405	0.015398917	0.142680474	0.030581058	0.0334412	0.037091228	0.016891482	0.032284724	0.039290106	0.037433552	0.027532388	0.035417201	0.035718468	0.042861046	0.054226926	0.045407992	0.053216546	0.025301432	0.029358275	0.052490413	0.132986948	0.049280323	mix
AACAGCAGTTACAGGACT-2	29539	97.6	0.005869738	0.521656967	0.022165679	0.016194349	0.011020595	0.012962234	0.075207864	0.009809659	0.046434632	0.049035031	0.02785198	0.00486297	0.037328835	0.005258888	0.00890986	0.025450209	0.017697996	0.035633112	0.034321068	0.009714943	0.01170375	0.010875823	EL-1356FAA
AACAGCAGTTCTAATACC-2	6290	96.9	0.008828668	0.004068188	0.009916257	0.010405044	0.009069532	0.020471122	0.005558286	0.012031417	0.007890412	0.033910636	0.007923228	0.022534755	0.039989011	0.16947938	0.168830425	0.013048656	0.401724821	0.012685986	0.008227454	0.011238721	0.012330563	0.009701271	EL-FAA1160aucsf
AACCATGGTAACCATGGT-1	1918	99.09	0.019149395	0.008483132	0.019230583	0.015065871	0.023210498	0.021083096	0.39340259	0.018328494	0.017245868	0.018897404	0.114127845	0.01743483	0.017416927	0.025024838	0.031936354	0.024813752	0.033686873	0.01563509	0.01752264	0.021274595	0.108638275	0.018090207	EL-A2
AACCATGGTACCATGTCT-1	2606	98.89	0.016435639	0.007057691	0.016302095	0.012638722	0.016793751	0.017850123	0.00890352	0.015561395	0.015608601	0.015606626	0.014286417	0.014825077	0.014736159	0.379785027	0.026271395	0.021219752	0.302713949	0.013203688	0.01435293	0.018097993	0.02246489	0.015034685	EL-DSM11767
AACCATGGTATGAGGTAT-1	2391	99.44	0.042191779	0.008086757	0.019050148	0.01418471	0.088252707	0.055151517	0.010114202	0.020798526	0.023960657	0.018620181	0.02798637	0.263550366	0.01872647	0.040496967	0.031096339	0.043705042	0.080741117	0.031154933	0.039095444	0.029132939	0.04449762	0.049136713	EL-cc82bhi2
AACCATGGTCCGGTTCTA-1	1134	99.65	0.025988183	0.011067177	0.025350453	0.020342806	0.025608813	0.251199488	0.013373058	0.024048045	0.022230948	0.024344799	0.022210669	0.023486416	0.022762666	0.06059351	0.041892642	0.032940975	0.044541311	0.0214654	0.027369093	0.196458941	0.033987179	0.028344504	EL-326i6na
AACCATGGTCTCAGCTGG-1	1862	99.36	0.02236992	0.011261135	0.021755692	0.023211525	0.048535752	0.039874099	0.011125851	0.019275119	0.021371983	0.020594092	0.018904508	0.018148874	0.019914481	0.029737609	0.033314509	0.037126542	0.100581344	0.016803386	0.019331843	0.024381303	0.03417279	0.37806767	EL-W1BHI6
AACCATGGTGCGTGAGCT-2	814	97.79	0.029569865	0.012826717	0.030258069	0.022931289	0.029622047	0.032616175	0.018400203	0.03545486	0.025930567	0.032912843	0.026172271	0.036855047	0.035457245	0.044775911	0.055305831	0.037715263	0.228095642	0.120839166	0.027108966	0.033775428	0.051129289	0.031795225	EL-FAA1160aucsf
AACCATGGTGGATGCGAA-1	765	99.61	0.030501016	0.013339936	0.034464495	0.027279669	0.030047047	0.03926469	0.03731696	0.179771989	0.046836714	0.032863774	0.048843394	0.030274239	0.038773753	0.040959247	0.058024686	0.051788654	0.07763238	0.04773188	0.027009438	0.037389693	0.041331174	0.028082739	EL-AB12-2
AACCATGGTGGTACTTCC-1	1698	99.88	0.020361446	0.009017649	0.020339573	0.01577896	0.020607938	0.022279757	0.010687591	0.019516846	0.018083275	0.01990154	0.018154952	0.018617463	0.018363047	0.026685163	0.034104842	0.026207341	0.035648899	0.01645304	0.018219765	0.022757743	0.568218898	0.019672523	EL-Valencia
AACCATGGTTCGAACGCT-1	403	99.13	0.044708123	0.015757203	0.041642178	0.029840603	0.043774537	0.047243342	0.025554911	0.038314451	0.040261297	0.070731013	0.033121117	0.035430743	0.034391306	0.055493069	0.07376836	0.05596368	0.075445546	0.032136123	0.038553483	0.073971624	0.057837064	0.035293976	mix
AACCATGGTTGAAGACCA-2	85938	98.95	0.695129809	0.058529772	0.033517646	0.002576597	0.006462252	0.023830798	0.007874888	0.007539265	0.002855969	0.004926887	0.001718233	0.003490905	0.003062793	0.01261025	0.006597936	0.010683739	0.045452575	0.002298432	0.035242818	0.020249783	0.012998416	0.002336362	EL-11C
AACCGCTGATAGGATTAG-1	7591	98.87	0.023213896	0.003413874	0.064274038	0.148104979	0.011136929	0.009518935	0.012721039	0.026011539	0.010782628	0.010741859	0.015465262	0.36605034	0.079810459	0.013423691	0.041177929	0.012838627	0.030656192	0.020772342	0.017669457	0.031474359	0.034149833	0.01645948	EL-cc82bhi2
AACCGCTGATCTATGACA-1	18425	99.07	0.038000708	0.002224902	0.630261637	0.020390963	0.007818626	0.014952042	0.024956904	0.006238339	0.005192573	0.007501216	0.016271671	0.020257898	0.006790968	0.012522664	0.023167564	0.03113819	0.043905607	0.005010235	0.008982611	0.029290778	0.033936122	0.011116303	EL-14A
AACCGTGAGGTGACGTAA-1	5419	99.05	0.024275718	0.004722515	0.254451189	0.200784597	0.015528288	0.018904522	0.006353718	0.013911094	0.013207557	0.018350434	0.009988737	0.012857518	0.01039196	0.036995445	0.027947431	0.039900301	0.129403642	0.008593025	0.042313677	0.062034641	0.032166229	0.016770523	EL-14A
AACCGTGAGTATCGGAAC-1	46172	98.7	0.029318017	0.000866245	0.010802216	0.003776794	0.00891475	0.018376995	0.003931776	0.00721585	0.008834675	0.003172246	0.00198275	0.009324497	0.004048141	0.02005471	0.026776846	0.016386595	0.07072693	0.002822489	0.629727447	0.041578963	0.074968874	0.006327423	EL-RC46F
AACGAGAATCACTGTATC-1	28459	98.89	0.007113304	0.001299536	0.008560381	0.00240619	0.614708827	0.042536729	0.005812039	0.006586519	0.004494865	0.020464299	0.003106426	0.019580435	0.004727222	0.00822566	0.018071004	0.006954212	0.029345146	0.008063463	0.011619051	0.016925069	0.027119896	0.132235025	EL-28B
AACGAGAATCTTAACAGC-2	50985	99.04	0.005951106	0.000835092	0.004717192	0.003672679	0.008788899	0.00481368	0.018783994	0.012366072	0.005502493	0.003203259	0.003195546	0.003497417	0.006791023	0.010981075	0.828497981	0.006467837	0.033255153	0.004233645	0.00743598	0.00787242	0.014186762	0.004923573	EL-DSM11863
AACGAGAATGTTGCTCAG-2	1076	98.09	0.15430215	0.012953994	0.043366432	0.023409655	0.037803365	0.037264777	0.022366904	0.029474486	0.031692094	0.036756323	0.027400513	0.026781933	0.027233958	0.049605251	0.061171699	0.054734457	0.068962545	0.023838584	0.050552844	0.04264654	0.1088847	0.028354527	EL-11C
AACGAGGTGAAGTAGGAC-1	635	99.37	0.033959694	0.014233904	0.042971617	0.043884658	0.040543466	0.039324435	0.075181293	0.034180673	0.031284318	0.036463519	0.078350983	0.036285575	0.038163799	0.044191151	0.059755674	0.044324762	0.077001019	0.058233239	0.039172989	0.048758318	0.045599632	0.037645805	mix
AACGAGGTGCTGGAGCGA-2	958	99.37	0.026889438	0.013251753	0.028039874	0.1489861	0.027145378	0.03328199	0.075059491	0.02658892	0.02880164	0.032992483	0.082616809	0.052797666	0.025491085	0.080032483	0.044491342	0.036117113	0.051771499	0.067983324	0.024394991	0.030359402	0.036657467	0.025827278	EL-22c
AACGAGGTGTAGTGCACT-1	431	98.38	0.034804856	0.019339006	0.03448962	0.027558818	0.093931175	0.038064215	0.084753647	0.033359763	0.03084576	0.033425897	0.03090734	0.03178777	0.032035631	0.045257131	0.057336871	0.045844679	0.079992819	0.028325625	0.031613627	0.038538859	0.046721561	0.100520665	mix
AACGAGGTGTCTATTAGG-1	650	99.46	0.030901069	0.013661411	0.031439598	0.023847398	0.030900977	0.033723096	0.01622303	0.030628007	0.02755908	0.032679787	0.027357212	0.028943502	0.027936532	0.236440994	0.050514609	0.05137673	0.145122216	0.025197785	0.027498086	0.034585193	0.043250244	0.029728007	EL-DSM11767
AACGAGGTGTTAACGTTC-1	12338	98.97	0.036767866	0.003802448	0.005901657	0.485235179	0.042100167	0.00947115	0.012623296	0.008835511	0.023530257	0.012370487	0.014435911	0.013279946	0.134190672	0.041768104	0.01313134	0.017869014	0.025300477	0.041091194	0.007162	0.010417334	0.026834962	0.013750827	EL-22c
AACGATGACCATTATGTC-1	36472	99.2	0.005035203	0.005366102	0.006058155	0.00662452	0.014248208	0.00327662	0.792953072	0.008701821	0.009653304	0.007963512	0.016592882	0.013523252	0.011266213	0.007101241	0.008667254	0.014032448	0.024380486	0.014705159	0.004003552	0.014889398	0.006797479	0.004122612	EL-A2
AACGATGACGCTTCTACG-1	25402	96.02	0.020742972	0.001991252	0.020713162	0.010680029	0.012821373	0.005913404	0.009952724	0.02604501	0.004100393	0.006396904	0.005385193	0.007424464	0.011533863	0.018661144	0.732642977	0.016418384	0.027837793	0.011950381	0.006976234	0.015977211	0.022539692	0.003239103	EL-DSM11863
AACGATGACTGATTGCTG-1	1464	98.94	0.022220384	0.009883696	0.022822913	0.017999725	0.023480246	0.02502452	0.014168375	0.031798756	0.020120374	0.166878499	0.019785368	0.081436143	0.112678689	0.037052688	0.046516683	0.037896141	0.10786296	0.027983491	0.066859327	0.02476535	0.061188626	0.021221201	mix
AACGCATTGAATCTGACC-2	16588	98.6	0.00836853	0.003474517	0.019662946	0.003727339	0.021868728	0.020338663	0.059042245	0.028390836	0.007151807	0.026154933	0.005622647	0.009756986	0.012015649	0.023921194	0.568316656	0.01078605	0.08571136	0.005019656	0.007659539	0.019894264	0.046445212	0.006427038	EL-DSM11863
AACGCATTGACGTCTATG-2	8184	98.87	0.016100361	0.421058908	0.042708609	0.013319684	0.014336984	0.018800427	0.088922984	0.014439791	0.012990724	0.010701657	0.013111469	0.028622066	0.052809353	0.018513736	0.018890998	0.01937689	0.077529922	0.042605112	0.009213665	0.01235878	0.015390222	0.038055435	EL-1356FAA
AACGCATTGCGACGTGAT-1	120769	98.87	0.009021841	0.001996615	0.01338826	0.005999728	0.011642257	0.008867742	0.01324106	0.005037834	0.008327943	0.002595734	0.004659149	0.003212749	0.008233611	0.014844267	0.005225515	0.023247774	0.029451987	0.001384732	0.739310019	0.060810222	0.025240546	0.004244343	EL-RC46F
AACGCATTGGTGTTGGAA-2	4590	98.58	0.04519311	0.004814747	0.030197789	0.009959928	0.014602233	0.014376092	0.006463461	0.017134542	0.154251688	0.026508734	0.017750894	0.018238331	0.015815511	0.017664272	0.188702739	0.024425229	0.04745928	0.017600463	0.011478932	0.278591791	0.026102457	0.012495878	EL-UCSF2243
AACGCATTGTAGCACACG-2	4995	97.95	0.018560346	0.005565475	0.08872096	0.012688093	0.025550868	0.026513677	0.016301801	0.014947805	0.012768021	0.01728039	0.024232767	0.028718734	0.014003431	0.429540032	0.061963637	0.033648	0.062094473	0.012111975	0.028522495	0.018182898	0.025923601	0.021984385	EL-DSM11767
AACGCCTACCCTCCTTGT-1	27360	97.32	0.03939499	0.001375211	0.019112672	0.036701744	0.017151988	0.003909307	0.040982073	0.012318072	0.023636889	0.005549866	0.020154475	0.58166881	0.005765132	0.028701783	0.010492302	0.006569049	0.0830843	0.030956284	0.01909017	0.005219759	0.004602646	0.003523223	EL-cc82bhi2
AACGCCTACCTGGACACT-2	6477	99.21	0.009597408	0.004805469	0.00898152	0.007117446	0.024644753	0.009422011	0.046558751	0.033349621	0.008440691	0.011243932	0.008625913	0.008263995	0.009367061	0.019895287	0.015065801	0.045807597	0.028339035	0.011404953	0.008190362	0.009772364	0.014392413	0.656582992	EL-W1BHI6
AACGCCTACGCAGCTTGA-2	14672	99.07	0.009652838	0.002465611	0.006458599	0.016686259	0.015286608	0.013326802	0.004926509	0.011085562	0.696758705	0.060339532	0.009653318	0.020025151	0.017238164	0.023865751	0.010520361	0.011852378	0.017135768	0.006738566	0.010922687	0.008962116	0.019542263	0.006478746	EL-AB8-2
AACGCCTACTACCGCGTT-2	881	99.66	0.028393026	0.012317167	0.028755877	0.022610329	0.028345939	0.030743676	0.01482746	0.026818237	0.025641132	0.027223942	0.025414906	0.388130258	0.025825892	0.03773129	0.047658053	0.035861472	0.04872766	0.023862109	0.024707851	0.031605657	0.037939513	0.026414714	EL-cc82bhi2
AACGCTCAAAACCGCTGA-1	1743	8.86	0.041735061	0.018095441	0.041031833	0.032074775	0.041302729	0.045041488	0.022413571	0.059942793	0.037095384	0.043710465	0.037926882	0.038313348	0.059407479	0.053194842	0.067443796	0.053374017	0.070485481	0.038249686	0.039474025	0.045556915	0.075400124	0.03807544	mix
AACGCTCAAAGTGTTCTG-2	38697	98.88	0.008568307	0.000907185	0.003528871	0.004267044	0.031745255	0.00810526	0.002379208	0.621303357	0.020858309	0.009818039	0.003340325	0.014378653	0.003733768	0.033511237	0.038425565	0.017690914	0.058605545	0.003235133	0.032073464	0.027867295	0.035936854	0.019654432	EL-AB12-2
AACGCTCAAGCTGGTAAC-1	1080	99.68	0.025380132	0.014841082	0.025697466	0.019701808	0.356457651	0.02790063	0.013429583	0.024228932	0.022580137	0.024589008	0.022853721	0.022991733	0.023191305	0.033082147	0.042249963	0.03262153	0.048066038	0.020538956	0.02294447	0.028328919	0.034993332	0.112929853	EL-28B
AACGCTCAATGTACACGA-2	2608	98.95	0.028197084	0.008267554	0.042732537	0.052266996	0.041808031	0.045314812	0.017811828	0.026461226	0.027477998	0.037286014	0.021406863	0.022383145	0.042326184	0.054271134	0.093415143	0.050454617	0.072799014	0.032469114	0.179484611	0.030948174	0.051650187	0.020472628	EL-RC46F
AACGGAGATTGCGACGTT-1	182969	99.22	0.005644392	0.000287918	0.001892027	0.023719819	0.016943541	0.001050927	0.004199831	0.00101333	0.885939811	0.000876481	0.006777436	0.000767696	0.021043774	0.00562409	0.001548801	0.010099345	0.003314981	0.003151859	0.001106908	0.001163755	0.00286488	0.000961173	EL-AB8-2
AACGGTAGCGGTAGCATC-2	946	96.62	0.027931597	0.014160002	0.027574237	0.021484324	0.326988578	0.030150789	0.014314264	0.026131483	0.024815754	0.028878766	0.024725942	0.024945091	0.025076852	0.035798127	0.045669636	0.036785497	0.062283753	0.022324327	0.024238518	0.030750688	0.03696566	0.087576746	EL-28B
AACGTCGAGAGTCCAGTG-2	28767	98.73	0.043388788	0.003446334	0.006315842	0.004278877	0.01063771	0.012208703	0.016198624	0.027629171	0.028052308	0.00964922	0.003414118	0.006762908	0.006905146	0.6249066	0.061300958	0.018362293	0.069992959	0.006265247	0.012793331	0.009343032	0.015020436	0.003090283	EL-DSM11767
AACGTCGAGCAATTGTCT-2	7552	98.9	0.020447611	0.009731893	0.02829466	0.020248941	0.033533187	0.028959449	0.010710791	0.014711904	0.033725624	0.012286165	0.011328231	0.012219154	0.017362252	0.028974688	0.017283264	0.060249393	0.071859626	0.011065355	0.024428177	0.024917604	0.449515841	0.058020469	EL-Valencia
AACGTCGAGCCGCAGCTA-2	19052	98.86	0.056236307	0.001561032	0.036617782	0.003353398	0.009324943	0.007015918	0.048399873	0.012463835	0.016903321	0.019652524	0.014796208	0.008604982	0.006600583	0.040344136	0.039277799	0.037003115	0.560272821	0.004169921	0.004981633	0.009591943	0.048103142	0.014656005	EL-FAA1160aucsf
AACGTCGAGCCTAGTTAG-2	17396	92.6	0.075301521	0.001699536	0.004332994	0.003474219	0.03140873	0.005543831	0.004063571	0.013713684	0.01769427	0.005493138	0.008351343	0.005904487	0.006665378	0.008162017	0.251996775	0.020772821	0.305768811	0.003917273	0.004857774	0.004992027	0.200504989	0.015309892	mix
AACGTCGAGCGGTAGCTT-1	6245	98.27	0.033022942	0.003901511	0.010611393	0.010575081	0.013257677	0.012264476	0.004816035	0.023846669	0.009744349	0.017816378	0.022005293	0.009352716	0.01270101	0.027927285	0.689387044	0.014689574	0.019145646	0.007711705	0.012488308	0.014610572	0.018089384	0.008836403	EL-DSM11863
AACGTCGAGGCGTATAGG-1	29194	96.63	0.005565124	0.009891622	0.005356489	0.015686434	0.006836964	0.004318629	0.034102897	0.004377432	0.573002029	0.090182682	0.010876587	0.017746607	0.061107661	0.023278524	0.020664931	0.008027305	0.01347283	0.054201685	0.005419632	0.006061968	0.025423313	0.004352977	EL-AB8-2
AACGTCGAGTAGCAGAGT-2	866	98.9	0.0426102	0.0132005	0.036914384	0.025161586	0.035867458	0.042175511	0.022877996	0.036964532	0.034185694	0.034550277	0.027183529	0.032401841	0.031763726	0.194578145	0.065973535	0.05455311	0.077866423	0.03027989	0.036541338	0.039412608	0.055841854	0.028642906	EL-DSM11767
AACGTCGAGTATGTACCT-1	15593	98.57	0.04081581	0.005446727	0.388219519	0.045561445	0.018600788	0.018010053	0.008372823	0.005631732	0.007557585	0.00849371	0.012924741	0.025851744	0.023062756	0.016504751	0.013503629	0.092492675	0.086856398	0.005199458	0.067144614	0.042012744	0.062521154	0.005134786	EL-14A
AACGTTCTTAACGAGGTG-2	410	87.68	0.037302898	0.016289089	0.04042107	0.028565353	0.041180832	0.040147484	0.021579149	0.054783362	0.033007235	0.075924886	0.032505122	0.041639075	0.048575826	0.067665405	0.067717755	0.072268857	0.078824307	0.036845649	0.033663366	0.047092361	0.049284795	0.034139246	mix
AACGTTCTTAGTTCGATA-1	593	76.64	0.033851101	0.015158511	0.034017268	0.026596322	0.034379813	0.037484574	0.019038966	0.032873486	0.030428968	0.032926532	0.031247367	0.03115941	0.030978682	0.044211851	0.055599576	0.043921627	0.058162827	0.02796695	0.030470561	0.037978707	0.045959211	0.265052073	EL-W1BHI6
AACGTTCTTCATGGTTAC-1	7698	99.26	0.010832335	0.003816459	0.017793907	0.056915449	0.012835493	0.009395952	0.020679571	0.038204107	0.012252604	0.017832461	0.008814131	0.008850316	0.03750548	0.085101832	0.017709756	0.049259909	0.130321556	0.393742177	0.023851173	0.01489821	0.015482152	0.01377069	EL-MR1-12
AACGTTCTTCCGATCAGC-1	1930	80.05	0.050234345	0.00971194	0.035493196	0.021598274	0.025146679	0.031052242	0.016171321	0.027626981	0.035195385	0.031194143	0.13599842	0.115166937	0.12485105	0.041679513	0.042136456	0.034015162	0.084477556	0.028241568	0.021351529	0.026915689	0.03749338	0.023835788	mix
AACGTTCTTTGATGTGTG-2	699	97.85	0.030316743	0.013567856	0.032191856	0.025266463	0.03055186	0.034211242	0.016887673	0.036511198	0.027390589	0.03288689	0.027376576	0.029462895	0.24932507	0.041315971	0.050874919	0.039476014	0.094281705	0.028960372	0.027406258	0.054754515	0.046628921	0.029877767	EL-cc86d54
AACTAACTGCATCCGACA-1	476	100	0.033421954	0.014910988	0.035927711	0.026699048	0.034910766	0.036715116	0.062905322	0.220721688	0.030040581	0.032965401	0.031316688	0.03046619	0.031141507	0.044790882	0.056425086	0.042990703	0.05781948	0.027674778	0.031149968	0.037890631	0.047019734	0.031565836	EL-AB12-2
AACTAACTGCCAACGGAA-2	14122	99.13	0.014862928	0.002266465	0.004882675	0.03751022	0.030602542	0.008029458	0.024149695	0.012362429	0.022940457	0.016054659	0.00607986	0.00867793	0.064237087	0.023152377	0.010503203	0.0064553	0.066169763	0.597425422	0.010559836	0.017940827	0.01042663	0.00461478	EL-MR1-12
AACTAACTGCTCCGCATT-2	411	99.03	0.037316201	0.01616292	0.037511389	0.030559377	0.038042668	0.040832583	0.053577041	0.035604385	0.038640894	0.039803014	0.03392983	0.037449189	0.134770488	0.052017791	0.062736289	0.047365624	0.064841668	0.035095504	0.033816959	0.041487055	0.051326069	0.036528491	EL-cc86d54
AACTAACTGCTGTTACCA-2	7832	96.6	0.007495152	0.00345833	0.009053953	0.006401981	0.00786786	0.009219657	0.011705475	0.031286848	0.006626613	0.378634164	0.006811737	0.015296268	0.043490496	0.015357389	0.030641804	0.031960374	0.215989789	0.007032823	0.007291968	0.050983512	0.09567181	0.007609025	EL-An51lg
AACTAACTGGCGAGTCTA-1	602	99.67	0.03165987	0.013928019	0.273233351	0.024466062	0.031964552	0.034679031	0.01654254	0.03024291	0.027886964	0.030532381	0.02827876	0.028667126	0.028542283	0.041196369	0.05318448	0.040629679	0.054853032	0.026219785	0.028549723	0.03600215	0.088754012	0.029490148	EL-14A
AACTCCATGATGGACGTT-2	435	1.84	0.044584414	0.019735458	0.044614589	0.034640269	0.045257437	0.048635588	0.023442235	0.042306195	0.039497568	0.043066189	0.039655859	0.040190785	0.040484957	0.057832648	0.074216117	0.057126216	0.076866653	0.036257485	0.039677383	0.04940425	0.06012222	0.041578588	mix
AACTCCATGGGTCGGTCT-2	435	6.9	0.044494812	0.019489908	0.044311606	0.034587682	0.044976584	0.048680867	0.02337708	0.043073697	0.039540105	0.042935868	0.039078185	0.040388624	0.040856512	0.058329422	0.072857738	0.057510805	0.076259417	0.0363162	0.039833226	0.049266006	0.060585747	0.042555947	mix
AACTCCATGTGTACACGA-1	21401	99.35	0.009249428	0.00157147	0.00808509	0.056398114	0.005293548	0.008242553	0.011266866	0.008036499	0.011312554	0.046365901	0.007407882	0.008006951	0.628572211	0.050811661	0.01227492	0.012412125	0.018294147	0.055183515	0.004541921	0.005484924	0.027189255	0.00393491	EL-cc86d54
AACTGATTCAAGCAATCG-2	8302	93.95	0.038925515	0.004386054	0.054346895	0.008523273	0.04778802	0.015780478	0.006173852	0.012169075	0.011508864	0.028517639	0.010927628	0.008975883	0.014295064	0.021659337	0.017575817	0.053849761	0.023231972	0.00804886	0.044179979	0.02074258	0.530903883	0.017345921	EL-Valencia
AACTGATTCATCTCGAAC-2	3624	98.84	0.2141086	0.021021765	0.064816147	0.011900063	0.071904545	0.04339618	0.061078324	0.016573702	0.015769619	0.03738445	0.015163833	0.01308689	0.014677656	0.0241928	0.046158248	0.044450948	0.091560716	0.014953848	0.023411765	0.083160575	0.041002862	0.030023848	EL-11C
AACTGATTCCTACGAGAA-1	1274	99.53	0.029962123	0.018000875	0.030417266	0.027319344	0.029869761	0.031249781	0.03567716	0.026788203	0.026495565	0.030185835	0.312673265	0.039760392	0.028992227	0.041989364	0.044663731	0.036574312	0.051062193	0.026880103	0.028203841	0.030844469	0.045806575	0.026199339	EL-cc7-5d52
AACTGCGACGCAATCACG-1	10626	99.4	0.006124415	0.002617576	0.056450969	0.008392673	0.012735401	0.007265769	0.214626768	0.019049706	0.05465486	0.015597914	0.022063854	0.010498182	0.02616534	0.019358308	0.018505806	0.007889142	0.046031899	0.413729359	0.006982293	0.00670463	0.017134223	0.007334143	EL-MR1-12
AACTTAGCTAGCATTCCA-2	4080	99.41	0.023686976	0.023431635	0.125094216	0.009547998	0.21012898	0.016375897	0.007888899	0.013200849	0.012211847	0.092186832	0.01278631	0.0127815	0.012056673	0.022407754	0.02174157	0.135491325	0.035143401	0.010620275	0.016133901	0.143977288	0.025936448	0.016983698	mix
AACTTAGCTCTGATGCAC-2	815	98.71	0.031946334	0.015247336	0.033855521	0.029923221	0.033037799	0.036283976	0.021755378	0.031540046	0.033109424	0.034375318	0.24894999	0.042010688	0.036744758	0.041993395	0.056889494	0.041060708	0.054763487	0.039666885	0.028722339	0.035256504	0.043087164	0.029277938	EL-cc7-5d52
AACTTAGCTTGATGGACA-2	14019	98.84	0.006857516	0.003025595	0.007871885	0.009046455	0.006896216	0.006436219	0.012756995	0.006995341	0.015075933	0.006414429	0.736256915	0.046505937	0.033568497	0.009578549	0.017937764	0.007600539	0.013075704	0.027734302	0.005405175	0.006564956	0.009057779	0.005260612	EL-cc7-5d52
AACTTCTGCTCTATTAGG-2	147288	98.98	0.000892054	0.000409554	0.270004279	0.000693639	0.001206001	0.000783626	0.011449765	0.002266838	0.001042248	0.016617542	0.000841989	0.000710828	0.024609778	0.001076339	0.007666951	0.001057707	0.0740926	0.001253097	0.000893126	0.000945586	0.009623567	0.428486456	EL-W1BHI6
AACTTCTGCTTACACCTT-1	708	67.73	0.033984343	0.015366488	0.035371105	0.026322645	0.037697848	0.056757473	0.065692253	0.043214369	0.030149223	0.064073291	0.030014829	0.06116456	0.042039745	0.05466498	0.065983338	0.043721114	0.097996751	0.038089093	0.038859022	0.037267137	0.048478174	0.032565349	mix
AACTTGTCGAGACTAGTA-2	4274	99.2	0.032744098	0.006317858	0.025526659	0.014240652	0.477954064	0.024618593	0.00779705	0.016291469	0.016066189	0.048183127	0.051526663	0.014492745	0.012731912	0.025097673	0.039947459	0.025692581	0.034970851	0.014407279	0.018593711	0.01888169	0.028040847	0.045681393	EL-28B
AACTTGTCGCTCGCAAGA-2	738	99.39	0.03113218	0.014087023	0.032376435	0.025767861	0.030333621	0.039353857	0.045025763	0.035810597	0.039156296	0.03195739	0.031094759	0.041670053	0.135629157	0.04412037	0.082218289	0.039566735	0.128757249	0.03474911	0.027543671	0.035471962	0.044685519	0.029026336	mix
AACTTGTCGCTGAGGTTA-2	18260	98.82	0.018015582	0.002835542	0.01981678	0.005733449	0.017401965	0.038570081	0.027018391	0.014814214	0.015178052	0.257982617	0.013767597	0.009848788	0.005800152	0.026508406	0.01820547	0.022755656	0.078501334	0.013779932	0.01385468	0.286390967	0.083298378	0.009827951	EL-UCSF2243
AACTTGTCGGCAGATCCG-1	29909	98.99	0.008964361	0.001144734	0.028092564	0.003068543	0.015914475	0.061097748	0.026235164	0.007577945	0.004636776	0.004228146	0.003517503	0.003418767	0.004662623	0.025452422	0.0103027	0.610791529	0.073282577	0.004009458	0.016547835	0.023447276	0.03744057	0.026131678	EL-DSM15644
AAGACGAAGATGCGGATT-1	519	5.01	0.044092942	0.019637077	0.044377131	0.034571424	0.044412481	0.048863927	0.023399234	0.042795138	0.039179901	0.043231171	0.039357434	0.040633088	0.041434109	0.059525651	0.071874661	0.058037447	0.077078042	0.036677669	0.039314322	0.049288376	0.059836825	0.041686053	mix
AAGACGAAGCATTGCAGA-2	582	99.48	0.034683448	0.014207289	0.032262651	0.025065986	0.032726143	0.040745519	0.017957913	0.033475935	0.028683097	0.038407167	0.028655066	0.029501596	0.03187024	0.042471162	0.055499104	0.046892579	0.173378103	0.14954272	0.028500526	0.039112431	0.045131124	0.030724335	EL-FAA1160aucsf
AAGACGAAGGAGACGATC-2	6830	98.54	0.021281642	0.014852985	0.076718198	0.007292479	0.025066895	0.037026493	0.096559971	0.019506778	0.009638784	0.033789438	0.008474223	0.019700616	0.011666826	0.371269685	0.035853386	0.034689475	0.103411282	0.008862331	0.014496376	0.016345144	0.020870487	0.01249628	EL-DSM11767
AAGACGAAGGATATGGAC-2	6339	96.09	0.033356658	0.003948745	0.471639805	0.006979847	0.073115245	0.038303734	0.00584664	0.011090362	0.008719185	0.009661106	0.008884682	0.010491573	0.009270722	0.017001323	0.016676334	0.018139101	0.150167131	0.007948093	0.013478472	0.036049742	0.01529709	0.033792388	EL-14A
AAGACGAAGGTTAGATTG-1	1406	99.5	0.022945143	0.01000122	0.022559161	0.017506456	0.026258375	0.024707705	0.024626185	0.021837263	0.020275844	0.022066142	0.110569125	0.021702403	0.020578683	0.029565345	0.036994049	0.029400242	0.038815016	0.375828651	0.020267358	0.026092228	0.055867529	0.021180385	EL-MR1-12
AAGACTACCCTGGTACAT-2	5486	99.51	0.023747322	0.007308837	0.033666558	0.013260463	0.024552819	0.030181829	0.040537211	0.029953436	0.02670523	0.028575243	0.013956089	0.024268782	0.0280068	0.036178865	0.035455891	0.040463519	0.061700897	0.181012301	0.021468464	0.224148985	0.062596459	0.012057402	EL-UCSF2243
AAGACTGGTATGCGCTAC-1	15377	98.97	0.005237177	0.002785048	0.008586643	0.0058262	0.028606099	0.008158328	0.031659866	0.017351219	0.059289252	0.019684097	0.018648155	0.631376925	0.021964227	0.009321962	0.015653992	0.02706863	0.041166174	0.014370979	0.005716285	0.006511776	0.010939291	0.0100088	EL-cc82bhi2
AAGACTGGTCTTCTCATC-2	1286	98.91	0.089598717	0.010816422	0.030935118	0.030274656	0.026844192	0.036511876	0.025109563	0.024973949	0.242559273	0.031686415	0.026409411	0.026626012	0.060572109	0.039192156	0.043705754	0.041513605	0.054935911	0.025999257	0.024872646	0.030371049	0.037404568	0.038607425	EL-AB8-2
AAGACTGGTGAAGGATCA-1	4084	98.87	0.022817052	0.006475412	0.097662977	0.013199307	0.025584885	0.032515558	0.023361448	0.019159303	0.028149492	0.019659567	0.013050927	0.016910014	0.01501022	0.039406641	0.030566367	0.383607685	0.064904087	0.013238405	0.025287511	0.030234803	0.057561584	0.021453955	EL-DSM15644
AAGACTGGTGACCAACAG-1	30886	98.73	0.003630414	0.035700135	0.003446177	0.002405114	0.070908653	0.007854199	0.004078813	0.002612131	0.005636827	0.002499261	0.005426932	0.002295611	0.011677219	0.004773193	0.013384976	0.032035626	0.006554029	0.032857756	0.003124666	0.004407204	0.004603603	0.714518119	EL-W1BHI6
AAGACTGGTGTAACTCAT-1	1117	54.21	0.032933537	0.014096087	0.031700418	0.025202837	0.031947332	0.034972388	0.057496159	0.029991065	0.028072641	0.03095683	0.028090957	0.028445859	0.028785138	0.10628366	0.051954294	0.043680108	0.180602748	0.025848302	0.028125152	0.035420062	0.09509122	0.02980742	EL-FAA1160aucsf
AAGACTGGTGTCCGTAAG-2	42253	98.16	0.010427375	0.001564471	0.029845646	0.01263919	0.02365571	0.022853808	0.007471388	0.009962818	0.196502975	0.034610965	0.005578606	0.008894015	0.048200944	0.375814837	0.029358116	0.018491375	0.052244936	0.013485415	0.042783044	0.014396535	0.038010222	0.003167058	EL-DSM11767
AAGAGAACTGGAAGAAGC-2	494	95.45	0.034785951	0.014959438	0.036649998	0.028583481	0.039625228	0.046918096	0.020642318	0.034377075	0.030525901	0.040200701	0.030959948	0.189893961	0.031972991	0.04698766	0.057419453	0.044549145	0.071395217	0.028591959	0.031775105	0.045887368	0.061027038	0.031740901	EL-cc82bhi2
AAGAGAACTTATGACCGA-1	21811	98.68	0.013130283	0.002072002	0.01054722	0.003209806	0.019110518	0.01369994	0.009479153	0.004940912	0.005951735	0.015756677	0.003621591	0.033328438	0.00450796	0.696962621	0.028604627	0.011472374	0.035143306	0.003950967	0.009709434	0.026553673	0.0332529	0.014950041	EL-DSM11767
AAGAGAACTTCGGATGTT-1	573	90.23	0.034516035	0.015673064	0.039165692	0.027611246	0.035883614	0.037799068	0.019705537	0.033399975	0.032462099	0.034497504	0.082754497	0.032965611	0.093468783	0.044529786	0.056127992	0.043705639	0.063830427	0.06233441	0.030820265	0.038411456	0.049943409	0.072678848	mix
AAGAGAGAGAACAGCAGT-2	27505	99.22	0.019255184	0.001680922	0.022411823	0.002582171	0.01417992	0.01258881	0.002445709	0.005033997	0.006016119	0.020200059	0.01159041	0.003559939	0.010009197	0.017739938	0.027046708	0.020888187	0.072072955	0.003656238	0.02370817	0.637089755	0.061681441	0.004521403	EL-UCSF2243
AAGAGAGAGCGGAGACTT-1	4114	64.45	0.02649024	0.006999272	0.06492307	0.068614329	0.113364587	0.018172838	0.008966691	0.015405081	0.024759983	0.015520704	0.014931718	0.014718811	0.015035972	0.02230775	0.02645157	0.02287678	0.038755403	0.235718948	0.01475741	0.018244071	0.0373405	0.175398753	EL-MR1-12
AAGAGAGAGCTTCCTGAT-2	1793	98.94	0.025479875	0.010045624	0.024472632	0.022368477	0.031190737	0.034986254	0.017671786	0.041724077	0.027844054	0.370302568	0.038848848	0.025380639	0.033236227	0.034704153	0.043133398	0.031940624	0.047972434	0.023440433	0.024980519	0.029617746	0.038591801	0.021660406	EL-An51lg
AAGAGAGAGGTCTCTTCA-2	1220	99.3	0.02525588	0.104921833	0.025191356	0.043169539	0.030665414	0.027125337	0.044898223	0.128966127	0.027118853	0.045191046	0.022843401	0.048313966	0.104690226	0.032569352	0.041922246	0.032202045	0.051593916	0.02868755	0.042029382	0.027273877	0.034221526	0.030760241	mix
AAGAGAGAGTTCGTGATG-2	51775	99.08	0.003084152	0.000876003	0.002747378	0.006823678	0.00856509	0.007380992	0.003829551	0.024627477	0.010099756	0.811376271	0.030485878	0.00943133	0.023930234	0.006753873	0.010086835	0.002822726	0.008578122	0.004594519	0.003258883	0.003676773	0.009761058	0.007183248	EL-An51lg
AAGCAACTAACCGGTTAC-2	777	2.51	0.044501866	0.020264812	0.044285221	0.034365356	0.045036189	0.04841014	0.023282671	0.042307469	0.03971745	0.042807486	0.039339305	0.040035296	0.040113245	0.058039084	0.074154355	0.057217716	0.076787248	0.035870291	0.041434777	0.049541024	0.060193836	0.041596354	mix
AAGCAACTAACTCGCTGT-1	437	1.03	0.044742956	0.019774021	0.045525876	0.034647072	0.044727364	0.048778944	0.023305085	0.042372881	0.039548023	0.043159538	0.039575821	0.040254356	0.04069065	0.057909605	0.072740113	0.05720339	0.076407018	0.036121704	0.040254237	0.04957353	0.060028249	0.041953352	mix
AAGCAACTACCATATGCC-1	1494	99.77	0.022092503	0.00968827	0.022262619	0.017064811	0.022516789	0.024298488	0.011886018	0.021504925	0.042998574	0.022015694	0.02027207	0.227895549	0.106961387	0.029109866	0.036831975	0.028157953	0.038030192	0.018248258	0.019958114	0.024667944	0.212772974	0.020420671	mix
AAGCAACTAGCACGCATT-2	8794	99.28	0.016755314	0.034828702	0.008446225	0.006653462	0.503603389	0.008814311	0.004253805	0.016750333	0.013583618	0.018646695	0.009609253	0.024980464	0.011755382	0.068876646	0.012859371	0.024805932	0.03693188	0.008225122	0.008787391	0.040888547	0.033341616	0.08649283	EL-28B
AAGCAACTAGGAGCATCT-1	1201	99.58	0.024703971	0.011192813	0.031091771	0.019498586	0.064792185	0.027191473	0.026004681	0.02532783	0.022197918	0.023843004	0.022781246	0.048854581	0.022441891	0.045950629	0.198483809	0.157111458	0.043129843	0.020947285	0.02259383	0.08284234	0.033385419	0.025250296	EL-DSM11863
AAGCAACTATAGTAGTCT-1	2480	97.12	0.016520464	0.007273897	0.016670559	0.013078213	0.01667719	0.018120082	0.550331422	0.016022303	0.014983403	0.016068534	0.014988239	0.015163935	0.015282714	0.021693088	0.111532111	0.021220084	0.028485971	0.013703054	0.014856954	0.018576057	0.022600627	0.015885958	EL-A2
AAGCAATCGTCTTAGCGA-2	1058	96.88	0.158829713	0.01827835	0.033893779	0.066664546	0.03133568	0.051565639	0.026513369	0.028417838	0.030302178	0.049676803	0.024908393	0.026136314	0.0396169	0.044677659	0.056726071	0.041495157	0.057604043	0.058565838	0.029023709	0.046179228	0.043663505	0.035329952	EL-11C
AAGCACAACCAACACCTA-1	5630	99.17	0.012580597	0.004617614	0.012237608	0.036488951	0.011173612	0.012998793	0.06789682	0.020938206	0.032780684	0.026165951	0.01065783	0.436315953	0.045505785	0.040177756	0.047080276	0.016640959	0.049590729	0.036961143	0.010157823	0.012158346	0.014373448	0.042356424	EL-cc82bhi2
AAGCACAACCACTGCTTA-2	2056	98.91	0.04287503	0.009546975	0.035011688	0.028308994	0.025021955	0.045251392	0.067943171	0.028670417	0.026710346	0.038102243	0.022355669	0.028797996	0.040435217	0.119489009	0.042020603	0.037987841	0.064773836	0.138702819	0.029135564	0.040310908	0.05514492	0.033071161	mix
AAGCACAACCCAGATCAC-1	2124	97.81	0.018512722	0.008006305	0.018170962	0.014132614	0.018471046	0.195999476	0.009689938	0.017486884	0.016138439	0.017852064	0.056204	0.016439156	0.016534643	0.024945121	0.030005302	0.207740678	0.219667958	0.015101601	0.016417858	0.020439444	0.024634038	0.017126464	mix
AAGCACAACTCATGCTCA-1	36570	97.92	0.00995022	0.003745849	0.005215909	0.001928779	0.006635763	0.016135888	0.006993183	0.75469823	0.01333709	0.007340269	0.002600079	0.019766355	0.007271607	0.012525557	0.035139542	0.012892559	0.040483151	0.009579908	0.004619747	0.007950332	0.013572087	0.007587885	EL-AB12-2
AAGCAGCATCAAGAACCG-2	19042	99.04	0.004783915	0.002870174	0.005673172	0.008293948	0.006782324	0.005212796	0.007202853	0.00451444	0.006124572	0.006179033	0.787066402	0.040352691	0.023537465	0.011265255	0.013536883	0.006369347	0.011578714	0.019728111	0.004722906	0.00599445	0.013479059	0.004664575	EL-cc7-5d52
AAGCAGCATCGTCATGGA-1	3603	98.38	0.015635631	0.00574856	0.020327767	0.014783468	0.016036856	0.026172141	0.091481462	0.018122063	0.017388033	0.015031371	0.012710027	0.012818674	0.018056941	0.350338712	0.051110751	0.027694674	0.098415998	0.01289505	0.02094362	0.031777568	0.106238816	0.016070975	EL-DSM11767
AAGCAGCATGGATCAGGT-2	673	97.33	0.032053331	0.013548632	0.03115834	0.025610658	0.031759781	0.033917999	0.03293414	0.030218706	0.047829561	0.03112201	0.029047656	0.028601147	0.029344548	0.040874812	0.051060874	0.039899615	0.053808718	0.034776392	0.027971618	0.035038874	0.042399941	0.276542572	EL-W1BHI6
AAGCAGCATTAGTCGCAT-2	2621	98.95	0.023584203	0.008298076	0.01972449	0.047779878	0.022211705	0.021770979	0.024765345	0.018372291	0.021593201	0.022316348	0.474117152	0.02269896	0.030910393	0.024587901	0.03540257	0.02450176	0.036958238	0.021845474	0.018038907	0.023198529	0.030351275	0.026628981	EL-cc7-5d52
AAGCAGCATTCAATCTAG-2	1421	98.52	0.022783729	0.009954886	0.025024031	0.017500654	0.02256796	0.024792187	0.011767911	0.021371577	0.020107919	0.022067612	0.020608621	0.020357359	0.020392148	0.029136622	0.036543866	0.45895117	0.100470027	0.018714951	0.019848174	0.025492119	0.030256988	0.020928516	EL-DSM15644
AAGCATTGCCAGTAATGT-2	2211	98.53	0.038770327	0.007916438	0.165391576	0.03598295	0.039892999	0.029656678	0.045375107	0.028279402	0.035809419	0.051280305	0.016628682	0.055064904	0.030254053	0.033954419	0.042480459	0.026180587	0.109247	0.025163283	0.05006645	0.022152205	0.092377874	0.017788689	EL-14A
AAGCATTGCCCTGACCTC-2	14967	98.55	0.007512871	0.002565331	0.021502527	0.061358402	0.008188494	0.011046683	0.015873004	0.007632412	0.02713152	0.021734911	0.019532866	0.009950751	0.607298619	0.043890545	0.0138725	0.010345185	0.029824282	0.023352805	0.006468195	0.007552546	0.032465594	0.010724887	EL-cc86d54
AAGCATTGCCTTGATCTA-2	1977	97.4	0.027737511	0.009054728	0.185976782	0.027192288	0.026793465	0.035948967	0.039109097	0.029106602	0.020937888	0.036576449	0.023545887	0.021657966	0.027995308	0.058185671	0.070603364	0.073216942	0.091201557	0.019022328	0.056488212	0.034186195	0.060534345	0.024514	EL-14A
AAGCATTGCTGCGACGTT-1	105838	97.83	0.00517467	0.008839595	0.050297492	0.007865328	0.02059141	0.018857626	0.018212353	0.023997522	0.022339224	0.041997266	0.005071391	0.141411529	0.047567643	0.427852019	0.013958954	0.007405913	0.078440026	0.016316739	0.01265113	0.006255822	0.023484716	0.001398335	EL-DSM11767
AAGCCAAGTACGCAAGAT-2	706	97.52	0.032204361	0.014007013	0.030523483	0.024158166	0.032555268	0.0334928	0.016415359	0.029219686	0.027417291	0.029441815	0.320060654	0.027906297	0.041352033	0.040187256	0.049941566	0.039471973	0.052335649	0.027541301	0.027502581	0.033675353	0.041126446	0.028987912	EL-cc7-5d52
AAGCCACACAGCATATGG-2	8805	98.17	0.014347418	0.003698465	0.020697788	0.011028645	0.032113436	0.116955584	0.006038634	0.023521324	0.009954775	0.020400283	0.014604248	0.01409156	0.014651937	0.254929295	0.24322974	0.023032734	0.035241986	0.037307565	0.016025542	0.030442226	0.038941209	0.018613116	mix
AAGCCACACATAACGACA-2	2156	99	0.040878946	0.008408358	0.02654394	0.016506128	0.040888154	0.040609016	0.080559016	0.023566618	0.023217186	0.02715229	0.025556473	0.020201586	0.025247554	0.283072864	0.052059733	0.043696899	0.056236847	0.017821061	0.023800572	0.02875141	0.076113739	0.018712359	EL-DSM11767
AAGCCACACGCCTTCCAT-1	2055	49.88	0.026600194	0.011542533	0.026453313	0.020665314	0.199065515	0.028637304	0.169247994	0.025011751	0.045001012	0.025883938	0.023889924	0.023684272	0.081263355	0.034316293	0.043387827	0.033721954	0.044977793	0.022689099	0.023320761	0.030237731	0.035339288	0.024652833	EL-28B
AAGCCACACGGTGTTCAT-1	5555	99.26	0.025124692	0.007329593	0.010296976	0.007887066	0.461265665	0.014816533	0.006057586	0.011812991	0.025824732	0.020570335	0.009594875	0.01117447	0.014169602	0.095911873	0.050101434	0.03262097	0.024741548	0.014282145	0.020676921	0.022071938	0.028783577	0.084734911	EL-28B
AAGCCACACTCCTGTGGA-2	1218	99.43	0.025380443	0.010705375	0.17961965	0.020744851	0.024229422	0.027213698	0.169007909	0.030438425	0.022050927	0.042272843	0.021724338	0.021964263	0.022088257	0.031514063	0.040810533	0.031119346	0.042301028	0.126463704	0.025254881	0.027425164	0.033431177	0.023859042	mix
AAGCCACACTGCTCAGCG-2	907	98.24	0.027929453	0.012230847	0.02813459	0.021701774	0.027543671	0.030304129	0.016982766	0.028643138	0.024517785	0.02897527	0.024449656	0.025236504	0.027222733	0.067098764	0.049158524	0.054495845	0.347052541	0.026315885	0.024790129	0.030892396	0.049540149	0.026349987	EL-FAA1160aucsf
AAGCCACACTTCTGGTGC-1	455	99.01	0.257522379	0.015069238	0.034419891	0.026600149	0.035359128	0.037743222	0.018276183	0.032714696	0.03076055	0.033505329	0.03032706	0.031183097	0.031082201	0.046416543	0.055718736	0.045657047	0.060379214	0.027767428	0.032286608	0.038074378	0.046596876	0.031978659	EL-11C
AAGCTGAGGAAGCTGGTC-2	6294	99.09	0.021551309	0.004327069	0.048441843	0.007205116	0.012016241	0.012377137	0.00620253	0.009556646	0.009822351	0.082936998	0.009263776	0.087894105	0.009990726	0.383502224	0.018228044	0.013290753	0.199277012	0.008136491	0.010485096	0.011250732	0.024541971	0.009570521	EL-DSM11767
AAGCTGAGGATCACTTCC-1	636	99.61	0.043147199	0.055947279	0.036812295	0.028406607	0.068546387	0.037541235	0.02088106	0.034725109	0.030580384	0.03520211	0.0315087	0.092742705	0.031914469	0.044623712	0.056540193	0.045061568	0.088399473	0.03001416	0.032157366	0.040217872	0.048571841	0.065969516	mix
AAGCTGGTCAATAGACGC-2	617	97.73	0.035472269	0.014312632	0.034219654	0.02761639	0.044660239	0.052865255	0.030030889	0.125095505	0.039332908	0.036145359	0.030487323	0.033806603	0.030291446	0.049603005	0.066351684	0.04480078	0.076207759	0.031385363	0.038804207	0.042065025	0.081924853	0.034016064	EL-AB12-2
AAGCTGGTCCCTACTAGA-1	1330	99.32	0.035623555	0.01098196	0.036752325	0.020087194	0.042494692	0.070116905	0.040653108	0.030344928	0.024830439	0.037211799	0.028532037	0.025675282	0.023191954	0.044968479	0.074745998	0.04839686	0.130532543	0.021859855	0.131181384	0.041397396	0.056347364	0.023698668	mix
AAGCTGGTCCTAACCGGT-1	417	98.92	0.037315015	0.015656129	0.036737085	0.027745515	0.045371642	0.038827994	0.020259822	0.040289391	0.032652209	0.044607539	0.032712702	0.038377255	0.036916516	0.052648771	0.108210355	0.046837395	0.138780992	0.037678547	0.032996055	0.044277855	0.057193169	0.033335512	EL-FAA1160aucsf
AAGCTTGCAATCCGGTCC-2	1227224	98.46	0.000746112	0.000953337	0.000681986	0.003567631	0.000977848	0.002078427	0.870356082	0.000890534	0.011015787	0.002408065	0.005568509	0.015807289	0.008475514	0.002672133	0.008198684	0.017290281	0.012383716	0.023918454	0.001168037	0.004244343	0.005430558	0.001159824	EL-A2
AAGCTTGCACAACCGGTC-2	400	98.5	0.040930415	0.016298148	0.040171141	0.033432947	0.042506977	0.043062289	0.087600941	0.042455344	0.039943441	0.041021336	0.038407321	0.040633378	0.047801222	0.052459856	0.062499236	0.051417037	0.069495395	0.038612797	0.037660061	0.042781064	0.054062531	0.03618433	mix
AAGCTTGCATAGTCAGAC-2	1670	97.78	0.020703369	0.009143671	0.020619795	0.016197374	0.020774733	0.022613935	0.010943963	0.554434444	0.018349817	0.020240805	0.019123345	0.018721775	0.018649807	0.027005901	0.034496479	0.026590193	0.035353507	0.016888698	0.018463585	0.023113627	0.0279516	0.019294056	EL-AB12-2
AAGGAACAGTTACCTCTC-2	3959	94.33	0.012386214	0.005485368	0.013360476	0.112043101	0.058469486	0.01355718	0.042189273	0.019346466	0.011161219	0.014097635	0.011186162	0.217917879	0.077219142	0.161824893	0.025761306	0.015896172	0.116524282	0.017668468	0.011042692	0.014013018	0.01692583	0.011729827	mix
AAGGAAGTCAATTCGGAA-2	519	99.61	0.039059118	0.015515064	0.033907829	0.030114639	0.035270623	0.038163001	0.018559578	0.033386034	0.032270652	0.037132104	0.034653837	0.052434206	0.088612316	0.064944864	0.056351026	0.045583528	0.164858438	0.02881886	0.032026707	0.039537207	0.045920685	0.032354008	EL-FAA1160aucsf
AAGGAAGTCAGAAGTCCT-1	2416	99.71	0.016692247	0.007331401	0.016543897	0.012874521	0.016660135	0.01806796	0.008673553	0.03558806	0.014668117	0.03643962	0.562665701	0.015418773	0.034981806	0.021748973	0.027005666	0.021226006	0.028295607	0.013684012	0.014678478	0.018360998	0.042677434	0.015455391	EL-cc7-5d52
AAGGAAGTCCAGCTTCGA-2	853	98.89	0.032002826	0.013170453	0.029571093	0.028379302	0.029882574	0.033120557	0.017670246	0.028655728	0.04882365	0.030957386	0.033344072	0.027429058	0.045480452	0.039762182	0.050405964	0.072762223	0.087607088	0.221395697	0.027010338	0.033232742	0.042216972	0.026677702	EL-MR1-12
AAGGAAGTCTAGTAGTCT-1	707	97.6	0.031698386	0.013571985	0.031864796	0.024596504	0.145607225	0.071953057	0.017235153	0.029937612	0.02823715	0.03140536	0.027562938	0.028035239	0.057463832	0.040024105	0.069853247	0.0414182	0.053897934	0.027506335	0.027928373	0.04276296	0.126407686	0.030549968	mix
AAGGATACGCCACGTTCT-2	1214	2.43	0.044452472	0.01952339	0.04492618	0.03443022	0.044597821	0.049091218	0.023165085	0.041950607	0.040232905	0.043034186	0.040518401	0.040443315	0.042693745	0.057992524	0.07184217	0.056928305	0.077178684	0.036161102	0.039442519	0.04947045	0.059831062	0.041399676	mix
AAGGATACGTATCACCTG-2	3650	99.01	0.285212088	0.017413271	0.053925939	0.011064402	0.024218684	0.044477756	0.011517624	0.017458148	0.015633175	0.026218276	0.024033924	0.013426104	0.035774381	0.083367659	0.036575185	0.024928513	0.089639814	0.016364194	0.030449579	0.096096374	0.027782963	0.014223771	EL-11C
AAGGATACGTCTAGGATG-2	17621	98.86	0.015419919	0.012241004	0.008378256	0.004167194	0.166530394	0.029295924	0.006378942	0.439364871	0.035915591	0.023938792	0.015285749	0.006906087	0.011138465	0.034229371	0.047589066	0.011138945	0.023885248	0.005039096	0.015600023	0.03655305	0.035306288	0.015611687	EL-AB12-2
AAGGATCGTAATTGGATC-2	12477	99.01	0.034404067	0.004527275	0.038175944	0.005023278	0.019393905	0.021497107	0.005837953	0.010678672	0.008250237	0.01045886	0.005988686	0.007094371	0.006265003	0.029458789	0.037664659	0.032551778	0.041050547	0.006178855	0.016664023	0.589625355	0.062199089	0.00692743	EL-UCSF2243
AAGGATCGTACCGACGGT-1	21101	99.43	0.011044909	0.00187864	0.009996159	0.003289363	0.005769646	0.025506892	0.015823653	0.106829062	0.005871527	0.01069546	0.015336019	0.007418065	0.006336015	0.011458972	0.043006691	0.010094156	0.033652073	0.016678876	0.005212672	0.025010935	0.031374726	0.590851742	EL-W1BHI6
AAGGATCGTAGGTGTACA-2	3410	98.8	0.018415087	0.008064859	0.030466687	0.044376523	0.019967768	0.017258864	0.014526746	0.023453684	0.044785851	0.034864945	0.032098251	0.32645781	0.034357045	0.050961189	0.037379579	0.028808921	0.088425302	0.057724695	0.014761088	0.027053107	0.031437906	0.014146237	EL-cc82bhi2
AAGGATCGTATGATAGCT-1	84445	98.7	0.341184025	0.000862941	0.013563913	0.007241079	0.01534898	0.017048488	0.024942218	0.008440547	0.008724033	0.020271669	0.004285624	0.004277107	0.04887724	0.041203217	0.008082541	0.016911779	0.067158469	0.010276867	0.024007479	0.031690254	0.058539758	0.224814915	EL-11C
AAGGATCGTCACTTGGAT-2	487	98.56	0.04611654	0.015844879	0.044570608	0.02892415	0.040949939	0.045250322	0.020851593	0.03953194	0.035151448	0.037997528	0.033099831	0.034386916	0.035006637	0.056592539	0.063462536	0.060065131	0.078472424	0.030519531	0.03812	0.121443696	0.059632456	0.033478356	EL-UCSF2243
AAGGTCTGAGCGATGGTG-1	4795	99.04	0.076126296	0.004880314	0.01460739	0.008847695	0.075748218	0.03935741	0.022691534	0.024607682	0.010897165	0.017057276	0.009682859	0.021650526	0.012674488	0.043840106	0.020295197	0.077619632	0.272560803	0.012556821	0.175850751	0.027364869	0.020413153	0.010499985	EL-FAA1160aucsf
AAGGTCTGATCATCATCT-2	174421	99.03	0.007544735	0.002264252	0.002730032	0.649848633	0.071698313	0.001819275	0.011689065	0.001461483	0.017456861	0.017845858	0.018692462	0.009483277	0.130285361	0.00667465	0.005492765	0.015532365	0.003567333	0.002792265	0.001289203	0.002379157	0.018064797	0.001379841	EL-22c
AAGGTCTGATCGTCATTC-1	50323	99.25	0.015551036	0.001851713	0.00758452	0.002642979	0.00699351	0.009953478	0.003718741	0.007039828	0.004299493	0.007171499	0.002041618	0.002225562	0.002316912	0.008158798	0.012155746	0.025446389	0.024735821	0.00339885	0.792714578	0.035958684	0.020906294	0.003106827	EL-RC46F
AAGGTGCTGACAGGTATC-1	3003	97.95	0.020896775	0.0084759	0.076244122	0.06224433	0.038174126	0.031367965	0.033906161	0.017234329	0.024429619	0.152652825	0.034457605	0.016225948	0.081972183	0.024174244	0.028670067	0.041821816	0.033213969	0.130617199	0.021671622	0.024938135	0.081270575	0.015110446	mix
AAGGTGCTGCAAGTCACT-1	152175	97.61	0.025009983	0.291330965	0.009853884	0.233912912	0.020168372	0.004088974	0.009637999	0.01385217	0.008179278	0.024091472	0.011511971	0.013744215	0.186404848	0.016534461	0.005305466	0.004862749	0.020677736	0.014713765	0.004311454	0.017040676	0.052156034	0.012584146	mix
AAGGTGCTGGAACTATGG-2	8822	99.02	0.025800568	0.004727351	0.016984295	0.01029908	0.033958951	0.011481562	0.011055073	0.025927944	0.028440906	0.060263092	0.012004673	0.514223343	0.033381238	0.012609706	0.024822631	0.014362356	0.04328313	0.016849098	0.008704753	0.028005935	0.05120171	0.011477865	EL-cc82bhi2
AAGGTGCTGGACATATGT-1	41043	97.4	0.005641637	0.001943711	0.011005757	0.037785932	0.025972102	0.006642964	0.021374628	0.01720682	0.05750133	0.027909867	0.01179458	0.02244747	0.571897683	0.060133656	0.011222705	0.020664571	0.028369842	0.021668769	0.00471674	0.012677692	0.019381832	0.002011476	EL-cc86d54
AAGGTGCTGGACCGTAGT-2	24366	98.35	0.044235908	0.001260075	0.019972035	0.002708618	0.003102524	0.003225388	0.001616074	0.00301429	0.002649609	0.025483493	0.680101681	0.029392844	0.003019433	0.004037919	0.033479388	0.015118528	0.064097777	0.002849742	0.002675754	0.01444726	0.003797738	0.039624786	EL-cc7-5d52
AAGGTGCTGGACTAGCAT-1	886	97.46	0.035578043	0.041164932	0.036532566	0.070498669	0.043688177	0.037378901	0.024978193	0.03405063	0.038725478	0.044905164	0.038630792	0.03924133	0.085775164	0.046472896	0.057508938	0.043132178	0.063824339	0.046818568	0.03153028	0.037714225	0.059384005	0.041873089	mix
AAGGTGCTGGCGAAGACA-2	469	99.47	0.035227406	0.014962696	0.03440351	0.027089418	0.034077177	0.048256849	0.045702352	0.036738767	0.03105971	0.034679708	0.030443067	0.030817836	0.032472713	0.203357163	0.072677861	0.045162265	0.058990859	0.032141081	0.030480501	0.037930781	0.048885483	0.033910882	EL-DSM11767
AAGGTGCTGGCGAAGCTC-2	3520	99.02	0.033193772	0.007142915	0.051908948	0.037199301	0.01852809	0.04839069	0.036529596	0.030924583	0.040930829	0.023959372	0.01706618	0.015005842	0.029647482	0.038160415	0.02869703	0.106128218	0.067275361	0.018954369	0.199102143	0.051099209	0.07486641	0.025076593	EL-RC46F
AAGTACAGAGATCGCGAA-2	763	99.61	0.034664502	0.027535256	0.036963467	0.023977549	0.129725859	0.037728112	0.018531896	0.038376787	0.029833283	0.035208248	0.027385953	0.07330309	0.028753574	0.042938856	0.057040961	0.042925147	0.112168789	0.025640925	0.030770428	0.042760199	0.067763906	0.035531418	mix
AAGTACAGAGATCTACTT-1	427	94.38	0.035906506	0.016389311	0.03578627	0.149279487	0.035809793	0.038964831	0.029945505	0.090844883	0.03306978	0.034633894	0.034940535	0.033101103	0.033421955	0.046614649	0.058039445	0.04615108	0.061085929	0.031591259	0.032464985	0.039397062	0.048913324	0.033087408	EL-22c
AAGTACAGATCGCATTCG-1	1485	99.6	0.025429506	0.009969347	0.025780002	0.018261123	0.027650785	0.029540558	0.014437479	0.08193414	0.022912939	0.02390765	0.021686582	0.021366773	0.022770204	0.035649465	0.250498155	0.058733849	0.046614674	0.020286785	0.129099833	0.039411231	0.049340104	0.024362796	EL-DSM11863
AAGTACAGATTGTATCAC-2	13449	98.81	0.010111978	0.002543366	0.007681234	0.004525362	0.031699692	0.025412868	0.009581035	0.02756036	0.009705131	0.016017866	0.0094223	0.007193098	0.006416732	0.019366971	0.649345952	0.0281085	0.028616227	0.008158177	0.011073562	0.052297295	0.028591444	0.006487321	EL-DSM11863
AAGTAGGACAAGCAATCG-2	576	99.39	0.035983274	0.014305671	0.035901067	0.059081529	0.04077284	0.045859481	0.017552179	0.040351179	0.03987058	0.034903705	0.031463735	0.045279368	0.046771191	0.069154919	0.063202942	0.045169775	0.073722772	0.028618053	0.061278294	0.046322218	0.07208416	0.051703355	mix
AAGTAGGACAGCGCATGA-2	5857	99.37	0.01795711	0.004216718	0.019559991	0.009987378	0.023433766	0.060539565	0.091500891	0.021162013	0.020131335	0.016091297	0.010116285	0.016516183	0.017970539	0.046008704	0.075052255	0.042066759	0.075387077	0.011276547	0.176683259	0.055748984	0.163259641	0.025179482	mix
AAGTAGGACCAACGATCG-1	1430	0.35	0.044962025	0.019791014	0.044876714	0.03464326	0.044545707	0.048838148	0.023430259	0.042509096	0.039737857	0.0431153	0.039571268	0.040344124	0.040288087	0.058081415	0.072966839	0.057378209	0.076455641	0.036128206	0.039777701	0.049667171	0.060410891	0.041774851	mix
AAGTAGGACCAAGAACCG-2	8114	98.84	0.049185102	0.003521715	0.020702775	0.017264304	0.040380594	0.029536205	0.019571646	0.014987953	0.016261015	0.025239124	0.008651988	0.010094982	0.009541529	0.026238701	0.01861844	0.036778069	0.040824064	0.011643749	0.499376527	0.050153139	0.041507813	0.009797406	EL-RC46F
AAGTAGGACCAAGTCACT-1	42856	97.43	0.010478782	0.000743377	0.003044987	0.001754113	0.0075467	0.004037403	0.006843112	0.002138534	0.698513003	0.031217133	0.012637479	0.002147853	0.074925895	0.011415033	0.003162338	0.03418291	0.005632979	0.004112454	0.005147787	0.013508029	0.058361582	0.008419355	EL-AB8-2
AAGTAGGACGCTTGTCCT-1	577	96.79	0.040939364	0.014753084	0.03793779	0.02878665	0.041880409	0.046884788	0.021964599	0.036373416	0.036407916	0.044469511	0.030548386	0.033350349	0.032623052	0.052988771	0.062603187	0.12693723	0.081012287	0.029472666	0.039545608	0.047359768	0.077723953	0.034772202	EL-DSM15644
AAGTAGGACGGTGTTCAT-1	438	97.83	0.03451041	0.015208755	0.034508487	0.0873672	0.09085925	0.037983128	0.018207341	0.032742348	0.030468494	0.034363897	0.030647647	0.138230291	0.031326931	0.045484528	0.056883326	0.044624617	0.059618261	0.028015763	0.030871718	0.038295255	0.046664674	0.032575381	EL-cc82bhi2
AAGTAGGACGTAGACTCT-2	518	93.73	0.034345045	0.014776528	0.034387089	0.026068994	0.034422515	0.037041621	0.017784004	0.032022597	0.030558049	0.033143327	0.030101461	0.030233621	0.146827986	0.044951174	0.065190878	0.047285716	0.092514908	0.027529701	0.04640848	0.037024673	0.105398841	0.031450871	EL-cc86d54
AAGTAGGACTCAGGTGCA-1	455	98.24	0.03410797	0.01508919	0.034031177	0.026549357	0.034375713	0.037190312	0.017937514	0.032525924	0.030343371	0.033457812	0.030204884	0.030744218	0.030858983	0.044367514	0.055585656	0.043818076	0.058312023	0.264311437	0.030153841	0.037807423	0.045873143	0.031816538	EL-MR1-12
AAGTAGGACTGCTCACAC-2	996	99.45	0.154404815	0.011768737	0.030081348	0.020781745	0.026599965	0.029029401	0.014370678	0.025236972	0.114108747	0.02586405	0.0832543	0.023788416	0.023967557	0.077800806	0.043226363	0.034259194	0.045934121	0.021394629	0.023633252	0.031099157	0.036022339	0.102957607	mix
AAGTCATGAATCCATTAG-1	2447	98.79	0.039580914	0.013518644	0.033992418	0.014533074	0.232392898	0.093256711	0.027489582	0.019791484	0.016552352	0.02148994	0.033122745	0.052869627	0.017694954	0.032416585	0.03456259	0.030409286	0.113969667	0.015830036	0.019836992	0.031836035	0.067759201	0.036701117	EL-28B
AAGTCATGACACACCTGT-2	789	99.94	0.030091121	0.014532802	0.029874029	0.02410496	0.036138271	0.032627345	0.016991981	0.029120736	0.027377892	0.031257243	0.027757234	0.027839082	0.027940599	0.038910073	0.048362832	0.038955344	0.056098092	0.029248091	0.026632652	0.033932271	0.04056784	0.331184965	EL-W1BHI6
AAGTCATGACTCTGTCAA-2	1931	99.4	0.045577371	0.008821737	0.186472389	0.090691499	0.065822811	0.027783012	0.021417634	0.028324099	0.020534481	0.04348655	0.01911264	0.028530749	0.024143119	0.040882601	0.043693152	0.068889604	0.089278844	0.018329394	0.027503	0.043478806	0.036165783	0.020721623	EL-14A
AAGTCATGAGCGATATGA-1	618	99.51	0.03316024	0.018713246	0.032651897	0.025089405	0.153504122	0.037107467	0.020162599	0.031317076	0.031057149	0.054352257	0.031391733	0.029376963	0.029348594	0.042031595	0.05235621	0.046158732	0.058425997	0.028858332	0.028655426	0.038396777	0.046841435	0.130526528	EL-28B
AAGTCATGATATGTACCT-2	49342	99.06	0.026054447	0.000826262	0.020761993	0.00186567	0.013608796	0.045642013	0.002727798	0.015689151	0.004656502	0.012569478	0.002724864	0.002533081	0.002416566	0.014155616	0.013399874	0.029005643	0.044040784	0.004953911	0.019809044	0.687506569	0.032630248	0.002390772	EL-UCSF2243
AAGTCATGATCTATTAGG-1	4909	98.94	0.014832192	0.412880426	0.018284255	0.033593194	0.032901473	0.018067254	0.020775066	0.022640091	0.021443139	0.053628092	0.017553411	0.02112549	0.029407233	0.021695833	0.024358315	0.02221539	0.044552538	0.069474531	0.015371901	0.026707309	0.022134976	0.036155038	EL-1356FAA
AAGTCATGATGCAGTTCA-1	561	96.79	0.033969389	0.014495296	0.035705443	0.028681162	0.038817389	0.038301497	0.02886706	0.034548989	0.053977224	0.045208505	0.076285711	0.033130236	0.081984558	0.047424569	0.05607753	0.045111451	0.116270229	0.030648938	0.031149369	0.038711321	0.048456347	0.041620096	EL-FAA1160aucsf
AAGTTCTCTCCTTCCTCA-1	902	99	0.029529553	0.012442259	0.032266915	0.02203763	0.029943339	0.059417159	0.019570043	0.02785128	0.025981001	0.02834038	0.032649678	0.026674041	0.02584403	0.055304495	0.050240243	0.253392641	0.059279025	0.02276031	0.051451904	0.03644313	0.070175119	0.027973112	EL-DSM15644
AAGTTCTCTTTGATGAGT-2	7705	91.58	0.019834822	0.020989804	0.008116711	0.006773952	0.008566277	0.01119632	0.012833517	0.276139682	0.011498925	0.060334954	0.007767203	0.009043647	0.029595143	0.101043797	0.151677421	0.010885297	0.153750715	0.00953339	0.007755652	0.015735219	0.055415662	0.011387896	EL-AB12-2
AAGTTGCCAAGAGCCGCA-2	12417	99.27	0.007781221	0.002754747	0.024734254	0.004732323	0.011816373	0.006981725	0.008703434	0.01537833	0.005805373	0.023313237	0.026253201	0.007111682	0.012794065	0.033403923	0.622876811	0.01582514	0.081454499	0.009780282	0.007273547	0.026853137	0.03786626	0.006416887	EL-DSM11863
AAGTTGCCAAGGAAGGTG-2	43789	99.43	0.058665854	0.000860266	0.003850848	0.001616937	0.059291565	0.005551314	0.001082607	0.003740845	0.002215299	0.010108543	0.001951839	0.001884112	0.001947581	0.021045764	0.074866136	0.107638726	0.035851992	0.002290009	0.312903176	0.172618283	0.114076955	0.005918595	EL-RC46F
AAGTTGCCAATAGACCGA-2	8285	98.94	0.00960879	0.360367052	0.017253221	0.051651879	0.015465709	0.040067947	0.07365519	0.011771703	0.060858475	0.02749928	0.018966674	0.021988229	0.072952	0.01172154	0.038856778	0.014085112	0.040306973	0.047283483	0.008046519	0.01012927	0.033661778	0.011709594	EL-1356FAA
AAGTTGCCAATGGTTCGA-2	837	99.22	0.033010487	0.012695189	0.043762314	0.025125887	0.032896555	0.035094708	0.0205108	0.038272005	0.09017614	0.03863483	0.035065606	0.074365054	0.054616614	0.072929963	0.059090748	0.039661518	0.117600507	0.02694647	0.030915637	0.039100498	0.050091974	0.028991655	mix
AAGTTGCCATATCACCTG-2	7008	98.95	0.027564905	0.004325541	0.1279431	0.009508985	0.055094404	0.010806579	0.032052547	0.008563224	0.007730961	0.012587372	0.01412571	0.021734852	0.009647738	0.0303073	0.018870746	0.01595598	0.036866336	0.007599701	0.009445547	0.016269862	0.023472949	0.499229698	EL-W1BHI6
AAGTTGCCATATCCTCAG-1	1331	99.36	0.034091104	0.011294352	0.237699803	0.02428112	0.039823136	0.034609022	0.018533704	0.038262122	0.024738833	0.033234644	0.024462697	0.025451957	0.026886963	0.038968441	0.049587277	0.085473603	0.107198118	0.020058109	0.029424231	0.034174585	0.037437482	0.023905562	EL-14A
AATAACTCCGTTAGTCAA-1	7533	98.86	0.308045557	0.008222391	0.046851098	0.016935193	0.019214267	0.065671314	0.013470884	0.010964387	0.015761932	0.017062318	0.008107574	0.010297286	0.02555266	0.078364347	0.026164613	0.039000719	0.060997218	0.009241176	0.116246816	0.039325773	0.054909008	0.009445999	EL-11C
AATACCTTGACTGACTAC-1	1779	99.58	0.027366263	0.009570043	0.021091172	0.020368934	0.02880188	0.04165214	0.259679844	0.025042262	0.04930863	0.023829758	0.027279815	0.026781198	0.025820183	0.030784602	0.05221932	0.032405602	0.098499379	0.052520746	0.020600853	0.026190497	0.031929829	0.067927711	EL-A2
AATACGTCTACAAGAATG-2	900	98.28	0.037943677	0.012683735	0.03636725	0.025984838	0.037816559	0.070679578	0.0601419	0.030043676	0.031502876	0.029271796	0.05161357	0.029739517	0.052445087	0.047042758	0.051592385	0.051874017	0.08471446	0.026030125	0.056477505	0.035097105	0.112776519	0.027726661	mix
AATACGTCTCAACTAATC-2	7385	99.36	0.334967642	0.004736565	0.027137504	0.011181614	0.029683517	0.072098447	0.047085665	0.021854043	0.010755972	0.024871717	0.043609444	0.011427152	0.01364116	0.035643578	0.016064878	0.040965685	0.143236448	0.008105315	0.049038811	0.019639442	0.022114739	0.012008467	EL-11C
AATACGTCTCTTCTATGA-1	4746	99	0.028549406	0.005182464	0.026127283	0.009654079	0.019842723	0.043297187	0.054482882	0.013263541	0.01378713	0.018219032	0.011782662	0.012854668	0.013166966	0.031045946	0.038282526	0.101343577	0.051748559	0.022333473	0.309223718	0.017879086	0.143152927	0.014589328	EL-RC46F
AATACGTCTGACTAGCAT-1	3536	94.1	0.014466804	0.006536991	0.030621267	0.011236321	0.016396985	0.035497478	0.032701211	0.014537692	0.013658673	0.015624354	0.01281077	0.481208066	0.014501815	0.020083735	0.023766989	0.054836803	0.024654945	0.011495537	0.019910006	0.020891971	0.110757124	0.013594335	EL-cc82bhi2
AATACGTCTTGGAATCGT-2	20343	98.71	0.010657109	0.001430547	0.003500364	0.016464291	0.008154981	0.004026929	0.198192643	0.016596268	0.064549437	0.004017858	0.003380694	0.037990069	0.004837504	0.286094503	0.023878254	0.015769327	0.21199364	0.010179052	0.003143034	0.004168251	0.032903879	0.038024216	mix
AATACGTCTTGTAGCAAG-2	3726	99.24	0.034221735	0.08372757	0.014529506	0.010814266	0.414828757	0.126496236	0.00750836	0.013164367	0.013010335	0.014622729	0.011777156	0.011843333	0.012131234	0.020303754	0.02174528	0.024047194	0.028267635	0.010928494	0.013019501	0.015519944	0.038335741	0.058961347	EL-28B
AATACTCCGACTCACGAA-2	10640	98.21	0.013729315	0.014692378	0.006678341	0.009233269	0.017173433	0.008152845	0.011510632	0.007830389	0.010352025	0.013513001	0.006248587	0.007934722	0.008421146	0.021156949	0.013975588	0.024127429	0.01403546	0.006313003	0.006626688	0.014529815	0.027554002	0.718019513	EL-W1BHI6
AATACTCCGAGAGAGTGG-2	717	96.72	0.097198856	0.013827779	0.03321821	0.023702505	0.049236664	0.040374364	0.016065319	0.047600877	0.027150995	0.091503733	0.02765654	0.027802197	0.027848809	0.043379858	0.091428695	0.042486927	0.055030858	0.034659951	0.063603895	0.034378772	0.042420116	0.068949917	mix
AATACTCCGAGTCCGTGT-1	1207	99.46	0.053849608	0.02115035	0.042859258	0.041957373	0.052621748	0.036140555	0.087994111	0.039607936	0.031813844	0.034071571	0.036559677	0.034254379	0.045150752	0.039585622	0.047778895	0.036821065	0.058597654	0.047046719	0.026385368	0.028724505	0.044960842	0.11168034	EL-W1BHI6
AATACTCCGTGATGGACA-2	5808	99.04	0.014660869	0.006169521	0.019197687	0.009077026	0.016405942	0.016316246	0.013929428	0.347035184	0.083957318	0.073340385	0.010954309	0.017724749	0.022480309	0.045879612	0.102595831	0.019485017	0.062326492	0.012749369	0.023426972	0.043191467	0.027752664	0.011141457	EL-AB12-2
AATAGACGCAACTTAGCT-1	16469	97.29	0.006705787	0.128348479	0.004453816	0.003367069	0.656512284	0.029685267	0.003311155	0.004509389	0.00772056	0.010547078	0.007871377	0.004121597	0.003974155	0.007409056	0.006796842	0.021893707	0.020755883	0.003611734	0.004635297	0.028247009	0.030024857	0.005436858	EL-28B
AATAGACGCATGCAGTTC-1	1675	98.72	0.023422265	0.009628131	0.022014825	0.175475739	0.022333438	0.024300365	0.210273069	0.020693784	0.019952651	0.023039231	0.105297784	0.020336309	0.035264168	0.027802616	0.071456984	0.028026519	0.037447081	0.021714436	0.019242127	0.025187308	0.034151228	0.02261505	EL-A2
AATAGACGCCATTGCAGA-2	34490	98.7	0.018342905	0.000994535	0.008737818	0.004220872	0.015709809	0.005997531	0.012703676	0.011394974	0.716393726	0.055834585	0.005289122	0.008936657	0.025844185	0.015690133	0.004713824	0.005182621	0.012974889	0.017319945	0.004908592	0.011856568	0.027884408	0.009031693	EL-AB8-2
AATAGACGCCTATAGCTC-2	23941	98.91	0.014389024	0.002757986	0.009468419	0.009499026	0.009836975	0.017399541	0.013840487	0.006909619	0.348717083	0.02103037	0.318356518	0.016591983	0.018539864	0.01041203	0.012301172	0.083139171	0.029360846	0.006732519	0.011364559	0.012205441	0.020993822	0.006073296	EL-AB8-2
AATAGACGCGGATAGTCA-2	1287	98.21	0.305406409	0.010481743	0.049559335	0.018646087	0.046415826	0.030415685	0.020125017	0.025872633	0.052039242	0.048605869	0.022236098	0.021938473	0.022971651	0.049511116	0.041566488	0.057167463	0.043900063	0.021437512	0.022608043	0.03002082	0.03456812	0.024079929	EL-11C
AATAGACGCGTGCCATGA-2	1986	99.24	0.110173747	0.008353013	0.026864947	0.023036125	0.060389901	0.103476674	0.011295751	0.024127961	0.036151492	0.038196802	0.017639282	0.018169168	0.018861304	0.02695695	0.06567864	0.027045385	0.061488414	0.025423364	0.01842486	0.022899933	0.235643067	0.019402865	EL-Valencia
AATATCAGCATGACACAA-1	1118	99.64	0.025013459	0.011211201	0.024978428	0.019436626	0.025457222	0.027396918	0.013521526	0.024301418	0.023312419	0.024716761	0.022598477	0.022614939	0.022776059	0.032535373	0.04085539	0.03212938	0.04279819	0.020370561	0.022494077	0.027792076	0.468945518	0.024348255	EL-Valencia
AATATCAGCCATTGACAA-2	3845	99.02	0.014246185	0.006305411	0.079881453	0.012052056	0.013009187	0.015028611	0.019197405	0.01439107	0.011470257	0.014454971	0.01552748	0.012454345	0.524435918	0.019788228	0.022317998	0.01702441	0.105948039	0.013455679	0.011826325	0.014321206	0.020764845	0.021908008	EL-cc86d54
AATATCAGCCCGTCAGGT-2	1270	99.84	0.023904105	0.089701175	0.023800609	0.018698019	0.023668687	0.025882892	0.01252929	0.061003609	0.021234255	0.247429855	0.065608088	0.021578573	0.061147101	0.030887292	0.03891171	0.030400534	0.041630887	0.019527956	0.021269967	0.027077597	0.071113032	0.022621772	EL-An51lg
AATATCAGCGAATCACAT-1	1210	98.02	0.035248857	0.060201778	0.034808985	0.082997465	0.038903649	0.034779246	0.027534579	0.034203003	0.044167481	0.037826344	0.037241716	0.035786165	0.085424801	0.044167555	0.049423459	0.041395375	0.067163792	0.049536037	0.028129155	0.038708964	0.059938562	0.031955082	mix
AATATCAGCTAAGGTGAT-1	7923	96.72	0.023502163	0.003284886	0.008399428	0.005924206	0.010659705	0.009191356	0.013948919	0.011126549	0.015331185	0.007981651	0.008623675	0.007331207	0.007292025	0.031486352	0.015886809	0.442830406	0.127417675	0.007536111	0.013471037	0.034618566	0.179758127	0.014274718	EL-DSM15644
AATATCAGCTTCGTGATG-1	433	99.19	0.046517048	0.015699731	0.036896813	0.027166514	0.058409899	0.047837055	0.067711269	0.034433327	0.036229135	0.041439798	0.031045897	0.032464133	0.032338957	0.106699449	0.057998446	0.051202504	0.089026886	0.028897381	0.033080212	0.040324096	0.05047441	0.033563855	mix
AATATCGCTCAGGAGCCT-1	21663	99.11	0.019821623	0.002476639	0.014120351	0.003081707	0.010614373	0.009043316	0.005062337	0.008415066	0.011172824	0.008543272	0.005165685	0.011978101	0.008121691	0.724903135	0.052344341	0.014553556	0.033721732	0.004668595	0.009665534	0.019728266	0.018473684	0.004266251	EL-DSM11767
AATATCGCTCGTGTCCGA-2	769	98.63	0.037439923	0.014745531	0.036718465	0.025370428	0.036516936	0.047010559	0.030603534	0.036202292	0.0310074	0.033446477	0.028861844	0.031502768	0.03236851	0.188777525	0.062474719	0.062917625	0.076097162	0.027848816	0.033930689	0.040015685	0.053781219	0.031830784	EL-DSM11767
AATATCGCTGTGTCCGTG-2	37781	98.43	0.022168132	0.002183355	0.027069459	0.00393712	0.013162653	0.018852845	0.011302777	0.006389735	0.003008566	0.003910517	0.007043736	0.003758144	0.003914011	0.703876161	0.021972902	0.036459614	0.027556964	0.002937498	0.008162537	0.019585422	0.040635623	0.012071036	EL-DSM11767
AATATCGCTTACTTCCAG-1	3503	97.27	0.057436798	0.006001147	0.016752286	0.058463364	0.040111417	0.030195086	0.020524725	0.072458621	0.026221332	0.019251847	0.014000168	0.02103889	0.055936422	0.088716223	0.066001557	0.030622949	0.111396518	0.045232203	0.040783187	0.016501737	0.095713797	0.066430289	mix
AATCAGGAGCTGACGATG-2	1274	91.09	0.028260675	0.011112822	0.026145986	0.056635176	0.028575283	0.035723306	0.016752144	0.026805305	0.059951247	0.101243168	0.050839981	0.030144835	0.145907703	0.033641665	0.046116552	0.039999828	0.117397968	0.024435616	0.02338292	0.029136603	0.035281511	0.032025219	mix
AATCAGGAGGCGATGGTG-1	6964	97.7	0.027409518	0.194768352	0.021684424	0.186477582	0.023902205	0.015354477	0.015876438	0.018500758	0.025758965	0.025849368	0.026125379	0.018974171	0.148254645	0.033145334	0.020963722	0.021160043	0.039341377	0.02732125	0.014920177	0.019593474	0.059958484	0.014496098	mix
AATCAGGAGTCCGGAGCT-1	639	95.62	0.031300507	0.014004831	0.031596609	0.025143233	0.031285798	0.034385575	0.017139558	0.02978873	0.322409312	0.030447245	0.027808865	0.028601305	0.028832642	0.040779449	0.051654679	0.040228779	0.053830723	0.025604378	0.027901754	0.034701536	0.042770134	0.029290532	EL-AB8-2
AATCCGCTGAGATGTTGG-2	6298	98.44	0.06197861	0.005544833	0.042217259	0.007993705	0.045126272	0.029929014	0.011160813	0.016522825	0.012158049	0.013771388	0.008988904	0.010604807	0.010674081	0.041031126	0.086358671	0.044157	0.064966032	0.011035132	0.026203657	0.388224883	0.050726766	0.010464759	EL-UCSF2243
AATCCGCTGAGCTTGGTG-1	640	96.8	0.03902658	0.013970828	0.03180516	0.025680323	0.033783079	0.034531655	0.188644209	0.030157122	0.027801769	0.134469906	0.028196876	0.028363703	0.029033846	0.040826619	0.051508077	0.040782208	0.055835899	0.025513562	0.028413383	0.035944986	0.042419089	0.032799719	EL-A2
AATCCGCTGCCATACGAT-2	3387	98.33	0.027956706	0.00597194	0.014185925	0.010977012	0.014785168	0.041272422	0.008499681	0.013624637	0.012961186	0.014031773	0.013199723	0.028928716	0.614419096	0.018653999	0.02550317	0.01874103	0.024071824	0.030156867	0.013936728	0.015311847	0.019588565	0.01300973	EL-cc86d54
AATCCTCGTACGTATGTC-1	9858	98.53	0.010843788	0.002882436	0.014506909	0.005963156	0.022824594	0.037605373	0.007224482	0.011551568	0.027889036	0.015329276	0.009616215	0.017192635	0.018918135	0.588569462	0.035694001	0.032495253	0.032762396	0.009389524	0.021295859	0.028278267	0.04170989	0.007345035	EL-DSM11767
AATCCTCGTGCATACATG-1	2631	96.28	0.035111622	0.009869062	0.213462683	0.027246301	0.034577827	0.034107456	0.019291637	0.022729203	0.020111658	0.045510481	0.018093494	0.018926961	0.056488321	0.031713525	0.043416341	0.078368603	0.086153661	0.017769831	0.021902532	0.084121503	0.05437132	0.026363219	EL-14A
AATCCTCGTGGTAAGGAT-2	56345	99.07	0.003027377	0.002214522	0.015265331	0.611321117	0.066074932	0.003619588	0.032235775	0.013275697	0.020981997	0.011221396	0.010975983	0.011375473	0.091098281	0.008701672	0.004856095	0.012065183	0.019160054	0.012830012	0.005593597	0.012402156	0.02961667	0.001988173	EL-22c
AATCGCCATACAGAGATG-2	597	1.68	0.044386047	0.019710594	0.044408228	0.035050362	0.044417681	0.048781978	0.023704044	0.042317196	0.039491221	0.043080251	0.04112839	0.040244018	0.040706052	0.057918509	0.072783945	0.057083764	0.076186576	0.03613822	0.039667507	0.049780157	0.060724973	0.041587052	mix
AATCGCCATGAATTCAGT-2	21536	99.28	0.018674637	0.001578214	0.03734933	0.011032825	0.060970086	0.227753406	0.009616559	0.036813613	0.027643057	0.011353447	0.004435377	0.005678276	0.005094153	0.0214194	0.029921357	0.073195278	0.30002508	0.010638471	0.016456409	0.021897219	0.063029057	0.005347365	EL-FAA1160aucsf
AATCGCCATGGTCCTAAG-2	2824	99.19	0.027914968	0.007320158	0.0309837	0.024075154	0.028408518	0.031841336	0.021205088	0.198723306	0.177957738	0.034819402	0.024194307	0.02353467	0.029926729	0.051099982	0.049366905	0.033589937	0.047072868	0.029651591	0.035572584	0.024030152	0.04237223	0.026041645	EL-AB12-2
AATCGCCATTCCAATCAT-2	530	77.83	0.035103212	0.015496873	0.035613011	0.056808746	0.035445276	0.038276542	0.019119525	0.03485319	0.057667372	0.058924774	0.055387963	0.032280707	0.034197997	0.046976062	0.058430403	0.046262507	0.112833361	0.073525377	0.031152576	0.039899418	0.047848508	0.0333488	EL-FAA1160aucsf
AATCGCCATTTACACCTT-1	2600	98.92	0.022029015	0.007409411	0.134263655	0.01746049	0.039980484	0.020618568	0.023551797	0.017582682	0.08789162	0.06230981	0.020403237	0.029171799	0.018359264	0.03842898	0.029389011	0.077264169	0.032698111	0.02100031	0.043969396	0.01952517	0.216028535	0.02039753	EL-Valencia
AATCGTGTTGGTTCGCAA-2	9737	99	0.010285065	0.00528069	0.01965902	0.005739512	0.602085752	0.015859397	0.006857733	0.011106712	0.03506803	0.008359607	0.008160025	0.006890082	0.008424376	0.016874071	0.032978875	0.014109479	0.060157782	0.006240012	0.017302948	0.023339675	0.038916025	0.046208342	EL-28B
AATCGTGTTTTAGTCGGA-2	24106	98.66	0.026889011	0.018219298	0.009226326	0.006744347	0.037747975	0.015084834	0.382309038	0.01364413	0.018448024	0.016718387	0.008279179	0.012781142	0.017299512	0.024346876	0.012356218	0.034603161	0.040675573	0.048927712	0.011306479	0.174252001	0.016060901	0.053493667	EL-A2
AATCTCCTAAACGAGGTG-1	25148	98.62	0.015798065	0.002621931	0.029639849	0.003056128	0.023322186	0.016140728	0.005099825	0.01433013	0.004426499	0.005622192	0.006038168	0.019828189	0.008071286	0.021872871	0.013538078	0.019973275	0.721612261	0.00406729	0.009847025	0.033849048	0.015042539	0.006152229	EL-FAA1160aucsf
AATCTCCTAGAGAACAGG-1	134104	98.95	0.005902524	0.000734672	0.003991131	0.001891853	0.017679891	0.013908569	0.00577907	0.020837512	0.003480117	0.002071852	0.001765531	0.001373557	0.00131469	0.006165659	0.884980561	0.004229318	0.008749141	0.002029475	0.004001817	0.004013829	0.003870199	0.001209619	EL-DSM11863
AATCTCCTAGCAGATCCG-2	4028	99.62	0.011779684	0.005313959	0.012388742	0.009101841	0.011874857	0.012948621	0.009204681	0.0464541	0.011134488	0.191181262	0.01073179	0.060916758	0.044528292	0.049987825	0.053940373	0.015187515	0.382492374	0.009815975	0.010504565	0.01316809	0.016044499	0.011115685	EL-FAA1160aucsf
AATCTCCTAGGTAATCTA-1	826	98.49	0.033084891	0.014042402	0.032665853	0.049622479	0.03589591	0.036025523	0.025867467	0.034986521	0.03176497	0.038982377	0.057488541	0.033138671	0.161797348	0.046131076	0.05745836	0.052984627	0.06415715	0.047304091	0.034375734	0.036794917	0.045871584	0.029110475	EL-cc86d54
AATCTCCTATAGCCTTGT-2	2267	29.6	0.031294357	0.0138583	0.030763843	0.024573567	0.032411687	0.034077802	0.017045134	0.075026008	0.027827335	0.032430727	0.178579583	0.028761711	0.070814131	0.041279474	0.050619182	0.043133317	0.053674369	0.031216311	0.027829643	0.034253543	0.090944443	0.029088695	EL-cc7-5d52
AATCTGACCACTGTAATC-2	841	1.31	0.044581383	0.019706527	0.044553467	0.03470178	0.044584475	0.048869082	0.023504838	0.042398397	0.039993748	0.043339074	0.039548523	0.040273283	0.040374685	0.058137975	0.072890803	0.057498946	0.076736093	0.036075551	0.039652047	0.049839578	0.060480897	0.041555613	mix
AATCTGACCACTTGATCT-1	2836	98.57	0.016303943	0.006764052	0.016563	0.021380455	0.016937587	0.018088187	0.346500887	0.028745861	0.015816885	0.026712139	0.020651477	0.069073625	0.01647182	0.034641687	0.026440855	0.058061506	0.103582575	0.076384854	0.014638028	0.02021643	0.029582619	0.016205401	EL-A2
AATCTGACCCATCTCACG-2	20450	98.63	0.019345373	0.001877722	0.02642401	0.008994387	0.02260847	0.022996942	0.010467312	0.020293269	0.017681213	0.171521091	0.01000094	0.006948809	0.010703801	0.347619658	0.038607163	0.022528469	0.038761604	0.005814327	0.015605477	0.145043177	0.031351332	0.004654477	EL-DSM11767
AATCTGACCCGCAGTGTC-1	484	99.9	0.034754327	0.015061413	0.035383373	0.026607044	0.033774833	0.037475895	0.017741722	0.032058882	0.03000273	0.034059702	0.029840713	0.030914076	0.033283827	0.04419837	0.146134793	0.045736744	0.193736774	0.027629032	0.030555347	0.042309716	0.046206626	0.032006356	EL-FAA1160aucsf
AATCTGACCCTAGGTACT-1	13089	97.25	0.004572714	0.002005528	0.004639799	0.003493676	0.004612848	0.070619678	0.002432222	0.004589688	0.0040829	0.004381976	0.004032386	0.00414991	0.004147355	0.005997581	0.008459989	0.005822063	0.009210271	0.003863019	0.004710699	0.0984287	0.741151252	0.004526413	EL-Valencia
AATCTGACCCTGCGATTC-1	20204	99.51	0.020185697	0.002648886	0.02398016	0.003504639	0.010352713	0.019415401	0.007594925	0.338411987	0.01401291	0.013957866	0.007294094	0.006829841	0.019441179	0.016963363	0.026906121	0.02829969	0.049335236	0.022014054	0.013633254	0.304245009	0.042535356	0.008289016	EL-AB12-2
AATCTGACCTCCAATCAT-1	10177	96.77	0.013254986	0.015261058	0.131901908	0.008376316	0.013960241	0.017281888	0.019466253	0.025605917	0.00826396	0.009638859	0.008549233	0.011487337	0.008571099	0.038054415	0.495808879	0.02360411	0.048294267	0.016992233	0.012213239	0.025969497	0.037559737	0.009760599	EL-DSM11863
AATGAGTCGACACAGAAC-1	1269	99.61	0.03348049	0.010803246	0.034753647	0.018905067	0.028986785	0.030027235	0.056402056	0.105900912	0.023734504	0.042404053	0.055964781	0.042502407	0.036570168	0.055146484	0.056449922	0.054695285	0.095393216	0.034692638	0.026868828	0.027835876	0.099721624	0.028384146	mix
AATGAGTCGCAACACTCC-1	674	70.4	0.033789027	0.014893806	0.033892126	0.026433454	0.03498223	0.036923368	0.11415056	0.032148289	0.030633993	0.033066319	0.031082768	0.030864277	0.030680426	0.043953788	0.054965783	0.043794795	0.057684054	0.028428074	0.030804882	0.037831234	0.045913316	0.172543461	EL-W1BHI6
AATGAGTCGGACTTCACC-1	933	97	0.035028089	0.086624812	0.04174436	0.031967397	0.040817867	0.036089037	0.032300642	0.041232979	0.032256607	0.054886813	0.035224725	0.03888352	0.056490866	0.074094037	0.052390519	0.04513424	0.069794356	0.041369953	0.030217344	0.037892256	0.048608808	0.036517064	mix
AATGAGTCGGAGCTCTCA-1	1886	44.03	0.028591491	0.014782246	0.028287576	0.021807171	0.268263468	0.031473232	0.014911503	0.026850083	0.025093797	0.027278927	0.024898416	0.025455866	0.025532681	0.036808666	0.045992486	0.036300788	0.05302134	0.02371614	0.026662055	0.031553885	0.038733388	0.143540745	EL-28B
AATGAGTCGTCGGACAGT-2	1352	98.82	0.024577094	0.045539076	0.029280909	0.019892913	0.035877146	0.047397496	0.061809797	0.031760758	0.027465524	0.031691603	0.038921189	0.038691603	0.037584577	0.049891013	0.043639606	0.037006033	0.14832952	0.03745729	0.062865744	0.031154141	0.033401132	0.085399338	EL-FAA1160aucsf
AATGCACTTATTCCGTAC-1	577	99.22	0.037821989	0.014372485	0.035440963	0.027173108	0.036277812	0.052571178	0.025398222	0.033550199	0.032456114	0.036893575	0.030260006	0.036320934	0.031059364	0.047060317	0.058107376	0.049998495	0.068902935	0.027336806	0.033981931	0.204450622	0.048453861	0.031608689	EL-UCSF2243
AATGCACTTGCATGTGGT-2	163004	98.31	0.009915026	0.00068402	0.001879186	0.002046517	0.020130743	0.007216875	0.00581496	0.01254169	0.005279696	0.020131815	0.001857036	0.001673251	0.002431709	0.011698711	0.812846195	0.009106264	0.035831795	0.004690902	0.002875093	0.012160507	0.017514496	0.001661796	EL-DSM11863
AATGCACTTTGAACTTGC-2	4416	99.11	0.019481628	0.005225269	0.071725391	0.04185437	0.065481589	0.012701215	0.026707368	0.011414548	0.047938937	0.017703063	0.285813227	0.04373592	0.186950692	0.017595689	0.022198042	0.01526193	0.022869724	0.02413519	0.014090254	0.015339181	0.019409287	0.012190813	EL-cc7-5d52
AATGCACTTTGATAGAGG-1	9742	98.35	0.011190334	0.003808512	0.015070085	0.012122837	0.035176414	0.015951618	0.422292328	0.012442972	0.049233607	0.019361905	0.048748862	0.025997482	0.071290956	0.040094076	0.01987361	0.044169325	0.06277729	0.029092483	0.019843965	0.0190385	0.015313995	0.006990693	EL-A2
AATGCAGCGCTTCTCATC-2	4336	99.03	0.026378522	0.005455233	0.01555108	0.010386672	0.017871467	0.019786995	0.014366493	0.485087175	0.030320525	0.028052879	0.013592038	0.01549597	0.013731717	0.036761158	0.037077193	0.05479695	0.056565668	0.012907711	0.016975999	0.040068132	0.033153118	0.015392297	EL-AB12-2
AATGCAGCGTGCATACAT-1	501	99	0.03348094	0.014713798	0.06076124	0.026103998	0.248803734	0.036731699	0.017499189	0.032269463	0.029554973	0.032708307	0.03019985	0.030196904	0.030451899	0.043411486	0.057736794	0.043141569	0.057807461	0.027488338	0.029620905	0.03801051	0.047771163	0.031005294	EL-28B
AATGCCTCAAACAATGCA-2	13936	99.13	0.006897638	0.003492894	0.005348002	0.004506485	0.007419723	0.01214459	0.167353451	0.008364704	0.03507286	0.045709052	0.020098428	0.024831476	0.106767343	0.008956746	0.016657306	0.014480654	0.054397012	0.373092067	0.028865228	0.006103521	0.043703253	0.005661928	EL-MR1-12
AATGCCTCAAGGAGCAAT-2	1202	99.42	0.062942676	0.011181959	0.024586051	0.019691808	0.025229524	0.026895316	0.013590956	0.023522391	0.02239926	0.023988084	0.021856574	0.022179786	0.24138716	0.032279894	0.040426108	0.031579321	0.076815201	0.020161646	0.022136938	0.03077171	0.181481219	0.024498854	EL-cc86d54
AATGCCTCAATCTGCGTA-2	5753	96.71	0.021733726	0.005253024	0.063158105	0.008497608	0.046191262	0.018080894	0.008713724	0.030750048	0.011648777	0.014483521	0.009837286	0.016718033	0.012259395	0.320572109	0.13007067	0.07958013	0.081208259	0.011258028	0.015299123	0.016431999	0.067077637	0.010157167	EL-DSM11767
AATGCGTGCCCACGAAGG-2	793	99.31	0.034581019	0.013401339	0.179318391	0.024415775	0.036005263	0.040248818	0.026319474	0.035774311	0.032649981	0.053959989	0.04593818	0.03487188	0.030055834	0.04414797	0.061289413	0.047175934	0.077673131	0.026481933	0.033334162	0.043862473	0.048949416	0.029031547	EL-14A
AATGCGTGCGCTTCTACG-1	564	98.58	0.054670439	0.01468061	0.038174959	0.028511946	0.040241508	0.052876751	0.026166252	0.038642801	0.039250427	0.037171668	0.044635593	0.036495389	0.036615279	0.053226672	0.064123113	0.048789306	0.069689148	0.027579537	0.042793457	0.043385119	0.129110873	0.032589218	EL-Valencia
AATGCGTGCGTTGACGTG-1	1633	99.2	0.022997354	0.009820209	0.030813057	0.114030125	0.0268583	0.025238998	0.013087834	0.023132114	0.057847427	0.044494695	0.245420665	0.024726743	0.032793699	0.030313144	0.042277249	0.02957435	0.045285872	0.051785427	0.020847404	0.025857852	0.054513345	0.027920499	EL-cc7-5d52
AATGCTATCCGTCTGTCC-2	36128	98.89	0.631398941	0.051176232	0.015605879	0.003289623	0.008505081	0.041394532	0.014527728	0.009905101	0.004419689	0.009474321	0.003174784	0.002901399	0.007414402	0.02658175	0.00888325	0.041046435	0.03805045	0.004164579	0.036117378	0.027097682	0.012386129	0.00244693	EL-11C
AATGTGCGTACACCGCCA-2	2317	99.53	0.01784834	0.007798154	0.018673044	0.016349785	0.021948613	0.053509666	0.009623309	0.021056106	0.016337078	0.019858259	0.020790688	0.016614024	0.036891528	0.100966724	0.033401438	0.024449575	0.035986088	0.023525172	0.016609282	0.019620731	0.451525958	0.016327901	EL-Valencia
AATGTGCGTTCATCTGTC-2	573	98.78	0.068379649	0.015577617	0.037250494	0.027690454	0.062309336	0.051387169	0.01930178	0.033835226	0.035026428	0.036654648	0.032365528	0.032784298	0.032551689	0.051166777	0.056936924	0.055776747	0.078405142	0.036349509	0.036486657	0.058258748	0.054341509	0.086587916	mix
AATGTGCGTTGAGCAGAT-2	1017	98.13	0.038508168	0.012066343	0.03760182	0.022515934	0.039246339	0.046077668	0.032651024	0.126102736	0.032725135	0.033323468	0.025351207	0.033858782	0.034312607	0.042418581	0.090599327	0.060178642	0.084175996	0.025366856	0.034974262	0.034772829	0.082395554	0.030342828	mix
AATTCGGAAAGTGAGAGA-2	2456	99.29	0.025438487	0.007839763	0.043364733	0.016037657	0.023613761	0.04272295	0.058883094	0.021682123	0.026210871	0.045480387	0.035169597	0.020978427	0.018831134	0.203140647	0.05336233	0.092171564	0.13670088	0.022319372	0.022913679	0.026644325	0.037213238	0.018990334	EL-DSM11767
AATTCGGAAGACCGGTAG-1	2234	99.6	0.020028483	0.008537774	0.027056436	0.022770173	0.030664312	0.022572252	0.017330622	0.01953503	0.022700749	0.022799961	0.417386284	0.038458479	0.043054797	0.059912489	0.037065739	0.025141956	0.053288983	0.022558677	0.01814384	0.02173202	0.027409949	0.021532176	EL-cc7-5d52
AATTCGGAAGTCACTATG-1	63850	98.97	0.033452478	0.000708694	0.021285691	0.001223543	0.008462121	0.026212052	0.004721583	0.003700421	0.006428649	0.00741496	0.002085245	0.001937494	0.002519392	0.009000991	0.016762552	0.028461637	0.064773166	0.002285595	0.553551241	0.117725963	0.08109538	0.006173576	EL-RC46F
AATTCGGAATGTTGTCGA-1	7048	99.21	0.013008539	0.003850742	0.026351232	0.009925973	0.014684025	0.032420244	0.026496987	0.028996679	0.011380732	0.018824039	0.010588168	0.010786052	0.010095154	0.035408548	0.56575076	0.064799699	0.04160284	0.009832907	0.016198053	0.019383817	0.020235165	0.009225077	EL-DSM11863
AATTGGATCACACCACAT-2	1416	1.27	0.044444017	0.01962645	0.044916645	0.034366049	0.044578701	0.048804631	0.023485806	0.042388966	0.03936875	0.043686695	0.039259697	0.040790051	0.040396311	0.058129182	0.072361312	0.057493941	0.076076866	0.036095599	0.041438596	0.050321362	0.059922151	0.041341222	mix
AATTGGATCACGAGCTTC-1	15815	99.28	0.008963461	0.002647227	0.012414871	0.00486033	0.018473597	0.0201933	0.004122681	0.608761019	0.034462813	0.01254442	0.005894485	0.014551826	0.041555847	0.013483732	0.023918555	0.018966611	0.039193084	0.006522618	0.008480556	0.009481432	0.083465771	0.006976451	EL-AB12-2
AATTGGATCACTGTGTCA-1	939	96.7	0.027614619	0.018132034	0.029042755	0.02666317	0.029457799	0.030371803	0.050958386	0.026151764	0.079634813	0.030141516	0.02474032	0.025474331	0.033396044	0.036210134	0.045023863	0.036500343	0.048637963	0.282298412	0.024637731	0.030559906	0.037656125	0.026257128	EL-MR1-12
AATTGGATCGATCTTCGC-2	914	99.29	0.027588007	0.012116004	0.230392661	0.021211081	0.027610339	0.209408107	0.01488983	0.026072683	0.025098032	0.026584692	0.024228254	0.024728924	0.024740517	0.035863136	0.044690823	0.035155779	0.048535483	0.02252364	0.024778662	0.030440946	0.037353644	0.025557536	EL-14A
AATTGGATCGATGTCTAG-1	1696	99.44	0.263475596	0.009176054	0.026052792	0.019090499	0.034377049	0.036500991	0.149450436	0.032479561	0.019750737	0.02586769	0.019816877	0.020801989	0.033136795	0.030938472	0.036440657	0.027789331	0.042882698	0.030796343	0.039315657	0.025270833	0.031227269	0.045039507	EL-11C
AATTGGATCGGAACTGCT-2	83555	98.75	0.647377182	0.025421782	0.025651422	0.010312896	0.018824653	0.034708858	0.001924631	0.002527459	0.007301571	0.011452955	0.00261749	0.004097649	0.004415453	0.070694935	0.004566502	0.014836541	0.038830833	0.002094572	0.016080136	0.018243665	0.030271363	0.007732011	EL-11C
AATTGGATCGTATACAGA-1	15272	98.81	0.407072699	0.00342456	0.058032965	0.004054728	0.005689343	0.100920587	0.0317092	0.006189312	0.014065727	0.025729444	0.008189878	0.00473324	0.013017526	0.092406376	0.055012632	0.03663718	0.015827353	0.004813682	0.062371544	0.018716624	0.02645085	0.004861101	EL-11C
AATTGGATCTATGATGTG-1	1796	97.38	0.052951863	0.009099893	0.0234645	0.042043058	0.051274942	0.031822144	0.017549341	0.061835374	0.034369566	0.028890592	0.025643742	0.04220832	0.057753886	0.079105622	0.07092892	0.03767098	0.081297699	0.047175663	0.04040969	0.024756241	0.087348038	0.052079079	mix
AATTGGTGAAAGCCACAC-1	750	99.67	0.051791529	0.029375768	0.047080368	0.037558423	0.032779437	0.048333189	0.069307403	0.039058482	0.042477478	0.034613783	0.033378395	0.041889085	0.040613305	0.060998379	0.058577235	0.054401781	0.067460312	0.036156523	0.047917006	0.045644786	0.046359516	0.033765066	mix
AATTGGTGAAATAGACGC-2	8402	98.9	0.022334604	0.003925216	0.025409148	0.007767915	0.011317654	0.030824933	0.011033137	0.010854438	0.011905476	0.013762318	0.008114455	0.008740345	0.024940238	0.03386967	0.028722609	0.567307226	0.062654365	0.007824565	0.025155346	0.033431463	0.03922187	0.010770656	EL-DSM15644
AATTGGTGAAATATCGCT-2	82678	99.37	0.006951227	0.005985354	0.003922729	0.015556437	0.001853487	0.002172842	0.019106331	0.005810046	0.005981364	0.008319713	0.820606351	0.039637602	0.02736063	0.002109423	0.005746183	0.003029901	0.00296859	0.001908941	0.001827985	0.01073444	0.006081502	0.002309978	EL-cc7-5d52
AATTGGTGAACTCGAGTC-2	664	99.62	0.032963725	0.014268856	0.034626084	0.033123029	0.035522723	0.035568697	0.041185274	0.031340782	0.039020534	0.033104109	0.183357931	0.046618176	0.046179063	0.042468815	0.056322172	0.042477723	0.056148874	0.041966918	0.028516517	0.041423348	0.045450759	0.037843955	EL-cc7-5d52
AATTGGTGAAGCACCAGC-2	585	89.4	0.110444245	0.015064716	0.034283785	0.026090386	0.035860278	0.03646081	0.019768256	0.031562495	0.02925685	0.031911873	0.051092558	0.030730953	0.029856785	0.091498589	0.144173883	0.043150437	0.067137287	0.026734802	0.031035874	0.037052854	0.044655962	0.031659527	EL-DSM11863
AATTGGTGAATCAAGCAT-1	29721	99.22	0.005773808	0.002221431	0.005783877	0.011214764	0.004874287	0.004512984	0.003664956	0.003620151	0.004738173	0.003903462	0.849032939	0.024102866	0.01822261	0.003839519	0.007051137	0.004427252	0.011364239	0.008121099	0.004574361	0.003224008	0.010370431	0.005286505	EL-cc7-5d52
AATTGGTGAGACCAGAGA-2	550	97.27	0.034166147	0.019235637	0.038702829	0.036235914	0.05626845	0.042895216	0.030871676	0.033081692	0.033489074	0.033671556	0.033245933	0.030483982	0.040615282	0.045530226	0.060392616	0.051301998	0.065311901	0.027975054	0.032473058	0.037517733	0.050225159	0.165738392	EL-W1BHI6
AATTGGTGAGTTCAGAAG-1	33588	99.35	0.140124134	0.006364938	0.007037712	0.003664532	0.011507332	0.01552148	0.002082447	0.030740136	0.006973217	0.538521318	0.027920015	0.009607099	0.035694056	0.024769829	0.017356285	0.033513291	0.030803089	0.006911811	0.008009416	0.012646917	0.025645827	0.004541787	EL-An51lg
AATTGGTGATCAAGGTCG-2	121452	99.37	0.0244606	0.000568939	0.000951615	0.10486181	0.002402994	0.034211712	0.165963326	0.004633207	0.022604	0.028638454	0.005426417	0.002059817	0.408032254	0.034204664	0.00208357	0.049621138	0.04457762	0.021118518	0.001555149	0.005258013	0.013046725	0.023707367	EL-cc86d54
ACAACCGGAAATCAGGAG-1	1664	98.89	0.022832475	0.00947203	0.023412277	0.017839367	0.027119218	0.02379452	0.012724105	0.025261963	0.022662641	0.36540595	0.028830001	0.023641729	0.027344342	0.031722571	0.038415668	0.059253478	0.091791812	0.050704337	0.020429903	0.024637007	0.031615571	0.020762876	EL-An51lg
ACAACCGGACCATGCGTC-1	550	2.91	0.044587354	0.019651458	0.044437783	0.03474166	0.044517047	0.04855352	0.023265408	0.042485262	0.039786251	0.04332829	0.039584768	0.040174112	0.040801385	0.058201178	0.072606201	0.057406596	0.076694738	0.037370867	0.0396303	0.049216998	0.059832625	0.042419228	mix
ACAACCGGACTGTAGAAG-1	10868	98.73	0.020719688	0.002887402	0.015099293	0.013515437	0.028214206	0.020943482	0.04781121	0.248939473	0.106391428	0.080258953	0.031893117	0.012730422	0.052600329	0.033001468	0.079138619	0.018396398	0.044049806	0.05531599	0.009950647	0.010419984	0.056656734	0.010888246	EL-AB12-2
ACAACCGGATATAGTGCG-2	1749	99	0.029018165	0.010481982	0.031471133	0.02007159	0.02429091	0.053257701	0.028927747	0.023360073	0.022038497	0.037902732	0.019788649	0.020625552	0.025848114	0.056178629	0.039743991	0.059865832	0.063527434	0.018642933	0.187300883	0.077635324	0.123770237	0.025926727	EL-RC46F
ACAACCGGATGAGCAGAT-1	460054	98.85	0.002995034	0.000357263	0.006886002	0.001360671	0.002535907	0.009534661	0.003112608	0.495008771	0.026907982	0.008679768	0.000868311	0.007993571	0.008613194	0.005144914	0.023785785	0.015975316	0.020099394	0.00327549	0.302110293	0.026789503	0.019431201	0.008503551	EL-AB12-2
ACAACGAGCGATACCGGA-1	779	93.45	0.030353642	0.013932968	0.030457532	0.124432209	0.03106107	0.04596642	0.023437881	0.039321962	0.035835056	0.031887766	0.028214437	0.032229584	0.063720188	0.042233785	0.052432976	0.040107423	0.106579321	0.026546596	0.02712527	0.033197819	0.112276295	0.028183819	mix
ACAACGAGCGATCGCGAA-2	11922	98.44	0.0579868	0.00271934	0.01461465	0.005071358	0.016192208	0.031749453	0.013716237	0.010535687	0.013268188	0.015000546	0.009970393	0.039947716	0.008152864	0.041706452	0.037291752	0.036721754	0.04035	0.005905868	0.451693502	0.031956504	0.090950311	0.024401971	EL-RC46F
ACAACGAGCTATGACCGA-2	480	97.29	0.034796708	0.014879834	0.034583176	0.030914102	0.039722762	0.037083183	0.019060173	0.032603493	0.030018671	0.032637875	0.029973477	0.030633425	0.234463221	0.04652536	0.055401668	0.0458286	0.058052896	0.027571078	0.030228671	0.03744996	0.045275499	0.051765943	EL-cc86d54
ACAAGAATGCAAGAGAGT-1	1229	98.94	0.025055714	0.010743087	0.032065876	0.018996429	0.024819461	0.027216748	0.013085698	0.023490639	0.022071042	0.023683844	0.021778393	0.02282568	0.022169757	0.032556287	0.039754806	0.031695654	0.119479049	0.019763836	0.022326635	0.027863445	0.033461467	0.384716223	EL-W1BHI6
ACAAGAATGGCCTTAGAG-2	421	97.39	0.034825008	0.015507661	0.035059961	0.068497967	0.091611494	0.03852069	0.01927892	0.03493047	0.033801891	0.033791318	0.03693011	0.031753606	0.130526679	0.045283006	0.058711672	0.045137169	0.060054279	0.034858653	0.030935583	0.038750272	0.047300398	0.033384647	EL-cc86d54
ACAAGGTACACTACTCAT-1	932	99.52	0.036753717	0.011988956	0.033837801	0.021608	0.027221874	0.030166045	0.014886902	0.026725292	0.024712242	0.026848109	0.024268128	0.024828828	0.025006882	0.035563823	0.044946938	0.403768401	0.046982745	0.022373062	0.024578009	0.030207795	0.036865553	0.025434094	EL-DSM15644
ACAAGGTACAGCAACATT-2	410	98.78	0.041051619	0.02287005	0.039389368	0.031978748	0.078780988	0.043517997	0.021767997	0.040840475	0.035959681	0.045985321	0.036573067	0.037576749	0.039409018	0.053327697	0.06405452	0.051210327	0.072079484	0.063018314	0.038166509	0.044226315	0.055231379	0.042387454	mix
ACAAGGTACCGCAATCGA-2	552	85.87	0.033846414	0.014854517	0.033715476	0.025994695	0.033444602	0.036604775	0.08090094	0.031830257	0.029760454	0.032361879	0.029708226	0.03026251	0.030452382	0.044788238	0.054778167	0.042983713	0.057395326	0.211406557	0.030329885	0.037135344	0.045551794	0.031363344	EL-MR1-12
ACAAGGTACGATGCAGAA-1	999	76.48	0.063291947	0.013754834	0.041243294	0.035455596	0.034873008	0.044729339	0.023335735	0.041321527	0.053240134	0.063386068	0.027885464	0.031467835	0.041646761	0.045326758	0.102567319	0.0508575	0.070411893	0.028548961	0.035510672	0.046680417	0.073508481	0.030451556	mix
ACAAGGTACGGATACCTA-2	6873	99.03	0.014416428	0.004338756	0.013615909	0.012746092	0.016190591	0.272449787	0.005131766	0.009903602	0.010081202	0.008402494	0.014260768	0.007944172	0.008104624	0.062665639	0.014115633	0.029884171	0.026040237	0.006900651	0.236131451	0.041345248	0.177256681	0.007927728	mix
ACAAGGTACGTTAATTCG-2	510	99.61	0.035870942	0.016688085	0.038691601	0.030753492	0.103603456	0.043790729	0.028387332	0.036722115	0.036492922	0.038849141	0.076504624	0.033292319	0.036217169	0.048625083	0.059838699	0.048003722	0.064201415	0.039705079	0.035555492	0.041506476	0.052858702	0.053203501	EL-28B
ACAAGTACAACAGCATCA-1	4428	98.93	0.016706024	0.007893962	0.018996622	0.043719969	0.030683431	0.017134325	0.02434323	0.017628195	0.027724864	0.023131405	0.029522055	0.018597307	0.028388683	0.020705067	0.024375286	0.020763445	0.05190615	0.404586299	0.038600928	0.023646446	0.036814846	0.072366927	EL-MR1-12
ACAAGTACAATGAGCAGG-2	1331	98.31	0.07809341	0.010474524	0.054900878	0.022931698	0.03440198	0.192837097	0.013630957	0.024069433	0.027171446	0.025518358	0.026660537	0.022245706	0.027214885	0.090508213	0.052858351	0.045869447	0.06140197	0.024461581	0.044792894	0.037170296	0.055536631	0.026753088	EL-326i6na
ACAAGTACAGCTGGTTCG-2	3704	99.39	0.044128469	0.005971344	0.092224896	0.04874501	0.019010454	0.038052842	0.177852576	0.034629379	0.015269185	0.078651299	0.059434282	0.023701004	0.017269184	0.063922619	0.028852765	0.052588745	0.07101928	0.02198288	0.032465153	0.017044418	0.031914586	0.02507206	EL-A2
ACAAGTACATGATTGTGC-1	3466	97.88	0.041049417	0.005931905	0.017034001	0.017496127	0.016236955	0.018517075	0.007449804	0.020883069	0.021926237	0.018844952	0.013585112	0.016624231	0.03038138	0.026895721	0.024734452	0.353205735	0.032285661	0.013956441	0.088580401	0.032981239	0.087864402	0.092797664	EL-DSM15644
ACAATAGGTCCGCAGCTA-2	1915	99.45	0.020951092	0.00882447	0.022017763	0.016544673	0.01963718	0.021876487	0.0261061	0.092713762	0.018341716	0.155835393	0.017924049	0.022180072	0.027533985	0.029195432	0.04339925	0.131720148	0.200623359	0.021780755	0.018697166	0.021777593	0.043574247	0.018437525	mix
ACAATAGGTCGAATGAGT-1	1099	98.86	0.047315156	0.014396079	0.02691972	0.030396798	0.05753474	0.029067207	0.014604637	0.025686308	0.023234926	0.036516108	0.025234459	0.02434982	0.026502648	0.034662794	0.201080015	0.035270591	0.052233534	0.022071309	0.023714637	0.029725788	0.035623316	0.183460366	EL-DSM11863
ACAATAGGTCGCTTATGA-1	1272	99.37	0.024879603	0.010587608	0.029819076	0.019430552	0.025980212	0.027121306	0.019652408	0.112001958	0.091285208	0.0577184	0.022729681	0.024958968	0.059585938	0.064781194	0.067637222	0.033419278	0.103037231	0.027810938	0.032556605	0.027731446	0.093216661	0.023685233	mix
ACAATTCGGTAAGCCATT-1	785	99.3	0.041500499	0.013020535	0.033542922	0.022878079	0.032255541	0.052907317	0.017729791	0.033404993	0.03980212	0.035690141	0.026339794	0.02837085	0.031859432	0.052193588	0.052401734	0.052075265	0.057123497	0.025918204	0.051782988	0.068113976	0.200979649	0.029644838	EL-Valencia
ACAATTCGGTGATACCGT-2	1463	99.66	0.102310457	0.01004015	0.024980315	0.018020801	0.024737538	0.02543794	0.018134854	0.023186429	0.020226266	0.062245819	0.027510832	0.021998287	0.022770041	0.032172048	0.038031213	0.031340076	0.12704082	0.230448376	0.043490859	0.025416094	0.030818646	0.039294066	EL-MR1-12
ACACACCGTATGATAGCT-2	1194	98.62	0.030735838	0.011007897	0.027477197	0.025832649	0.032786159	0.039116273	0.056214464	0.034557971	0.02856687	0.036813745	0.029974784	0.073685135	0.101291288	0.05956414	0.079670124	0.038873962	0.077182561	0.049583067	0.025002841	0.033642789	0.081102403	0.026901531	mix
ACACACCGTCCTCTCTAG-1	30136	98.98	0.006379914	0.002193267	0.007824356	0.002781509	0.007818361	0.008625217	0.026059608	0.01496946	0.006401254	0.007599862	0.00494342	0.004885133	0.005749463	0.012122295	0.794943468	0.008123332	0.033317491	0.005287742	0.010258611	0.010823205	0.015721967	0.003128748	EL-DSM11863
ACACACCGTGCTACAATG-2	5872	99.34	0.022220664	0.005295826	0.050836853	0.007392234	0.046479116	0.014137049	0.007478511	0.039642454	0.014739028	0.03236375	0.008452977	0.00885626	0.010529739	0.029624845	0.023408472	0.019159063	0.078550927	0.008208286	0.017388562	0.041861737	0.503294324	0.009924528	EL-Valencia
ACACACCGTTGAGATCAT-1	4126	99.41	0.026292578	0.005603124	0.37391059	0.013201289	0.016852857	0.03301929	0.012266093	0.026671154	0.015498607	0.015465034	0.011788922	0.039355339	0.022210693	0.051278176	0.059791993	0.027032992	0.117961697	0.013766345	0.017700991	0.047406678	0.040299715	0.012430285	EL-14A
ACACACGTCACCATACTT-1	7205	99.26	0.008098364	0.003398047	0.008846252	0.038665742	0.022880387	0.030468731	0.025751228	0.341997792	0.007931523	0.031050449	0.008822583	0.01107776	0.024492472	0.033092979	0.062769871	0.016097199	0.107136782	0.016691601	0.007259025	0.013592656	0.172328854	0.007433518	EL-AB12-2
ACACACGTCATCCAGCTG-1	6450	98.83	0.014950276	0.004527719	0.019902361	0.008195012	0.044908545	0.438254852	0.074574035	0.017184497	0.013283212	0.013995953	0.009265096	0.010346464	0.014036407	0.019722079	0.066245016	0.042866545	0.061278285	0.012044233	0.014964239	0.056046032	0.031951007	0.011320763	EL-326i6na
ACACACGTCCCGCAATGG-1	769	99.93	0.035744564	0.013084346	0.041912235	0.029776884	0.047226781	0.038447612	0.017862174	0.088076894	0.028198167	0.031426534	0.032292955	0.027701026	0.032663464	0.041161984	0.059502534	0.061171554	0.104410159	0.027324718	0.087250299	0.036060331	0.075799676	0.042446394	mix
ACACACGTCCGTTAATGG-1	12292	99.62	0.012008048	0.00220247	0.047017049	0.012279952	0.049626292	0.052804627	0.006732498	0.146109712	0.004845034	0.00899314	0.010985284	0.005562012	0.006523554	0.019346685	0.012337986	0.045378457	0.193136862	0.005549586	0.168475166	0.019555905	0.11378398	0.056671847	mix
ACACACGTCGCTTGTCCT-1	12325	96.98	0.010245233	0.002519503	0.015856404	0.005027503	0.025412552	0.518858558	0.067545241	0.019668369	0.012907629	0.0080026	0.005908287	0.011456723	0.00955137	0.02657103	0.023862315	0.043724105	0.059182765	0.008841931	0.015509711	0.047364835	0.054349659	0.007553744	EL-326i6na
ACACACGTCTAGGTTAGT-1	533	99.25	0.04213032	0.014968504	0.043349736	0.02936824	0.041814043	0.128334116	0.024065565	0.035466824	0.033726348	0.03794652	0.035202636	0.032945118	0.034567754	0.055894412	0.062975969	0.055602614	0.072489556	0.030071004	0.038832978	0.052534677	0.062724698	0.034462817	EL-326i6na
ACACACGTCTCGTAATAG-1	719	99.93	0.031574181	0.013460026	0.034537102	0.02411383	0.04077198	0.037314411	0.016180727	0.046615783	0.028777175	0.031865266	0.032084804	0.028211009	0.140899753	0.041734604	0.054750934	0.055156645	0.127727398	0.026493374	0.048715992	0.034321284	0.062317178	0.041907061	mix
ACACACGTCTTGCCAGAT-1	628	1.43	0.044471367	0.019794858	0.044507086	0.034865879	0.044557402	0.049403023	0.0233889	0.042561573	0.039656866	0.043180686	0.039588298	0.040267871	0.040395139	0.05788099	0.073318024	0.057329262	0.076404879	0.036542675	0.039587145	0.049555139	0.060372305	0.041666406	mix
ACACAGAACAGTGTCTCT-1	2186	99.41	0.027815755	0.00943887	0.031028095	0.033733627	0.031880394	0.035320945	0.016454169	0.025812612	0.024586155	0.026395053	0.025967423	0.028017227	0.024217654	0.046325729	0.039793473	0.037560653	0.071064772	0.018838757	0.035175354	0.031287453	0.345861112	0.033062935	EL-Valencia
ACACAGAACTCACAGGTA-2	948	98.79	0.037765921	0.012408644	0.105756729	0.056881356	0.033881975	0.046590461	0.016787352	0.031398517	0.027892629	0.032147529	0.027298725	0.029901809	0.032030097	0.054980413	0.062974639	0.089373413	0.080490615	0.025567917	0.035824091	0.052635006	0.066485808	0.040456695	mix
ACACATCTGCGCATAACT-1	478	99.37	0.034174059	0.015140415	0.035104914	0.027112874	0.034000284	0.040013582	0.028229967	0.034830647	0.031143797	0.078324158	0.03094072	0.034513474	0.034722427	0.046771663	0.057400965	0.043767704	0.216278614	0.030985428	0.030322676	0.038143028	0.045541125	0.032008098	EL-FAA1160aucsf
ACACCACATACCGGTTAC-1	1244	98.15	0.142331419	0.011059612	0.084352567	0.01983195	0.027695546	0.064081347	0.017286962	0.027736565	0.023307472	0.026886016	0.022784246	0.023855455	0.038374565	0.040051202	0.046127772	0.118718485	0.060891472	0.021756063	0.037018064	0.041305749	0.077796144	0.026372539	mix
ACACCACATAGGAGCAAT-2	536	99.44	0.042754493	0.017466004	0.035054101	0.0259685	0.152881371	0.040615428	0.018810422	0.033640014	0.033269787	0.035833325	0.029433656	0.041384608	0.030642509	0.047778567	0.054326238	0.062468193	0.080904661	0.047907202	0.030361938	0.038872769	0.046447036	0.052660324	EL-28B
ACACCACATCCGTACGGA-2	2335	98.78	0.020168944	0.008043587	0.024948595	0.109620195	0.027115967	0.022889302	0.092014145	0.022448585	0.056914138	0.037908885	0.020725378	0.024852008	0.093672955	0.02923667	0.050735918	0.08845038	0.065236531	0.107645412	0.019524578	0.022419317	0.030789705	0.024288231	mix
ACACCACATGCAACCAAC-1	8974	0.58	0.044484255	0.019478089	0.044742277	0.03385036	0.044862618	0.048313804	0.023588381	0.043599947	0.038845804	0.043324913	0.039366837	0.039956308	0.039641913	0.058918207	0.072244301	0.056828178	0.079479881	0.03602298	0.03899805	0.049229764	0.06053841	0.043001662	mix
ACACCACATGCTAGTGGA-1	2489	99	0.042449972	0.00873168	0.028613059	0.025141021	0.026775553	0.03891198	0.113803064	0.025277508	0.03478852	0.029053402	0.026797063	0.026236654	0.028643646	0.035968149	0.043550348	0.040077672	0.231639959	0.049468832	0.032665282	0.035540685	0.048752765	0.026782777	EL-FAA1160aucsf
ACACCACATGGATCAGGT-2	893	87.07	0.029777176	0.013037111	0.029781034	0.02251418	0.031818036	0.033176358	0.015320152	0.057974381	0.027320275	0.029125729	0.026102313	0.027171818	0.02692983	0.039749235	0.078510934	0.30538659	0.051064925	0.023821077	0.02667322	0.034822483	0.040164331	0.029297768	EL-DSM15644
ACACCACATGTCAATACA-1	1571	99.24	0.021624846	0.009638314	0.022435867	0.01713916	0.200975457	0.02379502	0.018615344	0.033748593	0.021288948	0.193668981	0.019600591	0.049483635	0.040725037	0.04009558	0.041400209	0.028641904	0.090618311	0.031235437	0.019199348	0.02428223	0.030059281	0.021392336	mix
ACACCACATGTCCTAGTT-2	1102	98.77	0.031288271	0.012423757	0.031488383	0.021993934	0.044942287	0.108779246	0.016655964	0.178908852	0.026581175	0.029634593	0.026850359	0.028004185	0.028105836	0.041691707	0.062831235	0.037326587	0.109354238	0.024370991	0.02885874	0.033656511	0.045209452	0.030635436	EL-AB12-2
ACACCACATTATCTAGGT-2	194395	98.89	0.005859647	0.000860571	0.018649209	0.000860386	0.005472193	0.004588082	0.007229038	0.811323388	0.044577055	0.001332111	0.004955145	0.002720604	0.012274927	0.013785366	0.028582397	0.004651234	0.010271685	0.001294311	0.001384156	0.008601715	0.008930272	0.0017886	EL-AB12-2
ACACCGCCAAAGTTCTCT-2	799	79.04	0.033361255	0.013759159	0.156268649	0.024702748	0.031894609	0.035284662	0.016661514	0.098833324	0.027840713	0.030972928	0.027895668	0.02875587	0.02843063	0.091812819	0.052513671	0.041813459	0.05729185	0.025825413	0.029388084	0.072066652	0.043950784	0.030186301	EL-14A
ACACCGCCAAAGTTGCCA-1	2341	99.23	0.034647887	0.007975809	0.028119354	0.016552314	0.028000821	0.045419412	0.012161488	0.070754981	0.023328867	0.025874805	0.01730134	0.017603698	0.018286727	0.04723203	0.03707214	0.158527215	0.051506679	0.016148583	0.029713767	0.248471051	0.047423884	0.01755432	EL-UCSF2243
ACACCGCCACATTATGTC-2	882	98.98	0.108710683	0.012406735	0.029796446	0.026904028	0.044192418	0.033046582	0.025508192	0.029338456	0.033157376	0.035467919	0.033140645	0.036710486	0.028303701	0.048398769	0.04934635	0.038007112	0.094310888	0.02454722	0.058525749	0.03440863	0.056494913	0.118827029	mix
ACACCGCCACGCTTATGA-1	813	99.08	0.032005981	0.012939464	0.029949186	0.022517387	0.032377288	0.080201797	0.017294953	0.045053662	0.026708863	0.039001581	0.02771902	0.031428504	0.031982795	0.050744337	0.05316874	0.062982545	0.123239998	0.029095305	0.033858162	0.043524422	0.146104713	0.027615351	mix
ACACCGCCAGTACCACAA-1	4111	98.26	0.036297258	0.005786167	0.025760366	0.017340027	0.038308412	0.05502859	0.038809472	0.018056749	0.021776332	0.034717808	0.013003502	0.015680538	0.018044101	0.04305134	0.025788021	0.050498496	0.069033681	0.011885754	0.019826106	0.331753047	0.094539767	0.014818161	EL-UCSF2243
ACACCGCCATGCCAGACG-2	9664	98.83	0.008742239	0.00270823	0.050066832	0.005685793	0.015812921	0.123716889	0.005353024	0.027153829	0.00809522	0.00886034	0.00748922	0.006129817	0.006125262	0.06124151	0.043524053	0.022870545	0.114986304	0.005651348	0.027485203	0.388267527	0.049694828	0.010248657	EL-UCSF2243
ACACGTTGCACCGGAAGG-2	2458	99.8	0.02045873	0.007307334	0.016592559	0.016561472	0.021682831	0.023938275	0.013895871	0.020486992	0.019616872	0.020879378	0.019355159	0.072372037	0.138848454	0.026927739	0.032307565	0.026822615	0.397564042	0.017595109	0.018569259	0.025201945	0.027229452	0.015527778	EL-FAA1160aucsf
ACACGTTGCATCTAGGTT-2	585	86.15	0.050005056	0.014947583	0.050117714	0.02671008	0.069800022	0.039343266	0.025916627	0.081709724	0.033287148	0.038583931	0.031283727	0.033476701	0.034245222	0.048405941	0.090139674	0.045733972	0.103497921	0.031009501	0.030716371	0.038406633	0.05008959	0.03205222	mix
ACACGTTGCCGTATTCCT-1	3788	1.27	0.045253367	0.019271198	0.044343695	0.03454217	0.044848909	0.04823054	0.023423107	0.04373097	0.039538649	0.043558922	0.040165403	0.040274356	0.040214032	0.057576571	0.07167006	0.058423509	0.076801985	0.035988491	0.040765402	0.048705347	0.060900146	0.04108824	mix
ACACGTTGCGCTGGTTCG-1	1398	83.26	0.064543833	0.011035439	0.028614349	0.02730937	0.02634417	0.029342588	0.035588006	0.039458076	0.024194285	0.156035506	0.073314623	0.03389863	0.109214042	0.038948181	0.0469679	0.047627037	0.054035071	0.026418207	0.024354491	0.040165185	0.035130261	0.027073302	EL-An51lg
ACACGTTGCGCTTGTCCT-1	9136	94.23	0.014466268	0.018598781	0.016702783	0.007301956	0.01421971	0.011810065	0.008158466	0.073619062	0.018168543	0.099381006	0.060377178	0.046220986	0.261228335	0.02485973	0.0167171	0.071939996	0.117878522	0.008957192	0.045398816	0.016793815	0.030609075	0.016485953	EL-cc86d54
ACACGTTGCTTCCAGATT-1	453	98.12	0.037931393	0.015402721	0.035567814	0.026447859	0.034590466	0.03787765	0.020737394	0.043617834	0.030155932	0.039749046	0.030481493	0.036203879	0.035572766	0.121239605	0.063871524	0.046635945	0.100492085	0.036084224	0.034303298	0.088875151	0.05073525	0.032889612	mix
ACACTAACGACGCTATGT-1	866	69.86	0.03200736	0.013909395	0.031496618	0.024480067	0.031360527	0.03461235	0.016430734	0.029872202	0.027911538	0.03032973	0.027894406	0.028304246	0.108112329	0.040935532	0.051967656	0.246041101	0.054910443	0.025497435	0.027931603	0.03538814	0.050799172	0.02931163	EL-DSM15644
ACACTAACGATCCTCCGA-2	26381	98.36	0.013886169	0.00329209	0.019022499	0.003310406	0.008668559	0.014185132	0.019671253	0.008115033	0.007144105	0.006286296	0.004053917	0.004380019	0.006390002	0.714003375	0.040226384	0.029648236	0.03270046	0.004533858	0.013062872	0.008993253	0.024247684	0.014125257	EL-DSM11767
ACACTAACGATTAGCGGT-2	36674	99.38	0.019474516	0.001023248	0.035756416	0.195662772	0.018471753	0.025077028	0.012578042	0.006525155	0.037118	0.032736253	0.018793884	0.018249801	0.120579444	0.017482686	0.012700902	0.257822876	0.042253546	0.031754199	0.01728896	0.031775674	0.039066349	0.007771594	EL-DSM15644
ACACTAACGCAGATCGAC-1	934	97.38	0.079197727	0.015584169	0.030016526	0.0418692	0.029656953	0.032227637	0.042960501	0.027637535	0.028166713	0.029402458	0.169410894	0.039528989	0.051331237	0.039082745	0.063253319	0.03731379	0.056361538	0.027696368	0.027181755	0.047103769	0.053561512	0.031005445	EL-cc7-5d52
ACACTAACGGAACCAGTT-1	101271	98.66	0.013688689	0.000524889	0.002136304	0.005107125	0.005762203	0.005612283	0.007514046	0.727956677	0.025513245	0.005044051	0.00234579	0.002186465	0.033679398	0.013577969	0.062269152	0.010621543	0.037426487	0.003379892	0.008019909	0.020885962	0.005479692	0.001253795	EL-AB12-2
ACACTAACGTCTCGATGC-1	20508	99.26	0.005543868	0.001798216	0.017757222	0.096104193	0.014949409	0.005384671	0.033852551	0.010378357	0.026197801	0.009209937	0.038560045	0.017779527	0.55051586	0.050854713	0.012919388	0.005482584	0.035174374	0.018035075	0.011347894	0.008622672	0.021952911	0.007521206	EL-cc86d54
ACACTGTGAACCTTGAAG-1	50354	98.08	0.010435395	0.001021287	0.008555244	0.003174087	0.008410356	0.022493483	0.055516708	0.009925985	0.004025153	0.005123735	0.002155458	0.002921505	0.007807481	0.425164521	0.308800423	0.024038303	0.060022158	0.004649488	0.006768808	0.009237816	0.015524387	0.004200351	EL-DSM11767
ACACTGTGACCACGTTCT-1	2409	98.98	0.022657684	0.008227463	0.023148601	0.022854499	0.024736861	0.023835698	0.028781334	0.022282725	0.024419882	0.02688763	0.030755741	0.025703605	0.038578972	0.031330394	0.035122057	0.029009858	0.050790189	0.418292246	0.028849857	0.027664952	0.03524482	0.020499115	EL-MR1-12
ACACTGTGAGAATCACAT-1	2078	3.49	0.044223066	0.019904745	0.0438929	0.034158913	0.0446052	0.048863944	0.025514064	0.042579943	0.03872344	0.043798092	0.040272748	0.039160492	0.039967442	0.056666338	0.075085902	0.057247554	0.07499287	0.035587171	0.039409805	0.051421759	0.06074421	0.04250555	mix
ACACTGTGAGTGTACCGT-1	754	96.35	0.031230973	0.013229193	0.034817675	0.023008764	0.031375116	0.033418613	0.038661134	0.117696064	0.027984992	0.039680051	0.032901792	0.029721378	0.032243434	0.057864372	0.051363437	0.038910866	0.132631089	0.027960099	0.027112793	0.0906103	0.059039157	0.028071199	mix
ACAGAAGAGACATTGACA-2	1906	98.98	0.021609031	0.008615847	0.021570404	0.015741212	0.019800766	0.022118688	0.012843504	0.023885737	0.021538089	0.021351316	0.018384734	0.021603912	0.051640506	0.030006423	0.036256312	0.02581893	0.111121431	0.430618287	0.017944823	0.02184701	0.026864355	0.01851675	EL-MR1-12
ACAGAAGAGAGTGAACGG-1	1489	98.66	0.041677619	0.009968918	0.026710128	0.02570159	0.024756192	0.028296353	0.016185976	0.141361611	0.021319603	0.04660005	0.023398224	0.022200304	0.060649445	0.036127719	0.129471668	0.062144249	0.098129165	0.025180316	0.021702272	0.030964636	0.085250213	0.021858681	mix
ACAGAAGAGATCCAATGA-1	11692	99.17	0.061017959	0.092998607	0.008114023	0.064388548	0.08432964	0.018297753	0.05115626	0.156588486	0.02647635	0.013019509	0.006047118	0.046354496	0.088304019	0.014715497	0.03431998	0.017950052	0.086561339	0.024335164	0.005448013	0.017380782	0.055337671	0.026782289	mix
ACAGAGATGCGTGTATTC-1	412	91.14	0.035326099	0.016404188	0.035856086	0.027874658	0.036248945	0.053242169	0.018611757	0.033965977	0.031750527	0.034537317	0.032120075	0.032550108	0.032143429	0.046080697	0.060344925	0.046211619	0.083976301	0.029034156	0.031644338	0.161109697	0.048617977	0.071789671	EL-UCSF2243
ACAGAGATGGATACCGGA-2	6527	99.13	0.008819562	0.003638384	0.028581041	0.099791194	0.010345795	0.011734292	0.08909579	0.019633889	0.017162337	0.055305718	0.017970673	0.020593766	0.27887892	0.044638016	0.015731037	0.013255463	0.113125491	0.010439461	0.012852256	0.013285737	0.086007965	0.028983073	EL-cc86d54
ACAGAGATGTAACACATC-2	3056	99.33	0.020239929	0.00641252	0.015750364	0.011627191	0.028954904	0.225006215	0.009896036	0.032431846	0.013589831	0.04365807	0.01337862	0.025567007	0.031159543	0.158446255	0.037254422	0.019494376	0.129712871	0.02621385	0.014229722	0.016763525	0.104555579	0.015428895	EL-326i6na
ACAGCATCAGGTCCTGGT-1	511	97.55	0.034478279	0.015341455	0.034988301	0.036086929	0.037452304	0.040051293	0.020059317	0.035461903	0.032515403	0.03861939	0.058765912	0.033807269	0.144681244	0.05364284	0.060117769	0.04401295	0.092737292	0.030553534	0.031746949	0.038947223	0.052169308	0.033240123	EL-cc86d54
ACAGCATCATCCTGAGAC-1	1370	1.68	0.044583199	0.019623679	0.044320558	0.034665912	0.044409192	0.048719172	0.025155244	0.042360422	0.03930763	0.043436042	0.039431849	0.04008023	0.040234859	0.058039466	0.072377903	0.058707948	0.07678967	0.036111452	0.039458785	0.049275454	0.060276448	0.041938022	mix
ACAGCGTATCTACTGTCA-1	5534	98.51	0.035283964	0.004710659	0.025492566	0.011033576	0.017228824	0.020107412	0.007745769	0.012768906	0.012609973	0.022630413	0.01258411	0.011333073	0.01044443	0.029469494	0.025805903	0.47019484	0.062332934	0.009793591	0.020079823	0.063418914	0.098485664	0.016298749	EL-DSM15644
ACAGCGTATCTGTACGAC-2	33454	99.15	0.00793086	0.00170581	0.011870539	0.008527383	0.699811923	0.057701097	0.004217444	0.005846628	0.004345174	0.020782815	0.01114617	0.003549685	0.004040925	0.005311055	0.017078018	0.009692659	0.02214052	0.004291734	0.00372255	0.023924664	0.022333313	0.049989614	EL-28B
ACAGCGTATGAACGCTGT-2	544	98.53	0.034021319	0.014589971	0.035801453	0.026158816	0.108894095	0.036435189	0.033583836	0.033474025	0.030243526	0.032531685	0.121712717	0.031733946	0.031193921	0.044338675	0.059088253	0.045247205	0.060428848	0.031101841	0.030159118	0.038097208	0.085504225	0.035147571	mix
ACAGCGTATTTAACGGAG-2	1360	93.2	0.030510133	0.010697315	0.027359152	0.019842491	0.027850992	0.030317606	0.027808547	0.046789394	0.024443652	0.070482711	0.022845112	0.024528046	0.023615007	0.067095958	0.06059092	0.038159104	0.046028411	0.022178253	0.031026962	0.053882749	0.26977059	0.02378194	EL-Valencia
ACAGGAACTCCTCGACCT-1	138044	99.2	0.01201896	0.000404372	0.008128712	0.009557872	0.004033453	0.002402881	0.024027378	0.00200509	0.02308017	0.009676275	0.026238665	0.00262077	0.036350334	0.043147239	0.007059435	0.002651662	0.018484584	0.738538899	0.00435499	0.002325248	0.015233313	0.007637947	EL-MR1-12
ACAGGAACTGCACAACTC-1	6933	98.98	0.014053687	0.003852086	0.01181357	0.019491679	0.021847776	0.022144868	0.551951008	0.011969741	0.023709547	0.016289992	0.051874697	0.022411839	0.019131967	0.019923109	0.018657878	0.013978303	0.051308388	0.022561319	0.010284326	0.026232515	0.027782493	0.018598479	EL-A2
ACAGGAACTGCGACAACC-2	871	99.02	0.029834836	0.012597515	0.14296128	0.039951373	0.041375264	0.037923933	0.01949331	0.038191844	0.039492815	0.035303067	0.026062828	0.040976769	0.029622025	0.046305015	0.058825957	0.050224594	0.135970215	0.030315812	0.026547648	0.03351916	0.055897223	0.02816892	mix
ACAGGAACTTTCCTAAGG-2	1172	98.59	0.061120248	0.011979843	0.034813862	0.028430115	0.033893088	0.043000443	0.023028224	0.183957513	0.036125853	0.046122089	0.024761802	0.032354408	0.0282043	0.063268439	0.062544038	0.044830863	0.0676706	0.025109526	0.031547006	0.044401298	0.045830632	0.026580656	EL-AB12-2
ACAGGTATCACATTGACA-1	7808	99.31	0.102887329	0.003737548	0.105108015	0.007379397	0.014432679	0.300586667	0.017392011	0.016282803	0.010755135	0.011975814	0.008362717	0.00894064	0.030382027	0.083368897	0.026943695	0.024309795	0.107563865	0.00737724	0.0636562	0.015512944	0.024836749	0.008087354	EL-326i6na
ACAGGTATCGCCTGGAAT-1	10515	98.97	0.030290225	0.00553939	0.007839167	0.010261622	0.011804193	0.044852882	0.020984473	0.012272777	0.036471439	0.011722588	0.007510877	0.007481345	0.008209495	0.052888717	0.061275881	0.056599294	0.025980475	0.008540914	0.522151235	0.012626743	0.03619698	0.008391876	EL-RC46F
ACAGGTATCTAACTCCGA-2	29733	98.43	0.027332512	0.00115369	0.014836086	0.005096793	0.007058021	0.007488935	0.014411674	0.03251461	0.015544048	0.566003518	0.046600331	0.023465046	0.013923153	0.021081468	0.021621252	0.055756162	0.058810717	0.00814014	0.015611536	0.011186154	0.025888532	0.006424606	EL-An51lg
ACAGGTATCTACCATGTA-2	26971	98.22	0.033478955	0.004456362	0.045872302	0.002966556	0.01366964	0.011678034	0.007501002	0.013004026	0.007002904	0.00886438	0.006141802	0.005891018	0.009103655	0.032936525	0.016413926	0.035003501	0.5997037	0.005207501	0.066057076	0.022079307	0.045279937	0.007644926	EL-FAA1160aucsf
ACAGGTATCTCCAACGTG-2	2495	99.3	0.016993957	0.007375069	0.017651545	0.014798206	0.026015273	0.018591448	0.078161058	0.061754726	0.035644641	0.021821311	0.024151443	0.033213562	0.066370044	0.073719878	0.063986928	0.097626484	0.191491755	0.068310006	0.015479382	0.023916073	0.025242392	0.017428277	EL-FAA1160aucsf
ACAGTATTGGTGGAGGTC-1	59982	99.02	0.114606939	0.026234493	0.488655946	0.089692886	0.005102333	0.026401453	0.004699578	0.00205423	0.010893371	0.019790402	0.012535261	0.003996474	0.002578502	0.019277245	0.022368018	0.030267577	0.057985354	0.009215854	0.008109985	0.019591416	0.017061047	0.008863087	EL-14A
ACAGTATTGTGTCCATAG-1	5142	98.82	0.013385864	0.004752698	0.056930833	0.026377966	0.026605535	0.152392935	0.010629441	0.019790238	0.013826895	0.018414664	0.032302728	0.022922691	0.011601936	0.021322048	0.026627538	0.055118901	0.08122487	0.008899308	0.031766843	0.119269619	0.235233739	0.010405771	EL-Valencia
ACATCGTCCCTATCTTGA-2	1839	98.26	0.020059269	0.008956383	0.020451707	0.049971809	0.023110193	0.022252525	0.225095414	0.022541209	0.051404039	0.089960734	0.040869317	0.02487634	0.057382755	0.029564298	0.03619514	0.025970272	0.124879408	0.034405953	0.018640899	0.023782378	0.028296394	0.021021538	EL-A2
ACATCGTCCGACGCCGTA-1	414	96.5	0.036140932	0.015632078	0.055989095	0.043191473	0.03565618	0.038701339	0.020053517	0.045302016	0.036448967	0.039733242	0.031891306	0.039291059	0.034918745	0.05540962	0.059917565	0.062249509	0.088924476	0.080494511	0.032472064	0.041988589	0.069606253	0.034989766	mix
ACATGGATTGCAACCAAC-1	66350	99.1	0.011914019	0.006809111	0.004120542	0.004624796	0.013227415	0.004482642	0.013929326	0.021839186	0.004594589	0.006624894	0.004084218	0.003538861	0.002478385	0.027278822	0.810914028	0.005253225	0.025259325	0.002167715	0.004631925	0.01190138	0.008608917	0.001692913	EL-DSM11863
ACATTCCACGATCGCGAA-2	63695	99.1	0.005459678	0.009316517	0.003580916	0.001243899	0.803045047	0.035052951	0.003786035	0.009187562	0.004792469	0.005274334	0.003927348	0.00377034	0.0023153	0.005305355	0.01031132	0.005024194	0.016594908	0.001812004	0.003444516	0.007084824	0.013994155	0.045648343	EL-28B
ACATTGACACTCGACTGC-2	35752	98.91	0.046070046	0.002056763	0.015254838	0.002490629	0.013390876	0.016527918	0.004763625	0.004597356	0.00877664	0.003205984	0.003103043	0.003921731	0.003005154	0.02447036	0.021635599	0.052905075	0.025783914	0.002265128	0.600889103	0.068174827	0.069966062	0.0067088	EL-RC46F
ACATTGACAGTACGAACG-2	824	98.91	0.046136274	0.012701124	0.033248168	0.023020847	0.029914704	0.033401617	0.018954309	0.03493914	0.04712576	0.031654878	0.027380036	0.026507577	0.029265806	0.040932624	0.058295954	0.052708405	0.187421794	0.023892261	0.063527477	0.09617319	0.051226726	0.030675273	EL-FAA1160aucsf
ACATTGACATGGTAGCAG-2	876	98	0.030710463	0.0129685	0.038706977	0.056487113	0.0315347	0.034489772	0.068665122	0.03669431	0.036669014	0.035913889	0.056915085	0.068086779	0.062166697	0.04854525	0.060429635	0.04133998	0.081016002	0.0514835	0.028644156	0.036774922	0.049521367	0.031767568	mix
ACCACGCTAAGACCAGCT-2	18546	0.89	0.044574001	0.018425084	0.044364903	0.036332525	0.044957733	0.048178205	0.024308674	0.043903667	0.040233483	0.042670276	0.038571018	0.038442142	0.04018102	0.057494278	0.070043603	0.056426102	0.08017795	0.037030829	0.042179023	0.051075254	0.058961273	0.04082356	mix
ACCACGCTACCTGCAGAT-1	953	99.11	0.036536643	0.013635564	0.029494825	0.022067627	0.057214066	0.035629199	0.05636036	0.033216021	0.025609275	0.124811908	0.02965364	0.031401323	0.030813364	0.042050249	0.050323154	0.039696446	0.075878642	0.026174666	0.027411415	0.031674762	0.076536679	0.103386444	mix
ACCACGCTACCTGTCATT-1	1751	97.92	0.039423239	0.012837483	0.039283714	0.032005134	0.051207327	0.040139293	0.029515173	0.051217729	0.035611424	0.034803126	0.041413092	0.035377273	0.037217248	0.056678845	0.076119475	0.057520945	0.064130619	0.055830869	0.03639031	0.060901473	0.079347989	0.032632722	mix
ACCACGGATAGGAAGGTG-1	8089	98.85	0.012202217	0.484563241	0.019129276	0.025549187	0.019700048	0.014469712	0.013251723	0.012023597	0.03770734	0.02100206	0.042595206	0.044126065	0.029477293	0.05070341	0.024391887	0.020268972	0.019809471	0.039299804	0.010999102	0.015015683	0.030220944	0.013377075	EL-1356FAA
ACCACGGATCGCGAGTGT-1	28332	99.22	0.006785217	0.003799387	0.019775678	0.004955818	0.01430251	0.003739297	0.028342926	0.023870403	0.057790601	0.012157794	0.042110604	0.003985214	0.071376714	0.039407552	0.007462896	0.003627586	0.032233308	0.559425823	0.02057048	0.010057308	0.007881254	0.026271773	EL-MR1-12
ACCACGGATCGTTCGTAC-2	7363	99.22	0.031453885	0.004170233	0.034222754	0.007269262	0.022012663	0.031419743	0.006992357	0.016571615	0.01853714	0.019378006	0.025798714	0.011628877	0.011220392	0.036296832	0.03432724	0.036020313	0.065109665	0.025990433	0.015550454	0.473301659	0.057701358	0.014866956	EL-UCSF2243
ACCACGGATTAAGCACTA-2	4753	95.34	0.013157025	0.00478279	0.038758386	0.025999106	0.01566981	0.018366163	0.007974739	0.126290607	0.041035002	0.18835047	0.051030563	0.019875138	0.038546249	0.037774994	0.036039877	0.016220593	0.136846617	0.019011542	0.089768183	0.012673504	0.038223623	0.023379933	mix
ACCACTAGGAACTGCGAC-1	8324	98.79	0.007814292	0.004924394	0.009716744	0.022057803	0.009305642	0.021242849	0.025164051	0.008524955	0.014703482	0.022414861	0.649093214	0.032713964	0.04284061	0.010717165	0.019653542	0.010003705	0.022480904	0.023456439	0.006917089	0.009151612	0.016839084	0.010159939	EL-cc7-5d52
ACCACTAGGTTCACTGGA-1	4550	99.08	0.023763814	0.008564965	0.026031649	0.030122569	0.047418253	0.04280289	0.008350569	0.023836374	0.020441332	0.030020028	0.013697922	0.017518992	0.016210367	0.035653794	0.037224351	0.043770418	0.054697494	0.012202426	0.371969487	0.043574975	0.078325315	0.013605969	EL-RC46F
ACCATACTTACCGACGGT-1	459	97.49	0.0404665	0.017093806	0.044528913	0.032855751	0.051928283	0.044747809	0.024430911	0.048962295	0.039719812	0.043020471	0.039987352	0.037541436	0.041801869	0.05644022	0.070452173	0.053590999	0.077570243	0.044736079	0.035326938	0.048486301	0.062621932	0.042541168	mix
ACCATCTAAAATCGCCAT-2	1645	96.75	0.021446022	0.009418644	0.137237376	0.016598923	0.022950439	0.023865376	0.011737585	0.020622577	0.019439838	0.025833329	0.019177815	0.019374093	0.0201447	0.41916473	0.034656635	0.027621096	0.037528976	0.017723054	0.019299902	0.024132912	0.031567252	0.020126389	EL-DSM11767
ACCATCTAAAGGATTACT-2	441	76.87	0.036250207	0.016121189	0.036437702	0.02989212	0.036603895	0.039818506	0.019055051	0.034843264	0.034715869	0.036625405	0.032274933	0.03711867	0.03521302	0.04719232	0.060098581	0.047199184	0.226734533	0.036301632	0.032610811	0.040408991	0.049943195	0.033969495	EL-FAA1160aucsf
ACCATCTAACTTGGTCAT-1	557	97.94	0.033206816	0.014362243	0.036022993	0.025603671	0.032875478	0.035670446	0.017617373	0.030938176	0.029120683	0.031527661	0.028786471	0.029850121	0.184619806	0.042970484	0.053365181	0.042486629	0.162593453	0.02692472	0.029923452	0.036005536	0.044577483	0.03044066	EL-cc86d54
ACCATCTAAGTCTCTTCA-2	25477	96.23	0.003590887	0.001427486	0.003333669	0.006329994	0.027562565	0.003673121	0.021807226	0.011731978	0.010740814	0.722970988	0.002730718	0.012254731	0.010741546	0.02268041	0.007561584	0.004787801	0.085304051	0.011569817	0.004069485	0.003824636	0.017710121	0.003522848	EL-An51lg
ACCATCTAATGGTAACCA-2	502	94.22	0.034784978	0.018245487	0.035750266	0.033610525	0.039223844	0.038121111	0.026739149	0.03631785	0.031387176	0.038357699	0.031864253	0.034858669	0.057967913	0.047955684	0.057539701	0.045961252	0.118216495	0.043996069	0.030473641	0.066501843	0.04626494	0.085331793	EL-FAA1160aucsf
ACCATGTCTCCGATGTTC-1	51019	99.59	0.09071453	0.000776865	0.036756267	0.006779813	0.006995839	0.039740269	0.009994092	0.003448961	0.017275118	0.003751625	0.007001543	0.021921889	0.028921273	0.069913161	0.029982277	0.029277639	0.09375121	0.00462535	0.407650573	0.023033404	0.065562645	0.002096899	EL-RC46F
ACCATGTCTCGTCTGCTG-1	2978	98.96	0.019802849	0.006975584	0.016334207	0.014630607	0.016995775	0.224511932	0.0147651	0.023382628	0.015238962	0.034955422	0.020311034	0.014083987	0.130996213	0.057369908	0.030668485	0.037379976	0.059022856	0.014074467	0.104578255	0.049141155	0.079651047	0.014901134	EL-326i6na
ACCATGTCTTACCTCACT-2	452730	99.06	0.003164834	0.004826261	0.004907001	0.00081817	0.028997999	0.001616461	0.000721067	0.002235686	0.003075427	0.00127493	0.000856605	0.000677386	0.002010561	0.001422806	0.002643423	0.002206032	0.002475911	0.000548127	0.00188006	0.001327596	0.00183216	0.879612381	EL-W1BHI6
ACCATGTCTTGTGCCATG-2	1435	99.83	0.028364568	0.010938596	0.045936457	0.057347653	0.035306604	0.026516264	0.022388683	0.026992138	0.034606597	0.051456044	0.077817932	0.06514693	0.15561155	0.036505861	0.043139112	0.031706085	0.062379771	0.032781048	0.023121762	0.027996029	0.079264668	0.024324151	EL-cc86d54
ACCATTCACAAGTTCTCT-1	3614	94.42	0.054365658	0.0067601	0.017680087	0.011167023	0.014166552	0.02078539	0.029532325	0.043699404	0.012830687	0.164718049	0.012278835	0.013159854	0.042830858	0.040628236	0.047735964	0.03462362	0.210543207	0.017605927	0.075762239	0.015594876	0.070032169	0.043273513	EL-FAA1160aucsf
ACCATTCACCTGGACACT-1	3189	98.53	0.018141768	0.119406381	0.018277858	0.021707578	0.090561348	0.01890653	0.035664293	0.036742481	0.033357885	0.02439583	0.055630125	0.035309115	0.089527792	0.068241617	0.031966291	0.026691904	0.063829141	0.097254016	0.023230129	0.019400275	0.036857265	0.034679583	mix
ACCATTCACGACTCAGTG-1	8366	99.12	0.022991126	0.003229012	0.031861368	0.009853469	0.018551012	0.048080604	0.006820763	0.049535041	0.017541487	0.009892938	0.007419844	0.029097302	0.00900866	0.035976957	0.032261963	0.459802168	0.077491497	0.008921688	0.016005425	0.022468594	0.064174507	0.018892952	EL-DSM15644
ACCATTCACGGTACTTCC-2	32392	98.98	0.020625367	0.705426639	0.013970646	0.009756846	0.007377029	0.006111927	0.022769231	0.016010165	0.011189742	0.010372896	0.015287776	0.00671498	0.054237089	0.005737919	0.005181224	0.020619045	0.010506576	0.025425173	0.006677784	0.00459136	0.018082832	0.003284329	EL-1356FAA
ACCGACGGTAACTAACTG-2	484	99.48	0.033554047	0.015024289	0.067792353	0.026356137	0.034200118	0.037364798	0.020174288	0.032666537	0.076173794	0.032386323	0.029713762	0.031743881	0.083052946	0.044006378	0.124756423	0.04418768	0.059012954	0.057736777	0.030483695	0.037547896	0.050240186	0.031296753	EL-DSM11863
ACCGACGGTATTGATTGG-2	3766	99.4	0.016981291	0.006288203	0.018344839	0.015166032	0.019320478	0.024252358	0.418823482	0.01567315	0.033488714	0.018774858	0.061534433	0.019614336	0.054027298	0.021586441	0.031013521	0.029471438	0.049868564	0.040419566	0.02910766	0.022556852	0.034108256	0.01936195	EL-A2
ACCGACGGTCCGGTTCTA-2	1927	99.3	0.020088041	0.008760689	0.022893878	0.225969858	0.020282439	0.029058457	0.053470204	0.044933565	0.030671791	0.031600914	0.019479812	0.023419428	0.121232869	0.040603166	0.051288449	0.028683911	0.083419366	0.05663209	0.018650649	0.022075799	0.027590021	0.018894752	EL-22c
ACCGACGGTCGCTGTAGT-1	1446	99.24	0.032710476	0.01084954	0.038483792	0.024505549	0.034205363	0.041446277	0.016893231	0.028256522	0.024937431	0.030434112	0.023413235	0.024677448	0.025696696	0.313633008	0.061020723	0.041061562	0.061888247	0.022263929	0.031715634	0.038199462	0.048555871	0.024750067	EL-DSM11767
ACCGACGGTGACAATGTT-2	14106	98.7	0.00691232	0.002384245	0.009805049	0.008858659	0.666800927	0.045995612	0.005085513	0.006987333	0.010936979	0.021449183	0.005655852	0.005612805	0.006657822	0.017818453	0.021891757	0.011533369	0.0140001	0.010538965	0.010333226	0.008816959	0.010762685	0.091074062	EL-28B
ACCGACGGTTATACCACT-2	154519	98.59	0.008965705	0.004368227	0.006581097	0.00559736	0.021733562	0.009331062	0.014298257	0.02488689	0.003660871	0.239091119	0.009121793	0.014678644	0.004231608	0.088126212	0.257896311	0.161194131	0.036922918	0.004215689	0.00932017	0.027249836	0.037861625	0.010635655	mix
ACCGACGGTTGAGAGGAC-1	109260	98.74	0.011316019	0.000625738	0.013258525	0.001162983	0.007816232	0.020740818	0.008541955	0.002902384	0.00205242	0.001780688	0.004046521	0.011671683	0.001733725	0.777304539	0.043920114	0.017282744	0.022175393	0.004946571	0.004006979	0.022972091	0.01848498	0.001243683	EL-DSM11767
ACCGAGACAAGTCTGGAA-2	107220	98.27	0.012849211	0.004631347	0.019874426	0.001922221	0.010443591	0.008058732	0.023920062	0.028166286	0.007296675	0.030230651	0.005126411	0.007149885	0.006844955	0.028334711	0.019585275	0.038083969	0.018453008	0.004127923	0.01733685	0.025877022	0.674370498	0.007302078	EL-Valencia
ACCGAGACAATCCACAGT-1	2610	99.2	0.016375797	0.007884684	0.018074273	0.012605168	0.016036159	0.017522284	0.025769207	0.041266871	0.014450649	0.040389438	0.014820497	0.043570687	0.040320307	0.046856028	0.052593847	0.03601063	0.288176612	0.039363374	0.014836832	0.018131524	0.021667365	0.17302043	EL-FAA1160aucsf
ACCGAGACATCGTACCTT-2	748	99.13	0.037650628	0.015161598	0.039057949	0.027932328	0.039116087	0.043282523	0.020340489	0.035564882	0.033525679	0.040215241	0.030779282	0.031487927	0.03633156	0.05303102	0.0564379	0.055582278	0.068143031	0.029135669	0.035726167	0.047445236	0.192604916	0.030972194	EL-Valencia
ACCGAGACATGTCAACCT-1	1745	99.43	0.020401662	0.0089503	0.022748065	0.015910673	0.020528445	0.022600697	0.018038907	0.030161577	0.018111489	0.031405301	0.018800156	0.031439916	0.029462377	0.037253592	0.044239506	0.02666373	0.390681704	0.123853201	0.018081051	0.023377479	0.027611435	0.01936178	EL-FAA1160aucsf
ACCGAGTAGGATTAGTGT-1	148343	98.79	0.008870094	0.00031121	0.004619527	0.055253427	0.004975559	0.017067333	0.014994417	0.001310614	0.789219056	0.019871179	0.01115058	0.004368844	0.00968798	0.007228872	0.004279679	0.015033657	0.015489295	0.002398997	0.001919605	0.005603651	0.003582025	0.002755624	EL-AB8-2
ACCGAGTAGTCGGATGTT-1	5306	98.87	0.011543436	0.005151501	0.024330523	0.012076175	0.015193265	0.018141829	0.047332342	0.01145418	0.015442468	0.012082933	0.552740255	0.058170594	0.027827345	0.025449826	0.019694332	0.03126899	0.033337818	0.018625459	0.013109186	0.014526747	0.021791664	0.010539377	EL-cc7-5d52
ACCGATCGAAAGGATCGT-2	37952	99.4	0.004607825	0.001003229	0.012308298	0.07202304	0.003447728	0.019161764	0.017941014	0.006269719	0.024519005	0.01677803	0.003320387	0.036505907	0.414325033	0.020608267	0.014436505	0.031273367	0.060221861	0.010200426	0.011016172	0.005248559	0.183485254	0.03121765	EL-cc86d54
ACCGATCGATCCTGAGAC-2	862	99.42	0.094752974	0.013229702	0.059301271	0.023371394	0.034453359	0.075806703	0.018385092	0.033475456	0.028325851	0.045527936	0.037192902	0.028488352	0.02883922	0.046263141	0.056317939	0.056964483	0.143923563	0.02658593	0.029808432	0.040202314	0.049637553	0.028697461	EL-FAA1160aucsf
ACCGATCGATCTTAAGTG-1	10160	99.07	0.007017062	0.004537323	0.009172601	0.005762096	0.007350311	0.007594152	0.003193432	0.006978067	0.006774937	0.007135654	0.00678192	0.006724849	0.686976035	0.009284355	0.010575284	0.008741709	0.084216166	0.006552634	0.006399473	0.085098436	0.009090383	0.01395449	EL-cc86d54
ACCGATCGATGATGTGTG-1	2545	99.25	0.017891649	0.007795945	0.017729006	0.017057858	0.064155238	0.019938488	0.054423522	0.072177998	0.024300826	0.305022341	0.062388185	0.027629756	0.032266314	0.02958682	0.031435411	0.025071164	0.073661113	0.027878122	0.021670412	0.019736094	0.031253206	0.016557188	EL-An51lg
ACCGCTGTGAACAGATCG-1	3792	98.36	0.037686123	0.00614758	0.044871653	0.022063232	0.024288903	0.030907536	0.013928877	0.019204789	0.019180854	0.023785888	0.025134499	0.019242717	0.016430819	0.042099637	0.035605326	0.038282966	0.10366406	0.016950824	0.280691625	0.065122606	0.091093553	0.023392834	EL-RC46F
ACCGCTGTGACATGGATT-2	694	97.19	0.243568217	0.013416463	0.031348956	0.028143821	0.030534783	0.033281123	0.015945088	0.028969896	0.039526729	0.031256708	0.062393191	0.028614558	0.034814311	0.039216847	0.0499382	0.039105047	0.052225706	0.037128453	0.026932499	0.034060645	0.041269143	0.057832743	EL-11C
ACCGGAAGGGTGAATGCC-2	716	63.06	0.034509028	0.015087673	0.034094929	0.026506534	0.034131922	0.037427164	0.133316476	0.033346888	0.030130603	0.033633027	0.030186311	0.030842915	0.03106474	0.044460603	0.056174117	0.044971222	0.058854786	0.027495699	0.030312329	0.038254106	0.046109187	0.14855326	EL-W1BHI6
ACCGGAAGGGTGATGTGC-1	441	100	0.034416711	0.015449156	0.132483741	0.026834801	0.034503443	0.037822183	0.018872083	0.032888777	0.030470866	0.0331718	0.031195168	0.030919994	0.03107764	0.045008143	0.056290806	0.048291823	0.080303252	0.02880096	0.032029629	0.139499189	0.04657943	0.032550452	mix
ACCGGAAGGTAGAGCGTC-2	1890	99.13	0.023767635	0.008874195	0.030069382	0.082779551	0.023824983	0.023631326	0.257867648	0.026575849	0.033469772	0.032532904	0.028634144	0.077505701	0.032280456	0.032531026	0.038919958	0.028673555	0.063197651	0.033341018	0.018647303	0.02789901	0.029699658	0.044974335	EL-A2
ACCGGAAGGTGGAGTGGA-2	712	99.3	0.173793995	0.014095956	0.038376743	0.024214922	0.042880993	0.044285462	0.022236982	0.033705748	0.039782936	0.037258703	0.027621887	0.028887161	0.029439932	0.063745279	0.05493338	0.055551838	0.067133657	0.030770081	0.031415154	0.040064019	0.066609835	0.032723638	EL-11C
ACCGGAGTAAACCGCTGA-2	3577	98.27	0.022323841	0.006499199	0.01373287	0.040511247	0.015437345	0.038648974	0.024235072	0.016672621	0.015233858	0.071685285	0.455522996	0.052452887	0.029276054	0.018366298	0.041651901	0.017703296	0.023805194	0.02509718	0.013270687	0.023660825	0.019083287	0.01491924	EL-cc7-5d52
ACCGGAGTATTGGAGAAC-1	2386	94.59	0.239749933	0.010214408	0.018503266	0.01411807	0.044062054	0.024685861	0.179311815	0.01820012	0.015885617	0.025352249	0.015549967	0.016401883	0.042494749	0.031401834	0.029484655	0.036932204	0.053481909	0.015040381	0.040308097	0.021109454	0.089618709	0.017820804	EL-11C
ACCGGTTACCAGATCGAC-1	408	99.14	0.034784734	0.015592326	0.035222103	0.027125	0.034922602	0.038361266	0.018250068	0.033288379	0.031004728	0.035291893	0.030867836	0.031918935	0.031526342	0.046129681	0.056843014	0.196151043	0.121102792	0.02830981	0.03112748	0.038857135	0.047136779	0.035635695	EL-DSM15644
ACCGGTTACGCCGCTATC-1	404	99.75	0.041540722	0.015546481	0.045027768	0.028134363	0.036189672	0.040173921	0.019980101	0.034372143	0.094756896	0.046910832	0.03256999	0.061786264	0.047435425	0.047283817	0.061289773	0.048260052	0.061068404	0.029932789	0.037896813	0.039412952	0.096949185	0.032930674	mix
ACCGTACGCCTAACTAAG-1	1179	98.26	0.065724414	0.011175597	0.031321739	0.021480724	0.026405222	0.031065058	0.056681257	0.105342952	0.033269828	0.043096199	0.027798353	0.039631417	0.081880871	0.060997604	0.061825738	0.034879815	0.092963265	0.037400086	0.037544908	0.034217528	0.040169001	0.024621213	mix
ACCGTCACGGAGATTCCT-1	4280	97.79	0.033556765	0.136556655	0.026762229	0.145202928	0.029508723	0.021241451	0.020656438	0.022495446	0.02871651	0.028120084	0.028395051	0.029229467	0.140366102	0.037527906	0.028867123	0.024098664	0.052179557	0.034879134	0.016482303	0.035578112	0.053325933	0.026014422	mix
ACCGTCCTACCTAGCAAT-2	73453	99	0.021128416	0.001000124	0.003434211	0.001295016	0.012926627	0.011554575	0.004965173	0.714797874	0.034507594	0.007945075	0.003819239	0.016717316	0.002804464	0.013242398	0.029164083	0.012202771	0.042157661	0.00257014	0.002840053	0.01258448	0.045887167	0.002399735	EL-AB12-2
ACCGTCCTAGACTATTGA-2	7843	99.69	0.021687161	0.003953987	0.015364929	0.01082784	0.020487751	0.021183515	0.163369031	0.123276115	0.047341814	0.01809315	0.012103143	0.02144796	0.022391273	0.0269278	0.034063408	0.0400917	0.047955952	0.031287768	0.208618921	0.053582105	0.039988812	0.015813119	EL-RC46F
ACCGTCCTATGCTCACAC-2	10324	98.68	0.020406607	0.002479267	0.031461858	0.005302939	0.01470086	0.019913596	0.07153537	0.007593924	0.009927894	0.010178394	0.006324049	0.008997589	0.006714636	0.009081513	0.027075612	0.092652257	0.073339075	0.005397487	0.409975994	0.047427432	0.090247482	0.029172561	EL-RC46F
ACCTAGCACAATATCAGC-2	812	97.91	0.031701504	0.013797363	0.05179914	0.035446163	0.029714671	0.031875692	0.017729301	0.030498376	0.030382351	0.032683927	0.026208997	0.03235644	0.095356472	0.040541867	0.049146957	0.036953143	0.165993995	0.026705411	0.025826078	0.031951273	0.040279416	0.12256755	EL-FAA1160aucsf
ACCTAGCACACCTCCTAG-1	21734	99.32	0.021325046	0.001658405	0.015131571	0.003781233	0.010181747	0.02363325	0.002926512	0.009893455	0.006137068	0.014247369	0.006144286	0.005340484	0.005794445	0.738455744	0.015683818	0.029637051	0.022314444	0.005968066	0.012844856	0.019144646	0.02485178	0.004851351	EL-DSM11767
ACCTAGCACATCATTACG-2	673	97.92	0.036183093	0.0140052	0.033067244	0.036000083	0.071612227	0.038043048	0.031592723	0.060189297	0.034603601	0.040998338	0.028072429	0.032405225	0.035074215	0.062342456	0.083751588	0.068365823	0.10150246	0.030656459	0.031041909	0.035543178	0.063167762	0.031267875	mix
ACCTAGCACCTAACCGGT-1	803	98.82	0.037589077	0.013848871	0.038279394	0.029500955	0.037771814	0.050754328	0.019306669	0.035042586	0.03520387	0.037002214	0.0288499	0.0301325	0.031333076	0.202851018	0.059506539	0.050355235	0.066906077	0.027027955	0.034431261	0.039913446	0.059497988	0.034382302	EL-DSM11767
ACCTAGTTACGACGTGAT-2	890	99.16	0.032475799	0.012608237	0.043165938	0.071471014	0.049251446	0.033266624	0.032688191	0.029948208	0.106394364	0.041508876	0.02731071	0.027260303	0.031348147	0.045161326	0.050456884	0.089488651	0.082408992	0.028691935	0.032381747	0.039989674	0.04344001	0.048847757	mix
ACCTAGTTAGCTTCACTC-2	524	98.85	0.040189824	0.014705962	0.041227982	0.026915273	0.035888803	0.098864011	0.019934356	0.032369571	0.030376011	0.036074524	0.02998725	0.031134174	0.032478761	0.076916023	0.057576578	0.077119972	0.069092004	0.029499778	0.034334485	0.099205424	0.052024596	0.033423675	mix
ACCTAGTTAGTCAGCGTC-1	6852	99.28	0.030796436	0.006876668	0.061759851	0.010593952	0.054070997	0.018398894	0.016647908	0.02275257	0.022921696	0.021002597	0.01404071	0.023825073	0.026068595	0.045049691	0.024441027	0.026149605	0.045072465	0.100827586	0.016546627	0.356408936	0.042418667	0.013187106	EL-UCSF2243
ACCTAGTTATAGTAGTCT-1	40871	99.16	0.010022865	0.002697602	0.012296456	0.013023151	0.009254418	0.013831704	0.00691287	0.357997586	0.014469172	0.005290024	0.416699735	0.022415839	0.008446543	0.015572598	0.01663487	0.006387438	0.013944676	0.011898816	0.006908186	0.01738344	0.012780171	0.005098403	EL-cc7-5d52
ACCTAGTTATGAGATCAT-1	713	98.53	0.085317014	0.01370685	0.031019034	0.042959721	0.03211765	0.043203868	0.017027615	0.030417464	0.056464232	0.033101522	0.027639047	0.066517968	0.085033952	0.07774198	0.051992521	0.040520229	0.054935655	0.073994475	0.02829564	0.036031719	0.041981803	0.029503079	mix
ACCTCCTAGAACTGCGAC-2	871	98.97	0.030291902	0.012600891	0.030796673	0.022162736	0.031866887	0.03133002	0.016819015	0.123508544	0.026081646	0.042414479	0.107359211	0.027296933	0.036436152	0.05705034	0.063350336	0.053934361	0.124552738	0.028621101	0.026087537	0.035057769	0.043192843	0.028743866	mix
ACCTCCTAGACATTGACA-2	2729	99.43	0.042065611	0.007578529	0.028118359	0.037712308	0.025665284	0.031735579	0.012416143	0.035677674	0.024010264	0.02098822	0.025704459	0.018314372	0.02381134	0.052697363	0.050351504	0.033388044	0.042786185	0.023396453	0.037556553	0.040981239	0.367065796	0.017360171	EL-Valencia
ACCTCCTAGACCATACTT-2	16430	98.31	0.059692275	0.002125114	0.016196762	0.006505425	0.01035064	0.016108371	0.007461023	0.008022755	0.007072689	0.01008581	0.008400849	0.005785709	0.017750152	0.017547011	0.024841776	0.026081391	0.024594961	0.005228582	0.026644026	0.639621068	0.049263219	0.010544808	EL-UCSF2243
ACCTCCTAGGTACGCGAT-1	63238	98.94	0.002818713	0.002456588	0.004272024	0.007321006	0.003524327	0.005307978	0.010749616	0.002656669	0.844112347	0.048806208	0.001814342	0.002373482	0.014910689	0.006007855	0.003624163	0.007642123	0.006308939	0.007271028	0.003367548	0.002422123	0.009782264	0.002181926	EL-AB8-2
ACCTCCTAGGTACTCTAC-1	2180	99.45	0.039503285	0.008658981	0.026438839	0.014578636	0.021150409	0.037966449	0.019918321	0.018428928	0.018009294	0.031124746	0.029849619	0.017867988	0.016931893	0.07807758	0.042329349	0.383786019	0.034537462	0.015645705	0.051159237	0.033420379	0.042646576	0.017691283	EL-DSM15644
ACCTCCTAGTCCTCGTCG-1	3219	99.3	0.021531388	0.006305096	0.016547604	0.014089554	0.019416329	0.020099951	0.009401766	0.222590029	0.014917896	0.047865583	0.064165694	0.044197494	0.038278375	0.028535143	0.090303925	0.029413189	0.116631092	0.019924598	0.026682354	0.047219109	0.05887966	0.042751649	EL-AB12-2
ACCTGCAGAAGTCTAAGC-2	37432	96.74	0.009550029	0.000946757	0.010456918	0.002213693	0.01105966	0.029953318	0.082562393	0.005434388	0.00334869	0.033809452	0.002132581	0.012396136	0.020364562	0.033817119	0.003701056	0.010408604	0.02763994	0.653779157	0.004813171	0.004564938	0.013081408	0.023938833	EL-MR1-12
ACCTGCAGACAATTGTCT-2	2415	98.78	0.018372069	0.007716823	0.018508689	0.014591326	0.020215407	0.020197052	0.015518825	0.02095598	0.01547356	0.019231841	0.015742381	0.21083336	0.01832606	0.026136617	0.029476395	0.024029424	0.410358581	0.0178115	0.015873878	0.019755887	0.024176125	0.016435888	EL-FAA1160aucsf
ACCTGCAGACCTTATCCG-1	6829	99.24	0.065385746	0.265424846	0.012613718	0.012773197	0.030674764	0.046227374	0.045639587	0.018420819	0.016724255	0.011198994	0.05760061	0.013313889	0.075058596	0.016095137	0.022791337	0.028119809	0.055723942	0.096427	0.008970329	0.014340511	0.04605495	0.04011246	EL-1356FAA
ACCTGCAGACTGGACACT-1	9012	97.65	0.044943022	0.00351098	0.039670803	0.014137559	0.013553656	0.023376379	0.029856322	0.02180362	0.032620074	0.011242804	0.025252472	0.008605474	0.014253611	0.020157366	0.021399361	0.465869399	0.068877424	0.023110608	0.028819194	0.028128126	0.041737347	0.018928079	EL-DSM15644
ACCTGCAGATTCACTCCT-2	6111	99.21	0.027933613	0.004664001	0.028032078	0.016282849	0.020873223	0.039010929	0.013551262	0.019384923	0.013191909	0.018764241	0.012878211	0.014450303	0.024561178	0.031410139	0.032836914	0.046893476	0.480217067	0.019333025	0.040715882	0.047857179	0.035338153	0.011632251	EL-FAA1160aucsf
ACCTGTACCAAGCATTGC-1	1977	98.38	0.023257962	0.008880667	0.060933817	0.020671802	0.021294214	0.056786262	0.018671561	0.024168203	0.024808517	0.068879375	0.018277272	0.021177408	0.019856576	0.057753354	0.057176339	0.049942309	0.115739579	0.018009232	0.02170715	0.033628588	0.196551382	0.061484061	EL-Valencia
ACCTTGAAGAGACTTCGT-1	1439	99.27	0.086132753	0.009974717	0.06074585	0.017658169	0.022694578	0.025475376	0.011864924	0.021538531	0.020242363	0.022299598	0.020210658	0.020399431	0.021041866	0.058786287	0.036778531	0.049453363	0.081587152	0.019308532	0.050598648	0.16745226	0.154150548	0.02125499	mix
ACCTTGAAGCCTTCGAGC-2	10332	98.98	0.019127446	0.005030549	0.015210856	0.006623427	0.089372844	0.037734351	0.031885146	0.018023164	0.070299813	0.020567822	0.006974365	0.020214857	0.016501201	0.028071777	0.031240903	0.32624621	0.04702483	0.008122517	0.026692991	0.034077119	0.037622785	0.103183507	EL-DSM15644
ACCTTGAAGTGTCATAGC-2	6388	98.53	0.011144807	0.00431407	0.01120351	0.010823321	0.017117802	0.019820837	0.061260662	0.177790356	0.008745913	0.018631985	0.008114828	0.222589731	0.04906949	0.017660891	0.019507832	0.047723028	0.123373289	0.080249345	0.016052814	0.02347959	0.027502641	0.023690731	mix
ACGAATCGCAAGCAACTA-1	11763	98.93	0.01497967	0.00236249	0.0409139	0.01320119	0.010633872	0.024728601	0.023530297	0.008949302	0.013170496	0.03415066	0.009131247	0.008592412	0.021430858	0.015023409	0.020168512	0.013669007	0.039290242	0.006709841	0.013083802	0.013625444	0.625985131	0.026579611	EL-Valencia
ACGAATCGCAAGGTCTGA-1	40344	99.34	0.004016434	0.004469321	0.002833972	0.612908784	0.054210841	0.00312307	0.016872217	0.002325543	0.047993908	0.028349391	0.030746794	0.005237961	0.108823639	0.008905578	0.010056933	0.003462354	0.009899202	0.014634754	0.002531728	0.002946697	0.017838	0.007767375	EL-22c
ACGAATCGCAATGAGTCG-1	1717	99.5	0.030478785	0.011033358	0.028985109	0.018934992	0.029115584	0.029540234	0.059509282	0.260506636	0.026495489	0.031621398	0.023134701	0.026785968	0.023023122	0.055983457	0.047186703	0.038864965	0.068966665	0.021214673	0.026252093	0.062711197	0.057109551	0.022170275	EL-AB12-2
ACGAATCGCTCTCGATGC-1	6661	99.44	0.030088356	0.003730963	0.028339145	0.024482136	0.010336015	0.03105039	0.011645287	0.01126215	0.008313636	0.010974672	0.038717261	0.016906748	0.032316664	0.016116224	0.027461022	0.017845591	0.131778756	0.432923344	0.04423437	0.023932973	0.036097725	0.011314064	EL-MR1-12
ACGAATCGCTTCACCTTG-1	3172	99.02	0.019177807	0.007904046	0.029780752	0.021914121	0.020825588	0.024586472	0.015532195	0.017475575	0.016568338	0.023649172	0.501950991	0.020489265	0.038061229	0.022984309	0.03371687	0.025116108	0.033070942	0.019559945	0.01527844	0.021900799	0.029716282	0.040472401	EL-cc7-5d52
ACGACAGTCGAGCATACA-2	2749	98.78	0.04558518	0.008791464	0.021851518	0.046868315	0.021219035	0.022325267	0.034674001	0.022308036	0.031124036	0.026423874	0.031960875	0.051332985	0.289161002	0.036881666	0.031765367	0.026886496	0.043975802	0.05237914	0.019879024	0.079272667	0.036851355	0.01814878	EL-cc86d54
ACGACAGTCGCCTTATCT-2	59301	99.3	0.00399126	0.000814678	0.013215513	0.004724547	0.014365883	0.013073281	0.022180906	0.018074785	0.003404056	0.006216713	0.007317378	0.002347312	0.003659601	0.013025672	0.817749221	0.006710515	0.020891933	0.003292037	0.003133365	0.011996676	0.007439609	0.00234991	EL-DSM11863
ACGACAGTCTCGTAGGAA-2	1635	99.11	0.038338136	0.009656266	0.04138324	0.018430494	0.031587188	0.057831124	0.031791547	0.023326313	0.021959043	0.046116742	0.021161196	0.025881759	0.021613926	0.037347366	0.041769835	0.052957152	0.277929457	0.020937599	0.029901051	0.045157008	0.082158399	0.022402927	EL-FAA1160aucsf
ACGACATCTACTCTCACA-1	7998	99.06	0.013025737	0.35987495	0.023934464	0.028828992	0.019060312	0.019411228	0.056558783	0.019958858	0.029910095	0.023037108	0.042004932	0.046089658	0.067729192	0.021403163	0.016500378	0.013016485	0.042448681	0.082639404	0.011536283	0.013604594	0.024509906	0.024782048	EL-1356FAA
ACGACATCTCACTACAGG-2	1915	99.32	0.048915908	0.008499175	0.02855959	0.019257342	0.043478673	0.219329614	0.014368378	0.020501987	0.023590037	0.020463697	0.020463189	0.021007725	0.023379476	0.05211671	0.112844622	0.028389942	0.048982013	0.018284184	0.095491657	0.044741919	0.03768489	0.049303949	EL-326i6na
ACGACATCTCGTGTATTC-1	1223	99.22	0.025802796	0.010976388	0.028512635	0.018909565	0.026542965	0.11125391	0.013008747	0.024672808	0.025265754	0.025472299	0.022207465	0.02217696	0.022261397	0.033228179	0.356844464	0.035402285	0.042050416	0.01960979	0.024901962	0.04473331	0.042762336	0.023019549	EL-DSM11863
ACGACATCTGCATGTGGT-1	64526	98.89	0.013298245	0.00058111	0.021325861	0.001399187	0.00751495	0.014236964	0.114983791	0.447761633	0.037302044	0.008776211	0.003130948	0.013966418	0.013998707	0.021049293	0.10038892	0.018069266	0.072881365	0.005441067	0.012498905	0.015556895	0.054072615	0.001739985	EL-AB12-2
ACGACTGCGAACGAGAAT-2	2261	99.31	0.033333965	0.008614468	0.026150095	0.329458124	0.050828844	0.02342566	0.016022225	0.023833498	0.033226103	0.028451198	0.029748108	0.027014823	0.088142953	0.028381168	0.037382641	0.034701868	0.040561032	0.032724594	0.022323368	0.024702142	0.03312744	0.027493597	EL-22c
ACGAGAGCAATCCGACCA-1	13030	97.32	0.008945261	0.002391136	0.009953998	0.020181007	0.01163161	0.03793088	0.015469897	0.013165302	0.015214667	0.017612564	0.018966103	0.00877766	0.018933517	0.02114464	0.646620926	0.013885644	0.033303829	0.010481764	0.020264543	0.013895367	0.034802875	0.006338481	EL-DSM11863
ACGAGAGCATTACCTCTC-2	1152	99.18	0.026282232	0.011173759	0.027286302	0.019988822	0.025689417	0.028769366	0.031014484	0.036410323	0.022872377	0.034306003	0.022643384	0.22653917	0.030997003	0.046515989	0.052465294	0.034170534	0.142289212	0.035859345	0.022680211	0.037870236	0.04826054	0.035520268	EL-cc82bhi2
ACGAGCTTCCCGACTGTT-1	866	99.6	0.028588803	0.013108624	0.029654729	0.025965102	0.028478514	0.031011746	0.016750666	0.035591033	0.025360955	0.035342132	0.027641075	0.045389229	0.205956328	0.045052373	0.054529368	0.036295462	0.132790665	0.059414591	0.024926688	0.031840789	0.038498799	0.027373155	EL-cc86d54
ACGAGCTTCCGTATAGCG-2	2718	98.9	0.024924145	0.012444145	0.028731805	0.035527803	0.036800692	0.023513791	0.032693684	0.030076136	0.036466188	0.027749777	0.03208745	0.018987726	0.082526139	0.031860924	0.030476998	0.03197782	0.079554746	0.288037583	0.019075055	0.027258336	0.050822516	0.018159135	EL-MR1-12
ACGAGCTTCTATCACCTG-1	18942	96.76	0.039040593	0.001565289	0.019468005	0.003543706	0.016033988	0.038190085	0.008013649	0.005939459	0.034780312	0.023008845	0.013295338	0.009501586	0.011197306	0.046372005	0.036776846	0.048049513	0.077744903	0.004724157	0.372282576	0.086208369	0.091030009	0.013023508	EL-RC46F
ACGATGACCCAATACCAC-2	15336	99.36	0.01341001	0.002793309	0.033045994	0.004111716	0.012677327	0.011363721	0.013048211	0.06258995	0.005997448	0.009632605	0.018394138	0.011154101	0.006291562	0.012162671	0.673175026	0.016639891	0.025960536	0.007692187	0.013172169	0.015651009	0.025323966	0.005632708	EL-DSM11863
ACGATGACCTTCACTGGA-2	552	6.79	0.043727585	0.01933694	0.043588129	0.034306035	0.043745694	0.04770747	0.022844799	0.041537862	0.038866774	0.042198646	0.039053723	0.039841234	0.039603186	0.05699407	0.092151971	0.05601205	0.074691226	0.035371466	0.038715729	0.048446063	0.059643411	0.040925806	mix
ACGATGGAAAGCAACATT-2	608	99.18	0.039152675	0.032163287	0.038717203	0.032400939	0.075762291	0.044288007	0.023117733	0.037353792	0.035073054	0.038383558	0.0352296	0.043101698	0.038280831	0.051556654	0.063767841	0.049596317	0.070779842	0.071335413	0.038680112	0.044002286	0.05433414	0.042387819	mix
ACGCAAGATACATTCCAC-1	2241	99.33	0.054121544	0.008252757	0.018604565	0.016421496	0.019335044	0.045788899	0.097844324	0.017707278	0.022236009	0.022148264	0.015970406	0.083421937	0.033807241	0.025076961	0.029445009	0.024445091	0.037971552	0.058739152	0.017121016	0.020241565	0.024591847	0.306433996	EL-W1BHI6
ACGCACACTATCGGTGGT-2	131981	99.17	0.048824943	0.000507353	0.001443509	0.09322764	0.005006609	0.001818764	0.008445143	0.02316441	0.008381155	0.011011543	0.017137921	0.002627442	0.6131	0.05201	0.003602064	0.00250112	0.058320015	0.010929495	0.002835243	0.003460779	0.030492724	0.001132983	EL-cc86d54
ACGCACACTCACCTTCCT-1	5846	97.94	0.010335488	0.004796982	0.017204519	0.007727764	0.585953491	0.010978662	0.005251952	0.009603912	0.018094893	0.056017391	0.00886476	0.008848192	0.008668907	0.013963413	0.015619796	0.031596781	0.05736939	0.008191159	0.01569488	0.020543512	0.051478882	0.033056018	EL-28B
ACGCACACTCAGTACATC-2	472	99.89	0.052900207	0.015424944	0.099585233	0.037485118	0.035658529	0.051277517	0.018551015	0.034037996	0.044460351	0.035158281	0.030230198	0.05071305	0.032961664	0.047169449	0.05845672	0.050210472	0.069071636	0.028770832	0.036478568	0.042746097	0.048980012	0.079103437	mix
ACGCACACTTAGTCAGAC-2	443	98.87	0.043103239	0.016392002	0.038827826	0.043302403	0.038991965	0.040300424	0.027105774	0.037935698	0.035928102	0.044327033	0.041052689	0.039123315	0.107835259	0.05419249	0.060696282	0.04936573	0.076385713	0.040406287	0.03339101	0.041571	0.054260385	0.034966001	EL-cc86d54
ACGCGACAGACTCGTAGG-2	2045	98.73	0.023387901	0.008962117	0.020928601	0.016220272	0.026391383	0.300730877	0.064245104	0.026456938	0.02660209	0.020814738	0.018816993	0.022649142	0.026726986	0.038885809	0.05452083	0.034406058	0.095814263	0.018696999	0.029920624	0.032402439	0.070967648	0.021139466	EL-326i6na
ACGCGACAGAGACATCCA-1	12675	98.86	0.007837697	0.002378219	0.007322064	0.008378372	0.006540944	0.008920427	0.025585163	0.005166362	0.009238426	0.012860653	0.700867666	0.018927624	0.031551718	0.007045535	0.009781586	0.007698406	0.0111673	0.066977763	0.005359436	0.009094839	0.02834054	0.008877495	EL-cc7-5d52
ACGCTAGTGGGATAGTCA-1	943	99.52	0.026982565	0.157173959	0.028176235	0.02106651	0.042295222	0.029959118	0.01453891	0.03101936	0.023920864	0.029164067	0.02829816	0.024614935	0.027543842	0.035568692	0.04423636	0.034644568	0.229350901	0.022253587	0.024044528	0.030040615	0.039358968	0.054898418	EL-FAA1160aucsf
ACGCTAGTGTACCTCCTC-1	7132	97.34	0.010561503	0.004265261	0.015896633	0.010393566	0.011674353	0.014149186	0.009106018	0.010793019	0.021726065	0.01195218	0.505601319	0.026611569	0.036228374	0.014573882	0.04520639	0.013558837	0.046713221	0.011201272	0.010040717	0.01290992	0.02330235	0.133395944	EL-cc7-5d52
ACGCTAGTGTCACCGAGG-2	550	99.64	0.033641904	0.014578641	0.034400197	0.030270596	0.032787663	0.036419265	0.043687705	0.049109126	0.080962366	0.048312626	0.033691619	0.031334887	0.110877364	0.056584106	0.071283763	0.042869245	0.060838878	0.046058981	0.0291985	0.036832149	0.044459728	0.031290223	EL-cc86d54
ACGCTAGTGTGGTCTACG-2	5504	99.27	0.388805804	0.004191172	0.066958446	0.007604369	0.047457738	0.019812892	0.006637629	0.041106163	0.017216419	0.010529141	0.008832972	0.009014452	0.009757689	0.02352588	0.092840164	0.039080565	0.088154338	0.008709493	0.017673602	0.016028501	0.058540162	0.01734153	EL-11C
ACGCTAGTGTTATCCAAG-2	557	94.34	0.033288657	0.014490003	0.034484175	0.029558782	0.033291663	0.036149612	0.019539136	0.041363242	0.029483034	0.041198181	0.030049905	0.051979966	0.045799953	0.100490989	0.063396213	0.042354217	0.166267494	0.037286968	0.031184685	0.036754775	0.050165618	0.030896958	EL-FAA1160aucsf
ACGCTATGTATCAGTCGA-2	572	99.56	0.031935216	0.014141157	0.032147982	0.024736311	0.031836804	0.034825793	0.016762904	0.030536043	0.02826924	0.032454049	0.100188942	0.224747851	0.042091624	0.041522476	0.05213451	0.040930989	0.054605534	0.025925836	0.028329452	0.035542612	0.045897886	0.029932248	EL-cc82bhi2
ACGCTATGTATGACACAA-1	1141	98.99	0.025593679	0.011120299	0.026425609	0.114988256	0.026405795	0.027651642	0.014557338	0.030367456	0.038149785	0.101081228	0.022724893	0.029843302	0.043645725	0.038013541	0.04690206	0.032914553	0.234597583	0.026308078	0.022523773	0.027726725	0.034482226	0.023512705	EL-FAA1160aucsf
ACGCTATGTATGGACGTT-2	17394	98.34	0.011069648	0.002145319	0.415620703	0.089434295	0.009169798	0.028044888	0.007852502	0.094933028	0.006484509	0.010297888	0.008367692	0.017979568	0.045990414	0.033892006	0.018419696	0.021705663	0.073216764	0.007137303	0.016529731	0.037571734	0.026144432	0.01791975	EL-14A
ACGCTATGTCCAAGCGAG-1	12657	99.15	0.017518153	0.002448367	0.028474076	0.008515319	0.022901117	0.023649665	0.00907853	0.022196678	0.015354148	0.013637781	0.006880404	0.00647678	0.011161951	0.028003353	0.021510257	0.541141969	0.041318498	0.006877086	0.035924075	0.044683793	0.077372587	0.014791172	EL-DSM15644
ACGCTATGTGAACCTTCA-1	9257	98.93	0.078999067	0.007070282	0.031117327	0.007156733	0.025591514	0.030236562	0.024579253	0.016026023	0.009853704	0.013195169	0.011875529	0.008971994	0.015974472	0.022105727	0.022733985	0.070096686	0.07061157	0.008451776	0.045410669	0.026420775	0.430383947	0.023022461	EL-Valencia
ACGCTATGTGAATCAACC-2	6346	98.94	0.039043303	0.004408647	0.020153749	0.008465586	0.018968764	0.020957387	0.019032389	0.16065559	0.023860425	0.022536789	0.01991078	0.016732052	0.040049759	0.107309718	0.02792196	0.147397574	0.073342724	0.010570789	0.016594704	0.076964702	0.11225279	0.012704308	mix
ACGCTATGTGTCCTAGTT-2	664	98.57	0.128221316	0.013755553	0.0392069	0.024609857	0.033902719	0.042261925	0.024428955	0.031304058	0.028616299	0.070794996	0.032829274	0.029746842	0.029042122	0.099894899	0.068080606	0.058724291	0.06167937	0.02545287	0.037084312	0.043403199	0.046132554	0.030343757	mix
ACGCTATGTTAATTCGTG-2	1161	96.64	0.0318823	0.011078619	0.026494467	0.019960714	0.027883615	0.028437785	0.01558219	0.033491115	0.038845203	0.031894641	0.02439185	0.042955061	0.028747319	0.05030719	0.050093162	0.03386395	0.331722491	0.022733987	0.025976837	0.02900511	0.035965017	0.058269422	EL-FAA1160aucsf
ACGCTATGTTCTCGATGC-1	126341	98.9	0.004785406	0.014853788	0.042672611	0.000944167	0.002991158	0.002565393	0.001318404	0.005318391	0.004299682	0.003772796	0.00390865	0.001204035	0.010093538	0.005495457	0.004816753	0.005948556	0.020857541	0.005929577	0.004150213	0.003118789	0.010485843	0.824923404	EL-W1BHI6
ACGCTCTTACAGTAATGT-1	1430	2.2	0.044098312	0.01971826	0.044249135	0.034538897	0.04501137	0.048535088	0.023904176	0.042419966	0.039691438	0.043062485	0.040766686	0.040121014	0.040096547	0.057462552	0.072867596	0.057649917	0.076341477	0.036316362	0.03929204	0.048901336	0.061237662	0.043024681	mix
ACGGTGCCTATCGAATCG-1	2977	98.45	0.022274824	0.007438007	0.019920473	0.013493133	0.06500855	0.024188721	0.009081539	0.384595771	0.026789105	0.031473869	0.043273913	0.018543546	0.017880989	0.050430733	0.040685302	0.033510166	0.077578381	0.023530597	0.017747656	0.021510243	0.034318578	0.0164868	EL-AB12-2
ACGGTGCCTCACTCACTA-1	460	98.91	0.040443526	0.015062789	0.034245542	0.029482677	0.03467993	0.040490941	0.018666336	0.062218427	0.033201305	0.061126266	0.032549985	0.030913224	0.042264579	0.048233413	0.057713891	0.044231254	0.058216294	0.03060296	0.03136667	0.149431436	0.072452221	0.031832374	EL-UCSF2243
ACGGTGTACATGTCCTCC-1	2700	99.46	0.017405376	0.008443182	0.01624439	0.012746921	0.492596884	0.017760761	0.008817525	0.015681421	0.015730399	0.01877612	0.014866305	0.015883629	0.014796179	0.02121734	0.025945348	0.05102689	0.069559794	0.014562764	0.014795479	0.028322589	0.032624556	0.071944934	EL-28B
ACGGTGTACCCTGTCATT-2	424	98.47	0.0378353	0.015938468	0.039425572	0.030019366	0.038099955	0.039979412	0.036503807	0.036729516	0.070294318	0.036334232	0.03363704	0.033950334	0.034475525	0.04911535	0.098189319	0.047383864	0.099347604	0.056436535	0.032988145	0.04122057	0.057315291	0.034234623	mix
ACGGTGTACTAGCTAAGA-2	13750	99.09	0.011368387	0.489595507	0.013221816	0.023753918	0.034102277	0.018145773	0.027461346	0.017030048	0.05459431	0.021275539	0.026462168	0.038307069	0.045985295	0.012723019	0.011035126	0.009931187	0.033086639	0.046001329	0.006075819	0.007928976	0.028300273	0.023524621	EL-1356FAA
ACGGTGTACTCCATCATT-2	1001	97.75	0.028447964	0.012545738	0.029967859	0.024028068	0.031994392	0.030886513	0.168465513	0.027539962	0.025849707	0.027897343	0.027021342	0.025501675	0.216720873	0.039808645	0.046301927	0.037419201	0.050701107	0.023626202	0.02589719	0.031968211	0.039500133	0.027409104	EL-cc86d54
ACGTATGTCATATAGCGT-2	24191	99.18	0.021801982	0.002657223	0.031725006	0.004965283	0.005438182	0.007780555	0.032743233	0.085604852	0.009377752	0.017247412	0.025596084	0.010228895	0.004397933	0.015564129	0.569182856	0.035296807	0.067369197	0.005349832	0.005215123	0.008237976	0.030503008	0.003673988	EL-DSM11863
ACGTATGTCCCACGCCAT-1	625	97.84	0.039735705	0.016298594	0.040973666	0.031336969	0.042882456	0.044031206	0.025919804	0.050451383	0.035857286	0.044669541	0.041266718	0.039223325	0.040363047	0.055372395	0.07743461	0.057656096	0.078475221	0.041880004	0.043935171	0.046228778	0.066117525	0.0391353	mix
ACGTATGTCGTCGTGTTA-1	1852	99.08	0.019417756	0.008613763	0.019688678	0.015127028	0.019690496	0.418141753	0.010246794	0.053036302	0.01724243	0.019153563	0.017522578	0.017613831	0.017618504	0.025460588	0.031987389	0.107353565	0.033758173	0.016098106	0.035940333	0.021929617	0.055192037	0.01885959	EL-326i6na
ACGTATGTCGTCTCTTCA-2	6690	97.18	0.01312601	0.003643031	0.033970622	0.007805053	0.418461767	0.086760557	0.010035878	0.018823151	0.008902467	0.037129772	0.016734149	0.012330967	0.024365376	0.031377508	0.042813183	0.066406071	0.040804281	0.010805664	0.011456017	0.017158348	0.07681381	0.010079938	EL-28B
ACGTATGTCTGGAGTGGA-2	6668	99.1	0.01363135	0.006703633	0.018021598	0.054980107	0.028807606	0.025903457	0.007731015	0.014526943	0.014209694	0.017353466	0.00847978	0.031516601	0.018503262	0.48282365	0.053818634	0.026312999	0.039102287	0.040391653	0.019409247	0.029094243	0.03963983	0.008876693	EL-DSM11767
ACGTCGCTCACTCTAGGA-1	1068	99.06	0.026748821	0.012096169	0.029884148	0.225938345	0.026321207	0.040037598	0.146866866	0.024679979	0.022801485	0.024988972	0.026390328	0.023393641	0.024360526	0.034386866	0.042951278	0.033035409	0.049260711	0.021421213	0.052396493	0.045294648	0.04226676	0.024074499	EL-22c
ACGTCGCTCCTCGACGAT-1	908	99.06	0.028335253	0.012345506	0.029018418	0.021781905	0.066187582	0.030848264	0.015116556	0.027630233	0.088177624	0.028501723	0.024959535	0.025491952	0.025689812	0.292001032	0.046636832	0.036563439	0.051178831	0.023603925	0.025619503	0.0317018	0.040878677	0.027299446	EL-DSM11767
ACGTCTATGAGAGGACGT-2	1462	99.83	0.022997692	0.009854203	0.022871243	0.017482651	0.022694948	0.025598472	0.012650643	0.022684792	0.020081279	0.503813509	0.020053388	0.020585052	0.020436676	0.030912635	0.037931632	0.029420359	0.0396682	0.019274775	0.020917965	0.027676689	0.030898917	0.021142706	EL-An51lg
ACGTGAATCCAATCAAGT-1	473	96.09	0.034845766	0.015463612	0.034096824	0.027183565	0.036194917	0.037819046	0.01901206	0.033004809	0.030268162	0.034580074	0.031768333	0.031310705	0.031643612	0.044969036	0.057466064	0.044273576	0.060223838	0.24439094	0.031403584	0.03825186	0.047392086	0.033901911	EL-MR1-12
ACGTGAATCCCACCATGC-2	1609	99.25	0.051837563	0.011175067	0.104201691	0.022845364	0.039031492	0.0466095	0.023189978	0.0316529	0.027890504	0.036281547	0.024549219	0.026828053	0.033749941	0.047658097	0.070685893	0.044467406	0.084766623	0.03727603	0.036150973	0.109717698	0.05989498	0.028365943	mix
ACGTGAATCTGGAGTGGA-1	1107	99.55	0.032759761	0.011905172	0.03765948	0.020807313	0.030593173	0.041618481	0.015457021	0.029267035	0.024474025	0.036614324	0.026866308	0.024957653	0.027212188	0.044642915	0.046589117	0.258012933	0.08302164	0.022776114	0.059646144	0.035506341	0.064141501	0.025073853	EL-DSM15644
ACGTGAATCTTGAGCTCT-2	1111	98.6	0.025771084	0.011265404	0.025411156	0.020082487	0.046514536	0.027962943	0.013918192	0.02660581	0.111123237	0.120632941	0.022368958	0.023418482	0.113070038	0.035471897	0.099011189	0.032772303	0.044123538	0.075437334	0.023100453	0.028210065	0.049679757	0.023641697	mix
ACGTGAATCTTGCCAGAT-1	50239	98.73	0.020150929	0.0026312	0.025193822	0.002373095	0.009907435	0.009930412	0.010300842	0.004292287	0.006503025	0.014028669	0.004054068	0.008459721	0.007330225	0.016683142	0.766512423	0.018283043	0.031819902	0.005610134	0.006492719	0.010098596	0.016462757	0.002844054	EL-DSM11863
ACGTGCTCGCACTTGGAT-2	2147	99.44	0.07155615	0.008124387	0.019351815	0.025975429	0.021134851	0.033225223	0.014640169	0.018296474	0.297119613	0.036017081	0.017070216	0.016854719	0.030200293	0.073212125	0.103965219	0.027876866	0.038424331	0.016355863	0.017068519	0.022237294	0.045002294	0.04599338	EL-AB8-2
ACGTGCTCGGTGTATCTG-2	4258	98.67	0.016729692	0.007638414	0.013784686	0.011178842	0.519805612	0.026716726	0.007695193	0.014879328	0.025715453	0.017132967	0.012480162	0.016373898	0.017422665	0.023333272	0.044822679	0.019370659	0.047534603	0.011137163	0.014811059	0.032478339	0.022249979	0.076508413	EL-28B
ACGTGTAGTAGTGTCTCT-1	525	97.9	0.040959628	0.019327997	0.043069704	0.030323445	0.071080068	0.045336953	0.023530126	0.038315761	0.035884668	0.038676451	0.033329685	0.036316812	0.035964334	0.059675552	0.067397944	0.061774264	0.074878717	0.031549335	0.037018134	0.05374187	0.059577313	0.061748481	mix
ACGTGTAGTATACTTGCT-2	817	99.33	0.029394787	0.012744539	0.030009935	0.022605392	0.028786937	0.031769958	0.015329448	0.027769725	0.107836983	0.028043624	0.025733245	0.026215137	0.026278221	0.038889844	0.046650725	0.037941275	0.050483552	0.023489513	0.266137846	0.033445076	0.04132248	0.048672925	EL-RC46F
ACGTGTAGTCAGCAGTAC-1	26061	98.67	0.011695727	0.001494585	0.011049057	0.003324954	0.012046134	0.019368466	0.016741971	0.019890028	0.011900926	0.007738104	0.00345843	0.004971399	0.004492401	0.022041234	0.730909839	0.011256484	0.038750254	0.004321933	0.030114666	0.008121124	0.018870941	0.007396485	EL-DSM11863
ACGTGTAGTTAACATTGG-1	439	3.53	0.044474403	0.020338935	0.044421598	0.034559091	0.045883746	0.048612108	0.023633671	0.04232008	0.039484854	0.04287322	0.039646237	0.040110817	0.040839816	0.057685667	0.073039529	0.05725415	0.076593768	0.035992873	0.039452342	0.049417301	0.06053502	0.042130003	mix
ACGTTCAATACACACCGT-2	6432	99.61	0.062634421	0.004119454	0.065664705	0.009776188	0.060612474	0.046149905	0.010888365	0.024915468	0.013321684	0.01657392	0.020111303	0.013120667	0.02086455	0.05405203	0.03314549	0.034216043	0.079338451	0.013523013	0.238236147	0.05035464	0.091808723	0.036413362	EL-RC46F
ACGTTCAATGCTAGTGGA-1	6577	98.99	0.013428678	0.00371446	0.010349378	0.007306833	0.022529224	0.014943267	0.016647334	0.055174173	0.009146435	0.248788243	0.071155175	0.014059763	0.014980578	0.018252861	0.06345924	0.01611461	0.049358832	0.030565329	0.010909487	0.012484607	0.255170535	0.041323686	mix
ACGTTCAATTGGATTAGC-2	765	0.98	0.044476977	0.019750472	0.044858528	0.034590201	0.044428024	0.048777545	0.023331649	0.042542401	0.039557279	0.043102894	0.039596112	0.040290576	0.04063655	0.058268433	0.072693606	0.057326183	0.077612914	0.036093966	0.03968407	0.049908359	0.059910338	0.041858202	mix
ACTAAGTTCAGGATTACT-1	4871	97.68	0.012725056	0.004690252	0.01092385	0.010427201	0.034776706	0.011891354	0.005501592	0.011126533	0.009573957	0.012951302	0.045819631	0.044223169	0.009780182	0.018238176	0.018085798	0.013580967	0.018236324	0.289340629	0.009380689	0.011914113	0.014308661	0.382342153	EL-W1BHI6
ACTACCATCATGACACAA-1	58323	98.42	0.144026026	0.017577742	0.009885463	0.031528159	0.012211379	0.010279329	0.013444318	0.003844929	0.020230819	0.008966985	0.544407646	0.008373421	0.0271534	0.016498963	0.009020344	0.028912027	0.028651378	0.016169984	0.004951081	0.013803727	0.022907443	0.007136216	EL-cc7-5d52
ACTACCATCCATGGACTC-2	1504	98.44	0.034875733	0.010420044	0.066858714	0.019113494	0.055566069	0.072702797	0.014841292	0.03035068	0.021860138	0.023954612	0.045309888	0.033064128	0.022048646	0.041914192	0.045063807	0.080778469	0.062640752	0.02053827	0.030305758	0.189897011	0.052323762	0.025219099	EL-UCSF2243
ACTACTCATCCGATCTCT-2	8060	98.83	0.016934632	0.003308105	0.018268044	0.006131872	0.019910942	0.016706398	0.011906848	0.584353861	0.028585411	0.012036797	0.008692954	0.01305894	0.014236591	0.041843028	0.047337518	0.021808418	0.030530569	0.009642604	0.01583714	0.037588848	0.032877658	0.008275865	EL-AB12-2
ACTACTCATGGTAAGGAT-2	101073	98.17	0.015391678	0.00102335	0.022691838	0.007495586	0.012806077	0.005450465	0.010415322	0.004865461	0.040365664	0.009888874	0.007161344	0.0899758	0.003562572	0.018301565	0.006260246	0.530421852	0.070967859	0.022961772	0.018141717	0.024429101	0.070087132	0.007320801	EL-DSM15644
ACTACTCATGGTGAGCGT-2	3476	97.91	0.016169483	0.011163756	0.014696017	0.121951004	0.063645829	0.016222892	0.00747259	0.013998638	0.012496708	0.015170992	0.383286576	0.012578739	0.062115355	0.020382026	0.022701958	0.018499146	0.100162001	0.011993604	0.012689696	0.015954697	0.018797587	0.02764524	EL-cc7-5d52
ACTATCCTGATCCGACCA-2	922	99.62	0.044032056	0.013065811	0.045259754	0.031861858	0.037529004	0.041470283	0.018449131	0.032456879	0.04687661	0.072348647	0.041927842	0.045911344	0.037667586	0.045305244	0.070268261	0.047740026	0.091601094	0.059837448	0.030345693	0.063986449	0.05138364	0.030243886	mix
ACTATCCTGATGCCTTCA-2	419	98.81	0.042588428	0.016502294	0.041540998	0.030601278	0.042816463	0.048899054	0.024553814	0.038759092	0.036907957	0.03935451	0.035903165	0.034667478	0.035382307	0.06317532	0.06404242	0.058900114	0.072661352	0.032765786	0.068750349	0.053403274	0.064896841	0.052373538	mix
ACTATTGTCAACGAGAAT-1	3889	97.74	0.095924564	0.005642425	0.015280974	0.037092691	0.047384946	0.021389476	0.016264339	0.056416797	0.032355276	0.018279681	0.014268462	0.037561076	0.085170915	0.064795256	0.05447582	0.031298929	0.110906663	0.038908935	0.033362956	0.015435934	0.095113229	0.072479416	mix
ACTATTGTCCAATTGTCT-2	621	99.36	0.04099788	0.016200657	0.0484724	0.028367918	0.039525517	0.049935096	0.034292671	0.037030001	0.034898397	0.034922356	0.032967566	0.03433373	0.040468719	0.051920993	0.057476168	0.050943569	0.071112537	0.033104818	0.03699084	0.060869019	0.126585271	0.038070637	EL-Valencia
ACTATTGTCTCCTCTAGT-2	680902	99.07	0.00569049	0.006903203	0.003997075	0.004431721	0.051955183	0.023484196	0.013327596	0.004672751	0.007588273	0.014877623	0.004407124	0.006848565	0.022687061	0.133286959	0.011869537	0.0055935	0.01997812	0.248580418	0.014611394	0.010623188	0.014553685	0.35466702	EL-W1BHI6
ACTATTGTCTGGTGGATC-1	33935	99.3	0.010609616	0.001160823	0.006132152	0.011259199	0.006543934	0.007743407	0.006359513	0.00864128	0.008226119	0.004107591	0.00380242	0.003906043	0.004916278	0.010176827	0.013009239	0.011400843	0.020231152	0.002605385	0.016573568	0.01988927	0.803989115	0.018682784	EL-Valencia
ACTCACGAAATATCCGAT-2	31760	99.18	0.01221497	0.001036322	0.015031076	0.003309848	0.008224111	0.027780586	0.003648664	0.687499243	0.039136402	0.004772275	0.005490182	0.004869895	0.030912484	0.020107106	0.043230973	0.019389225	0.016258441	0.004346411	0.006364719	0.012290687	0.030359592	0.003686509	EL-AB12-2
ACTCACGAAATTAGCACA-1	57159	98.53	0.005101592	0.004658569	0.020351419	0.004788726	0.006632658	0.006928349	0.023175113	0.00447502	0.01896187	0.003074108	0.00198837	0.004690102	0.004188523	0.735923936	0.02898842	0.015520867	0.033807487	0.002486404	0.02242994	0.021201546	0.028246059	0.002347753	EL-DSM11767
ACTCACGAACACCTCAAC-2	15480	93.06	0.055731276	0.005726932	0.006203871	0.011715122	0.052742541	0.451893809	0.043528238	0.01305734	0.011109825	0.020825577	0.004658864	0.004841063	0.005515258	0.038120176	0.044838616	0.038952498	0.044129773	0.004322138	0.009968569	0.085103721	0.041386822	0.005502447	EL-326i6na
ACTCACGAACCGAAGCGT-2	63588	99.04	0.028165301	0.000801566	0.009485534	0.119629288	0.130248707	0.006948046	0.045266757	0.010415746	0.01336323	0.003280523	0.012847429	0.008051865	0.366704554	0.017261271	0.009952517	0.002230738	0.139118316	0.050835418	0.001804684	0.00319925	0.01160645	0.008763629	EL-cc86d54
ACTCACGAAGCAGCTCTT-2	449	60.47	0.061142964	0.016831715	0.06047343	0.030872238	0.038630541	0.042559086	0.026553522	0.044516158	0.034014576	0.044513944	0.03657852	0.051626313	0.043182684	0.069035679	0.065159417	0.053327728	0.067349068	0.034638149	0.034480712	0.046214498	0.060068243	0.037636992	mix
ACTCACGAAGCTTACTAG-1	543	2.76	0.044701689	0.01966202	0.044505747	0.034673902	0.044918758	0.048486115	0.024331057	0.042388028	0.0401126	0.04296571	0.040006203	0.040168283	0.040153524	0.05779403	0.072470271	0.057049385	0.077349626	0.036685463	0.039378556	0.049669022	0.060216605	0.041597345	mix
ACTCACGAAGTGCATCAA-1	104179	98.89	0.00973474	0.01761452	0.001925896	0.001065716	0.019849723	0.002900403	0.019190323	0.00215607	0.002230512	0.00197676	0.003729616	0.003089393	0.003912097	0.002336691	0.002927802	0.005583656	0.004274638	0.001121297	0.001291341	0.001226549	0.002390011	0.846162323	EL-W1BHI6
ACTCACGAATCGAACGCT-2	778	95.37	0.153106297	0.013588379	0.033475943	0.024309968	0.030480546	0.03338157	0.016647971	0.029478807	0.027097365	0.029886048	0.21228032	0.027549396	0.02910321	0.039173913	0.049128924	0.039048155	0.053037766	0.025023997	0.026968879	0.034065262	0.041703992	0.031000971	EL-cc7-5d52
ACTCATTCATACACGGTC-2	426	99.65	0.036017399	0.015416757	0.052679467	0.027473331	0.037529544	0.038941507	0.021469014	0.13123575	0.030775807	0.036946137	0.031768447	0.031775657	0.034539755	0.04795711	0.065342338	0.045315609	0.118386871	0.029594876	0.046357534	0.038871729	0.048315405	0.032745592	mix
ACTCATTCATCCAATCAT-2	7660	98.9	0.011941233	0.197840848	0.008990082	0.01917491	0.286421511	0.041302026	0.00715656	0.007704727	0.006881852	0.052171669	0.011209773	0.024630471	0.006902755	0.037056198	0.028923841	0.011575601	0.099136778	0.006933662	0.007563136	0.021884297	0.010806447	0.093681184	EL-28B
ACTCCAACTAATGAGTCG-2	926	98.6	0.027276718	0.012027119	0.029618277	0.021320045	0.027227639	0.029890865	0.014200555	0.026650812	0.024234882	0.026390818	0.024502633	0.024666704	0.024976176	0.035507923	0.044972824	0.035746796	0.429845135	0.022266386	0.024183134	0.031081693	0.037471376	0.025507383	EL-FAA1160aucsf
ACTCCAACTATAAGTTCG-1	1965	98.73	0.028901427	0.008797705	0.02521882	0.016778064	0.025817045	0.027996144	0.014456114	0.024755146	0.020976793	0.026505113	0.019755833	0.019524708	0.021215644	0.213019499	0.060959271	0.038174357	0.189817448	0.04872496	0.030999264	0.070403596	0.045084294	0.021778779	EL-DSM11767
ACTCCAACTATGACACAA-2	437	98.86	0.043589714	0.016443616	0.043641738	0.035077433	0.040242655	0.047358202	0.024240456	0.038507105	0.038297828	0.041817623	0.03457598	0.041844056	0.036668911	0.05526902	0.06419834	0.106558403	0.072807423	0.032445227	0.040397519	0.049873723	0.058594817	0.036963146	EL-DSM15644
ACTCCAACTGGTTGCTAT-2	3103	1	0.044719532	0.019589997	0.046154446	0.034625494	0.045458438	0.048664693	0.024181849	0.042025763	0.039484582	0.043075069	0.038990933	0.039940906	0.040156282	0.058171645	0.07334024	0.057230874	0.078368015	0.035990984	0.039085407	0.049111089	0.059397505	0.041542774	mix
ACTCCAACTTAGCACACG-2	59198	97.87	0.018682831	0.001331346	0.032150586	0.009627116	0.011999211	0.008119908	0.006964796	0.006832571	0.039789204	0.009150587	0.005660591	0.067634963	0.008534587	0.020235244	0.00855545	0.530561059	0.065390423	0.016870608	0.011806303	0.030538259	0.077098964	0.012441821	EL-DSM15644
ACTCCGGTTAATACGTCT-1	58853	99.3	0.013717276	0.000954827	0.012821043	0.007985789	0.769713891	0.078278177	0.004214451	0.001935571	0.002755471	0.005245413	0.001870142	0.001533819	0.002875432	0.005445716	0.002746253	0.035670748	0.018388935	0.00245183	0.001901771	0.001955726	0.002537163	0.024981596	EL-28B
ACTCCGGTTAATTGGTGA-1	2671	98.9	0.101934256	0.007853657	0.027646086	0.014604446	0.02395703	0.030540141	0.011594347	0.023473682	0.020973368	0.019497039	0.017836812	0.018363568	0.0201775	0.041284082	0.124953208	0.195105472	0.056484237	0.057913587	0.028254377	0.044998934	0.084452735	0.027528589	EL-DSM15644
ACTCCGGTTAGCAAGTCC-1	935	97.91	0.031899439	0.012140562	0.030252196	0.022577139	0.115822781	0.03553278	0.026512355	0.029131142	0.052108717	0.030238794	0.030226045	0.030609751	0.03285813	0.087676347	0.059122929	0.038887767	0.10587074	0.023513364	0.029494712	0.031901923	0.10459467	0.038599634	mix
ACTCCGGTTCCAATGCCT-2	176769	99.03	0.007141036	0.000358721	0.025803702	0.003064672	0.010906115	0.002241187	0.003218061	0.014344643	0.00243176	0.002429684	0.004521439	0.004143154	0.001476878	0.020540817	0.796802862	0.005077128	0.042766023	0.002137377	0.001362166	0.006270236	0.023339581	0.019605033	EL-DSM11863
ACTCCGGTTCTCATGCCA-1	2150	99.26	0.019177046	0.00812431	0.01893829	0.324949758	0.018632768	0.020270896	0.075251284	0.095037062	0.022876665	0.019610532	0.016222755	0.017514086	0.028660039	0.03846736	0.089507889	0.046849222	0.031719576	0.014957961	0.018809393	0.020968183	0.028909443	0.024259689	EL-22c
ACTCCGGTTGAGTCGTAC-1	67016	99.53	0.036346408	0.00471288	0.0090258	0.0042586	0.005958135	0.017949686	0.00236578	0.020836927	0.002280483	0.006457346	0.00165668	0.003679564	0.002527925	0.73235455	0.033919259	0.011208498	0.044293462	0.001848385	0.013982943	0.026559494	0.012729195	0.005028286	EL-DSM11767
ACTCCGGTTGCAACTCGC-1	20794	98.94	0.021352668	0.002373886	0.580712532	0.046785992	0.046500952	0.015529709	0.008304918	0.007301767	0.00483675	0.013719536	0.009139296	0.009534073	0.004113879	0.023193462	0.025058196	0.040638097	0.067130294	0.004015825	0.009465318	0.016809687	0.029815829	0.013611012	EL-14A
ACTCCGGTTGCCTTCCAT-2	9399	99.25	0.017092328	0.003877816	0.022116796	0.008648056	0.022908453	0.04609903	0.008460837	0.020778594	0.011597464	0.014882686	0.013643165	0.010954826	0.014920782	0.024632351	0.03170671	0.032796437	0.264942797	0.011708717	0.030440547	0.025410628	0.341232867	0.020852286	EL-Valencia
ACTCCGTCGACCGCTGTG-1	43392	99	0.025993526	0.000763145	0.011472081	0.003863985	0.012289271	0.015810947	0.012162166	0.004971667	0.004730435	0.008076972	0.004067489	0.010042796	0.004091472	0.011565316	0.024045953	0.037855034	0.041524359	0.040577295	0.619359598	0.033607335	0.068964575	0.004129686	EL-RC46F
ACTCCGTCGTATGTACCT-2	973	96.81	0.083817082	0.01207274	0.027211082	0.021268597	0.030229802	0.195413134	0.014636383	0.026491228	0.024193744	0.026197241	0.025612638	0.025713789	0.025034232	0.035693842	0.044150902	0.035158083	0.063194106	0.022922555	0.079410808	0.03009959	0.078046467	0.073007687	EL-326i6na
ACTCCTGAGAATAACTCC-1	3055	99.57	0.014271606	0.007405193	0.014502822	0.011147635	0.583929311	0.015622374	0.007675922	0.03307013	0.01272831	0.014799637	0.029862169	0.051344061	0.033530761	0.018710057	0.023661986	0.018350238	0.03217125	0.012430357	0.012633759	0.015841749	0.021490014	0.014596596	EL-28B
ACTCCTGAGCAGTAATGT-1	419	92.6	0.048423608	0.015571663	0.052985954	0.02753734	0.036436473	0.05660894	0.018638171	0.03377331	0.03136741	0.034622422	0.031787094	0.031987907	0.046375147	0.050229177	0.067849618	0.136869019	0.065487253	0.029090772	0.033280481	0.039507573	0.07799254	0.033023498	EL-DSM15644
ACTCCTGAGCCATAGCCA-2	34279	99.23	0.005821344	0.045253824	0.013112334	0.007954666	0.703208223	0.048267652	0.003928445	0.004980352	0.007469092	0.006179515	0.002515668	0.003385843	0.00653769	0.008049218	0.018997129	0.004553762	0.023086057	0.003502956	0.003920364	0.009394709	0.013130376	0.056702276	EL-28B
ACTCCTGAGTATTGACTG-2	3015	99.68	0.031973521	0.05920029	0.024659203	0.035678739	0.03373912	0.025884316	0.029309177	0.150590222	0.032144141	0.035251429	0.024172914	0.041256383	0.046000894	0.04095372	0.070778814	0.103683573	0.052245191	0.025962497	0.033404518	0.029507543	0.052051937	0.021269866	EL-AB12-2
ACTCCTGAGTGAACGGTT-1	972	28.29	0.038285928	0.016642436	0.038240024	0.03227418	0.037705412	0.042361533	0.02009032	0.035956511	0.034528015	0.03715308	0.033358324	0.034033345	0.034508376	0.049377483	0.061544758	0.049009397	0.064791635	0.137575474	0.033596517	0.043499575	0.089585552	0.035289355	EL-MR1-12
ACTCCTGAGTTCCTAAGG-1	1734	99.22	0.020967215	0.010187491	0.023764472	0.016846057	0.025356321	0.022666936	0.13373565	0.022515165	0.151066095	0.066662938	0.024979899	0.023712444	0.024033028	0.02882671	0.039817413	0.027704332	0.124862758	0.108207585	0.029456936	0.024160375	0.028092124	0.022053826	mix
ACTCGAGTCATTCGAAGA-2	1058	0.9	0.044407792	0.019726625	0.044353499	0.034615979	0.044555271	0.049460805	0.023290991	0.042537171	0.039711561	0.04305047	0.040364406	0.040440079	0.040267132	0.058251741	0.073260334	0.057124392	0.076405545	0.036161137	0.04026159	0.049299384	0.060185911	0.041557319	mix
ACTCGCTGTATCTCGAAC-2	1148	98.08	0.030593189	0.011496829	0.032188184	0.032661388	0.047011733	0.035157444	0.023598985	0.027996085	0.035513246	0.029606366	0.029617299	0.026317491	0.029086437	0.048890647	0.044776576	0.041740289	0.05884636	0.025048602	0.028729256	0.04466346	0.283627362	0.032441075	EL-Valencia
ACTCGCTGTGGTAAGGAT-1	65383	99.27	0.023786772	0.00095107	0.02050113	0.007905484	0.016631718	0.065958946	0.003663661	0.021125098	0.002055441	0.008465506	0.001721312	0.005234585	0.01935835	0.034952752	0.023597078	0.021668613	0.6745452	0.002433652	0.005394388	0.013679584	0.018651313	0.007697213	EL-FAA1160aucsf
ACTCGCTGTTACCTATCC-1	96086	98.81	0.002111946	0.004339274	0.002662426	0.056054037	0.019729941	0.005278689	0.009867896	0.006771355	0.520437688	0.051597936	0.008351102	0.007109451	0.200529162	0.013141858	0.00614317	0.007282128	0.017354206	0.014276055	0.007304194	0.01025673	0.025973473	0.003384414	EL-AB8-2
ACTCGCTGTTCGGATGTT-2	79379	98.8	0.001509903	0.000605288	0.006066317	0.002903649	0.001970774	0.001480172	0.119125606	0.005047476	0.002352075	0.040210908	0.001673978	0.006726968	0.003519055	0.002062787	0.005676967	0.003040409	0.136128478	0.542626479	0.003648378	0.064284938	0.048072461	0.001140848	EL-MR1-12
ACTCGTAGGAACAACTGG-2	647	99.77	0.03116619	0.013632693	0.169624811	0.024316587	0.030709998	0.033698243	0.018034895	0.051246312	0.046648852	0.116423857	0.02820867	0.028134117	0.028378487	0.040059026	0.050332104	0.039480807	0.052893936	0.024948525	0.027358883	0.073847632	0.041496467	0.028798877	EL-14A
ACTCGTAGGCAGTGAGGA-2	507	98.82	0.036246762	0.015605534	0.034909789	0.036588301	0.034191438	0.037112427	0.134032173	0.032592113	0.031693816	0.034672279	0.032127788	0.032643994	0.073701616	0.045145436	0.082237233	0.043930214	0.080526796	0.032983485	0.031011034	0.037784119	0.046872238	0.032869223	EL-A2
ACTCGTAGGCGTACATCT-1	2923	99.4	0.184911739	0.007506435	0.024606674	0.015372746	0.064595935	0.078177359	0.018506755	0.03178141	0.046350362	0.027310214	0.01501558	0.035076277	0.0184242	0.064752218	0.050800959	0.043254638	0.149929673	0.01980959	0.016649447	0.037345354	0.027194831	0.022383044	EL-11C
ACTCGTAGGGCCTTCCAT-2	12080	96.73	0.495759179	0.032516671	0.014025278	0.016738	0.015741215	0.02447601	0.026174181	0.008112435	0.013576869	0.034918515	0.006054838	0.006389838	0.009583918	0.050737087	0.029842646	0.040306686	0.035120898	0.01591011	0.017601083	0.037270257	0.057137334	0.011815828	EL-11C
ACTCGTAGGTACCTCACT-2	12848	98.9	0.017978077	0.002803304	0.019086432	0.013432171	0.037623752	0.008794647	0.445080248	0.014966039	0.048780234	0.024683436	0.019039379	0.058522405	0.035641707	0.046850087	0.025883503	0.022527758	0.052184222	0.045468745	0.00980474	0.016567693	0.020292045	0.013902073	EL-A2
ACTCGTCTAAAGGTCTGA-2	700	99.5	0.030082834	0.015527257	0.030209644	0.023849623	0.307954692	0.032932455	0.016685903	0.028887559	0.034208959	0.029479935	0.027209907	0.027504041	0.027540686	0.0393071	0.049697584	0.039552424	0.055083233	0.024512497	0.02693432	0.034737549	0.044998242	0.052629622	EL-28B
ACTCGTCTAAGATCGAGT-1	868	93.78	0.028624253	0.012596987	0.029289607	0.022413702	0.028710717	0.031795571	0.015641259	0.119173569	0.025474458	0.027954546	0.025644571	0.286967919	0.026367274	0.037972599	0.046629337	0.036885701	0.049685478	0.023530615	0.025578886	0.032146387	0.039558736	0.026910401	EL-cc82bhi2
ACTCGTCTAAGTTGCCTT-1	5302	99.21	0.011409454	0.004617466	0.425256776	0.007815414	0.011073625	0.012875281	0.00608694	0.010306751	0.009274846	0.108473202	0.009443756	0.010217531	0.009680786	0.021068902	0.01715204	0.018643027	0.177698637	0.008679387	0.00963919	0.085497078	0.015245057	0.009684475	EL-14A
ACTCGTCTACAAGCGCAT-2	15631	99.25	0.006512983	0.001836135	0.00588767	0.003584943	0.011112144	0.006168571	0.161723153	0.007828943	0.005328377	0.017494799	0.004491641	0.017260405	0.006732492	0.06916921	0.009001417	0.0194539	0.587570101	0.005338178	0.008212122	0.021875608	0.017463619	0.005886937	EL-FAA1160aucsf
ACTCGTCTACGTGACCAG-1	6551	95.62	0.008632762	0.003779478	0.075129502	0.00673175	0.011181274	0.014415859	0.136893857	0.009033348	0.008145401	0.008870836	0.007552008	0.007819801	0.008525316	0.266089753	0.065425643	0.128843841	0.014995287	0.007082399	0.009413577	0.009614522	0.167992113	0.023673245	EL-DSM11767
ACTCGTCTATAGTCGCAT-2	56334	99.19	0.031810815	0.019506048	0.03576058	0.001491075	0.034588445	0.001630364	0.018221024	0.00213281	0.5613462	0.010359357	0.016534188	0.001991637	0.032802277	0.003138139	0.002834958	0.013597408	0.14982577	0.005552954	0.027529438	0.007360487	0.016736798	0.005185714	EL-AB8-2
ACTCGTCTATGTGCAGTA-2	5433	98.97	0.024939149	0.005189583	0.022540235	0.01052837	0.01830766	0.032433617	0.010625085	0.015735474	0.016507959	0.015860928	0.011785077	0.014569455	0.013069152	0.030944119	0.024250279	0.044863356	0.050182522	0.011531394	0.490449944	0.068799298	0.05546635	0.01122162	EL-RC46F
ACTCGTCTATGTGGACAA-1	2277	99.39	0.01747215	0.00767772	0.017980672	0.014357533	0.017551096	0.019020404	0.36963174	0.022327998	0.017087984	0.037395847	0.017767923	0.024369418	0.022920428	0.024660723	0.032860058	0.02221842	0.040181767	0.074765406	0.01539543	0.131400256	0.035389642	0.017295942	EL-A2
ACTCGTCTATTGATGAGT-2	58275	99.31	0.052341338	0.000584606	0.023226206	0.005257904	0.014785546	0.043005718	0.010351643	0.015999415	0.01392094	0.002054227	0.00244828	0.006701808	0.003819422	0.034417529	0.024237545	0.050172759	0.046107125	0.005603377	0.055098278	0.522154066	0.056281442	0.011408873	EL-UCSF2243
ACTCTAGGAAACGAGAAT-2	2703	99.32	0.015776603	0.006861637	0.015836504	0.637274389	0.016522693	0.017112032	0.015267699	0.015240784	0.013869213	0.015446569	0.0143201	0.014410851	0.014392591	0.020768785	0.02616458	0.020332494	0.027515864	0.012889629	0.013984743	0.01766478	0.033254601	0.014849607	EL-22c
ACTCTAGGAATCATAGAC-2	13251	98.71	0.004564405	0.001958724	0.004979385	0.003706273	0.004673533	0.005198679	0.002595244	0.036157348	0.005345573	0.004721642	0.004237589	0.004155913	0.00436236	0.006512494	0.010662489	0.005862809	0.007858338	0.003900831	0.004193954	0.005136575	0.006337953	0.862807365	EL-W1BHI6
ACTCTAGGAGCAGCAGTG-1	12915	98.4	0.025286051	0.0029206	0.021874074	0.006690357	0.012275041	0.028729387	0.004452297	0.018850131	0.006557051	0.011893269	0.010490575	0.010635479	0.007278834	0.01502498	0.680698758	0.02775303	0.034707	0.009130711	0.009319815	0.020694202	0.026057325	0.008564379	EL-DSM11863
ACTCTAGGAGGAGCTCAA-1	801	99.38	0.035576977	0.013231196	0.034420914	0.023932268	0.038609237	0.04190761	0.021963171	0.040540871	0.029036559	0.032275543	0.028404886	0.030584061	0.031281137	0.166866737	0.082417425	0.044837793	0.126197827	0.030375911	0.030692645	0.035493474	0.051823076	0.029078399	EL-DSM11767
ACTCTAGGATATTACAGC-2	1944	99.74	0.04230024	0.008669273	0.020362208	0.015216923	0.019589885	0.02160145	0.01202717	0.048833844	0.138223638	0.090169861	0.017094187	0.02260446	0.121751943	0.093590966	0.060754757	0.033363656	0.127631633	0.020608698	0.017497839	0.023277897	0.026147163	0.018383977	mix
ACTCTAGGATTGATGAGT-2	1623	24.03	0.094085869	0.016294628	0.039636396	0.096041229	0.037008331	0.039341035	0.020125217	0.036106839	0.03168827	0.035005535	0.031726006	0.032775183	0.052999932	0.046468419	0.082189894	0.047925242	0.065374343	0.032617815	0.032834467	0.044723656	0.050087901	0.034389777	mix
ACTCTCACAACCGTCCTA-1	35662	97.25	0.020706623	0.267112821	0.0145312	0.206473764	0.016580388	0.004256408	0.017808418	0.018004942	0.015675499	0.01259504	0.012967663	0.025957754	0.21312463	0.023033379	0.009085485	0.011681827	0.021340822	0.022701726	0.007753025	0.010451098	0.041483347	0.006632824	mix
ACTCTCACAACGATGGAA-2	8690	96.85	0.027156468	0.00588893	0.040407305	0.006987964	0.022397067	0.045289185	0.030106054	0.01761475	0.013073796	0.014861454	0.009694388	0.019091522	0.014910711	0.042243846	0.031233747	0.039896356	0.447018139	0.024180005	0.017864312	0.047237451	0.071797974	0.010940245	EL-FAA1160aucsf
ACTCTCACAACTTGATCT-1	12306	99.1	0.412442864	0.002449048	0.022954129	0.004384166	0.017630264	0.062555343	0.014902944	0.006577613	0.020275379	0.010648659	0.007210787	0.005353132	0.006042774	0.03911956	0.009896366	0.012582354	0.093604128	0.016774414	0.016905562	0.048298746	0.161946695	0.007369995	EL-11C
ACTCTCACATGATTATCG-1	1172	98.89	0.025381452	0.011157244	0.033381312	0.020727442	0.031018893	0.028239033	0.025607081	0.037531709	0.022223142	0.226684345	0.021958857	0.095563943	0.046822638	0.041656817	0.052390969	0.044335953	0.097253525	0.024255184	0.027734901	0.028757512	0.033503301	0.023426548	EL-An51lg
ACTCTGCTCCTGCGTCAC-2	11132	98.18	0.006004223	0.003853069	0.007961408	0.375516623	0.070371826	0.01219903	0.006128066	0.018339799	0.040766785	0.007108857	0.044366843	0.022250962	0.219453478	0.031718288	0.009318877	0.008930165	0.029970228	0.028746492	0.005603617	0.006529432	0.010412547	0.034367276	EL-22c
ACTGACTACGATCTAGAG-2	1149	99.96	0.025078702	0.01097444	0.025281394	0.019181016	0.025098046	0.028154832	0.01305703	0.023735532	0.02201841	0.023939504	0.02194425	0.022429539	0.022550377	0.032480095	0.040432829	0.032072389	0.043853395	0.020190067	0.022254605	0.075111706	0.426273978	0.023497239	EL-Valencia
ACTGACTACGTTGCATGG-1	1338	96.19	0.031509977	0.011171104	0.026809081	0.090301685	0.06184763	0.03132639	0.02128633	0.027016865	0.046598201	0.0525866	0.028033824	0.025837436	0.101776802	0.055973689	0.043746894	0.037296207	0.068950063	0.034005862	0.027447519	0.102847371	0.040314265	0.032931194	mix
ACTGACTACTCGAACGCT-2	444	3.04	0.044325917	0.019661218	0.044292534	0.034654854	0.044405505	0.048533247	0.024379244	0.042189573	0.039385687	0.043057439	0.04207768	0.040086325	0.040102361	0.059253439	0.072432191	0.056935542	0.076563006	0.036185924	0.039409636	0.049644632	0.060268947	0.041453343	mix
ACTGCTAGTCGTGTGTGG-1	2109	98.36	0.293720032	0.010221064	0.035817152	0.07959912	0.027387766	0.027565155	0.010051158	0.018004427	0.044353777	0.034610801	0.016887731	0.018034096	0.017643311	0.095886383	0.04771896	0.024450116	0.038966577	0.015770438	0.020728394	0.029928401	0.073388539	0.018982024	EL-11C
ACTGCTAGTGATAGTTCT-1	92317	99.29	0.003655981	0.002529872	0.013726141	0.001836209	0.015444556	0.014858584	0.002646325	0.026104542	0.002697996	0.00773412	0.001461649	0.004920602	0.001700316	0.010346487	0.8371509	0.005397248	0.021509685	0.00164141	0.002721804	0.012743771	0.007740747	0.001417182	EL-DSM11863
ACTGGACCAATGAGATCC-1	2398	99.42	0.020344755	0.009440508	0.017563538	0.013552108	0.12151039	0.019731361	0.0382145	0.022435619	0.017637638	0.032794384	0.016234944	0.021076148	0.033686309	0.088518442	0.054197279	0.022393446	0.315313834	0.022162564	0.016991288	0.025308513	0.039206903	0.031422785	EL-FAA1160aucsf
ACTGGACCACCGAAGCGT-1	35073	99.58	0.066640109	0.00115762	0.120011009	0.002284174	0.025028359	0.05114365	0.012355019	0.077783734	0.00240359	0.017947648	0.002363243	0.229793888	0.004234215	0.089117534	0.017290736	0.007471774	0.050723886	0.00223564	0.069723157	0.137364769	0.010493908	0.002402411	EL-cc82bhi2
ACTGGACCATTCCTAAGG-2	677	98.67	0.145421267	0.01396453	0.109273514	0.02449439	0.031427688	0.041524689	0.018054358	0.038554417	0.027176622	0.035534759	0.02726155	0.040360021	0.032727088	0.045894109	0.06425715	0.039325998	0.100032597	0.031001144	0.027462171	0.034227048	0.041803271	0.029742462	EL-11C
ACTGGTCAGCGGAATGCA-2	2179	99.08	0.033526387	0.008470515	0.026643734	0.019357623	0.042852197	0.035789061	0.031647505	0.027085993	0.31064337	0.036678018	0.021702459	0.019825532	0.029507784	0.051001466	0.034903476	0.030238665	0.043964212	0.045285296	0.021878336	0.073023674	0.034593663	0.021052167	EL-AB8-2
ACTGGTCAGGGAAGGTAT-2	142254	99.1	0.002375492	0.000773628	0.003873948	0.002232846	0.008915152	0.008984121	0.009400111	0.006598079	0.001833896	0.00254568	0.002757535	0.00527802	0.002227032	0.011683308	0.861067288	0.008096793	0.021650035	0.002266436	0.003669572	0.01414226	0.016879289	0.002695343	EL-DSM11863
ACTGGTCAGTAACTCCGA-1	3161	97.14	0.022329399	0.007004645	0.02528159	0.015156052	0.025839549	0.336325491	0.044945032	0.025223811	0.018811457	0.027053201	0.016870314	0.017975215	0.015926845	0.047963161	0.053983672	0.045601871	0.071838863	0.015836946	0.059973973	0.035784625	0.052630108	0.016996074	EL-326i6na
ACTGTAATCAGTACTCTC-1	2660	98.78	0.027841068	0.008916828	0.023991371	0.024344143	0.020302513	0.019498929	0.020060899	0.040164104	0.075305641	0.0303701	0.020514611	0.024377141	0.059499492	0.052840247	0.049792187	0.024609388	0.152554261	0.18361623	0.035716921	0.03814473	0.025531268	0.041690385	EL-MR1-12
ACTGTAATCGCCGTGAAC-1	21176	99.01	0.003737615	0.004904158	0.007744949	0.01703454	0.004262119	0.003923047	0.009358073	0.004331835	0.019003677	0.007269808	0.744044776	0.060041239	0.019318092	0.015072334	0.020228538	0.005081497	0.011694632	0.004295462	0.003836744	0.010017061	0.006148602	0.018598076	EL-cc7-5d52
ACTGTAATCTCTAGTGAC-2	53264	98.53	0.002993803	0.00082631	0.023457817	0.019212891	0.005866264	0.003273688	0.03018906	0.004192499	0.747967288	0.060814392	0.005199641	0.002575858	0.022811006	0.011292799	0.008845685	0.003648257	0.005197734	0.005510442	0.011885413	0.0102299	0.008015734	0.005966249	EL-AB8-2
ACTGTAATCTGTTAAGCC-1	44253	99.42	0.001792908	0.075962852	0.002397823	0.001315778	0.002701234	0.002693782	0.001251719	0.001628712	0.072056726	0.026511062	0.002854701	0.00229174	0.076535573	0.002303857	0.002604187	0.002149553	0.034255959	0.00151407	0.001512902	0.002463177	0.002362409	0.6808166	EL-W1BHI6
ACTGTGTCAACAACCGGA-2	1189	1.72	0.044816698	0.01958211	0.044477751	0.034344159	0.044735256	0.048492755	0.023328506	0.042482356	0.039471328	0.042808695	0.039528937	0.040627544	0.040142712	0.05765515	0.073413634	0.057601408	0.07701364	0.036811866	0.040274962	0.049385499	0.060092586	0.042214603	mix
ACTGTGTCAATGGACGTT-2	2847	99.35	0.016408414	0.006962068	0.016660681	0.012931842	0.052685594	0.032425799	0.347152106	0.019851989	0.013573898	0.022445361	0.014889858	0.098647546	0.02480088	0.028634979	0.060776087	0.020735034	0.119980909	0.021537547	0.014569299	0.017237445	0.021172969	0.015671775	EL-A2
ACTGTGTCAATTGACACG-2	2959	98.99	0.016803298	0.006732094	0.016622583	0.013824051	0.02889914	0.01975252	0.28180557	0.021786257	0.142773817	0.024414941	0.022078854	0.02293436	0.020983506	0.02469406	0.051382079	0.059715355	0.031233062	0.088640821	0.015466597	0.044310009	0.029314071	0.015603493	EL-A2
ACTGTGTCAGCCACATGG-2	6374	98.12	0.04413282	0.004858043	0.01954924	0.011849694	0.026596671	0.038876084	0.007017301	0.015640717	0.017029296	0.021831296	0.010152744	0.010282495	0.010958501	0.052109481	0.039172342	0.031629673	0.075265059	0.011533648	0.335110929	0.027239727	0.169589728	0.019410588	EL-RC46F
ACTGTGTCAGCTTACGTT-2	21422	96.04	0.003723552	0.276910624	0.004197357	0.02197877	0.026100356	0.005532989	0.101523748	0.063810529	0.019633381	0.012127514	0.030876887	0.095907642	0.040955626	0.004995206	0.038764711	0.080748756	0.075146594	0.028282318	0.003294904	0.018912478	0.031699533	0.014823153	EL-1356FAA
ACTGTGTCATATACCACT-2	14446	98.1	0.423664861	0.036974037	0.054742639	0.006508523	0.010481599	0.059288048	0.025209003	0.014195849	0.01114682	0.016611255	0.017746278	0.010037133	0.01278249	0.024250802	0.024458205	0.032048245	0.116857997	0.008497417	0.014727922	0.032335622	0.038373658	0.008957088	EL-11C
ACTTAGCTTGCGAGTCTA-2	626	96.17	0.039130568	0.013955982	0.03431363	0.025515329	0.03218839	0.037305109	0.017231275	0.030631239	0.028958854	0.063445223	0.029543194	0.029211918	0.031704939	0.042388318	0.053944058	0.111052656	0.056124063	0.026412878	0.029415581	0.19251362	0.044656988	0.029855499	EL-UCSF2243
ACTTCAGTAGCGTCGTCT-1	19453	99.07	0.031979497	0.001846206	0.030670359	0.003401879	0.015890918	0.0201042	0.009073998	0.010865868	0.005456086	0.016357653	0.006908661	0.004670376	0.005307389	0.019791695	0.026957642	0.037283581	0.049105464	0.004373148	0.042963628	0.604091147	0.042300528	0.010530703	EL-UCSF2243
ACTTCAGTATAACACGAG-2	601	99.67	0.032915364	0.014817716	0.075762444	0.024579108	0.032082293	0.037468767	0.103070259	0.077850782	0.061854079	0.031150566	0.02805706	0.028927298	0.029039192	0.042313058	0.051640164	0.041071091	0.054264014	0.025880098	0.030301027	0.045118385	0.08443019	0.046875753	mix
ACTTCAGTATCATCATCT-1	10566	98.5	0.005992857	0.002574901	0.006380288	0.542192572	0.040388115	0.028396562	0.013653171	0.005534742	0.049442043	0.032258607	0.04506546	0.005343433	0.039750077	0.031022618	0.028492177	0.007930788	0.01102687	0.005229592	0.005341151	0.029718377	0.058404963	0.00577649	EL-22c
ACTTCGCAGGACATAACG-2	1857	98.82	0.023289066	0.009823173	0.022880813	0.287342412	0.04310304	0.025752985	0.060015112	0.020516116	0.026220002	0.023822148	0.031192283	0.025735748	0.055164678	0.05347001	0.06251109	0.031827652	0.042696506	0.036340162	0.021415042	0.02784274	0.043943887	0.024716082	EL-22c
ACTTCGCAGGAGATTCCT-1	779	99.55	0.029998231	0.012840897	0.029469163	0.022497155	0.029731825	0.033977393	0.015340041	0.028104435	0.026012501	0.028499408	0.026514269	0.047501847	0.026622023	0.038685905	0.047909835	0.17235342	0.050491541	0.193295276	0.030324723	0.032521176	0.049745073	0.027107035	EL-MR1-12
ACTTCGCAGGCAATCACG-2	20531	98.95	0.463267705	0.055564639	0.024929	0.010328901	0.013600625	0.008845401	0.015907166	0.0093511	0.05726216	0.014594393	0.003836374	0.003911534	0.034343326	0.076319705	0.011206563	0.026050281	0.076110327	0.007165988	0.020265245	0.03054953	0.028805291	0.007734894	EL-11C
ACTTCGCAGTTACGCTCG-1	15694	99.01	0.01952473	0.001954903	0.045444131	0.006401643	0.009896148	0.016539965	0.015830443	0.008473686	0.010815583	0.02483277	0.024481226	0.022003966	0.005910075	0.02085788	0.03577203	0.052348122	0.029701826	0.006136526	0.48312168	0.060864705	0.094099359	0.004917236	EL-RC46F
ACTTCGCAGTTAGTCGGA-1	464	1.29	0.04482211	0.019763733	0.044609076	0.034610348	0.044476068	0.048779921	0.024685685	0.042429876	0.039551665	0.043394617	0.039544199	0.040252247	0.040415331	0.058001485	0.072814467	0.057294382	0.076345847	0.036097848	0.039588668	0.049485587	0.06061449	0.041640311	mix
ACTTCTAACGTGCCATGA-2	1172	98.81	0.039662322	0.011572204	0.030732078	0.023506544	0.034337859	0.044655088	0.02250239	0.027923426	0.03036169	0.044844785	0.024787163	0.029056824	0.027949984	0.261072478	0.049362412	0.036390185	0.078693093	0.024664462	0.033491297	0.044917075	0.054017638	0.025111257	EL-DSM11767
ACTTCTAACTCTAGGATG-2	788	98.6	0.029966235	0.012914621	0.075587473	0.022629397	0.032180369	0.033598502	0.042488144	0.136112609	0.036967015	0.04005531	0.027336763	0.027007696	0.044331347	0.040088377	0.116559209	0.040832218	0.073867834	0.03183594	0.026776351	0.036432387	0.044067588	0.027909451	mix
ACTTCTAACTGATGGACA-2	961	95.32	0.028765002	0.012859117	0.032573413	0.030157924	0.033036586	0.05065478	0.05349141	0.04619392	0.033992836	0.04081077	0.028616965	0.047011123	0.063450953	0.045027003	0.051955793	0.035965011	0.075244936	0.16361119	0.027750972	0.031670638	0.038946371	0.027784654	EL-MR1-12
ACTTCTTGGAAGCAGCAT-1	552	99.09	0.034968767	0.01431055	0.033464684	0.026374153	0.03580702	0.038979342	0.017430304	0.032555944	0.03253187	0.042970049	0.030215367	0.031707021	0.032596684	0.043965995	0.055680494	0.045867038	0.061487123	0.027498536	0.031699619	0.037401045	0.047934904	0.243001959	EL-W1BHI6
ACTTCTTGGGATCTGTTC-1	85665	98.95	0.010688518	0.00155989	0.00848838	0.303186278	0.048480242	0.019416429	0.010073382	0.006186438	0.015293786	0.027958427	0.008682506	0.017998407	0.109707663	0.028038055	0.011007768	0.009307209	0.021297869	0.005278314	0.014986588	0.289155938	0.029076161	0.00409961	mix
ACTTCTTGGGCAGCTCTT-1	28102	98.47	0.003534926	0.75356032	0.033357591	0.004804923	0.010511514	0.01104103	0.014899662	0.007677943	0.006194541	0.006522285	0.010112246	0.011847024	0.024497407	0.005616153	0.007628451	0.006832842	0.015458229	0.026896729	0.005402852	0.008823993	0.014444807	0.010226323	EL-1356FAA
ACTTCTTGGGCATGTGGT-2	39685	98.2	0.021785994	0.000933036	0.024796036	0.015722456	0.01188529	0.0160587	0.002684322	0.009400803	0.017880883	0.00459463	0.011502895	0.00316027	0.003657576	0.024907292	0.026524303	0.258396624	0.072251271	0.006735513	0.020647801	0.311284296	0.127254513	0.007861978	EL-UCSF2243
ACTTCTTGGTAACACGAG-2	9620	98.66	0.008200206	0.404834284	0.015315038	0.011393477	0.013321842	0.009955212	0.035657933	0.0431491	0.02266096	0.064892346	0.019074884	0.023942427	0.036803711	0.030366722	0.047408158	0.016378116	0.020082215	0.095072941	0.007704219	0.014980189	0.032358487	0.026348559	EL-1356FAA
ACTTGATCTAGATGAGAT-1	7862	99.35	0.01258003	0.003481931	0.022073658	0.009859316	0.008245976	0.012756524	0.015642247	0.103382849	0.007706099	0.009267149	0.050578265	0.424395407	0.045219652	0.014032629	0.018225302	0.102963068	0.055666865	0.043499423	0.006788842	0.014808707	0.010412691	0.008304455	EL-cc82bhi2
ACTTGATCTATTAGCGGT-2	969	97.52	0.027507622	0.012075566	0.027267334	0.021537268	0.052791376	0.029741719	0.01483839	0.028469853	0.024361753	0.026482685	0.024497269	0.024555476	0.024789888	0.391673786	0.047112859	0.034844637	0.046708374	0.022553825	0.023977635	0.030045272	0.037601605	0.026143689	EL-DSM11767
ACTTGATCTCCGCATCCT-2	13666	98.67	0.008919872	0.003026604	0.025400257	0.012305103	0.008772672	0.007167307	0.017766114	0.011911991	0.012850582	0.01244123	0.014733889	0.663976735	0.057665892	0.019832551	0.014548218	0.009731099	0.032931982	0.025274915	0.007438113	0.014793478	0.01107803	0.007327877	EL-cc82bhi2
ACTTGATCTCGCTTGTAG-1	5476	98.9	0.009425812	0.004234861	0.106772044	0.046926158	0.01537999	0.010297264	0.018310644	0.07202554	0.035686981	0.013422185	0.008603701	0.009200219	0.013626182	0.019290312	0.029314792	0.012491845	0.44066659	0.011425157	0.014728894	0.010513653	0.088641426	0.00886723	EL-FAA1160aucsf
ACTTGATCTCTGACGGAT-1	408	6	0.044258912	0.01985581	0.0452167	0.034414703	0.044794742	0.048430689	0.024235325	0.042246178	0.039740795	0.042920653	0.039649292	0.040172158	0.040331403	0.057560491	0.072907707	0.057108518	0.075812874	0.03624965	0.04048547	0.049041718	0.059806022	0.044063813	mix
ACTTGATCTGGATCAATG-2	2593	99.25	0.020152016	0.008949868	0.138876991	0.013823041	0.030529155	0.022759492	0.011066073	0.016512226	0.036509412	0.021687645	0.015432848	0.016193014	0.017138141	0.060305967	0.041153079	0.094713786	0.127732181	0.014850791	0.016063411	0.021645723	0.236860528	0.016794675	EL-Valencia
AGAAGAGTCCCGAAGCGT-2	28259	88.06	0.029574903	0.001171857	0.025450284	0.002091908	0.003030303	0.107762271	0.001588169	0.002579298	0.002733012	0.002666942	0.002557574	0.002429042	0.00264213	0.003771459	0.004653751	0.003427633	0.722946286	0.002458848	0.002521505	0.064086922	0.005986889	0.003829616	EL-FAA1160aucsf
AGAAGAGTCGGTCCTGGT-2	5758	99.22	0.012882305	0.004729528	0.030410894	0.00842361	0.019217816	0.013799008	0.009928676	0.372517298	0.016835162	0.156982856	0.012840509	0.033112322	0.046807909	0.04243401	0.026117376	0.019626422	0.068020816	0.018174039	0.011597643	0.022486067	0.037937256	0.014976082	EL-AB12-2
AGAAGAGTCGTAACAGTC-2	6196	96.9	0.033570648	0.004526422	0.010842204	0.010653816	0.021667118	0.027583255	0.015931484	0.010322146	0.50300031	0.013252208	0.037971872	0.019389117	0.039417386	0.016491039	0.017981616	0.039984071	0.07745732	0.032170403	0.012284133	0.017878741	0.024125719	0.013362738	EL-AB8-2
AGAAGAGTCTAGTAACGG-2	15047	99	0.005477054	0.002038294	0.026860015	0.003667148	0.009606128	0.005646392	0.045399801	0.040460863	0.010239633	0.010213879	0.004140932	0.0047049	0.0398556	0.023753056	0.041979213	0.018978679	0.041088171	0.007856127	0.004238682	0.016191757	0.040717185	0.596811604	EL-W1BHI6
AGAAGAGTCTCCGTATAC-1	20962	97.75	0.025445855	0.224079546	0.012915511	0.188737479	0.034765252	0.007152221	0.010293315	0.021485614	0.017803844	0.016738872	0.020421266	0.017147218	0.192475032	0.027363694	0.01401437	0.010254972	0.031490946	0.023451043	0.009461976	0.03572606	0.049099799	0.009604468	mix
AGAAGAGTCTGTCCATAG-2	1121	97.86	0.025759268	0.011285164	0.0267453	0.022083178	0.026241443	0.028105128	0.016654453	0.029124257	0.022528764	0.024664289	0.175749565	0.231182154	0.023604348	0.033046574	0.044769018	0.032892732	0.04379263	0.070417893	0.022815752	0.028659648	0.035300897	0.024176164	EL-cc82bhi2
AGAAGAGTCTTCCTGCTA-1	9125	96.5	0.007784166	0.003309624	0.016265603	0.021369388	0.028773427	0.01147282	0.636010978	0.008099513	0.039282317	0.011260433	0.012311871	0.012044028	0.017701385	0.016416189	0.039214329	0.010378565	0.033592022	0.021906796	0.009955244	0.013471433	0.017783215	0.011476316	EL-A2
AGAAGCTGCATTCCGTAC-1	40738	99.4	0.027260341	0.002618135	0.026873755	0.007013063	0.014265575	0.01347851	0.010612549	0.006303657	0.011018814	0.019813088	0.006071232	0.007199744	0.018373488	0.022176647	0.016237276	0.019329362	0.049330319	0.205383692	0.023402384	0.442195605	0.048325622	0.002676858	EL-UCSF2243
AGAAGCTGCTAGGTTAGT-1	2183	98.1	0.018520911	0.00789329	0.018120983	0.01407874	0.018229731	0.020924011	0.00947445	0.017353039	0.016289018	0.017584644	0.027898119	0.016312796	0.016437324	0.024070562	0.247722277	0.023486564	0.046301611	0.360259005	0.016382992	0.020693889	0.024834917	0.016850307	EL-MR1-12
AGAAGTAACATATGTCCA-1	17894	99.08	0.385140443	0.157129555	0.040985	0.004308318	0.009674498	0.020151359	0.016372608	0.012621655	0.007903236	0.011445538	0.006587294	0.016528091	0.004494338	0.055661006	0.022049236	0.043405549	0.034578495	0.004929618	0.010443304	0.061488066	0.060257739	0.013789782	EL-11C
AGAAGTAACATGGATATC-2	1479	10.28	0.040388036	0.017918087	0.040328433	0.031383138	0.131720684	0.04434709	0.02116161	0.038440811	0.03633588	0.039070482	0.035918446	0.036503803	0.036519041	0.052705092	0.065958919	0.052072364	0.069252881	0.032629569	0.035959959	0.044955416	0.054526005	0.041264458	EL-28B
AGAAGTAACGGAGCATCT-1	407	99.88	0.035638102	0.015491426	0.034852557	0.027261548	0.034767144	0.039094974	0.018440171	0.033693083	0.031947996	0.155839476	0.031476305	0.031714332	0.032064193	0.046282632	0.05736281	0.132364149	0.059733792	0.028368831	0.032146195	0.039139332	0.049237848	0.032533047	EL-An51lg
AGAAGTAACTCTATGACA-2	2526	99.17	0.035970419	0.007341218	0.029602873	0.014149429	0.034246212	0.020963115	0.122308868	0.047513362	0.015772082	0.030032479	0.014937038	0.029447109	0.020214753	0.062929279	0.090022734	0.027668582	0.22971951	0.017573549	0.016916456	0.036668989	0.079742787	0.015984872	EL-FAA1160aucsf
AGAAGTAACTTCCATACC-1	9812	97.37	0.016647317	0.003003538	0.029534106	0.007827866	0.01609828	0.021618509	0.022497782	0.010689433	0.017890368	0.01132699	0.007410254	0.008157608	0.008566025	0.544101002	0.054021176	0.037790119	0.071418246	0.007794045	0.031029218	0.013640951	0.047816045	0.010991831	EL-DSM11767
AGAAGTCCTATCACTTCC-2	11773	99.35	0.005178065	0.002196806	0.006886277	0.003861152	0.005892736	0.005614861	0.009140235	0.007449895	0.004595181	0.006274808	0.004541167	0.76704511	0.006338738	0.00820425	0.009911526	0.006571936	0.111708919	0.005810001	0.004639635	0.005564644	0.006994658	0.005503477	EL-cc82bhi2
AGAAGTCCTCACAATAAC-1	2270	98.94	0.026883095	0.008038016	0.019127671	0.017263119	0.023245116	0.021768334	0.01063648	0.262276867	0.016998001	0.020846973	0.05654934	0.02040369	0.031938828	0.027820655	0.047158925	0.054678156	0.084914081	0.018919372	0.019898253	0.031158891	0.089454207	0.089731128	EL-AB12-2
AGAAGTCCTGCCGTCTTC-2	6275	98.65	0.015498787	0.004541975	0.018082011	0.008900346	0.026546595	0.018192529	0.024227797	0.492319471	0.020318019	0.015618993	0.018023609	0.058226269	0.013268945	0.029122427	0.042617305	0.02234375	0.041526684	0.011115784	0.025981548	0.039545908	0.043429835	0.010404025	EL-AB12-2
AGAAGTCCTTCAAGGAGT-1	904	99.72	0.032801387	0.012288718	0.02770858	0.021912248	0.027981738	0.030605958	0.014514344	0.026436739	0.024438709	0.191825522	0.027562041	0.025271452	0.21938858	0.035670492	0.046441606	0.040482823	0.047923182	0.023374246	0.025570129	0.030528783	0.040542012	0.026294015	EL-cc86d54
AGAATCAGAATGCTCACC-2	933	98.66	0.068914329	0.012211558	0.028475158	0.021242332	0.027641396	0.057742926	0.015802706	0.031267183	0.024410249	0.031371405	0.024983254	0.025705069	0.029582205	0.040546196	0.052334265	0.133381682	0.226455301	0.027290232	0.025075481	0.030220886	0.039158783	0.02575987	EL-FAA1160aucsf
AGACATATCAGATCGAGT-1	7209	99.59	0.008864479	0.003465986	0.009432241	0.006996087	0.070762114	0.009887782	0.008128748	0.263228627	0.007740795	0.050722821	0.013114565	0.063502947	0.060370333	0.01459808	0.04510276	0.023565846	0.217995106	0.011819376	0.037225779	0.010031468	0.042067181	0.02124074	EL-AB12-2
AGACATATCGCAATGAGA-1	1297	99.15	0.028020087	0.012004454	0.027265048	0.019531719	0.227271835	0.04057637	0.0136772	0.058563256	0.024306976	0.029578674	0.024395341	0.029277123	0.023215029	0.046917644	0.048090775	0.039983878	0.095844383	0.021248579	0.057023152	0.040547491	0.053367034	0.038915462	EL-28B
AGACATCCAACTTCTAAC-2	410	1.95	0.0446227	0.019768592	0.044560985	0.03494934	0.044608935	0.048853658	0.023370506	0.04287428	0.039624215	0.043286555	0.039643572	0.040391434	0.040472828	0.058239631	0.072891761	0.057438621	0.076369908	0.036131621	0.039955946	0.049555106	0.059986044	0.041699039	mix
AGACATCCATCTCGATGC-2	3997	98.14	0.021700988	0.0056879	0.017522991	0.011484422	0.026427335	0.060173436	0.011314447	0.018768691	0.021926306	0.018908597	0.013354434	0.013818324	0.019457475	0.409226443	0.051032136	0.035637998	0.116885614	0.013355429	0.018903684	0.023521043	0.05707437	0.013591647	EL-DSM11767
AGACATCCATTAGCGTCT-2	1802	99.36	0.021116899	0.008876021	0.021283912	0.016304558	0.02070135	0.02270992	0.075984042	0.088280094	0.018637638	0.121897482	0.020267903	0.067005676	0.122462722	0.034421234	0.041774004	0.026318428	0.156672627	0.024188622	0.018369688	0.023393398	0.029960596	0.019061346	mix
AGACCACGCTGATTGCTG-1	1149	96.21	0.027624477	0.023226539	0.048418837	0.020385022	0.050983699	0.028217676	0.016691492	0.031977802	0.03320154	0.025004262	0.022972037	0.024051595	0.077846343	0.033335292	0.057292608	0.032453601	0.058188863	0.021639495	0.022907614	0.030373463	0.035321011	0.27749272	EL-W1BHI6
AGACCAGCTCTCAGGTAC-1	21988	99.12	0.007502652	0.001823688	0.004289394	0.01309	0.004207204	0.009966954	0.729862876	0.004756829	0.040505727	0.013070233	0.020784263	0.005178917	0.020284516	0.012599584	0.024959032	0.014344294	0.018565797	0.014286469	0.004590428	0.010576732	0.01658418	0.0080699	EL-A2
AGACCAGCTTGTCAACCT-1	124700	98.97	0.0038689	0.008260351	0.004510803	0.001131616	0.802162506	0.047687581	0.005266578	0.003571106	0.001390278	0.009022765	0.001923661	0.001314593	0.001855638	0.002900298	0.026717712	0.003467121	0.015380827	0.001139688	0.003326099	0.004372519	0.01530832	0.035393871	EL-28B
AGACGCCTGACTTAGCTT-1	3207	98.99	0.022148051	0.007879716	0.024022027	0.016923724	0.025144323	0.028977555	0.01668565	0.292473228	0.022154659	0.021286327	0.082620998	0.017261854	0.020744804	0.065104698	0.053743787	0.042169479	0.106863584	0.019205831	0.019874096	0.026131419	0.050582749	0.017761375	EL-AB12-2
AGACGCCTGGTCACTATG-2	1780	99.27	0.020373814	0.009070208	0.027462217	0.017734026	0.021439127	0.022908849	0.049737989	0.036763911	0.028383362	0.022666714	0.020028994	0.076249249	0.04418077	0.060906267	0.053759933	0.026726575	0.200610112	0.166328703	0.01855385	0.023024169	0.033329869	0.019447811	EL-FAA1160aucsf
AGACGCCTGTACTTCCAG-2	60154	99.18	0.004173547	0.001614679	0.004210632	0.001383306	0.005284791	0.002547741	0.005292678	0.027984327	0.004442147	0.00326443	0.007767662	0.00177846	0.001917232	0.010527799	0.871972046	0.004777623	0.013799846	0.002167822	0.005136877	0.006715296	0.011359969	0.001804639	EL-DSM11863
AGACGCCTGTCTACATCC-1	1223	99.39	0.046049405	0.010880965	0.02495372	0.019126401	0.026638448	0.027610307	0.014000774	0.024831869	0.212735089	0.099548736	0.021668512	0.022478107	0.022648262	0.053878635	0.047420665	0.050559255	0.042507175	0.020375682	0.02306933	0.026983616	0.136492462	0.025162499	EL-AB8-2
AGACGCTATCATTGTTCA-1	10542	99.01	0.009199526	0.006841044	0.027467718	0.006501141	0.017646696	0.019719413	0.006555138	0.51962725	0.038989966	0.016034612	0.011426464	0.008748484	0.015155873	0.052375959	0.059878392	0.053254324	0.048537567	0.016113695	0.012493284	0.017041316	0.028870485	0.007413666	EL-AB12-2
AGACGCTATGAACCAGTT-2	5077	98.95	0.032490306	0.004867811	0.017178681	0.008357839	0.062462118	0.017218556	0.026337553	0.2220205	0.145293974	0.013231203	0.010111261	0.063903111	0.012483678	0.017532871	0.021886544	0.015819466	0.172922749	0.013239298	0.010428309	0.020634934	0.081107638	0.010315706	mix
AGACGCTATGATCTACTT-1	794	97.73	0.036665937	0.01725276	0.037014597	0.024983015	0.035758439	0.050900799	0.024066189	0.034619003	0.031807886	0.034758169	0.030664231	0.031418512	0.031787878	0.161290475	0.076669689	0.049394746	0.082864106	0.030620202	0.036725309	0.040671521	0.062443548	0.037149382	EL-DSM11767
AGACGGAGGACTCGTAGG-1	778	99.49	0.028907806	0.012856701	0.029017663	0.022589315	0.029055496	0.03174896	0.200873765	0.027943004	0.026340319	0.028265006	0.027257521	0.026134782	0.026395439	0.037685935	0.15493764	0.037182138	0.050058458	0.023431236	0.025786987	0.032337063	0.039051527	0.081681621	EL-A2
AGACTAGTAAAGTACAGA-2	3017	99.3	0.026575324	0.007139046	0.023260066	0.027071112	0.020406391	0.034256053	0.017551959	0.017261965	0.027111637	0.016902618	0.458663351	0.041402735	0.026853819	0.025815339	0.033526147	0.025222691	0.031731242	0.04464124	0.01735734	0.019388607	0.041139978	0.016491829	EL-cc7-5d52
AGACTAGTACACCTACGC-1	2244	97.7	0.018432837	0.014681899	0.019462299	0.015550649	0.019982991	0.020611848	0.041652669	0.018007772	0.019435916	0.045137364	0.442235105	0.055193879	0.045464633	0.023979955	0.029689099	0.024018405	0.031941012	0.016085292	0.016437401	0.021773825	0.039211121	0.020728119	EL-cc7-5d52
AGACTAGTACCGCATCCT-1	1049	98.24	0.039762925	0.017772692	0.040570052	0.034824186	0.054997623	0.043211937	0.028280784	0.05026014	0.037704842	0.040188918	0.042056237	0.03531365	0.037275518	0.061747042	0.075245733	0.053370511	0.064457004	0.039725369	0.044288393	0.04696624	0.066830931	0.044191178	mix
AGACTAGTAGAACCAGTT-1	1329	91.5	0.024298958	0.01275572	0.024717836	0.020378069	0.024166109	0.239385461	0.012743728	0.040840611	0.021543343	0.038897894	0.022052453	0.021928086	0.036174913	0.03165978	0.039679227	0.034896055	0.041850396	0.019830808	0.021729382	0.105390529	0.048808634	0.115891635	EL-326i6na
AGACTAGTAGATGCGACG-2	1346	99.55	0.025783441	0.010244645	0.027891421	0.019522228	0.025579266	0.043103691	0.047695057	0.025144105	0.042776142	0.355167211	0.022390319	0.023265239	0.028111114	0.031775347	0.04010698	0.033135946	0.055685032	0.022119123	0.022358049	0.028706609	0.047011678	0.022064118	EL-An51lg
AGACTAGTAGTGTCACAC-2	2260	99.25	0.038082877	0.008345923	0.028703	0.024958843	0.030550589	0.031567518	0.031540736	0.021990819	0.031817556	0.022390388	0.023046239	0.023042425	0.021991984	0.03485518	0.034438368	0.051011431	0.109148047	0.019443426	0.026005014	0.034535544	0.319915433	0.0323338	EL-Valencia
AGAGAGTGGAGAAGCTGC-2	26795	99.2	0.008824598	0.006062465	0.00839095	0.002797169	0.008025767	0.029889789	0.004202088	0.653180344	0.026898228	0.031234771	0.004476086	0.005599024	0.00707733	0.018118519	0.044441427	0.026548123	0.044337502	0.006844504	0.00636765	0.009767789	0.016144736	0.030723082	EL-AB12-2
AGAGAGTGGAGTACTCTC-2	84565	98.59	0.002270915	0.001566684	0.001837272	0.006257834	0.002749635	0.001815141	0.006528177	0.002118694	0.005296765	0.002424883	0.874227333	0.038121297	0.012139388	0.005933455	0.004870083	0.009059322	0.002952127	0.005000724	0.00136462	0.002478881	0.007336668	0.003617686	EL-cc7-5d52
AGAGAGTGGATATGCAGC-1	102475	99.02	0.002061184	0.00127301	0.002324091	0.00352367	0.010967907	0.010026475	0.004239968	0.806961575	0.00460308	0.00665245	0.002769094	0.003842774	0.004887141	0.022000415	0.007625262	0.028593579	0.025837642	0.002516678	0.010559934	0.016169063	0.01779275	0.004732412	EL-AB12-2
AGAGAGTGGCAAGCCTCG-2	420	90.6	0.035597793	0.0157174	0.035514354	0.027875117	0.035821904	0.038862382	0.019099884	0.179562391	0.031947878	0.034653159	0.031423387	0.032578614	0.032533927	0.04612998	0.114589687	0.045376944	0.061519106	0.028769684	0.031467966	0.039220783	0.047715797	0.03346383	EL-AB12-2
AGAGAGTGGCCAGGAGTT-1	3033	92.83	0.018238099	0.008184779	0.01686353	0.012641803	0.343066629	0.055315711	0.019174936	0.01577281	0.016447801	0.017704767	0.046044917	0.014620207	0.02514107	0.028881646	0.026570472	0.027388049	0.123605624	0.013526279	0.024437468	0.053751004	0.021458616	0.070924362	EL-28B
AGAGAGTGGCCGAAGCGT-1	56718	99.36	0.025004247	0.00092121	0.007866339	0.001544948	0.007437136	0.016497328	0.002305653	0.008396614	0.007460558	0.007752167	0.003616142	0.024160061	0.002233186	0.016778213	0.008483917	0.039754651	0.013445208	0.0114666	0.673439266	0.072995476	0.042757984	0.005659413	EL-RC46F
AGAGAGTGGGACTCTCAC-2	910	1.1	0.04463255	0.019718427	0.044530716	0.03460695	0.044563181	0.048681978	0.023307236	0.042469024	0.039771958	0.043316795	0.040244557	0.04019422	0.040266958	0.058895299	0.07277962	0.057288547	0.076927158	0.036254177	0.039522755	0.04943157	0.060217426	0.041675167	mix
AGAGAGTGGGCTGGTTCG-2	456	100	0.036245928	0.020838631	0.034615898	0.027931167	0.055192865	0.045603845	0.019963202	0.033000087	0.032053872	0.03348928	0.034000911	0.031328601	0.051291043	0.046438619	0.056440003	0.061021964	0.060253096	0.030763444	0.031037228	0.038715226	0.047542041	0.161046926	EL-W1BHI6
AGAGAGTGGTTAGGAAGG-2	18606	97.02	0.012094468	0.52682115	0.004698898	0.008170053	0.03503757	0.01483095	0.009400847	0.031686893	0.031554926	0.023522579	0.029978842	0.005709168	0.029531273	0.01108214	0.020526217	0.037196374	0.009887678	0.064679936	0.026557445	0.007679482	0.018865935	0.040420468	EL-1356FAA
AGAGCCGCAATGAGGTAT-1	3390	99.41	0.017107283	0.007881754	0.016758411	0.025534383	0.017717525	0.017001754	0.01729027	0.018892516	0.019833373	0.017793149	0.596637983	0.020465416	0.018863396	0.020927313	0.027088704	0.020460128	0.027240884	0.016732228	0.014221762	0.02024864	0.022523021	0.018540985	EL-cc7-5d52
AGAGCCGCACAGGAGCCT-1	34830	99.04	0.004747639	0.002510238	0.005995485	0.012995632	0.003755577	0.003125445	0.010623296	0.007329033	0.012556243	0.003036564	0.871272065	0.012043074	0.006674605	0.004456861	0.007663759	0.004575208	0.005953453	0.003897273	0.002368294	0.004910815	0.005039938	0.004396743	EL-cc7-5d52
AGAGCCGCACCTTGACGG-1	8332	99.07	0.008630696	0.004725789	0.010076665	0.017034161	0.009083201	0.008470681	0.019649485	0.012691891	0.013303918	0.011676207	0.749218134	0.018848549	0.013055577	0.012558509	0.013836757	0.010899182	0.016004284	0.008066183	0.007050037	0.013469286	0.013037003	0.00849379	EL-cc7-5d52
AGAGCCGCACTGTGGTGG-1	3309	99.2	0.014229635	0.006247141	0.015578419	0.01155092	0.016694557	0.02058892	0.04688911	0.022092989	0.013401543	0.0158339	0.013355556	0.013559485	0.014697914	0.366663707	0.026732791	0.022302604	0.246709223	0.012167775	0.01416689	0.043366388	0.029394092	0.013558751	EL-DSM11767
AGAGCCGCAGGACAGATT-1	19120	99.05	0.006009972	0.002913924	0.010113535	0.012655925	0.004724733	0.005457483	0.014608445	0.008470921	0.013303334	0.00496779	0.834688121	0.01464722	0.007669702	0.00646462	0.008726535	0.005723248	0.007861637	0.005338626	0.003653765	0.008589414	0.007020723	0.006255864	EL-cc7-5d52
AGAGCCGCATAGACCATG-1	477	99.16	0.036059847	0.018159464	0.035566507	0.03964309	0.058799944	0.042636426	0.027143709	0.035801295	0.03953122	0.036645969	0.12563023	0.039531446	0.037232079	0.047850014	0.063674845	0.046720216	0.063683097	0.034509561	0.033076907	0.040250751	0.050119274	0.047191424	EL-cc7-5d52
AGAGCGCGAATATCCGAT-2	222405	99.33	0.038886194	0.000238319	0.023966071	0.000460392	0.011546824	0.050868505	0.011520798	0.001818281	0.001344374	0.01690145	0.004705711	0.004423425	0.00063665	0.016403876	0.009824833	0.039902363	0.085947202	0.000547224	0.507060544	0.076267342	0.086727921	0.009995438	EL-RC46F
AGAGCGCGACATATGCGA-2	793	99.68	0.04580992	0.012894651	0.038977684	0.024013141	0.036868016	0.055972617	0.020694315	0.030484016	0.029512605	0.036754848	0.027399266	0.027689435	0.02844623	0.042119365	0.050572612	0.053292249	0.079301172	0.024935306	0.169694708	0.055035735	0.078130886	0.030931281	EL-RC46F
AGAGCGGAGCATGACGTT-1	22631	98.43	0.009955352	0.010084294	0.005395357	0.019542961	0.008294831	0.00460759	0.003821724	0.007880356	0.005429385	0.009691386	0.796187387	0.027045654	0.021511186	0.006825119	0.007874807	0.007896757	0.009019155	0.008339013	0.00419652	0.005028726	0.016698044	0.004624663	EL-cc7-5d52
AGAGCGGAGCCAGCCAAT-1	2351	97.96	0.035112168	0.011241772	0.034520115	0.031702841	0.051035522	0.048330013	0.041326094	0.051615968	0.031065699	0.041877581	0.037438127	0.031432839	0.043111468	0.055353697	0.074395695	0.058787642	0.059406665	0.051031695	0.037820533	0.059976378	0.071513065	0.04107269	mix
AGAGCGGAGGTTCCAACA-1	506	99.21	0.033231619	0.014722765	0.033173265	0.026676456	0.033726801	0.036450471	0.017727028	0.0316349	0.029469174	0.032792295	0.031612389	0.030338791	0.030904946	0.043110342	0.304052825	0.042429365	0.057496953	0.026989135	0.029636999	0.037363402	0.044607174	0.03132016	EL-DSM11863
AGAGCGGAGTGACCTATG-2	11260	99.55	0.005315403	0.002334516	0.005193098	0.004106985	0.538072203	0.005802178	0.002694645	0.233772914	0.004552086	0.004963459	0.00462225	0.004636976	0.004925845	0.006796043	0.008431983	0.006647207	0.008827459	0.00428288	0.004695181	0.005708146	0.007127334	0.126412228	EL-28B
AGAGGACGTAATAACTCC-1	44352	98.99	0.026998018	0.002519143	0.029064619	0.001852979	0.011132349	0.04852091	0.003851592	0.006900561	0.003266694	0.005460344	0.003812279	0.002489483	0.007061834	0.013217537	0.00720038	0.013568545	0.051920283	0.004700303	0.011339546	0.71209726	0.029560708	0.003437325	EL-UCSF2243
AGAGGACGTGACTCTGGT-1	23555	99.45	0.002831257	0.281142413	0.002956458	0.109939871	0.003652376	0.003089674	0.04733291	0.002610147	0.028026064	0.030486625	0.019850597	0.002972297	0.184609276	0.003567184	0.004522311	0.026015359	0.072655518	0.138538923	0.002557507	0.003204907	0.026309737	0.003087461	EL-1356FAA
AGAGGACGTGCCTGGAAT-1	2512	99.58	0.017817587	0.00729307	0.017128141	0.060788121	0.022333173	0.019495535	0.009057582	0.015986116	0.051188394	0.258035792	0.014497502	0.015491654	0.015173534	0.026216588	0.154594801	0.046173189	0.03354722	0.013655898	0.015166844	0.118283056	0.022791125	0.045024888	EL-An51lg
AGAGGACGTGTTGACGTG-2	908	98.79	0.177323206	0.012466428	0.028240747	0.154158634	0.03043974	0.030800132	0.016090638	0.027310707	0.046443363	0.052403406	0.02715452	0.026721754	0.029881203	0.037544209	0.046005073	0.042739185	0.065669413	0.026375934	0.025219134	0.030958544	0.038653369	0.026968398	EL-11C
AGAGGTGAAAGCTGCACT-2	81292	99.28	0.022919007	0.004572214	0.023513389	0.002949333	0.020546397	0.012870686	0.005412523	0.00690079	0.008497057	0.004573513	0.006341775	0.01465309	0.007572938	0.028518838	0.010647352	0.036406252	0.064010533	0.002792228	0.63117973	0.049349032	0.032484254	0.003191016	EL-RC46F
AGAGGTGAACTGATGCAC-2	616	99.51	0.055284922	0.014228196	0.04672273	0.029523091	0.055405757	0.045851784	0.017771607	0.032067608	0.046718365	0.032697474	0.02860949	0.029605365	0.030321001	0.051985008	0.059671646	0.042379053	0.076192368	0.026271854	0.036240578	0.041854084	0.168926778	0.031177901	EL-Valencia
AGAGGTGAATCATGCAGG-2	515	99.42	0.033289209	0.015178479	0.037389073	0.026324391	0.033872619	0.068506359	0.019277017	0.039654724	0.029697964	0.038647589	0.029475349	0.042338251	0.036856574	0.050757261	0.061471104	0.043646307	0.127266849	0.030748098	0.032342839	0.039880059	0.131019863	0.031840809	mix
AGATACGTTGTGCGAGTA-1	1712	99.15	0.029868696	0.009953006	0.038911823	0.026655927	0.029203617	0.037778535	0.01487167	0.02626826	0.029042249	0.023550455	0.029245527	0.022521863	0.022316885	0.047382418	0.04254004	0.328786742	0.057801748	0.018925053	0.036929483	0.033541499	0.070001121	0.023573305	EL-DSM15644
AGATACGTTTACCATGTA-1	403	99.63	0.039156809	0.015661019	0.056973363	0.029231229	0.040077416	0.043674734	0.020538569	0.038914336	0.042465189	0.038329918	0.033316337	0.039655523	0.043574813	0.052471502	0.124669448	0.055529272	0.08068479	0.030929238	0.039193139	0.043057626	0.055808805	0.035516113	EL-DSM11863
AGATATGGAACAGCGGTC-1	2744	99.34	0.018215895	0.008747181	0.027242355	0.015095236	0.01852788	0.018534311	0.019888069	0.071450012	0.016624451	0.017299734	0.440301719	0.020717294	0.024460396	0.029011554	0.028201431	0.022317017	0.06024049	0.042705325	0.016710956	0.019974757	0.02833614	0.035144469	EL-cc7-5d52
AGATATGGACACATGTGC-2	911	99.73	0.038092714	0.012182087	0.030272996	0.029840726	0.029906759	0.031478571	0.038851894	0.031377133	0.035779905	0.042230529	0.025067974	0.031502672	0.18116035	0.045801609	0.050175391	0.063827443	0.129062968	0.027008121	0.025428866	0.032284188	0.041714354	0.026428895	EL-cc86d54
AGATATGGACCATCACGA-2	1821	98.76	0.119547512	0.008778428	0.019879321	0.01540818	0.019680198	0.022726498	0.010518688	0.018922467	0.017568574	0.019303843	0.019706597	0.018225238	0.018040552	0.02598452	0.032226455	0.03740758	0.40662074	0.019299231	0.017503552	0.024086865	0.027176201	0.08107868	EL-FAA1160aucsf
AGATATGGAGGATAATAC-2	17292	99.12	0.011469414	0.002477637	0.034973534	0.1382069	0.013341847	0.010222905	0.014996405	0.012955694	0.033460381	0.075217146	0.017713696	0.071110678	0.363909567	0.013996894	0.009351132	0.061528832	0.05916351	0.01994314	0.009121104	0.006055024	0.015532657	0.005189124	EL-cc86d54
AGATATGGAGGTGATAGG-1	68324	98.72	0.008512624	0.000729859	0.010181131	0.016555125	0.004338624	0.019251992	0.016936816	0.001886539	0.738114177	0.030525969	0.012668961	0.007141755	0.030037512	0.010275946	0.006962092	0.027411922	0.017570195	0.015423245	0.003404986	0.007795495	0.012313522	0.001938586	EL-AB8-2
AGATATGGATGTCCATAG-2	3371	92.36	0.019846138	0.00628703	0.03655049	0.014173197	0.017362264	0.109745398	0.01055422	0.016953186	0.015708084	0.016282331	0.035430687	0.013446517	0.014905308	0.0223095	0.027848047	0.020298909	0.057537925	0.013372134	0.01614247	0.01703954	0.483873131	0.014113105	EL-Valencia
AGATCGAGTCGGTAGCTT-2	580	98.88	0.033141573	0.014931264	0.037154038	0.032416358	0.035916741	0.038213629	0.028586658	0.037232467	0.040091992	0.037567741	0.030740818	0.03582679	0.039731154	0.050370893	0.060826305	0.044328399	0.065691405	0.182368822	0.032220041	0.037583127	0.052757454	0.031799566	EL-MR1-12
AGATCGAGTGGTAGACAT-2	129248	99.28	0.001706372	0.001058101	0.001742407	0.013185114	0.005625358	0.004251188	0.013281539	0.002781256	0.050489632	0.002604336	0.001116704	0.001113189	0.02096528	0.001865634	0.015502816	0.003095677	0.025338298	0.80882797	0.001154982	0.001697268	0.021334517	0.001207291	EL-MR1-12
AGATCGAGTTAGAGACTA-1	76721	99.47	0.004756036	0.000595633	0.006486471	0.002544602	0.014853677	0.004709461	0.005311548	0.027745086	0.00283589	0.005095408	0.005310239	0.03257271	0.002271987	0.019318325	0.768919818	0.010179153	0.031358595	0.002428309	0.013635819	0.009898908	0.027969257	0.001185068	EL-DSM11863
AGATCTGACTCCGGAGCT-1	22960	98.51	0.017718322	0.602411265	0.016322366	0.007703682	0.029777057	0.006192805	0.040515254	0.007091229	0.00815534	0.029911837	0.0393296	0.017460768	0.045766173	0.008560344	0.007609887	0.008066028	0.019652019	0.042059252	0.006244176	0.011918752	0.018441007	0.005545089	EL-1356FAA
AGATCTTCAAAGCAGCAT-2	562	99.64	0.032546414	0.014346874	0.032889885	0.025361368	0.033207109	0.035449064	0.28095968	0.031681253	0.030361359	0.032056183	0.029630204	0.0294756	0.030305359	0.04281993	0.052893693	0.042039312	0.055557305	0.026676791	0.02891329	0.036587885	0.044833746	0.030889406	EL-A2
AGATCTTCAAGCAAGTCC-2	51804	99.13	0.00451701	0.000771795	0.004395209	0.00140843	0.736734571	0.074071846	0.013713568	0.009997182	0.002624666	0.024832376	0.002561992	0.004720616	0.001775223	0.010603966	0.014370952	0.009123863	0.0120332	0.002155847	0.004268654	0.026848999	0.014085237	0.024362435	EL-28B
AGATCTTCAATCCATTAG-1	1525	99.51	0.032345435	0.020579676	0.044997391	0.046489752	0.031826569	0.035630809	0.034808222	0.062803628	0.077279151	0.051186469	0.021048773	0.033330036	0.031883296	0.045436311	0.060966578	0.074098491	0.075740937	0.035459054	0.034041745	0.039024005	0.086994596	0.023646386	mix
AGATCTTCACTGGTCGGT-2	19687	79.54	0.005902115	0.001764517	0.012110534	0.003195774	0.004225715	0.004479496	0.002303695	0.004127468	0.003740295	0.004555316	0.003662553	0.004424091	0.011677514	0.005441362	0.056831032	0.005516814	0.00896098	0.608910344	0.003521693	0.234996793	0.005633517	0.003957647	EL-MR1-12
AGATCTTCAGAATTCAGT-2	450	99.33	0.035146175	0.015144181	0.035437995	0.027066613	0.035436	0.116374176	0.018392286	0.035360269	0.030589154	0.034900898	0.031197495	0.041207126	0.033147811	0.044968556	0.05877371	0.052359329	0.16522473	0.02905156	0.030582534	0.039323389	0.057478459	0.032299918	EL-FAA1160aucsf
AGATGAAGACCATGATGT-2	43810	99.05	0.007717388	0.001917433	0.009654785	0.004972708	0.017886578	0.009867437	0.001718629	0.667332037	0.042441476	0.020019023	0.006378978	0.010626863	0.017586864	0.0199874	0.057006876	0.009945289	0.034169221	0.014235409	0.015125814	0.015743074	0.012581747	0.003052016	EL-AB12-2
AGATGAAGACGCAACCTC-2	3296	97.88	0.031979994	0.007107658	0.028062991	0.017350835	0.025774384	0.017461365	0.369196049	0.022256421	0.020802953	0.026159793	0.035536003	0.037763725	0.035750124	0.038490238	0.036712004	0.023293141	0.061573042	0.031323472	0.020076063	0.03069283	0.066195703	0.016207741	EL-A2
AGATGAAGAGTCGTCGAC-1	1442	98.89	0.03074412	0.011691066	0.0315963	0.02649886	0.030640826	0.034200565	0.021103934	0.029434642	0.039606912	0.031989307	0.025879381	0.294996623	0.052289835	0.037625263	0.044124933	0.036563622	0.051604042	0.044115835	0.025748312	0.03501441	0.038705151	0.025423198	EL-cc82bhi2
AGATGAAGATAGAGACTA-2	1983	98.59	0.023899364	0.01215468	0.020790094	0.06574915	0.022294892	0.023326435	0.048094603	0.020441099	0.048728204	0.021420934	0.2973814	0.032128014	0.027071431	0.082404123	0.037196113	0.029458368	0.036608463	0.036889763	0.01858222	0.025279927	0.043203931	0.026601022	EL-cc7-5d52
AGATGAAGATGGACGAGA-2	141062	99.37	0.0364494	0.000503168	0.09762926	0.032456548	0.16815607	0.048037488	0.008028913	0.002720926	0.009690699	0.07244727	0.004995132	0.006185336	0.007955795	0.282569033	0.008640517	0.014488245	0.091856952	0.002237589	0.011798818	0.026085888	0.048696987	0.018360724	EL-DSM11767
AGATGAGATCCAACGGAA-1	21159	98.99	0.01648202	0.051319449	0.006538603	0.004754631	0.538750504	0.1313115	0.006575654	0.004637794	0.00606329	0.019526603	0.005089561	0.006466371	0.003782257	0.01228947	0.016679971	0.007132649	0.013340218	0.03019962	0.006468686	0.007322162	0.04541401	0.059794748	EL-28B
AGATGAGATCTGTGGTGG-1	12920	97.76	0.013382869	0.002421332	0.007414463	0.028288768	0.008648908	0.054275604	0.066909859	0.009286788	0.01875214	0.01294688	0.009464683	0.044572559	0.42702834	0.040464593	0.125800886	0.009037429	0.015917884	0.031251522	0.008001125	0.051292559	0.009762841	0.005006644	EL-cc86d54
AGATGAGATTACAACACC-1	806	99.19	0.101364861	0.013127661	0.03176524	0.02285586	0.038122797	0.03599308	0.021305954	0.041881223	0.028325875	0.052034628	0.026406464	0.026957637	0.026760628	0.043828386	0.085726017	0.147420639	0.053429979	0.025256387	0.04329074	0.063481323	0.042623431	0.027573712	EL-DSM15644
AGATGTTGGACGAGAGCA-1	2417	98.9	0.034202756	0.007906022	0.065617634	0.016704815	0.024435119	0.025326036	0.021249205	0.02127175	0.026688358	0.019241657	0.017395054	0.0174527	0.017009443	0.049126836	0.104000749	0.042618075	0.083024783	0.015503907	0.019869971	0.309697752	0.043020256	0.018373133	EL-UCSF2243
AGATGTTGGATGTCGCCT-2	604	95.2	0.033249001	0.014465848	0.034655941	0.034871695	0.034845826	0.041344304	0.019565813	0.040943128	0.062524284	0.04732731	0.032369618	0.068047973	0.039496765	0.050989637	0.063647849	0.06439797	0.064485073	0.034828638	0.046633255	0.036968994	0.101499882	0.032338177	mix
AGATGTTGGGGTAAGTGA-2	534	99.16	0.032421495	0.014561366	0.032401821	0.025614404	0.03280358	0.035827536	0.017105317	0.032203689	0.269874894	0.031526569	0.028965268	0.029625704	0.030879719	0.045543943	0.053207667	0.041708798	0.055668091	0.050076349	0.029001197	0.036004886	0.04404326	0.03042031	EL-AB8-2
AGCAACATTAGCAACATT-2	604	98.34	0.043537861	0.023775598	0.03699469	0.035050685	0.078687619	0.040984023	0.023840368	0.04011395	0.034559548	0.044738313	0.034579512	0.036149389	0.04011017	0.05006068	0.059002207	0.047163777	0.074393012	0.080182615	0.03706087	0.041969706	0.04991091	0.046554197	mix
AGCAACATTAGTAACGTA-2	650	99.38	0.030843688	0.013720142	0.031548729	0.024182277	0.031106264	0.034114008	0.016672954	0.033639612	0.027796427	0.030338191	0.027620841	0.031495274	0.132236491	0.075794065	0.054598167	0.041374383	0.199932833	0.028779115	0.027612882	0.034975769	0.0420355	0.029062094	EL-FAA1160aucsf
AGCAACATTAGTGAGAGA-2	650	99.62	0.036610704	0.013740803	0.031294444	0.024454699	0.030912783	0.034433555	0.016269844	0.029323439	0.028041447	0.08739185	0.027802319	0.067890378	0.02915667	0.040555806	0.051309073	0.090365748	0.061101104	0.025643107	0.104331831	0.03550257	0.104490637	0.028849143	mix
AGCAACATTATAGTGGTT-1	1376	74.82	0.027747983	0.011899919	0.028810254	0.020707485	0.028760025	0.036073281	0.013857613	0.139197069	0.024935964	0.026636714	0.024806054	0.024284555	0.024260354	0.039488474	0.057114396	0.051169502	0.061326276	0.022489431	0.040596356	0.217466227	0.050378171	0.027580752	EL-UCSF2243
AGCAAGTCCGCAACTCGC-1	1081	98.7	0.06368628	0.011934064	0.029918081	0.023885316	0.03548948	0.028941685	0.014396183	0.108086127	0.032384554	0.036555643	0.032137446	0.024393471	0.025051329	0.135458595	0.063365754	0.035832937	0.077690497	0.022185558	0.030802203	0.030710174	0.068294534	0.068397187	mix
AGCACACCTAATTGGTGA-1	66489	97.7	0.003475246	0.683607035	0.00630237	0.005000875	0.023133822	0.001993785	0.036882038	0.010488601	0.026917677	0.017593691	0.02827656	0.014995019	0.026255103	0.00364807	0.017105507	0.024160439	0.026052375	0.021214523	0.003496463	0.005180263	0.008721513	0.005481829	EL-1356FAA
AGCACACCTCTGGTACAT-2	1279	98.44	0.024829224	0.011134785	0.025538875	0.092309188	0.027479582	0.026923071	0.027098797	0.036381754	0.089777945	0.033371846	0.026019487	0.081562148	0.078079445	0.041581506	0.05861576	0.031950551	0.135841015	0.032091929	0.022402764	0.02773096	0.043526846	0.025375064	mix
AGCACACCTTACACGGTC-1	3542	99.25	0.0432019	0.006332028	0.026772479	0.017624239	0.027701461	0.046018625	0.016494559	0.022233013	0.01785189	0.02422948	0.035510994	0.01617234	0.017018006	0.030223301	0.035986605	0.075518032	0.084778283	0.018424873	0.280974475	0.064084858	0.077363551	0.015148501	EL-RC46F
AGCACCAGCACAATAGGT-1	80703	99.3	0.013793677	0.001327172	0.009148602	0.001481813	0.014270344	0.0267031	0.014063717	0.035855628	0.00849432	0.009563213	0.001418446	0.001816395	0.003420659	0.008158667	0.035767688	0.683927972	0.046320351	0.00372009	0.024841264	0.015847218	0.025706305	0.013377049	EL-DSM15644
AGCACCAGCCGAAGAGGT-1	612	4.17	0.044687072	0.019722406	0.044834112	0.034877475	0.044504739	0.048678727	0.023113839	0.042932521	0.04005455	0.042998809	0.039334766	0.039992906	0.040603631	0.058247007	0.07371877	0.058478443	0.075817864	0.03592113	0.039741532	0.049495	0.060136757	0.041412052	mix
AGCACCAGCCGCGCACAT-1	829	99.64	0.102777088	0.01265096	0.029362819	0.022781107	0.108530163	0.032904025	0.015297122	0.027414835	0.092221252	0.028842045	0.025463382	0.02630457	0.026284814	0.038674948	0.056660728	0.037247444	0.115492248	0.023776326	0.02656895	0.032053276	0.090994884	0.027221844	mix
AGCACCGTGTGGTAACCA-2	6068	98.88	0.015213924	0.004682468	0.024898672	0.008844911	0.019769272	0.026273415	0.023346212	0.035273248	0.01174544	0.029064462	0.009296263	0.010388229	0.013424479	0.046210851	0.503608877	0.030700615	0.09583798	0.015569344	0.011621428	0.025635638	0.027422474	0.011037731	EL-DSM11863
AGCAGACAAATACCGCTT-1	2151	99.26	0.03406633	0.009024098	0.019943165	0.015367779	0.023237656	0.020618392	0.039289353	0.027067879	0.017993901	0.097814297	0.018376098	0.118265616	0.027357624	0.033115796	0.045447794	0.029254891	0.106257259	0.226257578	0.022781026	0.02222625	0.026286269	0.0196249	EL-MR1-12
AGCATATGGACTCGCTGT-1	434	94.01	0.035423547	0.020504685	0.035307333	0.028139269	0.196959025	0.038860449	0.018943161	0.03380932	0.031404666	0.034047862	0.032771897	0.031904523	0.032003033	0.046287943	0.057653731	0.045536055	0.094816285	0.028930633	0.031577999	0.039201343	0.04758094	0.037786547	EL-28B
AGCATATGGAGAGAGTGG-1	2199	97.54	0.019388175	0.010501666	0.018407528	0.025904798	0.097477353	0.021010973	0.00969839	0.018636565	0.050185375	0.024639424	0.026273291	0.016762292	0.01693739	0.024282306	0.178340763	0.050175103	0.062772652	0.029316369	0.017350008	0.021115213	0.024742284	0.22568151	EL-W1BHI6
AGCATATGGAGCATATGG-1	6688	98.48	0.024058474	0.003938899	0.035613791	0.010648677	0.032326663	0.030935638	0.096688187	0.013310589	0.012287328	0.025611915	0.00883932	0.011712446	0.016736025	0.028918128	0.032099225	0.038297405	0.40312429	0.010187357	0.01652352	0.046113817	0.077894741	0.023976193	EL-FAA1160aucsf
AGCATATGGATAGTCTCC-2	880	97.44	0.028228247	0.012473877	0.028619202	0.021963418	0.028059184	0.031006952	0.014962649	0.027526748	0.025112066	0.027405826	0.156924389	0.025857957	0.025542115	0.036634363	0.04591754	0.254037606	0.048131769	0.038484505	0.025123359	0.031347994	0.039315128	0.026884772	EL-DSM15644
AGCATATGGCACAACGCT-1	3076	99.25	0.028022957	0.006993621	0.017806133	0.01480627	0.018650316	0.018883115	0.020633051	0.026324251	0.114934351	0.048342389	0.026974948	0.265223612	0.07005064	0.023974326	0.034515886	0.02150871	0.121979131	0.034377978	0.019286059	0.029070502	0.022926648	0.014438697	EL-cc82bhi2
AGCATATGGCGCAACCTC-1	7158	99.18	0.030287381	0.004015772	0.019249481	0.00774615	0.022931462	0.035146814	0.014360586	0.015542863	0.017825639	0.015758674	0.00941644	0.011091754	0.013909057	0.036237432	0.024633914	0.029054098	0.042390415	0.009545719	0.494320846	0.038840466	0.081635262	0.025909273	EL-RC46F
AGCATATGGGTACGAACG-1	1974	98.86	0.045765516	0.010377635	0.022786134	0.016917477	0.061359114	0.024330458	0.014059519	0.040895904	0.026745898	0.029687636	0.023099051	0.023577866	0.200558334	0.049136631	0.038601598	0.034728697	0.133771358	0.020716766	0.018514072	0.029598134	0.0932138	0.041235119	EL-cc86d54
AGCATATGGTAGGATTAG-2	26794	97.77	0.011887956	0.003726448	0.020326492	0.00934377	0.032766398	0.016056761	0.167740965	0.010218329	0.017507317	0.00962617	0.016516916	0.024070465	0.019875324	0.253955126	0.041717413	0.022438835	0.017825489	0.018459268	0.014675368	0.035044709	0.030332513	0.205431583	mix
AGCATATGGTAGTTGACG-1	503	92.54	0.052147067	0.015484366	0.056471521	0.030309361	0.039320214	0.042888629	0.017847541	0.036966303	0.034221298	0.081023308	0.030546924	0.048894372	0.035633788	0.051067142	0.069480239	0.050350325	0.093764087	0.029967075	0.048481386	0.049032414	0.052901695	0.032481056	mix
AGCATATGGTATCATGCT-1	4346	98.98	0.012699071	0.005701457	0.032863201	0.009532701	0.029963736	0.028117831	0.008052863	0.076161977	0.011382151	0.031163682	0.01147115	0.012458299	0.016590686	0.21633885	0.063821985	0.016440897	0.220588118	0.029170355	0.011416133	0.01329465	0.023878678	0.118701543	mix
AGCATATGGTGAACGTCA-2	517	99.52	0.038433926	0.015051148	0.038407643	0.032278661	0.052413586	0.041821572	0.035393371	0.037002505	0.125041541	0.04166564	0.032768175	0.036473562	0.035041529	0.054652011	0.062276381	0.051893638	0.062240806	0.030439724	0.033551099	0.039759093	0.055417743	0.047439137	EL-AB8-2
AGCATTCCAACGGTGTAC-1	2461	94.43	0.020780705	0.008064709	0.021812902	0.024227529	0.029786255	0.046772745	0.026155711	0.031340437	0.024600145	0.315790019	0.039053091	0.021206951	0.083441042	0.028579328	0.033621554	0.025600263	0.060237036	0.027043285	0.023669367	0.025721339	0.051125897	0.0310543	EL-An51lg
AGCATTCCAATCCTCCGA-1	2427	99.05	0.03856504	0.007570583	0.018800077	0.02103511	0.021660391	0.020967754	0.01061344	0.018394797	0.237330235	0.020764968	0.01881608	0.019486432	0.233077666	0.026473492	0.030820933	0.030957224	0.032046957	0.055375602	0.017746853	0.019579051	0.081072202	0.018523256	mix
AGCATTCCAATGTCGCCT-2	44426	98.7	0.003067086	0.000879548	0.014991618	0.001890432	0.006265536	0.002594009	0.184410077	0.056844455	0.002051318	0.024977233	0.018559231	0.029803891	0.00499801	0.015885115	0.456384938	0.034012478	0.097365037	0.020966998	0.003948963	0.003109215	0.005506669	0.011460663	EL-DSM11863
AGCATTCCAGCTGGTTCG-1	8213	98.8	0.048404686	0.003087056	0.011161691	0.005594502	0.022393269	0.012735918	0.015480316	0.022399503	0.037978317	0.015011841	0.00807787	0.007985111	0.007819333	0.034605962	0.016922591	0.035931508	0.087841583	0.006167915	0.041718558	0.512549569	0.037923167	0.008104358	EL-UCSF2243
AGCATTGTTCCTATTGGT-1	8764	99.26	0.022790439	0.003403084	0.050941932	0.006104491	0.011508683	0.091830845	0.149044769	0.008000284	0.013571718	0.00744212	0.028806525	0.007899826	0.007568682	0.072394817	0.012615197	0.013914632	0.434680308	0.007190534	0.014703784	0.014401636	0.013689679	0.007396177	EL-FAA1160aucsf
AGCATTGTTCGAATGAGT-1	50462	97.76	0.001824425	0.003650385	0.001952221	0.007447537	0.002601162	0.002191269	0.009945767	0.005001709	0.014895531	0.028525775	0.021693278	0.003326754	0.702398776	0.01687634	0.004271279	0.004345519	0.131363456	0.018377581	0.001673739	0.002415529	0.012362695	0.002838765	EL-cc86d54
AGCATTGTTCTATTAAGG-1	1015	99.36	0.026973962	0.012271255	0.026385288	0.02057354	0.16436999	0.030740323	0.016469071	0.025515786	0.025072585	0.157687035	0.023598423	0.023720714	0.044953326	0.036644017	0.144452709	0.034226886	0.047141603	0.021424469	0.026326081	0.029156573	0.035529387	0.026354778	mix
AGCATTGTTGAACTATGG-2	541	99.35	0.032314888	0.014634248	0.033403755	0.02535185	0.033301255	0.035412277	0.020153354	0.081435318	0.031956845	0.106301343	0.029534759	0.031079943	0.033613155	0.05027332	0.065203903	0.041555173	0.163993268	0.029341248	0.02874576	0.035934897	0.045348951	0.030598192	EL-FAA1160aucsf
AGCATTGTTTCTCAGGAT-1	7008	98.6	0.033752879	0.012826275	0.00960884	0.006728008	0.009563681	0.03559372	0.004363367	0.015525569	0.014548438	0.216633358	0.007755058	0.008310358	0.008550403	0.043417561	0.032757579	0.037238606	0.202942695	0.008096077	0.033675359	0.199685695	0.049732795	0.00856797	mix
AGCATTGTTTTGATGAGT-1	15609	99	0.004484084	0.009153475	0.28171866	0.373093135	0.00468399	0.015433761	0.029742001	0.004861835	0.014413613	0.006965418	0.039910982	0.025501015	0.004156231	0.006520044	0.007899223	0.038572176	0.07021148	0.003595132	0.004393374	0.038144242	0.011270165	0.00521295	EL-22c
AGCCACTTCCGACGTGAT-2	1879	98.64	0.043043705	0.009825158	0.034628803	0.018020915	0.032676815	0.05262511	0.019630725	0.028419121	0.02351851	0.032431293	0.023771225	0.02634439	0.022302106	0.044747015	0.049603551	0.044846506	0.053404626	0.02164071	0.276498512	0.043379894	0.075423106	0.022848518	EL-RC46F
AGCCACTTCGCGTTCAGA-1	1220	99.71	0.024530939	0.010682292	0.028940897	0.018793631	0.024404152	0.031021105	0.012695752	0.023128872	0.021977084	0.023600108	0.022300138	0.022437736	0.021839802	0.031650187	0.040017785	0.201178863	0.306434508	0.019635902	0.02637623	0.032042331	0.033049167	0.022882293	EL-FAA1160aucsf
AGCCACTTCTACGGTCGT-1	613	99.51	0.036163209	0.01459369	0.035322383	0.025670101	0.035359815	0.038544495	0.019773415	0.032179617	0.029518803	0.03326414	0.029392793	0.030269901	0.030162603	0.046678189	0.053998573	0.048238108	0.061363987	0.027369708	0.032247653	0.25865089	0.050193239	0.030545525	EL-UCSF2243
AGCCACTTCTATTCAACG-2	195439	98.35	0.024983158	0.001141161	0.006220561	0.000604735	0.011742253	0.046640136	0.007581591	0.005354736	0.006207509	0.007952577	0.001951028	0.012589257	0.004558589	0.032285166	0.009391384	0.023610765	0.028204594	0.001811405	0.676638042	0.04298694	0.046406835	0.001128764	EL-RC46F
AGCCAGGACAACGGTAGC-1	76252	98.77	0.017136384	0.001266505	0.009883178	0.006575773	0.00540132	0.016692924	0.013491576	0.006636307	0.005546583	0.008540604	0.002050321	0.007726834	0.003578916	0.021794905	0.006174528	0.25657849	0.059907394	0.002028093	0.449974997	0.065665445	0.030947631	0.002382199	EL-RC46F
AGCCAGGACCCGGTTCTA-2	427	99.41	0.042424108	0.016038745	0.041127992	0.030722151	0.0452758	0.042901394	0.023091394	0.03955873	0.039702824	0.099889965	0.03945118	0.036399342	0.041324807	0.05315688	0.066816154	0.052297668	0.071545927	0.034048023	0.039152341	0.049871641	0.057612617	0.037025488	EL-An51lg
AGCCAGGACCGCCACCAT-2	913	98.85	0.045400653	0.012999936	0.032858931	0.027708214	0.02914683	0.0351445	0.020353897	0.043342692	0.02646302	0.040494739	0.026446239	0.041751168	0.051037382	0.051588326	0.052525185	0.039088911	0.150355144	0.061570817	0.060220796	0.032425992	0.088196825	0.030439362	EL-FAA1160aucsf
AGCCAGGACGCCACATGG-2	6817	98.79	0.028471214	0.004319638	0.019351652	0.344107029	0.035082958	0.010850625	0.020365113	0.018655732	0.046508557	0.034500016	0.050652607	0.015208053	0.110164963	0.017784646	0.018922585	0.015162897	0.025994983	0.023237765	0.010506493	0.044323472	0.087092276	0.018598629	EL-22c
AGCCAGGACGCCTGCATC-2	1836	99.56	0.01972946	0.008682591	0.019896564	0.015414302	0.019582953	0.021738831	0.010280359	0.018992	0.017456658	0.576647483	0.01743532	0.017912204	0.017845154	0.025766932	0.03240927	0.025411682	0.033798029	0.016178657	0.017665611	0.021835048	0.026563394	0.018449332	EL-An51lg
AGCCGGATCACTATCCTG-2	8061	96.84	0.015195948	0.006419748	0.074165377	0.065095598	0.041584512	0.046730171	0.008888919	0.013215759	0.008621077	0.010616228	0.008335496	0.013165305	0.062215357	0.018397931	0.05062116	0.019220605	0.079393894	0.007477429	0.284302006	0.100716178	0.058300203	0.007193254	EL-RC46F
AGCCGGATCCTGCATGTT-1	1350	98.96	0.033303614	0.010373402	0.045747602	0.018960956	0.024045283	0.026022839	0.012561915	0.023065692	0.069857801	0.073991659	0.022529649	0.124813334	0.070624969	0.031625845	0.039181588	0.031563388	0.125948868	0.055144459	0.023532228	0.071884413	0.042006994	0.022850654	mix
AGCCGGATCGCAGCAGTG-2	6061	97.63	0.034048893	0.007975529	0.040072781	0.024177646	0.020114289	0.043860874	0.010681712	0.021900074	0.032038695	0.03436571	0.018598661	0.013879266	0.082768281	0.038096716	0.039132682	0.060320184	0.333843214	0.018214769	0.033192223	0.025229511	0.043654216	0.023676181	EL-FAA1160aucsf
AGCCGGATCTAGTCGCAT-1	171592	98.99	0.030068246	0.000243791	0.00386185	0.000747416	0.005527973	0.009671833	0.00315462	0.010311551	0.004270853	0.003178706	0.000921161	0.00090409	0.001610803	0.010964809	0.017472068	0.050250305	0.037776162	0.004548923	0.655785542	0.087423173	0.058820213	0.002477779	EL-RC46F
AGCCGTTCTCTCGACGAT-2	453	97.57	0.03982181	0.015372121	0.035738149	0.035196336	0.049430835	0.043477129	0.019411637	0.039585721	0.037680283	0.074432669	0.03186354	0.037513487	0.03833653	0.051918928	0.112106623	0.059659616	0.078856971	0.030547571	0.033048608	0.039323933	0.062494769	0.033447546	EL-DSM11863
AGCCGTTCTGTAGTGGAG-2	697	99.35	0.044966934	0.014106509	0.042333085	0.029691417	0.04073726	0.052513584	0.019214004	0.035313356	0.036735071	0.039302595	0.03113379	0.031470865	0.034340534	0.053309459	0.062199724	0.05951905	0.080698221	0.029579779	0.086285503	0.044727492	0.098377661	0.032912004	mix
AGCCGTTCTGTCGTTGCG-2	28633	98.86	0.023663775	0.00148358	0.014143485	0.003353046	0.011661654	0.060131782	0.007227769	0.006615977	0.007387958	0.013137542	0.013137483	0.008852697	0.018006684	0.021687042	0.016116309	0.025967318	0.044485912	0.004994127	0.398311083	0.067433482	0.228264742	0.003888862	EL-RC46F
AGCCTCGCAGCAGGAGAA-2	11596	98.26	0.570477025	0.003064512	0.019636788	0.006568436	0.024910017	0.038734657	0.007449536	0.012945053	0.014927897	0.016864141	0.009419067	0.017078943	0.009868016	0.036992561	0.015707085	0.036150929	0.048370702	0.006706365	0.028784984	0.029546267	0.037174243	0.008387764	EL-11C
AGCCTCGCATGACCTATG-1	781	96.67	0.029414441	0.01299174	0.029617081	0.025749768	0.059932828	0.054906941	0.015725129	0.04911381	0.026922526	0.031121183	0.025941347	0.028611991	0.028319383	0.039411978	0.20151503	0.038051211	0.052790816	0.025808158	0.057519504	0.032721983	0.039968311	0.093383373	EL-DSM11863
AGCCTCGCATTCCTCGGT-1	1139	98.51	0.026327566	0.011131951	0.027620877	0.019846217	0.046966417	0.035964398	0.080039986	0.03512862	0.042622927	0.034439032	0.023672756	0.048558826	0.147865446	0.043472539	0.050263676	0.037210359	0.127048916	0.022084072	0.024955916	0.053350869	0.037150469	0.023877442	mix
AGCCTCTAGCTCGAACTG-1	1889	98.99	0.049532523	0.008809436	0.023518159	0.01764853	0.020148843	0.023180465	0.278722595	0.021900365	0.01924687	0.023338301	0.070072115	0.02210595	0.025844806	0.030559039	0.035086892	0.093548439	0.121270141	0.02242969	0.019300729	0.023688554	0.027058317	0.022685567	EL-A2
AGCCTCTAGCTCGACTGC-1	5675	98.03	0.039640893	0.012456587	0.029267171	0.042118546	0.010200311	0.011126316	0.013636383	0.014316569	0.019873648	0.033513167	0.009952895	0.058297196	0.082312828	0.028881328	0.061871558	0.015228484	0.033411775	0.428776047	0.011512554	0.014205017	0.018112584	0.011113836	EL-MR1-12
AGCCTCTAGGAGTCCAAT-2	2795	82.22	0.017220046	0.00759367	0.017484202	0.013715182	0.018312652	0.018993266	0.009360949	0.016541648	0.015436179	0.017140536	0.016192215	0.621981561	0.015674791	0.022652041	0.028206142	0.022390974	0.030250951	0.014262216	0.015313045	0.019358	0.023469351	0.018177427	EL-cc82bhi2
AGCGACACCATGTCCTCC-1	2783	97.61	0.0154889	0.007195733	0.015307705	0.012085019	0.015359128	0.017001971	0.00837518	0.014648853	0.013619816	0.014770262	0.013713038	0.013903666	0.013989087	0.020034928	0.02512864	0.019685581	0.68084396	0.012757734	0.013607667	0.017122414	0.020791878	0.014329548	EL-FAA1160aucsf
AGCGACACCGGTGAGTTC-2	412	99.51	0.03484352	0.016093989	0.03503359	0.027412917	0.042881196	0.038395896	0.018637532	0.033522137	0.031461068	0.033688805	0.03227567	0.03229946	0.031657968	0.045894521	0.059904341	0.044988439	0.066428645	0.028733384	0.031103024	0.039029438	0.047030108	0.228135805	EL-W1BHI6
AGCGACACCTGTGCAGTA-2	12587	98.67	0.040990289	0.002521541	0.005772508	0.015707212	0.01576753	0.009366929	0.07403377	0.035904563	0.008512051	0.041300312	0.008147788	0.042369664	0.047954867	0.015861439	0.014662991	0.009508783	0.102281533	0.446143086	0.026905531	0.007536783	0.021216903	0.007459361	EL-MR1-12
AGCGCATGACATCTCACG-1	629	34.82	0.039129318	0.017308683	0.15913986	0.030291172	0.039245714	0.042841788	0.021881365	0.037001738	0.03501634	0.037497284	0.034528692	0.036376127	0.036047398	0.050985037	0.063893947	0.050958454	0.067185823	0.031986703	0.035613445	0.043319233	0.052752637	0.036386121	EL-14A
AGCGCATGAGACCGCTTC-2	633	94.08	0.192831937	0.014321652	0.050468821	0.025566279	0.03198393	0.042647834	0.017170857	0.03010185	0.033820892	0.031763091	0.02793293	0.029051255	0.028868057	0.041650345	0.051664695	0.050210444	0.070881748	0.026195175	0.028875079	0.093301397	0.048888257	0.030782306	EL-11C
AGCGCATGAGGTAGACAT-1	594	99.16	0.079846374	0.014296111	0.045130934	0.02931233	0.032528262	0.047237217	0.018625632	0.031209347	0.033617293	0.032049631	0.029096258	0.030999541	0.034021151	0.047064317	0.053238021	0.102875601	0.143777276	0.027873512	0.032010278	0.041228527	0.044884604	0.048571894	EL-FAA1160aucsf
AGCGCATGAGGTCGGTCT-2	30519	98.99	0.015386795	0.002432555	0.005499894	0.011508197	0.015222971	0.010812245	0.004937137	0.005012916	0.004563377	0.004541646	0.006443743	0.012871593	0.015075054	0.024397277	0.025961722	0.022936415	0.039577763	0.012402036	0.023863462	0.020039054	0.672283123	0.044188243	EL-Valencia
AGCGGAACAAATACCTTG-2	819	99.63	0.033307538	0.01300457	0.038852782	0.024108424	0.039077461	0.05780417	0.049222322	0.036597151	0.03135772	0.05821491	0.044441083	0.029727283	0.028805849	0.043324398	0.15691057	0.053130208	0.062662739	0.026175477	0.030462028	0.039756908	0.065855145	0.036688417	EL-DSM11863
AGCGGAACAAGGAGCAAT-1	106711	98.74	0.036930612	0.000523114	0.013703275	0.001906324	0.707723843	0.042783292	0.007196552	0.001544872	0.013704352	0.012252555	0.00097697	0.00783361	0.002244195	0.009712131	0.015599	0.0162099	0.017254537	0.001755845	0.003653651	0.005954406	0.04583491	0.034678607	EL-28B
AGCGGAACAGCCATCGCT-1	2248	98.98	0.026903909	0.008242867	0.026724503	0.015916221	0.026703873	0.03136912	0.012897686	0.382133139	0.046915607	0.030094475	0.019709336	0.023586494	0.02121389	0.036800699	0.05365059	0.038573025	0.058933131	0.019181231	0.026542092	0.030478451	0.036704062	0.026311247	EL-AB12-2
AGCGGAACAGGAAGTATG-1	54383	98.91	0.003161793	0.000761267	0.011970792	0.001622906	0.016474338	0.024778191	0.017710763	0.739673779	0.037923187	0.016580321	0.004340236	0.01613012	0.002750486	0.008997192	0.019483362	0.008339971	0.028420153	0.002010898	0.008167799	0.008240812	0.01080235	0.011633384	EL-AB12-2
AGCGGAACATGTTGTCGA-2	6750	99.34	0.061694509	0.00376725	0.027121913	0.008294223	0.086774375	0.026942662	0.009591956	0.031957043	0.013254406	0.013185183	0.008407104	0.008609177	0.011779468	0.062319035	0.016828743	0.076859943	0.03830976	0.01022587	0.011792823	0.402505474	0.056131338	0.013518287	EL-UCSF2243
AGCGGTAAGAAGCCACAC-1	498	99.7	0.033172759	0.014691943	0.035042416	0.025854911	0.215614603	0.036442924	0.019642819	0.040639019	0.02984031	0.041069383	0.029630982	0.046456809	0.038577254	0.05170239	0.063000358	0.042711938	0.057315249	0.035462508	0.029515615	0.036908394	0.04511599	0.031067594	EL-28B
AGCGGTCTAGTTATCGAT-1	2458	98.9	0.020274647	0.00763112	0.035092064	0.028660204	0.041916727	0.040913566	0.018454294	0.01788012	0.017016088	0.020284796	0.016967605	0.016410996	0.064999395	0.029076433	0.028286439	0.044604122	0.097846075	0.029058302	0.018559201	0.025965923	0.361661526	0.018175057	EL-Valencia
AGCGTAGAAATAGACCGA-2	59106	99.05	0.010567428	0.001249527	0.005707974	0.001335741	0.007270401	0.029286841	0.016204785	0.007167615	0.005391024	0.005736795	0.00271156	0.005514347	0.003801314	0.036491651	0.01301406	0.015366338	0.080337696	0.002934712	0.630169976	0.068666228	0.048832466	0.002217371	EL-RC46F
AGCGTAGAAGCGCTCTAT-1	1180	98.47	0.036621755	0.01200855	0.14286602	0.029937548	0.032988459	0.057541993	0.032967453	0.030075844	0.029345596	0.029951683	0.027627702	0.034218579	0.036439813	0.049926221	0.057419297	0.055649422	0.098379969	0.025591037	0.033246857	0.047314083	0.070140898	0.029252675	EL-14A
AGCGTAGAATCAGACAAG-1	1980	99.7	0.027536748	0.01117161	0.025166772	0.016135048	0.178804042	0.081114641	0.011218613	0.021497063	0.020182407	0.048916199	0.045524774	0.024301087	0.035327661	0.042576852	0.04144023	0.03120533	0.038599635	0.044493105	0.021431556	0.140675109	0.068978403	0.023383313	EL-28B
AGCGTAGAATCTTAGCGA-1	2928	97.63	0.035158651	0.007457519	0.031239013	0.014311041	0.023789754	0.033770769	0.01111198	0.019716225	0.031483325	0.032063486	0.019778556	0.048955976	0.01731698	0.038054985	0.032503939	0.057214357	0.063371912	0.015666444	0.280582048	0.064307031	0.104364463	0.017501284	EL-RC46F
AGCGTAGAATGATAGAGG-1	4572	99.04	0.019833038	0.004840975	0.024085867	0.011101712	0.036578281	0.023980901	0.009756706	0.015101177	0.012883956	0.063945891	0.022073167	0.019818636	0.012229177	0.025732308	0.021596532	0.023337356	0.495612914	0.017085498	0.018078751	0.020002898	0.08819746	0.013959239	EL-FAA1160aucsf
AGCGTCGTCAAGCTGAGG-2	4745	99.16	0.106428363	0.004910004	0.013915813	0.009147273	0.013263529	0.017184123	0.144586428	0.020048428	0.016423315	0.025179031	0.013557122	0.105855762	0.075647456	0.021147876	0.093676243	0.018198157	0.115590607	0.104447917	0.015552945	0.018851513	0.028825623	0.01739784	mix
AGCGTCGTCCTAATACGC-1	1128	23.54	0.038734887	0.017143778	0.038934576	0.030620578	0.049207762	0.088152142	0.020667124	0.073106995	0.034486646	0.038995581	0.034874901	0.035121315	0.036117796	0.05079393	0.093475502	0.049088469	0.0666837	0.031473676	0.03418375	0.043009943	0.057756712	0.036758867	mix
AGCGTCGTCGTTGACCAT-2	1443	97.82	0.033746497	0.014991281	0.034171641	0.02298065	0.025255048	0.032772947	0.024425482	0.025726812	0.021450757	0.027106176	0.026059007	0.021932124	0.032644387	0.034294949	0.061796692	0.18240906	0.055144861	0.020575404	0.025236584	0.040754568	0.192399306	0.043419303	EL-Valencia
AGCGTCGTCTAGTTGACG-2	4546	99.18	0.020439855	0.005689407	0.033764984	0.014126846	0.02102056	0.034146561	0.024645755	0.018704215	0.042712854	0.015172246	0.012343182	0.02424408	0.015415808	0.042244369	0.031802823	0.042141364	0.043609697	0.01827888	0.395272482	0.076498708	0.053056617	0.014449962	EL-RC46F
AGCTACTCAAGCTGCACT-1	33542	98.93	0.009915298	0.001188051	0.006206954	0.007407018	0.009748955	0.007958638	0.013716259	0.003224595	0.005155657	0.013766998	0.747647298	0.05185254	0.026645502	0.006477724	0.012935382	0.005402548	0.007101003	0.007382243	0.021698683	0.005360191	0.022585096	0.00644496	EL-cc7-5d52
AGCTACTCAGATTCCTCT-2	1317	98.63	0.033693803	0.010561624	0.026454114	0.018387219	0.025316053	0.029038228	0.01257014	0.325588273	0.022803947	0.036789612	0.023229517	0.022049559	0.023644683	0.032458615	0.087820076	0.033982731	0.084680511	0.02290485	0.026241733	0.027518142	0.051811694	0.02208696	EL-AB12-2
AGCTACTCAGCGAAGCTC-1	858	97.79	0.034526315	0.012576915	0.029722401	0.025039647	0.067280921	0.031848382	0.017219147	0.031182282	0.025424893	0.039719359	0.025467886	0.028983122	0.030218316	0.051682043	0.050830634	0.042698902	0.293623653	0.025511067	0.025935119	0.032085017	0.051093145	0.026886786	EL-FAA1160aucsf
AGCTACTCAGGTAATCTA-2	557	99.46	0.03530015	0.015119873	0.042112478	0.032965853	0.038682812	0.038430029	0.027911588	0.040591637	0.033584263	0.039213968	0.041770445	0.098331185	0.040233235	0.047021162	0.058971764	0.043057129	0.142561665	0.032438629	0.030172741	0.036896322	0.051376566	0.032747437	EL-FAA1160aucsf
AGCTATATGACGTCGCTC-1	33666	98.93	0.007206289	0.00123129	0.013720675	0.002710307	0.00874117	0.015297448	0.005165404	0.015284112	0.010869808	0.016447738	0.005996893	0.004675497	0.00608653	0.01225431	0.747755424	0.014810324	0.035693826	0.015981753	0.014133361	0.020091797	0.022714372	0.003074209	EL-DSM11863
AGCTATATGATCCTCCGA-2	29028	98.75	0.028650505	0.002034472	0.042261652	0.027443667	0.018965506	0.022379058	0.047664754	0.008720094	0.013302572	0.00867714	0.004654802	0.015391887	0.023335865	0.008111307	0.012407593	0.039160345	0.040211755	0.472353701	0.010840746	0.116631145	0.028905881	0.007782622	EL-MR1-12
AGCTATATGCACTAGACT-1	5836	77.75	0.107980715	0.004820333	0.011316987	0.010652842	0.063948021	0.354768271	0.135766361	0.010626853	0.010188868	0.018575295	0.014213126	0.010238399	0.068151357	0.014867383	0.019455605	0.01464166	0.019780798	0.010613014	0.01301399	0.012709446	0.017167359	0.056298268	EL-326i6na
AGCTATATGCATATGCGA-2	1228	99.14	0.024216916	0.011005619	0.025069444	0.018713118	0.024478691	0.026265211	0.014846401	0.054215687	0.021327252	0.05265877	0.021297734	0.022558102	0.053424415	0.062499444	0.071269389	0.031050442	0.309400203	0.05100982	0.021468895	0.026679658	0.03240845	0.023756687	EL-FAA1160aucsf
AGCTATATGCGAATGAGT-2	986	95.44	0.027394614	0.011933018	0.027277272	0.02138837	0.028739362	0.029774053	0.01496542	0.027304912	0.024451151	0.026558482	0.0239915	0.025034152	0.024588722	0.035573559	0.422912377	0.035634374	0.046514386	0.026833853	0.024796407	0.030429715	0.037968997	0.025510854	EL-DSM11863
AGCTATATGGACGTCAAT-1	778	98.2	0.042565013	0.014584365	0.034944849	0.024049025	0.040932357	0.039687119	0.017244855	0.030679443	0.028959813	0.030784968	0.030671186	0.027491876	0.075072687	0.043732143	0.052701312	0.04482059	0.072642471	0.024774243	0.030875206	0.036966875	0.056326287	0.199022366	EL-W1BHI6
AGCTATATGGCGTGATAC-2	1824	99.37	0.050930366	0.009434095	0.030200154	0.018975393	0.034525157	0.040050256	0.016962049	0.027009146	0.022597027	0.025263592	0.024192838	0.022097222	0.022629202	0.045041915	0.047825057	0.077782127	0.066565619	0.020392324	0.250448231	0.062847821	0.057354287	0.026516742	EL-RC46F
AGCTATATGGGAAGGTAT-2	33700	96.68	0.022451846	0.001270895	0.625426809	0.024602822	0.004345515	0.010964862	0.024088481	0.004817871	0.008059547	0.013058392	0.002841205	0.00718309	0.023659065	0.026580828	0.024464374	0.010953281	0.052908942	0.00539661	0.007166258	0.019525887	0.058346062	0.02180794	EL-14A
AGCTATATGTGCGTATCT-1	470	98.51	0.034886822	0.02384896	0.037388957	0.031977468	0.113290837	0.038807561	0.018887032	0.035982301	0.033150433	0.037141459	0.031237612	0.032651473	0.036961045	0.049874143	0.063067282	0.047337948	0.07247457	0.027949157	0.03504146	0.041037256	0.050658899	0.105806297	mix
AGCTCGTCTTACTTCCAG-2	10378	98.94	0.008323694	0.003067751	0.008693068	0.01805175	0.008556745	0.0088383	0.021014929	0.006870714	0.007857682	0.010387833	0.734024687	0.044143424	0.017478451	0.010659893	0.015345611	0.010452531	0.013708121	0.013435333	0.006790214	0.009857916	0.01385367	0.008181616	EL-cc7-5d52
AGCTCTCCGCTGTCTAGT-1	11797	98.66	0.021883662	0.004168362	0.013261174	0.01334868	0.014781589	0.009181182	0.007769836	0.012502226	0.015519679	0.011896768	0.009187887	0.02554974	0.007886894	0.017093684	0.634065835	0.030741965	0.055038745	0.007640649	0.01396241	0.012093432	0.046534892	0.015728137	EL-DSM11863
AGCTGCACTGACGTTCAG-2	10914	98.62	0.006103677	0.00234823	0.00576176	0.004216944	0.00570709	0.005903391	0.762004839	0.005233541	0.016678959	0.07102611	0.004816976	0.004904142	0.006271624	0.00720516	0.008764091	0.007184524	0.012278767	0.007765462	0.007591621	0.034894357	0.007510776	0.005743483	EL-A2
AGCTTCGATAATATCGCT-2	545	99.36	0.039636367	0.014361838	0.033908605	0.025484961	0.033125499	0.036061557	0.016991545	0.077426551	0.030257959	0.078736953	0.095080729	0.029307978	0.074988763	0.042912364	0.053676333	0.042346427	0.055920984	0.032188903	0.029268762	0.036547787	0.090806905	0.030427047	mix
AGCTTCGATAGGAGCAAT-2	3711	98.59	0.017654527	0.005675237	0.016239195	0.011446243	0.058803124	0.050569227	0.017249836	0.193957465	0.077394412	0.038081971	0.046277791	0.051460871	0.038223768	0.099162947	0.028019933	0.105025746	0.023273461	0.05933193	0.013522649	0.015705313	0.019475314	0.013250088	EL-AB12-2
AGCTTCGATCACGCGTAA-2	19747	98.72	0.057190574	0.001840564	0.018575438	0.00450399	0.014672199	0.05737335	0.002290778	0.04364795	0.012082656	0.013131303	0.008889579	0.010495741	0.004260573	0.026919342	0.016706823	0.048858051	0.052878755	0.00435178	0.053548945	0.47565971	0.060814339	0.011244757	EL-UCSF2243
AGCTTCGATGATTCCTCT-2	2560	90.9	0.018948196	0.007902818	0.019527035	0.040681129	0.019962379	0.019703606	0.058135238	0.041512808	0.017013915	0.017925871	0.386340831	0.017545448	0.019007032	0.059693126	0.032443259	0.023659795	0.034948458	0.030313961	0.028070533	0.020695801	0.053080033	0.032619349	EL-cc7-5d52
AGCTTGGTGACATGGATT-1	2710	96.97	0.020728518	0.007133068	0.027415406	0.014299925	0.020936971	0.019837696	0.202582855	0.031823242	0.136616507	0.024928768	0.025716478	0.023953159	0.046318815	0.060610406	0.031362724	0.023142149	0.114924508	0.066297878	0.015409671	0.02222806	0.048289105	0.015190579	EL-A2
AGCTTGGTGAGCAGACAA-1	6963	99.1	0.012081025	0.003653348	0.00990602	0.067742497	0.018685102	0.010183142	0.008725151	0.010861021	0.040518171	0.034620415	0.035427315	0.010692518	0.035529158	0.019444375	0.019603345	0.01485161	0.030018189	0.493409235	0.034292643	0.023098018	0.057535671	0.008995293	EL-MR1-12
AGCTTGGTGCATCCGACA-1	2657	97.74	0.018746494	0.012834758	0.020949675	0.015661007	0.056953552	0.019537837	0.02469183	0.022356697	0.019386199	0.075347721	0.015092683	0.048460059	0.037273408	0.075380657	0.04197854	0.054255525	0.054873834	0.120892617	0.044503624	0.082128601	0.034068222	0.104340825	mix
AGCTTGGTGCTAACTAAG-2	12177	99.5	0.005095338	0.002221538	0.049066393	0.004067006	0.007559589	0.005579434	0.003926042	0.005300731	0.080701439	0.005290784	0.016972709	0.184172114	0.3750976	0.006748283	0.008474485	0.076706771	0.066537009	0.004647666	0.004531604	0.005687364	0.076588062	0.004952761	EL-cc86d54
AGCTTGGTGGATGCTCCT-2	557	96.05	0.033269931	0.014979199	0.039716812	0.026181159	0.0337756	0.042703561	0.017365691	0.031781744	0.030126588	0.031930948	0.03017836	0.110951808	0.029956389	0.043971257	0.066310663	0.076669634	0.155411829	0.027092041	0.036298479	0.043711708	0.046108649	0.030994604	EL-FAA1160aucsf
AGCTTGGTGGCTGATGTC-1	1881	97.95	0.038600551	0.01712509	0.168173868	0.028291626	0.031001861	0.033820535	0.030183111	0.025493329	0.023660264	0.028648523	0.019742422	0.030400078	0.022487709	0.056194832	0.042609169	0.041450332	0.084562508	0.022540128	0.026088664	0.047532456	0.158948038	0.022135985	mix
AGCTTGGTGGGTGAGTTC-1	1001	98.05	0.031016665	0.012483151	0.035006125	0.023570118	0.031836928	0.032012084	0.097276869	0.037103407	0.038902331	0.037280959	0.032258248	0.027423209	0.090865999	0.049670767	0.076101294	0.051846457	0.123656251	0.040750575	0.025278119	0.033691428	0.045766895	0.025773022	mix
AGCTTGGTGTATCGGAAC-1	710	99.23	0.030202061	0.013478686	0.154992346	0.02363645	0.030673043	0.034172758	0.016328483	0.028969035	0.026811081	0.02959552	0.026871066	0.027407478	0.027586493	0.039644811	0.049353389	0.040556022	0.232539642	0.024565571	0.02762477	0.044383066	0.04193922	0.028196642	EL-FAA1160aucsf
AGGAAGGTGACGTATGTC-1	124288	99.32	0.001881496	0.003756738	0.010897344	0.01005242	0.001608506	0.003012275	0.010625633	0.001583207	0.294737626	0.029847324	0.539728922	0.021344974	0.010407471	0.01371109	0.004885958	0.004415987	0.007094063	0.004204707	0.002641827	0.004372213	0.012217685	0.006898488	EL-cc7-5d52
AGGAAGGTGACGTTCAAT-1	198478	98.63	0.00933525	0.004768294	0.043196896	0.014228825	0.024546218	0.039655311	0.004969562	0.032492071	0.00144558	0.015302088	0.00370636	0.002019115	0.00778418	0.017615547	0.03009754	0.010356395	0.680394773	0.001838357	0.008877618	0.021078126	0.020597897	0.005684447	EL-FAA1160aucsf
AGGAAGGTGCCTTGTTGC-1	504	99.4	0.25559859	0.014703219	0.04394104	0.027205485	0.033044659	0.037380472	0.018367344	0.031513442	0.031777031	0.032794336	0.029797767	0.030554056	0.030249026	0.043248288	0.053957129	0.053909116	0.060721456	0.026986409	0.029420311	0.038075639	0.045122346	0.031110099	EL-11C
AGGAAGGTGGACGTCAAT-1	843	98.34	0.046165067	0.015085209	0.048794593	0.028369107	0.042147246	0.042885698	0.022730161	0.036733371	0.029699048	0.040916675	0.028549245	0.031144593	0.031589258	0.054461686	0.056716726	0.051922423	0.183961107	0.028698281	0.042118694	0.046901256	0.053649489	0.036277848	EL-FAA1160aucsf
AGGAAGGTGGACTTGATT-1	1056	97.49	0.039715148	0.014649119	0.041458542	0.031465122	0.055513156	0.044785059	0.026347732	0.046723088	0.036131149	0.041555877	0.041741252	0.038983304	0.038206007	0.055969494	0.066336567	0.056461967	0.069858478	0.042564787	0.04505064	0.045942965	0.075725389	0.044338298	mix
AGGAAGGTGTGGTAACCA-1	3379	99.35	0.028698096	0.006974105	0.027164454	0.021027674	0.022523664	0.039020065	0.022654327	0.022296832	0.020881074	0.024953026	0.12597383	0.018227987	0.029537202	0.035486543	0.034569844	0.309810898	0.053429084	0.021141047	0.034312911	0.030993684	0.051640746	0.018410797	EL-DSM15644
AGGAAGGTGTGGTTATAC-1	952	46.95	0.034481984	0.01509529	0.034262771	0.211702551	0.03458855	0.039030979	0.020045457	0.032610213	0.030604552	0.033689854	0.030347305	0.030904049	0.030918022	0.045143998	0.056623637	0.044043029	0.059765041	0.067995373	0.030843358	0.038658055	0.046287606	0.031820401	EL-22c
AGGAATTGGGCAGCGATA-1	551	99.46	0.032328373	0.014447252	0.032796907	0.025457573	0.042230521	0.035682175	0.021059758	0.038125517	0.029242121	0.121627057	0.042328028	0.03496805	0.036722243	0.048282594	0.05922057	0.041854617	0.171833459	0.029375462	0.029286688	0.036179926	0.044351325	0.032089581	EL-FAA1160aucsf
AGGAGCAATAACTGATTC-2	726	99.17	0.02987646	0.013232477	0.031662397	0.023457143	0.030732795	0.03348871	0.022344227	0.034128431	0.0272654	0.054933836	0.027234337	0.032577193	0.046388774	0.043577043	0.053582765	0.039646032	0.0818608	0.02984928	0.027450316	0.033445843	0.042052511	0.240744845	EL-W1BHI6
AGGAGCAATACAATAGGT-1	32447	98.73	0.002769907	0.001159399	0.002733484	0.006309087	0.002673903	0.005969431	0.021079778	0.002692063	0.007997109	0.003205098	0.750002606	0.079496459	0.03780707	0.003595443	0.005349892	0.003699269	0.011000801	0.035654334	0.002803735	0.007071698	0.003763084	0.003100258	EL-cc7-5d52
AGGAGCAATTATCACCTG-1	593	95.7	0.163062845	0.014394637	0.032978237	0.024841937	0.032125858	0.035192471	0.050002659	0.04516068	0.028456579	0.044887018	0.028798721	0.051914228	0.039643827	0.050991739	0.061453589	0.041216011	0.083170165	0.029450761	0.028401594	0.035529334	0.047808663	0.030016188	EL-11C
AGGAGGTGAAGATGAGAT-1	5456	99.3	0.327617742	0.004523096	0.032432164	0.040000449	0.040109552	0.013885176	0.023276843	0.026615236	0.009079558	0.052782553	0.009326882	0.00907902	0.024309969	0.025263972	0.024289328	0.089479111	0.051740372	0.009931177	0.011174507	0.052194812	0.110287211	0.012455348	EL-11C
AGGAGGTGAGCGTAACAA-2	13320	97.58	0.025836313	0.004853016	0.023984782	0.004639748	0.026072102	0.019856523	0.011801493	0.024131801	0.011425132	0.008362329	0.005910916	0.007832625	0.010435218	0.027051005	0.016202043	0.599214199	0.053782151	0.006714554	0.012176241	0.035455995	0.036754866	0.027340024	EL-DSM15644
AGGAGGTGAGTGGTACGG-1	11018	99.33	0.016969509	0.002643726	0.603547204	0.011313189	0.020163848	0.031375962	0.004369543	0.016312651	0.008666392	0.007708807	0.008992524	0.008840811	0.007744086	0.016753899	0.026796347	0.038812927	0.067292592	0.015735941	0.02595229	0.0233008	0.029427563	0.007155597	EL-14A
AGGATCATGCATGCCAGT-1	99448	98.26	0.008503369	0.000333266	0.001168962	0.000635991	0.007117006	0.014554211	0.166307302	0.007338537	0.001043259	0.013484709	0.007652402	0.002029286	0.006262049	0.006499686	0.006543509	0.007467283	0.456939063	0.015550637	0.001234991	0.158340038	0.015494528	0.095488619	EL-FAA1160aucsf
AGGATCATGCTGCAAGCC-2	626	99.2	0.032539162	0.014725571	0.03304426	0.047144665	0.038600213	0.037006886	0.115668471	0.045965939	0.03944484	0.036222482	0.030065761	0.034326684	0.053513108	0.04277566	0.09477361	0.042962237	0.056492706	0.034257666	0.028888046	0.038088371	0.071513033	0.03148971	EL-A2
AGGATCATGTAGCGCAGC-2	1620	99.78	0.037812476	0.009358686	0.022138753	0.021775752	0.036480345	0.043593916	0.013208431	0.059979486	0.104041588	0.160325755	0.020651202	0.022832144	0.026332167	0.044423809	0.050191795	0.08981438	0.049039128	0.018629974	0.03447455	0.053739343	0.060319402	0.02046469	EL-An51lg
AGGATCATGTCCTCTAGT-2	974	53.7	0.084458447	0.015620319	0.038076902	0.03815987	0.035866841	0.036983073	0.049433988	0.032929479	0.030770542	0.032984298	0.031444847	0.030350326	0.144190261	0.048339872	0.057363273	0.044644572	0.069617158	0.028269361	0.030053441	0.038393217	0.048086247	0.033447933	EL-cc86d54
AGGATGCGTGTACGAACG-1	799	99.12	0.029659358	0.014947558	0.033241752	0.02250091	0.269980019	0.033142034	0.015920019	0.027864684	0.027170622	0.045900608	0.025986225	0.027026553	0.026453889	0.038168086	0.048100302	0.03784333	0.055679266	0.023728358	0.026131112	0.033373027	0.039645945	0.09708324	EL-28B
AGGATTACTCCACAAGGT-2	1325	95.85	0.025525378	0.010676495	0.054310523	0.018488932	0.047593193	0.027727018	0.207121945	0.031530838	0.022049017	0.031336068	0.021997881	0.036204831	0.029835319	0.04109035	0.047507707	0.031621989	0.090386623	0.027620995	0.021605102	0.118376685	0.034245869	0.022776871	EL-A2
AGGATTACTCTGCGTCAC-1	9578	91.72	0.118637949	0.002809918	0.072531303	0.058271598	0.038874529	0.008432507	0.076290151	0.020808272	0.007146427	0.021924819	0.006157338	0.006929655	0.058958549	0.191517306	0.120371806	0.094221092	0.027586039	0.005356488	0.010936383	0.010632225	0.035057013	0.006418735	mix
AGGATTACTGGTCCTAAG-2	1160	96.68	0.026944926	0.013635451	0.114143051	0.019921806	0.027421183	0.047367173	0.013371899	0.025087787	0.023282426	0.024969976	0.053751152	0.023237349	0.023165634	0.054788741	0.075844488	0.119921427	0.045588853	0.020481985	0.024747905	0.031555963	0.162774109	0.027569674	mix
AGGATTACTTATCTGTCA-1	5800	98.12	0.012314864	0.004320471	0.024284365	0.027724248	0.029633377	0.012364205	0.073985261	0.027133384	0.020025501	0.018835053	0.038009508	0.012814354	0.058417185	0.02991079	0.020526384	0.037140919	0.031706911	0.409472648	0.01585433	0.012714669	0.036465222	0.046202749	EL-MR1-12
AGGATTGAGTGTCCATAG-1	4037	99.11	0.018302496	0.008418344	0.021113878	0.019919478	0.019094756	0.018287431	0.033933441	0.038163549	0.013075855	0.02284099	0.013856038	0.01452278	0.015267254	0.023799845	0.475811081	0.025777512	0.03837429	0.013707112	0.016909988	0.036210674	0.098051678	0.014343169	EL-DSM11863
AGGATTGAGTTCACCTTG-1	2708	99.21	0.050465773	0.007524643	0.023179001	0.018706767	0.465781841	0.019659348	0.010103813	0.018079081	0.027222047	0.016769345	0.014691687	0.0156632	0.015620323	0.024088777	0.031129437	0.028699875	0.032306677	0.014237299	0.014984895	0.021923289	0.051342712	0.077548142	EL-28B
AGGTATTCCTCCTCGTCG-2	2030	99.19	0.027631679	0.052437461	0.020375669	0.01755397	0.023253613	0.022492774	0.049289369	0.056448691	0.019574432	0.037425994	0.021146569	0.225322727	0.037937671	0.031609773	0.044916928	0.026731807	0.093316148	0.022914141	0.021680681	0.030307133	0.040652912	0.076688856	EL-cc82bhi2
AGGTCACGTCAGTGCTGC-2	58083	98.23	0.006652582	0.000839402	0.002725557	0.003424179	0.010532802	0.011273165	0.04849035	0.018020236	0.010113812	0.025871022	0.001635591	0.004077199	0.005684963	0.704083721	0.03584109	0.014087742	0.015840836	0.011195625	0.012126767	0.009251213	0.030819509	0.017389524	EL-DSM11767
AGGTCACGTTTCAGTGCC-2	604	76.24	0.044966022	0.021849078	0.068620997	0.02879921	0.036508936	0.04721498	0.022812155	0.036498598	0.03415461	0.037258852	0.039919473	0.03520508	0.04080638	0.048256788	0.069237912	0.082090272	0.116067005	0.031141592	0.032285561	0.041995836	0.050849177	0.03291572	EL-FAA1160aucsf
AGGTCAGCAAATGCCTCA-2	715	9.44	0.0438532	0.018999427	0.043229397	0.033325617	0.043071683	0.047248409	0.022469939	0.074859286	0.038316428	0.041532001	0.038130503	0.038865486	0.03945687	0.055952915	0.069991727	0.05538966	0.074131118	0.034897062	0.038716733	0.047743699	0.058015874	0.041126834	mix
AGGTCAGCATAACACGAG-1	42286	98.83	0.005190921	0.000981555	0.007313059	0.001777619	0.006159748	0.004579711	0.009643393	0.016007799	0.00254524	0.006894261	0.004275747	0.003423938	0.002815899	0.010344651	0.849345914	0.014943492	0.035679423	0.002992647	0.00346191	0.003741216	0.005654834	0.002169818	EL-DSM11863
AGGTCAGCATTCCAATTC-1	476	95.48	0.037009315	0.015793258	0.037170353	0.027961277	0.038339338	0.040638242	0.022668716	0.131501957	0.032735025	0.041821259	0.033893246	0.033004399	0.050371463	0.063175702	0.066544258	0.047638746	0.067599209	0.031606106	0.033522362	0.043452584	0.06636896	0.036639007	EL-AB12-2
AGGTCCGTCAACGGAGAT-1	3266	99.82	0.014142346	0.005991897	0.013692769	0.010495583	0.0135255	0.01478458	0.007063302	0.012856141	0.011992975	0.013072723	0.012028401	0.708324583	0.012223902	0.017989336	0.022056125	0.017334713	0.023153409	0.010929708	0.012239453	0.01500827	0.018192219	0.01268807	EL-cc82bhi2
AGGTGCGAGATGATAGCT-2	434	20.39	0.044912387	0.019124155	0.04324472	0.034442016	0.044464462	0.047632699	0.023802626	0.041619335	0.038490585	0.042863794	0.03833353	0.03891188	0.040529369	0.066693063	0.071152862	0.055253704	0.076797608	0.04250585	0.040224827	0.047993859	0.059812194	0.040513002	mix
AGGTGCGAGCAACGTCTT-1	974	42.09	0.036056568	0.015581461	0.035961393	0.027383922	0.035923757	0.039157863	0.019241008	0.034058519	0.20150781	0.034377534	0.032035081	0.03212801	0.032281173	0.047370677	0.057788788	0.0742618	0.061519591	0.028869389	0.032234119	0.039362654	0.049136731	0.033214508	EL-AB8-2
AGGTGCGAGCAATACCAC-1	25906	98.38	0.014227923	0.001271372	0.03868835	0.002480215	0.045201991	0.044317837	0.001929989	0.006233993	0.011673889	0.028078064	0.008267763	0.002915983	0.016902009	0.006517513	0.029255992	0.037594635	0.016635235	0.00331511	0.0083041	0.096913759	0.557723669	0.021503901	EL-Valencia
AGGTGCGAGCATATGTCG-1	930	98.71	0.027075592	0.012136759	0.027650922	0.064620837	0.027195948	0.029671994	0.06434717	0.034996385	0.079114175	0.037073097	0.024588892	0.02741538	0.041084033	0.036929401	0.047610998	0.034843139	0.229329223	0.031561174	0.024069817	0.030133882	0.036740688	0.031382412	EL-FAA1160aucsf
AGGTGCGAGCGAATGAGT-1	487	98.25	0.03434035	0.014871498	0.033930333	0.026185918	0.033973821	0.037098338	0.019342187	0.032878157	0.030407957	0.033603368	0.029777974	0.030839277	0.030580654	0.044419608	0.05482412	0.043746018	0.059415345	0.027453426	0.030153646	0.037422553	0.282760181	0.031446729	EL-Valencia
AGGTGCGAGTATGAGACC-2	784	89.16	0.031179766	0.013537887	0.033894507	0.024266269	0.031385275	0.035976188	0.017196432	0.030749354	0.027489855	0.030427375	0.026893002	0.029484388	0.029172397	0.260174778	0.051368208	0.039709702	0.119503996	0.027480864	0.027283085	0.034446798	0.049387628	0.028520325	EL-DSM11767
AGGTGCGAGTGCTCACAC-1	20815	98.92	0.023015731	0.002792654	0.021249246	0.010234978	0.016667487	0.004915751	0.00410399	0.009058712	0.005277758	0.0059192	0.751559929	0.034414587	0.022311986	0.00922485	0.011405561	0.009985616	0.01150328	0.011175048	0.005788047	0.009379206	0.014323941	0.005616017	EL-cc7-5d52
AGGTGCGAGTGCTCCTCC-1	2057	99.03	0.03831621	0.008475355	0.180743318	0.018169918	0.044078708	0.025499523	0.013613659	0.020319194	0.024091121	0.058116666	0.030709568	0.025838685	0.030939689	0.033374671	0.037201932	0.036214516	0.249706799	0.017967827	0.021204611	0.025377963	0.031218217	0.028520992	EL-FAA1160aucsf
AGGTGTACAACCGCTGTG-1	3006	99.3	0.029841499	0.007622766	0.016611032	0.014149354	0.419722889	0.037067895	0.007902309	0.01568609	0.014700027	0.02658053	0.013397904	0.013860313	0.014852261	0.024842628	0.053603807	0.03325506	0.033819042	0.01236206	0.021758094	0.019930509	0.034778613	0.133428713	EL-28B
AGGTGTACAGATGCTCCT-1	7709	98.94	0.011505304	0.003265674	0.033520987	0.045906681	0.065649759	0.008578192	0.10565299	0.007378875	0.320319049	0.060133622	0.047830159	0.0077993	0.079481249	0.011068872	0.01296021	0.028047022	0.05451434	0.022290291	0.044750161	0.010270929	0.01100884	0.007942738	EL-AB8-2
AGGTGTACAGCCTAACGG-1	2014	99.08	0.019878106	0.008741156	0.019596009	0.021026013	0.038512336	0.021619328	0.141052565	0.041845401	0.018592589	0.019194996	0.201383906	0.187375502	0.020831556	0.028186705	0.037846681	0.025505287	0.037435382	0.019020832	0.01814467	0.021751309	0.031813531	0.020279283	mix
AGTAACGTAGCCAATGAA-2	8910	99.23	0.043310887	0.002900359	0.006936065	0.005835122	0.008270838	0.007283113	0.004485757	0.0164307	0.075855039	0.007115788	0.007090788	0.015516331	0.042228114	0.084333107	0.016576305	0.009356279	0.396702917	0.013114281	0.009889061	0.008081916	0.192776828	0.025810652	EL-FAA1160aucsf
AGTAAGCCACAACACCTA-1	1978	99.24	0.022153757	0.009761449	0.022620412	0.025457884	0.023983364	0.023014595	0.025530111	0.023761242	0.025593687	0.026585104	0.427922588	0.027085427	0.036231056	0.030918849	0.036538886	0.027089487	0.036466822	0.028616794	0.019797542	0.024744014	0.055551478	0.020227736	EL-cc7-5d52
AGTAATCAGGACAGGTTA-1	2058	99.22	0.038645664	0.010556855	0.024804397	0.017992047	0.021909306	0.076422006	0.025410929	0.024288595	0.019122404	0.020830263	0.018181944	0.01863415	0.066385772	0.126016615	0.032841707	0.054676704	0.038352962	0.016667844	0.147830574	0.035799115	0.138253526	0.026087854	mix
AGTAATCAGGCAGCTTGA-1	4681	99.42	0.032788302	0.005071269	0.02917929	0.01064053	0.02569722	0.031445307	0.023130938	0.020988867	0.018384507	0.031237322	0.012159299	0.039726099	0.013633399	0.030509768	0.030704526	0.059296621	0.047985959	0.01292831	0.325764037	0.057820471	0.106321972	0.034374645	EL-RC46F
AGTAATCAGGCCATTAAG-1	518	1.16	0.044488514	0.019891586	0.044636713	0.034723086	0.044851421	0.048730127	0.023489137	0.042422129	0.04021554	0.043444296	0.039543551	0.040365305	0.040573999	0.058136779	0.073110877	0.057193246	0.076591032	0.036008398	0.039550908	0.04954388	0.060102731	0.041681031	mix
AGTAATCAGGCGTCGTCT-2	16419	98.98	0.015926842	0.002107534	0.010877077	0.052049946	0.008699086	0.006991796	0.004241183	0.056095488	0.014190476	0.028015678	0.013036173	0.011117955	0.534761903	0.08072757	0.009777432	0.010154334	0.031943215	0.063007206	0.006402367	0.014967399	0.019929567	0.004893215	EL-cc86d54
AGTAATCAGGGTACTTCC-2	2877	98.64	0.038275698	0.007050898	0.043580586	0.014722624	0.027032694	0.070193081	0.017554324	0.020209394	0.021439639	0.024982686	0.015199299	0.016279554	0.015860917	0.305120073	0.056146236	0.036012785	0.072061175	0.017148112	0.023649161	0.049110533	0.04605763	0.062060185	EL-DSM11767
AGTAATCAGTGAGTTAAG-1	29704	98.95	0.025542329	0.691889558	0.004132621	0.022287339	0.005155103	0.00563202	0.0356753	0.015645597	0.006574173	0.017612395	0.031777954	0.015019297	0.015293448	0.018585044	0.007075456	0.004805477	0.019034947	0.037329046	0.003439815	0.004952942	0.008066748	0.004416865	EL-1356FAA
AGTAATGGTAGCAAGTCC-2	8520	99.02	0.020649452	0.006131732	0.01674981	0.007789001	0.039022792	0.024800351	0.009659033	0.015526123	0.013714377	0.011167282	0.008278346	0.010052518	0.012400388	0.029060071	0.030274992	0.030722489	0.038829503	0.009029637	0.532514427	0.054971983	0.068411657	0.010095197	EL-RC46F
AGTAATGGTCATTCAGTT-1	83855	99.32	0.010874493	0.000779862	0.009741927	0.014612189	0.00975887	0.006712811	0.796551867	0.00279961	0.004099732	0.00385345	0.019617589	0.016966087	0.013489307	0.007903655	0.0092996	0.005584322	0.027326065	0.009516575	0.001674359	0.017721915	0.009426016	0.001673824	EL-A2
AGTAATGGTCTCTAAGAG-1	703	98.65	0.171129123	0.0133906	0.033256336	0.024555813	0.033218975	0.061929632	0.017985385	0.037725035	0.02850031	0.032157823	0.0287334	0.081065495	0.031246262	0.04196146	0.05318004	0.040907311	0.066157082	0.02804067	0.035057457	0.059788988	0.048195042	0.031344054	EL-11C
AGTAATGGTGCCGAGTCT-1	21597	99.27	0.004076015	0.001356714	0.017042262	0.023612686	0.067893413	0.010350304	0.002973129	0.004629896	0.003620315	0.017305361	0.003992694	0.004094092	0.008596927	0.049846348	0.027449572	0.098215568	0.018237176	0.003184826	0.020156702	0.058055059	0.54639403	0.008082784	EL-Valencia
AGTAATGGTTGCAACTCT-1	503	69.98	0.208608591	0.015896603	0.035975651	0.028726248	0.037386002	0.039699559	0.018739598	0.034528732	0.032408613	0.036843096	0.032873545	0.032799105	0.036676711	0.0466627	0.061367155	0.051430883	0.06205531	0.030277119	0.033234036	0.039708552	0.049875104	0.033660513	EL-11C
AGTACGAATGATTAGTGT-2	924	99.19	0.096181714	0.014039225	0.029701482	0.022220517	0.031555515	0.031401001	0.016435846	0.027693675	0.025717804	0.306657111	0.027138139	0.025732543	0.027172336	0.037143072	0.046728421	0.03668269	0.05162382	0.023665261	0.025461592	0.03126421	0.038661317	0.026693709	EL-An51lg
AGTACGAATTCGTCCGAT-1	871	98.85	0.134862495	0.012572907	0.029888389	0.022200498	0.03500554	0.034054303	0.014982207	0.027657187	0.025375646	0.067836972	0.025272233	0.028558057	0.027058954	0.11943279	0.047556161	0.040345928	0.066116685	0.023237529	0.044076886	0.033438686	0.038654321	0.101367669	mix
AGTACTACAAGATCTGAC-1	46439	99.18	0.009721064	0.001388531	0.009480488	0.002905737	0.00735062	0.015907927	0.005811416	0.018217984	0.003758199	0.004377901	0.002023522	0.007480251	0.002477514	0.0080651	0.014958492	0.023251041	0.815119248	0.00232231	0.008059253	0.018643227	0.016341522	0.002310899	EL-FAA1160aucsf
AGTACTACAAGCTTCGAT-1	63339	99.09	0.016095508	0.002876091	0.01998163	0.005388565	0.018817402	0.730923398	0.039530409	0.008126454	0.00599639	0.00834255	0.004640612	0.001821207	0.002668684	0.011037151	0.01614149	0.011751301	0.026471769	0.0015703	0.008039644	0.01542754	0.037675394	0.00663457	EL-326i6na
AGTACTACACCGCATCCT-2	195614	98.52	0.000876115	0.000231276	0.001216397	0.000463465	0.902516503	0.002715508	0.003647472	0.000810229	0.00081095	0.025406529	0.000602017	0.000661481	0.000850894	0.001414328	0.001134018	0.003074396	0.00667204	0.000864463	0.010766548	0.000640494	0.001048461	0.033559759	EL-28B
AGTACTACACGCAGTGTC-1	1851	95.98	0.106500584	0.059031792	0.0758041	0.016466502	0.031807381	0.029357705	0.012705325	0.027046731	0.022182962	0.02535461	0.019382019	0.022458461	0.023964384	0.094289287	0.077505353	0.050221263	0.122012972	0.075994502	0.022714616	0.027967132	0.033177228	0.023736831	mix
AGTACTACAGAGGACTTA-1	2167	98.71	0.026298855	0.00848022	0.041868283	0.016327048	0.036369899	0.026553893	0.014926977	0.048507099	0.039073766	0.024722004	0.017651687	0.02486191	0.025676428	0.039618818	0.03804506	0.051367172	0.307741642	0.016752236	0.029521771	0.042931161	0.100651321	0.021734288	EL-FAA1160aucsf
AGTACTACATATACGTGG-1	2449	96.14	0.040092834	0.007455807	0.019178929	0.013369739	0.017921044	0.086466148	0.009353947	0.016979783	0.015496345	0.016757479	0.016295618	0.016297786	0.015619944	0.024178765	0.02814834	0.343055942	0.124127449	0.014084848	0.107422129	0.022569332	0.028559696	0.016303545	EL-DSM15644
AGTACTCTCGCACCATCG-1	8700	99.38	0.044248126	0.004400534	0.062942997	0.005523334	0.008106245	0.017707566	0.356327525	0.050184141	0.006491528	0.04679016	0.009620929	0.01701481	0.017814412	0.010778209	0.026584294	0.057568568	0.079348773	0.091194065	0.010595049	0.015193454	0.055107232	0.006352234	EL-A2
AGTACTCTCTTCCATACC-1	1996	99.3	0.044013953	0.008974088	0.021511831	0.015933021	0.099601082	0.023154033	0.045341695	0.029826778	0.074327328	0.028485803	0.048316053	0.145965238	0.114024633	0.032270206	0.040558751	0.026546043	0.087149016	0.027013467	0.019066989	0.022306034	0.026470165	0.018849589	mix
AGTAGAGGACCGATCAGC-1	3271	98.96	0.152700422	0.006375935	0.01576846	0.016390683	0.015015607	0.053549061	0.08041214	0.016760255	0.024559658	0.018519138	0.013377584	0.01473349	0.018061357	0.242464755	0.031348461	0.029822416	0.085326074	0.042778996	0.049081913	0.019750617	0.03035083	0.022637738	EL-DSM11767
AGTAGAGGAGCCATCGCT-1	521	99.52	0.035958521	0.023366306	0.034243583	0.031616772	0.144176132	0.038689159	0.022551502	0.033409955	0.033551934	0.035999972	0.032330456	0.033838309	0.037925336	0.048884009	0.056277652	0.044382243	0.062870063	0.033303415	0.03189778	0.038736425	0.048506653	0.096881636	EL-28B
AGTAGAGGAGCGTGATAC-2	1372	99.74	0.026046544	0.01007506	0.059626321	0.017819293	0.022815218	0.025092028	0.012025422	0.022004253	0.020387261	0.022209253	0.020253981	0.020600605	0.020987201	0.030491817	0.037587412	0.029468192	0.196246651	0.018443941	0.020295185	0.255958831	0.089171758	0.02203445	EL-UCSF2243
AGTAGAGGATGCATACAT-1	3414	95.47	0.029820111	0.007460986	0.017847834	0.022336451	0.064681033	0.019107064	0.026454435	0.040585808	0.020868022	0.029583475	0.018511835	0.030902122	0.081379043	0.043659765	0.073830917	0.035111297	0.054059469	0.237802725	0.050688028	0.047144155	0.032572573	0.014988365	EL-MR1-12
AGTAGAGGATTGATGAGT-1	18615	97.67	0.010505263	0.001723899	0.081325852	0.003369734	0.06888345	0.010977473	0.012521146	0.009624907	0.031916265	0.012777031	0.004619803	0.020348211	0.003880184	0.005347675	0.053371424	0.03578692	0.043068533	0.00585666	0.016849015	0.040699495	0.521931196	0.00456315	EL-Valencia
AGTCAGTTGCGATAGGTG-1	16483	97.6	0.031318208	0.243118766	0.01144531	0.188725809	0.030499403	0.007813592	0.013053478	0.01434316	0.020891763	0.02483509	0.016217015	0.016076717	0.178298065	0.033875497	0.01426141	0.014674757	0.032394228	0.024367712	0.008142439	0.013248564	0.050939398	0.011377468	mix
AGTCAGTTGCTGTACGAC-1	13627	98.8	0.322568034	0.002079244	0.041427381	0.003911348	0.0140079	0.013031724	0.003229477	0.005643058	0.01552714	0.022817388	0.00491035	0.005073567	0.011873505	0.173009016	0.017860237	0.024627424	0.196692384	0.030583324	0.048869346	0.00687877	0.030439935	0.004862334	EL-11C
AGTCAGTTGGATGTCTAG-1	2105	82	0.021637709	0.009129466	0.023042734	0.018590653	0.023669387	0.024659006	0.053089135	0.021527795	0.207774251	0.020872234	0.019915772	0.026094832	0.042847509	0.045072874	0.170618712	0.027626159	0.044686826	0.058153171	0.018938386	0.024122864	0.05755284	0.040060125	EL-AB8-2
AGTCAGTTGGCTGACAGA-1	13426	97.97	0.007255496	0.002170877	0.024655984	0.011344632	0.041285777	0.019963647	0.013405407	0.012911556	0.010460209	0.013026278	0.005854388	0.005106286	0.013256987	0.029198414	0.011306705	0.039436365	0.027098595	0.004822629	0.046535282	0.080969064	0.570018998	0.009847996	EL-Valencia
AGTCAGTTGTGCAGATGC-1	11473	99.1	0.233188144	0.019402152	0.034291573	0.007962253	0.018631478	0.016446724	0.009359133	0.011865251	0.016743163	0.358283147	0.02105672	0.010019468	0.012896698	0.017425056	0.035616515	0.024373825	0.05212345	0.009731139	0.013391142	0.018361857	0.049024095	0.00966541	EL-An51lg
AGTCAGTTGTTGATGAGT-2	1497	98.3	0.035164829	0.011460122	0.204983086	0.03212197	0.03066177	0.036429681	0.028039239	0.028118454	0.025495472	0.031619915	0.025204862	0.02830684	0.035448881	0.046842137	0.057024696	0.047795917	0.133937756	0.025699207	0.027768674	0.039051125	0.042909835	0.025545985	EL-14A
AGTCCAGTGCACCAAGAT-2	9577	98.72	0.008758441	0.006110233	0.00943691	0.007368953	0.013171956	0.016952791	0.019865569	0.590841971	0.042909816	0.011307759	0.015694024	0.01823631	0.013013531	0.018882001	0.032021112	0.019857566	0.05211593	0.015106529	0.015640039	0.015850536	0.048178467	0.008572845	EL-AB12-2
AGTCCAGTGCGTGAGACT-2	875	96.29	0.045220472	0.012506552	0.028736996	0.022132917	0.028630827	0.031387341	0.014999093	0.030286205	0.142988941	0.028269322	0.025288456	0.026232201	0.026156116	0.14972344	0.047361249	0.054508461	0.050045551	0.02376907	0.025699216	0.031837205	0.068011484	0.085765817	mix
AGTCCAGTGCTCCTATCT-1	15489	98.89	0.023274199	0.002959629	0.012802377	0.003795422	0.014527925	0.013367471	0.00428753	0.61328052	0.006201022	0.017603545	0.01711798	0.034902574	0.010202258	0.024573186	0.046352738	0.018370084	0.034105239	0.00587329	0.009696909	0.02561974	0.049012986	0.011893517	EL-AB12-2
AGTCCAGTGGATAGTTCT-2	172516	99.12	0.017953089	0.000270593	0.02140461	0.005015687	0.056761288	0.000959123	0.063999782	0.001222015	0.004084391	0.00124995	0.000947788	0.000644198	0.059973693	0.039877041	0.458737786	0.063963176	0.029565064	0.092359704	0.013513152	0.05077832	0.008777317	0.007932316	EL-DSM11863
AGTCCAGTGGTACAATGC-2	2067	99.15	0.022694616	0.009272518	0.020320369	0.290177639	0.046140711	0.024311427	0.020807911	0.020729579	0.033270366	0.046301629	0.026018925	0.028125296	0.095397492	0.062382441	0.035015862	0.029748407	0.040470723	0.032034807	0.020552929	0.023499204	0.041037018	0.031359291	EL-22c
AGTCCAGTGGTTGATGCA-2	27210	99.05	0.011684775	0.061344633	0.013248236	0.013322362	0.02121278	0.032467716	0.025502527	0.015238288	0.008350912	0.011452342	0.008757488	0.017622291	0.043955413	0.45752569	0.087346576	0.044067566	0.022058813	0.026887486	0.015773787	0.01303719	0.039307626	0.00978591	EL-DSM11767
AGTCCAGTGTCTAGTGAC-2	2394	96.91	0.030503749	0.007670912	0.028157643	0.023920262	0.018353765	0.019624499	0.011399339	0.020625426	0.01688481	0.022310289	0.416574819	0.027654563	0.025201909	0.023255297	0.058161369	0.036833775	0.10192169	0.014867639	0.015561466	0.02065455	0.023863958	0.035700902	EL-cc7-5d52
AGTCCGTGTGAGTCTTCG-1	67466	99.13	0.00150895	0.00067917	0.008111828	0.010824406	0.018568074	0.012758337	0.627817983	0.003805136	0.010648384	0.003535295	0.024397574	0.017812865	0.033922077	0.015606377	0.011493003	0.008472446	0.049290361	0.093553725	0.002481398	0.01182256	0.020855455	0.0120166	EL-A2
AGTCGATCAAACTCCATG-1	635	97.4	0.060134935	0.014227855	0.032186999	0.029840231	0.033885306	0.03560055	0.022943159	0.031110806	0.045297047	0.032051372	0.153938505	0.031919327	0.050212796	0.041762199	0.060197108	0.042745258	0.055024162	0.056161871	0.028631251	0.038570049	0.050817248	0.052242634	EL-cc7-5d52
AGTCGATCAACGCACACT-2	208245	99.2	0.007348081	0.000326998	0.019069506	0.001104451	0.761467628	0.0404664	0.010862734	0.004001388	0.005287673	0.012248517	0.006912403	0.000920281	0.001379942	0.010446585	0.009606056	0.007945965	0.009496459	0.002452812	0.004310408	0.029569014	0.01380042	0.040969525	EL-28B
AGTCGATCACTCTCGATA-2	11070	98.55	0.006160102	0.002570922	0.006710565	0.004566653	0.010909618	0.010833704	0.006514875	0.012598615	0.005808145	0.00726534	0.005664899	0.00911063	0.007984419	0.021375198	0.617801982	0.017396408	0.14710551	0.007085309	0.007827448	0.036786595	0.042277262	0.005559709	EL-DSM11863
AGTCGATCATTGGTAACT-2	2581	99.59	0.020090373	0.007417988	0.020320368	0.013095121	0.016822058	0.019276181	0.022653259	0.021638126	0.014777111	0.025474254	0.021045198	0.015449401	0.016969913	0.021878094	0.499815536	0.023182762	0.055163496	0.034551217	0.016569997	0.065275336	0.023915896	0.024351991	EL-DSM11863
AGTCGCCGAAAGCCACAC-1	584	96.49	0.032748422	0.015524208	0.033134884	0.025165169	0.036162199	0.036396947	0.017401761	0.034629265	0.029069306	0.033438151	0.028574378	0.030298144	0.029515963	0.043880317	0.053053671	0.042806036	0.057794379	0.085424587	0.028879204	0.154309607	0.10936434	0.041913365	EL-UCSF2243
AGTCGCCGAACGTCGCTC-1	108659	98.5	0.002805209	0.000370459	0.012868813	0.001226677	0.002891255	0.006973464	0.00329085	0.004910061	0.001778934	0.004083543	0.001208153	0.001624989	0.00191849	0.828836138	0.026849452	0.01374113	0.027301835	0.001969455	0.008645593	0.026536367	0.018865354	0.001292227	EL-DSM11767
AGTCGCGACAATACGTCT-1	333874	99.11	0.005145347	0.000337037	0.008761665	0.00195496	0.002731517	0.02220031	0.003521476	0.001196813	0.004816812	0.012307571	0.000980137	0.000813503	0.001737499	0.811319239	0.015888877	0.00757158	0.049111463	0.004555882	0.011887803	0.009049946	0.021504156	0.002602809	EL-DSM11767
AGTCGCGACACCGGAAGG-2	770	99.29	0.029253771	0.014159983	0.075661873	0.023851376	0.288059616	0.032189228	0.015687021	0.028488207	0.026246535	0.028403142	0.02588998	0.02638389	0.028120666	0.038402883	0.055788472	0.037345493	0.05417229	0.024758337	0.025872536	0.032437158	0.040154381	0.048214447	EL-28B
AGTCGCGACCACACTGCC-2	421	18.53	0.044898891	0.019368681	0.044688659	0.035335452	0.044337757	0.049951055	0.023547642	0.042161474	0.038994586	0.042314577	0.039838299	0.03974552	0.04050927	0.05870805	0.073207678	0.056654303	0.075918817	0.037050017	0.039215962	0.050605108	0.060862092	0.041399782	mix
AGTCTAAGCAGATCTGAC-1	596	98.49	0.032353216	0.014159645	0.032750663	0.037714839	0.038752826	0.036428716	0.016870738	0.109781014	0.061406032	0.041471518	0.032173049	0.029756705	0.03503311	0.059631048	0.063796015	0.109261369	0.063613268	0.02678671	0.029485302	0.049631622	0.044224612	0.034418731	mix
AGTCTAAGCGCGAAGACA-1	1809	99.23	0.024856375	0.010640475	0.022993355	0.165285363	0.021494471	0.024270741	0.022622451	0.029789185	0.028820863	0.031269831	0.051470523	0.075029457	0.191281954	0.029897878	0.041917898	0.029300941	0.036420804	0.059615442	0.020192093	0.023488512	0.04024048	0.018664248	EL-cc86d54
AGTCTAAGCTTACTTACG-2	407	97.05	0.036803663	0.015667883	0.037704919	0.028693195	0.035595482	0.043735195	0.019995185	0.037599742	0.033550231	0.038767296	0.065422509	0.035476895	0.039741778	0.048497936	0.059694839	0.048605018	0.08947812	0.033098747	0.031531997	0.040718393	0.145893234	0.03317708	EL-Valencia
AGTCTGGAAAGCATATGG-2	1956	99.44	0.022552621	0.01454586	0.032299468	0.227124546	0.026099128	0.032451043	0.028727428	0.020756289	0.041996803	0.037820673	0.03568329	0.039190346	0.060666997	0.093702624	0.047656006	0.046659216	0.060488397	0.026041638	0.022787983	0.024765197	0.034486858	0.0231604	EL-22c
AGTCTGGAACAGTTGAGT-2	46875	99.31	0.003158415	0.000817083	0.001943132	0.021863682	0.047416981	0.002288191	0.472666212	0.027597485	0.0483195	0.008347295	0.048121515	0.009673337	0.074567503	0.023878408	0.005910232	0.032460735	0.085592076	0.053179049	0.005696551	0.017550879	0.006953104	0.001968491	EL-A2
AGTCTGGAACATGGTCGA-1	749	93.66	0.035479155	0.014097934	0.036279381	0.025995729	0.039463455	0.050790841	0.029123123	0.037609193	0.031523395	0.04518513	0.031311834	0.033812726	0.036315443	0.060534398	0.058349054	0.082825629	0.100809306	0.054929289	0.036740397	0.041652209	0.080662226	0.03602278	mix
AGTGAACGGACAGAGATG-2	6357	98.58	0.047786221	0.00397731	0.016963722	0.024201673	0.023142709	0.051219263	0.024715694	0.01960592	0.01596452	0.020900723	0.033129062	0.026199066	0.016518821	0.02627641	0.029403188	0.042647479	0.092387387	0.010304846	0.03295348	0.023765083	0.397849558	0.019944826	EL-Valencia
AGTGAACGGATGCCTGTC-2	28787	99.31	0.021624176	0.002408343	0.019955104	0.011965483	0.01957961	0.009867884	0.452777482	0.009384104	0.095606114	0.033332446	0.012484529	0.004831535	0.020793552	0.018054508	0.015053992	0.02637491	0.160266978	0.020360496	0.012546683	0.01005669	0.019131195	0.003485996	EL-A2
AGTGAACGGTCCGTATAC-1	3812	98.37	0.124978263	0.005682173	0.059553475	0.022084404	0.016611458	0.019208697	0.085896919	0.035781076	0.013485721	0.021161172	0.012092561	0.017444213	0.015329055	0.024519165	0.03146714	0.027392211	0.306777978	0.023756252	0.023951137	0.068329762	0.031785745	0.012481695	EL-FAA1160aucsf
AGTGACGATCCTCTCTAG-2	2520	99.15	0.016880596	0.007465574	0.019786935	0.030214729	0.018292149	0.018678025	0.040075705	0.024261724	0.025866013	0.337564559	0.025239044	0.101929672	0.057452351	0.026187144	0.04534677	0.022032681	0.062857197	0.043544593	0.015535176	0.019922158	0.024307662	0.01630457	EL-An51lg
AGTGACGATGACAATGTT-1	152450	99.26	0.012549526	0.000581959	0.002419221	0.001872933	0.007906768	0.004558699	0.000969859	0.00599763	0.002858489	0.00198677	0.002243986	0.005915116	0.004203162	0.01718103	0.006886169	0.011640227	0.012508963	0.001171081	0.769068656	0.081651351	0.043652981	0.002162394	EL-RC46F
AGTGAGAGAACAGGAACT-2	1375	97.56	0.023075307	0.010192269	0.024456492	0.018274903	0.023044899	0.025269016	0.032150477	0.039320663	0.020417116	0.039364844	0.020415627	0.041885402	0.038147883	0.047190741	0.054411764	0.029601297	0.37741324	0.035761456	0.020738231	0.025606742	0.03102056	0.021878095	EL-FAA1160aucsf
AGTGAGAGACAGCGACGT-1	7346	99.02	0.017146445	0.005091631	0.382846087	0.022417926	0.035918	0.048557123	0.00874266	0.013312032	0.010265321	0.029342904	0.022034769	0.01725948	0.011537041	0.01852363	0.029038154	0.040923184	0.096756491	0.009638997	0.017719972	0.035804119	0.109587424	0.017405409	EL-14A
AGTGAGAGACCGCAACAC-1	9280	98.54	0.017558233	0.003030106	0.009403229	0.014548618	0.009734752	0.021256807	0.026206696	0.01316614	0.008179619	0.0179972	0.007296455	0.025694821	0.009321392	0.550362827	0.018058754	0.031367982	0.078632787	0.009272659	0.023810856	0.046996728	0.047103001	0.010793584	EL-DSM11767
AGTGAGAGAGACATAACG-2	2036	98.7	0.020566673	0.010875229	0.02082309	0.023410235	0.439727958	0.023031128	0.011017427	0.020050345	0.023635268	0.038019915	0.018825358	0.018696291	0.021502446	0.031819735	0.042497086	0.026908512	0.046941434	0.017585548	0.019422689	0.025543992	0.06422627	0.034583013	EL-28B
AGTGAGAGATGACGATGA-2	1208	83.15	0.028855351	0.011624124	0.039921074	0.020513714	0.028878244	0.043035989	0.013996427	0.040396155	0.083925216	0.026265908	0.024293431	0.02679237	0.023794445	0.289414533	0.044433863	0.035743046	0.057253097	0.021868976	0.025218179	0.051908653	0.036288846	0.025164793	EL-DSM11767
AGTGGAATGACATCGTCC-1	6062	97.01	0.119072712	0.004213271	0.044265578	0.007519475	0.177000826	0.012842477	0.005352618	0.009272108	0.022392748	0.010682015	0.008905587	0.01282162	0.009503241	0.060873759	0.038000854	0.034416692	0.186403002	0.10429519	0.065127315	0.011282233	0.046830465	0.008774103	mix
AGTGGAATGCAGCTAGTT-1	481	98.54	0.033436507	0.015194853	0.033862934	0.026182255	0.033902232	0.036717438	0.063278332	0.032329256	0.030006204	0.033149055	0.029920089	0.031419758	0.03097849	0.044262441	0.055147392	0.043055263	0.253407533	0.027658462	0.029778348	0.037238953	0.045273043	0.033264293	EL-FAA1160aucsf
AGTGGAATGGTAGTGGAG-1	454	99.34	0.034093226	0.015114921	0.034642899	0.026315934	0.034497709	0.037285896	0.022152612	0.036504952	0.030616524	0.036243985	0.031241068	0.082912045	0.033655748	0.04856751	0.059488289	0.043764838	0.13565323	0.079398097	0.03078063	0.068080292	0.046373729	0.032067301	EL-FAA1160aucsf
AGTGGAATGGTCAGTTGT-1	117813	99.06	0.002073929	0.000749723	0.003983919	0.001462113	0.020644772	0.018471354	0.003294791	0.013733602	0.004224173	0.008921466	0.003715865	0.003445094	0.001947567	0.007969017	0.003992129	0.011229917	0.013142101	0.001459277	0.005021779	0.002580922	0.057765689	0.79435327	EL-W1BHI6
AGTGTCTCTCAGCTAGTT-2	122700	99.04	0.76257547	0.042534169	0.012307399	0.001112356	0.003721428	0.005820264	0.00306886	0.00232113	0.012529373	0.00192104	0.001866975	0.001174107	0.003809412	0.017547788	0.008086563	0.015247318	0.040581207	0.001654404	0.013664881	0.02000619	0.024182386	0.00423454	EL-11C
AGTGTCTCTCCTCGCGTT-1	726	99.38	0.029522024	0.013125061	0.029529639	0.023191447	0.029633353	0.032438393	0.015554738	0.028219393	0.026665118	0.028702532	0.026936708	0.026758439	0.0269274	0.038549705	0.048373957	0.038043721	0.050725896	0.023986681	0.026335904	0.032802249	0.375856284	0.02764761	EL-Valencia
AGTGTCTCTCCTCTGCAT-1	1020	97.94	0.04042186	0.017253283	0.040746503	0.028918104	0.050777267	0.044603906	0.031635893	0.043694488	0.034595772	0.040546901	0.0522445	0.037849084	0.038793733	0.054168428	0.063490042	0.057088298	0.073097205	0.045118828	0.039941771	0.052540157	0.065949944	0.046042453	mix
AGTGTCTCTGTGAGGACG-1	2589	98.98	0.016776317	0.007089219	0.015961325	0.012680486	0.018547478	0.018211524	0.00837691	0.201884975	0.014866961	0.024140226	0.016483828	0.09219758	0.01694199	0.021927905	0.03558852	0.021622697	0.040056851	0.014069204	0.014789698	0.021277409	0.349802888	0.016455446	EL-Valencia
AGTGTCTCTTCAGGACTG-2	9479	99.45	0.010166136	0.003264531	0.028619343	0.023780031	0.010950306	0.038542255	0.45728702	0.015063572	0.022069666	0.039348034	0.024136797	0.041724077	0.045718609	0.021297466	0.042203586	0.021363924	0.043369967	0.036988945	0.008427837	0.011798334	0.044628464	0.009146689	EL-A2
AGTGTGCACAACGTCGAG-1	2301	99.3	0.018859547	0.009057343	0.017753536	0.051657651	0.279136579	0.019822584	0.00942584	0.017302264	0.017697787	0.052548877	0.036501077	0.01714906	0.017458748	0.02352219	0.028995056	0.039927715	0.03939506	0.01609842	0.028706313	0.020080862	0.02401895	0.214612328	EL-28B
AGTGTGCACTATCATGCT-2	1971	95.94	0.020903843	0.011237262	0.022231638	0.017961175	0.329465325	0.052726164	0.012162428	0.020227855	0.03827965	0.020584473	0.060591228	0.019259802	0.019456694	0.03070187	0.04994333	0.031555471	0.056453639	0.022268853	0.020941825	0.023797492	0.041537778	0.077398352	EL-28B
AGTGTTCTGGTAATATCG-1	937	1.17	0.044460914	0.019809226	0.044681427	0.034659496	0.04490567	0.04865076	0.023692594	0.043015854	0.0394427	0.04339533	0.039440299	0.040319908	0.04043334	0.058451575	0.073346906	0.057573368	0.076143885	0.036113585	0.039670986	0.049387568	0.05995969	0.041741686	mix
AGTGTTCTGTCCTATTCC-1	999	40.54	0.034861102	0.015463229	0.035426218	0.027511381	0.035143058	0.039363246	0.065080492	0.034648428	0.031118425	0.033726216	0.030989185	0.031491483	0.031733549	0.046237079	0.057253161	0.048084783	0.059727033	0.028155901	0.031644926	0.038755996	0.047754988	0.195280064	EL-W1BHI6
AGTGTTCTGTTCTGGTGC-1	619	98.3	0.031453455	0.01396483	0.075197003	0.024659903	0.031377428	0.034526608	0.024545721	0.030755218	0.02820697	0.03038308	0.031427111	0.028442068	0.028793624	0.041080029	0.051252027	0.040346078	0.053805742	0.025551949	0.028242847	0.035007717	0.042970697	0.267515087	EL-W1BHI6
AGTTACAAGATCGTAGTG-2	20189	98.62	0.015930039	0.002304298	0.00658263	0.015474874	0.005737074	0.044542414	0.063160838	0.032844613	0.004546349	0.006676441	0.014292903	0.168143857	0.033774598	0.011978931	0.014462781	0.058769375	0.0548607	0.00578402	0.278529289	0.093022594	0.064219182	0.004304407	EL-RC46F
AGTTACAAGTCTCAGGAT-2	156969	98.88	0.013450441	0.000572026	0.009857191	0.001003232	0.011949953	0.005568335	0.002663654	0.718867321	0.014060716	0.016430172	0.004199785	0.015978818	0.008546278	0.05905823	0.024130198	0.007595741	0.044180746	0.001914485	0.013083648	0.002358305	0.017078382	0.007429573	EL-AB12-2
AGTTAGGTCCAGAAGTGA-2	23512	99.3	0.006317373	0.001511471	0.016125804	0.002947635	0.014411337	0.030928903	0.02761127	0.00605183	0.005618871	0.005162752	0.004806874	0.018033946	0.01099532	0.66388668	0.067197744	0.03849497	0.034618352	0.004206509	0.009637966	0.008435909	0.019482522	0.003402187	EL-DSM11767
AGTTAGGTCGTAGAAGTT-2	4721	96.48	0.030608749	0.009808343	0.017361633	0.00879761	0.401000601	0.07694446	0.011527091	0.011098051	0.01325769	0.035127694	0.010670102	0.011218208	0.0110352	0.015155959	0.019599364	0.059264913	0.041985507	0.009679412	0.036614874	0.015159772	0.09445426	0.059460687	EL-28B
AGTTATCGCCACGCGTAA-2	2512	86.27	0.023654301	0.009130397	0.018598863	0.014640875	0.032012701	0.019881246	0.010053231	0.018537864	0.016212184	0.172562801	0.016567071	0.016709168	0.022399596	0.024806645	0.04294127	0.023467384	0.166743312	0.016818926	0.016435154	0.033587939	0.026214528	0.257735333	EL-W1BHI6
AGTTATCGCCCACATTAG-2	689	99.35	0.030649548	0.013358133	0.030747967	0.023848531	0.033111011	0.033365969	0.016016791	0.03169286	0.027255629	0.330507465	0.027981402	0.029694709	0.027869368	0.042076325	0.049622175	0.039320557	0.05248342	0.024762258	0.027223957	0.0340609	0.04525503	0.028619578	EL-An51lg
AGTTATCGCTGAGAATCC-1	4784	92.56	0.01109993	0.004793739	0.167184617	0.013546484	0.011101846	0.013231496	0.005910212	0.101434148	0.010102276	0.32653915	0.009805716	0.191776304	0.009911406	0.014445669	0.018538852	0.014086647	0.018898016	0.009021594	0.011320069	0.012087296	0.014725172	0.010266236	EL-An51lg
AGTTCAACCACAGAGATG-1	1325	99.17	0.082204144	0.01047203	0.030229883	0.035096764	0.03062489	0.028732399	0.053340635	0.038320856	0.202212896	0.024905099	0.022285168	0.029230277	0.022424036	0.044841331	0.048585928	0.043482205	0.043105272	0.020966609	0.022359072	0.047636162	0.094104746	0.024473703	EL-AB8-2
AGTTCAACCCTGAGATAG-2	678	99.34	0.030394185	0.013668251	0.030560736	0.023758882	0.103179179	0.097062429	0.015946143	0.061756189	0.026988924	0.06340229	0.027054335	0.027455077	0.061828834	0.040046223	0.050753318	0.039207561	0.052014407	0.02990246	0.066702846	0.033708738	0.07558017	0.028549437	mix
AGTTCAACCGTACCTAAC-2	1128	99.29	0.025981812	0.01289055	0.026077793	0.030420251	0.040343127	0.029605768	0.01578692	0.032412871	0.023092132	0.03267769	0.024507698	0.036688763	0.361970511	0.040481904	0.047827056	0.032472626	0.045860945	0.028589099	0.024525162	0.028500836	0.03535287	0.023539449	EL-cc86d54
AGTTCAACCGTACTCTAC-1	5538	97.54	0.71162307	0.004476342	0.015623095	0.024456745	0.011805347	0.013807505	0.006612695	0.010952484	0.010053126	0.016116113	0.010453339	0.015228994	0.01087537	0.013672357	0.016524886	0.013941377	0.031112091	0.015058862	0.009587867	0.013670488	0.014834094	0.009359255	EL-11C
AGTTCAACCTAACCGTGA-2	485	99.07	0.035101896	0.015073242	0.036936614	0.027144025	0.035415691	0.037901524	0.025747015	0.037790822	0.065468628	0.043823255	0.031305198	0.035858009	0.063538057	0.092385229	0.061756013	0.04633672	0.102650706	0.032621216	0.035309996	0.055074633	0.049859631	0.032362725	mix
AGTTCGATAACAACGAGC-2	2182	98.83	0.120530247	0.008218598	0.051758667	0.01461567	0.020064621	0.036474797	0.011318082	0.021424997	0.017206373	0.019500514	0.016901837	0.017293231	0.018006666	0.048938458	0.033341194	0.05827066	0.09358514	0.014861424	0.021418953	0.297628321	0.039554911	0.018807388	EL-UCSF2243
AGTTCGATAACGCTATGT-1	1493	99.26	0.023114511	0.009993754	0.024453334	0.036180794	0.022623272	0.02442283	0.016181414	0.038559413	0.087129286	0.03498942	0.069343691	0.024402328	0.180613036	0.06407547	0.052462143	0.029674895	0.123428151	0.039313275	0.020904963	0.026848512	0.029910647	0.021030151	EL-cc86d54
AGTTCGATAAGGTATTCC-2	430	73.6	0.040576478	0.016400085	0.041635043	0.029306519	0.054113609	0.056275919	0.019530797	0.035289577	0.039453378	0.036847882	0.032824228	0.033875343	0.034116481	0.049568423	0.06099494	0.04915896	0.095681312	0.030087671	0.038333119	0.047488308	0.122492284	0.03537094	EL-Valencia
AGTTCGATAAGTCTAAGC-1	42252	98.56	0.003271228	0.662409562	0.005407347	0.022438047	0.014431763	0.013281938	0.046438578	0.026533083	0.013684619	0.010735539	0.033478201	0.011547573	0.014088337	0.009369	0.012283016	0.004457872	0.010479902	0.037014594	0.016077736	0.014467348	0.014031381	0.004038595	EL-1356FAA
AGTTCGATAAGTGACGAT-2	452	99.78	0.034610089	0.015176918	0.039015482	0.027181403	0.035732435	0.039153902	0.018939022	0.033126269	0.031155464	0.033312051	0.030942429	0.03114359	0.247035475	0.045213619	0.056046215	0.044839981	0.059292028	0.028670943	0.030996204	0.03911924	0.046424547	0.03233588	EL-cc86d54
AGTTCGATACGCGATGTA-1	30724	99.14	0.026546346	0.001032224	0.00940834	0.002431121	0.00674541	0.016642262	0.00681465	0.006651753	0.005099796	0.009993153	0.002833217	0.00360779	0.011427921	0.017628268	0.037084733	0.023829645	0.040593478	0.003484676	0.668466166	0.043277256	0.037923056	0.018439224	EL-RC46F
AGTTCGATATGGTGCCTG-1	3139	98.5	0.028191583	0.006669265	0.02640924	0.013115571	0.040634919	0.040510016	0.010704388	0.089060241	0.019410806	0.032864772	0.019877584	0.019246336	0.028241389	0.070690031	0.316533514	0.025288218	0.056523098	0.016557303	0.019531342	0.038357978	0.052303253	0.029045698	EL-DSM11863
AGTTGAGCGAGTAACGTA-1	14377	99.29	0.020261556	0.012083725	0.015039119	0.004589521	0.031778094	0.029096938	0.063447747	0.02066203	0.028812223	0.538906205	0.008426351	0.009987051	0.0109141	0.011357881	0.019571615	0.029575739	0.041177279	0.015054821	0.006154116	0.025448436	0.03396799	0.023623976	EL-An51lg
AGTTGAGCGTATGTACCT-2	275006	99.24	0.009293191	0.000237691	0.000710073	0.000689187	0.04514759	0.018081598	0.094994876	0.074949409	0.000599024	0.565074168	0.000658514	0.004535952	0.001652492	0.015958149	0.002164055	0.047950496	0.059336385	0.020521756	0.011152624	0.004851987	0.020082014	0.001353731	EL-An51lg
AGTTGAGCGTCGTCCGAT-1	407	99.63	0.042964809	0.015668692	0.036307353	0.02742649	0.078057558	0.044049605	0.019535811	0.033639457	0.039093628	0.034108006	0.082068467	0.031995769	0.032125056	0.047539013	0.073217577	0.048973206	0.100067686	0.030375695	0.031753045	0.039982653	0.057865072	0.052084637	mix
AGTTGTGTACGATTGAAC-2	7576	99.25	0.008027472	0.003633405	0.008838968	0.006278226	0.025146345	0.008525532	0.007224418	0.636410533	0.024683004	0.009566236	0.016946643	0.066789386	0.01064836	0.02069179	0.058871772	0.014042633	0.015001635	0.013083765	0.010462167	0.009162152	0.013319278	0.01253482	EL-AB12-2
AGTTGTGTATCTTAGCGA-2	23257	99.24	0.160336066	0.048903041	0.030032926	0.00925831	0.031706959	0.046158871	0.024708804	0.06069251	0.029998381	0.009295656	0.011362462	0.012490805	0.021207871	0.025964812	0.029378209	0.042151318	0.055202802	0.006891652	0.187750871	0.062729088	0.082838821	0.010898736	mix
AGTTGTGTATTATCCAAG-1	4564	99.49	0.010718701	0.004776771	0.01075542	0.214518495	0.011052535	0.011847196	0.005707311	0.010209043	0.009650159	0.124405793	0.009977522	0.009769493	0.123841102	0.014264588	0.017668563	0.014158111	0.018461614	0.01085149	0.009587179	0.012076396	0.335485315	0.010049614	EL-Valencia
ATAACGACATCCACCTCA-1	471	42.14	0.039158346	0.017396435	0.150927311	0.030662691	0.03931199	0.042916824	0.021408675	0.037472538	0.03500476	0.041756168	0.034812185	0.036029266	0.035848852	0.051243171	0.064028267	0.05191387	0.068255419	0.031749702	0.035065788	0.044156947	0.053548248	0.03671143	EL-14A
ATAAGACAGAGCAACATT-2	607	99.59	0.0316772	0.014183515	0.032849428	0.02445519	0.032083095	0.034470029	0.021458219	0.037955039	0.028180575	0.039566589	0.027979809	0.037394255	0.036327322	0.048811196	0.059026586	0.040896708	0.282802598	0.033445279	0.028037933	0.035361079	0.042722058	0.029820757	EL-FAA1160aucsf
ATAAGACAGAGGATTGAG-1	577	99.57	0.053276801	0.014239041	0.033734364	0.028393197	0.042335158	0.037217861	0.020690354	0.032185148	0.031320875	0.09647972	0.030806959	0.102053461	0.044335895	0.044170834	0.054840256	0.088354658	0.066012386	0.028785857	0.031026561	0.042585575	0.04447732	0.032173747	mix
ATAAGACAGCTCCTATCT-1	36844	99.02	0.010669439	0.001943356	0.012913314	0.003291224	0.011764578	0.010433029	0.003835493	0.017169915	0.010728484	0.003719746	0.003383475	0.004767914	0.005068535	0.02146827	0.022716347	0.026757486	0.716980768	0.00294431	0.014029858	0.033274463	0.053596355	0.008477241	EL-FAA1160aucsf
ATAAGACAGGCCTTCCAT-2	1079	96.76	0.027611023	0.011681272	0.029615949	0.020962605	0.029790217	0.029437328	0.017394508	0.038973285	0.030554262	0.050186149	0.024253002	0.138370475	0.03674943	0.047539444	0.077177781	0.036618226	0.202463657	0.030028395	0.024945575	0.030999993	0.038561897	0.02563149	EL-FAA1160aucsf
ATAAGACAGTAACACGAG-2	49517	98.95	0.024099033	0.00099985	0.659214347	0.061718727	0.008857361	0.020873665	0.012465916	0.002794692	0.002763552	0.006570553	0.008643655	0.011973	0.002864293	0.026103974	0.011041068	0.021929686	0.043530346	0.002188355	0.012309278	0.029189438	0.026119857	0.003723066	EL-14A
ATAAGACAGTCAGTAAGC-1	41112	99.11	0.019006394	0.008139322	0.016579641	0.011256156	0.005135569	0.016451793	0.011162131	0.005985272	0.013286447	0.016848087	0.003405145	0.004238624	0.004976084	0.07272725	0.006780872	0.022074267	0.037585021	0.003277383	0.614278713	0.037514744	0.062918406	0.006178427	EL-RC46F
ATAAGTTCGTACGAGTGA-1	2859	98.43	0.040150039	0.008195026	0.040401777	0.014906799	0.02418502	0.027993881	0.01731031	0.01912478	0.021867696	0.021163276	0.0184987	0.018089056	0.017718516	0.032955048	0.037520372	0.053322669	0.057017352	0.016553478	0.029931268	0.41371194	0.050160704	0.018917004	EL-UCSF2243
ATAAGTTCGTGCATACAT-1	542	98.71	0.038242688	0.015607245	0.035440075	0.026231938	0.065110147	0.041272804	0.023399305	0.06322962	0.030577024	0.036644521	0.045045315	0.036328983	0.037066861	0.059130239	0.131422675	0.045188678	0.078145916	0.034738783	0.033430235	0.039398958	0.050283674	0.033550708	EL-DSM11863
ATAATCGAGAGGAGCAAT-1	13815	99.11	0.028815858	0.004168192	0.033918909	0.007131316	0.019008051	0.017070722	0.01468414	0.023494709	0.008696772	0.015518746	0.005344491	0.010019435	0.008866924	0.029318621	0.210057176	0.034003625	0.041482578	0.013917485	0.012464275	0.424509341	0.030400501	0.007019182	EL-UCSF2243
ATAATCGAGGATGCGACG-1	5468	98.63	0.02631221	0.004758344	0.016401441	0.010662326	0.03907822	0.025109651	0.019520052	0.271331572	0.049210175	0.020828469	0.048097473	0.014260631	0.017978665	0.047181001	0.041910543	0.029155076	0.051902619	0.012411023	0.13438571	0.036194568	0.070933351	0.01222252	EL-AB12-2
ATAATCGAGGTAGACTCT-1	861	99.19	0.034970527	0.012783911	0.030984413	0.026498452	0.04264594	0.047650475	0.020095616	0.031709439	0.038637701	0.082854865	0.030680559	0.030038484	0.02769837	0.126530231	0.06057207	0.056380116	0.074412214	0.025901112	0.066765579	0.048784605	0.043648188	0.039305004	EL-DSM11767
ATAATGTGGCTTCCGTGG-1	1403	99.29	0.034676388	0.010990254	0.045116342	0.019780662	0.074889913	0.067517114	0.015309465	0.026494022	0.025545061	0.029804627	0.02294594	0.02277478	0.023775941	0.040689407	0.045419032	0.061612886	0.056237287	0.022035962	0.027929557	0.170075187	0.130209927	0.0257171	EL-UCSF2243
ATAATGTGGGAACGCTGT-1	10136	90.56	0.0065893	0.309843064	0.012813094	0.005044913	0.009620953	0.007279568	0.089849425	0.006641867	0.00590428	0.006262604	0.005721362	0.012072365	0.006065506	0.008466214	0.010826102	0.008260714	0.018096441	0.005483648	0.006070004	0.007323469	0.009354201	0.442317034	EL-W1BHI6
ATAATGTGGTAGGTTAGT-2	1573	99.36	0.02207022	0.009725688	0.022341939	0.017122913	0.025761181	0.023889371	0.012395677	0.278437325	0.068378651	0.021704818	0.019989796	0.21220019	0.020380548	0.028745634	0.037055824	0.028543093	0.037844304	0.017670137	0.020340155	0.024474876	0.030107425	0.02048498	EL-AB12-2
ATACAACCGATACTTGCT-1	47387	98.87	0.009659937	0.001249936	0.00365865	0.623374911	0.009575876	0.002474863	0.015153454	0.003104747	0.036380529	0.028282948	0.027862043	0.0047147	0.131611292	0.011032684	0.004940587	0.003424495	0.004452524	0.05009857	0.003697434	0.004733941	0.014794409	0.005689677	EL-22c
ATACAACCGCACCAGAAG-2	32031	98.86	0.008174801	0.001273391	0.033986793	0.005754832	0.007866618	0.022315041	0.019575575	0.00562573	0.009208968	0.007698381	0.003014476	0.015918441	0.008084667	0.02301371	0.012757309	0.0140979	0.057856896	0.004592224	0.607847848	0.045975808	0.080875938	0.004445028	EL-RC46F
ATACAACCGCGCAGTGTC-1	1054	99	0.027023312	0.011431002	0.027267965	0.02063025	0.257000345	0.031282313	0.013656327	0.029044535	0.026741083	0.110781528	0.045821607	0.024082644	0.044342273	0.034862587	0.04403597	0.035411979	0.055875443	0.021689318	0.024907716	0.040618537	0.04762003	0.025466236	EL-28B
ATACAACCGCGTTAATGG-2	938	2.67	0.044713307	0.019963765	0.04559048	0.034252168	0.044766389	0.048649279	0.023667544	0.042264265	0.039590652	0.04299703	0.040177518	0.040092867	0.040420955	0.059497138	0.072208304	0.057225156	0.07628873	0.035862344	0.039534561	0.049221396	0.060389594	0.041930181	mix
ATACAACCGGTATGCCTT-1	729	5.14	0.044408013	0.019483134	0.044190447	0.034663666	0.045409575	0.048492572	0.024137725	0.042488036	0.039435177	0.042972702	0.039612172	0.040332863	0.040264673	0.058233138	0.073262287	0.057045326	0.076139649	0.036789944	0.039690123	0.049096262	0.061299872	0.041862515	mix
ATACAACCGGTATTACTG-1	696	82.76	0.106320771	0.014116093	0.056090228	0.025278796	0.210149086	0.034836535	0.016943195	0.030188935	0.028579799	0.031283886	0.03138956	0.028992308	0.029261882	0.041388361	0.052026584	0.042563956	0.054753913	0.026113491	0.028328254	0.03647993	0.044541886	0.029869784	EL-28B
ATACAACCGTAGTACGTA-1	16002	99.16	0.015301224	0.004805285	0.014303564	0.005268655	0.035153262	0.012328584	0.005353447	0.005943684	0.009144184	0.022765958	0.004602317	0.022607249	0.02678267	0.025117818	0.012278392	0.00982599	0.134791683	0.56280957	0.025752588	0.014062449	0.01987003	0.010999684	EL-MR1-12
ATACAACCGTCAGTGTTC-2	860	95.47	0.049163947	0.012683927	0.033142809	0.022560998	0.038893926	0.033673638	0.023999499	0.03385341	0.026018826	0.028685614	0.033320522	0.027193188	0.027655857	0.045307203	0.055185289	0.075826101	0.052908581	0.059439452	0.027620333	0.037556556	0.175392128	0.079449249	EL-Valencia
ATACCGAAGAACGGTAGC-1	509	1.96	0.044700716	0.019729144	0.044941158	0.034672094	0.044804019	0.048646955	0.023264852	0.042645337	0.039516144	0.043038346	0.03984929	0.040150714	0.040185547	0.058003219	0.072974878	0.057170728	0.078270234	0.035927784	0.039431544	0.049684367	0.059875553	0.041813647	mix
ATACCGAAGACTGGTGCT-2	1462	99.49	0.023418692	0.009843457	0.022398847	0.018277838	0.023070442	0.104831179	0.017449352	0.022259194	0.020450294	0.026949299	0.019807062	0.020912497	0.020428006	0.070387197	0.256427874	0.036343979	0.038891094	0.01797701	0.020118188	0.157721352	0.030274733	0.021413859	EL-DSM11863
ATACCGAAGATAGTGGTT-2	19765	99.17	0.008366633	0.001586022	0.004155614	0.00557682	0.035738716	0.06984698	0.010305907	0.017733955	0.008556284	0.544692254	0.007109871	0.030977149	0.007471565	0.010077628	0.007145838	0.005057665	0.05723853	0.00608329	0.006977158	0.004378015	0.144778288	0.006097641	EL-An51lg
ATACCGAAGCGACGTGAT-2	1408	99.61	0.023719746	0.010165611	0.023889841	0.018413257	0.024730167	0.025707067	0.012428118	0.021908447	0.021305634	0.022515006	0.020688463	0.020714528	0.461179229	0.031122	0.051944451	0.030379664	0.040762264	0.027581837	0.020891736	0.026268877	0.032165515	0.031159519	EL-cc86d54
ATACCGAAGCTGTACGAC-1	32600	99.09	0.006129796	0.000896394	0.015853988	0.031054305	0.010886711	0.004442594	0.004412587	0.725992106	0.002522449	0.035551089	0.003477575	0.008686238	0.011988914	0.004758628	0.04236972	0.015079898	0.013527578	0.011978239	0.006245852	0.013615873	0.027833765	0.002663118	EL-AB12-2
ATACCGAAGTCCACGTGC-1	449	80.07	0.036108124	0.015921189	0.03645591	0.028479752	0.035766612	0.03943633	0.076574437	0.035109563	0.031641308	0.035627843	0.031647729	0.033587243	0.034263854	0.047882474	0.059863347	0.046325289	0.146816111	0.030057783	0.032213735	0.081153271	0.051023012	0.033480752	EL-FAA1160aucsf
ATACCGAAGTGCTGCGTC-2	9852	99.1	0.024154975	0.00381205	0.546261887	0.059081354	0.019963149	0.021980141	0.011550421	0.010321691	0.007710214	0.01001851	0.015533556	0.009641352	0.008960845	0.029489585	0.022257149	0.049775343	0.048888519	0.007862591	0.023065957	0.026347801	0.033870927	0.00935273	EL-14A
ATACCGCTTATCGGTGGT-1	3596	98.14	0.030365284	0.006122249	0.016954963	0.024898405	0.016103389	0.032833338	0.212026356	0.044869114	0.06281851	0.051355908	0.040341037	0.049509272	0.067636415	0.05860456	0.051349534	0.025029679	0.070736604	0.025193655	0.018517603	0.029022622	0.026303446	0.039152549	EL-A2
ATACCGCTTGCAACTCGC-1	3825	99.44	0.018521293	0.005651489	0.082587281	0.031186652	0.028315968	0.067511847	0.119867124	0.052534271	0.018030135	0.05967823	0.02116752	0.019707149	0.036008915	0.109869196	0.039693263	0.019490995	0.133458656	0.022438769	0.029169671	0.025389309	0.025289977	0.034054222	mix
ATACGAGGTCTCTACGCA-2	72489	98.53	0.005549498	0.000733472	0.004269336	0.001747264	0.006670355	0.007165424	0.006844881	0.015899338	0.002425174	0.002986502	0.006020039	0.003369816	0.002431096	0.008519858	0.869744136	0.007861933	0.021288616	0.003180648	0.008146087	0.004689763	0.008668097	0.001768209	EL-DSM11863
ATACTTGCTCAAGTCACT-2	27921	99.3	0.002681695	0.001035351	0.141349878	0.001912559	0.002659472	0.002837068	0.001469204	0.043663621	0.002253694	0.002532349	0.002323392	0.269479976	0.347953232	0.003315425	0.004037372	0.00325227	0.047098069	0.002280304	0.002154426	0.002998735	0.110344058	0.00233225	EL-cc86d54
ATACTTGCTGTCGCAGGT-2	4681	99.36	0.179900536	0.005086621	0.02073658	0.009000715	0.011817687	0.037610763	0.006613032	0.321672839	0.015210528	0.08941953	0.010410835	0.010441993	0.010636	0.049715932	0.027512079	0.02276945	0.042190117	0.009537275	0.037439642	0.052633091	0.01847568	0.010998655	EL-AB12-2
ATACTTGCTTGCAGATGC-2	698	0.86	0.044649481	0.019823985	0.045107961	0.034666631	0.044573456	0.048868753	0.023318684	0.042681501	0.039576197	0.043124336	0.039655335	0.040453181	0.040545075	0.057956169	0.07283502	0.057433686	0.076291372	0.036085719	0.039797644	0.049596907	0.060375736	0.041877446	mix
ATAGACCGACAGAAGTGA-1	655	99.24	0.030945328	0.025637595	0.030880912	0.024367671	0.031780397	0.033817371	0.114261694	0.029634223	0.028043752	0.02994874	0.027852859	0.028107406	0.028440727	0.040802755	0.050504415	0.039767656	0.058222435	0.025308682	0.027443405	0.043954285	0.042346894	0.2074463	EL-W1BHI6
ATAGACCGACGTTGATCC-1	1406	80.83	0.026467842	0.011170997	0.026984319	0.023211658	0.041571114	0.029928426	0.016400233	0.049621522	0.023814911	0.097065219	0.023017299	0.19258786	0.066050766	0.047585648	0.057510554	0.061083202	0.055624409	0.03378828	0.02387694	0.031306692	0.036975751	0.023955609	EL-cc82bhi2
ATAGACCGACTTCTCATC-1	2726	99.01	0.025913811	0.007657926	0.028189096	0.021262854	0.03207785	0.028193813	0.026210672	0.018608119	0.036257896	0.029053003	0.337033846	0.02761192	0.042618176	0.025645061	0.034998902	0.082676206	0.051126327	0.018758966	0.020366119	0.032283936	0.037637705	0.035540917	EL-cc7-5d52
ATAGAGCAGAACGTTCTT-2	2026	99.28	0.056925227	0.008195408	0.019606612	0.016155345	0.018817957	0.020431205	0.010584651	0.01829107	0.49437361	0.018270995	0.042671156	0.01779709	0.028067432	0.02523557	0.030942486	0.033100696	0.033304513	0.015644935	0.016705786	0.024552371	0.031262179	0.018772245	EL-AB8-2
ATAGAGCAGATGCGTGGA-2	15179	98.66	0.007290452	0.005080241	0.023778221	0.004961457	0.015071139	0.009876308	0.005817331	0.028722337	0.007326894	0.022790002	0.006696249	0.018466633	0.00623113	0.013222512	0.712862214	0.011313779	0.024981721	0.005419322	0.018109013	0.011788943	0.021454635	0.018659493	EL-DSM11863
ATAGAGCAGCAGCAGTAC-2	987	98.68	0.033023813	0.015139895	0.045088597	0.023555543	0.038489372	0.0383412	0.021003635	0.034827592	0.031039198	0.034172345	0.02805844	0.029615088	0.02907894	0.049842067	0.256121916	0.045104295	0.071287138	0.02612285	0.033046489	0.040004573	0.04833765	0.028237555	EL-DSM11863
ATAGAGCAGCTTGTAACG-2	2044	97.58	0.046360861	0.009575864	0.052659463	0.05441213	0.024158617	0.024222958	0.04015818	0.025188086	0.022091836	0.031025623	0.022601129	0.092527384	0.023953886	0.045857891	0.094773917	0.065779793	0.158587911	0.017954507	0.020250197	0.033061928	0.066247978	0.028258063	EL-FAA1160aucsf
ATAGAGCAGGCATACTCC-2	62411	97.66	0.015445206	0.001315555	0.0337682	0.003317464	0.013912815	0.005655541	0.009720398	0.005122787	0.038608397	0.0142341	0.008004204	0.076916743	0.006586916	0.019411078	0.008275847	0.534087872	0.071745025	0.019355718	0.0215821	0.02135725	0.068674197	0.002877476	EL-DSM15644
ATAGCACGGCCGATCAGC-2	34033	98.03	0.031563445	0.001085804	0.018669134	0.001991845	0.007277635	0.018737032	0.003776912	0.022502912	0.003307793	0.032208829	0.013436973	0.11191574	0.012042793	0.00812953	0.016314943	0.031704322	0.592617083	0.004203662	0.032397576	0.014246519	0.018605577	0.00316402	EL-FAA1160aucsf
ATAGCACGGCGCCTGCAA-2	3618	98.62	0.021064902	0.007343001	0.065035328	0.019091153	0.017980976	0.02849359	0.044276884	0.024349357	0.019234342	0.033788863	0.017712822	0.04522521	0.042703178	0.032397502	0.036085834	0.026583912	0.064988713	0.349060858	0.029815306	0.019836994	0.030638108	0.024054879	EL-MR1-12
ATAGCCTAAAGGATCATG-1	53085	99.03	0.003007302	0.001380777	0.003729279	0.013080397	0.002215926	0.00589569	0.0035526	0.005949048	0.003402466	0.005317762	0.873687178	0.025617155	0.008051597	0.003664153	0.004258456	0.004046583	0.00490685	0.002335685	0.002451259	0.003102619	0.01354813	0.006773697	EL-cc7-5d52
ATAGCCTAACAGGATCAA-1	2209	99.14	0.020281187	0.00959229	0.021707719	0.023783781	0.022502214	0.025995878	0.016604915	0.021735087	0.020133456	0.025706996	0.491041365	0.032200259	0.030079227	0.027893128	0.034188494	0.025945652	0.034523104	0.020488128	0.017947277	0.02658753	0.031466119	0.019241996	EL-cc7-5d52
ATAGCCTAAGCAGCAGTG-2	505	99.8	0.033820093	0.014649374	0.033724659	0.025802386	0.032946717	0.03642885	0.019230222	0.031536668	0.183693643	0.03237747	0.029446475	0.030869569	0.030165035	0.043182474	0.054292911	0.04251756	0.056875044	0.026738603	0.029446407	0.036834991	0.044723467	0.13017546	EL-AB8-2
ATAGCCTAAGCGTGAGCT-2	9180	99.12	0.006641146	0.003110478	0.014194973	0.005269352	0.085444261	0.007373434	0.006517728	0.018880391	0.00595932	0.064543659	0.019781605	0.210238469	0.144129242	0.047403351	0.015625283	0.014438047	0.180129939	0.061693814	0.006829061	0.007204357	0.035663981	0.038833456	mix
ATAGCCTAATAGACCATG-1	440	98.64	0.036680436	0.015587983	0.035800628	0.029082287	0.037848744	0.038892405	0.020512029	0.034883257	0.034168903	0.03862988	0.082820532	0.038059967	0.03444236	0.047150108	0.061922393	0.046337085	0.060435201	0.031244375	0.033375257	0.141116401	0.066910868	0.033411677	EL-UCSF2243
ATAGCTTGCAGTAACGTA-1	9056	99.31	0.031670051	0.003708644	0.014399874	0.006680236	0.046927753	0.054408398	0.013207819	0.022661852	0.01697218	0.02214287	0.007962817	0.008270979	0.007867061	0.05342498	0.083092567	0.050261659	0.093712979	0.00833358	0.27961671	0.018971572	0.124335958	0.031232002	EL-RC46F
ATAGCTTGCCACAACCAG-1	4772	98.74	0.023371742	0.005365026	0.02875909	0.009984708	0.017037183	0.028704972	0.010205233	0.026717347	0.022778331	0.029191155	0.017844156	0.017175095	0.017866539	0.027963892	0.026403217	0.037995204	0.060223911	0.01163761	0.024456734	0.463446999	0.079430784	0.013217885	EL-UCSF2243
ATAGCTTGCCGACCATCA-1	4328	0.92	0.044247672	0.019422153	0.045086528	0.034987225	0.04429157	0.048625027	0.024111896	0.042840069	0.039448232	0.043839102	0.039491243	0.040278178	0.040484012	0.058137171	0.071789026	0.0566724	0.078365652	0.035843426	0.040444777	0.049139636	0.060204981	0.041561319	mix
ATAGCTTGCCTCGTTCAC-1	4329	86.65	0.012605759	0.008189508	0.012534946	0.647854717	0.01264646	0.013498215	0.011243543	0.011972727	0.011197878	0.079234531	0.011081009	0.011419359	0.011285323	0.016229918	0.020191881	0.015907459	0.021579657	0.01018214	0.011088756	0.014183282	0.016837301	0.018834193	EL-22c
ATAGCTTGCGGTTAGATG-1	47008	99.24	0.016989683	0.000801695	0.015816039	0.00361095	0.013265913	0.033791475	0.023324731	0.013060925	0.020854824	0.003681366	0.002806289	0.003631544	0.01157202	0.010989162	0.009159756	0.658569282	0.042780558	0.003569911	0.015717379	0.028679872	0.060334245	0.006965024	EL-DSM15644
ATAGCTTGCTACCGATTG-1	4322	98.87	0.016284395	0.007926491	0.022560042	0.015158994	0.066725288	0.02384731	0.010782542	0.015037637	0.015760045	0.029934324	0.015513969	0.015100589	0.037314806	0.022729923	0.029921063	0.033991816	0.039383584	0.014730477	0.016903606	0.029036735	0.02992438	0.48954889	EL-W1BHI6
ATAGCTTGCTCACTACGT-2	2279	95.68	0.034617592	0.008188392	0.028517267	0.015948587	0.022361731	0.030360254	0.012792586	0.252955318	0.029755272	0.078020857	0.019670798	0.043186676	0.025975826	0.03964363	0.038183244	0.038252599	0.087385067	0.054215519	0.024371608	0.031157205	0.056335013	0.027791293	EL-AB12-2
ATAGTCAGTATGGAGAGT-1	479	99.27	0.035965034	0.017150561	0.036693862	0.027008096	0.036571422	0.037407488	0.021564004	0.035673991	0.032346077	0.035115206	0.031314429	0.031800166	0.034393472	0.047171774	0.057642198	0.045902353	0.058452323	0.028417916	0.032552022	0.040649536	0.050683777	0.224966488	EL-W1BHI6
ATAGTCAGTCCGTACGGA-1	2735	99.29	0.027179161	0.055017642	0.100241213	0.06995511	0.027114776	0.031579903	0.014471738	0.021719232	0.026239472	0.023589583	0.027131748	0.027601304	0.028850232	0.035022824	0.033629011	0.200468996	0.058724163	0.025184431	0.022006484	0.026197394	0.098316009	0.019485885	EL-DSM15644
ATAGTCAGTGTCGTCGAC-2	6660	98.96	0.058257386	0.004322547	0.017369541	0.009127298	0.033421938	0.034885655	0.34355898	0.019175122	0.04669197	0.013282149	0.011706602	0.017533105	0.016206879	0.16620062	0.026691657	0.029489741	0.100231593	0.00914044	0.008675271	0.010009228	0.012642805	0.011254038	EL-A2
ATAGTCTCCAGCAAGTCC-2	12697	98.58	0.007335057	0.002378195	0.044481965	0.333189733	0.02518264	0.006716913	0.020597813	0.008673768	0.01303426	0.013545364	0.049114865	0.012741694	0.254746256	0.033910858	0.011061306	0.017928533	0.039161124	0.045914441	0.005718224	0.010766515	0.010124049	0.02634959	EL-22c
ATAGTCTCCATCAAGCAT-2	20623	99.26	0.008528204	0.001419643	0.013174186	0.010821156	0.009306669	0.126809464	0.009871855	0.006121854	0.004437908	0.018216196	0.003322642	0.069606248	0.004915966	0.029999034	0.012595863	0.038575422	0.3934517	0.016276584	0.152423538	0.02054551	0.045718826	0.003736158	EL-FAA1160aucsf
ATAGTCTCCTAGAGCCAG-1	639	98.83	0.032652304	0.01402281	0.031972238	0.024379579	0.072139815	0.037917316	0.04069036	0.037160082	0.027794479	0.038635962	0.027768105	0.032665331	0.032339232	0.047440488	0.075778215	0.053956764	0.12020753	0.028732851	0.037324645	0.037704367	0.105720691	0.042507598	mix
ATAGTGGTTCTGCTGCTT-2	536	99.35	0.033668897	0.01476159	0.034599548	0.102032784	0.03342765	0.036853453	0.018889223	0.032342936	0.057621022	0.047530988	0.03071505	0.059351364	0.059338039	0.079411367	0.055673005	0.043193327	0.059981687	0.054622061	0.030557076	0.037210549	0.045711484	0.031958378	mix
ATAGTGGTTGTCCTTCAT-2	2016	99.38	0.01974272	0.008515458	0.020481461	0.0509133	0.020240265	0.022168537	0.123641479	0.025848719	0.030985521	0.027805124	0.020263615	0.021670536	0.068497761	0.027285734	0.033950462	0.034707973	0.307461955	0.02942526	0.017938798	0.036364953	0.032837329	0.018937367	EL-FAA1160aucsf
ATAGTGGTTTAATCACGC-2	1068	99.06	0.02801385	0.012352153	0.029652192	0.095214927	0.041450065	0.03043411	0.018598369	0.027367555	0.029097009	0.033940596	0.039304339	0.046354293	0.130370214	0.042097001	0.049507509	0.043087242	0.105004569	0.041262103	0.035891134	0.045423184	0.048911915	0.026244251	mix
ATAGTGGTTTGCCGAACT-1	6647	99.12	0.009606953	0.00437278	0.034670454	0.007075008	0.014038794	0.009676226	0.117890094	0.014621191	0.010766205	0.035319549	0.010754948	0.107988845	0.209211139	0.029448415	0.019323565	0.027419391	0.207486751	0.068333161	0.009637646	0.010356863	0.02491644	0.016960775	mix
ATATAGCGTGTAACTCAT-2	23439	98.92	0.008540434	0.001389642	0.078341147	0.002546257	0.00359475	0.083615483	0.037187432	0.005818512	0.005629555	0.00908642	0.003053597	0.065719459	0.004593789	0.029601387	0.123006382	0.056367342	0.311631539	0.005180152	0.026198371	0.10071772	0.013803706	0.02424269	EL-FAA1160aucsf
ATATCAGCCAGTTGCCTT-2	114668	98.69	0.07591211	0.000760793	0.044809776	0.007586094	0.006330843	0.016917529	0.001603992	0.009489311	0.022782422	0.011512988	0.118815365	0.007134188	0.004625231	0.028224956	0.027582674	0.005376103	0.079941545	0.004851621	0.009063184	0.0346011	0.442601278	0.039465791	EL-Valencia
ATATCAGCCCAAGTACGA-2	8162	97.32	0.014069636	0.003298845	0.02402621	0.006621679	0.015779228	0.018681655	0.027849746	0.579508136	0.036418702	0.016621337	0.007701727	0.008946007	0.014335035	0.04448141	0.041864149	0.025621523	0.043660367	0.008678101	0.014772908	0.014488665	0.02426447	0.008201761	EL-AB12-2
ATATCAGCCCCAACGGAA-2	805	98.82	0.029307998	0.013077974	0.03043216	0.022720318	0.029213847	0.031973967	0.09877992	0.053040706	0.045420301	0.033264232	0.030529346	0.034853632	0.065793667	0.062934415	0.070042522	0.037402798	0.098923375	0.078018996	0.025819067	0.03280149	0.040101913	0.035094867	mix
ATATCAGCCCCTAGTTAG-1	1929	99.35	0.020233786	0.008409489	0.019808945	0.014735628	0.018879521	0.020701822	0.010084023	0.018569402	0.016790353	0.018676499	0.017139619	0.017087016	0.070457638	0.024590719	0.030883258	0.024682296	0.033289778	0.015812874	0.017415918	0.020991941	0.025561859	0.534897949	EL-W1BHI6
ATATCAGCCGCGGTAGTC-2	1313	98.51	0.088352377	0.010655297	0.029990212	0.022337144	0.030107699	0.147106848	0.02169819	0.12806423	0.027496458	0.064535432	0.022808158	0.023357047	0.043824849	0.043592644	0.048160974	0.039465666	0.05210408	0.021386067	0.028301063	0.039009917	0.043491184	0.023786818	mix
ATATCAGCCTATGTACCT-2	624	48.32	0.037668241	0.016387012	0.038674917	0.02943254	0.037880525	0.041217533	0.019997099	0.03579933	0.034244522	0.036365562	0.048867561	0.033681402	0.034095521	0.049018855	0.062087934	0.048189472	0.066237322	0.165244489	0.03354362	0.042916411	0.050934442	0.036932259	EL-MR1-12
ATATCCGATAACGCTCAA-1	2951	98.59	0.033296375	0.008488126	0.025218223	0.015429083	0.024824945	0.033713759	0.025275093	0.022641822	0.018469256	0.025355724	0.023314751	0.016743941	0.018240584	0.04595681	0.04011472	0.40916477	0.039595853	0.015849555	0.030626968	0.046241323	0.058724226	0.022166066	EL-DSM15644
ATATCCGATAGTAATCAG-2	523	98.57	0.034839306	0.014920299	0.035618726	0.032300964	0.033767703	0.039008185	0.017612267	0.032845495	0.052002416	0.037239122	0.032444361	0.03480293	0.142624381	0.047804446	0.0585877	0.045565029	0.093172678	0.03697024	0.031281245	0.049375406	0.064427799	0.032271703	EL-cc86d54
ATATCCGATCTCTGTCAA-2	1131	98.32	0.437810117	0.011157651	0.025663831	0.020178229	0.025592027	0.027650329	0.016773789	0.025125961	0.024528593	0.025449689	0.022789776	0.02376127	0.023968376	0.033107598	0.041388085	0.032657032	0.04321175	0.021420516	0.022791942	0.028145591	0.037762105	0.028670017	EL-11C
ATATCCGATGATAACGTC-2	941	99.73	0.03258342	0.012654838	0.031130245	0.024463426	0.038485864	0.033463346	0.032371132	0.033257905	0.032542417	0.206907445	0.038166166	0.03867395	0.037898606	0.052825263	0.058095399	0.052888404	0.075879994	0.029108063	0.028085371	0.03376729	0.047403041	0.028770883	EL-An51lg
ATATCCGATGATCTAGAG-2	1304	99.08	0.054816348	0.010842499	0.049870702	0.02071231	0.051368261	0.049865816	0.027707497	0.033364417	0.024595417	0.055309753	0.022426486	0.026937587	0.022671707	0.046294344	0.05390289	0.054516228	0.069131742	0.021851592	0.03176845	0.191374336	0.056253074	0.024032949	EL-UCSF2243
ATATGCAGCAATTGGTGA-2	21133	99.01	0.007837628	0.009931791	0.012320084	0.014437289	0.370353915	0.023518054	0.01380786	0.009407769	0.284370438	0.039827436	0.005487208	0.006069168	0.0425634	0.015066067	0.014310739	0.016772803	0.02336015	0.024149121	0.013554256	0.012347259	0.014426545	0.026025638	EL-28B
ATATGCAGCCACTGGTCC-2	650	85.92	0.03380318	0.014752889	0.034198214	0.066382221	0.039297475	0.039623985	0.023712052	0.03847465	0.062464673	0.043819263	0.034055755	0.032711494	0.0956787	0.044050808	0.05426168	0.086075605	0.06447755	0.039564536	0.031057541	0.041317229	0.04604852	0.033581572	mix
ATATGCAGCCATAGAGAT-2	45158	99.7	0.001680377	0.000707983	0.001628235	0.001298765	0.007447382	0.002480212	0.000924703	0.153704863	0.001455999	0.001660972	0.001557967	0.0014611	0.001564558	0.018517191	0.779883602	0.003096164	0.004046287	0.001548367	0.002480896	0.007650075	0.003558631	0.001622801	EL-DSM11863
ATATGCAGCCGAAGAGGT-1	2854	99.23	0.080922996	0.007914339	0.034253848	0.017973523	0.039630462	0.02967764	0.021046794	0.020475913	0.029195219	0.024101104	0.017481442	0.01757514	0.041743448	0.051855497	0.033667069	0.061585579	0.100322915	0.047627939	0.16902621	0.061390693	0.073631418	0.018537512	EL-RC46F
ATATGCAGCTTCGGAGTC-1	1874	99.33	0.024227026	0.009853587	0.027350253	0.046198772	0.022795149	0.035644223	0.032541253	0.024967931	0.04493548	0.052916768	0.049298735	0.024524134	0.218015581	0.034941856	0.036925608	0.02942853	0.090735586	0.0638079	0.022148389	0.028017631	0.04057275	0.039781113	EL-cc86d54
ATATGTCCACAATGTGCT-1	190472	99.12	0.009177372	0.030296004	0.020658185	0.0087001	0.040593148	0.28018883	0.030261948	0.057034235	0.014101884	0.028623812	0.004980225	0.037424652	0.014520947	0.018679216	0.016432235	0.032644296	0.063549712	0.106292729	0.039878728	0.019697019	0.015290998	0.109028757	EL-326i6na
ATATTCGCAATGGTTCGA-2	1859	99	0.069700107	0.009826769	0.053170664	0.017862317	0.076381289	0.029820908	0.038701738	0.023575745	0.039144859	0.037909943	0.020467099	0.022205092	0.023877921	0.035849635	0.03800908	0.057800807	0.09927893	0.022122759	0.025492127	0.165380314	0.061040857	0.032035379	EL-UCSF2243
ATATTCGCACACTGCTTA-1	24035	98.7	0.012728954	0.00215993	0.004340998	0.07328597	0.007288868	0.005805808	0.027275097	0.005776883	0.041371464	0.018785386	0.016112839	0.009195729	0.555717888	0.041315348	0.008765919	0.014331015	0.030381524	0.021282399	0.010026738	0.006625696	0.068431839	0.018943207	EL-cc86d54
ATATTCGCATATGCCTTC-1	32678	98.89	0.019649737	0.001680484	0.009076185	0.003738271	0.007775939	0.024964981	0.00971851	0.007847086	0.015192716	0.008021469	0.00532711	0.007916058	0.025797251	0.032831113	0.01569887	0.033093164	0.055546439	0.005896971	0.562357067	0.078533824	0.065122692	0.004142321	EL-RC46F
ATATTCGCATGTGCCATG-1	1667	98.86	0.029482666	0.012243828	0.03730872	0.01939284	0.041406717	0.033283003	0.037637687	0.034092783	0.022626622	0.029862988	0.022720431	0.02462193	0.025964149	0.037480111	0.329178578	0.033414728	0.087159386	0.021763422	0.023613479	0.030087277	0.041471799	0.024810738	EL-DSM11863
ATCAAGAGACCTATTCAA-2	1193	98.95	0.041781516	0.012051683	0.040755725	0.023683839	0.029654477	0.03599699	0.057767206	0.059900739	0.031853451	0.031613105	0.023749418	0.105168313	0.028727864	0.047128601	0.057953128	0.060886071	0.10075535	0.034940885	0.029557219	0.040182148	0.080791977	0.024716123	mix
ATCAAGCATAACGTCGAG-1	2309	99.46	0.024142728	0.007941276	0.288790605	0.013752371	0.018204251	0.107547481	0.01192129	0.038600225	0.017821611	0.018849394	0.016747896	0.075038311	0.02943364	0.036213836	0.042014325	0.022939994	0.098783657	0.02245881	0.019225319	0.019950812	0.052339485	0.017013434	EL-14A
ATCAAGCATACAGCGGTC-1	3812	99.5	0.156908932	0.127036458	0.042235467	0.009797673	0.073615161	0.013964951	0.011133487	0.013194012	0.01168862	0.024801001	0.012456443	0.011390632	0.017392593	0.043300465	0.043097323	0.052386111	0.038416221	0.010885777	0.011088602	0.026302528	0.017545221	0.231170639	EL-W1BHI6
ATCAAGCATACGACATCT-1	879	34.64	0.037259126	0.016601984	0.037147285	0.028969991	0.038151703	0.04068787	0.099818742	0.036894504	0.03312299	0.049816915	0.050950483	0.03412721	0.047628213	0.060942163	0.06123916	0.047721828	0.064097036	0.050871671	0.034855853	0.042201379	0.050686125	0.035625015	EL-A2
ATCAAGCATACGACATCT-2	809	32.45	0.038536269	0.017174268	0.038440359	0.029705693	0.038875368	0.042767948	0.088545607	0.036695628	0.034701507	0.043605926	0.043690258	0.034852962	0.041604932	0.06121766	0.062619421	0.049448397	0.066591157	0.060308154	0.03656997	0.043817422	0.05322042	0.036413658	mix
ATCAAGCATATGATAGCT-2	15877	2.49	0.045137594	0.017490146	0.044442917	0.036010051	0.043777941	0.047369597	0.027694023	0.043103866	0.039676171	0.044671735	0.040522595	0.039447367	0.039718625	0.056067413	0.070354456	0.053750937	0.077994243	0.038989523	0.040235228	0.049790398	0.059278508	0.043279501	mix
ATCAAGCATCCTTGTTGC-1	20021	99.42	0.069666583	0.00166871	0.044406357	0.009170478	0.006222384	0.027705839	0.095151305	0.015955456	0.042678693	0.036235319	0.004063955	0.004257486	0.004577852	0.020617365	0.01737516	0.053751908	0.466520816	0.006267253	0.02573301	0.022797231	0.019787751	0.005241048	EL-FAA1160aucsf
ATCAAGCATCTATCCATC-2	1736	98.68	0.074653498	0.009659636	0.025875878	0.021871526	0.027236028	0.038344975	0.01503031	0.026815807	0.027607163	0.063561453	0.054908602	0.02571115	0.032066512	0.122088761	0.040884748	0.035135311	0.128841079	0.025554951	0.022850061	0.032990338	0.126187824	0.021792866	mix
ATCAAGCATGCGCATTAC-1	674	98.29	0.030404073	0.01367375	0.031315809	0.0240946	0.031780211	0.033451465	0.017818258	0.056083613	0.027487876	0.032046435	0.028955353	0.268852004	0.030092795	0.041968895	0.051695136	0.039358318	0.083774457	0.025266077	0.027066199	0.034300801	0.041446078	0.028587952	EL-cc82bhi2
ATCACCGCACGACCATCA-1	1144	99.08	0.07724611	0.011216582	0.029589656	0.020263661	0.037287037	0.029513056	0.016025926	0.027298284	0.036645205	0.026321693	0.023370736	0.044280575	0.023800209	0.136209184	0.052780605	0.102337076	0.107141218	0.034746506	0.025550843	0.030736191	0.082828301	0.024419649	mix
ATCACCGCAGATAAGCTG-1	2180	99.22	0.021262605	0.011022144	0.024093215	0.017446103	0.274489068	0.030390551	0.014662758	0.034460411	0.020167632	0.026696137	0.02202997	0.019797477	0.0206716	0.03115266	0.035664175	0.104995247	0.085895083	0.035140807	0.020387151	0.028231765	0.031014407	0.090041291	EL-28B
ATCACCGCAGGAGAATGA-1	590	98.98	0.031957283	0.01651115	0.05114459	0.024927019	0.033526312	0.035660535	0.017639768	0.197039408	0.028558923	0.03309381	0.028965468	0.030982084	0.030666599	0.042875127	0.070181031	0.041791494	0.098407492	0.027422502	0.031657609	0.036041025	0.044400772	0.046049249	EL-AB12-2
ATCACTTCCTCCGGAGCT-1	292798	98.88	0.013226165	0.005964345	0.006852606	0.002750866	0.009263683	0.00371842	0.032031165	0.01242693	0.004909322	0.023456761	0.007088703	0.007825542	0.019202168	0.014076702	0.624485376	0.011119972	0.02612936	0.150645732	0.001559095	0.004607896	0.012976126	0.005565005	EL-DSM11863
ATCACTTCCTGCATCGGA-1	1114	98.88	0.048776534	0.011403224	0.02972437	0.020827578	0.054061218	0.04586707	0.015045489	0.035666072	0.046588403	0.028721558	0.024512826	0.031575674	0.027729398	0.044098742	0.053982818	0.055749371	0.057140483	0.02293553	0.032512188	0.216950612	0.070015974	0.025608395	EL-UCSF2243
ATCAGAAGCCCATATGCC-2	464	97.2	0.035544543	0.01510246	0.035220291	0.026632958	0.040285119	0.038442394	0.018638335	0.034383588	0.030595883	0.033671838	0.030935832	0.031083904	0.031587229	0.045075648	0.056238902	0.044248413	0.060512716	0.21248632	0.03193082	0.039541176	0.047129582	0.060164732	EL-MR1-12
ATCAGAAGCGCGTCGTCT-1	12829	98.97	0.019947866	0.002235123	0.18572511	0.009302297	0.015344068	0.298211037	0.126910929	0.015259591	0.010413842	0.025388621	0.004512774	0.013122697	0.010258382	0.05383056	0.018431639	0.011091027	0.055046019	0.004355611	0.00520456	0.085815006	0.024270945	0.005247748	EL-326i6na
ATCAGAAGCTAGTTGACG-2	803	97.2	0.029171124	0.0129899	0.030119648	0.023322419	0.030035663	0.122145099	0.035555091	0.134499312	0.025821739	0.030852893	0.028188164	0.091817071	0.029310822	0.041653913	0.049092368	0.040647878	0.091810443	0.026639928	0.025905407	0.032620715	0.039560096	0.027724312	mix
ATCAGAAGCTGAACGTCA-1	20054	99.27	0.003973146	0.007050542	0.005437065	0.007682742	0.005543686	0.006206233	0.011228084	0.003706944	0.004392302	0.007122612	0.812136987	0.02862362	0.019387711	0.006161681	0.011374263	0.006081497	0.015453429	0.005939806	0.003873793	0.004944881	0.016715737	0.006910447	EL-cc7-5d52
ATCAGGATGATGGTTCGA-2	69954	99.28	0.005845555	0.000989178	0.013907785	0.003424727	0.009437664	0.007710895	0.003353823	0.004922978	0.00269156	0.002524155	0.010041519	0.003907802	0.010315619	0.007772698	0.007095606	0.008346185	0.014597389	0.002486941	0.012560599	0.017499429	0.825248199	0.025300608	EL-Valencia
ATCAGGATGCGCTGTAGT-1	429	80.65	0.036700068	0.016294781	0.036713406	0.028425228	0.037832469	0.039737346	0.020143863	0.035685951	0.032738045	0.035639036	0.032544391	0.033340019	0.034070223	0.047556813	0.059671957	0.047215396	0.063624653	0.03003645	0.033042004	0.040477127	0.049803233	0.20813871	EL-W1BHI6
ATCAGGATGGTCTGAGCC-1	674	87.17	0.032120759	0.014059525	0.032380287	0.024877816	0.031651106	0.035333896	0.016737895	0.030765117	0.028209211	0.030858031	0.028666019	0.029285227	0.028917074	0.068855344	0.156632014	0.041732684	0.094442511	0.026210938	0.120213295	0.054545754	0.042656832	0.030348914	EL-DSM11863
ATCAGTCGACTAACACTG-2	1830	97.76	0.031712422	0.009445917	0.039577396	0.018815206	0.029955986	0.045077904	0.034071385	0.153310362	0.034063833	0.030099003	0.029395251	0.025081553	0.025608431	0.178444492	0.0488139	0.044338627	0.055964795	0.02239358	0.032799965	0.032214803	0.053287942	0.025215429	EL-DSM11767
ATCAGTCGAGTCGTTGCG-1	417	99.64	0.034568617	0.015355621	0.035208766	0.026885512	0.035108705	0.037867192	0.023715026	0.033167544	0.030969716	0.034021728	0.030668491	0.117411859	0.031440516	0.045293072	0.056699807	0.044821455	0.059142198	0.158224338	0.031032001	0.038365532	0.047007913	0.032477344	EL-MR1-12
ATCAGTCGATATCAGTGC-1	22049	99.07	0.006216877	0.001382546	0.028653108	0.00257239	0.009412865	0.081157307	0.040244236	0.01962795	0.006191964	0.004751801	0.003393569	0.007737236	0.003647981	0.597295456	0.038924463	0.043390721	0.027616576	0.008900964	0.01888888	0.006678675	0.039714104	0.003555926	EL-DSM11767
ATCATAGACAATATCAGC-1	52270	98.9	0.005396723	0.002994292	0.013769054	0.010275889	0.006697244	0.018910988	0.029764211	0.018029926	0.575932955	0.03629701	0.007314027	0.095434167	0.021915775	0.007156551	0.009283925	0.022891774	0.032672347	0.011136336	0.030756678	0.032074585	0.009178106	0.002090041	EL-AB8-2
ATCATGTTCCCGTACGGA-2	25098	99.23	0.006961728	0.002357758	0.007847277	0.003331125	0.012109764	0.007717075	0.015223305	0.017825675	0.00507981	0.011186185	0.007969141	0.005968792	0.004675137	0.016084946	0.776105472	0.015343603	0.032363117	0.00416163	0.009762462	0.014970058	0.019034008	0.003822309	EL-DSM11863
ATCATGTTCGGTTAGATG-1	896	99.33	0.064453674	0.012448177	0.032171322	0.022980094	0.036306254	0.036751367	0.015774298	0.109788721	0.030365403	0.035155166	0.025523377	0.031011725	0.028821398	0.052822187	0.073256156	0.051528068	0.118158455	0.025251015	0.028890062	0.045873595	0.095506354	0.026619393	mix
ATCATTACGAACTTAGCT-2	77344	99.03	0.003930399	0.004341979	0.005872214	0.002214776	0.002247924	0.002622871	0.003407545	0.00162454	0.003888692	0.004728118	0.002781725	0.001524998	0.001753667	0.003890619	0.002412375	0.004405057	0.006663876	0.003500151	0.00184312	0.002108072	0.004035537	0.889341006	EL-W1BHI6
ATCATTACGAAGGATCGT-1	1764	0.48	0.044545714	0.019760015	0.044521896	0.034934638	0.044700704	0.048773834	0.023728576	0.042388994	0.0398719	0.043201154	0.039502375	0.040505548	0.04086459	0.058184	0.073320469	0.057218704	0.076309422	0.036240795	0.039511137	0.049342918	0.060033166	0.041835226	mix
ATCATTACGATGCAGTTC-1	4277	98.85	0.013743343	0.006695571	0.025968573	0.023119349	0.017284485	0.017549344	0.040791004	0.041967175	0.01549091	0.025827698	0.019689238	0.014996883	0.025782549	0.026200315	0.495494759	0.024953018	0.072859804	0.015808757	0.015953022	0.01642955	0.028082821	0.015133857	EL-DSM11863
ATCATTACGCAATGCATT-1	1530	98.66	0.022587736	0.009814731	0.023697928	0.017671183	0.038008552	0.024524677	0.351964264	0.023194139	0.020458506	0.025455158	0.020862486	0.022506908	0.035951279	0.030584942	0.046010121	0.028320832	0.141366114	0.020435875	0.019903617	0.02434061	0.030283	0.021650659	EL-A2
ATCATTACGCCGGTGGTT-2	14914	99.15	0.00435918	0.002037503	0.004817985	0.003514918	0.004692653	0.004915028	0.009621193	0.05208934	0.003937427	0.047269266	0.003959768	0.027229207	0.052251559	0.034760442	0.035959694	0.005921161	0.267876314	0.407754511	0.00396595	0.004656163	0.00845447	0.00989199	EL-MR1-12
ATCATTACGCTTCGACTG-2	18964	99.29	0.018709209	0.002116841	0.012480878	0.005085827	0.007790705	0.026287247	0.004658389	0.008056753	0.008988393	0.005218301	0.004158153	0.006216794	0.004640783	0.033597513	0.020284123	0.08368888	0.051605146	0.004234138	0.546344436	0.071660823	0.066507822	0.007616892	EL-RC46F
ATCATTACGGTCCGTAAG-2	23140	99.18	0.003962266	0.001655267	0.003778052	0.031590295	0.007834755	0.007308865	0.034180536	0.003852361	0.006998909	0.004716519	0.711648489	0.071232409	0.017140834	0.006797706	0.01491632	0.005531313	0.010495303	0.014537203	0.003755189	0.004618293	0.027026815	0.006368467	EL-cc7-5d52
ATCATTACGTAGAGCCAG-2	1086	98.85	0.028288636	0.011621317	0.030571902	0.027237064	0.058244588	0.042157294	0.019445652	0.03374108	0.05035032	0.052738623	0.026396956	0.143764974	0.037609552	0.036463977	0.059249692	0.037478352	0.114837961	0.05835909	0.026001159	0.03087995	0.044095845	0.02949223	EL-cc82bhi2
ATCATTACGTCCAGCTAT-1	134289	98.86	0.006465611	0.000514001	0.018303824	0.001536117	0.783453632	0.014258394	0.002520272	0.001663481	0.001643157	0.004657808	0.012661864	0.001332917	0.001077117	0.004158909	0.006561885	0.016784183	0.011627482	0.000906624	0.003300038	0.037171693	0.01323385	0.056108261	EL-28B
ATCCAATGAAATACTCCG-1	35212	98.9	0.007818181	0.006306301	0.05755579	0.035927296	0.010699023	0.020361448	0.016678726	0.005518883	0.024371849	0.005331894	0.614524961	0.054415923	0.005918692	0.011414626	0.014207514	0.019344432	0.019228182	0.010161782	0.00489389	0.024835284	0.021151599	0.009303233	EL-cc7-5d52
ATCCAATGAAGGTGTACA-2	512	99.22	0.035506259	0.015152012	0.035361142	0.033323479	0.037622611	0.040573065	0.021632893	0.04293566	0.030934683	0.035426596	0.031195448	0.03362907	0.030990638	0.059224977	0.182594167	0.046857941	0.098139039	0.02934269	0.034140223	0.041891534	0.048999474	0.033985913	EL-DSM11863
ATCCACAGTATCCGACCA-2	72360	98.83	0.007578832	0.003373232	0.003147764	0.007814714	0.005422631	0.006319856	0.008079716	0.002606397	0.83198466	0.038349414	0.002821699	0.004368219	0.016386287	0.007143198	0.004930052	0.006534365	0.011869198	0.006710803	0.006692165	0.005932417	0.00785791	0.004055587	EL-AB8-2
ATCCACAGTCGGACAAGT-1	29552	98.68	0.028636187	0.001329301	0.507885654	0.035062535	0.011389665	0.013853456	0.045463529	0.003492566	0.003380111	0.009298086	0.024046921	0.005055375	0.017886403	0.009349533	0.054051278	0.04617032	0.079720047	0.003108136	0.024560717	0.029141503	0.035976593	0.011087528	EL-14A
ATCCACAGTGTAACCATA-2	7789	99.04	0.007779076	0.006494341	0.007682368	0.055651874	0.068969724	0.008060257	0.203752892	0.246237428	0.016111095	0.011253467	0.047853719	0.047529124	0.011867735	0.020161018	0.022052261	0.012606705	0.143972366	0.01275713	0.00660527	0.010356862	0.010249049	0.021887257	mix
ATCCACAGTTATCGAGCC-2	892	91.42	0.028807802	0.012750681	0.06456273	0.225826388	0.029357478	0.031991582	0.015229141	0.101899366	0.025220865	0.027654776	0.029069898	0.025688009	0.029485779	0.038045613	0.04681778	0.037378088	0.049894716	0.023093153	0.025576327	0.032084099	0.068798029	0.030319069	EL-22c
ATCCAGCTGCGTGCTTGA-1	6820	97.24	0.019442971	0.004998357	0.027636339	0.015369118	0.030771965	0.014894492	0.08870275	0.009785054	0.01206886	0.06265276	0.456203131	0.030536389	0.034109249	0.020733427	0.017933512	0.014687403	0.034061816	0.023357823	0.009904439	0.010829362	0.052139557	0.009011462	EL-cc7-5d52
ATCCAGCTGGACTCTCAC-1	1936	97.31	0.020397804	0.047047539	0.020158589	0.020556893	0.024514283	0.021736952	0.012590273	0.023502284	0.033535011	0.15050597	0.02755891	0.050653562	0.041019935	0.036816174	0.112099592	0.028485987	0.063836044	0.031852457	0.01773652	0.12970852	0.066446244	0.018937275	mix
ATCCAGCTGGTGTTCCAG-1	4075	99.36	0.021574383	0.005917503	0.017051167	0.013307808	0.015241227	0.015067893	0.024755107	0.018375908	0.015143236	0.035947305	0.024084844	0.028830187	0.032523816	0.022665427	0.030030651	0.018215418	0.136051905	0.427912139	0.031229684	0.02713637	0.02649203	0.01226171	EL-MR1-12
ATCCATTAGCTTAGGACT-2	1712	98.89	0.025487835	0.010279639	0.041015317	0.01725658	0.034375665	0.025747141	0.022557781	0.061160822	0.020658525	0.028131802	0.040262123	0.023294921	0.021719341	0.033390141	0.342946896	0.036469915	0.069859536	0.023165981	0.023560648	0.029965935	0.045248645	0.023110185	EL-DSM11863
ATCCATTAGTCAGGACTG-2	18158	98.95	0.01908926	0.004195405	0.021058354	0.003077803	0.007033409	0.00509872	0.015809738	0.075537991	0.004057691	0.011722437	0.029579098	0.004493985	0.004270154	0.019155859	0.646315957	0.008239466	0.071847076	0.007311084	0.004933942	0.012117087	0.020673382	0.004327481	EL-DSM11863
ATCCATTAGTCGCCAAGC-1	1890	99.13	0.137695855	0.010149441	0.020439575	0.01525059	0.256199445	0.025465773	0.010652869	0.01934255	0.017987097	0.020661393	0.03051083	0.018311035	0.018123598	0.02583968	0.046249649	0.025882822	0.106790834	0.020065582	0.018688415	0.021831139	0.026284954	0.107273384	EL-28B
ATCCATTAGTGAGAATCC-1	791	99.75	0.035369245	0.018169064	0.037288857	0.02725278	0.032444341	0.03731382	0.015637781	0.038832885	0.26582213	0.033877705	0.034817178	0.031260882	0.029801952	0.042451768	0.052610768	0.042576546	0.061720454	0.023920748	0.028874482	0.034837519	0.047382609	0.027168923	EL-AB8-2
ATCCGACCACCGCTCATG-2	13257	99.03	0.005245585	0.01450617	0.01053548	0.164693383	0.007611912	0.035191706	0.029178677	0.041390696	0.004976422	0.009609536	0.025801387	0.005967334	0.156267262	0.042148989	0.027317256	0.022200983	0.115477231	0.163419224	0.005751435	0.044104936	0.042156881	0.026378515	mix
ATCCGACCATACCTATCC-2	5641	99.26	0.0102401	0.007619649	0.011720848	0.149694657	0.024172523	0.030889969	0.027198221	0.041323186	0.012576442	0.01714277	0.024644636	0.012317834	0.163528227	0.058278517	0.045598128	0.035203175	0.071006592	0.131079072	0.011520169	0.032965519	0.046204107	0.034933654	mix
ATCCGGTCCACACCACAT-2	5517	96.66	0.010145776	0.004116593	0.009794215	0.007391875	0.018980034	0.025592647	0.005055566	0.026943484	0.00879096	0.009187552	0.008508185	0.010016793	0.008724876	0.031117895	0.033867981	0.037409313	0.025643646	0.008018504	0.019969508	0.659537111	0.0222533	0.008787996	EL-UCSF2243
ATCCGGTCCACCACGCTA-2	15900	98.47	0.011765636	0.002603779	0.02135413	0.018430228	0.027877242	0.042921311	0.32815516	0.008950251	0.033285735	0.027471294	0.020497975	0.04396767	0.019157764	0.012777652	0.009742192	0.028708782	0.181535172	0.036023372	0.038353515	0.046558494	0.029622104	0.010168198	EL-A2
ATCCGGTCCTTCGGAGTC-1	3267	99.07	0.016555349	0.006534794	0.018974551	0.012085059	0.024471133	0.017121394	0.024762856	0.054106618	0.013674072	0.01992724	0.015442349	0.016337038	0.019816645	0.02437819	0.552331355	0.020685355	0.050553827	0.016878615	0.016144219	0.018469939	0.024629619	0.015901414	EL-DSM11863
ATCCTCCGAACCACGCTA-1	48435	98.83	0.020074287	0.000714214	0.012220549	0.002211894	0.03584722	0.019541282	0.006568614	0.005524791	0.02089595	0.016144867	0.002659322	0.002957919	0.004911027	0.016007722	0.019680833	0.660513657	0.051346044	0.002416591	0.009134864	0.027748484	0.048661036	0.014190768	EL-DSM15644
ATCCTCCGATAGCCTTGT-1	47808	98.06	0.002593024	0.00385617	0.004180521	0.016332012	0.004316853	0.002528525	0.016093674	0.006654268	0.007463775	0.00374652	0.830329332	0.017059521	0.014428396	0.003374892	0.015734948	0.006459992	0.008868572	0.005138687	0.003657741	0.005826356	0.007571599	0.013718457	EL-cc7-5d52
ATCCTGCCTAATACTCCG-2	21446	99.14	0.019786786	0.381336221	0.018187484	0.006672132	0.05708687	0.006149254	0.024171355	0.017400155	0.014235203	0.022784758	0.013313492	0.027608562	0.046176801	0.01231928	0.011300486	0.018567498	0.144169365	0.073275487	0.01593171	0.008954058	0.02716682	0.033342927	EL-1356FAA
ATCCTGCCTATCAGAAGC-2	48620	98.04	0.018282022	0.001672243	0.030962437	0.014518712	0.023340366	0.029224101	0.011523656	0.007433283	0.028337857	0.018081078	0.018019552	0.063396601	0.006101882	0.023618314	0.012163071	0.516468437	0.064160048	0.012926209	0.007782163	0.014796993	0.073826709	0.003338688	EL-DSM15644
ATCCTGCCTTGGTAACCA-2	3056	98.38	0.019840363	0.351701104	0.021775226	0.024848377	0.023612004	0.019634938	0.015959949	0.033033346	0.024887077	0.02626096	0.035947366	0.023424132	0.052464365	0.024146817	0.031878635	0.024178385	0.058697914	0.054519106	0.016656388	0.066608923	0.032276212	0.017387346	EL-1356FAA
ATCCTGCCTTTACGCTCG-1	502	99.4	0.0352904	0.018865041	0.05315746	0.026889945	0.043947345	0.041813987	0.028920989	0.041774927	0.030650794	0.081101304	0.033059328	0.059694576	0.032220961	0.045902363	0.059386751	0.062957674	0.086137088	0.029677923	0.033748479	0.053908911	0.047520672	0.052850068	mix
ATCGAATCGACTACCATC-2	726	98.9	0.038160006	0.013192336	0.030141607	0.023615726	0.074868594	0.065152434	0.015932261	0.050018217	0.038112009	0.030255637	0.029809864	0.027150848	0.028869849	0.062128579	0.165150684	0.052276301	0.057616005	0.026469007	0.054703827	0.037670133	0.042157479	0.036079993	EL-DSM11863
ATCGAATCGAGCACCGTG-1	13846	99.19	0.057085549	0.002184147	0.031722382	0.004267173	0.010203064	0.052468598	0.003122272	0.025034191	0.004751444	0.016878394	0.00522806	0.009545587	0.00600098	0.034006521	0.0247837	0.047140768	0.495507449	0.00757327	0.006702187	0.087871588	0.062654887	0.004716542	EL-FAA1160aucsf
ATCGAATCGCGCCTGCAA-2	1190	99.03	0.036031323	0.011344168	0.029616393	0.024292818	0.040005507	0.045736304	0.031039059	0.037823447	0.030904684	0.03509964	0.026961404	0.032798274	0.033986234	0.047050041	0.052783349	0.049412893	0.056050438	0.025163258	0.036869913	0.043874078	0.22229233	0.050438534	EL-Valencia
ATCGAATCGGCCTGCATC-2	60255	98.87	0.025427044	0.000620255	0.009355113	0.008092456	0.006728062	0.018310927	0.017163784	0.004468153	0.010845559	0.014724302	0.002340683	0.028010344	0.002233007	0.036100473	0.013739646	0.014830349	0.027486871	0.002168557	0.011540533	0.033793653	0.657197179	0.054802771	EL-Valencia
ATCGAATCGGCTTACGTT-1	25479	96.22	0.02715736	0.02714702	0.057536413	0.002421794	0.585018647	0.005921775	0.002578207	0.003224145	0.002966749	0.012520157	0.003184117	0.06763564	0.003855037	0.005190609	0.005361682	0.003986267	0.027904383	0.002993022	0.003965185	0.018118832	0.011508849	0.119765997	EL-28B
ATCGATCCTAGAGCGGAG-2	5130	98.86	0.026546632	0.004928379	0.03100075	0.062002753	0.032620289	0.021553544	0.014637034	0.015927193	0.014560258	0.018196666	0.014493649	0.011913794	0.01438085	0.022137753	0.044399214	0.473513918	0.057312336	0.021015493	0.016797846	0.040244914	0.030934631	0.01068685	EL-DSM15644
ATCGATCCTCCGGTGGTT-1	186093	98.79	0.002799398	0.000345754	0.008242501	0.018483551	0.033979118	0.025817045	0.05222141	0.028494087	0.005419299	0.061012344	0.006854059	0.450975021	0.187619612	0.016903447	0.007236841	0.002186314	0.042413525	0.017164563	0.000953042	0.019078977	0.005191611	0.006598575	EL-cc82bhi2
ATCGATCCTCCGGTGGTT-2	108890	98.63	0.003602134	0.000441414	0.008259092	0.018544655	0.038078761	0.0268786	0.05565199	0.027199619	0.00291053	0.061735636	0.00365661	0.439391421	0.191752991	0.018738424	0.006222316	0.00247647	0.042086558	0.018143466	0.001373965	0.019368601	0.005066888	0.008366647	EL-cc82bhi2
ATCGATCCTGATTATGCG-1	1261	99.37	0.030677061	0.010642908	0.024519548	0.028008583	0.026101511	0.028620633	0.014970246	0.024259964	0.021907866	0.023866276	0.021790561	0.022884837	0.022717609	0.430732992	0.040876521	0.032554848	0.052288919	0.021299606	0.029558777	0.02832879	0.03913129	0.023885983	EL-DSM11767
ATCGCCTCTCTACCTGCG-2	5384	98.67	0.026419892	0.004609622	0.030935857	0.112585867	0.021795916	0.016678105	0.012246184	0.013482543	0.149380193	0.01940813	0.011703034	0.011188472	0.120822104	0.026840146	0.020359545	0.023970331	0.062176432	0.02211721	0.011069875	0.162604323	0.095379956	0.024078114	mix
ATCGCCTCTTAATGTAGC-1	17349	98.86	0.006287889	0.001876155	0.008667547	0.005275874	0.007890258	0.012751827	0.012387902	0.689973483	0.015003319	0.030684082	0.008879207	0.010933014	0.028722797	0.015432822	0.023298078	0.013852838	0.036905311	0.004326756	0.007036589	0.018015646	0.036352421	0.005371776	EL-AB12-2
ATCGCCTCTTGCCTGGTT-2	61422	98.95	0.019750205	0.000678454	0.001574395	0.004463843	0.003017021	0.001742147	0.022465976	0.029973795	0.007956232	0.032215148	0.001645302	0.067111508	0.018281732	0.004338788	0.096324854	0.002227368	0.043074079	0.62413455	0.002649985	0.003980482	0.010588131	0.00178979	EL-MR1-12
ATCGGTGGTATAGAGCAG-2	824	98.42	0.032921902	0.015144097	0.031043888	0.024366444	0.040320285	0.037805792	0.067792414	0.032227202	0.042798276	0.074167179	0.026868332	0.029188083	0.046141045	0.042870532	0.050853689	0.042066778	0.058363759	0.024874932	0.028909556	0.036750577	0.043757237	0.169186685	EL-W1BHI6
ATCGGTGGTCAGCTCTTC-2	420	97.74	0.034820487	0.015380268	0.034681062	0.0269554	0.034772133	0.100657544	0.018266024	0.035434147	0.033595121	0.036067029	0.031905364	0.031495035	0.033652469	0.045146866	0.056775081	0.044746125	0.186233038	0.028851711	0.031188015	0.039094858	0.049671629	0.050062348	EL-FAA1160aucsf
ATCGGTGGTCGTATTCCT-1	462	99.03	0.040281838	0.015722207	0.037983785	0.035572063	0.041092412	0.04353	0.029139681	0.035891288	0.140108883	0.039718985	0.03516829	0.036405628	0.040170294	0.049871842	0.059511499	0.05136273	0.06452485	0.033069918	0.033864763	0.043943521	0.058061946	0.034388599	EL-AB8-2
ATCGGTGGTCTGACGGAT-2	1299	99.19	0.029130722	0.010889655	0.039997097	0.023938016	0.057699722	0.032611487	0.017758047	0.033150162	0.040270314	0.233697598	0.029423043	0.0321703	0.039730512	0.045297661	0.044979175	0.036048744	0.076732512	0.028247889	0.029317744	0.038553337	0.045057652	0.034895496	EL-An51lg
ATCGGTGGTGCTATGTAA-1	2023	97.55	0.024360666	0.008326317	0.021594214	0.187130647	0.028270537	0.031803114	0.010398817	0.02932721	0.019649686	0.023365607	0.017483161	0.020619623	0.018861054	0.040839864	0.22980987	0.038880208	0.087457849	0.015800429	0.027886164	0.057273653	0.042546385	0.017913556	EL-DSM11863
ATCGGTGGTGTATGCCTT-1	450883	99.22	0.00548669	0.001719954	0.001024127	0.008583515	0.005435389	0.002863302	0.009645107	0.000957484	0.854665187	0.028983713	0.003153453	0.000619544	0.016889376	0.006743963	0.001078402	0.005735874	0.007675864	0.005390998	0.006424257	0.002254107	0.020506855	0.004152067	EL-AB8-2
ATCGGTGGTTAACGGATA-2	20252	99.36	0.00673676	0.001877106	0.021437564	0.00947633	0.071903504	0.012440561	0.003662177	0.012913642	0.034639138	0.555725069	0.02898471	0.015617409	0.029479181	0.022896166	0.009326384	0.007757998	0.044274491	0.008951739	0.007784022	0.03216829	0.035622516	0.026271633	EL-An51lg
ATCGGTGGTTGTATCGTG-1	2788	99.46	0.0168429	0.006749281	0.019125752	0.012045093	0.016635836	0.01944397	0.009988966	0.177230714	0.023124063	0.04912223	0.022606966	0.177226597	0.062866573	0.042501666	0.102483963	0.045692452	0.065970439	0.055616501	0.015346895	0.021602929	0.022479162	0.015058842	mix
ATCGTAGTGAAGCTGGTC-1	684	90.86	0.031910644	0.013978764	0.03171047	0.024487641	0.032866218	0.034663144	0.021091287	0.030518692	0.028348814	0.030874875	0.027767716	0.04422191	0.029102657	0.041701575	0.104691232	0.040766199	0.075125992	0.218139584	0.028334746	0.035139075	0.044577358	0.029489524	EL-MR1-12
ATCGTAGTGGCCTAACGG-1	2196	99.84	0.017592005	0.00779695	0.017617925	0.013638611	0.017900169	0.019233642	0.009408134	0.016817608	0.015620249	0.017149788	0.015575368	0.016076523	0.015984704	0.023990103	0.028943701	0.024695012	0.030301939	0.014247401	0.04985871	0.019637927	0.591167799	0.01646834	EL-Valencia
ATCGTAGTGTGAGATCAT-1	80401	99.15	0.007229867	0.000798804	0.034265839	0.001357391	0.007321233	0.002061408	0.001049629	0.010495286	0.001373045	0.009741466	0.001594155	0.001427479	0.043025434	0.006187968	0.00257081	0.006123389	0.026053815	0.001571982	0.001658327	0.001578835	0.023650057	0.735271848	EL-W1BHI6
ATCTACATCAGCAACATT-2	502	99.6	0.0389283	0.022955207	0.037793343	0.033844523	0.069862722	0.043599323	0.025897591	0.03718985	0.035958809	0.043135572	0.034425101	0.041640905	0.045016015	0.054845246	0.066419873	0.048838334	0.073179834	0.065004246	0.039373529	0.044356699	0.051757168	0.045385927	mix
ATCTACATCAGCATTCCA-2	25171	99.1	0.017278318	0.001179868	0.009085195	0.004287673	0.008066081	0.045717762	0.005975882	0.012671359	0.005241889	0.013183639	0.004849348	0.005239406	0.003595269	0.027674041	0.015231821	0.030523711	0.023930496	0.006775495	0.622021298	0.053113375	0.076605577	0.0077102	EL-RC46F
ATCTACATCCCACGCCAT-1	8125	98.82	0.009363614	0.003521988	0.026349435	0.008124082	0.009701118	0.010215814	0.011245078	0.007465554	0.007007488	0.007314181	0.006778997	0.007261863	0.008377334	0.016405333	0.026451605	0.026250003	0.037326307	0.006803463	0.00707862	0.009975083	0.011154476	0.735715923	EL-W1BHI6
ATCTACATCGCATACATG-2	464	99.57	0.03371518	0.0149729	0.033637949	0.026724901	0.03383846	0.036903283	0.017730562	0.032387547	0.030077596	0.035278384	0.030859901	0.030770051	0.265238063	0.043820145	0.055977363	0.043338484	0.059217193	0.028397189	0.029976267	0.037459388	0.047572082	0.031573496	EL-cc86d54
ATCTACATCGCGGAGATT-2	597	97.91	0.043782137	0.014894467	0.036333465	0.038158054	0.040860111	0.041420423	0.024302891	0.033239053	0.146843483	0.045452228	0.031664724	0.033653396	0.047913604	0.048949834	0.05968	0.047602845	0.06502631	0.032108119	0.033814449	0.042139574	0.057296695	0.03435636	EL-AB8-2
ATCTACATCTCTATTAGG-2	2304	99.02	0.02159222	0.019864832	0.018486161	0.014806023	0.023153266	0.044966827	0.022459842	0.124903558	0.018475219	0.03537251	0.017326746	0.066538681	0.116406237	0.061396924	0.044027732	0.024074218	0.164428976	0.029779092	0.017923948	0.022525157	0.06121884	0.029942809	mix
ATCTAGGTTACGTGTAGT-1	3808	98.52	0.015847081	0.007284414	0.01591529	0.020953208	0.017988203	0.016264263	0.022693673	0.013641997	0.015674766	0.018214405	0.59415769	0.039036753	0.027175617	0.018956301	0.030037927	0.019065032	0.025356126	0.015745211	0.015229217	0.016332797	0.020635412	0.013576867	EL-cc7-5d52
ATCTAGGTTACGTGTAGT-2	453	98.68	0.037355718	0.016109564	0.037308091	0.032067635	0.037760172	0.04046129	0.026858785	0.03460964	0.034271745	0.0370654	0.170603631	0.040787255	0.043412871	0.046784537	0.061271516	0.045519328	0.062573728	0.037053514	0.033230797	0.039643733	0.05027794	0.034420812	EL-cc7-5d52
ATCTAGGTTCCGTCAGGT-2	2834	87.83	0.016641037	0.361698943	0.016880359	0.013109258	0.036308039	0.018265906	0.031715687	0.075346186	0.014818692	0.016784646	0.015031944	0.015448848	0.06460426	0.02181315	0.02716737	0.022195998	0.059688554	0.079543899	0.015095175	0.018785128	0.023336204	0.035464749	EL-1356FAA
ATCTAGGTTGACATATGT-1	930	1.29	0.044692766	0.019761964	0.044434261	0.035212703	0.044468163	0.048730826	0.023601266	0.042412145	0.039626461	0.043056465	0.040139402	0.040210116	0.040336879	0.059359386	0.072548458	0.057267492	0.076262695	0.035967369	0.039650569	0.049974075	0.05999953	0.041584269	mix
ATCTAGGTTGCGGTAAGT-2	20554	98.72	0.072958265	0.002321663	0.385180452	0.062771532	0.058160887	0.015677703	0.015672861	0.03065506	0.003902848	0.014977549	0.003934103	0.015982014	0.007387068	0.022888653	0.012996459	0.043127585	0.077709356	0.007192719	0.005731391	0.040452441	0.087930982	0.012342597	EL-14A
ATCTAGGTTTCTCATCGG-1	778	99.23	0.037472932	0.014511601	0.034929943	0.024445939	0.037556693	0.042506484	0.019882389	0.03457212	0.029406544	0.033047075	0.027759978	0.029192995	0.029788393	0.146610087	0.066350484	0.073939801	0.111576887	0.029335303	0.031016006	0.038291701	0.072762616	0.0345616	EL-DSM11767
ATCTCGAACAAGTAGGAC-2	7571	99.36	0.182604263	0.003253328	0.007525271	0.005655194	0.007484183	0.00794843	0.003856049	0.007036026	0.006470912	0.007125161	0.665886372	0.006643939	0.006651857	0.00942165	0.012013693	0.009428856	0.013013814	0.005844641	0.006460836	0.00845119	0.010300698	0.006812216	EL-cc7-5d52
ATCTCGAACTGAACCAAT-1	826	96.73	0.029971984	0.012960657	0.031466369	0.023432433	0.301650465	0.03301765	0.016006823	0.029091059	0.026001621	0.030358869	0.027643151	0.026836178	0.027687024	0.039028259	0.048940418	0.037808668	0.092424122	0.024507387	0.027174789	0.033434379	0.051993171	0.028113057	EL-28B
ATCTCGTGAACAAGTACA-2	813	97.79	0.041803949	0.013866939	0.105592927	0.027579539	0.038006745	0.045323499	0.025056262	0.034658141	0.032346471	0.036083408	0.028611301	0.031075502	0.03387553	0.048944621	0.066817703	0.064810614	0.083884853	0.032729553	0.042473754	0.07560916	0.058146276	0.032221572	mix
ATCTCTGCTAATGCTGAT-2	474	2.95	0.044867981	0.019708582	0.044269832	0.035022551	0.044432285	0.048533671	0.023414435	0.042432729	0.03970151	0.042878673	0.03957596	0.040356538	0.040380854	0.057774861	0.072924742	0.057278479	0.076600463	0.036092942	0.039648148	0.049392116	0.060754525	0.043256369	mix
ATCTCTGCTCAGTCCTAA-2	403	98.26	0.038267832	0.015616595	0.036105334	0.027557805	0.043258896	0.038854728	0.027177549	0.086361182	0.031378222	0.082120015	0.031622355	0.043542397	0.035534544	0.048017688	0.070231124	0.048222902	0.100309442	0.031858675	0.032054484	0.04749585	0.050427793	0.0334321	mix
ATCTCTGCTCTTCACTGT-2	1195	99.33	0.024714108	0.011255289	0.025034773	0.019730236	0.026378119	0.027649437	0.012884371	0.02365905	0.022019269	0.023766189	0.022126797	0.022466797	0.022670154	0.03235706	0.039995943	0.031991478	0.042767646	0.019909654	0.022411772	0.027452049	0.475156083	0.023215641	EL-Valencia
ATCTCTGCTGTCAGTTGT-1	541	73.29	0.10297316	0.015508961	0.035695747	0.027393868	0.035442461	0.038821533	0.019171206	0.035247767	0.031628437	0.034052896	0.032196468	0.032129573	0.031861586	0.045704022	0.058414438	0.045175732	0.061231458	0.0289007	0.031363965	0.038981983	0.183637895	0.033908025	EL-Valencia
ATCTGCGTACGCATCTAC-2	11561	98.69	0.013703033	0.004358012	0.036301453	0.015767684	0.017023884	0.364938267	0.022906098	0.014856877	0.008415989	0.034588048	0.00788044	0.008289855	0.009369235	0.042889003	0.021934965	0.033794058	0.031916532	0.00720452	0.037218246	0.018460065	0.229055916	0.019016562	EL-326i6na
ATCTGCGTAGAGCAGGAA-1	2571	78.12	0.276654089	0.008353747	0.021928302	0.01488596	0.026184959	0.032296615	0.012464347	0.018500541	0.022903966	0.06367154	0.017761638	0.018105639	0.022048557	0.072903857	0.056867229	0.035504729	0.096708163	0.01700889	0.042503252	0.045319052	0.057329031	0.019804521	EL-11C
ATCTGCGTATATCGAGCC-2	1312	99.16	0.024635563	0.010593888	0.05089871	0.037820077	0.032611411	0.033617221	0.012388373	0.027625062	0.223973683	0.035168589	0.050734381	0.057838809	0.055072526	0.064289109	0.042727366	0.03757714	0.051533013	0.031571296	0.02222764	0.030341956	0.040172344	0.026109094	EL-AB8-2
ATCTGGTAGAGCCGTTCT-2	54831	98.46	0.026457109	0.002271845	0.052518745	0.003661169	0.008459827	0.085027915	0.001271197	0.123320905	0.007880415	0.044388653	0.008755803	0.039723818	0.020964195	0.063935859	0.071720765	0.149336433	0.141643361	0.004935676	0.034257813	0.054989194	0.050857505	0.003601148	mix
ATCTGGTAGATCGCCTCT-2	42344	99.19	0.00477908	0.722151125	0.013020799	0.017255972	0.005236175	0.004644476	0.031389217	0.015109207	0.006121882	0.008304894	0.012794065	0.009886881	0.020095877	0.005659751	0.005814859	0.007028293	0.013948963	0.044520927	0.002799337	0.009953508	0.021230929	0.018177522	EL-1356FAA
ATCTGGTAGGGTAGCATC-1	969	99.02	0.037336089	0.012110948	0.076543555	0.021742529	0.02825983	0.033419094	0.032526481	0.029476814	0.025455181	0.028079663	0.024736264	0.026586389	0.032778607	0.040616861	0.051363298	0.05255363	0.250716686	0.024575022	0.029206298	0.051864963	0.061143572	0.026189795	EL-FAA1160aucsf
ATCTTACAGACGACATCT-2	6417	99.35	0.022720981	0.005323371	0.040817219	0.007927318	0.026440581	0.084370263	0.014363674	0.014748587	0.015017704	0.014892691	0.008808695	0.014133881	0.016677868	0.040883714	0.020542483	0.089636258	0.369321783	0.011245842	0.034815815	0.015810547	0.093980678	0.037392103	EL-FAA1160aucsf
ATCTTACAGACTGTAATC-2	5644	96.6	0.011600035	0.486514193	0.012162906	0.025486302	0.047340815	0.013302118	0.015480725	0.024117366	0.017894797	0.02813825	0.03941368	0.053071357	0.044639466	0.016202309	0.018303413	0.022680563	0.027899101	0.03646973	0.012467944	0.015832979	0.01707368	0.01373409	EL-1356FAA
ATCTTACAGCGGAGACTT-1	6500	97.55	0.061510707	0.00387685	0.077630258	0.009487786	0.009123628	0.011069052	0.049093192	0.012040398	0.009961808	0.019246495	0.009986007	0.010987039	0.210835967	0.012621893	0.022218436	0.013429834	0.129548694	0.25011134	0.009154026	0.038779284	0.019889378	0.009266946	mix
ATCTTACAGTAACATTGG-2	657	99.39	0.030928979	0.013578842	0.032445667	0.024242199	0.030787373	0.033728687	0.016302784	0.030409385	0.027281855	0.030335425	0.027349351	0.027979792	0.028061837	0.040199177	0.051155385	0.040031579	0.24349774	0.025571545	0.027355284	0.05676101	0.132816872	0.02869544	EL-FAA1160aucsf
ATCTTACAGTGGTAGCAG-2	3973	99.13	0.057932939	0.005537086	0.038221508	0.02814612	0.023563244	0.060466647	0.011477527	0.028658313	0.059533084	0.016621498	0.014997356	0.022595975	0.017599228	0.032499587	0.027840884	0.084513215	0.050619619	0.012265008	0.194532943	0.057099661	0.138564216	0.016391432	EL-RC46F
ATCTTACAGTTAGCGTCT-2	202102	98.9	0.005228595	0.00092983	0.002900991	0.277388726	0.015286029	0.007472342	0.00724459	0.451476941	0.013411932	0.020682061	0.008099013	0.027621369	0.041606041	0.013093714	0.020264476	0.008339612	0.032664296	0.010504813	0.007966546	0.002884149	0.022513272	0.002409386	EL-AB12-2
ATGAACTAGACACAGAAC-2	28699	98.5	0.04617602	0.001262726	0.012874419	0.002816719	0.009061035	0.017041107	0.003580226	0.013373869	0.00405945	0.017113109	0.002881722	0.003948201	0.004080484	0.017595727	0.015623987	0.061006326	0.07062528	0.003514622	0.023258331	0.605422899	0.058421458	0.006219169	EL-UCSF2243
ATGAACTAGCTCTCGATA-2	12812	99	0.009034049	0.002652473	0.022042654	0.006839179	0.055076181	0.01648721	0.050961618	0.0124332	0.009576704	0.52608201	0.057171001	0.005562817	0.015313236	0.017262213	0.021045088	0.01218659	0.079974036	0.00751914	0.01209681	0.012703029	0.036502329	0.011274878	EL-An51lg
ATGAACTAGGTCAATACA-1	3135	99.15	0.023078109	0.007609128	0.06196044	0.035284926	0.02633741	0.028664296	0.045326367	0.043788421	0.042183691	0.022478826	0.014935825	0.030692148	0.02194554	0.037551826	0.27574923	0.025898488	0.107379221	0.014305624	0.021119079	0.026227249	0.060963198	0.026280021	EL-DSM11863
ATGACACAAAGGAGCAAT-1	407	93.86	0.039662993	0.016325605	0.078489311	0.03082706	0.040637743	0.046889232	0.024428963	0.03889595	0.034624325	0.040726681	0.035176185	0.040263484	0.039463252	0.051965878	0.087764346	0.051767106	0.085445335	0.032040023	0.03801083	0.050328657	0.058001951	0.037698607	mix
ATGACACAACTTCCTGAT-1	1231	96.1	0.024465888	0.010918272	0.034685796	0.022552995	0.024541001	0.026689448	0.01524042	0.264923784	0.0216447	0.031601104	0.021737493	0.023322796	0.030039571	0.039355611	0.047653652	0.031292892	0.195653883	0.027861414	0.02178021	0.02726233	0.033245025	0.023146951	EL-AB12-2
ATGACACAATTCGCTGAG-2	1026	99.17	0.038442689	0.012481128	0.029130449	0.0381375	0.033400004	0.038073073	0.016551302	0.044066174	0.030471332	0.03457667	0.046360352	0.049057758	0.042645132	0.039515338	0.060000984	0.076916262	0.200275855	0.027466015	0.029107833	0.03157529	0.051799892	0.029532153	EL-FAA1160aucsf
ATGAGATCCACAATTCGG-2	3205	98.64	0.020995638	0.007703747	0.038197746	0.01446171	0.032330205	0.020829681	0.009410424	0.017858905	0.024232365	0.022259627	0.017680881	0.014484132	0.017138579	0.062871283	0.052770603	0.056610346	0.087895793	0.014447305	0.020860071	0.02958693	0.393854389	0.023300329	EL-Valencia
ATGAGATCCCGAATGAGT-1	1014	86.34	0.028631878	0.012295324	0.028772677	0.021697124	0.028075765	0.031040992	0.015726037	0.028069158	0.025792961	0.027943901	0.025275516	0.025289062	0.025567348	0.037037478	0.046085643	0.036962474	0.048871108	0.023065465	0.025214854	0.031576025	0.400513737	0.026058601	EL-Valencia
ATGAGATCCGACGTAGCA-2	941	98.67	0.18818099	0.012141611	0.036726996	0.021321702	0.030656478	0.0298799	0.015469784	0.025936603	0.024290228	0.027879349	0.024101016	0.025159597	0.024880525	0.09083573	0.045938017	0.061705207	0.079141806	0.11204991	0.025800717	0.033594733	0.038202283	0.025681211	EL-11C
ATGAGATCCGTAGGACGC-2	628	99.76	0.032781797	0.013844707	0.048518214	0.024922459	0.103378356	0.034508579	0.016518208	0.033529737	0.028277558	0.030655588	0.028279717	0.028371951	0.028390324	0.040739058	0.15799648	0.042339968	0.140244363	0.026679244	0.028055689	0.037898001	0.044242668	0.029336657	mix
ATGAGCAGGAAGGAAGTC-1	3268	98.97	0.214729722	0.006628598	0.020737043	0.015512699	0.021514395	0.058188972	0.026620307	0.115427872	0.016983213	0.037499611	0.045883202	0.023758557	0.019445992	0.033777931	0.034406796	0.051633179	0.086568686	0.028506763	0.023063586	0.038687709	0.064719037	0.015444272	EL-11C
ATGAGCAGGATATAGCGT-1	1707	98.97	0.147146041	0.009847031	0.02971124	0.019670504	0.03539453	0.048902633	0.042662655	0.024993702	0.051992675	0.029260212	0.081867208	0.022810398	0.024756767	0.038308274	0.073920917	0.07856116	0.048168869	0.020760461	0.023651102	0.077023001	0.049154864	0.021105837	EL-11C
ATGAGCAGGATGGAGAGT-1	424	99.06	0.087128944	0.015627727	0.03949114	0.031614298	0.040936886	0.049879735	0.022278737	0.057932878	0.033852129	0.049439473	0.034122589	0.034606043	0.036287495	0.056056113	0.061841629	0.050971586	0.078114069	0.034911896	0.037659538	0.049591243	0.062101028	0.035002984	mix
ATGAGCAGGCATCTCGAT-2	265754	98.99	0.00333569	0.002496197	0.016694841	0.000560117	0.779532417	0.051292237	0.006881117	0.002564429	0.004513965	0.003845826	0.002316684	0.001501508	0.001223856	0.007242096	0.006795532	0.00413407	0.015741047	0.002796251	0.002457681	0.006839556	0.006469965	0.070756138	EL-28B
ATGAGCAGGCCATCACGA-2	447	99.33	0.040174243	0.017125805	0.039336085	0.028664355	0.130349756	0.051440226	0.020625566	0.037491685	0.033558512	0.039427799	0.033650307	0.034429303	0.034618216	0.052562197	0.066902613	0.05121605	0.067907431	0.031365443	0.038187032	0.04298625	0.053970747	0.053411403	EL-28B
ATGAGCAGGTTACAGTGT-1	838	6.5	0.044453012	0.019373511	0.044549803	0.034076259	0.045279602	0.04862245	0.024107652	0.042625266	0.039508124	0.04312324	0.039451514	0.039858605	0.04003549	0.058007807	0.071719383	0.057398605	0.077075472	0.035873478	0.039914696	0.051409739	0.061392156	0.041462007	mix
ATGAGGTATCCTAGTTAG-1	838	99.52	0.043207407	0.012525022	0.038867964	0.022758634	0.02808927	0.030763991	0.014826099	0.027343093	0.02531116	0.027301359	0.025231149	0.025561503	0.026029274	0.036592144	0.045941604	0.03612253	0.05706942	0.02286405	0.024946243	0.041703971	0.037955043	0.348543837	EL-W1BHI6
ATGAGGTATGAGATACAC-1	694	99.06	0.039567971	0.014208391	0.038828845	0.026012072	0.041979742	0.079382613	0.020017666	0.032812009	0.030162836	0.041811521	0.029310872	0.030196868	0.031670244	0.046877225	0.055700357	0.055237931	0.088529459	0.028259876	0.035013299	0.148631921	0.054625124	0.030556437	EL-UCSF2243
ATGAGGTATGTGGTACGG-1	1908	99.03	0.078594512	0.009183081	0.028132541	0.023886857	0.028435798	0.02927334	0.020388867	0.025202671	0.035421056	0.066800434	0.023857376	0.086291599	0.031883592	0.102647754	0.041258449	0.033133651	0.051054255	0.070776917	0.032120461	0.041632647	0.116347838	0.023279206	mix
ATGATAGCTCCTCATAAC-1	1318	98.94	0.032616873	0.01391507	0.040930579	0.019478721	0.206622496	0.039924513	0.013299809	0.024542109	0.025597671	0.025662022	0.025616198	0.022620665	0.077643846	0.032557959	0.041460971	0.048195758	0.096893754	0.020208263	0.029237479	0.030885371	0.03571954	0.095995508	EL-28B
ATGATAGCTCTAGGTACT-2	4803	98.74	0.012539982	0.006150846	0.011022991	0.009275583	0.024612624	0.011921338	0.041637968	0.018393199	0.014542866	0.011865501	0.019677044	0.009903067	0.011434437	0.021947619	0.017213159	0.083619171	0.120552996	0.012851638	0.00973334	0.053669843	0.052320738	0.424948706	EL-W1BHI6
ATGATAGCTCTTCTGAGT-2	283683	99.36	0.001676842	0.004364764	0.000641088	0.00108242	0.000844777	0.008882552	0.02308123	0.002926281	0.00074636	0.003018155	0.885068707	0.029953276	0.012989401	0.005478723	0.002884818	0.002419972	0.004613142	0.001973096	0.000972691	0.0007201	0.003719955	0.001827323	EL-cc7-5d52
ATGCAGTTCAACGAGAAT-1	3619	86.39	0.022184063	0.006432114	0.017277474	0.013013857	0.100172104	0.12571237	0.009643061	0.017550963	0.016137668	0.018688773	0.038913957	0.01522259	0.061515988	0.034472302	0.029491466	0.101852661	0.063835343	0.013816499	0.191964984	0.060810163	0.025353949	0.015695375	EL-RC46F
ATGCAGTTCACGTGTAGT-1	2650	99.08	0.016810065	0.007992117	0.017426997	0.013177904	0.022672268	0.018195577	0.074917929	0.023654388	0.027644406	0.04071766	0.118146454	0.129771313	0.01879689	0.024721208	0.038689145	0.059680871	0.149559341	0.016002964	0.024335728	0.115997964	0.02327673	0.017565351	mix
ATGCAGTTCATTCGCTTA-1	25573	99.24	0.003300515	0.001302713	0.00553058	0.07067696	0.00353915	0.003928295	0.013781922	0.01468771	0.002685012	0.003053738	0.694971638	0.009939019	0.035769008	0.004776305	0.010506791	0.003850035	0.040607566	0.034624021	0.028114251	0.003448324	0.006357156	0.004510682	EL-cc7-5d52
ATGCAGTTCCCACTTCGC-1	969	96.49	0.037616822	0.013015834	0.037184839	0.026803615	0.036704045	0.040880449	0.020828086	0.082698524	0.045015579	0.074795692	0.036166178	0.043375772	0.036184811	0.058672899	0.086232351	0.059331046	0.065342052	0.039691829	0.029046227	0.03657876	0.053915293	0.03944873	mix
ATGCAGTTCGATCGATAC-2	3432	99.4	0.381887547	0.005893097	0.027150798	0.010653094	0.032635057	0.016810712	0.007207185	0.022778749	0.027735777	0.014070657	0.012675198	0.013255781	0.012735295	0.034466388	0.043009091	0.178193708	0.04204791	0.011824615	0.026521521	0.040034844	0.025148913	0.013057236	EL-11C
ATGCAGTTCTACTAGTAG-1	3711	99.27	0.012632848	0.005505953	0.019466655	0.009857458	0.012549706	0.013853011	0.006678842	0.012822203	0.011178647	0.012375046	0.011463966	0.011333131	0.011470164	0.016304793	0.021011263	0.016673487	0.595226614	0.010707209	0.011245157	0.147717132	0.017739992	0.011991295	EL-FAA1160aucsf
ATGCAGTTCTGCCGCTAC-1	959	99.27	0.028217662	0.011968422	0.028373193	0.021365624	0.02973308	0.030219586	0.015994737	0.087322466	0.025471819	0.066957795	0.036188468	0.209975937	0.030161559	0.048351312	0.05070541	0.052179535	0.069964812	0.026269669	0.025058289	0.030550286	0.046612921	0.027935478	EL-cc82bhi2
ATGCCTGTCGCCGAACCA-2	19584	98.79	0.009194395	0.002552347	0.014762711	0.012578882	0.020038847	0.010679076	0.014982666	0.020357742	0.020581266	0.039277896	0.011811822	0.007729445	0.013088155	0.013139262	0.671759937	0.013694473	0.034167565	0.007964527	0.008211793	0.020783323	0.022846255	0.009737963	EL-DSM11863
ATGCCTGTCTGATACCGT-2	114241	99.04	0.002966291	0.007636412	0.017538435	0.000981302	0.004448835	0.008542362	0.00694538	0.81511914	0.012182139	0.008775132	0.001622873	0.002506158	0.003982377	0.010515406	0.018156708	0.006524805	0.020615004	0.001325103	0.003611997	0.010598915	0.028952653	0.006402328	EL-AB12-2
ATGCCTTCAATAGACCGA-1	17261	99.05	0.00882192	0.013759221	0.054391354	0.016371091	0.05177049	0.016568942	0.039165062	0.006090703	0.029256946	0.020101224	0.009513596	0.010209812	0.026226777	0.017019314	0.024929911	0.055425296	0.071755265	0.108807134	0.015364099	0.352754792	0.039456936	0.012185935	EL-UCSF2243
ATGCCTTCAGGTACTTCC-2	537	98.7	0.03265444	0.014559005	0.033515256	0.025217951	0.032615128	0.036083793	0.023056839	0.064761872	0.028962047	0.095257254	0.028966933	0.034410133	0.037570986	0.047371274	0.05961262	0.041830684	0.184621321	0.032263435	0.029101685	0.036922289	0.049586945	0.030544499	EL-FAA1160aucsf
ATGCCTTCAGTTGCATGG-1	4488	98.01	0.018583166	0.00566568	0.027925471	0.012292663	0.069645708	0.023405572	0.057937835	0.014709118	0.285032593	0.115538298	0.013829229	0.018787624	0.058564476	0.019406683	0.023119199	0.028442736	0.041240158	0.015974663	0.017304917	0.069109123	0.024274815	0.039039742	EL-AB8-2
ATGCGCCGTGATACACTA-1	5141	98.6	0.020691489	0.006064898	0.355521365	0.028590303	0.023159085	0.03084845	0.028042868	0.017011759	0.01537577	0.029311909	0.018520358	0.023348716	0.057198899	0.053511809	0.038710439	0.03954912	0.078385564	0.013273843	0.024342408	0.03512301	0.04765175	0.015568305	EL-14A
ATGCGCTACACTAAGTTC-2	11698	99.2	0.008075861	0.002229436	0.027804816	0.005084752	0.019267625	0.021791952	0.012153497	0.007009353	0.010187847	0.011326971	0.007716783	0.005780876	0.015578133	0.015279997	0.013169761	0.010458677	0.086915233	0.530343856	0.070067229	0.090484364	0.024189622	0.005004053	EL-MR1-12
ATGCGCTACACTGACTAC-2	29771	98.36	0.018961757	0.001445566	0.018773693	0.008777629	0.043533393	0.06570404	0.005049185	0.005460982	0.012845602	0.006430537	0.016629066	0.012103736	0.011094363	0.02861902	0.012754719	0.050127874	0.070481108	0.002708936	0.434154535	0.051925416	0.113018275	0.009366346	EL-RC46F
ATGCGCTACAGTCCGTGT-2	1555	98.71	0.180814868	0.346527454	0.023574688	0.020105422	0.021640516	0.02414222	0.011823189	0.021125138	0.019268069	0.022160198	0.01994615	0.019675129	0.022524394	0.028235938	0.036674264	0.027811549	0.037353992	0.018582458	0.021206686	0.024483122	0.031271521	0.020715309	EL-1356FAA
ATGCGCTACGGACTATTC-2	15421	98.7	0.044374339	0.002387081	0.014333757	0.013108152	0.016532315	0.021634613	0.070476585	0.013749631	0.02060702	0.018687515	0.006160683	0.031035354	0.020455474	0.01583188	0.022138079	0.021364765	0.062436504	0.31333045	0.173954994	0.015783222	0.074529373	0.007016785	EL-MR1-12
ATGCGCTACGTTGCATGG-2	1916	98.51	0.025067753	0.265382034	0.030240037	0.04340892	0.027688748	0.026010976	0.04421725	0.030344598	0.031391954	0.031016281	0.030373522	0.031722957	0.035294042	0.042797353	0.049040755	0.032447006	0.049176992	0.051835882	0.030742357	0.027991773	0.036189505	0.027263442	EL-1356FAA
ATGCGGATTAGTTCGATA-2	2764	98.84	0.060321033	0.01741678	0.052785465	0.026533942	0.046610589	0.061039551	0.024672317	0.030842396	0.037384112	0.044721883	0.027118916	0.034853193	0.026173838	0.055926451	0.041680718	0.121215314	0.05479015	0.034216185	0.040778522	0.066688579	0.068630245	0.025347189	EL-DSM15644
ATGCGGATTGAGCACATT-1	700	99.5	0.03006095	0.01332508	0.030223825	0.087981067	0.03049131	0.032974401	0.015761904	0.030470607	0.119126123	0.063499572	0.0268156	0.031223716	0.123093797	0.039393414	0.051360795	0.03884188	0.052107025	0.052059503	0.02767939	0.033415474	0.041047554	0.028572855	mix
ATGCGGATTGTAAGGTCC-2	27864	98.74	0.013531606	0.188677614	0.013148899	0.003287894	0.061176257	0.01710062	0.024207345	0.015056652	0.012417643	0.016530234	0.01903233	0.041543381	0.037302608	0.035478415	0.017641294	0.055338859	0.299539453	0.013024631	0.01594871	0.024041077	0.071406839	0.004530687	EL-FAA1160aucsf
ATGCGTGGAAGAGAGTGG-1	46617	98.88	0.005211305	0.001016402	0.011901079	0.001985271	0.008636689	0.007686348	0.009004483	0.014515167	0.004111729	0.01211904	0.003302548	0.00581637	0.002566231	0.012861915	0.842400898	0.007579603	0.019194826	0.003903546	0.003292466	0.005331228	0.010679974	0.006853288	EL-DSM11863
ATGCGTGGACACGGAAGT-2	676	99.56	0.030339425	0.013508083	0.030806554	0.025633257	0.030521687	0.033266108	0.01674688	0.029082194	0.331150444	0.029497586	0.02788942	0.032097269	0.028086263	0.039842009	0.050583855	0.040151963	0.054375036	0.025197215	0.026976376	0.033630921	0.041736246	0.028401821	EL-AB8-2
ATGCGTGGACTCAGTGAT-2	12310	89.33	0.494724448	0.002344552	0.005811513	0.004358493	0.126457675	0.006539383	0.003247502	0.005288757	0.191115973	0.00581982	0.005548734	0.005199084	0.005179156	0.007410442	0.073424253	0.007532043	0.020657091	0.004626376	0.005076166	0.006253535	0.007933888	0.005370759	EL-11C
ATGCGTGGAGCTGGTAAC-2	7834	99.07	0.021754023	0.004151512	0.016252271	0.007855195	0.017902256	0.072362188	0.024668253	0.012051208	0.010891841	0.013008893	0.012797496	0.024164985	0.010705325	0.016085484	0.026931812	0.044134814	0.094730149	0.007723601	0.3344382	0.133801739	0.052426277	0.041022252	EL-RC46F
ATGCTCACCACCATGTCT-1	43653	98.64	0.03993768	0.001149278	0.086776349	0.002858089	0.006672492	0.038862395	0.04180521	0.003803787	0.048775127	0.005413188	0.004389643	0.003728944	0.004082591	0.052088115	0.017522289	0.030916418	0.089845028	0.003580237	0.023136282	0.411814089	0.041049263	0.041754521	EL-UCSF2243
ATGCTCACCACCTGTACC-2	5161	95.87	0.01532031	0.005753321	0.014034489	0.010162496	0.024151682	0.024017177	0.0098259	0.536871682	0.029938097	0.019758328	0.014710404	0.016527847	0.014862424	0.025106035	0.060532143	0.02518301	0.036263251	0.01881311	0.019508261	0.02644908	0.036814281	0.015200216	EL-AB12-2
ATGCTCACCGGATACAAT-1	67597	99.06	0.001181056	0.000686323	0.0321932	0.001491263	0.001652275	0.00434601	0.029665261	0.003945361	0.024650175	0.625840407	0.015617783	0.097457721	0.0045247	0.003939258	0.02248797	0.0061993	0.113162301	0.001898311	0.001629779	0.001615013	0.004175216	0.001624551	EL-An51lg
ATGCTCACCTCGTGCCAC-2	1125	99.11	0.025558391	0.011352727	0.028767114	0.02011321	0.025911997	0.027942291	0.247307347	0.030004266	0.02281556	0.029488872	0.02276765	0.029439396	0.028733867	0.039135162	0.068014567	0.033476516	0.119460871	0.027481803	0.023753503	0.07858385	0.035721281	0.02377497	EL-A2
ATGCTCACCTGAGAGGAC-1	504	99.5	0.035275168	0.014744474	0.040752011	0.026162455	0.033965818	0.037158377	0.018823714	0.032044654	0.029489289	0.034333102	0.030019246	0.030453148	0.083086166	0.043715975	0.05577226	0.223634266	0.057515987	0.027640272	0.030702219	0.037079973	0.045913024	0.031195937	EL-DSM15644
ATGCTGTCGACCGCTGTG-2	34470	99.11	0.00390458	0.001418309	0.003253159	0.013324067	0.020681114	0.005633492	0.007772702	0.004344473	0.003167648	0.00508042	0.740234672	0.066535474	0.015022866	0.010045527	0.018376712	0.013278912	0.031483874	0.005424161	0.003022346	0.003068453	0.014094176	0.010798991	EL-cc7-5d52
ATGCTGTCGATTGATCAC-2	17812	99.15	0.00856282	0.003718335	0.021511914	0.004338486	0.021959628	0.00847995	0.016638157	0.012969463	0.018107741	0.008657984	0.005272314	0.665356096	0.05974026	0.017998222	0.010755908	0.014674548	0.030978745	0.007868688	0.011736091	0.024513885	0.012660164	0.013426712	EL-cc82bhi2
ATGCTGTCGCACGGAAGT-2	22073	98.82	0.003942659	0.001426804	0.009675601	0.004468985	0.010028866	0.004598573	0.011151228	0.004245011	0.013113092	0.004000525	0.812644002	0.026077505	0.022613481	0.005103518	0.00642737	0.004716908	0.00997635	0.016247759	0.003562457	0.008069921	0.013290206	0.004567561	EL-cc7-5d52
ATGCTGTCGCCGACGTCA-1	612	99.35	0.051295463	0.017012542	0.038127915	0.026520338	0.055681168	0.037853366	0.019704438	0.050476098	0.029619364	0.042346957	0.029101244	0.037785733	0.054947767	0.055084234	0.064201405	0.043990248	0.083159124	0.02816374	0.030937413	0.04080805	0.125784489	0.03686511	EL-Valencia
ATGCTGTCGTCAGAGCGT-2	76645	98.23	0.064212518	0.000593668	0.003194121	0.043129241	0.023324031	0.009033251	0.013258668	0.007571776	0.017485724	0.085242968	0.030983134	0.028373198	0.268110736	0.023786859	0.004933769	0.031047281	0.099804007	0.066028313	0.117839695	0.021055999	0.032129948	0.008822125	EL-cc86d54
ATGCTGTCGTTCCTAAGG-2	642	99.22	0.035425338	0.014027337	0.078098861	0.026356286	0.032643848	0.034922693	0.027072654	0.034134172	0.040768406	0.185440954	0.028300409	0.029098408	0.031256889	0.045864853	0.05225091	0.043063618	0.055797481	0.028542944	0.03024645	0.036847344	0.080064963	0.029269812	EL-An51lg
ATGCTTCAGCACAACCAG-1	2091	99.38	0.027547275	0.008756728	0.298469307	0.020749526	0.042492582	0.025716761	0.02001053	0.022740042	0.017687929	0.030572934	0.022513082	0.018992519	0.020164947	0.031875374	0.041867536	0.040083258	0.096385225	0.018928836	0.02037703	0.025495694	0.07891784	0.06936892	EL-14A
ATGCTTCAGGGAATTGGA-2	1811	97.96	0.033461941	0.00956011	0.034376874	0.018000556	0.040837002	0.039762626	0.017028864	0.316538919	0.046493365	0.028236733	0.022106483	0.022933315	0.025217546	0.039296843	0.047629235	0.042511199	0.056254434	0.024410714	0.031373119	0.038258127	0.043462393	0.021879621	EL-AB12-2
ATGGACGTTAAGGTGCTG-2	20175	98.8	0.009651811	0.001553444	0.005602133	0.008718363	0.005777326	0.006199725	0.761615801	0.006839532	0.008654782	0.008855048	0.01358013	0.007810733	0.022424279	0.017435005	0.011669946	0.011584738	0.025864572	0.010636299	0.006388961	0.007765991	0.018070634	0.023238673	EL-A2
ATGGACGTTCAATGTGCT-2	476	98.63	0.037796741	0.0158274	0.039394277	0.035937053	0.040910278	0.041463993	0.108095144	0.040866466	0.037321613	0.03866386	0.041684367	0.038572198	0.044622575	0.052566766	0.062423989	0.048443853	0.065968283	0.041769564	0.035435403	0.044306397	0.052023286	0.035329305	EL-A2
ATGGACGTTGCGACAACC-2	3115	99.09	0.022298492	0.00664678	0.021331268	0.011553103	0.029411887	0.019153172	0.011261349	0.428394776	0.014276613	0.053841839	0.016667552	0.025608107	0.018180619	0.034170172	0.044015885	0.032420377	0.079223125	0.01409997	0.014300232	0.025492212	0.030193656	0.047237531	EL-AB12-2
ATGGACGTTGGTTCGCAA-1	1378	94.92	0.027431305	0.011594408	0.024706665	0.029819642	0.057683892	0.073599555	0.058063356	0.031192838	0.032270206	0.028102189	0.024245497	0.17725854	0.028120538	0.045691835	0.044766171	0.033194101	0.099526791	0.041531691	0.041574372	0.026871647	0.033725352	0.028649558	EL-cc82bhi2
ATGGACGTTTTACAGTGT-1	18356	99.2	0.359069617	0.001537489	0.071960131	0.003367881	0.004359809	0.093068117	0.014428121	0.004111751	0.003678568	0.004006341	0.003707474	0.003746702	0.005868758	0.011223702	0.030747166	0.006007676	0.047868823	0.003588253	0.06297607	0.034707001	0.222258599	0.007657819	EL-11C
ATGGAGAGTCCTGTCATT-2	15665	99.03	0.012289786	0.002023131	0.008869608	0.004624666	0.023028737	0.019213556	0.006023412	0.63714215	0.022010411	0.009581342	0.005341401	0.019422461	0.04051956	0.011958789	0.026449779	0.022693324	0.039219342	0.014133183	0.015093822	0.017162607	0.032566673	0.010560384	EL-AB12-2
ATGGAGAGTTCGCATTCG-1	2089	98.83	0.031293758	0.008795992	0.026222373	0.016833258	0.030014835	0.026831786	0.017444573	0.028802807	0.049558502	0.026654851	0.019563247	0.020913007	0.021784344	0.035499201	0.391177108	0.051690463	0.060173677	0.018867828	0.022471346	0.032266608	0.040726236	0.022025373	EL-DSM11863
ATGGAGGAAACGCTCTTA-1	815	98.4	0.046944364	0.013101169	0.044074377	0.025252903	0.0349168	0.045562678	0.017676302	0.035352304	0.031179729	0.032653741	0.039973037	0.032205772	0.032102343	0.058906166	0.056553011	0.063180482	0.079023907	0.026163148	0.142790774	0.051093846	0.057752452	0.033025351	EL-RC46F
ATGGAGGAAAGTCCGTGT-2	644	54.27	0.036681975	0.016896593	0.11707056	0.029305875	0.041583988	0.050565714	0.020949448	0.037733457	0.032455755	0.035967066	0.034273807	0.033370255	0.085322407	0.048503492	0.061032843	0.04708054	0.0649797	0.032385149	0.039444462	0.041547284	0.057264209	0.034996336	EL-14A
ATGGAGGAACTGTGGTGG-1	734	99.05	0.030317877	0.013140047	0.029742677	0.02385533	0.03008945	0.107417117	0.016486915	0.028593396	0.026534222	0.030359628	0.026656873	0.027667763	0.234301168	0.040789695	0.049459012	0.038915539	0.054192815	0.062399217	0.02655279	0.033202089	0.040855963	0.028003128	EL-cc86d54
ATGGAGGAAGACTCTGGT-2	1403	99.11	0.074193631	0.010237525	0.024425206	0.026761197	0.02372738	0.025953165	0.012537563	0.022000421	0.021160296	0.0234688	0.021326177	0.021057068	0.106350851	0.031409316	0.125920369	0.030326519	0.277321376	0.019048843	0.021596741	0.026463321	0.03238952	0.021944019	EL-FAA1160aucsf
ATGGAGGAAGCATTGATC-2	7838	99.37	0.007256253	0.05902182	0.023606879	0.007977948	0.091389863	0.008493312	0.018982461	0.007297739	0.009001114	0.009219799	0.006664549	0.006988834	0.007850094	0.015018697	0.01201425	0.046899487	0.066876585	0.006591999	0.009868111	0.008019121	0.02368373	0.547169139	EL-W1BHI6
ATGGAGGAATGAGGTCTC-2	1320	99.02	0.045018885	0.011252839	0.033436885	0.027133831	0.032413159	0.037908383	0.027463454	0.033377575	0.026241553	0.033247982	0.026171029	0.02664585	0.026239266	0.048379372	0.300508336	0.039339922	0.06464792	0.026151568	0.027758065	0.034306967	0.046285336	0.025582349	EL-DSM11863
ATGGAGGAATTACGGACC-1	2018	98.54	0.039267208	0.009452908	0.037799764	0.023785228	0.027418726	0.042643057	0.026290762	0.029212182	0.025757756	0.048608886	0.019956569	0.020605496	0.022016757	0.046411572	0.049528179	0.284174943	0.069992592	0.019427232	0.035296283	0.052161803	0.047381665	0.022506976	EL-DSM15644
ATGGATATCACCGGAAGG-2	586	99.66	0.047479769	0.014180632	0.0341459	0.024687653	0.039278984	0.068286541	0.016741153	0.097891331	0.04297909	0.067396457	0.028237328	0.028751828	0.029641255	0.042359825	0.086271498	0.079102731	0.061477645	0.025865867	0.029003769	0.038418279	0.067595115	0.029706599	mix
ATGGATATCCTGCGATTC-1	16381	99.14	0.010622397	0.00287242	0.010231532	0.004120483	0.008180501	0.018726132	0.008409264	0.008222693	0.007402134	0.008480318	0.004743659	0.006347298	0.006049546	0.751142244	0.03794757	0.019210036	0.035376047	0.004838392	0.011424904	0.011518203	0.018971609	0.005085314	EL-DSM11767
ATGGATATCGACTCAGTG-2	20775	99.25	0.005261449	0.00166259	0.012370736	0.549187808	0.0439996	0.014627189	0.029014877	0.005690032	0.020742182	0.025745205	0.017894587	0.007352584	0.139091802	0.031064556	0.011658137	0.017936266	0.009742595	0.010846707	0.014607628	0.008835379	0.010487839	0.012112445	EL-22c
ATGGATATCGTGCGAGTA-1	43228	98.99	0.005737659	0.001314057	0.005907281	0.001862856	0.00904133	0.01989672	0.010460161	0.004149431	0.00459156	0.006372169	0.003447166	0.003144304	0.003345088	0.807065182	0.033717186	0.010840374	0.024224631	0.002749429	0.010143708	0.008582968	0.020290216	0.0029458	EL-DSM11767
ATGGTTCGAATAACGACA-2	6969	97.51	0.009533039	0.004001825	0.009579895	0.009655901	0.010368965	0.011926146	0.071043137	0.036126136	0.019712191	0.453582469	0.044716759	0.012287517	0.021958613	0.02250566	0.061698272	0.01235424	0.083056221	0.013468068	0.055545954	0.010667521	0.016434752	0.009623074	EL-An51lg
[truncated: 4,039 more rows]
