# Supplementary material for: Microbiome Single Cell Atlases Generated with a Commercial Instrument
Source: Adv Sci (Weinh). 2025 Jun 3;12(27):2409338. doi: 10.1002/advs.202409338 (PMC12279214; doi:10.1002/advs.202409338)
Supplement: Supplementary file 2 — Supporting Information [file ADVS-12-2409338-s002.zip › advs202409338-sup-0002-SuppMat/S9_human_gut_EASi-seq_bar_genus_kraken_abd_TDA/S9_human_microbiome_EASi-seq_barcode_genus_kraken_abundance_TDA.csv]

	g__Blautia_A	g__Anaerobutyricum	g__Mediterraneibacter	g__Roseburia	g__GCA-900066575	g__Blautia	g__Faecalibacterium	g__Gemmiger	g__Clostridium	g__Collinsella	g__Bifidobacterium	g__Acidovorax_D	g__Dorea	g__Eubacterium_G	g__Faecalimonas	g__Agathobacter	g__Coprococcus	g__Anaerostipes	g__Schaedlerella	g__GCA-900066135	g__Pauljensenia	g__Azonexus	g__Sulfuritalea	g__Aquitalea	g__Cedecea	g__Sediminibacterium	g__Holdemanella	g__Streptococcus	g__Hydrogenovibrio	g__Lactiplantibacillus	g__Ruminococcus_A	g__Acidocella	g__Enterocloster	g__TF01-11	g__UMGS2037	g__CAG-590	g__Coprococcus_A	g__Hungatella_A	g__CAG-45	g__UBA5416	g__Eisenbergiella	g__Mediterraneibacter_A	g__UMGS1251	g__Lachnoclostridium_A	g__UBA7182	g__Lachnospira	g__F0428	g__AM51-8	g__CAG-81
AACAACCTACGCTTATGA-1	0.39844	0.09283	0.04688	0.01149	0.0059700000000000005	0.00551	0.10294	0.01241	0.0239	0.21736999999999998	0.07215	0.007809999999999999	0.0	0.0	0.0	0.0	0.0	0.0	0.0	0.0	0.0	0.0	0.0	0.0	0.0	0.0	0.0	0.0	0.0	0.0	0.0	0.0	0.0	0.0	0.0	0.0	0.0	0.0	0.0	0.0	0.0	0.0	0.0	0.0	0.0	0.0	0.0	0.0	0.0
AACAACCTACGTGAGACT-1	0.38306	0.09469	0.03511	0.01121	0.0011300000000000001	0.00294	0.08449	0.01642	0.02945	0.20851999999999998	0.09367	0.00351	0.00385	0.00442	0.0026100000000000003	0.0017	0.0013599999999999999	0.00125	0.0013599999999999999	0.0011300000000000001	0.0034	0.00294	0.0011300000000000001	0.00147	0.00159	0.00498	0.0013599999999999999	0.0	0.0	0.0	0.0	0.0	0.0	0.0	0.0	0.0	0.0	0.0	0.0	0.0	0.0	0.0	0.0	0.0	0.0	0.0	0.0	0.0	0.0
AACAACCTACGTGAGACT-2	0.39293	0.08296	0.03537	0.01254	0.0	0.0	0.10514000000000001	0.01029	0.0209	0.23023000000000002	0.09807	0.0	0.0	0.0	0.0	0.0	0.0	0.0	0.0	0.0	0.00418	0.0	0.0	0.0	0.0	0.00611	0.0	0.0	0.0	0.0	0.0	0.0	0.0	0.0	0.0	0.0	0.0	0.0	0.0	0.0	0.0	0.0	0.0	0.0	0.0	0.0	0.0	0.0	0.0
AACAACCTAGGAGCATCT-1	0.39141	0.08401	0.030789999999999998	0.01405	0.0	0.00351	0.08644	0.01702	0.019180000000000003	0.24959	0.08482	0.0	0.00351	0.0	0.00297	0.0	0.0	0.0	0.0	0.0	0.0054	0.00513	0.0	0.0	0.0	0.0	0.0	0.0	0.0	0.0	0.0	0.0	0.0	0.0	0.0	0.0	0.0	0.0	0.0	0.0	0.0	0.0	0.0	0.0	0.0	0.0	0.0	0.0	0.0
AACAACCTAGGAGCATCT-2	0.40821	0.08731	0.03657	0.0	0.0	0.0	0.09179	0.017159999999999998	0.03358	0.22537	0.08955	0.0	0.0	0.0	0.0	0.0	0.0	0.0	0.0	0.0	0.0	0.0	0.0	0.0	0.0	0.00746	0.0	0.0	0.0	0.0	0.0	0.0	0.0	0.0	0.0	0.0	0.0	0.0	0.0	0.0	0.0	0.0	0.0	0.0	0.0	0.0	0.0	0.0	0.0
AACAACCTATATCTAGGT-2	0.54427	0.00945	0.0	0.00945	0.0	0.0	0.01181	0.00945	0.050769999999999996	0.24203000000000002	0.07792	0.0	0.0	0.0	0.0	0.0	0.0	0.0	0.0	0.0	0.0	0.0	0.0	0.0	0.0	0.00826	0.0	0.03483	0.0	0.0	0.0	0.0	0.0	0.0	0.0	0.0	0.0	0.0	0.0	0.0	0.0	0.0	0.0	0.0	0.0	0.0	0.0	0.0	0.0
AACAACTGGAAGCTTGCA-1	0.41242	0.12118	0.03564	0.01426	0.0	0.0	0.09572	0.0	0.02546	0.18737	0.07637000000000001	0.0	0.0	0.0	0.0	0.0	0.0	0.0	0.0	0.0	0.02648	0.0	0.0	0.0	0.0	0.0	0.0	0.0	0.0	0.0	0.0	0.0	0.0	0.0	0.0	0.0	0.0	0.0	0.0	0.0	0.0	0.0	0.0	0.0	0.0	0.0	0.0	0.0	0.0
AACAACTGGCAATGTGCT-1	0.044489999999999995	0.0	0.0	0.0	0.0	0.0	0.0	0.0	0.0	0.05508	0.02754	0.0	0.0	0.0	0.0	0.0	0.0	0.0	0.0	0.0	0.0	0.10593	0.0	0.0	0.0	0.0	0.0	0.0	0.76483	0.0	0.0	0.0	0.0	0.0	0.0	0.0	0.0	0.0	0.0	0.0	0.0	0.0	0.0	0.0	0.0	0.0	0.0	0.0	0.0
AACAACTGGGAGGTGAGC-2	0.55913	0.056260000000000004	0.02181	0.02181	0.0	0.0	0.0	0.0	0.0	0.15499000000000002	0.13433	0.0	0.01722	0.0	0.0	0.0	0.01493	0.01378	0.0	0.0	0.0	0.0	0.0	0.0	0.0	0.0	0.0	0.0	0.0	0.0	0.0	0.0	0.0	0.0	0.0	0.0	0.0	0.0	0.0	0.0	0.0	0.0	0.0	0.0	0.0	0.0	0.0	0.0	0.0
AACAATGCAATCTAGGTT-2	0.33929000000000004	0.0	0.0	0.0	0.0	0.0	0.0	0.0	0.0	0.25	0.21429	0.0	0.0	0.0	0.0	0.0	0.0	0.0	0.0	0.0	0.0	0.0	0.0	0.0	0.0	0.0	0.0	0.0	0.0	0.17857	0.0	0.0	0.0	0.0	0.0	0.0	0.0	0.0	0.0	0.0	0.0	0.0	0.0	0.0	0.0	0.0	0.0	0.0	0.0
AACAATGCACGCCTGCAA-2	0.52912	0.04749	0.03539	0.01658	0.0	0.00717	0.005379999999999999	0.0	0.005379999999999999	0.1707	0.12769	0.0	0.02599	0.0	0.0	0.0	0.01703	0.0	0.0	0.0	0.0	0.0	0.0	0.0	0.0	0.0	0.0	0.0	0.0	0.0	0.009859999999999999	0.0	0.0	0.0	0.0	0.0	0.0	0.0	0.0	0.0	0.0	0.0	0.0	0.0	0.0	0.0	0.0	0.0	0.0
AACAATGCACTGGAGCGA-1	0.41201000000000004	0.07798	0.02001	0.0138	0.0	0.0	0.08144	0.01794	0.01725	0.22635999999999998	0.12007999999999999	0.0	0.0	0.0	0.0	0.0	0.0	0.0	0.0	0.0	0.0	0.0	0.0	0.0	0.0	0.0	0.0	0.0	0.0	0.0	0.0	0.01035	0.0	0.0	0.0	0.0	0.0	0.0	0.0	0.0	0.0	0.0	0.0	0.0	0.0	0.0	0.0	0.0	0.0
AACACACTCCCGCAACAC-1	0.0	0.0	0.0	0.0	0.0	0.0	0.0	0.0	0.0	0.0	0.0	0.0	0.0	0.0	0.0	0.0	0.0	0.0	0.0	0.0	0.0	0.0	0.0	0.0	0.0	1.0	0.0	0.0	0.0	0.0	0.0	0.0	0.0	0.0	0.0	0.0	0.0	0.0	0.0	0.0	0.0	0.0	0.0	0.0	0.0	0.0	0.0	0.0	0.0
AACACACTCCTCCTATCT-2	0.8982600000000001	0.0226	0.0015199999999999999	0.00398	0.00213	0.015609999999999999	0.01034	0.00026000000000000003	0.00015	0.00047999999999999996	0.00041	1e-05	0.0032	0.00032	0.00187	0.00404	0.00061	0.0002	0.0008900000000000001	0.00059	1e-05	0.001	0.0	0.0	0.0	5e-05	0.00045999999999999996	4e-05	0.0	0.0	0.00274	0.0	0.00374	0.0011099999999999999	0.0010400000000000001	0.0009400000000000001	0.0009199999999999999	0.00095	0.0007	0.00067	0.0007	0.00067	0.00059	0.00058	0.00063	0.00053	0.00049	0.0005099999999999999	0.00042
AACAGATCGTCGTCATTC-2	0.53251	0.0454	0.02076	0.00958	0.0	0.0	0.0061600000000000005	0.0	0.00456	0.17431	0.14190999999999998	0.0	0.02008	0.0	0.0	0.0	0.01757	0.00456	0.0	0.0	0.0	0.0061600000000000005	0.0	0.0	0.0	0.00251	0.0	0.0	0.0	0.0	0.00799	0.0	0.00228	0.0	0.0	0.0	0.0	0.0	0.0	0.0	0.0	0.0	0.0	0.0	0.0	0.0	0.0	0.0	0.0
AACAGCAGTAGTAATCAG-1	0.0	0.0	0.0	0.0	0.0	0.0	0.0	0.0	0.0	0.0	0.0	0.0	0.0	0.0	0.0	0.0	0.0	0.0	0.0	0.0	0.0	0.0	0.0	0.0	0.0	0.0	0.0	0.0	0.0	0.0	0.0	0.0	0.0	0.0	0.0	0.0	0.0	0.0	0.0	0.0	0.0	0.0	0.0	0.0	0.0	0.0	0.0	0.0	0.0
AACAGCAGTCAAGAGGAG-2	0.55681	0.02531	0.017769999999999998	0.01454	0.0	0.0	0.01239	0.0	0.0	0.1497	0.15400999999999998	0.0	0.01939	0.0	0.0	0.0	0.014	0.007	0.0	0.0	0.0	0.00915	0.0	0.0	0.0	0.007	0.0	0.0	0.0	0.0	0.01023	0.0	0.0	0.0	0.0	0.0	0.0	0.0	0.0	0.0	0.0	0.0	0.0	0.0	0.0	0.0	0.0	0.0	0.0
AACAGCAGTCCAAGCGAG-1	0.6222	0.00979	0.0	0.0102	0.0	0.0	0.0	0.0	0.0	0.01142	0.11098	0.0	0.02203	0.00898	0.0	0.0	0.0	0.0	0.0	0.0	0.0	0.0	0.0253	0.0	0.0	0.0	0.0	0.0	0.0	0.0	0.0	0.0	0.0	0.0	0.0	0.0	0.0	0.0	0.0	0.0	0.0	0.0	0.0	0.0	0.0	0.0	0.0	0.0	0.0
AACAGCAGTTATTCAACG-2	0.54047	0.04112	0.02383	0.01048	0.0	0.00157	0.009040000000000001	0.0	0.00236	0.17221	0.12991	0.0	0.02528	0.00223	0.0032700000000000003	0.00236	0.01375	0.00406	0.0	0.0	0.0	0.00262	0.0	0.0	0.0	0.00511	0.0	0.0	0.0	0.0	0.00943	0.0	0.0	0.0	0.0	0.0	0.0	0.0	0.0	0.0	0.0	0.0	0.0	0.0	0.0	0.0	0.0	0.0	0.0
AACAGCAGTTCAAGGAGT-1	0.61634	0.01125	0.0	0.006509999999999999	0.0	0.0	0.0	0.0	0.0	0.03138	0.15335	0.0	0.0077	0.008879999999999999	0.0	0.0	0.0	0.0	0.0	0.0	0.0	0.01658	0.0	0.0	0.0	0.0	0.0	0.0	0.0	0.0	0.0	0.0	0.0	0.0	0.0	0.0	0.0	0.0	0.0	0.0	0.0	0.0	0.0	0.0	0.0	0.0	0.0	0.0	0.0
AACAGCAGTTCCAATCAT-1	0.38111	0.09963999999999999	0.037110000000000004	0.008790000000000001	0.0	0.0022	0.08369	0.01711	0.0304	0.2313	0.08635	0.0	0.00139	0.0	0.00324	0.0	0.0015	0.0	0.0	0.0	0.00532	0.0	0.0	0.0	0.0	0.00439	0.0	0.0	0.0	0.0	0.00116	0.0	0.0	0.0	0.0	0.0	0.0	0.0	0.0	0.0	0.0	0.0	0.0	0.0	0.0	0.0	0.0	0.0	0.0
AACAGCAGTTCCAATCAT-2	0.39599	0.0929	0.03611	0.00988	0.0	0.00432	0.09043	0.01481	0.020059999999999998	0.22623000000000001	0.0858	0.0	0.0	0.0	0.0034	0.0	0.0	0.0	0.0	0.0	0.0037	0.00463	0.0	0.0	0.0	0.0040100000000000005	0.0	0.0	0.0	0.0	0.0	0.0	0.0	0.0	0.0	0.0	0.0	0.0	0.0	0.0	0.0	0.0	0.0	0.0	0.0	0.0	0.0	0.0	0.0
AACCATGGTAATAGACGC-1	0.39611	0.1185	0.02988	0.01746	0.0	0.00571	0.07385	0.02014	0.03458	0.19168	0.09634	0.0	0.0	0.0	0.005370000000000001	0.0	0.0	0.0	0.0	0.0	0.00336	0.0	0.0	0.0	0.0	0.0	0.0	0.0	0.0	0.0	0.0	0.0	0.0	0.0	0.0	0.0	0.0	0.0	0.0	0.0	0.0	0.0	0.0	0.0	0.0	0.0	0.0	0.0	0.0
AACCATGGTAATAGACGC-2	0.41708	0.105	0.03631	0.0	0.0	0.0	0.07262	0.010790000000000001	0.04122	0.20805	0.09225	0.0	0.0	0.0	0.0	0.0	0.0	0.0	0.0	0.0	0.01178	0.0	0.0	0.0	0.0	0.0	0.0	0.0	0.0	0.0	0.0	0.0	0.0	0.0	0.0	0.0	0.0	0.0	0.0	0.0	0.0	0.0	0.0	0.0	0.0	0.0	0.0	0.0	0.0
AACCATGGTCCGCAATGG-1	0.04975	0.0	0.0	0.0	0.0	0.0	0.0	0.0	0.0	0.0	0.0	0.0	0.0	0.0	0.0	0.0	0.0	0.0	0.0	0.0	0.0	0.0	0.0	0.0	0.0	0.0	0.0	0.0	0.0	0.0	0.0	0.0	0.0	0.0	0.0	0.0	0.0	0.0	0.0	0.0	0.0	0.0	0.0	0.0	0.0	0.0	0.0	0.0	0.0
AACCATGGTGCGAGTCTA-2	0.54665	0.03428	0.01753	0.01237	0.0	0.00309	0.0056700000000000006	0.0	0.0	0.15515	0.14072	0.0	0.025519999999999998	0.0	0.0028399999999999996	0.0	0.0232	0.01005	0.0	0.0	0.0	0.0	0.0	0.0	0.0	0.00644	0.0	0.0	0.0	0.0	0.01211	0.0	0.0028399999999999996	0.0	0.0	0.0	0.0	0.0	0.0	0.0	0.0	0.0	0.0	0.0	0.0	0.0	0.0	0.0	0.0
AACCATGGTGTTAGAGAC-2	0.54001	0.03633	0.02504	0.01178	0.0	0.00687	0.0054	0.0	0.006379999999999999	0.16495	0.15267999999999998	0.0	0.022090000000000002	0.0	0.0	0.0	0.01031	0.0054	0.0	0.0	0.0	0.0	0.0	0.0	0.0	0.0	0.0	0.0	0.0	0.0	0.00933	0.0	0.0	0.0	0.0	0.0	0.0	0.0	0.0	0.0	0.0	0.0	0.0	0.0	0.0	0.0	0.0	0.0	0.0
AACCATGGTTACCGCGTT-2	0.51562	0.04007	0.020390000000000002	0.01068	0.0007	0.00298	0.00857	0.00146	0.00249	0.16852999999999999	0.13551	0.0021100000000000003	0.02364	0.00277	0.0021100000000000003	0.00325	0.01746	0.005370000000000001	0.00054	0.0	0.0006	0.00314	0.0008699999999999999	0.0	0.0	0.00466	0.0	0.0	0.0	0.0	0.01014	0.0	0.00141	0.00081	0.0	0.0	0.00081	0.0	0.0	0.0	0.0	0.0006	0.0	0.0	0.0	0.00098	0.0	0.0	0.0006
AACCATGGTTGAGCTAGA-2	0.5423399999999999	0.03695	0.0281	0.012320000000000001	0.0	0.004229999999999999	0.01001	0.0	0.0	0.1582	0.12702	0.0	0.02502	0.0	0.0	0.0	0.01963	0.01116	0.0	0.0	0.0	0.0	0.0	0.0	0.0	0.00731	0.0	0.0	0.0	0.0	0.01155	0.0	0.0	0.0	0.0	0.0	0.004229999999999999	0.0	0.0	0.0	0.0	0.0	0.0	0.0	0.0	0.0	0.0	0.0	0.0
AACCATGGTTTAAGTGGT-2	0.9847799999999999	0.0	0.0	0.0	0.0	0.0	0.0	0.0	0.0016899999999999999	0.0067599999999999995	0.00643	0.0	0.0	0.0	0.0	0.0	0.0	0.0	0.0	0.0	0.0	0.0	0.0	0.0	0.0	0.0	0.0	0.0	0.0	0.0	0.0	0.0	0.0	0.0	0.0	0.0	0.0	0.0	0.0	0.0	0.0	0.0	0.0	0.0	0.0	0.0	0.0	0.0	0.0
AACCATGGTTTACAGTGT-2	0.51703	0.039830000000000004	0.0222	0.01182	0.0	0.00359	0.007679999999999999	0.00172	0.00212	0.17404	0.12534	0.0	0.02398	0.00359	0.00108	0.00251	0.01571	0.00586	0.0	0.0	0.00074	0.00359	0.00064	0.0	0.0	0.00527	0.0	0.0006900000000000001	0.0	0.0	0.009940000000000001	0.0	0.00118	0.0	0.0	0.0	0.00108	0.0	0.0	0.0	0.0	0.0	0.0	0.0	0.0	0.00064	0.0	0.0	0.0006900000000000001
AACCGTGAGAATGTGCGT-2	0.5343399999999999	0.03828	0.024030000000000003	0.01028	0.0	0.00404	0.00795	0.00088	0.0035299999999999997	0.16371	0.12240999999999999	0.0017	0.02207	0.00164	0.00227	0.00195	0.01766	0.00618	0.0	0.0	0.0	0.00309	0.0	0.0	0.0	0.00479	0.0007599999999999999	0.0	0.0	0.0	0.01009	0.0	0.00107	0.0	0.0	0.0	0.0	0.00088	0.0	0.0	0.0	0.0007599999999999999	0.0	0.0	0.0	0.0	0.0	0.0	0.0006900000000000001
AACCGTGAGCAGCGTAAG-1	0.00121	0.0	0.0	0.0	0.0	0.0	0.0	0.0	0.0	0.02015	0.00011	0.00016	0.0	0.0	0.0	0.0	0.0	0.0	0.0	0.0	0.0	5.9999999999999995e-05	0.0	0.0	0.0	0.0	0.0	0.0	0.0	0.0	0.0	0.0	0.0	0.0	0.0	0.0	0.0	0.0	0.0	0.0	0.0	0.0	0.0	0.0	0.0	0.0	0.0	0.0	0.0
AACCGTGAGCATAGAGAT-2	0.01585	0.0	0.0	0.0	0.0	0.0	0.0	0.0	0.0	0.00939	0.00939	0.0	0.0	0.0	0.0	0.0	0.0	0.0	0.0	0.0	0.0	0.0	0.0	0.0	0.0	0.0	0.0	0.0	0.0	0.0	0.0	0.0	0.0	0.0	0.0	0.0	0.0	0.0	0.0	0.0	0.0	0.0	0.0	0.0	0.0	0.0	0.0	0.0	0.0
AACCGTGAGGCAACACCT-1	0.5917600000000001	0.0	0.0	0.0	0.0	0.0	0.15735	0.0	0.0	0.0	0.00321	0.0	0.0	0.0	0.0	0.0	0.0	0.0	0.0	0.0	0.0	0.0	0.0	0.0	0.0	0.0	0.0	0.0	0.0	0.0	0.0	0.0	0.0	0.0	0.0	0.0	0.0	0.0	0.0	0.0	0.0	0.0	0.0	0.0	0.0	0.0	0.0	0.0	0.0
AACCGTGAGGTCCTAGTT-1	0.5816100000000001	0.03368	0.0	0.0	0.0	0.0	0.07254	0.03238	0.0	0.14378	0.04663	0.0	0.0	0.0	0.0	0.0	0.0	0.0	0.0	0.0	0.0	0.0	0.0	0.0	0.0	0.0	0.0	0.0272	0.0	0.0	0.0	0.0	0.0	0.0	0.0	0.0	0.0	0.0	0.0	0.0	0.0	0.0	0.0	0.0	0.0	0.0	0.0	0.0	0.0
AACGAGAATAGACATCCA-1	0.41005	0.08925	0.02389	0.01124	0.0	0.0	0.09909	0.0116	0.03795	0.2305	0.07941000000000001	0.0	0.0	0.0	0.0	0.0	0.0	0.0	0.0	0.0	0.0	0.0	0.0	0.0	0.0	0.00527	0.0	0.0	0.0	0.0	0.0	0.0	0.0	0.0	0.0	0.0	0.0	0.0	0.0	0.0	0.0	0.0	0.0	0.0	0.0	0.0	0.0	0.0	0.0
AACGAGAATAGACATCCA-2	0.39907	0.09208999999999999	0.032560000000000006	0.01488	0.0	0.0	0.10325999999999999	0.01674	0.02512	0.21488000000000002	0.08186	0.0	0.0	0.0	0.0	0.0	0.0	0.0	0.0	0.0	0.0	0.0	0.0	0.0	0.0	0.01581	0.0	0.0	0.0	0.0	0.0	0.0	0.0	0.0	0.0	0.0	0.0	0.0	0.0	0.0	0.0	0.0	0.0	0.0	0.0	0.0	0.0	0.0	0.0
AACGAGAATAGATCTTCA-1	0.0	0.0	0.0	0.0	0.0	0.0	0.0	0.0	0.0	0.89631	0.0	0.0	0.0	0.0	0.0	0.0	0.0	0.0	0.0	0.0	0.0	0.0	0.0	0.0	0.0	0.0	0.0	0.0	0.0	0.0	0.0	0.0	0.0	0.0	0.0	0.0	0.0	0.0	0.0	0.0	0.0	0.0	0.0	0.0	0.0	0.0	0.0	0.0	0.0
AACGAGAATCGACCACTT-2	0.39919	0.08227000000000001	0.0	0.0168	0.0	0.0	0.00695	0.02665	0.08227000000000001	0.14774	0.1628	0.0	0.0	0.0	0.0	0.0	0.0	0.03071	0.0	0.0	0.0	0.00695	0.0	0.0	0.0	0.00985	0.0	0.0	0.0	0.0	0.025490000000000002	0.0	0.0	0.0	0.0	0.0	0.0	0.0	0.0	0.0	0.0	0.0	0.0	0.0	0.0	0.0	0.0	0.0	0.0
AACGAGAATGGTACGAGC-2	0.0	0.0	0.0	0.0	0.0	0.0	0.0	0.0	0.0	0.0	0.0	0.0	0.0	0.0	0.0	0.0	0.0	0.0	0.0	0.0	0.0	0.0	0.0	0.0	0.0	0.0	0.0	0.0	0.0	0.0	0.0	0.0	0.0	0.0	0.0	0.0	0.0	0.0	0.0	0.0	0.0	0.0	0.0	0.0	0.0	0.0	0.0	0.0	0.0
AACGAGGTGAGGATGCGT-2	0.42363	0.08252999999999999	0.0	0.00548	0.0	0.0	0.00411	0.027739999999999997	0.0661	0.1661	0.14555	0.0	0.0	0.0	0.0	0.0	0.0	0.0339	0.0	0.0	0.0	0.0	0.0	0.0	0.0	0.00411	0.0	0.0	0.0	0.0	0.03356	0.0	0.0	0.0	0.0	0.0	0.0	0.0	0.0	0.0	0.0	0.0	0.0	0.0	0.0	0.0	0.0	0.0	0.0
AACGAGGTGGACGTTCAG-2	0.0	0.0	0.0	0.0	0.0	0.0	0.0	0.0	0.0	0.0	0.0	0.0	0.0	0.0	0.0	0.0	0.0	0.0	0.0	0.0	0.0	0.0	0.0	0.0	0.0	0.0	0.0	0.0	0.0	0.0	0.0	0.0	0.0	0.0	0.0	0.0	0.0	0.0	0.0	0.0	0.0	0.0	0.0	0.0	0.0	0.0	0.0	0.0	0.0
AACGATGACCACACCTGT-2	0.45582	0.06894	0.0	0.016730000000000002	0.0	0.0	0.0	0.02343	0.07296	0.1506	0.13253	0.0	0.0	0.0	0.0	0.0	0.0	0.028110000000000003	0.0	0.0	0.0	0.0	0.0	0.0	0.0	0.0	0.0	0.0	0.0	0.0	0.049530000000000005	0.0	0.0	0.0	0.0	0.0	0.0	0.0	0.0	0.0	0.0	0.0	0.0	0.0	0.0	0.0	0.0	0.0	0.0
AACGATGACGAGTTAACT-2	0.8638	0.017169999999999998	0.0	0.0375	0.0	0.0	0.0	0.0	0.0	0.00375	0.05705	0.0	0.0	0.0	0.0	0.0	0.0	0.0	0.0	0.0	0.0	0.0	0.005529999999999999	0.0	0.0	0.0	0.0	0.0	0.0	0.0	0.0	0.0	0.0	0.0	0.0	0.0	0.0	0.0	0.0	0.0	0.0	0.0	0.0	0.0	0.0	0.0	0.0	0.0	0.0
AACGATGACTAGCCTTGT-2	0.41091000000000005	0.07134	0.0	0.01237	0.0	0.0	0.006659999999999999	0.023459999999999998	0.06817000000000001	0.1728	0.13792000000000001	0.0	0.0	0.0	0.0	0.00412	0.0	0.02885	0.0	0.0	0.0	0.0	0.0	0.0	0.0	0.00793	0.0	0.0	0.0	0.0	0.04058	0.0	0.0	0.0	0.0	0.0	0.0	0.0	0.0	0.0	0.0	0.0	0.0	0.0	0.0	0.0	0.0	0.0	0.0
AACGATGACTCAATCTAG-2	0.46667	0.0	0.0	0.0	0.0	0.0	0.0	0.0	0.0	0.0	0.0	0.0	0.0	0.0	0.0	0.0	0.0	0.0	0.0	0.0	0.0	0.0	0.0	0.0	0.0	0.0	0.0	0.0	0.0	0.0	0.0	0.0	0.0	0.0	0.0	0.0	0.0	0.0	0.0	0.0	0.0	0.0	0.0	0.0	0.0	0.0	0.0	0.0	0.0
AACGATGACTCGCAAGCA-2	0.00081	0.0	0.0	0.0	0.0	0.0	0.0	0.0	0.0	0.00045999999999999996	0.00065	0.00114	0.0	0.0	0.0	0.0	0.0	0.0	0.0	0.0	0.0	0.8032600000000001	0.0	0.0	0.0	0.0	0.0	0.0	0.0	0.0	0.0	0.0	0.0	0.0	0.0	0.0	0.0	0.0	0.0	0.0	0.0	0.0	0.0	0.0	0.0	0.0	0.0	0.0	0.0
AACGCATTGACTCCTGAG-1	0.63448	0.0	0.0	0.0	0.0	0.0	0.0	0.01288	0.0	0.0279	0.12732000000000002	0.0	0.03147	0.0	0.0	0.0	0.0	0.0	0.0	0.0	0.0	0.01931	0.013590000000000001	0.0	0.0	0.0	0.0	0.0	0.0	0.0	0.0	0.0	0.0	0.0	0.0	0.0	0.0	0.0	0.0	0.0	0.0	0.0	0.0	0.0	0.0	0.0	0.0	0.0	0.0
AACGCATTGCTGCTGCTT-1	0.0	0.0	0.0	0.0	0.0	0.0	0.0	0.0	0.0	1.0	0.0	0.0	0.0	0.0	0.0	0.0	0.0	0.0	0.0	0.0	0.0	0.0	0.0	0.0	0.0	0.0	0.0	0.0	0.0	0.0	0.0	0.0	0.0	0.0	0.0	0.0	0.0	0.0	0.0	0.0	0.0	0.0	0.0	0.0	0.0	0.0	0.0	0.0	0.0
AACGCATTGTGCAGCCTT-1	0.00018	2e-05	0.0	0.0	0.0	0.0	2e-05	0.0	2.9999999999999997e-05	0.98916	0.00018	0.0	0.0	0.0	0.0	0.0	0.0	0.0	0.0	0.0	5.9999999999999995e-05	0.0	0.0	0.0	0.0	2e-05	0.0	1e-05	0.0	0.0	1e-05	0.0	0.0	0.0	0.0	0.0	0.0	0.0	0.0	0.0	0.0	0.0	0.0	0.0	0.0	0.0	0.0	0.0	0.0
AACGCCTACCACCAAGAT-2	0.0153	0.0	0.0	0.0	0.0	0.0	0.0	0.0	0.0	0.00996	0.004370000000000001	0.0	0.0	0.0	0.0	0.0	0.0	0.0	0.0	0.0	0.0	0.65809	0.0	0.0	0.0	0.0	0.0	0.0	0.0	0.0	0.0	0.0	0.0	0.0	0.0	0.0	0.0	0.0	0.0	0.0	0.0	0.0	0.0	0.0	0.0	0.0	0.0	0.0	0.0
AACGCCTACGACCGTAGT-2	0.01456	0.0	0.0	0.0	0.0	0.0	0.0	0.0	0.0067599999999999995	0.00936	0.00988	0.0	0.0	0.0	0.0	0.0	0.0	0.0	0.0	0.0	0.0	0.18669000000000002	0.0	0.0	0.0	0.0	0.0	0.0	0.0	0.0	0.0	0.0	0.0	0.0	0.0	0.0	0.0	0.0	0.0	0.0	0.0	0.0	0.0	0.0	0.0	0.0	0.0	0.0	0.0
AACGCCTACGACGCCGTA-2	0.53959	0.04123	0.02333	0.015080000000000001	0.0	0.00236	0.00919	0.0	0.0	0.16752999999999998	0.13926	0.0	0.02191	0.0035299999999999997	0.0	0.0	0.01909	0.00707	0.0	0.0	0.0	0.0	0.0	0.0	0.0	0.0037700000000000003	0.0	0.0	0.0	0.0	0.00613	0.0	0.0	0.0	0.0	0.0	0.0	0.0	0.0	0.0	0.0	0.0	0.0	0.0	0.0	0.0	0.0	0.0	0.0
AACGCCTACGCGTAACAA-2	0.5555399999999999	0.03398	0.02001	0.00914	0.0	0.0036200000000000004	0.00759	0.00224	0.0	0.17506	0.12453	0.0	0.02139	0.0	0.00207	0.00207	0.01535	0.00466	0.0	0.0	0.0	0.0027600000000000003	0.0	0.0	0.0	0.005	0.0	0.0	0.0	0.0	0.00811	0.0	0.0	0.0	0.0	0.0	0.0	0.0	0.0	0.0	0.0	0.0	0.0	0.0	0.0	0.0	0.0	0.0	0.0
AACGCCTACGTCGTGTTA-1	0.42636	0.11914000000000001	0.03612	0.0	0.0	0.0	0.08068	0.02205	0.03659	0.19887	0.07833	0.0	0.0	0.0	0.0	0.0	0.0	0.0	0.0	0.0	0.0	0.0	0.0	0.0	0.0	0.0	0.0	0.0	0.0	0.0	0.0	0.0	0.0	0.0	0.0	0.0	0.0	0.0	0.0	0.0	0.0	0.0	0.0	0.0	0.0	0.0	0.0	0.0	0.0
AACGCTCAACAGTGCCAT-1	0.55695	0.00686	0.0014199999999999998	0.0069	0.00175	0.0027199999999999998	0.00172	0.0034700000000000004	0.00119	0.00828	0.12517	0.00082	0.02887	0.00485	0.0	0.00179	0.0006	0.0	0.0	0.00082	0.0	0.013580000000000002	0.01108	0.0	0.0	0.00403	0.00063	0.00037	0.0	0.0	0.00045	0.0	0.00108	0.0	0.0	0.00123	0.00172	0.0	0.0	0.00108	0.00056	0.0	0.0	0.0	0.00168	0.0	0.0006	0.0	0.00205
AACGCTCAACTGCAAGCC-2	0.55447	0.04872	0.02214	0.0124	0.0	0.00561	0.00856	0.0	0.0	0.15707000000000002	0.13109	0.0	0.02391	0.0	0.0	0.0	0.01653	0.00502	0.0	0.0	0.0	0.0	0.0	0.0	0.0	0.0065	0.0	0.0	0.0	0.0	0.0065	0.0	0.0	0.0	0.0	0.0	0.0	0.0	0.0	0.0	0.0	0.0	0.0	0.0	0.0	0.0	0.0	0.0	0.0
AACGCTCAAGCCGCCTAA-2	0.5281600000000001	0.0396	0.02391	0.011309999999999999	0.0	0.00514	0.00566	0.0	0.0	0.19028	0.12497	0.0	0.0216	0.0033399999999999997	0.0	0.0	0.0198	0.00926	0.0	0.0	0.0	0.0	0.0	0.0	0.0	0.00463	0.0	0.0	0.0	0.0	0.0108	0.0	0.0	0.0	0.0	0.0	0.0	0.0	0.0	0.0	0.0	0.0	0.0	0.0	0.0	0.0	0.0	0.0	0.0
AACGGAGATAGTTATCGC-2	0.5405300000000001	0.04374	0.02845	0.0104	0.0	0.008870000000000001	0.00489	0.0030600000000000002	0.00367	0.16764	0.13062	0.0	0.01958	0.0	0.0	0.0	0.01652	0.00489	0.0	0.0	0.0	0.0	0.0	0.0	0.0	0.0030600000000000002	0.0	0.0	0.0	0.0	0.01254	0.0	0.0	0.0	0.0	0.0	0.0	0.0	0.0	0.0	0.0	0.0	0.0	0.0	0.0	0.0	0.0	0.0	0.0
AACGGAGATTCTGCGCTG-2	0.63088	0.0	0.0	0.0	0.0	0.0	0.0	0.0	0.0	0.00112	0.0	0.0	0.0	0.0	0.0	0.0	0.0	0.0	0.0	0.0	0.0	0.0	0.0	0.0	0.0	0.0	0.0	0.0	0.0	0.0	0.0	0.0	0.0	0.0	0.0	0.0	0.0	0.0	0.0	0.0	0.0	0.0	0.0	0.0	0.0	0.0	0.0	0.0	0.0
AACGGAGATTGAGAGGAC-2	0.52665	0.03284	0.02745	0.012620000000000001	0.0	0.00466	0.011640000000000001	0.00159	0.00245	0.16309	0.12817	0.0031899999999999997	0.0288	0.0	0.00135	0.0	0.01826	0.00944	0.0	0.0	0.0	0.00515	0.0	0.0	0.0	0.0036799999999999997	0.0	0.0	0.0	0.0	0.00919	0.0	0.0	0.0	0.0	0.0	0.00135	0.0	0.0	0.0	0.0	0.0	0.0	0.0	0.0	0.0	0.0	0.0	0.00159
AACGGAGATTGTAGGTTA-1	0.4219	0.10579000000000001	0.0376	0.01281	0.0	0.0	0.06612	0.00826	0.032639999999999995	0.21156999999999998	0.08263999999999999	0.0	0.00579	0.0	0.0	0.0	0.0	0.0	0.0	0.0	0.0	0.0	0.0	0.0	0.0	0.00744	0.0	0.0	0.0	0.0	0.0	0.0	0.0	0.0	0.0	0.0	0.0	0.0	0.0	0.0	0.0	0.0	0.0	0.0	0.0	0.0	0.0	0.0	0.0
AACGGAGATTGTGGTCCT-2	0.40124	0.08219	0.0	0.010159999999999999	0.0	0.0	0.0053	0.0243	0.06142	0.16483	0.14052	0.0	0.0	0.0	0.0	0.0	0.0	0.05038	0.0	0.0	0.0	0.0	0.0	0.0	0.0	0.0057399999999999994	0.0	0.0	0.0	0.0	0.04286	0.0	0.0	0.0	0.0	0.0	0.0	0.0	0.0	0.0	0.0	0.0	0.0	0.0	0.0	0.0	0.0	0.0	0.0
AACGGAGATTTCATTCGC-2	0.52854	0.04138	0.01966	0.01614	0.0	0.00543	0.00543	0.0	0.0022	0.17403	0.13235999999999998	0.0	0.02157	0.0	0.00147	0.0022	0.0179	0.00543	0.0	0.0	0.0	0.0022	0.0	0.0	0.0	0.00558	0.0	0.0	0.0	0.0	0.01115	0.0	0.0	0.0	0.0	0.0	0.0	0.0	0.0	0.0	0.0	0.0	0.0	0.0	0.0	0.0	0.0	0.0	0.0
AACGGTAGCATAGTGGTT-1	0.00583	0.0	0.0	0.0	0.0	0.0	0.0	0.0	0.0	0.0	0.37287	0.19446	0.0	0.0	0.0	0.0	0.0	0.0	0.0	0.0	0.0	0.0	0.0	0.0	0.0	0.0	0.0	0.0	0.0	0.0	0.0	0.0	0.0	0.0	0.0	0.0	0.0	0.0	0.0	0.0	0.0	0.0	0.0	0.0	0.0	0.0	0.0	0.0	0.0
AACGGTAGCCAATGTGCT-1	0.9083100000000001	0.02228	0.0	0.02034	0.0	0.00856	0.01065	0.0	0.0	0.0	0.0	0.0	0.00678	0.0025800000000000003	0.0	0.0029100000000000003	0.0	0.0	0.0	0.0	0.0	0.0	0.0	0.0	0.0	0.0063	0.0	0.0	0.0	0.0	0.0	0.0	0.0	0.0	0.0	0.0	0.0	0.0	0.0	0.0	0.0	0.0	0.0	0.0	0.0	0.0	0.0	0.0	0.0
AACGGTAGCCTTCTATGA-1	0.38054	0.11598	0.03355	0.01006	0.0	0.00288	0.07332999999999999	0.01078	0.030430000000000002	0.21950999999999998	0.09585	0.00359	0.0	0.0	0.0	0.00264	0.0	0.00359	0.0	0.0	0.00455	0.00599	0.0	0.0	0.0	0.0024	0.0	0.0	0.0	0.0	0.0	0.0	0.0	0.0	0.0	0.0	0.0	0.0	0.0	0.0	0.0	0.0	0.0	0.0	0.0	0.0	0.0	0.0	0.0
AACGGTAGCCTTCTATGA-2	0.43582	0.08077999999999999	0.03319	0.016909999999999998	0.0	0.0	0.07264	0.010020000000000001	0.016280000000000003	0.2248	0.10019	0.0	0.0	0.0	0.0	0.0	0.0	0.0	0.0	0.0	0.0	0.0	0.0	0.0	0.0	0.00689	0.0	0.0	0.0	0.0	0.0	0.0	0.0	0.0	0.0	0.0	0.0	0.0	0.0	0.0	0.0	0.0	0.0	0.0	0.0	0.0	0.0	0.0	0.0
AACGTCGAGCATTCAGTT-2	0.55991	0.0	0.0	0.0	0.0	0.0	0.0	0.0	0.0	0.26974000000000004	0.0	0.0	0.0	0.0	0.0	0.0	0.0	0.0	0.0	0.0	0.0	0.0	0.0	0.0	0.0	0.0	0.0	0.0	0.0	0.0	0.0	0.0	0.0	0.0	0.0	0.0	0.0	0.0	0.0	0.0	0.0	0.0	0.0	0.0	0.0	0.0	0.0	0.0	0.0
AACGTCGAGGTCGACATT-2	0.37805	0.07761	0.0	0.0133	0.0	0.0	0.02661	0.0	0.04545	0.20621	0.20621	0.0	0.0	0.0	0.0	0.0	0.0	0.01996	0.0	0.0	0.0	0.0	0.0	0.0	0.0	0.0	0.0	0.02217	0.0	0.0	0.0	0.0	0.0	0.0	0.0	0.0	0.0	0.0	0.0	0.0	0.0	0.0	0.0	0.0	0.0	0.0	0.0	0.0	0.0
AACGTCGAGTAGTAGTCT-2	0.3995	0.06452000000000001	0.0	0.00461	0.0	0.00532	0.0056700000000000006	0.02481	0.07409	0.17582	0.16377	0.0	0.0	0.0	0.0	0.0	0.0	0.0358	0.0	0.0	0.0	0.0	0.0	0.0	0.0	0.0056700000000000006	0.0	0.0	0.0	0.0	0.03297	0.0	0.0	0.0	0.0	0.0	0.0	0.0	0.0	0.0	0.0	0.0	0.0	0.0	0.0	0.0	0.0	0.0	0.0
AACGTCGAGTGTGCTAAC-2	0.55478	0.03555	0.020980000000000002	0.010490000000000001	0.0	0.0	0.0	0.0	0.0	0.18823	0.12762	0.0	0.02273	0.0	0.0	0.0	0.02331	0.0	0.0	0.0	0.0	0.0	0.0	0.0	0.0	0.0	0.0	0.0	0.0	0.0	0.0134	0.0	0.0	0.0	0.0	0.0	0.0	0.0	0.0	0.0	0.0	0.0	0.0	0.0	0.0	0.0	0.0	0.0	0.0
AACTCCATGACGTCGCTC-1	0.0	0.0	0.0	0.26234	0.0	0.0	0.0	0.0	0.0	0.0	0.34026	0.0	0.0	0.0	0.0	0.0	0.0	0.0	0.0	0.0	0.0	0.0	0.0	0.0	0.0	0.0	0.0	0.0	0.0	0.0	0.0	0.0	0.0	0.0	0.0	0.0	0.0	0.0	0.0	0.0	0.0	0.0	0.0	0.0	0.0	0.0	0.0	0.0	0.0
AACTCCATGATCTGCGTA-2	0.54938	0.02855	0.02855	0.015430000000000001	0.0	0.0	0.0162	0.0	0.0	0.15664	0.15045999999999998	0.0	0.02083	0.0	0.0	0.0	0.01466	0.0	0.0	0.0	0.0	0.0	0.0	0.0	0.0	0.0	0.0	0.0	0.0	0.0	0.015430000000000001	0.0	0.0	0.0	0.0	0.0	0.0	0.0	0.0	0.0	0.0	0.0	0.0	0.0	0.0	0.0	0.0	0.0	0.0
AACTCCATGCACTTCCTT-2	0.54504	0.03475	0.022340000000000002	0.00957	0.0	0.0	0.01064	0.0	0.0	0.17234000000000002	0.13617	0.0	0.02695	0.0	0.0	0.0	0.02128	0.0056700000000000006	0.0	0.0	0.0	0.0	0.0	0.0	0.0	0.00532	0.0	0.0	0.0	0.0	0.00851	0.0	0.0	0.0	0.0	0.0	0.0	0.0	0.0	0.0	0.0	0.0	0.0	0.0	0.0	0.0	0.0	0.0	0.0
AACTCCATGCCACTACCA-2	0.0	0.0	0.0	0.0	0.0	0.0	0.0	0.0	0.0	0.9979	0.0	0.0	0.0	0.0	0.0	0.0	0.0	0.0	0.0	0.0	0.0	0.0	0.0	0.0	0.0	0.0	0.0	0.0	0.0	0.0	0.0	0.0	0.0	0.0	0.0	0.0	0.0	0.0	0.0	0.0	0.0	0.0	0.0	0.0	0.0	0.0	0.0	0.0	0.0
AACTCCATGGGACACTGG-2	0.58563	0.03605	0.02479	0.01077	0.0	0.0040100000000000005	0.007509999999999999	0.0	0.0	0.13821	0.12394000000000001	0.0	0.029289999999999997	0.0	0.0	0.0	0.01602	0.00626	0.0	0.0	0.0	0.00325	0.0	0.0	0.0	0.0	0.0	0.0	0.0	0.0	0.01027	0.0	0.0	0.0	0.0	0.0	0.0	0.0	0.0	0.0	0.0	0.0	0.0	0.0	0.0	0.0	0.0	0.0	0.0
AACTCCATGGTTAGTCAA-1	0.38833	0.09583	0.02667	0.013330000000000002	0.0	0.0	0.0675	0.02333	0.04	0.24833000000000002	0.08333	0.0	0.0	0.0	0.0	0.01	0.0	0.0	0.0	0.0	0.0	0.0	0.0	0.0	0.0	0.0	0.0	0.0	0.0	0.0	0.0	0.0	0.0	0.0	0.0	0.0	0.0	0.0	0.0	0.0	0.0	0.0	0.0	0.0	0.0	0.0	0.0	0.0	0.0
AACTGATTCACAACGAGC-2	0.84936	0.0	0.0	0.14984	0.0	0.0	0.0	0.0	0.0	0.0	0.0	0.0	0.0	0.0	0.0	0.0	0.0	0.0	0.0	0.0	0.0	0.0	0.0	0.0	0.0	0.0	0.0	0.0	0.0	0.0	0.0	0.0	0.0	0.0	0.0	0.0	0.0	0.0	0.0	0.0	0.0	0.0	0.0	0.0	0.0	0.0	0.0	0.0	0.0
AACTGATTCTCGAATAGA-2	0.8790899999999999	0.01145	0.00292	0.030310000000000004	0.00018999999999999998	0.0037	0.0015400000000000001	0.0	0.0	0.00037999999999999997	0.00028	0.0	0.00106	0.0	0.007490000000000001	0.00274	0.00592	0.0016	0.00062	0.0026100000000000003	0.0	0.0	0.0	0.0	0.0	0.0	0.0	0.0	0.0	0.0	0.00158	0.0	0.0025399999999999997	0.0	0.0	0.0	0.00224	0.0	0.0	0.0	0.00029	0.00485	0.0	0.0	0.00372	0.0037700000000000003	0.0	0.0	0.00147
AACTGCGACACTGCTAGT-2	0.45566	0.07486	0.0	0.01465	0.0	0.0	0.0	0.010579999999999999	0.0716	0.1546	0.15867	0.0	0.0	0.0	0.0	0.0	0.0	0.02522	0.0	0.0	0.0	0.0	0.0	0.0	0.0	0.0	0.0	0.0	0.0	0.0	0.03092	0.0	0.0	0.0	0.0	0.0	0.0	0.0	0.0	0.0	0.0	0.0	0.0	0.0	0.0	0.0	0.0	0.0	0.0
AACTGCGACGCAACACCT-2	0.0016600000000000002	0.0	0.0	0.0	0.0	0.0	0.0	0.0	0.00049	0.0008699999999999999	0.00064	0.0	0.0	0.0	0.0	0.0	0.0	0.0007700000000000001	0.0	0.0	0.0	0.0	0.0	0.0	0.0	0.0	0.0	0.0	0.0	0.0	0.0	0.0	0.0	0.0	0.0	0.0	0.0	0.00055	0.0	0.0	0.0	0.0	0.0	0.0	0.0	0.0	0.0	0.0	0.0
AACTGCGACTCTCATCGG-2	0.54781	0.03766	0.02265	0.007940000000000001	0.0	0.00588	0.0055899999999999995	0.0	0.0038200000000000005	0.17210999999999999	0.13269	0.0	0.02001	0.0	0.0	0.0038200000000000005	0.01795	0.00765	0.0	0.0	0.0	0.0	0.0	0.0	0.0	0.005	0.0	0.0	0.0	0.0	0.00765	0.0	0.0	0.0	0.0	0.0	0.0	0.0	0.0	0.0	0.0	0.0	0.0	0.0	0.0	0.0	0.0	0.0	0.0
AACTTAGCTCACATGTGC-2	0.9082600000000001	0.01435	0.00109	0.014169999999999999	0.00037999999999999997	0.00585	0.0029100000000000003	0.00022999999999999998	0.00016999999999999999	0.00065	0.00033999999999999997	0.0	0.00365	0.004220000000000001	0.00168	0.0028899999999999998	0.00212	0.0008	0.0007099999999999999	0.00037999999999999997	1e-05	2.9999999999999997e-05	0.0	0.0	0.0	5e-05	0.00176	2.9999999999999997e-05	0.0	0.0	0.00103	0.0	0.0009599999999999999	0.00028	0.0	0.00079	0.00078	0.00014	0.0008	2e-05	0.00023999999999999998	0.00049	9e-05	4e-05	0.00026000000000000003	0.00093	5.9999999999999995e-05	0.0	0.00073
AACTTAGCTCATTCAGTT-1	0.37603000000000003	0.10224	0.04195	0.01037	0.0	0.00511	0.08029	0.01624	0.03398	0.21786	0.07909	0.0	0.00346	0.00195	0.00256	0.00271	0.0	0.00301	0.0	0.0	0.00391	0.00526	0.0	0.0	0.0	0.00331	0.0	0.0	0.0	0.0	0.0	0.0	0.0024100000000000002	0.0	0.0	0.0	0.0	0.0	0.0	0.0	0.0	0.0	0.0	0.0	0.0	0.0	0.0	0.0	0.0
AACTTAGCTCATTCAGTT-2	0.41423000000000004	0.08059	0.027010000000000003	0.01756	0.0	0.0	0.09185	0.0081	0.02431	0.23458	0.0932	0.0	0.00585	0.0	0.0	0.0	0.0	0.0	0.0	0.0	0.0	0.0	0.0	0.0	0.0	0.0	0.0	0.0	0.0	0.0	0.0	0.0	0.0	0.0	0.0	0.0	0.0	0.0	0.0	0.0	0.0	0.0	0.0	0.0	0.0	0.0	0.0	0.0	0.0
AACTTAGCTCCTCGCGTT-2	0.11005999999999999	0.0	0.0	0.0	0.0	0.0	0.0	0.0	0.0	0.07232999999999999	0.06604	0.0	0.0	0.0	0.0	0.0	0.0	0.0	0.0	0.0	0.0	0.0	0.0	0.0	0.0	0.0	0.0	0.0	0.0	0.0	0.74528	0.0	0.0	0.0	0.0	0.0	0.0	0.0	0.0	0.0	0.0	0.0	0.0	0.0	0.0	0.0	0.0	0.0	0.0
AACTTAGCTCTTCTCATC-1	0.42883000000000004	0.08632000000000001	0.031219999999999998	0.01745	0.0	0.0	0.09366000000000001	0.01469	0.03306	0.22039	0.06978999999999999	0.0	0.0	0.0	0.0	0.0	0.0	0.0	0.0	0.0	0.0	0.0	0.0	0.0	0.0	0.0	0.0	0.0	0.0	0.0	0.0	0.0	0.0	0.0	0.0	0.0	0.0	0.0	0.0	0.0	0.0	0.0	0.0	0.0	0.0	0.0	0.0	0.0	0.0
AACTTCTGCATCTAGGTT-2	0.51172	0.036719999999999996	0.01969	0.0105	0.0005200000000000001	0.00307	0.00935	0.00141	0.0029100000000000003	0.16831	0.13344	0.00157	0.02484	0.00223	0.00277	0.00195	0.018	0.00473	0.00073	0.00022999999999999998	0.0007	0.00281	0.0004	0.0	0.0	0.00462	0.00063	0.00047000000000000004	0.0	0.0	0.009940000000000001	0.0	0.0007	0.00035	0.0	0.00035	0.0003	0.0	0.0	0.0	0.00033	0.0008699999999999999	0.00028	0.0	0.00026000000000000003	0.0008699999999999999	0.0	0.0	0.00059
AACTTCTGCATGCGGATT-2	0.43351000000000006	0.09039	0.0	0.01036	0.0	0.0	0.00633	0.01267	0.06736	0.16062	0.12896	0.0	0.0	0.0	0.0	0.0	0.0	0.03512	0.0	0.0	0.0	0.0	0.0	0.0	0.0	0.0	0.0	0.0	0.0	0.0	0.04433	0.0	0.0	0.0	0.0	0.0	0.0	0.0	0.0	0.0	0.0	0.0	0.0	0.0	0.0	0.0	0.0	0.0	0.0
AACTTCTGCATTAGCACA-2	0.55612	0.032369999999999996	0.013030000000000002	0.01135	0.0	0.0	0.012190000000000001	0.0	0.0	0.16435	0.13871	0.0	0.023119999999999998	0.0	0.0	0.0	0.017230000000000002	0.0063100000000000005	0.0	0.0	0.0	0.0	0.0	0.0	0.0	0.00715	0.0	0.0	0.0	0.0	0.01009	0.0	0.0	0.0	0.0	0.0	0.0	0.0	0.0	0.0	0.0	0.0	0.0	0.0	0.0	0.0	0.0	0.0	0.0
AACTTCTGCGACTCAGTG-2	0.54175	0.039619999999999995	0.0201	0.016040000000000002	0.0	0.00213	0.00657	0.0	0.0034799999999999996	0.17201	0.13143	0.0	0.023190000000000002	0.0	0.0	0.00367	0.01295	0.005220000000000001	0.0	0.0	0.0	0.00445	0.0	0.0	0.0	0.00425	0.0	0.0	0.0	0.0	0.00966	0.0	0.0	0.0	0.0	0.0	0.0	0.0	0.0	0.0	0.0	0.0	0.0	0.0	0.0	0.0	0.0	0.0	0.0
AACTTGTCGACTCTGCTC-1	0.37858	0.11555	0.04072	0.01247	0.0	0.00367	0.08291	0.02678	0.02311	0.21423000000000003	0.08621000000000001	0.0	0.0044	0.0	0.0	0.0	0.0	0.0	0.0	0.0	0.00404	0.0	0.0	0.0	0.0	0.00514	0.0	0.0	0.0	0.0	0.0	0.0	0.0	0.0	0.0	0.0	0.0	0.0	0.0	0.0	0.0	0.0	0.0	0.0	0.0	0.0	0.0	0.0	0.0
AACTTGTCGACTCTGCTC-2	0.34192	0.13388	0.035019999999999996	0.01236	0.0	0.0	0.10092999999999999	0.0	0.02678	0.24305	0.10299000000000001	0.0	0.0	0.0	0.0	0.0	0.0	0.0	0.0	0.0	0.0	0.0	0.0	0.0	0.0	0.0	0.0	0.0	0.0	0.0	0.0	0.0	0.0	0.0	0.0	0.0	0.0	0.0	0.0	0.0	0.0	0.0	0.0	0.0	0.0	0.0	0.0	0.0	0.0
AACTTGTCGTTACGGACC-2	0.55247	0.03704	0.030860000000000002	0.00926	0.0	0.0	0.0	0.0	0.0	0.17099	0.14198	0.0	0.027780000000000003	0.0	0.0	0.0	0.01975	0.006790000000000001	0.0	0.0	0.0	0.0	0.0	0.0	0.0	0.0	0.0	0.0	0.0	0.0	0.0	0.0	0.0	0.0	0.0	0.0	0.0	0.0	0.0	0.0	0.0	0.0	0.0	0.0	0.0	0.0	0.0	0.0	0.0
AAGACGAAGACTGGTCAG-2	0.00715	0.0	0.0	0.0	0.0	0.0	0.0	0.0	0.0	0.0	0.0	0.0	0.0	0.0	0.0	0.0	0.0	0.0	0.0	0.0	0.0	0.0	0.0	0.0	0.0	0.0	0.0	0.0	0.0	0.0	0.0	0.0	0.0	0.0	0.0	0.0	0.0	0.0	0.0	0.0	0.0	0.0	0.0	0.0	0.0	0.0	0.0	0.0	0.0
AAGACTACCACTGACTAC-1	0.6772699999999999	0.0212	0.0	0.0	0.01178	0.0	0.0	0.0	0.0	0.0	0.14605	0.0	0.025910000000000002	0.0	0.0	0.0	0.0	0.0	0.0	0.0	0.0	0.0	0.0	0.0	0.0	0.0	0.0	0.0	0.0	0.0	0.0	0.0	0.0	0.0	0.0	0.0	0.0	0.0	0.0	0.0	0.0	0.0	0.0	0.0	0.0	0.0	0.0	0.0	0.0
AAGACTACCATCTCTGCT-2	0.53613	0.015619999999999998	0.0	0.0	0.0	0.0	0.015619999999999998	0.0	0.054689999999999996	0.22559	0.0752	0.0	0.0	0.0	0.0	0.0	0.0	0.0	0.0	0.0	0.0	0.0	0.0	0.0	0.0	0.0	0.0	0.0498	0.0	0.0	0.01172	0.0	0.0	0.0	0.0	0.0	0.0	0.0	0.0	0.0	0.0	0.0	0.0	0.0	0.0	0.0	0.0	0.0	0.0
AAGACTACCGTGCTGACT-1	0.6061300000000001	0.00958	0.0028699999999999997	0.0107	0.0019199999999999998	0.0	0.0	0.00415	0.0	0.00671	0.12506	0.0	0.028110000000000003	0.00719	0.0	0.0	0.0	0.0	0.0	0.0	0.0	0.01342	0.00351	0.0	0.0	0.0027199999999999998	0.0	0.0	0.0	0.0	0.0	0.0	0.0	0.0	0.0	0.0	0.0	0.0	0.0	0.00176	0.0	0.0	0.0	0.0	0.0028699999999999997	0.0	0.0	0.0	0.0
AAGACTACCTCCAATCAT-1	0.01944	0.0	0.0	0.0	0.0	0.0	0.0	0.0	0.0	0.01102	0.00778	0.0	0.0	0.0	0.0	0.0	0.0	0.0	0.0	0.0	0.0	0.0	0.0	0.0	0.0	0.0	0.0	0.0	0.0	0.0	0.0	0.0	0.0	0.0	0.0	0.0	0.0	0.0	0.0	0.0	0.0	0.0	0.0	0.0	0.0	0.0	0.0	0.0	0.0
AAGACTGGTAACTTAGCT-1	0.38650999999999996	0.10680999999999999	0.02851	0.00965	0.0015300000000000001	0.00364	0.08623	0.01195	0.02748	0.21093	0.09032000000000001	0.00109	0.0016	0.00236	0.0021100000000000003	0.00243	0.0007700000000000001	0.00134	0.0007700000000000001	0.0	0.00479	0.0016600000000000002	0.0	0.0	0.0	0.0033200000000000005	0.0	0.0	0.0	0.0	0.0007	0.0	0.0	0.0	0.0	0.0	0.0	0.0	0.0	0.0	0.0	0.00134	0.0	0.0	0.0	0.0	0.0	0.0	0.0
AAGACTGGTAACTTAGCT-2	0.41271	0.09218	0.03368	0.0096	0.0	0.0	0.08367000000000001	0.01648	0.023719999999999998	0.22564	0.08711	0.0	0.0038	0.0	0.0	0.00235	0.0	0.0032600000000000003	0.0	0.0	0.00217	0.0	0.0	0.0	0.0	0.0025399999999999997	0.0	0.0	0.0	0.0	0.0	0.0	0.0	0.0	0.0	0.0	0.0	0.0	0.0	0.0	0.0	0.0	0.0	0.0	0.0	0.0	0.0	0.0	0.0
AAGACTGGTAGCCAGGAC-2	0.0016699999999999998	0.0	0.0	0.0	0.0	0.0	0.0	0.0	0.0	0.0	0.0	0.0	0.0	0.0	0.0	0.0	0.0	0.0	0.0	0.0	0.0	0.0	0.0	0.0	0.0	0.9983299999999999	0.0	0.0	0.0	0.0	0.0	0.0	0.0	0.0	0.0	0.0	0.0	0.0	0.0	0.0	0.0	0.0	0.0	0.0	0.0	0.0	0.0	0.0	0.0
AAGACTGGTAGTGACGAT-1	0.0030600000000000002	0.24211999999999997	0.0	0.00115	0.0	0.00176	0.348	0.00719	0.22956999999999997	0.00658	0.0	0.0	0.00214	0.0	0.0	0.0	0.0	0.0	0.0	0.0	0.0	0.0022199999999999998	0.0	0.0	0.0	0.00903	0.0	0.0	0.0	0.0	0.0	0.0	0.0	0.0	0.0	0.0	0.0	0.0	0.0	0.0	0.00176	0.0	0.0	0.0	0.00145	0.0	0.0	0.0018399999999999998	0.00115
AAGACTGGTTAATGTAGC-1	0.38632	0.11207	0.027939999999999996	0.0106	0.0	0.00321	0.08478	0.010920000000000001	0.03918	0.20938	0.09249	0.0	0.0	0.0	0.0061	0.00385	0.0	0.0035299999999999997	0.0	0.0	0.007390000000000001	0.0	0.0	0.0	0.0	0.0	0.0	0.0	0.0	0.0	0.0	0.0	0.0	0.0	0.0	0.0	0.0	0.0	0.0	0.0	0.0	0.0	0.0	0.0	0.0	0.0	0.0	0.0	0.0
AAGACTGGTTAATGTAGC-2	0.41147	0.09693	0.03858	0.0	0.0	0.0	0.0999	0.01286	0.02077	0.2275	0.07715	0.0	0.0	0.0	0.0	0.01187	0.0	0.0	0.0	0.0	0.0	0.0	0.0	0.0	0.0	0.0	0.0	0.0	0.0	0.0	0.0	0.0	0.0	0.0	0.0	0.0	0.0	0.0	0.0	0.0	0.0	0.0	0.0	0.0	0.0	0.0	0.0	0.0	0.0
AAGAGAACTGACTTGATT-2	0.5309699999999999	0.04179	0.01739	0.014430000000000002	0.0	0.00615	0.00912	0.00297	0.0	0.16419	0.14722000000000002	0.0	0.02206	0.0	0.00255	0.0	0.01697	0.00573	0.0	0.0	0.0	0.0	0.0	0.0	0.0	0.00403	0.0	0.0	0.0	0.0	0.01294	0.0	0.0	0.0	0.0	0.0	0.0	0.0	0.0	0.0	0.0	0.0	0.0	0.0	0.0	0.0	0.0	0.0	0.0
AAGAGAACTTGGAAGATT-2	0.4	0.0	0.0	0.0	0.0	0.0	0.0	0.0	0.0	0.18889	0.38889	0.0	0.0	0.0	0.0	0.0	0.0	0.0	0.0	0.0	0.0	0.0	0.0	0.0	0.0	0.0	0.0	0.0	0.0	0.0	0.0	0.0	0.0	0.0	0.0	0.0	0.0	0.0	0.0	0.0	0.0	0.0	0.0	0.0	0.0	0.0	0.0	0.0	0.0
AAGAGAGAGCGTACATCT-1	0.38031	0.10755999999999999	0.02878	0.01187	0.0	0.00375	0.08826	0.01202	0.02358	0.21525999999999998	0.08781	0.0	0.0026	0.00107	0.00367	0.0022199999999999998	0.0015300000000000001	0.00207	0.001	0.0007700000000000001	0.0048200000000000005	0.0	0.0	0.0	0.0	0.00475	0.001	0.0	0.0	0.0	0.0	0.0	0.00237	0.001	0.0	0.0013	0.00107	0.0	0.0	0.0	0.0	0.0	0.0	0.0	0.0	0.0	0.0	0.0	0.0
AAGAGAGAGCGTACATCT-2	0.38503000000000004	0.09063	0.02985	0.0071400000000000005	0.0	0.0	0.09842000000000001	0.01103	0.024880000000000003	0.23664000000000002	0.10188	0.0	0.0036799999999999997	0.0	0.00303	0.0	0.0	0.0	0.0	0.0	0.00346	0.0	0.0	0.0	0.0	0.00324	0.0	0.0	0.0	0.0	0.0	0.0	0.0	0.0	0.0	0.0	0.0	0.0	0.0	0.0	0.0	0.0	0.0	0.0	0.0	0.0	0.0	0.0	0.0
AAGAGAGAGGCCTTCCAT-1	0.38921	0.09684	0.03285	0.01052	0.0	0.004079999999999999	0.08309	0.01324	0.02111	0.21336	0.09333	0.00179	0.00279	0.00293	0.00293	0.00165	0.0013599999999999999	0.00186	0.0	0.0	0.00415	0.002	0.0	0.0	0.0	0.00379	0.001	0.0	0.0	0.0	0.0	0.0	0.0	0.0	0.0	0.0	0.0	0.0	0.0	0.0	0.00079	0.0	0.0	0.0	0.00086	0.00086	0.0	0.0	0.0
AAGAGAGAGGCCTTCCAT-2	0.40434000000000003	0.0873	0.032369999999999996	0.010029999999999999	0.0	0.00564	0.09523999999999999	0.01211	0.02109	0.21763000000000002	0.08647	0.0033399999999999997	0.00439	0.0	0.0033399999999999997	0.00251	0.0	0.0	0.0	0.0	0.00418	0.0	0.0	0.0	0.0	0.0037600000000000003	0.0	0.0	0.0	0.0	0.0	0.0	0.0023	0.0	0.0	0.0	0.0	0.0	0.0	0.0	0.0	0.0	0.0	0.0	0.0	0.0	0.0	0.0	0.0
AAGAGAGAGTGCATCGGA-1	0.45773	0.08073	0.03732	0.0	0.0	0.0	0.09368	0.02285	0.02742	0.19726	0.07921	0.0	0.0	0.0	0.0	0.0	0.0	0.0	0.0	0.0	0.0	0.0	0.0	0.0	0.0	0.0	0.0	0.0	0.0	0.0	0.0	0.0	0.0	0.0	0.0	0.0	0.0	0.0	0.0	0.0	0.0	0.0	0.0	0.0	0.0	0.0	0.0	0.0	0.0
AAGCAACTAACACACGTC-1	0.39455999999999997	0.10935	0.04255	0.0132	0.0	0.00323	0.07514	0.01185	0.02586	0.2098	0.09049	0.0	0.0043100000000000005	0.0	0.0037700000000000003	0.00404	0.0	0.00323	0.0	0.0	0.0	0.0	0.0	0.0	0.0	0.0	0.0	0.0	0.0	0.0	0.0	0.0	0.0	0.0	0.0	0.0	0.0	0.0	0.0	0.0	0.0	0.0	0.0	0.0	0.0	0.0	0.0	0.0	0.0
AAGCAACTAACACACGTC-2	0.41743	0.0841	0.03058	0.0	0.0	0.00765	0.09251000000000001	0.009940000000000001	0.03135	0.22705999999999998	0.08792	0.0	0.0	0.0	0.0	0.0	0.0	0.0	0.0	0.0	0.008409999999999999	0.0	0.0	0.0	0.0	0.0	0.0	0.0	0.0	0.0	0.0	0.0	0.0	0.0	0.0	0.0	0.0	0.0	0.0	0.0	0.0	0.0	0.0	0.0	0.0	0.0	0.0	0.0	0.0
AAGCAACTAGAGAATCAG-2	0.0	0.0	0.0	0.0	0.0	0.0	0.0	0.0	0.0	0.0	0.0	0.0	0.0	0.0	0.0	0.0	0.0	0.0	0.0	0.0	0.0	0.0	0.0	0.0	0.0	0.0	0.0	0.0	0.0	0.0	0.0	0.0	0.0	0.0	0.0	0.0	0.0	0.0	0.0	0.0	0.0	0.0	0.0	0.0	0.0	0.0	0.0	0.0	0.0
AAGCAACTATAGTTGACG-2	0.5817100000000001	0.048780000000000004	0.024390000000000002	0.0	0.0	0.0	0.0	0.0	0.0	0.16341	0.13293	0.0	0.024390000000000002	0.0	0.0	0.0	0.01951	0.0	0.0	0.0	0.0	0.0	0.0	0.0	0.0	0.0	0.0	0.0	0.0	0.0	0.0	0.0	0.0	0.0	0.0	0.0	0.0	0.0	0.0	0.0	0.0	0.0	0.0	0.0	0.0	0.0	0.0	0.0	0.0
AAGCAACTATGAACGGTT-1	0.01293	0.0	0.0	0.0	0.0	0.0	0.0	0.0	0.0	0.0	0.01293	0.0	0.0	0.0	0.0	0.0	0.0	0.0	0.0	0.0	0.0	0.0	0.0	0.0	0.0	0.97414	0.0	0.0	0.0	0.0	0.0	0.0	0.0	0.0	0.0	0.0	0.0	0.0	0.0	0.0	0.0	0.0	0.0	0.0	0.0	0.0	0.0	0.0	0.0
AAGCACAACACGCTCTTA-2	0.54833	0.03968	0.02112	0.00725	0.0	0.00213	0.0096	0.0038399999999999997	0.00277	0.1613	0.12630999999999998	0.0	0.02539	0.0	0.0	0.00235	0.02198	0.0059700000000000005	0.0	0.0	0.0	0.00533	0.0	0.0	0.0	0.00405	0.0	0.0	0.0	0.0	0.011090000000000001	0.0	0.0	0.0	0.0	0.0	0.0	0.0	0.0	0.0	0.0	0.0	0.0	0.0	0.0	0.0	0.0	0.0	0.0
AAGCACAACCTTAATCGT-1	0.36477	0.11044000000000001	0.037160000000000006	0.00518	0.0	0.0017800000000000001	0.07728	0.01125	0.02428	0.2413	0.094	0.00266	0.00503	0.0	0.0031100000000000004	0.0	0.0031100000000000004	0.00237	0.0016300000000000002	0.0	0.0037	0.0	0.0	0.0	0.0	0.0017800000000000001	0.0019199999999999998	0.0	0.0	0.0	0.0	0.0	0.00237	0.0	0.0	0.0	0.0	0.0	0.0	0.0	0.0	0.0	0.0	0.0	0.0	0.0	0.0	0.0	0.0
AAGCACAACCTTAATCGT-2	0.40931	0.09272999999999999	0.03023	0.0094	0.0	0.0	0.08824	0.00899	0.024919999999999998	0.2165	0.10294	0.0	0.0	0.0	0.0	0.0	0.0	0.00572	0.0	0.0	0.00449	0.0	0.0	0.0	0.0	0.00449	0.0	0.0	0.0	0.0	0.0	0.0	0.0	0.0	0.0	0.0	0.0	0.0	0.0	0.0	0.0	0.0	0.0	0.0	0.0	0.0	0.0	0.0	0.0
AAGCAGCATGACCAGAGA-2	0.0	0.0	0.0	0.0	0.0	0.0	0.0	0.0	0.0	0.0	0.0	0.0	0.0	0.0	0.0	0.0	0.0	0.0	0.0	0.0	0.0	0.0	0.0	0.0	0.0	0.0	0.0	0.0	0.0	0.0	0.0	0.0	0.0	0.0	0.0	0.0	0.0	0.0	0.0	0.0	0.0	0.0	0.0	0.0	0.0	0.0	0.0	0.0	0.0
AAGCAGCATGCGAGCAAG-1	0.40378000000000003	0.10755999999999999	0.03488	0.008140000000000001	0.0	0.0	0.09157	0.01686	0.02791	0.20494	0.08634	0.0	0.0032	0.0	0.0	0.0	0.0	0.0037799999999999995	0.0	0.0	0.00349	0.0	0.0	0.0	0.0	0.0061	0.0	0.0	0.0	0.0	0.0	0.0	0.0	0.0	0.0	0.0	0.0	0.0	0.0	0.0	0.0	0.0	0.0	0.0	0.0	0.0	0.0	0.0	0.0
AAGCAGCATGCGAGCAAG-2	0.42273999999999995	0.11049	0.03042	0.0	0.0	0.0	0.07366	0.0	0.03443	0.22018000000000001	0.10568	0.0	0.0	0.0	0.0	0.0	0.0	0.0	0.0	0.0	0.0	0.0	0.0	0.0	0.0	0.0	0.0	0.0	0.0	0.0	0.0	0.0	0.0	0.0	0.0	0.0	0.0	0.0	0.0	0.0	0.0	0.0	0.0	0.0	0.0	0.0	0.0	0.0	0.0
AAGCATTGCCCGACTGTT-1	0.0	0.0	0.0	0.0	0.0	0.0	0.0	0.0	0.0	0.0	1.0	0.0	0.0	0.0	0.0	0.0	0.0	0.0	0.0	0.0	0.0	0.0	0.0	0.0	0.0	0.0	0.0	0.0	0.0	0.0	0.0	0.0	0.0	0.0	0.0	0.0	0.0	0.0	0.0	0.0	0.0	0.0	0.0	0.0	0.0	0.0	0.0	0.0	0.0
AAGCATTGCGCAGGAGAA-1	0.40786	0.10811	0.020880000000000003	0.0	0.0	0.0	0.07862000000000001	0.01351	0.022109999999999998	0.26536	0.07985	0.0	0.0	0.0	0.0	0.0	0.0	0.0	0.0	0.0	0.0	0.0	0.0	0.0	0.0	0.0	0.0	0.0	0.0	0.0	0.0	0.0	0.0	0.0	0.0	0.0	0.0	0.0	0.0	0.0	0.0	0.0	0.0	0.0	0.0	0.0	0.0	0.0	0.0
AAGCATTGCGCCGTCTTC-1	0.39581	0.10106	0.03317	0.01627	0.0	0.004070000000000001	0.06727000000000001	0.01377	0.03129	0.22966	0.09512000000000001	0.0	0.0	0.0	0.0	0.0	0.0	0.0	0.0	0.0	0.007509999999999999	0.0	0.0	0.0	0.0	0.0	0.0	0.0	0.0	0.0	0.0	0.0	0.0	0.0	0.0	0.0	0.0	0.0	0.0	0.0	0.0	0.0	0.0	0.0	0.0	0.0	0.0	0.0	0.00375
AAGCATTGCGCCGTCTTC-2	0.40835	0.07201	0.04664	0.0	0.0	0.0	0.10311	0.01064	0.03028	0.21358000000000002	0.11129000000000001	0.0	0.0	0.0	0.0	0.0	0.0	0.0	0.0	0.0	0.0	0.0	0.0	0.0	0.0	0.0	0.0	0.0	0.0	0.0	0.0	0.0	0.0	0.0	0.0	0.0	0.0	0.0	0.0	0.0	0.0	0.0	0.0	0.0	0.0	0.0	0.0	0.0	0.0
AAGCATTGCTCGTCCGAT-1	0.36136999999999997	0.11195	0.03683	0.015080000000000001	0.005220000000000001	0.0	0.0902	0.01566	0.0319	0.22883	0.08237	0.0	0.00551	0.0	0.0	0.0	0.0	0.0	0.0	0.0	0.00551	0.0	0.0	0.0	0.0	0.00435	0.0	0.0	0.0	0.0	0.0	0.0	0.0	0.0	0.0	0.0	0.0	0.0	0.0	0.0	0.0	0.0	0.0	0.0	0.0	0.0	0.0	0.0	0.0
AAGCATTGCTCGTCCGAT-2	0.41753	0.07904	0.03522	0.012029999999999999	0.0	0.0	0.09107	0.03007	0.021480000000000003	0.22250999999999999	0.08849	0.0	0.0	0.0	0.0	0.0	0.0	0.0	0.0	0.0	0.0	0.0	0.0	0.0	0.0	0.0	0.0	0.0	0.0	0.0	0.0	0.0	0.0	0.0	0.0	0.0	0.0	0.0	0.0	0.0	0.0	0.0	0.0	0.0	0.0	0.0	0.0	0.0	0.0
AAGCATTGCTGCTCACAC-2	0.55556	0.04365	0.01124	0.010579999999999999	0.0	0.00926	0.0	0.0	0.0	0.18717	0.12963	0.0	0.02315	0.0	0.0	0.0	0.01653	0.0	0.0	0.0	0.0	0.0	0.0	0.0	0.0	0.0	0.0	0.0	0.0	0.0	0.010579999999999999	0.0	0.0	0.0	0.0	0.0	0.0	0.0	0.0	0.0	0.0	0.0	0.0	0.0	0.0	0.0	0.0	0.0	0.0
AAGCATTGCTTATGAGGA-1	0.0	0.0	0.0	0.0	0.0	0.0	0.0	0.0	0.0	0.0	0.0	0.0	0.0	0.0	0.0	0.0	0.0	0.0	0.0	0.0	0.0	0.0	0.0	0.0	0.0	0.0	0.0	0.0	0.0	0.0	0.0	0.0	0.0	0.0	0.0	0.0	0.0	0.0	0.0	0.0	0.0	0.0	0.0	0.0	0.0	0.0	0.0	0.0	0.0
AAGCCAAGTACGTCGCTC-1	0.4006	0.09417	0.032139999999999995	0.00972	0.0	0.0	0.07474	0.02242	0.02093	0.22421999999999997	0.09567	0.0	0.00822	0.0	0.0	0.0	0.0	0.0	0.0	0.0	0.012709999999999999	0.0	0.0	0.0	0.0	0.0	0.0	0.0	0.0	0.0	0.0	0.0	0.0	0.0	0.0	0.0	0.0	0.0	0.0	0.0	0.0	0.0	0.0	0.0	0.0	0.0	0.0	0.0	0.0
AAGCCAAGTAGATCTGAC-2	0.53217	0.034789999999999995	0.0208	0.01314	0.0	0.0030399999999999997	0.01119	0.00146	0.00365	0.16530999999999998	0.13052	0.0	0.02506	0.00207	0.00328	0.0	0.017759999999999998	0.00572	0.0	0.0	0.0	0.0037700000000000003	0.0	0.0	0.0	0.00572	0.0	0.0	0.0	0.0	0.011309999999999999	0.0	0.0	0.00122	0.0	0.0	0.00146	0.0	0.0	0.0	0.0	0.0	0.0	0.0	0.0	0.0	0.0	0.0	0.0
AAGCCAAGTCCAGTTACG-2	0.55092	0.04875	0.02329	0.0065	0.0	0.0	0.01083	0.0	0.0	0.17606	0.11322	0.0	0.02925	0.00758	0.0	0.0	0.012459999999999999	0.00596	0.0	0.0	0.0	0.0	0.0	0.0	0.0	0.0	0.0	0.0	0.0	0.0	0.01192	0.0	0.0	0.0	0.0	0.0	0.0	0.0	0.0	0.0	0.0	0.0	0.0	0.0	0.0	0.0	0.0	0.0	0.0
AAGCCAAGTCGGAAGACG-2	0.54889	0.049319999999999996	0.023809999999999998	0.0068	0.0	0.00468	0.01063	0.0	0.0	0.16241	0.12797999999999998	0.0	0.024659999999999998	0.0	0.0	0.0	0.01616	0.0051	0.0	0.0	0.0	0.0	0.0	0.0	0.0	0.006379999999999999	0.0	0.0	0.0	0.0	0.0102	0.0	0.0	0.0	0.0	0.0	0.0	0.0	0.0	0.0	0.0	0.0	0.0	0.0	0.0	0.0	0.0	0.0	0.0
AAGCTGAGGACCGGTTAC-2	0.52912	0.06022	0.00987	0.0153	0.0	0.0	0.00642	0.0	0.0	0.17423	0.13574	0.0	0.0227	0.0	0.0	0.0	0.0227	0.0069099999999999995	0.0	0.0	0.0	0.0	0.0	0.0	0.0	0.00592	0.0	0.0	0.0	0.0	0.0079	0.0	0.0	0.0	0.0	0.0	0.0	0.0	0.0	0.0	0.0	0.0	0.0	0.0	0.0	0.0	0.0	0.0	0.0
AAGCTGAGGGAAGTGTGA-2	0.52417	0.04098	0.02302	0.01351	0.0	0.00445	0.00952	0.0	0.0	0.17774	0.13030999999999998	0.0	0.02502	0.0	0.00491	0.00246	0.01781	0.00507	0.0	0.0	0.0	0.0	0.0	0.0	0.0	0.00307	0.0	0.0	0.0	0.0	0.01151	0.0	0.0015300000000000001	0.0	0.0	0.0	0.0	0.0	0.0	0.0	0.0	0.0	0.0	0.0	0.0	0.0	0.0	0.0	0.0
AAGCTGAGGGACTTGATT-1	0.0	0.0	0.0	0.0	0.0	0.0	0.0	0.0	0.0	0.009290000000000001	0.0	0.0	0.0	0.0	0.0	0.0	0.0	0.0	0.0	0.0	0.0	0.0	0.8619	0.0	0.0	0.0	0.0	0.0	0.0	0.0	0.0	0.0	0.0	0.0	0.0	0.0	0.0	0.0	0.0	0.0	0.0	0.0	0.0	0.0	0.0	0.0	0.0	0.0	0.0
AAGCTGAGGGAGTTAACT-2	0.09988	0.0	0.0	0.0	0.0	0.0	0.0	0.0	0.0	0.038560000000000004	0.0	0.0	0.0	0.014369999999999999	0.0	0.0	0.0	0.01006	0.0	0.0	0.0	0.02395	0.0	0.0	0.0	0.37701	0.0	0.0	0.0	0.0	0.0	0.0	0.0	0.0	0.0	0.0	0.0	0.0	0.0	0.0	0.0	0.0	0.0	0.0	0.0	0.0	0.0	0.0	0.0
AAGCTGAGGTCTCCGCGT-2	0.43088000000000004	0.07215	0.0	0.01564	0.0	0.0	0.0	0.0227	0.05752	0.15338	0.13421	0.0	0.0	0.0070599999999999994	0.0	0.0	0.0	0.0439	0.0	0.0	0.0	0.00908	0.0	0.0	0.0	0.0	0.0	0.0	0.0	0.0	0.0444	0.0	0.0	0.0	0.0	0.0	0.0	0.0	0.0	0.0	0.0	0.0	0.0	0.0	0.0	0.0	0.0	0.0	0.0
AAGCTGGTCATCTAGGTT-2	0.4115	0.07991000000000001	0.0	0.01792	0.0	0.0	0.0	0.02465	0.09858	0.13443	0.16205999999999998	0.0	0.0	0.0	0.0	0.0	0.0	0.03734	0.0	0.0	0.0	0.0	0.0	0.0	0.0	0.0	0.0	0.0	0.0	0.0	0.030619999999999998	0.0	0.0	0.0	0.0	0.0	0.0	0.0	0.0	0.0	0.0	0.0	0.0	0.0	0.0	0.0	0.0	0.0	0.0
AAGCTTGCACAATCTCCG-1	0.42768999999999996	0.09512999999999999	0.030160000000000003	0.0	0.0	0.0	0.10672999999999999	0.01083	0.027839999999999997	0.23434000000000002	0.06419	0.0	0.0	0.0	0.0	0.0	0.0	0.0	0.0	0.0	0.0	0.0	0.0	0.0	0.0	0.0	0.0	0.0	0.0	0.0	0.0	0.0	0.0	0.0	0.0	0.0	0.0	0.0	0.0	0.0	0.0	0.0	0.0	0.0	0.0	0.0	0.0	0.0	0.0
AAGCTTGCAGTCAGTTGT-2	0.52736	0.03772	0.02192	0.00996	0.0	0.00413	0.0071200000000000005	0.00135	0.00206	0.17351	0.12875	0.0	0.02555	0.0032	0.00228	0.00299	0.015369999999999998	0.00648	0.00121	0.0	0.0	0.0035600000000000002	0.00135	0.0	0.0	0.0042	0.001	0.001	0.0	0.0	0.00882	0.0	0.00128	0.00085	0.0	0.0	0.0007099999999999999	0.0	0.0	0.0	0.0	0.0	0.0	0.0	0.0	0.0	0.0	0.0	0.0
AAGGAACAGATCTCGTGA-2	0.5736899999999999	0.0309	0.01585	0.0	0.0	0.0	0.0	0.0	0.0	0.16403	0.13867000000000002	0.0	0.01426	0.019809999999999998	0.0	0.0	0.02377	0.0	0.0	0.0	0.0	0.0	0.0	0.0	0.0	0.0	0.0	0.0	0.0	0.0	0.01743	0.0	0.0	0.0	0.0	0.0	0.0	0.0	0.0	0.0	0.0	0.0	0.0	0.0	0.0	0.0	0.0	0.0	0.0
AAGGAAGTCCAGGAGCCT-2	0.0	0.0	0.0	0.0	0.0	0.0	0.0	0.0	0.0	0.0	0.0	0.0	0.0	0.0	0.0	0.0	0.0	0.0	0.0	0.0	0.0	0.0	0.0	0.0	0.0	0.0	0.0	0.0	0.0	0.0	0.0	0.0	0.0	0.0	0.0	0.0	0.0	0.0	0.0	0.0	0.0	0.0	0.0	0.0	0.0	0.0	0.0	0.0	0.0
AAGGAAGTCCGCGTACTA-1	0.40497	0.11312	0.0233	0.00889	0.0	0.0	0.08369	0.01012	0.02698	0.22286999999999998	0.09043999999999999	0.0	0.0	0.0	0.0	0.00613	0.0	0.0036799999999999997	0.0	0.0	0.00399	0.0	0.0	0.0	0.0	0.0	0.0	0.0	0.0	0.0	0.0	0.0	0.0	0.0	0.0	0.0	0.0	0.0	0.0	0.0	0.0	0.0	0.0	0.0	0.0	0.0	0.0	0.0	0.0
AAGGAAGTCCGCGTACTA-2	0.42378999999999994	0.09944	0.03532	0.0	0.0	0.0	0.11803	0.0	0.02323	0.1961	0.08736000000000001	0.0	0.0	0.0	0.0	0.0	0.0	0.0	0.0	0.0	0.013940000000000001	0.0	0.0	0.0	0.0	0.0	0.0	0.0	0.0	0.0	0.0	0.0	0.0	0.0	0.0	0.0	0.0	0.0	0.0	0.0	0.0	0.0	0.0	0.0	0.0	0.0	0.0	0.0	0.0
AAGGAAGTCGTCGCAGGT-2	0.31183	0.0	0.0	0.0	0.0	0.0	0.0	0.0	0.0	0.1828	0.25806	0.0	0.0	0.0	0.0	0.0	0.0	0.0	0.0	0.0	0.0	0.0	0.0	0.0	0.0	0.0	0.0	0.0	0.0	0.0	0.0	0.0	0.0	0.0	0.0	0.0	0.0	0.0	0.0	0.0	0.0	0.0	0.0	0.0	0.0	0.0	0.0	0.0	0.0
AAGGAAGTCTAGTGCACT-2	0.0	0.0	0.0	0.0	0.0	0.0	0.0	0.0	0.0	0.0	0.0	0.0	0.0	0.0	0.0	0.0	0.0	0.0	0.0	0.0	0.0	0.0	0.0	0.0	0.0	0.0	0.0	0.0	0.0	0.0	0.0	0.0	0.0	0.0	0.0	0.0	0.0	0.0	0.0	0.0	0.0	0.0	0.0	0.0	0.0	0.0	0.0	0.0	0.0
AAGGATACGAAGTAGGAC-2	0.56	0.03525	0.015590000000000001	0.00847	0.0	0.00475	0.00542	0.0	0.0	0.17559	0.12712	0.0	0.02949	0.0	0.0	0.0	0.00915	0.00339	0.0	0.0	0.0	0.0	0.0	0.0	0.0	0.00576	0.0	0.0	0.0	0.0	0.01797	0.0	0.0	0.0	0.0	0.0	0.0	0.0	0.0	0.0	0.0	0.0	0.0	0.0	0.0	0.0	0.0	0.0	0.0
AAGGATACGTAGTGATCC-2	0.0	0.0	0.0	0.0	0.0	0.0	0.0	0.0	0.0	0.0	0.0	0.0	0.0	0.0	0.0	0.0	0.0	0.0	0.0	0.0	0.0	0.0	0.0	0.0	0.0	0.0	0.0	0.0	0.0	0.0	0.0	0.0	0.0	0.0	0.0	0.0	0.0	0.0	0.0	0.0	0.0	0.0	0.0	0.0	0.0	0.0	0.0	0.0	0.0
AAGGATCGTCCACAAGGT-2	0.55007	0.049839999999999995	0.0213	0.00589	0.0	0.0	0.008159999999999999	0.0	0.0	0.16221	0.13774	0.0	0.025830000000000002	0.0	0.0	0.0	0.01495	0.004529999999999999	0.0	0.0	0.0	0.0	0.0	0.0	0.0	0.00589	0.0	0.0	0.0	0.0	0.01042	0.0	0.0	0.0	0.0	0.0	0.0	0.0	0.0	0.0	0.0	0.0	0.0	0.0	0.0	0.0	0.0	0.0	0.0
AAGGTCTGAGCGCTAGAA-2	0.56188	0.0353	0.015780000000000002	0.00914	0.0	0.0	0.01038	0.0	0.0	0.16321	0.13164	0.0	0.02284	0.0	0.0	0.0	0.022430000000000002	0.00748	0.0	0.0	0.0	0.0	0.0	0.0	0.0	0.00581	0.0	0.0	0.0	0.0	0.01163	0.0	0.0	0.0	0.0	0.0	0.0	0.0	0.0	0.0	0.0	0.0	0.0	0.0	0.0	0.0	0.0	0.0	0.0
AAGGTCTGAGTGAATGCC-2	0.5615600000000001	0.037	0.02108	0.00942	0.0	0.00449	0.00718	0.0	0.00336	0.15766	0.12514	0.0	0.02086	0.0	0.0	0.0	0.01839	0.0051600000000000005	0.0	0.0	0.0	0.0049299999999999995	0.0	0.0	0.0	0.00292	0.0	0.0	0.0	0.0	0.00987	0.0	0.0	0.0	0.0	0.0	0.0	0.0	0.0	0.0	0.0	0.0	0.0	0.0	0.0	0.0	0.0	0.0	0.0
AAGGTCTGATGGTGGATC-2	0.54505	0.03898	0.00703	0.01086	0.0	0.0	0.0115	0.0	0.0	0.20256	0.12268	0.0	0.02364	0.0	0.0	0.0	0.022359999999999998	0.0	0.0	0.0	0.0	0.0	0.0	0.0	0.0	0.0	0.0	0.0	0.0	0.0	0.01214	0.0	0.0	0.0	0.0	0.0	0.0	0.0	0.0	0.0	0.0	0.0	0.0	0.0	0.0	0.0	0.0	0.0	0.0
AAGGTGCTGACACCACAT-1	0.0	0.0	0.0	0.0	0.0	0.0	0.0	0.0	0.0	0.0	0.87313	0.0	0.0	0.0	0.0	0.0	0.0	0.0	0.0	0.0	0.0	0.0	0.0	0.0	0.0	0.0	0.0	0.0	0.0	0.0	0.0	0.0	0.0	0.0	0.0	0.0	0.0	0.0	0.0	0.0	0.0	0.0	0.0	0.0	0.0	0.0	0.0	0.0	0.0
AAGGTGCTGAGTCGCCGA-2	0.53867	0.032510000000000004	0.02235	0.008	0.0	0.0035600000000000002	0.012190000000000001	0.0	0.0015199999999999999	0.17206	0.13867000000000002	0.0	0.025519999999999998	0.0	0.00305	0.0019	0.01524	0.0055899999999999995	0.0	0.0	0.0017800000000000001	0.0	0.0	0.0	0.0	0.00571	0.0	0.0	0.0	0.0	0.00914	0.0	0.0	0.0	0.0	0.0	0.0	0.0	0.0	0.0	0.0	0.0	0.0	0.0	0.0	0.0	0.0	0.0	0.0
AAGGTGCTGCTAACCGGT-1	0.38755	0.10212	0.02817	0.010020000000000001	0.0	0.00345	0.07801	0.01456	0.02858	0.21758000000000002	0.08939	0.00264	0.0029100000000000003	0.00149	0.00095	0.00176	0.00122	0.00149	0.0	0.0	0.00264	0.00257	0.0	0.0	0.0	0.00555	0.00176	0.0	0.0	0.0	0.0012900000000000001	0.0	0.00081	0.0	0.0	0.00095	0.0016300000000000002	0.0	0.0	0.0	0.0	0.00095	0.0	0.0	0.0	0.00081	0.0	0.0	0.0
AAGGTGCTGCTAACCGGT-2	0.39504	0.08312	0.03165	0.012029999999999999	0.0	0.00426	0.097	0.013330000000000002	0.026660000000000003	0.22695	0.087	0.0	0.0020399999999999997	0.0	0.00426	0.00278	0.0	0.00185	0.0	0.0	0.0022199999999999998	0.0	0.0	0.0	0.0	0.0037	0.0	0.0	0.0	0.0	0.0	0.0	0.0	0.0	0.0	0.0	0.0	0.0	0.0	0.0	0.0	0.0	0.0	0.0	0.0	0.0	0.0	0.0	0.0
AAGGTGCTGGACTCTGGT-1	0.41258	0.0914	0.03283	0.00868	0.0	0.00448	0.08532000000000001	0.0107	0.027039999999999998	0.21114000000000002	0.10325	0.0	0.0028899999999999998	0.0	0.00246	0.0	0.0	0.0	0.0	0.0	0.0037600000000000003	0.0	0.0	0.0	0.0	0.00231	0.0	0.0	0.0	0.0	0.0	0.0	0.0	0.0	0.0	0.0	0.0	0.0	0.0	0.0	0.0	0.0	0.0	0.0	0.0	0.0	0.0	0.0	0.0
AAGGTGCTGGACTCTGGT-2	0.36006	0.10044	0.0393	0.010320000000000001	0.0	0.0	0.08932000000000001	0.011909999999999999	0.02263	0.22469	0.11949000000000001	0.0	0.004370000000000001	0.0	0.0	0.0	0.0	0.0	0.0	0.0	0.007540000000000001	0.0	0.0	0.0	0.0	0.007540000000000001	0.0	0.0	0.0	0.0	0.0	0.0	0.0	0.0	0.0	0.0	0.0	0.0	0.0	0.0	0.0	0.0	0.0	0.0	0.0	0.0	0.0	0.0	0.0
AAGTACAGAATACCGCTT-1	0.39752	0.09801	0.029230000000000003	0.013580000000000002	0.0018899999999999998	0.0025800000000000003	0.08184	0.01238	0.02889	0.22266	0.08924	0.0	0.00499	0.0	0.0	0.0	0.0	0.00206	0.0	0.0	0.0024100000000000002	0.0	0.0	0.0	0.0	0.00464	0.0	0.0	0.0	0.0	0.0024100000000000002	0.0	0.0	0.0	0.0	0.0	0.0	0.0	0.0	0.0	0.0	0.0	0.0	0.0	0.0	0.0	0.0	0.0	0.0
AAGTACAGAATACCGCTT-2	0.40706	0.08436	0.01913	0.00834	0.0	0.0	0.1025	0.02256	0.023540000000000002	0.23296	0.09809	0.0	0.0	0.0	0.0	0.0	0.0	0.0	0.0	0.0	0.0	0.0	0.0	0.0	0.0	0.0	0.0	0.0	0.0	0.0	0.0	0.0	0.0	0.0	0.0	0.0	0.0	0.0	0.0	0.0	0.0	0.0	0.0	0.0	0.0	0.0	0.0	0.0	0.0
AAGTAGGACACACCGCCA-2	0.5735100000000001	0.04577	0.02011	0.01248	0.0	0.0	0.00971	0.0	0.0	0.14007999999999998	0.12691	0.0	0.02843	0.0	0.0	0.0	0.01248	0.0	0.0	0.0	0.0	0.0	0.0	0.0	0.0	0.01179	0.0	0.0	0.0	0.0	0.01456	0.0	0.0	0.0	0.0	0.0	0.0	0.0	0.0	0.0	0.0	0.0	0.0	0.0	0.0	0.0	0.0	0.0	0.0
AAGTAGGACACCACGGAT-2	0.51299	0.03801	0.02075	0.00919	0.0	0.0041	0.00606	0.00084	0.00247	0.16646	0.13176	0.0	0.024669999999999997	0.0016300000000000002	0.00224	0.00257	0.01847	0.00793	0.00145	0.0	0.00056	0.00285	0.00056	0.0	0.0	0.0054600000000000004	0.00112	0.0005099999999999999	0.0	0.0	0.013059999999999999	0.0	0.00103	0.00047000000000000004	0.0	0.00047000000000000004	0.00061	0.0	0.0	0.0	0.0007	0.0005099999999999999	0.0	0.0	0.00075	0.00126	0.0	0.0	0.00126
AAGTAGGACAGAGCCGCA-1	0.38389	0.0958	0.04265	0.011170000000000001	0.0	0.007109999999999999	0.09039	0.01083	0.037239999999999995	0.19025	0.11341	0.0	0.0	0.0	0.0	0.00677	0.0	0.0	0.0	0.0	0.0	0.00542	0.0	0.0	0.0	0.00372	0.0	0.0	0.0	0.0	0.0	0.0	0.0	0.0	0.0	0.0	0.0	0.0	0.0	0.0	0.0	0.0	0.0	0.0	0.0	0.0	0.0	0.0	0.0
AAGTAGGACAGAGCCGCA-2	0.40985	0.1411	0.02912	0.0	0.0	0.0	0.10638	0.0	0.0168	0.19933	0.09406	0.0	0.0	0.0	0.0	0.0	0.0	0.0	0.0	0.0	0.0	0.0	0.0	0.0	0.0	0.0	0.0	0.0	0.0	0.0	0.0	0.0	0.0	0.0	0.0	0.0	0.0	0.0	0.0	0.0	0.0	0.0	0.0	0.0	0.0	0.0	0.0	0.0	0.0
AAGTCATGAAGCCGTTCT-2	0.42358	0.09537999999999999	0.0	0.0	0.0	0.0	0.0	0.01896	0.08116	0.16706	0.14336	0.0	0.0	0.0	0.0	0.0	0.0	0.03555	0.0	0.0	0.0	0.0	0.0	0.0	0.0	0.0	0.0	0.0	0.0	0.0	0.03377	0.0	0.0	0.0	0.0	0.0	0.0	0.0	0.0	0.0	0.0	0.0	0.0	0.0	0.0	0.0	0.0	0.0	0.0
AAGTCATGAGACTGCGCA-1	0.38973	0.11319000000000001	0.06301	0.0	0.0	0.0	0.08517999999999999	0.03151	0.02567	0.21354	0.07118	0.0	0.0	0.0	0.0	0.0	0.0	0.0	0.0	0.0	0.0	0.0	0.0	0.0	0.0	0.0	0.0	0.0	0.0	0.0	0.0	0.0	0.0	0.0	0.0	0.0	0.0	0.0	0.0	0.0	0.0	0.0	0.0	0.0	0.0	0.0	0.0	0.0	0.0
AAGTCATGAGCAGCAGTG-1	0.64671	0.01012	0.0	0.00514	0.0	0.00199	0.0	0.00498	0.00232	0.009290000000000001	0.11312	0.0043100000000000005	0.0209	0.0033200000000000005	0.0	0.0	0.0	0.0	0.0	0.0	0.0	0.02189	0.00199	0.0	0.0	0.00464	0.0	0.0	0.0	0.0	0.0	0.0	0.0	0.0	0.0	0.0	0.0	0.0	0.0	0.0	0.0	0.0	0.0	0.0	0.00216	0.0	0.0	0.0	0.0
AAGTTCTCTGCGCTACCT-2	0.49635	0.09124	0.0	0.0	0.0	0.0	0.0	0.0	0.0	0.17883	0.22628	0.0	0.0	0.0	0.0	0.0	0.0	0.0	0.0	0.0	0.0	0.0	0.0	0.0	0.0	0.0	0.0	0.0	0.0	0.0	0.0	0.0	0.0	0.0	0.0	0.0	0.0	0.0	0.0	0.0	0.0	0.0	0.0	0.0	0.0	0.0	0.0	0.0	0.0
AAGTTGCCAAGTTGCCTT-2	0.52647	0.04034	0.02084	0.01514	0.0	0.00339	0.00763	0.00145	0.0023	0.17382999999999998	0.13155999999999998	0.0	0.02302	0.0	0.00133	0.0	0.01757	0.0063	0.0	0.0	0.0	0.004	0.0	0.0	0.0	0.00218	0.0	0.0	0.0	0.0	0.00921	0.0	0.0	0.0	0.0	0.0	0.00145	0.0	0.0	0.0	0.0	0.0	0.0	0.0	0.0	0.0	0.0	0.0	0.00267
AAGTTGCCACGCCACCAT-1	0.37094	0.08457999999999999	0.027389999999999998	0.012329999999999999	0.0011099999999999999	0.00419	0.08561	0.011729999999999999	0.03082	0.23149	0.10222	0.00146	0.0036799999999999997	0.0	0.0030800000000000003	0.00325	0.0	0.00248	0.0016300000000000002	0.0	0.00488	0.00128	0.0	0.0	0.0	0.00445	0.0015400000000000001	0.0	0.0	0.0	0.0012	0.0	0.0	0.0	0.0	0.0	0.0	0.0	0.0	0.0	0.0	0.0	0.0	0.0	0.0	0.0	0.0	0.0	0.00128
AAGTTGCCACGCCACCAT-2	0.39177	0.08804	0.0321	0.00978	0.0	0.00301	0.08703	0.007520000000000001	0.01605	0.23551999999999998	0.10584	0.0	0.0	0.0	0.0	0.00251	0.0	0.0040100000000000005	0.0	0.0	0.00828	0.0	0.0	0.0	0.0	0.0032600000000000003	0.0	0.0	0.0	0.0	0.0037600000000000003	0.0	0.0	0.0	0.0	0.0	0.0	0.0	0.0	0.0	0.0	0.0	0.0	0.0	0.0	0.0	0.0	0.0	0.0
AAGTTGCCACGTGACCAG-2	0.0	0.0	0.0	0.0	0.0	0.0	0.0	0.0	0.0	0.0	0.0	0.0	0.0	0.0	0.0	0.0	0.0	0.0	0.0	0.0	0.0	0.0	0.0	0.0	0.0	0.0	0.0	0.0	0.0	0.0	0.0	0.0	0.0	0.0	0.0	0.0	0.0	0.0	0.0	0.0	0.0	0.0	0.0	0.0	0.0	0.0	0.0	0.0	0.0
AATAACTCCATCCAATGA-2	0.58275	0.031310000000000004	0.03642	0.01342	0.0	0.00703	0.0	0.0	0.0	0.14440999999999998	0.1361	0.0	0.01853	0.0	0.0	0.0	0.02045	0.0	0.0	0.0	0.0	0.0	0.0	0.0	0.0	0.0	0.0	0.0	0.0	0.0	0.00639	0.0	0.0	0.0	0.0	0.0	0.0	0.0	0.0	0.0	0.0	0.0	0.0	0.0	0.0	0.0	0.0	0.0	0.0
AATAACTCCTAGAGCGTC-1	0.0	0.0	0.0	0.0	0.0	0.0	0.0	0.0	0.0	0.030189999999999998	0.9493299999999999	0.0	0.0	0.0	0.0	0.0	0.0	0.0	0.0	0.0	0.0	0.0	0.0	0.0	0.0	0.0	0.0	0.0	0.0	0.0	0.0	0.0	0.0	0.0	0.0	0.0	0.0	0.0	0.0	0.0	0.0	0.0	0.0	0.0	0.0	0.0	0.0	0.0	0.0
AATAACTCCTGGTCCTAG-2	0.53418	0.03445	0.02677	0.01481	0.0	0.0017800000000000001	0.009640000000000001	0.00286	0.00196	0.17062	0.13064	0.0	0.01892	0.0	0.00339	0.00375	0.01624	0.00571	0.0	0.0	0.0	0.00303	0.0	0.0	0.0	0.00607	0.0	0.0	0.0	0.0	0.00946	0.0	0.00196	0.0	0.0	0.0	0.0	0.0	0.0	0.0	0.0	0.0	0.0	0.0	0.0	0.0	0.0	0.0	0.0
AATACCTTGAACTTAGCT-1	0.41029	0.09092	0.03852	0.01347	0.0	0.0031	0.08822999999999999	0.0128	0.025730000000000003	0.2104	0.08217	0.0	0.00162	0.0	0.0	0.0	0.0	0.00202	0.0	0.0	0.00539	0.0043100000000000005	0.0	0.0	0.0	0.0043100000000000005	0.0	0.0	0.0	0.0	0.0	0.0	0.0	0.0	0.0	0.0	0.0	0.0	0.0	0.0	0.0	0.0	0.0	0.0	0.0	0.0	0.0	0.0	0.00148
AATACCTTGAACTTAGCT-2	0.41334	0.10275	0.03606	0.009309999999999999	0.0	0.00427	0.08104	0.008140000000000001	0.02908	0.22373	0.08492000000000001	0.0	0.0	0.0	0.0	0.0	0.0	0.0	0.0	0.0	0.00543	0.0	0.0	0.0	0.0	0.0	0.0	0.0	0.0	0.0	0.0	0.0	0.0	0.0	0.0	0.0	0.0	0.0	0.0	0.0	0.0	0.0	0.0	0.0	0.0	0.0	0.0	0.0	0.0
AATACCTTGCCATGATGT-1	0.00018	0.0	0.0	0.0	0.0	0.0	0.0	0.01028	5e-05	0.00998	0.9593200000000001	0.0	0.0	0.0	0.0	0.00041	0.0	0.0	0.0	0.0	0.0	0.0	0.0	0.0	5.9999999999999995e-05	0.0	0.0	0.0	0.0	0.0	0.0	0.0	0.0	0.0	0.0	0.0	0.0	0.0	0.0	0.0	0.0	0.0	0.0	0.0	0.0	0.0	0.0	0.0	0.0
AATACCTTGGCCACGAGT-1	0.65614	0.00683	0.0	0.01195	0.0	0.0	0.0	0.0	0.0	0.011090000000000001	0.10751	0.0	0.02645	0.0	0.0	0.0	0.0	0.0	0.0	0.0	0.0	0.01493	0.0	0.0	0.0	0.0	0.0	0.0	0.0	0.0	0.0	0.0	0.0	0.0	0.0	0.0	0.0	0.0	0.0	0.0	0.0	0.0	0.0	0.0	0.0	0.0	0.0	0.0	0.0
AATACCTTGGTATGATCT-1	0.0	0.0	0.0	0.0	0.0	0.0	0.0	0.01114	0.0	0.0	0.98793	0.0	0.0	0.0	0.0	0.0	0.0	0.0	0.0	0.0	0.0	0.0	0.0	0.0	0.0	0.0	0.0	0.0	0.0	0.0	0.0	0.0	0.0	0.0	0.0	0.0	0.0	0.0	0.0	0.0	0.0	0.0	0.0	0.0	0.0	0.0	0.0	0.0	0.0
AATACGTCTAAGGATCGT-2	0.40507	0.07412	0.0	0.0	0.0	0.0	0.0	0.03576	0.06892000000000001	0.1619	0.1788	0.0	0.0	0.01105	0.0	0.0	0.0	0.03121	0.0	0.0	0.0	0.0	0.0	0.0	0.0	0.0	0.0	0.0	0.0	0.0	0.030560000000000004	0.0	0.0	0.0	0.0	0.0	0.0	0.0	0.0	0.0	0.0	0.0	0.0	0.0	0.0	0.0	0.0	0.0	0.0
AATACGTCTCCTCTGCAT-2	0.27419	0.06452000000000001	0.0	0.0	0.0	0.0	0.0	0.0	0.0	0.19892	0.21505	0.0	0.0	0.0	0.0	0.0	0.0	0.0	0.0	0.0	0.0	0.0	0.0	0.0	0.0	0.0	0.0	0.0	0.0	0.0	0.0	0.0	0.0	0.0	0.0	0.0	0.0	0.0	0.0	0.0	0.0	0.0	0.0	0.0	0.0	0.0	0.0	0.0	0.0
AATACGTCTTCCGGAGCT-2	0.04344	0.0	0.0	0.0	0.0	0.0	0.0	0.0	0.0	0.03159	0.04738	0.0	0.0	0.0	0.0	0.0	0.0	0.0	0.0	0.0	0.0	0.0	0.0	0.0	0.0	0.0	0.0	0.0	0.0	0.0	0.0	0.0	0.0	0.0	0.0	0.0	0.0	0.0	0.0	0.0	0.0	0.0	0.0	0.0	0.0	0.0	0.0	0.0	0.0
AATACTCCGACGATGACC-1	0.0	0.0	0.0	0.0	0.0	0.0	0.0	0.0	0.0	0.0	0.0	0.75113	0.0	0.0	0.0	0.0	0.0	0.0	0.0	0.0	0.0	0.0	0.0	0.0	0.0	0.0	0.0	0.0	0.0	0.0	0.0	0.0	0.0	0.0	0.0	0.0	0.0	0.0	0.0	0.0	0.0	0.0	0.0	0.0	0.0	0.0	0.0	0.0	0.0
AATACTCCGCGACGTGAT-2	0.41353	0.07459	0.0036299999999999995	0.01023	0.0	0.0	0.0066	0.020130000000000002	0.06766	0.16337000000000002	0.15908	0.0	0.0	0.0	0.0	0.0	0.0	0.03003	0.0	0.0	0.0	0.007259999999999999	0.0	0.0	0.0	0.0042899999999999995	0.0	0.0	0.0	0.0	0.03102	0.0	0.0	0.0	0.0	0.0	0.0	0.0	0.0	0.0	0.0	0.0	0.0	0.0	0.0	0.0	0.0	0.0	0.0
AATACTCCGTCTTAGCGA-1	0.34836999999999996	0.10464000000000001	0.015040000000000001	0.02068	0.0	0.0	0.10338	0.01441	0.0282	0.24499	0.1015	0.0	0.0	0.0	0.0	0.00815	0.0	0.0	0.0	0.0	0.007520000000000001	0.0	0.0	0.0	0.0	0.0	0.0	0.0	0.0	0.0	0.0	0.0	0.0	0.0	0.0	0.0	0.0	0.0	0.0	0.0	0.0	0.0	0.0	0.0	0.0	0.0	0.0	0.0	0.0
AATAGACGCACGCACACT-2	0.0015300000000000001	0.00016	4e-05	2e-05	0.0	0.0	0.84954	4e-05	0.00018	0.00059	0.0005200000000000001	0.0	0.0	0.0	0.0	0.02071	0.0	5e-05	0.00106	0.0	2e-05	2e-05	0.0	0.0	0.0	5.9999999999999995e-05	0.0	5.9999999999999995e-05	0.0	0.0	5e-05	0.0	0.00121	0.0	0.0	0.0	2.9999999999999997e-05	0.0	0.0	0.0	0.0	2e-05	0.0	0.0	0.0	0.0	0.0	0.0	0.0
AATAGACGCATTATGCAG-2	0.54159	0.04015	0.029160000000000002	0.013380000000000001	0.0	0.0	0.0057399999999999994	0.0	0.00526	0.15822	0.12667	0.0	0.0282	0.0	0.0	0.0	0.016730000000000002	0.00908	0.0	0.0	0.0	0.0	0.0	0.0	0.0	0.00717	0.0	0.0	0.0	0.0	0.01577	0.0	0.0	0.0	0.0	0.0	0.0	0.0	0.0	0.0	0.0	0.0	0.0	0.0	0.0	0.0	0.0	0.0	0.0
AATATCAGCCAAGAGAGT-2	0.0	0.0	0.0	0.0	0.0	0.0	0.0	0.0	0.0	0.0	0.0	0.0	0.0	0.0	0.0	0.0	0.0	0.0	0.0	0.0	0.0	0.0	0.0	0.0	0.0	0.0	0.0	0.0	0.0	0.0	0.0	0.0	0.0	0.0	0.0	0.0	0.0	0.0	0.0	0.0	0.0	0.0	0.0	0.0	0.0	0.0	0.0	0.0	0.0
AATATCAGCGATGTTACA-1	0.42248	0.09978	0.02893	0.012980000000000002	0.0	0.00445	0.07641	0.0115	0.03042	0.19696	0.1046	0.0	0.0	0.0	0.0	0.0	0.0	0.0	0.0	0.0	0.0	0.0	0.0	0.0	0.0	0.00519	0.0	0.0	0.0	0.0	0.0	0.0	0.0	0.0	0.0	0.0	0.0	0.0	0.0	0.0	0.0	0.0	0.0	0.0	0.0	0.0	0.0	0.0	0.0
AATATCAGCGATGTTACA-2	0.44378	0.09211	0.028710000000000003	0.01555	0.0	0.0	0.09091	0.0	0.02273	0.19139	0.11124	0.0	0.0	0.0	0.0	0.0	0.0	0.0	0.0	0.0	0.0	0.0	0.0	0.0	0.0	0.0	0.0	0.0	0.0	0.0	0.0	0.0	0.0	0.0	0.0	0.0	0.0	0.0	0.0	0.0	0.0	0.0	0.0	0.0	0.0	0.0	0.0	0.0	0.0
AATATCAGCTATCGAGCC-2	0.55789	0.04597	0.02157	0.00908	0.0	0.0	0.01135	0.0	0.0	0.17991	0.12032000000000001	0.0	0.01646	0.0	0.0	0.0	0.01589	0.01135	0.0	0.0	0.0	0.0	0.0	0.0	0.0	0.0	0.0	0.0	0.0	0.0	0.006809999999999999	0.0	0.0	0.0	0.0	0.0	0.0	0.0	0.0	0.0	0.0	0.0	0.0	0.0	0.0	0.0	0.0	0.0	0.0
AATATCAGCTCGCCAAGC-2	0.00895	0.0	0.0	0.0	0.0	0.0	0.0	0.0	0.0	0.0	0.99105	0.0	0.0	0.0	0.0	0.0	0.0	0.0	0.0	0.0	0.0	0.0	0.0	0.0	0.0	0.0	0.0	0.0	0.0	0.0	0.0	0.0	0.0	0.0	0.0	0.0	0.0	0.0	0.0	0.0	0.0	0.0	0.0	0.0	0.0	0.0	0.0	0.0	0.0
AATCAGGAGCAGTTGAGT-2	0.58591	0.0136	0.0	0.00927	0.0	0.0	0.012980000000000002	0.0	0.04697	0.22682	0.06675	0.0	0.0	0.0	0.0	0.0	0.0	0.0	0.0	0.0	0.0	0.0	0.0	0.0	0.0	0.0	0.0	0.035230000000000004	0.0	0.0	0.0	0.0	0.0	0.0	0.0	0.0	0.0	0.0	0.0	0.0	0.0	0.0	0.0	0.0	0.0	0.0	0.0	0.0	0.0
AATCAGGAGCGACGTGAT-1	0.39455	0.09707	0.02972	0.01095	0.0	0.00162	0.08916	0.01143	0.02715	0.2109	0.08906	0.0033299999999999996	0.00238	0.00114	0.00257	0.00267	0.00114	0.004	0.0015199999999999999	0.0	0.00248	0.002	0.0	0.0	0.0	0.00257	0.0	0.0	0.0	0.0	0.0018100000000000002	0.0	0.00105	0.0	0.0	0.0	0.0	0.0	0.0	0.0	0.0	0.0	0.0	0.0	0.0	0.0	0.0	0.0	0.0
AATCAGGAGCGACGTGAT-2	0.39326	0.09504	0.03512	0.0092	0.0	0.006690000000000001	0.08166	0.010029999999999999	0.01756	0.23856999999999998	0.09142	0.0	0.0039	0.0	0.0036200000000000004	0.0	0.0	0.00474	0.0	0.0	0.00474	0.0	0.0	0.0	0.0	0.00307	0.0	0.0	0.0	0.0	0.0	0.0	0.0	0.0	0.0	0.0	0.0	0.0	0.0	0.0	0.0	0.0	0.0	0.0	0.0	0.0	0.0	0.0	0.0
AATCAGGAGCTACGTTGG-1	0.3479	0.14286	0.036969999999999996	0.01008	0.0	0.0	0.08403	0.023530000000000002	0.01765	0.24622	0.07479	0.0	0.0	0.0	0.0	0.0	0.0	0.01261	0.0	0.0	0.0	0.0	0.0	0.0	0.0	0.0	0.0	0.0	0.0	0.0	0.0	0.0	0.0	0.0	0.0	0.0	0.0	0.0	0.0	0.0	0.0	0.0	0.0	0.0	0.0	0.0	0.0	0.0	0.0
AATCAGGAGCTGTCTAGT-2	0.57365	0.015580000000000002	0.0	0.014159999999999999	0.0	0.0	0.01983	0.01275	0.038239999999999996	0.19547	0.06727999999999999	0.0	0.0	0.0	0.0	0.0	0.0	0.0	0.0	0.0	0.0	0.0	0.0	0.0	0.0	0.010620000000000001	0.0	0.038239999999999996	0.0	0.0	0.010620000000000001	0.0	0.0	0.0	0.0	0.0	0.0	0.0	0.0	0.0	0.0	0.0	0.0	0.0	0.0	0.0	0.0	0.0	0.0
AATCAGGAGTCACGACAA-1	0.0046700000000000005	0.28264	0.0	0.00065	0.0	0.0008300000000000001	0.3352	0.00785	0.20890999999999998	0.0016600000000000002	0.0	0.0	0.0009199999999999999	0.00045	0.00059	0.0	0.0007099999999999999	0.0006799999999999999	0.0008300000000000001	0.0	0.0	0.00164	0.00033	0.0	0.0	0.00413	0.0	0.0	0.0	0.0	0.0	0.0	0.0	0.0	0.0	0.0	0.00045	0.0	0.0	0.0	0.0022600000000000003	0.0	0.0	0.0	0.00134	0.0	0.0	0.00187	0.0
AATCCGCTGACGGTGCCT-1	0.88912	0.01729	0.00088	0.013869999999999999	0.00199	0.00877	0.013380000000000001	1e-05	0.00014	0.00018	0.00011	0.0	0.00279	0.0064	0.00115	0.00209	0.00026000000000000003	0.0002	0.00109	4e-05	0.0	2e-05	0.0	0.0	0.0	1e-05	0.0009400000000000001	0.00091	0.0	0.0	0.00275	0.0	0.00242	0.00033999999999999997	0.00037	0.00065	0.00075	0.0001	0.0	0.00026000000000000003	0.0001	2.9999999999999997e-05	0.00045	0.0	0.00086	0.00053	0.00016999999999999999	0.0	0.0001
AATCCGCTGCAGGAGCCT-1	0.9352799999999999	0.025889999999999996	0.0	0.02023	0.0	0.0	0.01699	0.0	0.0	0.0	0.0	0.0	0.0	0.0	0.0	0.0	0.0	0.0	0.0	0.0	0.0	0.0	0.0	0.0	0.0	0.0	0.0	0.0	0.0	0.0	0.0	0.0	0.0	0.0	0.0	0.0	0.0	0.0	0.0	0.0	0.0	0.0	0.0	0.0	0.0	0.0	0.0	0.0	0.0
AATCCGCTGCCTGTATCT-2	0.5375800000000001	0.0334	0.0	0.0	0.0	0.0	0.013569999999999999	0.0	0.03653	0.25574	0.06367	0.0	0.0	0.0	0.0	0.0	0.0	0.0	0.0	0.0	0.0	0.0	0.0	0.0	0.0	0.0	0.0	0.0428	0.0	0.0	0.01253	0.0	0.0	0.0	0.0	0.0	0.0	0.0	0.0	0.0	0.0	0.0	0.0	0.0	0.0	0.0	0.0	0.0	0.0
AATCCGCTGGACGGTGCT-1	0.89786	0.01753	0.00067	0.01369	0.00122	0.00969	0.01275	0.0	0.0	0.0	0.0	0.0	0.0027300000000000002	0.00618	0.0008900000000000001	0.0027300000000000002	0.0	0.0	0.00095	0.0	0.0	0.0	0.0	0.0	0.0	0.0	0.00067	0.00056	0.0	0.0	0.0035600000000000002	0.0	0.0028899999999999998	0.0	0.0	0.00061	0.00122	0.0	0.0	0.0	0.0	0.0	0.0	0.0	0.0015	0.00106	0.0	0.0	0.0
AATCCGCTGGTGAATGCC-1	0.93826	0.02843	0.0	0.01381	0.0	0.0	0.018680000000000002	0.0	0.0	0.0	0.0	0.0	0.0	0.0	0.0	0.0	0.0	0.0	0.0	0.0	0.0	0.0	0.0	0.0	0.0	0.0	0.0	0.0	0.0	0.0	0.0	0.0	0.0	0.0	0.0	0.0	0.0	0.0	0.0	0.0	0.0	0.0	0.0	0.0	0.0	0.0	0.0	0.0	0.0
AATCCGCTGTGGTGCCTG-1	0.92517	0.02085	0.0	0.00782	0.0	0.01415	0.01601	0.0	0.0	0.0	0.0	0.0	0.0	0.00447	0.0	0.0	0.0	0.0	0.0	0.0	0.0	0.0	0.0	0.0	0.0	0.0	0.0	0.0	0.0	0.0	0.0067	0.0	0.0	0.0	0.0	0.0	0.0	0.0	0.0	0.0	0.0	0.0	0.0	0.0	0.0	0.0	0.0	0.0	0.0
AATCCTCGTAGCACCAGC-2	0.55882	0.03904	0.02193	0.008020000000000001	0.0	0.0	0.01123	0.0	0.0	0.16203	0.13422	0.0	0.028339999999999997	0.0	0.0	0.0	0.012830000000000001	0.0	0.0	0.0	0.0	0.0	0.0	0.0	0.0	0.01123	0.0	0.0	0.0	0.0	0.010159999999999999	0.0	0.0	0.0	0.0	0.0	0.0	0.0	0.0	0.0	0.0	0.0	0.0	0.0	0.0	0.0	0.0	0.0	0.0
AATCCTCGTCACAATAAC-1	0.61512	0.028560000000000002	0.0	0.01904	0.0	0.00404	0.0	0.0	0.0	0.00952	0.10617	0.0	0.0202	0.0049	0.0	0.0	0.0	0.0	0.0	0.0	0.0	0.01269	0.00894	0.0	0.0	0.00606	0.0	0.0	0.0	0.0	0.0	0.0	0.0	0.0	0.0	0.0	0.0	0.0	0.0	0.0	0.0	0.0	0.0	0.0	0.0	0.0	0.0	0.0	0.0
AATCCTCGTCACATATCA-2	0.53892	0.03744	0.02335	0.01705	0.0	0.00556	0.00445	0.0	0.00519	0.17087	0.1275	0.0	0.02113	0.0063	0.00519	0.0	0.017419999999999998	0.0048200000000000005	0.0	0.0	0.0	0.0	0.0	0.0	0.0	0.00371	0.0	0.0	0.0	0.0	0.0089	0.0	0.0	0.0	0.0	0.0	0.0	0.0	0.0	0.0	0.0	0.0	0.0	0.0	0.0	0.0	0.0	0.0	0.0
AATCCTCGTCATATGTCG-2	0.56742	0.04091	0.01591	0.0	0.0	0.0	0.0	0.0	0.0	0.17803	0.14015	0.0	0.034089999999999995	0.0	0.0	0.0	0.02121	0.0	0.0	0.0	0.0	0.0	0.0	0.0	0.0	0.0	0.0	0.0	0.0	0.0	0.0	0.0	0.0	0.0	0.0	0.0	0.0	0.0	0.0	0.0	0.0	0.0	0.0	0.0	0.0	0.0	0.0	0.0	0.0
AATCCTCGTTGCGTAATC-1	0.62107	0.01621	0.0	0.0	0.0	0.0	0.0	0.0	0.0	0.0	0.13576	0.0	0.036469999999999995	0.0	0.0	0.0	0.0	0.0	0.0	0.0	0.0	0.02128	0.0	0.0	0.0	0.0	0.0	0.0	0.0	0.0	0.0	0.0	0.0	0.0	0.0	0.0	0.0	0.0	0.0	0.0	0.0	0.0	0.0	0.0	0.0	0.0	0.0	0.0	0.0
AATCGCCATATGGACGTT-1	0.58568	0.0079	0.00155	0.00884	0.0008	0.0033399999999999997	0.00099	0.00433	0.00103	0.00673	0.10207000000000001	0.0	0.0247	0.00489	0.00061	0.0025399999999999997	0.0008900000000000001	0.0	0.0	0.0008900000000000001	0.0	0.01656	0.00414	0.0	0.0	0.00183	0.0008900000000000001	0.00056	0.0	0.0	0.0005200000000000001	0.0	0.00108	0.0	0.0	0.0016	0.00103	0.0008	0.0	0.00122	0.00056	0.0	0.0	0.0	0.00146	0.0	0.0	0.0	0.0005200000000000001
AATCGCCATCAAGTACGA-1	0.00474	0.23642	0.0	0.0	0.0	0.0007	0.32021	0.011059999999999999	0.25306999999999996	0.00379	0.00044	0.0	0.00173	0.00059	0.00099	0.0	0.0	0.0007	0.0007700000000000001	0.0004	0.0	0.0027199999999999998	0.0	0.0	0.0	0.0047799999999999995	0.0	0.0	0.0	0.0	0.0	0.0	0.0	0.0	0.0	0.0	0.00074	0.0	0.0	0.0	0.0009599999999999999	0.0	0.0	0.00081	0.00099	0.0	0.0	0.00195	0.00121
AATCGCCATCATGACGTT-1	0.67047	0.0	0.0	0.0	0.0	0.0	0.0	0.0	0.0	0.0	0.11775999999999999	0.0	0.03514	0.0	0.0	0.0	0.0	0.0	0.0	0.0	0.0	0.0	0.0	0.0	0.0	0.0	0.0	0.0	0.0	0.0	0.0	0.0	0.0	0.0	0.0	0.0	0.0	0.0	0.0	0.0	0.0	0.0	0.0	0.0	0.0	0.0	0.0	0.0	0.0
AATCGTGTTATCAAGAGA-1	0.38029	0.08997999999999999	0.025710000000000004	0.01125	0.0	0.0	0.07445	0.01339	0.0241	0.28174	0.07338	0.0	0.0	0.0	0.006959999999999999	0.0	0.0	0.0	0.0	0.0	0.00857	0.0	0.0	0.0	0.0	0.0	0.0	0.0	0.0	0.0	0.0	0.0	0.0	0.0	0.0	0.0	0.0	0.0	0.0	0.0	0.0	0.0	0.0	0.0	0.0	0.0	0.0	0.0	0.0
AATCGTGTTGAACATGAC-2	0.0	0.0	0.0	0.0	0.0	0.0	0.0	0.0	0.0	0.0	1.0	0.0	0.0	0.0	0.0	0.0	0.0	0.0	0.0	0.0	0.0	0.0	0.0	0.0	0.0	0.0	0.0	0.0	0.0	0.0	0.0	0.0	0.0	0.0	0.0	0.0	0.0	0.0	0.0	0.0	0.0	0.0	0.0	0.0	0.0	0.0	0.0	0.0	0.0
AATCGTGTTTCCTCTAGT-1	0.38474	0.09671	0.03084	0.016380000000000002	0.0	0.00366	0.08642999999999999	0.01481	0.02248	0.22443000000000002	0.09671	0.0	0.00314	0.0	0.0038299999999999996	0.0	0.0	0.0019199999999999998	0.0	0.0	0.00244	0.00296	0.0	0.0	0.0	0.00314	0.0	0.0	0.0	0.0	0.00209	0.0	0.0	0.0	0.0	0.0	0.0	0.0	0.0	0.0	0.0	0.0	0.0	0.0	0.0	0.0	0.0	0.0	0.0
AATCGTGTTTCCTCTAGT-2	0.39484	0.10134	0.027719999999999998	0.01052	0.0	0.00526	0.08222	0.027719999999999998	0.01816	0.23948000000000003	0.0913	0.0	0.0	0.0	0.0	0.0	0.0	0.0	0.0	0.0	0.0	0.0	0.0	0.0	0.0	0.0	0.0	0.0	0.0	0.0	0.0	0.0	0.0	0.0	0.0	0.0	0.0	0.0	0.0	0.0	0.0	0.0	0.0	0.0	0.0	0.0	0.0	0.0	0.0
AATCTCCTATACCAGCCA-2	0.5376	0.03993	0.01857	0.01671	0.0	0.0	0.010209999999999999	0.0	0.0	0.16063	0.16899	0.0	0.013	0.0	0.0	0.0	0.013930000000000001	0.0	0.0	0.0	0.0	0.0	0.0	0.0	0.0	0.0	0.0	0.0	0.0	0.0	0.015780000000000002	0.0	0.0	0.0	0.0	0.0	0.0	0.0	0.0	0.0	0.0	0.0	0.0	0.0	0.0	0.0	0.0	0.0	0.0
AATCTCCTATGCTGCGTC-1	0.6540100000000001	0.0135	0.0	0.0	0.0	0.0	0.0	0.0	0.0	0.02025	0.08861000000000001	0.0	0.01857	0.016880000000000003	0.0	0.0	0.0	0.0	0.0	0.0	0.0	0.01857	0.01181	0.0	0.0	0.0	0.0	0.0	0.0	0.0	0.0	0.0	0.0	0.0	0.0	0.0	0.0	0.0	0.0	0.0	0.0	0.0	0.0	0.0	0.0	0.0	0.0	0.0	0.0
AATCTGACCAATATCAGC-2	0.0	0.0	0.0	0.0	0.0	0.0	0.0058200000000000005	0.0	0.0	0.06444	0.9142100000000001	0.0	0.0	0.0	0.0	0.0	0.0	0.0	0.0	0.0	0.0	0.0	0.0	0.0	0.0	0.0	0.0	0.0	0.0	0.0	0.0	0.0	0.0	0.0	0.0	0.0	0.0	0.0	0.0	0.0	0.0	0.0	0.0	0.0	0.0	0.0	0.0	0.0	0.0
AATCTGACCATATCAGCC-2	0.00073	0.00011	2e-05	0.0	0.0	0.0	0.00305	2.9999999999999997e-05	0.00013000000000000002	0.07146	0.88765	0.0	1e-05	0.0	0.0	0.0	0.0	2.9999999999999997e-05	0.0	0.0	0.0	2e-05	0.0	0.0	0.0	5e-05	0.0	5e-05	0.0	0.0	5e-05	0.0	0.0	0.0	0.0	0.0	0.0	0.0	0.0	0.0	0.0	0.0	0.0	0.0	0.0	0.0	0.0	0.0	0.0
AATCTGACCCATAGGTGT-1	0.38248000000000004	0.09577000000000001	0.03142	0.01027	0.0	0.0036299999999999995	0.07704	0.01027	0.0148	0.24773	0.1148	0.0	0.0	0.0	0.0	0.0036299999999999995	0.0	0.0	0.0	0.0	0.00604	0.0	0.0	0.0	0.0	0.0	0.0	0.0	0.0	0.0	0.0	0.0	0.0	0.0	0.0	0.0	0.0	0.0	0.0	0.0	0.0	0.0	0.0	0.0	0.0	0.0	0.0	0.0	0.0
AATCTGACCCATAGGTGT-2	0.42151000000000005	0.08586	0.0503	0.01214	0.0	0.0	0.07892	0.0	0.03296	0.20295	0.11188	0.0	0.0	0.0	0.0	0.0	0.0	0.0	0.0	0.0	0.0	0.0	0.0	0.0	0.0	0.0	0.0	0.0	0.0	0.0	0.0	0.0	0.0	0.0	0.0	0.0	0.0	0.0	0.0	0.0	0.0	0.0	0.0	0.0	0.0	0.0	0.0	0.0	0.0
AATCTGACCTAGGAGGAT-2	0.52467	0.03536	0.023569999999999997	0.0067599999999999995	0.0	0.0044	0.0072299999999999994	0.0	0.0037700000000000003	0.1752	0.13388	0.0	0.03017	0.0020399999999999997	0.0059700000000000005	0.00173	0.015080000000000001	0.00456	0.0	0.0	0.0	0.00503	0.0	0.0	0.0	0.0066	0.0	0.0	0.0	0.0	0.01257	0.0	0.0	0.0	0.0	0.0	0.0	0.0	0.0	0.0	0.0	0.0	0.0	0.0	0.0	0.0	0.0	0.0	0.0
AATGAGTCGATACGAGGT-2	0.51825	0.03418	0.023030000000000002	0.00932	0.0008699999999999999	0.004520000000000001	0.007859999999999999	0.00128	0.0021899999999999997	0.1661	0.13772	0.0021899999999999997	0.02308	0.00238	0.00183	0.00228	0.018090000000000002	0.00512	0.00059	0.00073	0.00055	0.00274	0.0	0.0	0.0	0.004520000000000001	0.00055	0.00045999999999999996	0.0	0.0	0.01097	0.0	0.0014199999999999998	0.0	0.0	0.00045999999999999996	0.0005	0.0	0.0	0.0	0.00064	0.00078	0.0	0.0	0.0	0.00059	0.0	0.0	0.0005
AATGAGTCGCGGAACGAG-2	0.53795	0.04412	0.02276	0.012209999999999999	0.0	0.00242	0.004070000000000001	0.00165	0.00203	0.16376	0.13325	0.0	0.02238	0.0019100000000000002	0.00331	0.0	0.0192	0.0035600000000000002	0.0	0.0	0.0	0.00318	0.0	0.0	0.0	0.00445	0.0	0.0	0.0	0.0	0.00966	0.0	0.00165	0.0	0.0	0.0	0.0	0.0	0.0	0.0	0.0	0.00229	0.0	0.0	0.0	0.0	0.0	0.0	0.0
AATGAGTCGCGTGACCAG-2	0.56045	0.04356	0.01566	0.0093	0.0	0.0	0.01371	0.0	0.0	0.15908	0.13999	0.0	0.02447	0.0	0.0	0.0	0.02447	0.0	0.0	0.0	0.0	0.0	0.0	0.0	0.0	0.0	0.0	0.0	0.0	0.0	0.00783	0.0	0.0	0.0	0.0	0.0	0.0	0.0	0.0	0.0	0.0	0.0	0.0	0.0	0.0	0.0	0.0	0.0	0.0
AATGAGTCGCGTGCCTAT-2	0.59314	0.0	0.0	0.0	0.0	0.0	0.02843	0.0	0.04608	0.20294	0.07647000000000001	0.0	0.0	0.0	0.0	0.0	0.0	0.0	0.0	0.0	0.0	0.0	0.0	0.0	0.0	0.0	0.0	0.03627	0.0	0.0	0.01275	0.0	0.0	0.0	0.0	0.0	0.0	0.0	0.0	0.0	0.0	0.0	0.0	0.0	0.0	0.0	0.0	0.0	0.0
AATGAGTCGCGTTGATCC-1	0.40326999999999996	0.07918	0.027760000000000003	0.01959	0.0	0.0	0.09796	0.0	0.0302	0.24408000000000002	0.08327000000000001	0.0	0.0	0.0	0.0	0.0	0.0	0.0	0.0	0.0	0.0	0.0	0.0	0.0	0.0	0.01143	0.0	0.0	0.0	0.0	0.0	0.0	0.0	0.0	0.0	0.0	0.0	0.0	0.0	0.0	0.0	0.0	0.0	0.0	0.0	0.0	0.0	0.0	0.0
AATGAGTCGGCGCATTAC-2	0.5332100000000001	0.03975	0.02348	0.00889	0.0	0.00352	0.00704	0.00201	0.00335	0.1684	0.13955	0.0	0.01996	0.00252	0.0	0.00285	0.01677	0.005370000000000001	0.0	0.0	0.0	0.00419	0.0	0.0	0.0	0.0057	0.0	0.0	0.0	0.0	0.009729999999999999	0.0	0.0	0.0	0.0	0.0	0.0	0.0	0.0	0.0	0.0	0.0	0.0	0.0	0.0	0.0	0.0	0.0	0.0
AATGAGTCGGTCAACTGA-2	0.0012699999999999999	0.00033999999999999997	0.0	0.0048	0.00245	0.0012699999999999999	0.07608999999999999	0.8053899999999999	0.0	0.00318	0.0005099999999999999	0.0	0.00198	0.0	0.0	0.0	0.00119	0.0	0.0	0.0	0.0	0.0	0.0	0.0	0.0	0.0	0.0	0.0	0.0	0.0	0.00079	0.0	0.00022999999999999998	0.0	0.0	0.00016	0.0	0.0	0.0	0.00215	0.00045	0.0	0.0	0.00221	0.0	0.0	0.0	0.0	0.00762
AATGAGTCGGTGGAGGTC-2	0.53432	0.03732	0.02455	0.00952	0.0	0.0027600000000000003	0.01553	0.0	0.0	0.17435	0.13201	0.0	0.01929	0.0	0.00551	0.00601	0.015780000000000002	0.00526	0.0	0.0	0.0	0.0	0.0	0.0	0.0	0.00701	0.0	0.0	0.0	0.0	0.00927	0.0	0.0	0.0	0.0	0.0	0.0	0.0	0.0	0.0	0.0	0.0	0.0	0.0	0.0	0.0	0.0	0.0	0.0
AATGAGTCGTGCTCCTCC-2	0.38361999999999996	0.0	0.0	0.0	0.0	0.0	0.0	0.0	0.0	0.14224	0.46983	0.0	0.0	0.0	0.0	0.0	0.0	0.0	0.0	0.0	0.0	0.0	0.0	0.0	0.0	0.0	0.0	0.0	0.0	0.0	0.0	0.0	0.0	0.0	0.0	0.0	0.0	0.0	0.0	0.0	0.0	0.0	0.0	0.0	0.0	0.0	0.0	0.0	0.0
AATGCACTTAGACCACGC-1	0.00412	0.23951999999999998	0.0	0.0005	0.00047000000000000004	0.0009400000000000001	0.31898000000000004	0.007379999999999999	0.2581	0.00227	0.0	0.0	0.00141	0.0	0.00072	0.0	0.00088	0.0010199999999999999	0.00041	0.00028	0.0	0.00124	0.0	0.0	0.0	0.00495	0.0	0.0	0.0	0.0	0.0	0.0	0.0	0.00036	0.0	0.0	0.00028	0.0	0.0	0.0	0.00182	0.0	0.0	0.00053	0.00086	0.0	0.0	0.0016899999999999999	0.00105
AATGCAGCGAACTCCATG-1	0.0	0.0	0.0	0.0	0.0	0.0	0.0	0.0	0.0	0.0	0.0	0.0	0.0	0.0	0.0	0.0	0.0	0.0	0.0	0.0	0.0	0.0	0.0	0.0	0.0	0.97611	0.0	0.0	0.0	0.0	0.0	0.0	0.0	0.0	0.0	0.0	0.0	0.0	0.0	0.0	0.0	0.0	0.0	0.0	0.0	0.0	0.0	0.0	0.0
AATGCAGCGCAGCGACGT-1	0.0	0.0	0.0	0.0	0.0	0.0	0.0	0.0	0.0	0.00392	0.0017800000000000001	0.0	0.0	0.0	0.0	0.0	0.0	0.0	0.0	0.0	0.0	0.0	0.0	0.0	0.0	0.0	0.0	0.0	0.0	0.0	0.0	0.0	0.0	0.0	0.0	0.0	0.0	0.0	0.0	0.0	0.0	0.0	0.0	0.0	0.0	0.0	0.0	0.0	0.0
AATGCCTCAACTCTGCTC-1	0.0	0.0	0.0	0.0	0.0	0.0	0.0	0.0	0.0	0.0	0.0	0.0	0.0	0.0	0.0	0.0	0.0	0.0	0.0	0.0	0.0	0.0	0.0	0.0	0.0	0.0	0.0	0.0	0.0	0.0	0.0	0.0	0.0	0.0	0.0	0.0	0.0	0.0	0.0	0.0	0.0	0.0	0.0	0.0	0.0	0.0	0.0	0.0	0.0
AATGCCTCAAGCCGTTCT-1	0.93166	0.0	0.0	0.0	0.0	0.0	0.0	0.0	0.0	0.0	0.0	0.0	0.0	0.0	0.0	0.0	0.00808	0.00404	0.0	0.0	0.0	0.0	0.0	0.0	0.0	0.0	0.00323	0.0	0.0	0.0	0.0	0.0	0.0	0.00872	0.0	0.0	0.0	0.0	0.0	0.0	0.0	0.0	0.0	0.0	0.0	0.0	0.0	0.0	0.0
AATGCCTCACCATATCTT-1	0.37618	0.10619	0.03284	0.01007	0.00262	0.0022199999999999998	0.0816	0.018940000000000002	0.027	0.2303	0.08542999999999999	0.0	0.0	0.0	0.00685	0.0	0.0	0.0	0.0	0.0	0.00746	0.00604	0.0	0.0	0.0	0.00524	0.0	0.0	0.0	0.0	0.0	0.0	0.0	0.0	0.0	0.0	0.0	0.0	0.0	0.0	0.0	0.0	0.0	0.0	0.0	0.0	0.0	0.0	0.0
AATGCCTCACCATATCTT-2	0.41951000000000005	0.07993	0.02646	0.0	0.0	0.0	0.09316	0.01268	0.01323	0.24531	0.09482	0.0	0.00662	0.0	0.0	0.0	0.0	0.0	0.0	0.0	0.00606	0.0	0.0	0.0	0.0	0.0	0.0	0.0	0.0	0.0	0.0	0.0	0.0	0.0	0.0	0.0	0.0	0.0	0.0	0.0	0.0	0.0	0.0	0.0	0.0	0.0	0.0	0.0	0.0
AATGCCTCACCGGTTCTA-1	0.8526299999999999	0.01624	1e-05	0.0054600000000000004	0.0	0.00647	0.009640000000000001	0.0	2.9999999999999997e-05	9e-05	0.0001	0.0	0.01158	2e-05	0.00421	0.011090000000000001	0.03348	0.00386	7e-05	0.00066	0.0	1e-05	0.0	0.0	0.0	1e-05	0.0	0.0	0.0	0.0	5e-05	0.0	2.9999999999999997e-05	0.0016	0.0	0.0	1e-05	0.0	1e-05	0.0	1e-05	4e-05	0.0	0.0	0.0	4e-05	0.0	0.0	0.010440000000000001
AATGCCTCAGCGTGATAC-2	0.0	0.0	0.0	0.0	0.0	0.0	0.0	0.0	0.0	0.0	1.0	0.0	0.0	0.0	0.0	0.0	0.0	0.0	0.0	0.0	0.0	0.0	0.0	0.0	0.0	0.0	0.0	0.0	0.0	0.0	0.0	0.0	0.0	0.0	0.0	0.0	0.0	0.0	0.0	0.0	0.0	0.0	0.0	0.0	0.0	0.0	0.0	0.0	0.0
AATGCCTCAGGAATTCAC-2	0.0005099999999999999	0.0	0.0	0.0	0.0	0.0	0.0	0.0	0.0	0.00042	0.0	0.0	0.0	0.0	0.0	0.0	0.0	0.0	0.0	0.0	0.0	0.0	0.0	0.0	0.0	0.99818	0.0	0.0	0.0	0.0	0.0	0.0	0.0	0.0	0.0	0.0	0.0	0.0	0.0	0.0	0.0	0.0	0.0	0.0	0.0	0.0	0.0	0.0	0.0
AATGCGTGCGTACGAACG-2	0.10082999999999999	0.00548	0.00202	0.015359999999999999	0.0	0.00655	0.0	0.0	0.0	0.0	0.0	0.0	0.004520000000000001	0.0	0.0035700000000000003	0.0044	0.0	0.0	0.20845	0.01464	0.0	0.0	0.0	0.0	0.0	0.0	0.0	0.0022600000000000003	0.0	0.0	0.0	0.0	0.01369	0.009290000000000001	0.0	0.0	0.0	0.0	0.0	0.0	0.0431	0.0	0.0	0.00262	0.06095	0.0	0.0	0.0	0.0
AATGCGTGCGTAGAGAGC-1	0.6639	0.0	0.0	0.00831	0.0	0.0	0.0	0.0	0.0	0.007670000000000001	0.07604	0.0	0.01917	0.0	0.0	0.00639	0.0	0.0	0.0	0.0	0.0	0.023	0.01086	0.0	0.0	0.0	0.0	0.0	0.0	0.0	0.0	0.0	0.0	0.0	0.0	0.0	0.0	0.0	0.0	0.0	0.0	0.0	0.0	0.0	0.007670000000000001	0.0	0.0	0.0	0.0
AATGCTATCCCTCCAATC-2	0.5596899999999999	0.04021	0.01594	0.01275	0.0	0.00266	0.00655	0.0	0.00337	0.16171	0.12859	0.0	0.02143	0.0	0.0031899999999999997	0.0	0.01488	0.00372	0.0	0.0	0.0	0.0	0.0	0.0	0.0	0.00655	0.0	0.0	0.0	0.0	0.01222	0.0	0.0	0.0	0.0	0.0	0.0	0.0	0.0	0.0	0.0	0.0	0.0	0.0	0.0	0.0	0.0	0.0	0.0
AATGCTATCTATGATGTG-1	0.0	0.0	0.0	0.0	0.0	0.0	0.0	0.0	0.0	0.0	0.12675999999999998	0.0	0.0	0.0	0.0	0.0	0.0	0.0	0.0	0.0	0.0	0.0	0.0	0.0	0.0	0.0	0.0	0.0	0.0	0.0	0.0	0.0	0.0	0.0	0.0	0.0	0.0	0.0	0.0	0.0	0.0	0.0	0.0	0.0	0.0	0.0	0.0	0.0	0.0
AATGCTATCTGCCTTCAG-2	0.5546800000000001	0.0427	0.025710000000000004	0.00915	0.0	0.0	0.0122	0.0	0.0	0.15861	0.13551	0.0	0.0244	0.0	0.0	0.0	0.023969999999999998	0.0061	0.0	0.0	0.0	0.0	0.0	0.0	0.0	0.0	0.0	0.0	0.0	0.0	0.00436	0.0	0.0	0.0	0.0	0.0	0.0	0.0	0.0	0.0	0.0	0.0	0.0	0.0	0.0	0.0	0.0	0.0	0.0
AATGTGCGTTCAGGTGCA-2	0.57822	0.0495	0.0165	0.0	0.0	0.0	0.008579999999999999	0.0	0.0	0.18614	0.11287	0.0	0.0231	0.0	0.0	0.0	0.01056	0.01254	0.0	0.0	0.0	0.0	0.0	0.0	0.0	0.0	0.0	0.0	0.0	0.0	0.0	0.0	0.0	0.0	0.0	0.0	0.0	0.0	0.0	0.0	0.0	0.0	0.0	0.0	0.0	0.0	0.0	0.0	0.0
AATTAGAGGAGGTGCGAG-2	0.0007599999999999999	0.0	0.0	0.0	0.0	0.0	0.0	0.0037799999999999995	0.0	0.0031100000000000004	0.97354	0.0	0.0	0.0	0.0	0.0	0.0	0.0	0.0	0.0	0.0	0.0	0.0	0.0	0.0	0.0	0.0	0.0	0.0	0.0	0.0	0.0	0.0	0.0	0.0	0.0	0.0	0.0	0.0	0.0	0.0	0.0	0.0	0.0	0.0	0.0	0.0	0.0	0.0
AATTAGAGGTAGTCAGAC-2	0.52932	0.0409	0.019809999999999998	0.0115	0.0	0.00607	0.00927	0.0	0.0030399999999999997	0.17782	0.12766	0.0	0.027	0.0	0.0032	0.0	0.01662	0.0043100000000000005	0.0	0.0	0.0	0.00288	0.0	0.0	0.0	0.00639	0.0	0.0	0.0	0.0	0.00943	0.0	0.0	0.0	0.0	0.0	0.0	0.0	0.0	0.0	0.0	0.0	0.0	0.0	0.0	0.0	0.0	0.0	0.0
AATTCGGAAACTCGTAGG-2	0.0	0.0	0.0	0.0	0.0	0.0	0.0	0.0	0.0	0.0	0.0	0.0	0.0	0.0	0.0	0.0	0.0	0.0	0.0	0.0	0.0	0.0	0.0	0.0	0.0	0.0	0.0	0.0	0.0	0.0	0.0	0.0	0.0	0.0	0.0	0.0	0.0	0.0	0.0	0.0	0.0	0.0	0.0	0.0	0.0	0.0	0.0	0.0	0.0
AATTCGGAAACTTAGCTT-1	0.39058000000000004	0.0917	0.030889999999999997	0.012209999999999999	0.0	0.0030800000000000003	0.07918	0.01083	0.029930000000000002	0.23021	0.0917	0.0017	0.00106	0.0	0.0	0.0034	0.0	0.00117	0.00159	0.0	0.00509	0.0	0.0	0.0	0.0	0.0046700000000000005	0.00159	0.0	0.0	0.0	0.0019100000000000002	0.0	0.0	0.00149	0.0	0.0	0.0	0.0	0.0	0.0	0.00149	0.0	0.0	0.0	0.0	0.0	0.0	0.0	0.0
AATTCGGAAACTTAGCTT-2	0.38900999999999997	0.10023	0.04388	0.009909999999999999	0.0	0.0034	0.08635	0.013019999999999999	0.0269	0.22196999999999997	0.0906	0.0	0.00396	0.0	0.0	0.0	0.0	0.0	0.0	0.0	0.004529999999999999	0.0	0.0	0.0	0.0	0.0	0.0	0.0	0.0	0.0	0.0	0.0	0.0	0.0	0.0	0.0	0.0	0.0	0.0	0.0	0.0	0.0	0.0	0.0	0.0	0.0	0.0	0.0	0.0
AATTCGGAACGTCATGGA-2	0.00601	0.93291	0.0	0.0009400000000000001	0.0	0.00029	5.9999999999999995e-05	0.0	0.00011	0.00039	0.00037999999999999997	0.0	0.00271	0.0028399999999999996	0.0011	0.0096	0.0	0.00823	4e-05	0.0	0.0	7e-05	0.0	0.0	0.0	5e-05	0.00344	9e-05	0.0	0.0	0.00035	0.0	0.0	0.0	0.0	0.00013000000000000002	0.00045	0.0	0.0	0.0	4e-05	0.0003	0.0	0.00015	0.0	0.0	7e-05	0.0	5.9999999999999995e-05
AATTCGGAATATAATCGC-1	0.42493000000000003	0.1122	0.04336	0.00813	0.0	0.0	0.07209	0.01138	0.027639999999999998	0.20542	0.08238	0.0	0.0	0.0	0.0	0.0	0.0	0.0	0.0	0.0	0.0	0.0	0.0	0.0	0.0	0.0103	0.0	0.0	0.0	0.0	0.0	0.0	0.0	0.0	0.0	0.0	0.0	0.0	0.0	0.0	0.0	0.0	0.0	0.0	0.0	0.0	0.0	0.0	0.0
AATTGGTGAACGCTATGT-2	0.53442	0.03718	0.02553	0.01055	0.0	0.0036799999999999997	0.00837	0.0012900000000000001	0.0034	0.1615	0.1231	0.0018399999999999998	0.0271	0.00143	0.003	0.00143	0.01675	0.00722	0.0	0.0	0.0006799999999999999	0.00266	0.0	0.0	0.0	0.00409	0.0	0.00075	0.0	0.0	0.01123	0.0	0.00238	0.0	0.0	0.0	0.0	0.0	0.0	0.0	0.0	0.00095	0.0	0.0	0.0	0.0	0.0	0.0	0.0
AATTGGTGACACACCACA-2	0.00109	0.0	0.0	0.0	0.0	0.0	0.0	0.0	0.0	0.0	0.00064	0.99718	0.0	0.0	0.0	0.0	0.0	0.0	0.0	0.0	0.0	0.0	0.0	0.0	0.0	0.0	0.0	0.0	0.0	0.0	0.0	0.0	0.0	0.0	0.0	0.0	0.0	0.0	0.0	0.0	0.0	0.0	0.0	0.0	0.0	0.0	0.0	0.0	0.0
AATTGGTGACTTACCTAG-1	0.0	0.0	0.0	0.0	0.0	0.0	0.0	0.0	0.0	0.0	0.0	0.0	0.0	0.0	0.0	0.0	0.0	0.0	0.0	0.0	0.0	0.0	0.0	0.0	0.0	0.0	0.0	0.0	0.0	0.0	0.0	0.0	0.0	0.0	0.0	0.0	0.0	0.0	0.0	0.0	0.0	0.0	0.0	0.0	0.0	0.0	0.0	0.0	0.0
AATTGGTGAGAGTCGTAC-2	0.98011	0.0	0.0	0.0	0.0	0.0	0.0	0.0	0.0	0.0	0.0	0.0	0.0	0.0	0.0	0.0	0.0	0.0	0.0	0.0	0.0	0.0	0.0	0.0	0.0	0.0	0.0	0.0	0.0	0.0	0.0	0.0	0.0	0.0	0.0	0.0	0.0	0.0	0.0	0.0	0.0	0.0	0.0	0.0	0.0	0.0	0.0	0.0	0.0
AATTGGTGAGCTTACGTT-2	0.52235	0.03507	0.021580000000000002	0.01056	0.0006900000000000001	0.00343	0.00763	0.0015300000000000001	0.00199	0.1675	0.12944	0.00165	0.02401	0.00168	0.0018100000000000002	0.00212	0.01822	0.006229999999999999	0.00084	0.0	0.00062	0.00336	0.0	0.0	0.0	0.00614	0.00093	0.00062	0.0	0.0	0.0105	0.0	0.00065	0.0	0.0	0.0	0.0009	0.0	0.0	0.0	0.00037	0.0004	0.0	0.0	0.0	0.0005	0.0	0.0	0.0
ACAACCGGAACGAATCGC-1	0.41523000000000004	0.10974	0.02812	0.00818	0.0021	0.00399	0.07134	0.0149	0.02854	0.2115	0.09085	0.0	0.0027300000000000002	0.0	0.0	0.00252	0.0	0.0	0.0	0.0	0.00231	0.0	0.0	0.0	0.0	0.0	0.0	0.0	0.0	0.0	0.0	0.0	0.0	0.0	0.0	0.0	0.0	0.0	0.0	0.0	0.0	0.0	0.0	0.0	0.0	0.0	0.0	0.0	0.0
ACAACCGGAACGAATCGC-2	0.36719	0.11924000000000001	0.02713	0.01199	0.0	0.0	0.08202000000000001	0.013880000000000002	0.022080000000000002	0.23722	0.10157999999999999	0.0	0.0	0.0	0.0	0.0	0.0	0.0	0.0	0.0	0.00757	0.006940000000000001	0.0	0.0	0.0	0.0	0.0	0.0	0.0	0.0	0.0	0.0	0.0	0.0	0.0	0.0	0.0	0.0	0.0	0.0	0.0	0.0	0.0	0.0	0.0	0.0	0.0	0.0	0.0
ACAACCGGAATAGCACGG-2	0.0007	0.00011	0.0	0.0	0.0	0.0	0.0015	0.0	0.00015	0.04862	0.91685	9e-05	0.0	0.0	0.0	0.0	0.0	0.0	0.0	0.0	0.00031	0.0	0.0	0.0	0.0	7e-05	0.0	0.0	0.0	0.0	0.0	0.0	0.0	0.0	0.0	0.0	0.0	0.0	0.0	0.0	0.0	0.0	0.0	0.0	0.0	0.0	0.0	0.0	0.0
ACAACCGGAGACCGCTTC-1	0.9099	0.0	0.0	0.0	0.0	0.0	0.0	0.0	0.0	0.01605	0.0	0.0	0.0	0.0	0.0	0.0	0.0	0.0	0.0	0.0	0.06833	0.0	0.0	0.0	0.0	0.0	0.0	0.0	0.0	0.0	0.0	0.0	0.0	0.0	0.0	0.0	0.0	0.0	0.0	0.0	0.0	0.0	0.0	0.0	0.0	0.0	0.0	0.0	0.0
ACAACCGGATAGCCTTGT-1	0.01883	0.0	0.0	0.0	0.0	0.0	0.0	0.0	0.0	0.0073	0.0	0.0	0.0	0.0	0.0	0.0	0.0	0.0	0.0	0.0	0.0	0.0	0.0	0.0	0.0	0.9738700000000001	0.0	0.0	0.0	0.0	0.0	0.0	0.0	0.0	0.0	0.0	0.0	0.0	0.0	0.0	0.0	0.0	0.0	0.0	0.0	0.0	0.0	0.0	0.0
ACAACGAGCCACACCTGT-1	0.08466	0.0	0.0	0.0	0.0	0.0	0.0	0.0	0.0	0.0	0.0	0.2037	0.0	0.0	0.0	0.0	0.0	0.0	0.0	0.0	0.0	0.25397	0.0	0.0	0.0	0.0	0.0	0.0	0.0	0.0	0.0	0.0	0.0	0.0	0.0	0.0	0.0	0.0	0.0	0.0	0.0	0.0	0.0	0.0	0.0	0.0	0.0	0.0	0.0
ACAACGAGCCACTTGGAT-2	0.3986	0.10465999999999999	0.0	0.01152	0.0	0.0	0.00951	0.03706	0.07311000000000001	0.17526	0.11918	0.0	0.0	0.0	0.0	0.0	0.0	0.03105	0.0	0.0	0.0	0.0	0.0	0.0	0.0	0.00601	0.0	0.0	0.0	0.0	0.02103	0.0	0.0	0.0	0.0	0.0	0.0	0.0	0.0	0.0	0.0	0.0	0.0	0.0	0.0	0.0	0.0	0.0	0.0
ACAACGAGCGCTGGTAAC-1	0.41502	0.10559	0.02484	0.010159999999999999	0.0	0.0	0.07679	0.014119999999999999	0.023719999999999998	0.23659000000000002	0.08075	0.0	0.0	0.0	0.0	0.0	0.0	0.0	0.0	0.0	0.0	0.0	0.0	0.0	0.0	0.0	0.0	0.0	0.0	0.0	0.0	0.0	0.0	0.0	0.0	0.0	0.0	0.0	0.0	0.0	0.0	0.0	0.0	0.0	0.0	0.0	0.0	0.0	0.0
ACAACGAGCTGTGAGTAT-1	0.0063	0.23901	0.0	0.00045999999999999996	0.00023999999999999998	0.00125	0.34704	0.00639	0.2191	0.00232	0.0002	0.00022999999999999998	0.00139	0.00035	0.00182	0.0	0.0007	0.00078	0.00108	0.00016999999999999999	0.0	0.00303	0.00015	0.00042	0.0	0.00643	0.00015	0.0	0.0	0.0	0.0	0.0	0.00011999999999999999	0.00022	0.0	0.00018	0.0003	4e-05	0.0	0.0	0.00151	0.0	0.0	0.00033	0.0009599999999999999	0.0	0.0	0.0019199999999999998	0.00101
ACAAGAATGATACAACCG-2	0.57318	0.03472	0.02314	0.00579	0.0	0.004079999999999999	0.00987	0.0	0.0	0.15487	0.11742999999999999	0.0	0.02723	0.0	0.0	0.0	0.016	0.00374	0.0	0.0	0.0	0.007490000000000001	0.0	0.0	0.0	0.00647	0.0	0.0	0.0	0.0	0.00953	0.0	0.0	0.0	0.0	0.0	0.0	0.0	0.0	0.0	0.0	0.0	0.0	0.0	0.0	0.0	0.0	0.0	0.0
ACAAGAATGCGCGCACAT-2	0.40207	0.085	0.0	0.0122	0.0	0.0048	0.0	0.02698	0.07354	0.1748	0.14339000000000002	0.0	0.0	0.0	0.0	0.0	0.0	0.02106	0.0	0.0	0.0	0.0	0.0	0.0	0.0	0.0	0.0	0.0	0.0	0.0	0.04324	0.0	0.0	0.0	0.0	0.0	0.0	0.0	0.0	0.0	0.0	0.0	0.0	0.0	0.0	0.0	0.0	0.0	0.0
ACAAGAATGGACATAACG-1	0.43678999999999996	0.10969000000000001	0.03492	0.00885	0.0	0.0059	0.08854	0.00836	0.029019999999999997	0.19036	0.0851	0.0	0.0	0.0	0.0	0.0	0.0	0.0	0.0	0.0	0.0	0.0	0.0	0.0	0.0	0.0	0.0	0.0	0.0	0.0	0.0	0.0	0.0	0.0	0.0	0.0	0.0	0.0	0.0	0.0	0.0	0.0	0.0	0.0	0.0	0.0	0.0	0.0	0.0
ACAAGAATGTCCTGTCCG-1	0.06976	0.00372	0.0	0.0033	0.0	0.0	0.18158	0.0	0.0	0.6351600000000001	0.0019399999999999999	0.00717	0.0	0.0	0.0	0.0	0.0	0.0074	0.0	0.0	0.0	0.006379999999999999	0.0	0.0	0.0	0.0	0.0	0.01051	0.0	0.0	0.0	0.0	0.0	0.0	0.0	0.0	0.0	0.00323	0.0	0.0	0.0	0.0	0.0	0.0	0.0	0.0	0.0	0.0	0.0
ACAAGGTACACTCGCTGT-1	0.0	0.0	0.0	0.0	0.0	0.0	0.0	0.0	0.0	0.0	1.0	0.0	0.0	0.0	0.0	0.0	0.0	0.0	0.0	0.0	0.0	0.0	0.0	0.0	0.0	0.0	0.0	0.0	0.0	0.0	0.0	0.0	0.0	0.0	0.0	0.0	0.0	0.0	0.0	0.0	0.0	0.0	0.0	0.0	0.0	0.0	0.0	0.0	0.0
ACAAGGTACCATCGCTGG-2	0.0	0.0	0.0	0.0	0.0	0.0	0.0	0.0	0.0	0.0	0.0	0.0	0.0	0.0	0.0	0.0	0.0	0.0	0.0	0.0	0.0	0.0	0.0	0.0	0.0	0.0	0.0	0.0	0.0	0.0	0.0	0.0	0.0	0.0	0.0	0.0	0.0	0.0	0.0	0.0	0.0	0.0	0.0	0.0	0.0	0.0	0.0	0.0	0.0
ACAATAGGTGACTAGCAT-2	0.5228	0.03756	0.02259	0.00805	0.0	0.00336	0.007409999999999999	0.00149	0.00309	0.16688	0.12772	0.0025	0.02355	0.0017100000000000001	0.00229	0.00256	0.0186	0.007409999999999999	0.0009599999999999999	0.0	0.0	0.00293	0.0009599999999999999	0.0	0.0	0.00469	0.0006900000000000001	0.00059	0.0	0.0	0.00996	0.0	0.00123	0.0	0.0	0.00091	0.00101	0.0	0.0	0.0	0.0	0.00112	0.0	0.0	0.00064	0.0	0.0	0.0	0.0
ACAATAGGTTGCGCTGCA-1	0.60421	0.00895	0.0	0.006840000000000001	0.0	0.0	0.0	0.0	0.0	0.01053	0.10737000000000001	0.0	0.02737	0.007370000000000001	0.0	0.0	0.0	0.0	0.0	0.0	0.0	0.034210000000000004	0.012629999999999999	0.0	0.0	0.0	0.0	0.0	0.0	0.0	0.0	0.0	0.0	0.0	0.0	0.0	0.0	0.0	0.0	0.0	0.0	0.0	0.0	0.0	0.0	0.0	0.0	0.0	0.0
ACAATTCGGCTTAGGACT-2	0.9872	0.0	0.0	0.0	0.0	0.0	0.0	0.0	0.0	0.006529999999999999	0.00572	0.0	0.0	0.0	0.0	0.0	0.0	0.0	0.0	0.0	0.0	0.0	0.0	0.0	0.0	0.0	0.0	0.0	0.0	0.0	0.0	0.0	0.0	0.0	0.0	0.0	0.0	0.0	0.0	0.0	0.0	0.0	0.0	0.0	0.0	0.0	0.0	0.0	0.0
ACAATTCGGTATCATGCT-2	0.52271	0.020640000000000002	0.0	0.01486	0.0	0.0	0.01321	0.01486	0.04294	0.23699	0.08505	0.0	0.0	0.0	0.0	0.0	0.0	0.0	0.0	0.0	0.0	0.0	0.0	0.0	0.0	0.0	0.0	0.03386	0.0	0.0	0.01073	0.0	0.0	0.0	0.0	0.0	0.0	0.0	0.0	0.0	0.0	0.0	0.0	0.0	0.0	0.0	0.0	0.0	0.0
ACACACCGTAGTCCAGTG-2	0.55523	0.03734	0.02225	0.00948	0.0	0.0031	0.00948	0.0	0.0	0.17702	0.11665999999999999	0.0	0.02592	0.0	0.0	0.00213	0.01857	0.00251	0.0	0.0	0.0	0.0036799999999999997	0.0	0.0	0.0	0.0031	0.0	0.0	0.0	0.0	0.00619	0.0	0.0	0.0	0.0	0.0	0.0	0.0	0.0	0.0	0.0	0.0	0.0	0.0	0.0	0.0	0.0	0.0	0.0
ACACACCGTCAACTAATC-1	0.0	0.0	0.0	0.0	0.0	0.0	0.0	0.0	0.0	0.0	0.0	0.0	0.0	0.0	0.0	0.0	0.0	0.0	0.0	0.0	0.0	0.18028	0.0	0.0	0.0	0.43742	0.0	0.0	0.0	0.0	0.0	0.0	0.0	0.0	0.0	0.0	0.0	0.0	0.0	0.0	0.0	0.0	0.0	0.0	0.0	0.0	0.0	0.0	0.0
ACACACCGTCCTCGACCT-1	0.09972	0.0	0.0	0.0	0.0	0.0	0.01852	0.0	0.0	0.04558	0.23290999999999998	0.0	0.5755	0.0	0.0	0.0	0.01353	0.0	0.0	0.0	0.0	0.0	0.0	0.0	0.0	0.0	0.0	0.0	0.0	0.0	0.0	0.0	0.0	0.0	0.0	0.0	0.0	0.0	0.0	0.0	0.0	0.0	0.0	0.0	0.0	0.0	0.0	0.0	0.0
ACACACCGTCCTTCCTCA-1	0.41193	0.11015	0.04073	0.01377	0.0	0.0	0.08204	0.016059999999999998	0.01549	0.22719	0.07917	0.0	0.0	0.0	0.0	0.0	0.0	0.0	0.0	0.0	0.0	0.0	0.0	0.0	0.0	0.0	0.0	0.0	0.0	0.0	0.0	0.0	0.0	0.0	0.0	0.0	0.0	0.0	0.0	0.0	0.0	0.0	0.0	0.0	0.0	0.0	0.0	0.0	0.0
ACACACGTCAAGTTCTCT-1	0.97044	0.0	0.0	0.0	0.0	0.0	0.0	0.0	0.0	0.01436	0.0	0.0	0.0	0.0	0.0	0.0	0.0	0.0	0.0	0.0	0.0	0.0	0.0	0.0	0.0	0.0	0.0	0.0	0.0	0.0	0.0	0.0	0.0	0.0	0.0	0.0	0.0	0.0	0.0	0.0	0.0	0.0	0.0	0.0	0.0	0.0	0.0	0.0	0.0
ACACACGTCAGTACGAAT-2	0.55352	0.040310000000000006	0.01762	0.007109999999999999	0.0	0.004070000000000001	0.00915	0.0	0.0	0.16599	0.12737	0.0	0.022359999999999998	0.0	0.0	0.0	0.0227	0.00644	0.0	0.0	0.0	0.007109999999999999	0.0	0.0	0.0	0.0044	0.0	0.0	0.0	0.0	0.010159999999999999	0.0	0.0	0.0	0.0	0.0	0.0	0.0	0.0	0.0	0.0	0.0	0.0	0.0	0.0	0.0	0.0	0.0	0.0
ACACACGTCGCGGAGATT-1	1.0	0.0	0.0	0.0	0.0	0.0	0.0	0.0	0.0	0.0	0.0	0.0	0.0	0.0	0.0	0.0	0.0	0.0	0.0	0.0	0.0	0.0	0.0	0.0	0.0	0.0	0.0	0.0	0.0	0.0	0.0	0.0	0.0	0.0	0.0	0.0	0.0	0.0	0.0	0.0	0.0	0.0	0.0	0.0	0.0	0.0	0.0	0.0	0.0
ACACACGTCTGAGAATCC-1	0.88838	0.00148	0.00533	0.00808	0.0	0.00358	0.0	0.0	9e-05	0.00033999999999999997	0.00011	0.0	0.0081	0.042839999999999996	5.9999999999999995e-05	0.014980000000000002	0.0	0.0	0.0	0.0	0.0	0.0	0.0	0.0	0.0	0.0	0.011040000000000001	0.0	0.0	0.0	9e-05	0.0	0.0005	0.0	0.0	0.0	4e-05	2.9999999999999997e-05	0.0	0.0	0.0	0.0	0.0	0.0	0.0	0.0	0.0	0.0	0.0
ACACAGAACATCGCCTCT-2	0.0012900000000000001	0.00018	0.0	0.0	0.0	0.0	0.00011	0.0	0.00032	0.0845	0.8427899999999999	0.0	0.0	0.0	0.0	0.0	0.0	0.0	0.0	0.0	0.0	0.0	0.0	0.0	0.0	0.00015	0.0	0.0	0.0	0.0	0.0	0.0	0.0	0.0	0.0	0.0	0.0	0.0	0.0	0.0	0.0	0.0	0.0	0.0	0.0	0.0	0.0	0.0	0.0
ACACAGAACCAGCCGCAA-1	0.42008999999999996	0.12455999999999999	0.03937	0.0	0.0	0.0	0.08931	0.01939	0.036430000000000004	0.17390999999999998	0.09518	0.0	0.0	0.0	0.0	0.0	0.0	0.0	0.0	0.0	0.0	0.0	0.0	0.0	0.0	0.0	0.0	0.0	0.0	0.0	0.0	0.0	0.0	0.0	0.0	0.0	0.0	0.0	0.0	0.0	0.0	0.0	0.0	0.0	0.0	0.0	0.0	0.0	0.0
ACACATCTGTATGACCGA-1	0.8360200000000001	0.04383	0.00193	0.03269	0.0	0.03807	0.00525	0.00134	0.0	0.0	0.0	0.0	0.00147	0.00295	0.00285	0.00506	0.0018399999999999998	0.00055	0.0	0.00115	0.0	0.0	0.0	0.0	0.0	0.0	0.0009699999999999999	0.0	0.0	0.0	0.0015199999999999999	0.0	0.00147	0.0	0.0	0.0006	0.0009199999999999999	0.0	0.0	0.0	0.0	0.0	0.00045999999999999996	0.0	0.0	0.00078	0.0	0.0	0.0
ACACCACATACCACGGAT-2	0.41431	0.07102	0.0	0.01853	0.0	0.0	0.00926	0.02367	0.0772	0.15028	0.15492	0.0	0.0	0.0	0.0	0.0	0.0	0.035	0.0	0.0	0.0	0.0	0.0	0.0	0.0	0.0	0.0	0.0	0.0	0.0	0.04272	0.0	0.0	0.0	0.0	0.0	0.0	0.0	0.0	0.0	0.0	0.0	0.0	0.0	0.0	0.0	0.0	0.0	0.0
ACACCACATAGTAATGGT-2	0.35135	0.0	0.0	0.0	0.0	0.0	0.0	0.0	0.0	0.21622	0.2027	0.0	0.0	0.0	0.0	0.0	0.0	0.0	0.0	0.0	0.0	0.0	0.0	0.0	0.0	0.0	0.0	0.0	0.0	0.0	0.0	0.0	0.0	0.0	0.0	0.0	0.0	0.0	0.0	0.0	0.0	0.0	0.0	0.0	0.0	0.0	0.0	0.0	0.0
ACACCACATCCTGTCATT-2	0.59956	0.01184	0.0	0.01258	0.0	0.0	0.016280000000000003	0.01406	0.04293	0.20576999999999998	0.07106	0.0	0.0	0.0	0.0	0.0	0.0	0.0	0.0	0.0	0.0	0.0	0.0	0.0	0.0	0.0	0.0	0.02147	0.0	0.0	0.0	0.0	0.0	0.0	0.0	0.0	0.0	0.0	0.0	0.0	0.0	0.0	0.0	0.0	0.0	0.0	0.0	0.0	0.0
ACACCACATGCGTCGTCT-2	0.00996	0.0	0.0	0.0	0.0	0.0	0.0	0.0	0.0	0.00474	0.00569	0.0	0.0	0.0	0.0	0.0	0.0	0.0	0.0	0.0	0.0	0.0	0.0	0.0	0.0	0.0	0.0	0.0	0.0	0.0	0.0	0.0	0.0	0.0	0.0	0.0	0.0	0.0	0.0	0.0	0.0	0.0	0.0	0.0	0.0	0.0	0.0	0.0	0.0
ACACCACATTTGTCAACC-2	0.01744	0.0	0.0	0.0	0.0	0.0	0.0	0.0	0.0	0.00151	0.01017	0.0	0.0	0.0	0.0	0.0	0.0	0.0	0.0	0.0	0.0	0.0	0.17490999999999998	0.0	0.0	0.0	0.0	0.0	0.0	0.0	0.0	0.0	0.0	0.0	0.0	0.0	0.0	0.0	0.0	0.0	0.0	0.0	0.0	0.0	0.0	0.0	0.0	0.0	0.0
ACACCGCCAGAGGACTTA-1	0.0068200000000000005	0.0	0.0	0.0	0.0	0.0	0.0	0.0	0.0	0.47176	0.0	0.0	0.0	0.0	0.0	0.0	0.0	0.0	0.0	0.0	0.0	0.00965	0.0	0.0	0.0	0.0	0.0	0.48212	0.0	0.0	0.0	0.0	0.0	0.0	0.0	0.0	0.0	0.0	0.0	0.0	0.0	0.0	0.0	0.0	0.0	0.0	0.0	0.0	0.0
ACACCGCCAGCGCTCTAT-1	0.36380999999999997	0.09569	0.035160000000000004	0.01067	0.0	0.00389	0.07912000000000001	0.014190000000000001	0.02512	0.23546	0.10285	0.005529999999999999	0.0028899999999999998	0.0028899999999999998	0.0	0.0028899999999999998	0.0	0.0018800000000000002	0.0	0.0	0.00364	0.0	0.0	0.0	0.0	0.00352	0.00176	0.0	0.0	0.0	0.0	0.0	0.0	0.0	0.0	0.0	0.0	0.0	0.0	0.0	0.0	0.0	0.0	0.0	0.0	0.0	0.0	0.0	0.0
ACACCGCCAGCGCTCTAT-2	0.37014	0.09648	0.03705	0.01908	0.0	0.0	0.10382000000000001	0.015040000000000001	0.01871	0.24468	0.08804	0.0	0.0	0.0	0.0	0.0	0.0	0.0	0.0	0.0	0.00514	0.0	0.0	0.0	0.0	0.0	0.0	0.0	0.0	0.0	0.0	0.0	0.0	0.0	0.0	0.0	0.0	0.0	0.0	0.0	0.0	0.0	0.0	0.0	0.0	0.0	0.0	0.0	0.0
ACACCGCCATACTCGACC-1	0.00036	0.0	0.0	0.0	0.0	0.0	0.0	0.0	0.0	0.07184	0.89154	0.0	0.0	0.0	0.0	0.0	0.0	0.0	0.0	0.0	0.0	0.0	0.0	0.0	0.0	0.0	0.0	0.0	0.0	0.0	0.0	0.0	0.0	0.0	0.0	0.0	0.0	0.0	0.0	0.0	0.0	0.0	0.0	0.0	0.0	0.0	0.0	0.0	0.0
ACACCGCCATGTGTCTAC-2	0.5473600000000001	0.04893	0.021	0.0105	0.0	0.00536	0.00715	0.0035700000000000003	0.00268	0.15505	0.13829	0.0	0.0315	0.0	0.0	0.0	0.0134	0.0	0.0	0.0	0.0	0.0	0.0	0.0	0.0	0.00514	0.0	0.0	0.0	0.0	0.008709999999999999	0.0	0.0	0.0	0.0	0.0	0.0	0.0	0.0	0.0	0.0	0.0	0.0	0.0	0.0	0.0	0.0	0.0	0.0
ACACGTTGCACCGTCCTA-2	0.53255	0.04412	0.02228	0.01267	0.0	0.0	0.00524	0.0	0.0	0.17912	0.12757000000000002	0.0	0.0332	0.0	0.0	0.0061200000000000004	0.013980000000000001	0.0	0.0	0.0	0.0	0.0	0.0	0.0	0.0	0.009170000000000001	0.00481	0.0	0.0	0.0	0.0069900000000000006	0.0	0.0	0.0	0.0	0.0	0.0	0.0	0.0	0.0	0.0	0.0	0.0	0.0	0.0	0.0	0.0	0.0	0.0
ACACGTTGCCACTTCCTT-2	0.00274	0.0	0.0	0.0	0.0	0.0	0.0	0.0	0.0	0.0012699999999999999	0.0008300000000000001	0.0	0.0	0.0	0.0	0.0	0.0	0.0	0.0	0.0	0.0	0.0	0.0	0.0	0.0	0.0	0.0	0.0	0.0	0.0	0.0	0.0	0.0	0.0	0.0	0.0	0.0	0.0	0.0	0.0	0.0	0.0	0.0	0.0	0.0	0.0	0.0	0.0	0.0
ACACGTTGCGTTAGAGAC-1	0.42493000000000003	0.09898	0.03626	0.01196	0.0	0.0	0.08271	0.012740000000000001	0.01842	0.21481999999999998	0.07272	0.0	0.00216	0.0	0.00451	0.00451	0.0	0.0043100000000000005	0.0	0.0	0.00588	0.0	0.0	0.0	0.0	0.0033299999999999996	0.0	0.0	0.0	0.0	0.0	0.0	0.0	0.0	0.0	0.0	0.0	0.0	0.0	0.0	0.0	0.0	0.0	0.0	0.0	0.0	0.0	0.0	0.0
ACACGTTGCGTTAGAGAC-2	0.38299	0.10088	0.031089999999999996	0.012320000000000001	0.0	0.0	0.10205	0.01408	0.0305	0.22933	0.09443	0.0	0.0	0.0	0.0	0.0	0.0	0.0	0.0	0.0	0.0	0.0	0.0	0.0	0.0	0.0	0.0	0.0	0.0	0.0	0.0	0.0	0.0	0.0	0.0	0.0	0.0	0.0	0.0	0.0	0.0	0.0	0.0	0.0	0.0	0.0	0.0	0.0	0.0
ACACGTTGCTGATTCACC-2	0.00065	0.00011	0.0	0.0	0.0	0.0	2.9999999999999997e-05	0.00346	0.00013000000000000002	0.0049	0.97146	0.0	2.9999999999999997e-05	0.0	0.0	0.0	0.0	2.9999999999999997e-05	0.0	0.0	0.0	0.0	0.0	0.0	0.0	5e-05	0.0	2.9999999999999997e-05	0.0	0.0	0.0	0.0	0.0	0.0	0.0	0.0	0.0	0.0	0.0	0.0	0.0	0.0	0.0	0.0	0.0	0.0	0.0	0.0	0.0
ACACTAACGATTGCGCTA-1	0.007540000000000001	0.01243	0.00122	0.01718	0.0034799999999999996	0.00064	0.0	0.0	0.0	0.0	0.0	0.0	0.01268	0.0041600000000000005	0.008709999999999999	0.0006900000000000001	0.0	0.0	0.00147	0.00093	0.0	0.0	0.0	0.0	0.0	0.0	0.0	0.0	0.0	0.0	0.87431	0.0	0.0	0.0058200000000000005	0.0	0.0	0.00998	0.0	0.0	0.0	0.0	0.0	0.0	0.0	0.0	0.0	0.0	0.0	0.0
ACACTGTGACCACGCCAT-1	0.0016	0.0	0.0	0.0	0.0	0.0	0.0	0.0	0.0	0.00148	0.99692	0.0	0.0	0.0	0.0	0.0	0.0	0.0	0.0	0.0	0.0	0.0	0.0	0.0	0.0	0.0	0.0	0.0	0.0	0.0	0.0	0.0	0.0	0.0	0.0	0.0	0.0	0.0	0.0	0.0	0.0	0.0	0.0	0.0	0.0	0.0	0.0	0.0	0.0
ACACTGTGAGCGACCTGT-2	0.5637300000000001	0.0	0.0	0.0	0.0	0.012440000000000001	0.02694	0.01658	0.04249	0.25078	0.06942999999999999	0.0	0.0	0.0	0.0	0.0	0.0	0.0	0.0	0.0	0.0	0.0	0.0	0.0	0.0	0.0	0.0	0.014509999999999999	0.0	0.0	0.0	0.0	0.0	0.0	0.0	0.0	0.0	0.0	0.0	0.0	0.0	0.0	0.0	0.0	0.0	0.0	0.0	0.0	0.0
ACAGAAGAGAGCGCATGA-1	1.0	0.0	0.0	0.0	0.0	0.0	0.0	0.0	0.0	0.0	0.0	0.0	0.0	0.0	0.0	0.0	0.0	0.0	0.0	0.0	0.0	0.0	0.0	0.0	0.0	0.0	0.0	0.0	0.0	0.0	0.0	0.0	0.0	0.0	0.0	0.0	0.0	0.0	0.0	0.0	0.0	0.0	0.0	0.0	0.0	0.0	0.0	0.0	0.0
ACAGAAGAGCATTCGAAT-2	0.40402	0.0841	0.0	0.01097	0.0	0.0	0.0	0.033819999999999996	0.059410000000000004	0.18373	0.16271	0.0	0.0	0.0	0.0	0.0	0.0	0.02742	0.0	0.0	0.0	0.0	0.0	0.0	0.0	0.0	0.0	0.0	0.0	0.0	0.02925	0.0	0.0	0.0	0.0	0.0	0.0	0.0	0.0	0.0	0.0	0.0	0.0	0.0	0.0	0.0	0.0	0.0	0.0
ACAGAAGAGCTATGGATG-1	0.40545	0.1089	0.03238	0.013609999999999999	0.0	0.00442	0.07357999999999999	0.0103	0.04452	0.21891	0.07432000000000001	0.0	0.0	0.00662	0.0	0.0	0.0	0.00442	0.0	0.0	0.0	0.0	0.0	0.0	0.0	0.0	0.0	0.0	0.0	0.0	0.0	0.0	0.0	0.0	0.0	0.0	0.0	0.0	0.0	0.0	0.0	0.0	0.0	0.0	0.0	0.0	0.0	0.0	0.0
ACAGAAGAGCTATGGATG-2	0.39058000000000004	0.0844	0.0422	0.014719999999999999	0.0	0.0	0.09028	0.0	0.01178	0.24534	0.11775999999999999	0.0	0.0	0.0	0.0	0.0	0.0	0.0	0.0	0.0	0.0	0.0	0.0	0.0	0.0	0.0	0.0	0.0	0.0	0.0	0.0	0.0	0.0	0.0	0.0	0.0	0.0	0.0	0.0	0.0	0.0	0.0	0.0	0.0	0.0	0.0	0.0	0.0	0.0
ACAGAAGAGTAAGTACAC-1	0.06469	0.00503	0.0	0.0	0.0	0.0	0.16477999999999998	0.0	0.0	0.66469	0.0	0.00575	0.0	0.0	0.0	0.0	0.0	0.00988	0.0	0.0	0.0	0.0	0.0	0.0	0.0	0.0	0.0	0.01977	0.0	0.0	0.0	0.0	0.0	0.0	0.0	0.0	0.0	0.00288	0.0	0.0	0.0	0.0	0.0	0.0	0.0	0.0	0.0	0.0	0.0
ACAGAAGAGTGAGCAGAT-1	0.3793	0.11022	0.03387	0.01102	0.0	0.00296	0.06747	0.01075	0.03065	0.22150999999999998	0.10484	0.0	0.008329999999999999	0.0	0.00645	0.0	0.0	0.0	0.0	0.0	0.0037600000000000003	0.0	0.0	0.0	0.0	0.007259999999999999	0.0	0.0	0.0	0.0	0.0	0.0	0.0	0.0	0.0	0.0	0.0	0.0	0.0	0.0	0.0	0.0	0.0	0.0	0.0	0.0	0.0	0.0	0.0
ACAGAAGAGTGAGCAGAT-2	0.40015	0.10372	0.01703	0.01006	0.0	0.0	0.10294	0.01238	0.032510000000000004	0.2322	0.08669	0.0	0.0	0.0	0.0	0.0	0.0	0.0	0.0	0.0	0.0	0.0	0.0	0.0	0.0	0.0	0.0	0.0	0.0	0.0	0.0	0.0	0.0	0.0	0.0	0.0	0.0	0.0	0.0	0.0	0.0	0.0	0.0	0.0	0.0	0.0	0.0	0.0	0.0
ACAGCATCAGAACCAGTT-2	0.53652	0.00926	0.0	0.00926	0.0	0.0	0.00926	0.0108	0.04372	0.25514000000000003	0.07202	0.0	0.0	0.0	0.01132	0.0	0.0	0.0	0.0	0.0	0.0	0.0	0.0	0.0	0.0	0.0	0.0	0.03395	0.0	0.0	0.00566	0.0	0.0	0.0	0.0	0.0	0.0	0.0	0.0	0.0	0.0	0.0	0.0	0.0	0.0	0.0	0.0	0.0	0.0
ACAGCATCAGAGTCCAAT-2	0.9547399999999999	0.0	0.0	0.01697	0.0	0.0	0.0	0.0	0.0	0.00919	0.0099	0.0	0.0	0.00919	0.0	0.0	0.0	0.0	0.0	0.0	0.0	0.0	0.0	0.0	0.0	0.0	0.0	0.0	0.0	0.0	0.0	0.0	0.0	0.0	0.0	0.0	0.0	0.0	0.0	0.0	0.0	0.0	0.0	0.0	0.0	0.0	0.0	0.0	0.0
ACAGCGTATAACTTCTGC-1	0.00033999999999999997	0.0	0.0	0.0	0.0	0.0	0.0	0.0	0.0	0.04478	0.9146299999999999	0.0	0.0	0.0	0.0	0.0	0.0	0.0	0.0	0.0	0.0	0.0	0.0	0.0	0.0	0.0	0.0	0.0	0.0	0.0	0.0	0.0	0.0	0.0	0.0	0.0	0.0	0.0	0.0	0.0	0.0	0.0	0.0	0.0	0.0	0.0	0.0	0.0	0.0
ACAGCGTATAGCAACATT-2	0.52144	0.04774	0.02087	0.01258	0.0	0.00686	0.01029	0.004	0.00343	0.18382	0.11320999999999999	0.0	0.02373	0.0	0.0	0.0	0.021730000000000003	0.0042899999999999995	0.0	0.0	0.0	0.00457	0.0	0.0	0.0	0.00715	0.0	0.0	0.0	0.0	0.01258	0.0	0.0	0.0	0.0	0.0	0.0	0.0	0.0	0.0	0.0	0.0	0.0	0.0	0.0	0.0	0.0	0.0	0.0
ACAGCGTATCCAACAACA-2	0.55484	0.04608	0.0212	0.0	0.0	0.0	0.011059999999999999	0.0	0.01198	0.13917000000000002	0.13548	0.0	0.01567	0.0	0.0	0.0	0.022119999999999997	0.01198	0.0	0.0	0.0	0.0	0.0	0.0	0.0	0.011059999999999999	0.0	0.0	0.0	0.0	0.013819999999999999	0.0	0.0	0.0	0.0	0.0	0.0	0.0	0.0	0.0	0.0	0.0	0.0	0.0	0.0	0.0	0.0	0.0	0.0
ACAGCGTATTAACGGATA-1	0.0	0.0	0.0	0.0	0.0	0.0	0.0	0.0	0.0	0.0	0.0	0.0	0.0	0.0	0.0	0.0	0.0	0.0	0.0	0.0	0.0	0.0	0.0	0.0	0.0	0.0	0.0	0.0	0.0	0.0	0.0	0.0	0.0	0.0	0.0	0.0	0.0	0.0	0.0	0.0	0.0	0.0	0.0	0.0	0.0	0.0	0.0	0.0	0.0
ACAGGAACTCTTCGACTG-2	0.53667	0.04684	0.01852	0.013069999999999998	0.0	0.00545	0.006540000000000001	0.0	0.0	0.16957	0.12455	0.0	0.03268	0.0	0.0	0.0	0.01961	0.00617	0.0	0.0	0.0	0.0	0.0	0.0	0.0	0.0036299999999999995	0.0	0.0	0.0	0.0	0.014519999999999998	0.0	0.0	0.0	0.0	0.0	0.0	0.0	0.0	0.0	0.0	0.0	0.0	0.0	0.0	0.0	0.0	0.0	0.0
ACAGGAACTGCACATGTT-1	0.00632	0.22896	0.0	0.00056	0.00022	0.00139	0.35346	0.01185	0.21593	0.0030399999999999997	0.00035	0.0	0.00175	0.00065	0.00139	0.0	0.0010199999999999999	0.00115	0.0011300000000000001	0.00018	0.0	0.0029100000000000003	0.00011999999999999999	0.0	0.0	0.00627	0.0	0.0	0.0	0.0	0.0	0.0	0.00037	0.00028	0.0	0.00014	0.00047000000000000004	0.0	0.0	0.0	0.00165	0.0	0.0	0.00033999999999999997	0.00095	0.0	0.0	0.0027	0.00117
ACAGGAACTTCGTGACGT-1	0.4057	0.09641	0.03765	0.01372	0.0	0.0	0.08198	0.01073	0.02745	0.22783	0.07864	0.0	0.00176	0.0	0.0	0.0036899999999999997	0.0	0.0	0.0	0.0	0.00387	0.0	0.0	0.0	0.0	0.00229	0.0	0.0	0.0	0.0	0.0	0.0	0.0	0.0	0.0	0.0	0.0	0.0	0.0	0.0	0.0	0.0	0.0	0.0	0.0	0.0	0.0	0.0	0.0
ACAGGAACTTCGTGACGT-2	0.38479	0.10553	0.03318	0.007370000000000001	0.0	0.0	0.09862	0.00507	0.02396	0.22949	0.10461	0.0	0.0	0.0	0.0	0.0	0.0	0.0	0.0	0.0	0.00599	0.0	0.0	0.0	0.0	0.0	0.0	0.0	0.0	0.0	0.0	0.0	0.0	0.0	0.0	0.0	0.0	0.0	0.0	0.0	0.0	0.0	0.0	0.0	0.0	0.0	0.0	0.0	0.0
ACAGGTATCCTGGACTAA-1	0.38129	0.12374	0.02605	0.02368	0.0	0.0	0.06867999999999999	0.013030000000000002	0.02546	0.23387	0.10184	0.0	0.0	0.0	0.0	0.0	0.0	0.0	0.0	0.0	0.0	0.0	0.0	0.0	0.0	0.0	0.0	0.0	0.0	0.0	0.0	0.0	0.0	0.0	0.0	0.0	0.0	0.0	0.0	0.0	0.0	0.0	0.0	0.0	0.0	0.0	0.0	0.0	0.0
ACAGGTATCGCCAATGAA-2	0.55571	0.032369999999999996	0.02104	0.011059999999999999	0.0	0.00324	0.00944	0.0	0.00324	0.14864000000000002	0.14999	0.0	0.02401	0.0	0.0	0.0	0.01349	0.0089	0.0	0.0	0.0	0.0	0.0	0.0	0.0	0.0037799999999999995	0.0	0.0	0.0	0.0	0.00809	0.0	0.0	0.0	0.0	0.0	0.0	0.0	0.0	0.0	0.0	0.0	0.0	0.0	0.0	0.0	0.0	0.0	0.0
ACAGGTATCTTGTTAGAG-2	0.0	0.0	0.0	0.0	0.0	0.0	0.0	0.0	0.0	0.0	0.0	0.0	0.0	0.0	0.0	0.0	0.0	0.0	0.0	0.0	0.0	0.0	0.0	0.0	0.0	0.0	0.0	0.0	0.0	0.0	0.0	0.0	0.0	0.0	0.0	0.0	0.0	0.0	0.0	0.0	0.0	0.0	0.0	0.0	0.0	0.0	0.0	0.0	0.0
ACAGTATTGCCTTAATTC-2	0.57616	0.0474	0.02266	0.01499	0.0	0.0	0.00976	0.0	0.0	0.14814000000000002	0.11746	0.0	0.026489999999999996	0.0	0.0	0.0	0.01464	0.00488	0.0	0.0	0.0	0.0	0.0	0.0	0.0	0.00488	0.0	0.0	0.0	0.0	0.01081	0.0	0.0	0.0	0.0	0.0	0.0	0.0	0.0	0.0	0.0	0.0	0.0	0.0	0.0	0.0	0.0	0.0	0.0
ACAGTATTGCGGTTCGTA-1	0.44246	0.11805999999999998	0.03671	0.0	0.0	0.0	0.06151	0.0	0.038689999999999995	0.22421	0.07737999999999999	0.0	0.0	0.0	0.0	0.0	0.0	0.0	0.0	0.0	0.0	0.0	0.0	0.0	0.0	0.0	0.0	0.0	0.0	0.0	0.0	0.0	0.0	0.0	0.0	0.0	0.0	0.0	0.0	0.0	0.0	0.0	0.0	0.0	0.0	0.0	0.0	0.0	0.0
ACAGTATTGCTCAGTGAT-2	0.42962	0.07038	0.0	0.00857	0.0	0.0	0.0	0.02264	0.0765	0.16891	0.12974000000000002	0.0	0.0	0.0	0.0	0.0	0.0	0.04712	0.0	0.0	0.0	0.0	0.0	0.0	0.0	0.0	0.0	0.0	0.0	0.0	0.03611	0.0	0.0	0.0	0.0	0.0	0.0	0.0	0.0	0.0	0.0	0.0	0.0	0.0	0.0	0.0	0.0	0.0	0.0
ACAGTATTGTGAGCAGAT-1	0.38997	0.09922	0.03312	0.011359999999999999	0.00139	0.0	0.08246	0.011640000000000001	0.02675	0.21854	0.08897000000000001	0.0061	0.00236	0.00249	0.0031899999999999997	0.00305	0.0	0.0029100000000000003	0.0	0.0	0.00499	0.0	0.0	0.0	0.0	0.00499	0.0	0.0	0.0	0.0	0.0	0.0	0.0	0.0	0.0	0.0	0.0	0.0	0.0	0.0	0.0	0.0	0.0	0.0	0.0	0.0	0.0	0.0	0.0
ACAGTATTGTGAGCAGAT-2	0.37544	0.0969	0.022359999999999998	0.01138	0.0	0.0	0.08121	0.01295	0.01844	0.2601	0.10945	0.0	0.0	0.0	0.0	0.0	0.0	0.0	0.0	0.0	0.00471	0.0	0.0	0.0	0.0	0.00549	0.0	0.0	0.0	0.0	0.0	0.0	0.0	0.0	0.0	0.0	0.0	0.0	0.0	0.0	0.0	0.0	0.0	0.0	0.0	0.0	0.0	0.0	0.0
ACATGACTAAAGTTCTCT-1	0.37209000000000003	0.10371	0.03365	0.014480000000000002	0.0	0.00372	0.08882000000000001	0.01434	0.02193	0.22355999999999998	0.08992	0.00359	0.00234	0.0	0.0	0.0	0.0	0.00234	0.0	0.0	0.00359	0.004	0.0	0.0	0.0	0.00441	0.0	0.0	0.0	0.0	0.0	0.0	0.0	0.0	0.0	0.0	0.0	0.0	0.0	0.0	0.0	0.0	0.0	0.0	0.0	0.0	0.0	0.0	0.0
ACATGACTAAAGTTCTCT-2	0.37418	0.08748	0.030060000000000003	0.00771	0.0	0.00732	0.10751	0.015030000000000002	0.01811	0.23815	0.1025	0.0	0.0	0.0	0.0	0.0	0.0	0.0	0.0	0.0	0.00424	0.0	0.0	0.0	0.0	0.0057799999999999995	0.0	0.0	0.0	0.0	0.0	0.0	0.0	0.0	0.0	0.0	0.0	0.0	0.0	0.0	0.0	0.0	0.0	0.0	0.0	0.0	0.0	0.0	0.0
ACATGACTACATAGAGAT-2	0.012320000000000001	0.006370000000000001	0.0	0.0	0.0	0.0	0.0	0.0	0.0	0.0119	0.0	0.0	0.0	0.0	0.0	0.0	0.0	0.0	0.0	0.0	0.0	0.0	0.62473	0.0	0.0	0.0	0.0	0.0	0.0	0.0	0.0	0.0	0.0	0.0	0.0	0.0	0.0	0.0	0.0	0.0	0.0	0.0	0.0	0.0	0.0	0.0	0.0	0.0	0.0
ACATGACTACCATTACAG-2	0.54481	0.03891	0.0222	0.01069	0.0	0.00247	0.00617	0.0	0.0026	0.16169	0.11798	0.0	0.02535	0.00603	0.0026	0.0019199999999999998	0.015619999999999998	0.0074	0.0	0.0	0.0	0.0069900000000000006	0.0	0.0	0.0	0.00589	0.0019199999999999998	0.0	0.0	0.0	0.009590000000000001	0.0	0.0	0.0	0.0	0.0	0.0	0.0	0.0	0.0	0.0	0.0	0.0	0.0	0.0	0.0	0.0	0.0	0.0
ACATGGATTATTGACACG-2	0.55286	0.04405	0.01377	0.00826	0.0	0.0	0.00606	0.0	0.0	0.1685	0.13656	0.0	0.021480000000000003	0.0	0.0	0.0	0.019819999999999997	0.00606	0.0	0.0	0.0	0.0	0.0	0.0	0.0	0.00826	0.0	0.0	0.0	0.0	0.011559999999999999	0.0	0.0	0.0	0.0	0.0	0.0	0.0	0.0	0.0	0.0	0.0	0.0	0.0	0.0	0.0	0.0	0.0	0.0
ACATTCCACAGGATGCGT-1	0.00563	0.23558	0.0	0.00037	0.00013000000000000002	0.00103	0.33853	0.00983	0.22801	0.0025800000000000003	0.00028	0.0001	0.0014199999999999998	0.00065	0.00193	0.0	0.00101	0.0013599999999999999	0.0011	0.00015	0.0	0.00285	7e-05	0.0	0.0	0.00607	0.00013000000000000002	0.0	0.0	0.0	0.0	0.0	5.9999999999999995e-05	0.00026000000000000003	0.0	0.00018	0.00027	0.0	0.0	0.0	0.00155	0.0	0.0	0.00035	0.00112	0.0	0.0	0.00193	0.00114
ACATTCCACATGGATATC-2	0.57731	0.05284	0.02002	0.0089	0.0	0.0	0.0	0.0	0.0	0.16018	0.11123	0.0	0.03059	0.0	0.0	0.0	0.017240000000000002	0.00834	0.0	0.0	0.0	0.0	0.0	0.0	0.0	0.01057	0.0	0.0	0.0	0.0	0.0	0.0	0.0	0.0	0.0	0.0	0.0	0.0	0.0	0.0	0.0	0.0	0.0	0.0	0.0	0.0	0.0	0.0	0.0
ACATTCCACCTGGTACAT-1	0.40993999999999997	0.10480999999999999	0.0264	0.01009	0.0	0.0	0.08851	0.0	0.02252	0.23913	0.08307	0.0	0.0	0.0	0.0	0.0	0.0	0.0	0.0	0.0	0.01165	0.0	0.0	0.0	0.0	0.0	0.0	0.0	0.0	0.0	0.0	0.0	0.0	0.0	0.0	0.0	0.0	0.0	0.0	0.0	0.0	0.0	0.0	0.0	0.0	0.0	0.0	0.0	0.0
ACATTGACAAATCGCCAT-2	0.39837	0.06852000000000001	0.0	0.0	0.0	0.0	0.0	0.02555	0.07201	0.20209000000000002	0.13821	0.0	0.0	0.0	0.0	0.0	0.0	0.047619999999999996	0.0	0.0	0.0	0.0	0.0	0.0	0.0	0.0	0.0	0.0	0.0	0.0	0.04297	0.0	0.0	0.0	0.0	0.0	0.0	0.0	0.0	0.0	0.0	0.0	0.0	0.0	0.0	0.0	0.0	0.0	0.0
ACATTGACACACTGCTTA-1	0.43756000000000006	0.11141	0.02785	0.0	0.0	0.0	0.07278	0.026060000000000003	0.01797	0.18149	0.11141	0.0	0.0	0.0	0.0	0.0	0.0	0.0	0.0	0.0	0.0	0.00988	0.0	0.0	0.0	0.0	0.0	0.0	0.0	0.0	0.0	0.0	0.0	0.0	0.0	0.0	0.0	0.0	0.0	0.0	0.0	0.0	0.0	0.0	0.0	0.0	0.0	0.0	0.0
ACATTGACACTGATGCAC-1	0.38882	0.09887	0.03358	0.0165	0.00217	0.0	0.0925	0.01549	0.0291	0.19832	0.08801	0.0	0.00217	0.00391	0.00232	0.0037600000000000003	0.0	0.00159	0.0	0.0	0.00246	0.0	0.0	0.0	0.0	0.0084	0.0	0.0	0.0	0.0	0.0	0.0	0.0	0.0	0.0	0.00145	0.0	0.0	0.0	0.0	0.0	0.0	0.0	0.0	0.0	0.0	0.0	0.0	0.0
ACATTGACACTGATGCAC-2	0.4179	0.08872000000000001	0.0273	0.012440000000000001	0.0	0.00602	0.09956	0.0068200000000000005	0.030510000000000002	0.2228	0.08109	0.0	0.0	0.0	0.0	0.0	0.0	0.00442	0.0	0.0	0.0	0.0	0.0	0.0	0.0	0.0	0.0	0.0	0.0	0.0	0.0	0.0	0.0	0.0	0.0	0.0	0.0	0.0	0.0	0.0	0.0	0.0	0.0	0.0	0.0	0.0	0.0	0.0	0.0
ACATTGACATTGATGCTG-1	0.0	0.0	0.0	0.0	0.0	0.0	0.0	0.0	0.0	0.0	0.0	0.0	0.0	0.0	0.0	0.0	0.0	0.0	0.0	0.0	0.0	0.0	0.0	0.0	0.0	0.0	0.0	0.0	0.0	0.0	0.0	0.0	0.0	0.0	0.0	0.0	0.0	0.0	0.0	0.0	0.0	0.0	0.0	0.0	0.44073999999999997	0.43704	0.0	0.0	0.0
ACCACGCTAACTACTCAT-1	0.0	0.0	0.0	0.0	0.0	0.0	0.0	0.0	0.0	0.0	0.0	0.0	0.0	0.0	0.0	0.0	0.0	0.0	0.0	0.0	0.0	0.0	0.0	0.0	0.0	0.0	0.0	0.0	0.0	0.0	0.0	0.0	0.0	0.0	0.0	0.0	0.0	0.0	0.0	0.0	0.0	0.0	0.0	0.0	0.0	0.0	0.0	0.0	0.0
ACCACGCTAACTCGAGTC-1	0.36782	0.11034000000000001	0.02069	0.01379	0.0	0.0	0.09655	0.021840000000000002	0.017240000000000002	0.24483000000000002	0.10115	0.0	0.0	0.0	0.0	0.0	0.0	0.0	0.0	0.0	0.0	0.0	0.0	0.0	0.0	0.0	0.0	0.0	0.0	0.0	0.0	0.0	0.0	0.0	0.0	0.0	0.0	0.0	0.0	0.0	0.0	0.0	0.0	0.0	0.0	0.0	0.0	0.0	0.0
ACCACGCTAATTCTCTGG-1	0.39279000000000003	0.11679	0.03868	0.00864	0.0	0.0	0.07622999999999999	0.01014	0.02891	0.22005	0.092	0.0	0.00488	0.0	0.0	0.0	0.0	0.0	0.0	0.0	0.0	0.0	0.0	0.0	0.0	0.00563	0.0	0.0	0.0	0.0	0.0	0.0	0.0	0.0	0.0	0.0	0.0	0.0	0.0	0.0	0.0	0.0	0.0	0.0	0.0	0.0	0.0	0.0	0.0
ACCACGCTAATTCTCTGG-2	0.47358	0.08705	0.029019999999999997	0.0	0.0	0.0	0.09845	0.0	0.01347	0.18964	0.10674000000000002	0.0	0.0	0.0	0.0	0.0	0.0	0.0	0.0	0.0	0.0	0.0	0.0	0.0	0.0	0.0	0.0	0.0	0.0	0.0	0.0	0.0	0.0	0.0	0.0	0.0	0.0	0.0	0.0	0.0	0.0	0.0	0.0	0.0	0.0	0.0	0.0	0.0	0.0
ACCACGCTAGCAACTCGC-2	0.55702	0.03928	0.02521	0.011729999999999999	0.0	0.0061600000000000005	0.00909	0.0	0.0	0.16242	0.11667999999999999	0.0	0.025509999999999998	0.0	0.0	0.00586	0.01818	0.00528	0.0	0.0	0.0	0.0	0.0	0.0	0.0	0.0061600000000000005	0.0	0.0	0.0	0.0	0.00967	0.0	0.0	0.0	0.0	0.0	0.0	0.0	0.0	0.0	0.0	0.0	0.0	0.0	0.0	0.0	0.0	0.0	0.0
ACCACGCTATCTAGGATG-2	0.56752	0.041010000000000005	0.01695	0.01258	0.0	0.0	0.0	0.0	0.0	0.18699000000000002	0.13177	0.0	0.01968	0.0	0.0	0.0	0.011479999999999999	0.0	0.0	0.0	0.0	0.0	0.0	0.0	0.0	0.0	0.0	0.0	0.0	0.0	0.00984	0.0	0.0	0.0	0.0	0.0	0.0	0.0	0.0	0.0	0.0	0.0	0.0	0.0	0.0	0.0	0.0	0.0	0.0
ACCACGGATCACGCGTAA-2	0.55071	0.03584	0.02806	0.01454	0.0	0.0	0.01116	0.0	0.0	0.18256	0.11427000000000001	0.0	0.02366	0.0	0.0	0.0	0.02265	0.00439	0.0	0.0	0.0	0.0	0.0	0.0	0.0	0.0	0.0	0.0	0.0	0.0	0.01014	0.0	0.0	0.0	0.0	0.0	0.0	0.0	0.0	0.0	0.0	0.0	0.0	0.0	0.0	0.0	0.0	0.0	0.0
ACCACGGATCCTAGAGTA-2	0.5686899999999999	0.02995	0.02556	0.018369999999999997	0.0	0.00439	0.00639	0.0	0.0	0.16613	0.1262	0.0	0.02396	0.0	0.0	0.0	0.011179999999999999	0.00399	0.0	0.0	0.0	0.0	0.0	0.0	0.0	0.00479	0.0	0.0	0.0	0.0	0.00759	0.0	0.0	0.0	0.0	0.0	0.0	0.0	0.0	0.0	0.0	0.0	0.0	0.0	0.0	0.0	0.0	0.0	0.0
ACCACGGATTAATCACGC-2	0.03302	0.0	0.0	0.0	0.0	0.0	0.0	0.0	0.11374000000000001	0.02302	0.0	0.03402	0.0	0.0	0.0	0.0	0.0	0.0	0.0	0.0	0.0	0.0	0.0	0.0	0.0	0.0	0.0	0.0	0.0	0.0	0.0	0.0	0.0	0.0	0.0	0.0	0.0	0.0	0.0	0.0	0.0	0.0	0.0	0.0	0.0	0.0	0.0	0.0	0.0
ACCACTAGGTCCGGAGCT-2	0.00853	0.0	0.0	0.0	0.0	0.0	0.0	0.0	0.0	0.0024	0.00344	0.0	0.0	0.0	0.0	0.0	0.0	0.0	0.0	0.0	0.0	0.00195	0.0	0.0	0.0	0.0	0.0	0.0	0.0	0.0	0.0	0.0	0.0	0.0	0.0	0.0	0.0	0.0	0.0	0.0	0.0	0.0	0.0	0.0	0.0	0.0	0.0	0.0	0.0
ACCAGCGTTACTGGACCA-2	0.8347399999999999	0.04676	4e-05	0.0449	0.0	0.0053	0.004229999999999999	2e-05	0.00011	0.00032	0.00033999999999999997	2e-05	0.0098	0.00039	0.0005099999999999999	0.00798	0.00162	0.0028	0.00042	2e-05	1e-05	2e-05	0.0	0.0	0.0	5e-05	0.00345	4e-05	0.0	0.0	4e-05	0.0	0.00195	2e-05	0.0	0.0	2e-05	4e-05	0.0	0.0	0.0	0.00016	0.0	0.0	2e-05	0.00509	0.0	0.0	0.00224
ACCAGCGTTATAGTCAGT-1	0.39414	0.09326	0.02843	0.013059999999999999	0.0	0.0036299999999999995	0.08716	0.00966	0.02635	0.21403000000000003	0.08569	0.00294	0.00209	0.00216	0.00162	0.00139	0.00124	0.00093	0.00108	0.0	0.00518	0.00386	0.0	0.0	0.0	0.0027	0.00139	0.0	0.0	0.0	0.00116	0.0	0.0017	0.0	0.0	0.00085	0.0	0.00085	0.0	0.0	0.0	0.00162	0.0	0.0	0.0	0.0	0.0	0.0	0.0
ACCAGCGTTATAGTCAGT-2	0.39366	0.10687	0.02645	0.0071400000000000005	0.0	0.0	0.0802	0.014280000000000001	0.01995	0.23515	0.09448	0.0	0.0027300000000000002	0.0	0.0035700000000000003	0.0	0.0	0.0	0.0	0.0	0.00399	0.0	0.0	0.0	0.0	0.00315	0.0	0.0	0.0	0.0	0.0	0.0	0.0	0.0	0.0	0.0	0.0	0.0	0.0	0.0	0.0	0.0	0.0	0.0	0.0	0.0	0.0	0.0	0.0
ACCAGCGTTCACTGGTCC-2	0.85549	0.042010000000000006	0.0	0.04081	0.0	0.0058	0.00157	0.0	0.0	0.0	0.0	0.0	0.00881	0.0	0.0	0.00905	0.00229	0.00495	0.0	0.0	0.0	0.0	0.0	0.0	0.0	0.0	0.0061600000000000005	0.0	0.0	0.0	0.0	0.0	0.00314	0.0	0.0	0.0	0.0	0.0	0.0	0.0	0.0	0.0	0.0	0.0	0.0	0.00447	0.0	0.0	0.00193
ACCAGCGTTCCTGTATCT-1	0.00137	0.0	0.0	0.04055	0.0	0.0	0.0	0.0	0.0	0.00358	0.6926100000000001	0.0	0.0	0.0	0.0	0.0	0.0	0.0	0.0	0.0	0.0	0.028130000000000002	0.01212	0.0	0.0	0.0	0.0	0.0	0.0	0.0	0.0	0.0	0.0	0.0	0.0	0.0	0.0	0.0	0.0	0.0	0.0	0.0	0.0	0.0	0.0	0.0	0.0	0.0	0.0
ACCAGCGTTTACACGGTC-1	1.0	0.0	0.0	0.0	0.0	0.0	0.0	0.0	0.0	0.0	0.0	0.0	0.0	0.0	0.0	0.0	0.0	0.0	0.0	0.0	0.0	0.0	0.0	0.0	0.0	0.0	0.0	0.0	0.0	0.0	0.0	0.0	0.0	0.0	0.0	0.0	0.0	0.0	0.0	0.0	0.0	0.0	0.0	0.0	0.0	0.0	0.0	0.0	0.0
ACCATACTTGATCCGCAC-1	0.41121	0.09318	0.03174	0.022959999999999998	0.0	0.0	0.0682	0.01621	0.0135	0.21336999999999998	0.10330999999999999	0.0	0.0	0.0	0.0	0.0	0.00743	0.0	0.0	0.0	0.00878	0.0	0.0	0.0	0.0	0.0	0.00675	0.0	0.0	0.0	0.0	0.0	0.0	0.0	0.0	0.0	0.0	0.0	0.0	0.0	0.0	0.0	0.0	0.0	0.0	0.0	0.0	0.0	0.0
ACCATCTAAACGTGCTCG-2	0.57387	0.03171	0.02029	0.01015	0.0	0.0	0.0	0.0	0.0	0.15092	0.13633	0.0	0.0279	0.0	0.0	0.0	0.02156	0.014580000000000001	0.0	0.0	0.0	0.0	0.0	0.0	0.0	0.0	0.0	0.0	0.0	0.0	0.00951	0.0	0.0	0.0	0.0	0.0	0.0	0.0	0.0	0.0	0.0	0.0	0.0	0.0	0.0	0.0	0.0	0.0	0.0
ACCATCTAAAGACGCTAT-1	0.3873	0.0966	0.036719999999999996	0.013930000000000001	0.0	0.00199	0.07977999999999999	0.01122	0.025689999999999998	0.23028	0.08936000000000001	0.0	0.0018100000000000002	0.0	0.0	0.0	0.00199	0.00344	0.0	0.0	0.0047	0.0032600000000000003	0.0	0.0	0.0	0.00615	0.0	0.0	0.0	0.0	0.0018100000000000002	0.0	0.0	0.0	0.0	0.0	0.0	0.0	0.0	0.0	0.0	0.0	0.0	0.0	0.0	0.0	0.0	0.0	0.0
ACCATCTAAAGACGCTAT-2	0.38673	0.09383	0.034210000000000004	0.00933	0.0	0.0	0.09487000000000001	0.01763	0.02229	0.24054	0.08968	0.0	0.0	0.0	0.00778	0.0	0.0	0.0	0.0	0.0	0.0	0.0	0.0	0.0	0.0	0.0	0.0	0.0	0.0	0.0	0.0	0.0	0.0	0.0	0.0	0.0	0.0	0.0	0.0	0.0	0.0	0.0	0.0	0.0	0.0	0.0	0.0	0.0	0.0
ACCATCTAAATACGAGGT-1	0.59945	0.00747	0.00082	0.00845	0.00106	0.00249	0.00196	0.0034700000000000004	0.00057	0.008490000000000001	0.10845	0.0018800000000000002	0.02918	0.00543	0.0	0.00053	0.0	0.0	0.00041	0.00143	0.0	0.01567	0.0032700000000000003	0.0	0.0	0.0038399999999999997	0.0	0.00041	0.0	0.0	0.00065	0.0	0.00118	0.0	0.0	0.00139	0.0016300000000000002	0.0	0.0	0.0	0.00045	0.0	0.0	0.0	0.00196	0.0	0.00061	0.0	0.00057
ACCATCTAACCTAGTTAG-1	0.021240000000000002	0.0194	0.00448	0.04438	0.0	0.00224	0.0	0.0001	9e-05	0.00045	0.00011	0.0	0.01939	0.01381	0.00926	0.00234	0.0014199999999999998	4e-05	0.0016699999999999998	0.00013000000000000002	0.0	0.0	0.0	0.0	0.0	0.0	0.00589	0.0	0.0	0.0	0.79776	0.0	0.00185	2.9999999999999997e-05	0.0	0.00028	0.0	0.0	0.00016999999999999999	0.00045999999999999996	0.00031	8e-05	0.0	0.00073	0.0015300000000000001	0.00026000000000000003	0.0	4e-05	5.9999999999999995e-05
ACCATCTAACTGAGATAG-2	0.54781	0.060129999999999996	0.03428	0.012629999999999999	0.0	0.0	0.00722	0.0	0.0	0.1383	0.14131	0.0	0.02165	0.0	0.0	0.0	0.02044	0.00601	0.0	0.0	0.0	0.0	0.0	0.0	0.0	0.0066099999999999996	0.0	0.0	0.0	0.0	0.0	0.0	0.0	0.0	0.0	0.0	0.0	0.0	0.0	0.0	0.0	0.0	0.0	0.0	0.0	0.0	0.0	0.0	0.0
ACCATCTAAGTTGCATGG-2	0.00055	0.00016999999999999999	0.0	0.0	0.0	0.0	0.0	0.0	8e-05	0.99126	0.00041	0.0	0.0	0.0	0.0	0.0	0.0	0.0	0.0	0.0	0.0	0.0	0.0	0.0	0.0	8e-05	0.0	0.0	0.0	0.0	0.0	0.0	0.0	0.0	0.0	0.0	0.0	0.0	0.0	0.0	0.0	0.0	0.0	0.0	0.0	0.0	0.0	0.0	0.0
ACCATCTAATATTGCTAC-2	0.53359	0.04358	0.02118	0.014119999999999999	0.0	0.0024100000000000002	0.00586	0.0025800000000000003	0.00207	0.16759000000000002	0.12573	0.0	0.025660000000000002	0.00379	0.00224	0.00413	0.01722	0.00534	0.0	0.0	0.0	0.0	0.0	0.0	0.0	0.00672	0.0	0.0	0.0	0.0	0.00913	0.0	0.0018899999999999998	0.0	0.0	0.00207	0.0	0.0	0.0	0.0	0.0	0.0	0.0	0.0	0.0	0.0	0.0	0.0	0.0
ACCATCTAATCGTTCTCC-1	0.36441999999999997	0.09585	0.02245	0.0	0.0095	0.0	0.09326	0.019	0.02504	0.26252	0.0924	0.0	0.01209	0.0	0.0	0.0	0.0	0.0	0.0	0.0	0.0	0.0	0.0	0.0	0.0	0.0	0.0	0.0	0.0	0.0	0.0	0.0	0.0	0.0	0.0	0.0	0.0	0.0	0.0	0.0	0.0	0.0	0.0	0.0	0.0	0.0	0.0	0.0	0.0
ACCATGTCTCTGTGGTGG-1	0.38755	0.1154	0.0382	0.01024	0.0	0.0	0.0831	0.00827	0.02875	0.21544000000000002	0.10752	0.0	0.00394	0.0	0.0	0.0	0.0	0.0	0.0	0.0	0.0	0.0	0.0	0.0	0.0	0.0	0.0	0.0	0.0	0.0	0.0	0.0	0.0	0.0	0.0	0.0	0.0	0.0	0.0	0.0	0.0	0.0	0.0	0.0	0.0	0.0	0.0	0.0	0.0
ACCATGTCTCTGTGGTGG-2	0.43199	0.09249	0.04244	0.0185	0.0	0.0	0.07291	0.01523	0.03808	0.1839	0.10011	0.0	0.0	0.0	0.0	0.0	0.0	0.0	0.0	0.0	0.0	0.0	0.0	0.0	0.0	0.0	0.0	0.0	0.0	0.0	0.0	0.0	0.0	0.0	0.0	0.0	0.0	0.0	0.0	0.0	0.0	0.0	0.0	0.0	0.0	0.0	0.0	0.0	0.0
ACCATGTCTGAGTCAAGG-1	0.6353	0.0	0.0	0.00804	0.0	0.0034100000000000003	0.0	0.0034100000000000003	0.0	0.01414	0.10385	0.0	0.02535	0.00414	0.0	0.0	0.0	0.0	0.0	0.0	0.0	0.02365	0.00439	0.0	0.0	0.00293	0.0	0.0	0.0	0.0	0.0	0.0	0.0	0.0	0.0	0.0	0.0	0.0	0.0	0.0	0.0	0.0	0.0	0.0	0.0034100000000000003	0.0	0.0	0.0	0.0
ACCATGTCTGATCTACTT-2	0.37755	0.0	0.0	0.0	0.0	0.0	0.0	0.0	0.0	0.29591999999999996	0.32653000000000004	0.0	0.0	0.0	0.0	0.0	0.0	0.0	0.0	0.0	0.0	0.0	0.0	0.0	0.0	0.0	0.0	0.0	0.0	0.0	0.0	0.0	0.0	0.0	0.0	0.0	0.0	0.0	0.0	0.0	0.0	0.0	0.0	0.0	0.0	0.0	0.0	0.0	0.0
ACCATGTCTGTTGACCAT-2	0.00098	0.00016999999999999999	2.9999999999999997e-05	0.00141	0.0006900000000000001	0.00042	0.9229299999999999	0.0033	0.00014	0.0085	0.00042	1e-05	0.00199	0.0	2e-05	0.00035	1e-05	5.9999999999999995e-05	4e-05	0.0	2.9999999999999997e-05	2e-05	0.0	0.0	0.0	0.00028	0.0	9e-05	0.0	0.0	5e-05	0.00079	2e-05	0.0	0.0	5.9999999999999995e-05	2e-05	1e-05	0.0	0.0	0.00259	0.0	0.0	2e-05	0.00139	2.9999999999999997e-05	0.0	0.0	0.00157
ACCATTCACAGTTACAAG-1	0.39307	0.10482000000000001	0.03466	0.016909999999999998	0.0	0.0	0.06171	0.01014	0.030430000000000002	0.24176	0.09383	0.0	0.0	0.0	0.0	0.0	0.0	0.0	0.0	0.0	0.0	0.0	0.0	0.0	0.0	0.0093	0.0	0.0	0.0	0.0	0.0	0.0	0.0	0.0	0.0	0.0	0.0	0.0	0.0	0.0	0.0	0.0	0.0	0.0	0.0	0.0	0.0	0.0	0.0
ACCATTCACCTAACCGGT-2	0.51802	0.03536	0.02188	0.0083	0.0005099999999999999	0.0042899999999999995	0.00759	0.00175	0.00277	0.16806	0.13235	0.00203	0.024319999999999998	0.00206	0.00223	0.00234	0.01741	0.00584	0.00033	0.0003	0.00045999999999999996	0.0028699999999999997	0.00043	0.0	0.0	0.00541	0.00107	0.00041	0.0	0.0	0.00924	0.0	0.00099	0.00047999999999999996	0.0	0.00037999999999999997	0.00047999999999999996	0.0	0.0	0.0	0.00043	0.0007099999999999999	0.0	0.0	0.00033	0.00043	0.0	0.0	0.00053
ACCATTCACCTCAGGTAC-1	0.43578999999999996	0.07871	0.02817	0.009940000000000001	0.0	0.0	0.05965	0.0174	0.03397	0.23198000000000002	0.10107999999999999	0.0	0.0	0.0	0.0	0.0	0.0	0.0	0.0	0.0	0.0	0.0	0.0	0.0	0.0	0.0	0.0	0.0	0.0	0.0	0.0	0.0	0.0	0.0	0.0	0.0	0.0	0.0	0.0	0.0	0.0	0.0	0.0	0.0	0.0	0.0	0.0	0.0	0.0
ACCATTCACGTGGACTGG-1	0.0	0.0	0.0	0.0	0.0	0.0	0.0	0.0	0.0	0.0	0.0	0.0	0.0	0.0	0.0	0.0	0.0	0.0	0.0	0.0	0.0	0.0	0.0	0.0	0.0	0.0	0.0	0.0	0.0	0.0	0.0	0.0	0.0	0.0	0.0	0.0	0.0	0.0	0.0	0.0	0.0	0.0	0.0	0.0	0.0	0.0	0.0	0.0	0.0
ACCATTCACTAGATCTGT-2	0.40437	0.07776	0.0	0.0	0.0	0.00588	0.00925	0.03405	0.07902	0.15679	0.14502	0.0	0.0	0.0	0.0	0.0	0.0	0.03783	0.0	0.0	0.0	0.0	0.0	0.0	0.0	0.00588	0.0	0.0	0.0	0.0	0.03531	0.0	0.0	0.0	0.0	0.0	0.0	0.0	0.0	0.0	0.0	0.0	0.0	0.0	0.0	0.0	0.0	0.0	0.0
ACCGACGGTATGGAGAGT-1	0.41463	0.0	0.0	0.0	0.0	0.0	0.0	0.0	0.0	0.0	0.19512000000000002	0.0	0.0	0.0	0.0	0.0	0.0	0.0	0.0	0.0	0.0	0.0	0.0	0.0	0.0	0.0	0.0	0.0	0.0	0.0	0.0	0.0	0.0	0.0	0.0	0.0	0.0	0.0	0.0	0.0	0.0	0.0	0.0	0.0	0.0	0.0	0.0	0.0	0.0
ACCGAGACAATGCCTGTC-1	0.60025	0.013880000000000002	0.0	0.00686	0.0	0.0	0.0	0.00343	0.0	0.012159999999999999	0.12208	0.0	0.03274	0.00795	0.0	0.00468	0.0	0.0	0.0	0.0	0.0	0.01154	0.00826	0.0	0.0	0.00483	0.0	0.0	0.0	0.0	0.0	0.0	0.00156	0.0	0.0	0.0	0.0	0.0	0.0	0.0	0.0	0.0	0.0	0.0	0.0	0.0	0.0	0.0	0.0
ACCGAGACACCGTTAGAC-2	0.00428	0.0	0.0	0.0	0.0	0.0	0.0	0.0	0.0	0.0015400000000000001	0.00121	0.0	0.0	0.0	0.0	0.0	0.0	0.0	0.0	0.0	0.0	0.14962	0.0	0.0	0.0	0.0	0.0	0.0	0.0	0.0	0.0	0.0	0.0	0.0	0.0	0.0	0.0	0.0	0.0	0.0	0.0	0.0	0.0	0.0	0.0	0.0	0.0	0.0	0.0
ACCGAGACATTCATTCGC-1	0.00748	0.24704	0.0	0.0	0.0	0.00146	0.31965	0.00585	0.23911999999999997	0.00207	0.0	0.0	0.00146	0.0	0.0011	0.0	0.0026	0.0006900000000000001	0.0021100000000000003	0.0	0.0	0.00463	0.0	0.0	0.0	0.005529999999999999	0.0	0.0	0.0	0.0	0.0	0.0	0.0	0.0	0.0	0.0	0.0	0.0	0.0	0.0	0.0022	0.0	0.0	0.0	0.00085	0.0	0.0	0.00248	0.0014199999999999998
ACCGAGTAGCACTTGGAT-2	0.0045	0.0	0.0	0.0	0.0	0.0	0.0	0.0	0.0	0.0016899999999999999	0.00193	0.0	0.0	0.0	0.0	0.0	0.0	0.0	0.0	0.0	0.0	0.00828	0.23747	0.0	0.0	0.0	0.0	0.0009699999999999999	0.0	0.0	0.0	0.0	0.0	0.0	0.0	0.0	0.0	0.0	0.0	0.0	0.0	0.0	0.0	0.0	0.0	0.0	0.0	0.0	0.0
ACCGATCGACTCCGCATT-1	0.39049	0.09066	0.033710000000000004	0.01738	0.0	0.00251	0.07559	0.017169999999999998	0.02387	0.23618000000000003	0.09212999999999999	0.0	0.0	0.0	0.0	0.0	0.00209	0.0067	0.0	0.0	0.00314	0.0	0.0	0.0	0.0	0.0	0.0	0.0	0.0	0.0	0.0	0.0	0.0	0.0	0.0	0.0	0.0	0.0	0.0	0.0	0.0	0.0	0.0	0.0	0.0	0.0	0.0	0.0	0.0
ACCGATCGACTCCGCATT-2	0.3923	0.10146000000000001	0.02653	0.01145	0.0	0.0	0.09001	0.00884	0.02029	0.24036999999999997	0.09834	0.0	0.0	0.0	0.0	0.0	0.0	0.0	0.0	0.0	0.00884	0.0	0.0	0.0	0.0	0.0	0.0	0.0	0.0	0.0	0.0	0.0	0.0	0.0	0.0	0.0	0.0	0.0	0.0	0.0	0.0	0.0	0.0	0.0	0.0	0.0	0.0	0.0	0.0
ACCGATCGAGACGGTGCT-1	0.39014	0.10243	0.03017	0.00898	0.0017699999999999999	0.00309	0.07748	0.01229	0.023469999999999998	0.21921	0.09212999999999999	0.0014	0.00412	0.00199	0.00206	0.00213	0.00125	0.0011	0.0011	0.0	0.00419	0.00235	0.0	0.0	0.0	0.00346	0.0	0.0	0.0	0.0	0.00125	0.0	0.0009599999999999999	0.0	0.0	0.0	0.0	0.0	0.0	0.0	0.0	0.0	0.0	0.0	0.0	0.0	0.0	0.0	0.0011
ACCGATCGAGACGGTGCT-2	0.39352	0.09105	0.02955	0.01434	0.0026100000000000003	0.00543	0.08909	0.01456	0.0213	0.22446999999999998	0.09539	0.00282	0.00217	0.0	0.0	0.0	0.0	0.0	0.0	0.0	0.0030399999999999997	0.00456	0.0	0.0	0.0	0.0047799999999999995	0.0	0.0	0.0	0.0	0.0	0.0	0.0	0.0	0.0	0.0	0.0	0.0	0.0	0.0	0.0	0.0	0.0	0.0	0.0	0.0	0.0	0.0	0.0
ACCGATCGATGCAGCCTT-1	0.3736	0.09401	0.025509999999999998	0.01078	0.0007599999999999999	0.0041	0.08801	0.012830000000000001	0.02908	0.23312	0.08885	0.00213	0.0031899999999999997	0.00251	0.0025800000000000003	0.00197	0.00091	0.0007599999999999999	0.0	0.0	0.00402	0.0031100000000000004	0.0	0.0	0.0	0.00349	0.00197	0.0	0.0	0.0	0.0	0.0	0.0016699999999999998	0.0	0.0	0.0	0.0	0.0	0.0	0.0	0.0	0.00091	0.0	0.0	0.0	0.0	0.0	0.0	0.0
ACCGATCGATGCAGCCTT-2	0.38258000000000003	0.0828	0.035339999999999996	0.01151	0.0	0.00247	0.09246	0.015619999999999998	0.026510000000000002	0.24738000000000002	0.08979	0.0	0.0	0.0	0.00288	0.0	0.0	0.0	0.0	0.0	0.0061600000000000005	0.0	0.0	0.0	0.0	0.0037	0.0	0.0	0.0	0.0	0.0	0.0	0.0	0.0	0.0	0.0	0.0	0.0	0.0	0.0	0.0	0.0	0.0	0.0	0.0	0.0	0.0	0.0	0.0
ACCGCTGTGAGACCAGCT-1	0.37471	0.09227	0.03485	0.01294	0.0	0.0	0.09791	0.01261	0.02887	0.23465	0.10123	0.0	0.0	0.0	0.0	0.0	0.0	0.0	0.0	0.0	0.0	0.0	0.0	0.0	0.0	0.0083	0.0	0.0	0.0	0.0	0.0	0.0	0.0	0.0	0.0	0.0	0.0	0.0	0.0	0.0	0.0	0.0	0.0	0.0	0.0	0.0	0.0	0.0	0.0
ACCGCTGTGAGACCAGCT-2	0.41636999999999996	0.09802000000000001	0.032369999999999996	0.0	0.0	0.009890000000000001	0.07014	0.0	0.02068	0.24011	0.10072	0.0	0.0	0.0	0.0	0.0	0.0	0.0	0.0	0.0	0.00899	0.0	0.0	0.0	0.0	0.0	0.0	0.0	0.0	0.0	0.0	0.0	0.0	0.0	0.0	0.0	0.0	0.0	0.0	0.0	0.0	0.0	0.0	0.0	0.0	0.0	0.0	0.0	0.0
ACCGCTGTGCAGGAGCCT-2	0.52918	0.02997	0.026810000000000004	0.01183	0.0	0.0	0.0	0.0	0.0	0.16956	0.16325	0.0	0.02997	0.0	0.0	0.011040000000000001	0.02603	0.0	0.0	0.0	0.0	0.0	0.0	0.0	0.0	0.0	0.0	0.0	0.0	0.0	0.0	0.0	0.0	0.0	0.0	0.0	0.0	0.0	0.0	0.0	0.0	0.0	0.0	0.0	0.0	0.0	0.0	0.0	0.0
ACCGCTGTGCCTTGACGG-2	0.58621	0.027589999999999996	0.015330000000000002	0.0	0.0	0.0	0.01073	0.0	0.0	0.15632000000000001	0.11417999999999999	0.0	0.03065	0.0	0.0	0.0	0.02069	0.0	0.0	0.0	0.0	0.0	0.0	0.0	0.0	0.013030000000000002	0.0	0.0	0.0	0.0	0.02146	0.0	0.0	0.0	0.0	0.0	0.0	0.0	0.0	0.0	0.0	0.0	0.0	0.0	0.0	0.0	0.0	0.0	0.0
ACCGCTGTGTCACATACT-2	0.51112	0.03673	0.02069	0.01001	0.00045	0.0036200000000000004	0.00831	0.00128	0.0024100000000000002	0.17473	0.13557	0.0013800000000000002	0.0231	0.00128	0.0016	0.00231	0.01671	0.00456	0.00064	0.0	0.00047999999999999996	0.0035	0.00045	0.0	0.0	0.00545	0.0008	0.00037999999999999997	0.0	0.0	0.01004	0.0	0.00119	0.00067	0.0	0.00047999999999999996	0.00032	0.0	0.0	0.0	0.00055	0.00099	0.0	0.0	0.0	0.00064	0.0	0.0	0.0005099999999999999
ACCGCTGTGTCTGAGATA-2	0.55684	0.036719999999999996	0.0166	0.01207	0.0	0.0	0.01107	0.0	0.0	0.17153	0.12675999999999998	0.0	0.01761	0.0	0.0	0.0	0.0166	0.00755	0.0	0.0	0.0	0.00755	0.0	0.0	0.0	0.005529999999999999	0.0	0.0	0.0	0.0	0.01157	0.0	0.0	0.0	0.0	0.0	0.0	0.0	0.0	0.0	0.0	0.0	0.0	0.0	0.0	0.0	0.0	0.0	0.0
ACCGGAAGGACTTCGCAG-2	0.0	0.0	0.0	0.0	0.0	0.0	0.0	0.0	0.0	0.0	0.0	0.23958000000000002	0.0	0.0	0.0	0.0	0.0	0.0	0.0	0.0	0.0	0.0	0.0	0.0	0.0	0.21354	0.0	0.0	0.0	0.0	0.0	0.0	0.0	0.0	0.0	0.0	0.0	0.0	0.0	0.0	0.0	0.0	0.0	0.0	0.0	0.0	0.0	0.0	0.0
ACCGGAAGGGCAACACCT-2	0.0015400000000000001	0.00026000000000000003	4e-05	4e-05	0.0	0.0	0.00011	4e-05	0.00026000000000000003	0.00079	0.0007599999999999999	0.13710999999999998	0.0	0.0	0.0	0.0	0.0	5e-05	0.0	0.0	4e-05	8e-05	0.00185	0.0	0.0	0.28457	0.0	7e-05	5e-05	0.0	0.0001	0.0	0.0	0.0	0.0	0.0	2.9999999999999997e-05	0.0	0.0	0.0	0.0	0.0	0.0	0.0	0.0	0.0	0.0	0.0	0.0
ACCGGAAGGGTGATGTGC-1	0.6190899999999999	0.00456	0.00186	0.01115	0.0	0.00236	0.0	0.0033799999999999998	0.00203	0.0076	0.11959000000000002	0.0	0.027530000000000002	0.00557	0.0	0.0033799999999999998	0.0	0.0	0.0	0.0	0.0	0.012329999999999999	0.0060799999999999995	0.0	0.0	0.00253	0.0	0.0	0.0	0.0	0.0	0.0	0.0022	0.0	0.0	0.0	0.0033799999999999998	0.0	0.0	0.0	0.0	0.0	0.0	0.0	0.0	0.0	0.0	0.0	0.0
ACCGGAGTAATGAGGTAT-2	0.51817	0.04527	0.028260000000000004	0.01009	0.0	0.00375	0.0075	0.0	0.00288	0.16984000000000002	0.13408	0.0	0.02191	0.00346	0.00346	0.0	0.02191	0.00519	0.0	0.0	0.0	0.00433	0.0	0.0	0.0	0.00577	0.0	0.0	0.0	0.0	0.00923	0.0	0.0	0.0	0.0	0.0	0.0	0.0	0.0	0.0	0.0	0.0	0.0	0.0	0.0	0.0	0.0	0.0	0.0
ACCGGAGTACACACCACA-2	0.54971	0.0365	0.018009999999999998	0.00985	0.0	0.00624	0.006959999999999999	0.0	0.0	0.17339000000000002	0.13545	0.0	0.026180000000000002	0.0	0.0	0.0	0.015130000000000001	0.006959999999999999	0.0	0.0	0.0	0.0	0.0	0.0	0.0	0.006	0.0	0.0	0.0	0.0	0.00865	0.0	0.0	0.0	0.0	0.0	0.0	0.0	0.0	0.0	0.0	0.0	0.0	0.0	0.0	0.0	0.0	0.0	0.0
ACCGGAGTATCCACCGGT-2	0.15183	0.0	0.0	0.0	0.0	0.0	0.0	0.0	0.0	0.03141	0.0349	0.0	0.0	0.0	0.0	0.0	0.0	0.0	0.0	0.0	0.0	0.4363	0.0	0.0	0.0	0.0	0.0	0.0	0.0	0.0	0.0	0.0	0.0	0.0	0.0	0.0	0.0	0.0	0.0	0.0	0.0	0.0	0.0	0.0	0.0	0.0	0.0	0.0	0.0
ACCGGTTACACGAGAGCA-1	0.38386	0.10914000000000001	0.03583	0.009470000000000001	0.0	0.0	0.09555	0.00988	0.0346	0.20634	0.10502	0.0	0.0	0.0	0.0	0.0	0.0	0.0	0.0	0.0	0.0	0.0	0.0	0.0	0.0	0.00412	0.0	0.0	0.0	0.0	0.0	0.0	0.0	0.0	0.0	0.0	0.0	0.0	0.0	0.0	0.0	0.0	0.0	0.0	0.0	0.0	0.0	0.0	0.0
ACCGGTTACACGAGAGCA-2	0.4117	0.13161	0.04387	0.019119999999999998	0.0	0.0	0.08999	0.01687	0.0	0.21597	0.06749	0.0	0.0	0.0	0.0	0.0	0.0	0.0	0.0	0.0	0.0	0.0	0.0	0.0	0.0	0.0	0.0	0.0	0.0	0.0	0.0	0.0	0.0	0.0	0.0	0.0	0.0	0.0	0.0	0.0	0.0	0.0	0.0	0.0	0.0	0.0	0.0	0.0	0.0
ACCGTACGCCAAGAGGAG-1	0.0	0.0	0.0	0.0	0.0	0.0	0.0	0.0	0.0	0.9949399999999999	0.0	0.0	0.0	0.0	0.0	0.0	0.0	0.0	0.0	0.0	0.0	0.0	0.0	0.0	0.0	0.0	0.0	0.0	0.0	0.0	0.0	0.0	0.0	0.0	0.0	0.0	0.0	0.0	0.0	0.0	0.0	0.0	0.0	0.0	0.0	0.0	0.0	0.0	0.0
ACCGTACGCCAGTACATC-2	0.54175	0.04175	0.032260000000000004	0.0	0.0	0.0	0.0	0.0	0.0	0.1907	0.12144	0.0	0.03795	0.0	0.0	0.0	0.02277	0.0	0.0	0.0	0.0	0.0	0.0	0.0	0.0	0.00949	0.0	0.0	0.0	0.0	0.0	0.0	0.0	0.0	0.0	0.0	0.0	0.0	0.0	0.0	0.0	0.0	0.0	0.0	0.0	0.0	0.0	0.0	0.0
ACCGTACGCCCAATATAC-2	0.55467	0.039439999999999996	0.02147	0.007490000000000001	0.0	0.00799	0.00949	0.0	0.0	0.16276	0.13979	0.0	0.01648	0.0	0.0	0.0	0.019969999999999998	0.0	0.0	0.0	0.0	0.0	0.0	0.0	0.0	0.006490000000000001	0.0	0.0	0.0	0.0	0.011479999999999999	0.0	0.0	0.0	0.0	0.0	0.0	0.0	0.0	0.0	0.0	0.0	0.0	0.0	0.0	0.0	0.0	0.0	0.0
ACCGTACGCCGACCACTT-1	0.3975	0.10745	0.024390000000000002	0.0	0.0	0.0	0.07251	0.01318	0.031639999999999995	0.24918	0.10152	0.0	0.0	0.0	0.0	0.0	0.0	0.0	0.0	0.0	0.0	0.0	0.0	0.0	0.0	0.0	0.0	0.0	0.0	0.0	0.0	0.0	0.0	0.0	0.0	0.0	0.0	0.0	0.0	0.0	0.0	0.0	0.0	0.0	0.0	0.0	0.0	0.0	0.0
ACCGTCACGCAAGAGGAG-1	0.00011	0.0	0.0	0.0	0.0	0.0	0.0	0.0	4e-05	0.99282	0.0002	0.0	0.0	0.0	0.0	0.0	0.0	0.0	0.0	0.0	7e-05	0.0	0.0	0.0	0.0	0.0	0.0	0.0	0.0	0.0	0.0	0.0	0.0	0.0	0.0	0.0	0.0	0.0	0.0	0.0	0.0	0.0	0.0	0.0	0.0	0.0	0.0	0.0	0.0
ACCGTCCTACCATATCTT-1	0.37844	0.08567999999999999	0.03732	0.01441	0.0	0.00561	0.08792	0.012329999999999999	0.0245	0.23334000000000002	0.09369	0.0	0.0	0.0027199999999999998	0.00448	0.0	0.0	0.00224	0.0020800000000000003	0.0	0.00609	0.0	0.0	0.0	0.0	0.00545	0.0	0.0	0.0	0.0	0.0	0.0	0.0	0.0	0.0	0.0	0.0	0.0	0.0	0.0	0.0	0.0	0.0	0.0	0.0	0.0	0.0	0.0	0.0
ACCGTCCTACCATATCTT-2	0.40208	0.09046	0.04116	0.00859	0.0	0.0	0.08503	0.01402	0.032560000000000006	0.2171	0.10086	0.0	0.0	0.0	0.0	0.0	0.0	0.0	0.0	0.0	0.0	0.0	0.0	0.0	0.0	0.00588	0.0	0.0	0.0	0.0	0.0	0.0	0.0	0.0	0.0	0.0	0.0	0.0	0.0	0.0	0.0	0.0	0.0	0.0	0.0	0.0	0.0	0.0	0.0
ACCGTCCTAGACGCCGTA-2	0.55072	0.0419	0.01488	0.01544	0.0	0.0	0.00965	0.0	0.0	0.17144	0.11714000000000001	0.0	0.0226	0.00358	0.0	0.00496	0.01792	0.00358	0.0	0.0	0.0	0.0	0.0	0.0	0.0	0.00744	0.0	0.00386	0.0	0.0	0.01323	0.0	0.0	0.0	0.0	0.0	0.0	0.0	0.0	0.0	0.0	0.0	0.0	0.0	0.0	0.0	0.0	0.0	0.0
ACCTAGCACCTGAGATAG-2	0.5554899999999999	0.03171	0.01839	0.014580000000000001	0.0	0.0	0.00824	0.0	0.0	0.16741	0.13443	0.0	0.02663	0.0	0.0	0.0	0.029169999999999998	0.0	0.0	0.0	0.0	0.0	0.0	0.0	0.0	0.0	0.0	0.0	0.0	0.0	0.01015	0.0	0.0	0.0	0.0	0.0	0.0	0.0	0.0	0.0	0.0	0.0	0.0	0.0	0.0	0.0	0.0	0.0	0.0
ACCTAGCACGAACCAGTT-1	0.0	0.0	0.0	0.0	0.0	0.0	0.0	0.0	0.0	0.0	0.00556	0.0014199999999999998	0.0	0.0	0.0	0.0	0.0	0.0	0.0	0.0	0.0	0.18419000000000002	0.0	0.0	0.0	0.20099	0.0	0.0	0.0	0.0	0.0	0.0	0.0	0.0	0.0	0.0	0.0	0.0	0.0	0.0	0.0	0.0	0.0	0.0	0.0	0.0	0.0	0.0	0.0
ACCTAGCACGGAGTTAGC-1	0.40751	0.09222999999999999	0.02252	0.0	0.0	0.0	0.07078	0.01609	0.028419999999999997	0.27131	0.08365	0.0	0.0	0.0	0.0	0.0	0.0	0.0	0.0	0.0	0.00643	0.0	0.0	0.0	0.0	0.0	0.0	0.0	0.0	0.0	0.0	0.0	0.0	0.0	0.0	0.0	0.0	0.0	0.0	0.0	0.0	0.0	0.0	0.0	0.0	0.0	0.0	0.0	0.0
ACCTAGTTAATCAGTCGA-2	0.10019	0.0104	0.07715	0.00902	0.01027	0.11842000000000001	0.0007	0.00215	0.00375	0.0013800000000000002	0.00134	0.0	0.07132999999999999	0.00235	0.00364	0.00067	0.0	0.00554	7e-05	0.0005	5.9999999999999995e-05	0.00011	0.0	0.0	0.0	0.00015	0.0	0.00022	0.0	0.0	0.00264	0.0	0.00742	0.005370000000000001	0.0	0.00352	0.00011999999999999999	0.00016	0.0035	0.00033	0.0173	0.0	7e-05	0.0	0.00114	9e-05	0.0	0.0	0.0092
ACCTAGTTACAATCAAGT-2	0.45332	0.07832	0.0	0.0	0.0	0.0	0.0	0.01741	0.07041	0.18908	0.12816	0.0	0.0	0.0	0.0	0.0	0.0	0.02769	0.0	0.0	0.0	0.0	0.0	0.0	0.0	0.0	0.0	0.0	0.0	0.0	0.03165	0.0	0.0	0.0	0.0	0.0	0.0	0.0	0.0	0.0	0.0	0.0	0.0	0.0	0.0	0.0	0.0	0.0	0.0
ACCTCCTAGCATGCCAGT-2	0.54672	0.02189	0.0	0.0	0.0	0.0	0.014419999999999999	0.00587	0.04485	0.24506	0.08222	0.0	0.0	0.0	0.0	0.0	0.0	0.0	0.0	0.0	0.0	0.0	0.0	0.0	0.0	0.0	0.0	0.03684	0.0	0.0	0.0	0.0	0.0	0.0	0.0	0.0	0.0	0.0	0.0	0.0	0.0	0.0	0.0	0.0	0.0	0.0	0.0	0.0	0.0
ACCTCCTAGCGGAGACTT-1	0.39763000000000004	0.10478	0.02887	0.01187	0.00214	0.00203	0.08382	0.00695	0.03229	0.21555	0.08542999999999999	0.0	0.0017100000000000001	0.0	0.0028899999999999998	0.00118	0.0	0.0017100000000000001	0.0	0.0	0.00481	0.0	0.0	0.0	0.0	0.00235	0.0016	0.0	0.0	0.0	0.0	0.0	0.0016	0.0	0.0	0.0	0.0	0.0	0.0	0.0	0.0	0.0	0.0	0.0	0.0	0.0	0.0	0.0	0.0
ACCTCCTAGCGGAGACTT-2	0.38729	0.09097000000000001	0.0388	0.00569	0.0	0.0	0.10167000000000001	0.01371	0.03512	0.22709000000000001	0.09799	0.0	0.0	0.0	0.0	0.0	0.0	0.0	0.0	0.0	0.0	0.0	0.0	0.0	0.0	0.0	0.0	0.0	0.0	0.0	0.0	0.0	0.0	0.0	0.0	0.0	0.0	0.0	0.0	0.0	0.0	0.0	0.0	0.0	0.0	0.0	0.0	0.0	0.0
ACCTCCTAGGGTAGTGTT-1	0.01515	0.9839	0.0	0.0	0.0	0.0	0.0	0.0	0.0	0.0	0.0	0.0	0.0	0.0	0.0	0.0	0.0	0.0	0.0	0.0	0.0	0.0	0.0	0.0	0.0	0.0	0.0	0.0	0.0	0.0	0.0	0.0	0.0	0.0	0.0	0.0	0.0	0.0	0.0	0.0	0.0	0.0	0.0	0.0	0.0	0.0	0.0	0.0	0.0
ACCTGCAGAGTGTCTGGA-2	0.5108199999999999	0.03966	0.02945	0.013219999999999999	0.0	0.0	0.01202	0.0	0.0	0.19291	0.13280999999999998	0.0	0.02344	0.0	0.0	0.0	0.01923	0.007809999999999999	0.0	0.0	0.0	0.0	0.0	0.0	0.0	0.0	0.0	0.0	0.0	0.0	0.015619999999999998	0.0	0.0	0.0	0.0	0.0	0.0	0.0	0.0	0.0	0.0	0.0	0.0	0.0	0.0	0.0	0.0	0.0	0.0
ACCTGTACCCACATATCA-2	0.5352600000000001	0.04897	0.01763	0.01616	0.0	0.00735	0.00881	0.0	0.00539	0.1621	0.12782000000000002	0.0	0.024	0.0	0.0	0.0	0.01714	0.01175	0.0	0.0	0.0	0.0	0.0	0.0	0.0	0.0	0.0	0.0	0.0	0.0	0.01469	0.0	0.0	0.0	0.0	0.0	0.0	0.0	0.0	0.0	0.0	0.0	0.0	0.0	0.0	0.0	0.0	0.0	0.0
ACCTGTACCGTACGCGAT-1	0.12025	0.0	0.0	0.0	0.0	0.0	0.0	0.0	0.08861000000000001	0.27215	0.13924	0.0	0.0	0.0	0.0	0.0	0.0	0.0	0.0	0.0	0.0	0.0	0.0	0.0	0.0	0.0	0.0	0.0	0.0	0.0	0.0	0.0	0.0	0.0	0.0	0.0	0.0	0.0	0.0	0.0	0.0	0.0	0.0	0.0	0.0	0.0	0.0	0.0	0.0
ACCTTGAAGAATGCCTCA-1	0.36999	0.11354000000000002	0.02939	0.0071200000000000005	0.0	0.0	0.08816	0.01425	0.033389999999999996	0.2195	0.10686	0.0	0.0	0.0	0.0	0.0	0.0	0.0	0.00579	0.0	0.0	0.0	0.0	0.0	0.0	0.0	0.0	0.0	0.0	0.0	0.0	0.0	0.0	0.0	0.0	0.0	0.0	0.0	0.0	0.0	0.0	0.0	0.0	0.0	0.0	0.0	0.0	0.0	0.0
ACCTTGAAGATAGACCGA-2	0.5886600000000001	0.03634	0.01744	0.00921	0.0	0.0	0.0063	0.0	0.0063	0.1531	0.12694	0.0	0.02229	0.0	0.0	0.0	0.013080000000000001	0.00533	0.0	0.0	0.0	0.0	0.0	0.0	0.0	0.0	0.0	0.0	0.0	0.0	0.00678	0.0	0.0	0.0	0.0	0.0	0.0	0.0	0.0	0.0	0.0	0.0	0.0	0.0	0.0	0.0	0.0	0.0	0.0
ACCTTGAAGGTCCACAAC-1	0.0	0.0	0.0	0.0	0.0	0.0	0.0	0.0	0.0	0.0	0.0	0.0	0.0	0.0	0.0	0.0	0.0	0.0	0.0	0.0	0.0	0.0	0.0	0.0	0.0	1.0	0.0	0.0	0.0	0.0	0.0	0.0	0.0	0.0	0.0	0.0	0.0	0.0	0.0	0.0	0.0	0.0	0.0	0.0	0.0	0.0	0.0	0.0	0.0
ACCTTGAAGTCGCGTCAT-2	0.5342100000000001	0.01593	0.0	0.0	0.0	0.0	0.01593	0.01968	0.0478	0.23524	0.07028999999999999	0.0	0.0	0.0	0.0	0.0	0.0	0.0	0.0	0.0	0.0	0.0	0.0	0.0	0.0	0.01125	0.0	0.044989999999999995	0.0	0.0	0.0	0.0	0.0	0.0	0.0	0.0	0.0	0.0	0.0	0.0	0.0	0.0	0.0	0.0	0.0	0.0	0.0	0.0	0.0
ACGAATCGCCGTGGTACC-1	0.40647	0.11275999999999999	0.04108	0.0	0.0	0.0	0.09353	0.012240000000000001	0.01311	0.20979	0.09877999999999999	0.0	0.0	0.0	0.0	0.0	0.0	0.0	0.0	0.0	0.0	0.0	0.0	0.0	0.0	0.010490000000000001	0.0	0.0	0.0	0.0	0.0	0.0	0.0	0.0	0.0	0.0	0.0	0.0	0.0	0.0	0.0	0.0	0.0	0.0	0.0	0.0	0.0	0.0	0.0
ACGAATCGCGTGTCCGTG-2	0.54087	0.05599	0.0168	0.01344	0.0	0.0	0.0	0.0	0.0	0.15118	0.17245	0.0	0.02576	0.0	0.0	0.0	0.0	0.0	0.0	0.0	0.0	0.0	0.0	0.0	0.0	0.0	0.0	0.0	0.0	0.0	0.02016	0.0	0.0	0.0	0.0	0.0	0.0	0.0	0.0	0.0	0.0	0.0	0.0	0.0	0.0	0.0	0.0	0.0	0.0
ACGACAGTCAACCATGGT-1	0.00119	0.0	0.0	0.0	0.0	0.0	0.0	0.0	0.0	0.0	0.0	0.0	0.0	0.0	0.0	0.0	0.0	0.0	0.0	0.0	0.0	0.0	0.0	0.0	0.0	0.0	0.0	0.0	0.0	0.0	0.0	0.0	0.0	0.0	0.0	0.0	0.0	0.0	0.0	0.0	0.0	0.0	0.0	0.0	0.0	0.0	0.0	0.0	0.0
ACGACAGTCACCGCTGTG-1	0.70853	0.026510000000000002	0.0	0.0	0.0	0.00921	0.0	0.0	0.0	0.0	0.0	0.0	0.0	0.0	0.0	0.00124	0.0	0.0	0.0	0.0	0.0	0.0	0.0	0.0	0.0	0.0	0.0	0.0	0.0	0.0	0.0	0.0	0.0	0.0	0.0	0.0	0.0	0.0	0.0	0.0	0.0	0.0	0.0	0.0	0.0	0.0	0.0	0.0	0.0
ACGACATCTGCCAACAAT-2	0.52055	0.033839999999999995	0.01829	0.00863	0.00045999999999999996	0.0035399999999999997	0.00829	0.00099	0.00228	0.17173	0.1391	0.0015199999999999999	0.02335	0.00202	0.0027	0.00221	0.01715	0.0054	0.00065	0.0	0.00053	0.00224	0.0006799999999999999	0.0	0.0	0.00411	0.0	0.00037999999999999997	0.0	0.0	0.01031	0.0	0.0008699999999999999	0.0	0.0	0.00042	0.00133	0.0	0.0	0.0	0.0	0.0	0.0	0.0	0.0	0.0007599999999999999	0.0	0.0	0.00057
ACGACATCTGTAACCATA-1	0.42361000000000004	0.09928	0.01976	0.013009999999999999	0.0	0.0	0.08288999999999999	0.01012	0.0241	0.21928000000000003	0.10602	0.0	0.0	0.0	0.0	0.0	0.0	0.0	0.0	0.0	0.0	0.0	0.0	0.0	0.0	0.0	0.0	0.0	0.0	0.0	0.0	0.0	0.0	0.0	0.0	0.0	0.0	0.0	0.0	0.0	0.0	0.0	0.0	0.0	0.0	0.0	0.0	0.0	0.0
ACGACGATTACGCTAGTG-2	0.93739	0.01228	0.0027	0.00663	0.0031899999999999997	0.00565	0.0	0.0	0.0	0.0	0.0	0.0	0.0031899999999999997	0.00859	0.0	0.00884	0.0	0.0	0.00246	0.0	0.0	0.0	0.0	0.0	0.0	0.0	0.0	0.0	0.0	0.0	0.0	0.0	0.0	0.0	0.0	0.0027	0.0	0.0	0.0	0.0	0.0	0.0	0.0027	0.0	0.0	0.0	0.0	0.0	0.0
ACGACGATTGTTCCAACA-2	0.5308	0.03664	0.019459999999999998	0.01053	0.0	0.0	0.00824	0.0	0.0	0.1793	0.13625	0.0	0.03252	0.0	0.0	0.0	0.01626	0.007559999999999999	0.0	0.0	0.0	0.0	0.0	0.0	0.0	0.0055	0.0	0.0	0.0	0.0	0.01237	0.0	0.0	0.0	0.0	0.0	0.0	0.0	0.0	0.0	0.0	0.0	0.0	0.0	0.0	0.0	0.0	0.0	0.0
ACGAGAGCAAAGTTCTCT-1	0.0	0.0	0.0	0.0	0.0	0.0	0.0	0.0	0.0	0.0	0.96526	0.0	0.0	0.0	0.0	0.0	0.0	0.0	0.0	0.0	0.0	0.0	0.0	0.0	0.0	0.0	0.0	0.0	0.0	0.0	0.0	0.0	0.0	0.0	0.0	0.0	0.0	0.0	0.0	0.0	0.0	0.0	0.0	0.0	0.0	0.0	0.0	0.0	0.0
ACGAGAGCAACGTTCAAT-1	0.39471	0.09047999999999999	0.02275	0.01799	0.0	0.0	0.08413	0.010579999999999999	0.02222	0.24868	0.10053	0.0052899999999999996	0.0	0.0	0.0	0.0	0.0	0.0	0.0	0.0	0.0	0.0	0.0	0.0	0.0	0.0	0.0	0.0	0.0	0.0	0.0	0.0	0.0	0.0	0.0	0.0	0.0	0.0	0.0	0.0	0.0	0.0	0.0	0.0	0.0	0.0	0.0	0.0	0.0
ACGAGCTTCAAGACTGGT-1	0.63225	0.0	0.0	0.0	0.0	0.0	0.0	0.0	0.0	0.0	0.12228	0.0	0.03442	0.009059999999999999	0.0	0.0	0.0	0.0	0.0	0.0	0.0	0.029889999999999996	0.0	0.0	0.0	0.0	0.0	0.0	0.0	0.0	0.0	0.0	0.0	0.0	0.0	0.0	0.0	0.0	0.0	0.0	0.0	0.0	0.0	0.0	0.0	0.0	0.0	0.0	0.0
ACGAGCTTCACTTGATCT-2	0.57108	0.0	0.0	0.0	0.0	0.01325	0.02048	0.0	0.05301	0.24216999999999997	0.07952000000000001	0.0	0.0	0.0	0.0	0.0	0.0	0.0	0.0	0.0	0.0	0.0	0.0	0.0	0.0	0.0	0.0	0.01687	0.0	0.0	0.0	0.0	0.0	0.0	0.0	0.0	0.0	0.0	0.0	0.0	0.0	0.0	0.0	0.0	0.0	0.0	0.0	0.0	0.0
ACGAGCTTCGCATGTGGT-2	0.41126999999999997	0.0976	0.0	0.00843	0.0	0.0	0.0	0.02085	0.0559	0.17390999999999998	0.1535	0.0	0.0	0.0	0.0	0.0	0.0	0.02706	0.0	0.0	0.0	0.0	0.0	0.0	0.0	0.00488	0.0	0.0	0.0	0.0	0.03638	0.0	0.0	0.0	0.0	0.0	0.0	0.0	0.0	0.0	0.0	0.0	0.0	0.0	0.0	0.0	0.0	0.0	0.0
ACGAGCTTCGCCGTGAAC-2	0.0	0.0	0.0	0.0	0.0	0.0	0.0	0.0	0.0	0.0	0.0	0.0	0.0	0.0	0.0	0.0	0.0	0.0	0.0	0.0	0.0	0.72101	0.0	0.0	0.0	0.0	0.0	0.0	0.0	0.0	0.0	0.0	0.0	0.0	0.0	0.0	0.0	0.0	0.0	0.0	0.0	0.0	0.0	0.0	0.0	0.0	0.0	0.0	0.0
ACGAGCTTCGGTACTTCC-1	0.0	0.0	0.0	0.0	0.0	0.0	0.0	0.0	0.0	0.0	0.0	0.0	0.0	0.0	0.0	0.0	0.0	0.0	0.0	0.0	0.0	0.0	0.0	0.0	0.0	0.0	0.0	0.0	0.0	0.0	0.0	0.0	0.0	0.0	0.0	0.0	0.0	0.0	0.0	0.0	0.0	0.0	0.0	0.0	0.0	0.0	0.0	0.0	0.0
ACGAGCTTCGTCGCAGGT-1	0.0055	0.22868000000000002	0.0	0.00031	0.00018999999999999998	0.0009400000000000001	0.35002	0.0069299999999999995	0.22182	0.00267	0.00022	0.00011	0.00176	0.00063	0.00156	0.0	0.00086	0.00123	0.0009199999999999999	0.0002	0.0	0.00302	0.00018	0.0	0.0	0.00613	0.0	0.0	0.0	0.0	0.0	0.0	0.00022999999999999998	0.00016	0.0	0.00016999999999999999	0.00023999999999999998	7e-05	0.0	0.0	0.00173	0.0	0.0	0.00054	0.00095	0.0	0.0	0.00274	0.0009199999999999999
ACGAGCTTCGTGCTGACT-1	0.41066	0.10265999999999999	0.029710000000000004	0.00743	0.0	0.0	0.06727999999999999	0.01485	0.03451	0.23373000000000002	0.08694	0.0	0.0	0.0	0.0	0.0	0.0	0.0	0.0	0.0	0.00524	0.0	0.0	0.0	0.0	0.0	0.0	0.0	0.0	0.0	0.0	0.0	0.0	0.0	0.0	0.0	0.0	0.0	0.0	0.0	0.0	0.0	0.0	0.0	0.0	0.0	0.0	0.0	0.0
ACGATGACCACCAGCGTT-2	0.42857	0.0	0.0	0.0	0.0	0.0	0.0	0.0	0.0	0.0	0.54286	0.0	0.0	0.0	0.0	0.0	0.0	0.0	0.0	0.0	0.0	0.0	0.0	0.0	0.0	0.0	0.0	0.0	0.0	0.0	0.0	0.0	0.0	0.0	0.0	0.0	0.0	0.0	0.0	0.0	0.0	0.0	0.0	0.0	0.0	0.0	0.0	0.0	0.0
ACGATGACCTACGACCAT-2	0.06345	0.0005200000000000001	0.0	0.01172	0.0	0.027839999999999997	0.0	0.0	0.00018	0.00072	0.00058	0.0	0.0014	0.00132	0.00065	0.00561	0.0	0.0	0.0	0.0	0.0	0.0	0.0	0.0	0.0	0.0	0.0	0.00016	0.0	0.0	0.0007700000000000001	0.0	0.0	0.0	0.0	0.0	0.0	0.0	0.0	0.0	0.00016999999999999999	0.0	0.0	0.0	0.0	0.0	0.0	0.0	0.0
ACGCAAGATCACACCACA-1	0.36751999999999996	0.09551	0.035210000000000005	0.02025	0.0	0.0	0.08187	0.013640000000000001	0.02113	0.25264000000000003	0.09595	0.0	0.0	0.0066	0.0	0.0	0.0	0.0	0.0	0.0	0.0	0.0	0.0	0.0	0.0	0.00836	0.0	0.0	0.0	0.0	0.0	0.0	0.0	0.0	0.0	0.0	0.0	0.0	0.0	0.0	0.0	0.0	0.0	0.0	0.0	0.0	0.0	0.0	0.0
ACGCAAGATGAGATTCCT-2	0.5	0.0	0.0	0.0	0.0	0.0	0.0	0.0	0.0	0.31034	0.17240999999999998	0.0	0.0	0.0	0.0	0.0	0.0	0.0	0.0	0.0	0.0	0.0	0.0	0.0	0.0	0.0	0.0	0.0	0.0	0.0	0.0	0.0	0.0	0.0	0.0	0.0	0.0	0.0	0.0	0.0	0.0	0.0	0.0	0.0	0.0	0.0	0.0	0.0	0.0
ACGCAAGATTTCCAATTC-1	0.00011999999999999999	5e-05	0.0	0.0	0.0	0.0	0.0	0.0053	2.9999999999999997e-05	0.00748	0.9698899999999999	0.0	0.0	0.0	0.0	0.0	0.0	0.0	0.0	0.0	0.0	0.0	0.0	0.0	0.0	0.0	0.0	0.0	0.0	0.0	0.0	0.0	0.0	0.0	0.0	0.0	0.0	0.0	0.0	0.0	0.0	0.0	0.0	0.0	0.0	0.0	0.0	0.0	0.0
ACGCACACTCAAGAGAGT-1	0.37933	0.09638	0.027589999999999996	0.013519999999999999	0.0009	0.0018	0.08411	0.01292	0.02295	0.23581	0.08316	0.0021	0.00224	0.00234	0.0021899999999999997	0.00309	0.00095	0.00135	0.00065	0.0	0.0045899999999999995	0.00195	0.0	0.0	0.0	0.00264	0.0009	0.0	0.0	0.0	0.0015	0.0	0.0005	0.0	0.0	0.00055	0.0	0.0	0.0	0.0	0.00095	0.0007	0.0	0.0	0.00065	0.0	0.0	0.0	0.0
ACGCACACTCAAGAGAGT-2	0.38708000000000004	0.09293	0.0306	0.01082	0.0	0.0027	0.08097	0.015369999999999998	0.02562	0.23154	0.09122000000000001	0.0	0.00299	0.0	0.00484	0.00413	0.0	0.00157	0.0	0.0	0.0027	0.0034200000000000003	0.0	0.0	0.0	0.0037	0.0	0.0	0.0	0.0	0.0	0.0	0.0	0.0	0.0	0.0	0.0017100000000000001	0.0	0.0	0.0	0.00299	0.0	0.0	0.0	0.0	0.0	0.0	0.0	0.0
ACGCACACTCAGATCATT-1	0.37894	0.09741	0.028630000000000003	0.0125	0.0	0.00317	0.08897999999999999	0.01377	0.028810000000000002	0.22454000000000002	0.08653	0.00199	0.0018100000000000002	0.0	0.0	0.0027199999999999998	0.0	0.00372	0.0	0.0	0.00344	0.0025399999999999997	0.0	0.0	0.0	0.0035299999999999997	0.00145	0.0	0.0	0.0	0.00109	0.0	0.0015400000000000001	0.0	0.0	0.0	0.0	0.0	0.0	0.0	0.001	0.001	0.0	0.0	0.0	0.00118	0.0	0.0	0.0
ACGCACACTCAGATCATT-2	0.37876	0.08292999999999999	0.042230000000000004	0.01239	0.0	0.00683	0.09785	0.01264	0.02048	0.22857	0.10518	0.0	0.0	0.0	0.00405	0.00278	0.0	0.0	0.0	0.0	0.00379	0.0	0.0	0.0	0.0	0.0	0.0	0.0	0.0	0.0	0.0	0.0	0.0	0.0	0.0	0.0	0.0	0.0	0.0	0.0	0.0	0.0	0.0	0.0	0.0	0.0	0.0	0.0	0.0
ACGCACACTGTAATCAGC-2	0.0	0.0	0.0	0.0	0.0	0.0	0.0	0.0	0.0	0.0	0.0	0.0	0.0	0.0	0.0	0.0	0.0	0.0	0.0	0.0	0.0	0.0	0.0	0.0	0.0	0.0	0.0	0.0	0.0	0.0	0.0	0.0	0.0	0.0	0.0	0.0	0.0	0.0	0.0	0.0	0.0	0.0	0.0	0.0	0.0	0.0	0.0	0.0	0.0
ACGCGACAGCATGGTCGA-2	0.53091	0.049960000000000004	0.01948	0.0	0.0	0.0	0.0	0.0	0.0	0.18374000000000001	0.12700999999999998	0.0	0.03387	0.0	0.0	0.0	0.022019999999999998	0.01185	0.0	0.0	0.0	0.0	0.0	0.0	0.0	0.0	0.0	0.0	0.0	0.0	0.01778	0.0	0.0	0.0	0.0	0.0	0.0	0.0	0.0	0.0	0.0	0.0	0.0	0.0	0.0	0.0	0.0	0.0	0.0
ACGCGACAGGTAACTCAT-2	0.00135	0.00018	0.0	0.0	0.0	0.0	0.0	0.0	0.00011	0.00072	0.00065	0.0	0.0	0.0	0.0	0.0	0.0	0.0	0.0	0.0	0.0	0.0	0.0	0.0	0.0	0.9969600000000001	0.0	0.0	0.0	0.0	0.0	0.0	0.0	0.0	0.0	0.0	0.0	0.0	0.0	0.0	0.0	0.0	0.0	0.0	0.0	0.0	0.0	0.0	0.0
ACGCTAGTGGCACGTAGA-1	0.03905	0.00856	0.0	0.00042	0.0	0.00253	0.00018	0.0	0.0	0.00016999999999999999	0.0	0.0	0.0016699999999999998	0.00758	0.004370000000000001	0.00595	0.0	0.8898	0.0013599999999999999	0.0	0.0	0.0	0.0	0.0	0.0	0.0	0.0052899999999999996	0.0009599999999999999	0.0	0.0	0.0	0.0	0.0	0.0	0.0	0.00125	0.00218	0.0	0.0	0.0	0.0	0.0	0.0	0.0	0.0	0.0	0.0	0.0	0.0
ACGCTATGTACAAGGTAC-2	0.55245	0.040389999999999995	0.01608	0.01149	0.0	0.00345	0.00479	0.0	0.00268	0.1652	0.12596	0.0	0.02125	0.0	0.00325	0.00364	0.01627	0.00632	0.0	0.0	0.0	0.00536	0.0	0.0	0.0	0.00632	0.0	0.0	0.0	0.0	0.00861	0.0	0.0	0.0	0.0	0.0	0.0	0.0	0.0	0.0	0.0	0.0	0.0	0.0	0.0	0.0	0.0	0.0	0.0
ACGCTATGTCAGTATGAT-1	0.40165	0.0975	0.0253	0.00978	0.0	0.0027	0.083	0.01248	0.029519999999999998	0.2166	0.09717	0.0	0.0	0.0028699999999999997	0.0	0.00337	0.0	0.00186	0.0	0.0	0.00337	0.0	0.0	0.0	0.0	0.00371	0.00186	0.0	0.0	0.0	0.0	0.0	0.0	0.0	0.0	0.0	0.0	0.0	0.0	0.0	0.00186	0.0	0.0	0.0	0.0	0.0	0.0	0.0	0.0
ACGCTATGTCAGTATGAT-2	0.39619	0.08825	0.0288	0.01904	0.0	0.0	0.10543	0.011609999999999999	0.02276	0.23826999999999998	0.0785	0.0	0.00511	0.0	0.0	0.0	0.0	0.0	0.0	0.0	0.00464	0.0	0.0	0.0	0.0	0.0	0.0	0.0	0.0	0.0	0.0	0.0	0.0	0.0	0.0	0.0	0.0	0.0	0.0	0.0	0.0	0.0	0.0	0.0	0.0	0.0	0.0	0.0	0.0
ACGCTATGTCCGGATTGC-2	0.030389999999999997	0.00037999999999999997	0.0008300000000000001	0.0044	0.00011999999999999999	0.0036	0.02416	0.0	0.00021	0.0011300000000000001	0.0008300000000000001	0.0	0.00817	0.0018800000000000002	0.0038799999999999998	0.014180000000000002	0.00108	0.00176	0.00214	0.0005200000000000001	0.0	0.00145	0.00028	0.0	0.0	0.0	0.0	0.0	0.0	0.0	0.00013000000000000002	0.0	0.00062	0.00011	0.0	0.00331	0.00022999999999999998	0.0	0.0	0.0	0.0015	0.0	0.0	0.00101	0.00232	0.0	0.0001	0.00771	0.0
ACGCTATGTGAAGGATCA-2	0.56447	0.046419999999999996	0.02521	0.009170000000000001	0.0	0.0	0.00974	0.0	0.0	0.1639	0.11519000000000001	0.0	0.02865	0.0	0.0	0.0	0.01662	0.0	0.0	0.0	0.0	0.0	0.0	0.0	0.0	0.00745	0.0	0.0	0.0	0.0	0.01146	0.0	0.0	0.0	0.0	0.0	0.0	0.0	0.0	0.0	0.0	0.0	0.0	0.0	0.0	0.0	0.0	0.0	0.0
ACGCTCTTAACTACTCAT-1	0.38996	0.09181	0.03105	0.01278	0.0	0.0035700000000000003	0.08445	0.01285	0.021759999999999998	0.22008000000000003	0.09582	0.0	0.00275	0.00186	0.00305	0.00186	0.0	0.00186	0.00156	0.0	0.00461	0.0009699999999999999	0.0	0.0	0.0	0.0041600000000000005	0.0	0.0	0.0	0.0	0.0	0.0	0.0010400000000000001	0.0	0.0	0.0	0.00082	0.0	0.0	0.0	0.0	0.0010400000000000001	0.0	0.0	0.0	0.0	0.0	0.0	0.0
ACGCTCTTAACTACTCAT-2	0.39719	0.09502999999999999	0.027860000000000003	0.01253	0.0	0.0	0.10151	0.01145	0.01771	0.2365	0.08834	0.0	0.00281	0.0	0.00454	0.0	0.0	0.0	0.0	0.0	0.0	0.0	0.0	0.0	0.0	0.00367	0.0	0.0	0.0	0.0	0.0	0.0	0.0	0.0	0.0	0.0	0.0	0.0	0.0	0.0	0.0	0.0	0.0	0.0	0.0	0.0	0.0	0.0	0.0
ACGCTCTTACAGGAGCCT-2	0.57057	0.041010000000000005	0.01568	0.01568	0.0	0.0	0.0	0.0	0.0	0.15802	0.1351	0.0	0.02051	0.0	0.0	0.0	0.025330000000000002	0.0	0.0	0.0	0.0	0.013269999999999999	0.0	0.0	0.0	0.0	0.0	0.0	0.0	0.0	0.0	0.0	0.0	0.0	0.0	0.0	0.0	0.0	0.0	0.0	0.0	0.0	0.0	0.0	0.0	0.0	0.0	0.0	0.0
ACGGTGCCTAAGCCACAC-1	0.00029	0.0	0.0	0.0	0.0	0.0	0.0	0.0	0.0	0.9972799999999999	0.00021	0.0	0.0	0.0	0.0	0.0	0.0	0.0	0.0	0.0	0.00021	0.0	0.0	0.0	0.0	0.0	0.0	0.0	0.0	0.0	0.0	0.0	0.0	0.0	0.0	0.0	0.0	0.0	0.0	0.0	0.0	0.0	0.0	0.0	0.0	0.0	0.0	0.0	0.0
ACGGTGCCTATTAGCGGT-2	0.02059	0.0	0.0	0.0	0.0	0.0	0.0	0.0	0.0	0.00985	0.0	0.0	0.0	0.0	0.0	0.0	0.0	0.0	0.0	0.0	0.0	0.0	0.0	0.0	0.0	0.0	0.0	0.0	0.0	0.0	0.0	0.0	0.0	0.0	0.0	0.0	0.0	0.0	0.0	0.0	0.0	0.0	0.0	0.0	0.0	0.0	0.0	0.0	0.0
ACGGTGCCTCGTGTGTGG-2	0.15625	0.0	0.0	0.0	0.0	0.0	0.0	0.0	0.0	0.0	0.0	0.0	0.0	0.0	0.0	0.0	0.0	0.0	0.0	0.0	0.0	0.0	0.0	0.0	0.0	0.0	0.0	0.0	0.0	0.0	0.0	0.0	0.0	0.0	0.0	0.0	0.0	0.0	0.0	0.0	0.0	0.0	0.0	0.0	0.0	0.0	0.0	0.0	0.0
ACGGTGCCTTACGGTCGT-1	0.5697399999999999	0.01067	0.0	0.008329999999999999	0.0006	0.00294	0.0009599999999999999	0.00587	0.0020399999999999997	0.00701	0.12864	0.00162	0.03038	0.004370000000000001	0.0	0.0015	0.0	0.0	0.0	0.0006	0.0	0.015880000000000002	0.00569	0.0	0.0	0.0034799999999999996	0.0006	0.0	0.0	0.0	0.00114	0.0	0.00126	0.0	0.0	0.00156	0.00156	0.0	0.0	0.00072	0.0	0.0	0.0	0.0	0.0017399999999999998	0.0	0.0	0.0	0.0
ACGGTGCCTTATGCCTTC-1	0.39496	0.11154000000000001	0.01986	0.0	0.0	0.0	0.08556	0.0	0.03667	0.21925	0.11688	0.0	0.0	0.0	0.0	0.0	0.0	0.0	0.0	0.0	0.0	0.0	0.0	0.0	0.0	0.0	0.0	0.0	0.0	0.0	0.0	0.0	0.0	0.0	0.0	0.0	0.0	0.0	0.0	0.0	0.0	0.0	0.0	0.0	0.0	0.0	0.0	0.0	0.0
ACGGTGCCTTTCCAGATT-1	0.58603	0.009559999999999999	0.0	0.0	0.0	0.0	0.0	0.0058200000000000005	0.0	0.00665	0.1409	0.0	0.036160000000000005	0.0	0.0	0.0	0.0	0.0	0.0	0.0	0.0	0.01247	0.00831	0.0	0.0	0.0	0.0	0.0	0.0	0.0	0.0	0.0	0.0	0.0	0.0	0.0	0.0	0.0	0.0	0.0	0.0	0.0	0.0	0.0	0.0	0.0	0.0	0.0	0.0
ACGGTGTACACTCTAGGA-1	0.39860999999999996	0.1173	0.0338	0.0	0.0	0.0	0.08151	0.0	0.01491	0.2167	0.11332	0.0	0.0	0.0	0.0	0.0	0.0	0.0	0.0	0.0	0.01093	0.0	0.0	0.0	0.0	0.0	0.0	0.0	0.0	0.0	0.0	0.0	0.0	0.0	0.0	0.0	0.0	0.0	0.0	0.0	0.0	0.0	0.0	0.0	0.0	0.0	0.0	0.0	0.0
ACGGTGTACCTCCTATCT-1	0.06788999999999999	0.00476	0.0	0.0046700000000000005	0.0	0.0	0.1705	0.0	0.0	0.62795	0.00132	0.0129	0.0	0.0	0.0	0.0	0.0	0.0069099999999999995	0.0	0.0	0.0	0.0063100000000000005	0.0	0.0	0.0	0.0	0.0	0.01614	0.0	0.0	0.0	0.0	0.00032	0.0	0.0	0.0	0.0	0.00035	0.0	0.0	0.0	0.0	0.0	0.0	0.0	0.0	0.0	0.0	0.00072
ACGGTGTACGGATCAGGT-1	0.41867	0.13855	0.02912	0.0	0.0	0.0	0.07028	0.0	0.02108	0.20984	0.1004	0.0	0.0	0.0	0.0	0.0	0.0	0.0	0.0	0.0	0.01004	0.0	0.0	0.0	0.0	0.0	0.0	0.0	0.0	0.0	0.0	0.0	0.0	0.0	0.0	0.0	0.0	0.0	0.0	0.0	0.0	0.0	0.0	0.0	0.0	0.0	0.0	0.0	0.0
ACGGTGTACGTATGTATC-2	0.00109	0.0	0.0	0.0	0.0	0.0	0.0	0.0	0.0	0.0	0.00082	0.9948299999999999	0.0	0.0	0.0	0.0	0.0	0.0	0.0	0.0	0.0	0.0	0.0	0.0	0.0	0.0	0.0	0.0	0.0	0.0	0.0	0.0	0.0	0.0	0.0	0.0	0.0	0.0	0.0	0.0	0.0	0.0	0.0	0.0	0.0	0.0	0.0	0.0	0.0
ACGTATGTCACAATTCGG-1	0.4346	0.09283	0.02532	0.0116	0.0	0.0	0.09124	0.01319	0.030060000000000003	0.21203000000000002	0.07753	0.0	0.0	0.0	0.0	0.0	0.0	0.0	0.0	0.0	0.00897	0.0	0.0	0.0	0.0	0.0	0.0	0.0	0.0	0.0	0.0	0.0	0.0	0.0	0.0	0.0	0.0	0.0	0.0	0.0	0.0	0.0	0.0	0.0	0.0	0.0	0.0	0.0	0.0
ACGTATGTCAGCGCATGA-2	0.5190600000000001	0.04244	0.0187	0.00983	0.0	0.00432	0.00551	0.0	0.00288	0.16543	0.15008	0.0	0.035	0.0	0.004079999999999999	0.0	0.020380000000000002	0.00551	0.0	0.0	0.0	0.0	0.0	0.0	0.0	0.007670000000000001	0.0	0.0	0.0	0.0	0.007670000000000001	0.0	0.0	0.0	0.0	0.0	0.0	0.0	0.0	0.0	0.0	0.0	0.0	0.0	0.0	0.0	0.0	0.0	0.0
ACGTATGTCAGGAATTGG-1	0.40419	0.10091	0.03221	0.02201	0.0	0.0	0.0789	0.02308	0.01235	0.22974	0.08749	0.0	0.0	0.0	0.0	0.0	0.0	0.007509999999999999	0.0	0.0	0.0	0.0	0.0	0.0	0.0	0.0	0.0	0.0	0.0	0.0	0.0	0.0	0.0	0.0	0.0	0.0	0.0	0.0	0.0	0.0	0.0	0.0	0.0	0.0	0.0	0.0	0.0	0.0	0.0
ACGTATGTCGAATCACAT-1	0.01153	0.0	0.0	0.0	0.0	0.0	0.0	0.0	0.00032	0.5147	0.0015300000000000001	0.0	0.0	0.0	0.0	0.0	0.0	0.0	0.0	0.0	0.0	0.047560000000000005	0.00044	0.0	0.0	0.0	0.0	0.37239	0.0	0.0	0.0	0.01067	0.0	0.0	0.0	0.0	0.0	0.0	0.0	0.0	0.0	0.0	0.0	0.0	0.0	0.0	0.0	0.0	0.0
ACGTATGTCGATCGCACT-2	0.41033000000000003	0.0939	0.0	0.0	0.0	0.0	0.0	0.026289999999999997	0.0892	0.16901	0.12958	0.0	0.0	0.0	0.0	0.0	0.0	0.03474	0.0	0.0	0.0	0.0	0.0	0.0	0.0	0.0	0.0	0.0	0.0	0.0	0.02441	0.0	0.0	0.0	0.0	0.0	0.0	0.0	0.0	0.0	0.0	0.0	0.0	0.0	0.0	0.0	0.0	0.0	0.0
ACGTATGTCGTAGTTGGT-1	0.61934	0.00755	0.0	0.00414	0.0	0.0	0.0	0.0068200000000000005	0.0	0.00828	0.11861	0.0	0.01973	0.00585	0.0	0.0	0.0	0.0	0.0	0.0	0.0	0.01266	0.0	0.0	0.0	0.00511	0.0	0.0	0.0	0.0	0.0	0.0	0.0	0.0	0.0	0.0	0.0	0.0	0.0	0.0	0.0	0.0	0.0	0.0	0.0	0.0	0.0	0.0	0.0
ACGTCGCTCAGCGGTCTA-1	0.00464	0.23135	0.0	0.00031	0.0	0.00053	0.36265	0.00602	0.23231999999999997	0.0022	0.00022	0.0	0.00155	0.00041	0.00093	0.0	0.00105	0.00086	0.00107	0.0	0.0	0.00187	0.0	0.0	0.0	0.00487	0.0	0.0	0.0	0.0	0.0	0.0	0.00029	0.0	0.0	0.0	0.00043	0.0	0.0	0.0	0.00359	0.0	0.0	0.00016999999999999999	0.00067	0.0	0.0	0.00268	0.00045999999999999996
ACGTCGCTCCATGACGTT-1	0.39205999999999996	0.09456	0.02974	0.008329999999999999	0.0	0.00446	0.09486	0.01383	0.02409	0.21186	0.09917000000000001	0.0041600000000000005	0.0	0.0	0.00297	0.0017800000000000001	0.0	0.00268	0.00193	0.0	0.0043100000000000005	0.0	0.0	0.0	0.0	0.0020800000000000003	0.0	0.0	0.0	0.0	0.0	0.0	0.0	0.0	0.0	0.0	0.0	0.0	0.0	0.0	0.0	0.0	0.0	0.0	0.0	0.0	0.0	0.0	0.0
ACGTCGCTCCATGACGTT-2	0.36872	0.09489	0.034980000000000004	0.012459999999999999	0.0	0.0	0.09208	0.012459999999999999	0.03337	0.26256999999999997	0.08162	0.0	0.0	0.0	0.0	0.0	0.0	0.0	0.0	0.0	0.005229999999999999	0.0	0.0	0.0	0.0	0.0	0.0	0.0	0.0	0.0	0.0	0.0	0.0	0.0	0.0	0.0	0.0	0.0	0.0	0.0	0.0	0.0	0.0	0.0	0.0	0.0	0.0	0.0	0.0
ACGTCGCTCGTGTCGAGC-1	0.00829	0.23275	0.0	0.0	0.0	0.0005099999999999999	0.34896	0.006670000000000001	0.22680999999999998	0.00312	0.0	0.0	0.00145	0.00081	0.00103	0.0	0.0009	0.0012	0.00128	0.0	0.0	0.0023899999999999998	0.0	0.0	0.0	0.007090000000000001	0.0	0.0	0.0	0.0	0.0	0.0	0.0	0.0	0.0	0.0	0.0	0.0	0.0	0.0	0.00124	0.0	0.0	0.0	0.0009400000000000001	0.0	0.0	0.0019199999999999998	0.00141
ACGTCTATGCGGTTCTAT-2	0.57367	0.01567	0.0	0.0	0.0	0.0	0.01463	0.0	0.05016	0.20899	0.10136	0.0	0.0	0.0	0.0	0.0	0.0	0.0	0.0	0.0	0.0	0.0	0.0	0.0	0.0	0.0	0.0	0.032389999999999995	0.0	0.0	0.0	0.0	0.0	0.0	0.0	0.0	0.0	0.0	0.0	0.0	0.0	0.0	0.0	0.0	0.0	0.0	0.0	0.0	0.0
ACGTCTATGCGTGCCTAT-2	0.40915999999999997	0.08448	0.0	0.00662	0.0	0.0	0.0	0.02087	0.06005	0.16234	0.16030999999999998	0.0	0.0	0.0	0.0	0.0	0.0	0.03257	0.0	0.0	0.0	0.0	0.0	0.0	0.0	0.0	0.0	0.0	0.0	0.0	0.0514	0.0	0.0	0.0	0.0	0.0	0.0	0.0	0.0	0.0	0.0	0.0	0.0	0.0	0.0	0.0	0.0	0.0	0.0
ACGTGAATCAATCGCCAT-2	0.37646999999999997	0.0	0.0	0.0	0.0	0.0	0.0	0.0	0.0	0.28235	0.32941	0.0	0.0	0.0	0.0	0.0	0.0	0.0	0.0	0.0	0.0	0.0	0.0	0.0	0.0	0.0	0.0	0.0	0.0	0.0	0.0	0.0	0.0	0.0	0.0	0.0	0.0	0.0	0.0	0.0	0.0	0.0	0.0	0.0	0.0	0.0	0.0	0.0	0.0
ACGTGAATCCATCTCACG-1	0.00018999999999999998	0.0	0.0	0.0	0.0	0.0	0.0	0.0	0.0	0.99323	0.00021	0.0	0.0	0.0	0.0	0.0	0.0	0.0	0.0	0.0	0.00029	0.00013000000000000002	0.0	0.0	0.0	0.0	0.0	0.0	0.0	0.0	0.0	0.0	0.0	0.0	0.0	0.0	0.0	0.0	0.0	0.0	0.0	0.0	0.0	0.0	0.0	0.0	0.0	0.0	0.0
ACGTGCTCGCACAACGCT-2	0.0025800000000000003	0.0	0.0	0.0	0.0	0.0	0.0	0.0	0.0	0.0	0.9930100000000001	0.0	0.0	0.0	0.0	0.0	0.0	0.0	0.0	0.0	0.0	0.0	0.0	0.0	0.0	0.0	0.0	0.0	0.0	0.0	0.0	0.0	0.0	0.0	0.0	0.0	0.0	0.0	0.0	0.0	0.0	0.0	0.0	0.0	0.0	0.0	0.0	0.0	0.0
ACGTGCTCGGTACCTAAC-2	0.0	0.0	0.0	0.0	0.0	0.0	0.0	0.0	0.0	0.0	0.0	0.0	0.0	0.0	0.0	0.0	0.0	0.0	0.0	0.0	0.0	0.0	0.0	0.0	0.0	0.0	0.0	0.0	0.0	0.0	0.0	0.0	0.0	0.0	0.0	0.0	0.0	0.0	0.0	0.0	0.0	0.0	0.0	0.0	0.0	0.0	0.0	0.0	0.0
ACGTGCTCGTAACACATC-1	0.39278	0.0965	0.03386	0.01072	0.0	0.0	0.08972999999999999	0.011290000000000001	0.020880000000000003	0.22912	0.10779000000000001	0.0	0.0	0.0	0.0	0.0	0.0	0.0	0.0	0.0	0.0	0.0	0.0	0.0	0.0	0.0	0.0	0.0	0.0	0.0	0.0	0.0	0.0	0.0	0.0	0.0	0.0	0.0	0.0	0.0	0.0	0.0	0.0	0.0	0.0	0.0	0.0	0.0	0.0
ACGTGCTCGTAGGTTAGT-1	0.55986	0.01081	0.00085	0.0069900000000000006	0.0013800000000000002	0.0028	0.00085	0.00386	0.00114	0.009470000000000001	0.12308	0.00081	0.0276	0.0065	0.00049	0.00093	0.0	0.0	0.0	0.0	0.0	0.01516	0.004229999999999999	0.0	0.0	0.004229999999999999	0.0036200000000000004	0.0	0.0	0.0	0.0008900000000000001	0.0	0.00215	0.0	0.0	0.00053	0.00114	0.0	0.0	0.00134	0.0	0.0	0.0	0.0	0.0016699999999999998	0.0	0.0	0.0	0.00053
ACGTGTAGTAGTGGAATG-2	0.5776100000000001	0.02541	0.02953	0.00893	0.0	0.0	0.00687	0.0	0.0	0.16003	0.12705999999999998	0.0	0.0261	0.0	0.0	0.0	0.017169999999999998	0.0	0.0	0.0	0.0	0.0	0.0	0.0	0.0	0.00893	0.0	0.0	0.0	0.0	0.00962	0.0	0.0	0.0	0.0	0.0	0.0	0.0	0.0	0.0	0.0	0.0	0.0	0.0	0.0	0.0	0.0	0.0	0.0
ACGTGTAGTCCGGTGGTT-2	0.0016899999999999999	0.0	0.0	0.0	0.0	0.0	0.0	0.0	0.0	0.0006900000000000001	0.00103	0.0	0.0	0.0	0.0	0.0	0.0	0.0	0.0	0.0	0.0	0.0	0.0	0.0	0.0	0.21821	0.0	0.0	0.0	0.0	0.0	0.0	0.0	0.0	0.0	0.0	0.0	0.0	0.0	0.0	0.0	0.0	0.0	0.0	0.0	0.0	0.0	0.0	0.0
ACGTGTAGTTAGAGCCAG-1	0.37933	0.09457	0.03152	0.01964	0.00517	0.008790000000000001	0.0739	0.0155	0.01964	0.25685	0.07649	0.0	0.005679999999999999	0.0	0.0	0.0	0.0	0.0	0.0	0.0	0.00982	0.0	0.0	0.0	0.0	0.0	0.0	0.0	0.0	0.0	0.0	0.0	0.0	0.0	0.0	0.0	0.0	0.0	0.0	0.0	0.0	0.0	0.0	0.0	0.0	0.0	0.0	0.0	0.0
ACGTGTAGTTTCAACTAC-2	0.00821	0.0	0.0	0.0	0.0	0.0	0.0	0.0	0.0	0.0	0.0	0.0	0.0	0.0	0.0	0.0	0.0	0.0	0.0	0.0	0.0	0.9032600000000001	0.0	0.0	0.0	0.0	0.0	0.0	0.0	0.0	0.0	0.0	0.0	0.0	0.0	0.0	0.0	0.0	0.0	0.0	0.0	0.0	0.0	0.0	0.0	0.0	0.0	0.0	0.0
ACGTTCAATCAAGTACGA-1	0.40979	0.11725	0.033010000000000005	0.0	0.0	0.0	0.06431	0.014230000000000001	0.0222	0.23221	0.10472000000000001	0.0	0.0	0.0	0.0	0.0	0.0	0.0	0.0	0.0	0.0	0.0	0.0	0.0	0.0	0.0	0.0	0.0	0.0	0.0	0.0	0.0	0.0	0.0	0.0	0.0	0.0	0.0	0.0	0.0	0.0	0.0	0.0	0.0	0.0	0.0	0.0	0.0	0.0
ACGTTCAATTCTCATCGG-1	0.00016	0.0	0.0	0.0	0.0	0.0	0.0	0.0	4e-05	0.99369	0.0001	0.0	0.0	0.0	0.0	0.0	0.0	0.0	0.0	0.0	0.0	0.0	0.0	0.0	0.0	0.0	0.0	0.0	0.0	0.0	0.0	0.0	0.0	0.0	0.0	0.0	0.0	0.0	0.0	0.0	0.0	0.0	0.0	0.0	0.0	0.0	0.0	0.0	0.0
ACGTTCAATTTGTATCAC-1	0.40059	0.11355	0.03081	0.00549	0.0	0.0	0.07345	0.014769999999999998	0.02659	0.2233	0.10215	0.0	0.00718	0.0	0.0	0.0	0.0	0.0	0.0	0.0	0.0	0.0	0.0	0.0	0.0	0.0	0.0	0.0	0.0	0.0	0.0	0.0	0.0	0.0	0.0	0.0	0.0	0.0	0.0	0.0	0.0	0.0	0.0	0.0	0.0	0.0	0.0	0.0	0.0
ACGTTCAATTTGTATCAC-2	0.41228000000000004	0.08114	0.032889999999999996	0.0	0.0	0.0	0.06798	0.0	0.02851	0.26864	0.09101000000000001	0.0	0.0	0.0	0.0	0.0	0.0	0.0	0.0	0.0	0.0	0.0	0.0	0.0	0.0	0.0	0.0	0.0	0.0	0.0	0.0	0.0	0.0	0.0	0.0	0.0	0.0	0.0	0.0	0.0	0.0	0.0	0.0	0.0	0.01206	0.0	0.0	0.0	0.0
ACTAACCGAGCGAGCAAG-1	0.63353	0.0	0.0	0.0	0.0	0.01059	0.0	0.0	0.0	0.014709999999999999	0.11470999999999999	0.0	0.03941	0.015880000000000002	0.0	0.0	0.0	0.0	0.0	0.0	0.0	0.02118	0.0	0.0	0.0	0.0	0.0	0.0	0.0	0.0	0.0	0.0	0.0	0.0	0.0	0.0	0.0	0.0	0.0	0.0	0.0	0.0	0.0	0.0	0.01353	0.0	0.0	0.0	0.0
ACTAAGTTCAAGCAGCAT-2	0.60469	0.019719999999999998	0.0	0.01596	0.0	0.0	0.02441	0.019719999999999998	0.04319	0.17745999999999998	0.061970000000000004	0.0	0.0	0.0	0.0	0.0	0.0	0.0	0.0	0.0	0.0	0.0	0.0	0.0	0.0	0.0	0.0	0.02723	0.0	0.0	0.0	0.0	0.0	0.0	0.0	0.0	0.0	0.0	0.0	0.0	0.0	0.0	0.0	0.0	0.0	0.0	0.0	0.0	0.0
ACTAAGTTCCGCTGTAGT-2	0.18927	0.0	0.0	0.0	0.0	0.0	0.0	0.0	0.0	0.10095	0.05363	0.0	0.0	0.0	0.0	0.0	0.0	0.0	0.0	0.0	0.0	0.0	0.0	0.0	0.0	0.0	0.0	0.0	0.0	0.0	0.0	0.0	0.0	0.0	0.0	0.0	0.0	0.0	0.0	0.0	0.0	0.0	0.0	0.0	0.0	0.0	0.0	0.0	0.0
ACTAAGTTCGTAAGGTCC-1	0.6201	0.00761	0.0	0.00916	0.0	0.00564	0.00479	0.00747	0.0	0.014519999999999998	0.09811	0.0	0.02707	0.00409	0.00141	0.0	0.0	0.0	0.0	0.0	0.0	0.01029	0.00775	0.0	0.0	0.0055	0.0	0.0	0.0	0.0	0.0	0.0	0.00183	0.0	0.0	0.0	0.00183	0.0	0.0	0.0	0.0	0.0	0.0	0.0	0.00282	0.0	0.0	0.0	0.0
ACTAAGTTCTAGTCAGAC-1	0.00563	0.22379000000000002	0.0	0.0	0.0	0.00117	0.34839000000000003	0.00692	0.23128	0.00389	0.0	0.00032	0.00117	0.0	0.0010199999999999999	0.0	0.0008699999999999999	0.00047000000000000004	0.0008900000000000001	0.00027	0.0	0.0018100000000000002	0.0	0.0	0.0	0.00509	0.0	0.0	0.0	0.0	0.0	0.0	0.0	0.0	0.0	0.0	0.0	0.0	0.0	0.0	0.00216	0.0	0.0	0.0003	0.00186	0.0	0.0	0.00253	0.0006
ACTAAGTTCTATGGTTGG-1	0.65291	0.0	0.0	0.006509999999999999	0.0	0.0	0.0	0.0	0.0	0.01122	0.1198	0.0	0.017730000000000003	0.0	0.0	0.0	0.0	0.0	0.0	0.0	0.0	0.01231	0.013030000000000002	0.0	0.0	0.007240000000000001	0.0	0.0	0.0	0.0	0.0	0.0	0.0	0.0	0.0	0.0	0.0	0.0	0.0	0.0036200000000000004	0.0	0.0	0.0	0.0	0.00543	0.0	0.0	0.0	0.0
ACTACCATCAGTTGCCTT-1	0.39141	0.09331	0.03119	0.01197	0.0	0.00517	0.08109	0.015	0.025830000000000002	0.21473000000000003	0.08456	0.00145	0.0028399999999999996	0.00265	0.00233	0.0029	0.00063	0.0023899999999999998	0.00101	0.0	0.00447	0.00296	0.0	0.0	0.0	0.0041	0.0007599999999999999	0.0	0.0	0.0	0.0	0.0	0.00088	0.00095	0.0	0.0	0.0	0.0	0.0	0.0	0.0	0.0	0.0	0.0	0.00088	0.0006900000000000001	0.0	0.0	0.0011300000000000001
ACTACCATCAGTTGCCTT-2	0.42538000000000004	0.07658	0.03463	0.008029999999999999	0.00214	0.00232	0.08372	0.00875	0.02106	0.22366999999999998	0.08317999999999999	0.0	0.00214	0.0025	0.00339	0.00268	0.0	0.00375	0.0	0.0	0.00428	0.00536	0.0	0.0	0.0	0.00464	0.0	0.0	0.0	0.0	0.0	0.0	0.0	0.0	0.0	0.0	0.0	0.0	0.0	0.0	0.0	0.0	0.0	0.0	0.0	0.0	0.0	0.0	0.0
ACTACCATCATTGATTGG-2	0.0	0.0	0.0	0.0	0.0	0.0	0.0	0.0	0.0	0.06898	0.09079	0.0	0.0	0.0	0.0	0.0	0.0	0.0	0.0	0.0	0.0	0.006679999999999999	0.0316	0.04717	0.0	0.0	0.0	0.32933	0.0	0.0	0.0	0.0	0.0	0.0	0.0	0.0	0.0	0.0	0.0	0.0	0.0	0.0	0.0	0.0	0.0	0.0	0.0	0.0	0.0
ACTACCATCTCTGAGATA-1	0.4	0.13093	0.030930000000000003	0.01598	0.0	0.0	0.060820000000000006	0.00515	0.02732	0.21495	0.11134000000000001	0.0	0.0	0.0	0.0	0.0	0.0	0.0	0.0	0.0	0.0	0.0	0.0	0.0	0.0	0.0	0.0	0.0	0.0	0.0	0.0	0.0	0.0	0.0	0.0	0.0	0.0	0.0	0.0	0.0	0.0	0.0	0.0	0.0	0.0	0.0	0.0	0.0	0.0
ACTACTCATCAATGTGCT-2	0.41901000000000005	0.06221	0.0	0.01995	0.0	0.0	0.0	0.04225	0.07864	0.14670999999999998	0.15258	0.0	0.0	0.0	0.0	0.0	0.0	0.035210000000000005	0.0	0.0	0.0	0.0	0.0	0.0	0.0	0.0	0.0	0.0	0.0	0.0	0.03756	0.0	0.0	0.0	0.0	0.0	0.0	0.0	0.0	0.0	0.0	0.0	0.0	0.0	0.0	0.0	0.0	0.0	0.0
ACTACTCATGCTACAATG-1	0.0016699999999999998	0.0	0.0	0.0	0.0	0.0	0.0	0.0	0.00018	0.00055	0.0006799999999999999	0.19946	0.0	0.0	0.0	0.0	0.0	0.0	0.0	0.0	0.0	0.09451	0.0	0.0	0.0	0.26947	0.0	0.0	0.0	0.0	0.0	0.0	0.0	0.0	0.0	0.0	0.0	0.0	0.0	0.0	0.0	0.0	0.0	0.0	0.0	0.0	0.0	0.0	0.0
ACTACTCATGCTTGTCCT-2	0.39457	0.10232999999999999	0.0	0.0	0.0	0.0	0.0	0.029460000000000004	0.07674	0.20155	0.13255999999999998	0.0	0.0	0.0	0.0	0.0	0.0	0.04496	0.0	0.0	0.0	0.0	0.0	0.0	0.0	0.0	0.0	0.0	0.0	0.0	0.0155	0.0	0.0	0.0	0.0	0.0	0.0	0.0	0.0	0.0	0.0	0.0	0.0	0.0	0.0	0.0	0.0	0.0	0.0
ACTACTCATTGCAACTCT-2	0.40385	0.08189	0.0	0.016130000000000002	0.0	0.009309999999999999	0.0	0.0304	0.05645	0.1861	0.13772	0.0	0.0	0.0	0.0	0.0	0.0	0.0335	0.0	0.0	0.0	0.0	0.0	0.0	0.0	0.0	0.0	0.0	0.0	0.0	0.0397	0.0	0.0	0.0	0.0	0.0	0.0	0.0	0.0	0.0	0.0	0.0	0.0	0.0	0.0	0.0	0.0	0.0	0.0
ACTACTCATTTCACCTTG-2	0.59901	0.03112	0.03324	0.0	0.0	0.0	0.0	0.0	0.0	0.19236	0.10679000000000001	0.0	0.02263	0.0	0.0	0.0	0.01273	0.0	0.0	0.0	0.0	0.0	0.0	0.0	0.0	0.0	0.0	0.0	0.0	0.0	0.0	0.0	0.0	0.0	0.0	0.0	0.0	0.0	0.0	0.0	0.0	0.0	0.0	0.0	0.0	0.0	0.0	0.0	0.0
ACTATCCTGCGCCATTAC-1	0.0	0.30199000000000004	0.0	0.0	0.0	0.0	0.34901	0.0	0.26437	0.0	0.0	0.0	0.0	0.0	0.0	0.0	0.0	0.0	0.0	0.0	0.0	0.0	0.0	0.0	0.0	0.0	0.0	0.0	0.0	0.0	0.0	0.0	0.0	0.0	0.0	0.0	0.0	0.0	0.0	0.0	0.0	0.0	0.0	0.0	0.0	0.0	0.0	0.0	0.0
ACTATCCTGCGTAATGAC-1	0.0	0.28899	0.0	0.0	0.0	0.0	0.35720999999999997	0.0068200000000000005	0.24269000000000002	0.0	0.0	0.0	0.0	0.0	0.0	0.0	0.0	0.0	0.0	0.0	0.0	0.0068200000000000005	0.0	0.0	0.0	0.00487	0.0	0.0	0.0	0.0	0.0	0.0	0.0	0.0	0.0	0.0	0.0	0.0	0.0	0.0	0.0	0.0	0.0	0.0	0.0	0.0	0.0	0.0	0.0
ACTATTGTCATGCTGTCG-1	0.4432	0.10729000000000001	0.01823	0.0	0.0	0.0	0.08906	0.014730000000000002	0.031560000000000005	0.19846	0.09467	0.0	0.0	0.0	0.0	0.0	0.0	0.0	0.0	0.0	0.0	0.0	0.0	0.0	0.0	0.0	0.0	0.0	0.0	0.0	0.0	0.0	0.0	0.0	0.0	0.0	0.0	0.0	0.0	0.0	0.0	0.0	0.0	0.0	0.0	0.0	0.0	0.0	0.0
ACTCACGAAATCCGACCA-1	0.00511	0.26295999999999997	0.0	0.0	0.0	0.0	0.35971	0.00562	0.23589000000000002	0.004079999999999999	0.0	0.0	0.0	0.0	0.0	0.0	0.00715	0.0	0.00281	0.0	0.0	0.0	0.0	0.0	0.0	0.0038299999999999996	0.0	0.0	0.0	0.0	0.0	0.0	0.0	0.0	0.0	0.0	0.0	0.0	0.0	0.0	0.0	0.0	0.0	0.0	0.0	0.0	0.0	0.00255	0.0
ACTCACGAAGTTCAGAAG-1	0.67025	0.0	0.0	0.0	0.0	0.0	0.0	0.00805	0.0	0.005370000000000001	0.10783	0.0	0.02327	0.00984	0.0	0.0	0.0	0.0	0.0	0.0	0.0	0.02506	0.0	0.0	0.0	0.0	0.0	0.0	0.0	0.0	0.0	0.0	0.0	0.0	0.0	0.0	0.0	0.0	0.0	0.0	0.0	0.0	0.0	0.0	0.0	0.0	0.0	0.0	0.0
ACTCACGAATCCGGAGCT-1	0.38211999999999996	0.09733	0.03151	0.01026	0.00063	0.0037	0.08055	0.01222	0.02469	0.21341999999999997	0.08442999999999999	0.00103	0.00297	0.00205	0.00344	0.0019100000000000002	0.00082	0.00131	0.00066	0.00016	0.00366	0.0021899999999999997	0.00023999999999999998	0.0	0.0	0.00387	0.00091	0.00043	0.0	0.0	0.00084	0.0	0.00105	0.00027	0.0	0.00045	0.00073	0.00014	0.00013000000000000002	0.0	0.00066	0.00057	0.0	0.00014	0.00035	0.00047000000000000004	0.0	0.0	0.0008300000000000001
ACTCACGAATCCGGAGCT-2	0.38498000000000004	0.09258999999999999	0.03105	0.00962	0.00033	0.0045899999999999995	0.0873	0.01208	0.02288	0.22271999999999997	0.08665	0.00151	0.0023	0.00158	0.0027600000000000003	0.0019	0.0010199999999999999	0.00217	0.00043	0.0	0.00479	0.0024	0.0	0.0	0.0	0.00246	0.00131	0.0	0.0	0.0	0.00072	0.0	0.00118	0.00045999999999999996	0.0	0.00033	0.0009199999999999999	0.0	0.0	0.0	0.00033	0.00059	0.0	0.0	0.0	0.00045999999999999996	0.0	0.0	0.00072
ACTCACGAATGAGATCAT-2	0.50351	0.0402	0.03063	0.007659999999999999	0.0	0.0	0.01595	0.0	0.0	0.19464	0.14422000000000001	0.0	0.0351	0.0	0.0	0.0	0.0134	0.0	0.0	0.0	0.0	0.0	0.0	0.0	0.0	0.0	0.0	0.0	0.0	0.0	0.01149	0.0	0.0	0.0	0.0	0.0	0.0	0.0	0.0	0.0	0.0	0.0	0.0	0.0	0.0	0.0	0.0	0.0	0.0
ACTCCAACTGTCAGTTGT-2	0.40164	0.0781	0.0	0.00998	0.0	0.0	0.0	0.02408	0.07633999999999999	0.16147999999999998	0.16676	0.0	0.0	0.0	0.0	0.00998	0.0	0.03582	0.0	0.0	0.0	0.0	0.0	0.0	0.0	0.0	0.0	0.0	0.0	0.0	0.03288	0.0	0.0	0.0	0.0	0.0	0.0	0.0	0.0	0.0	0.0	0.0	0.0	0.0	0.0	0.0	0.0	0.0	0.0
ACTCCAACTTCATGCTCA-2	0.5343399999999999	0.03572	0.020130000000000002	0.012830000000000001	0.0	0.006540000000000001	0.0073	0.0	0.0	0.16805	0.1366	0.0	0.02642	0.0	0.0	0.00277	0.018359999999999998	0.00528	0.0	0.0	0.0	0.005529999999999999	0.0	0.0	0.0	0.00503	0.0	0.0	0.0	0.0	0.009309999999999999	0.0	0.0	0.0	0.0	0.0	0.0	0.0	0.0	0.0	0.0	0.0	0.0	0.0	0.0	0.00403	0.0	0.0	0.0
ACTCCGGTTAGTAGAGGA-1	0.38968	0.13022	0.02752	0.00983	0.0	0.0	0.086	0.015719999999999998	0.02359	0.20885	0.10123	0.0	0.0	0.0	0.00639	0.0	0.0	0.0	0.0	0.0	0.0	0.0	0.0	0.0	0.0	0.0	0.0	0.0	0.0	0.0	0.0	0.0	0.0	0.0	0.0	0.0	0.0	0.0	0.0	0.0	0.0	0.0	0.0	0.0	0.0	0.0	0.0	0.0	0.0
ACTCCGGTTCGACCTAGC-1	0.60335	0.00658	0.0	0.00702	0.0	0.00329	0.00433	0.00628	0.00179	0.00762	0.11717000000000001	0.0	0.029289999999999997	0.00957	0.0	0.0019399999999999999	0.0	0.0	0.0	0.00179	0.0	0.015090000000000001	0.00897	0.0	0.0	0.0028399999999999996	0.00314	0.0	0.0	0.0	0.0	0.0	0.00344	0.0	0.0	0.0	0.0	0.0	0.0	0.0	0.0	0.0	0.0	0.0	0.0	0.0	0.0	0.0	0.0
ACTCCGGTTGGTAGTGTT-2	0.50968	0.04005	0.024059999999999998	0.00894	0.00081	0.00249	0.007859999999999999	0.0009400000000000001	0.0027600000000000003	0.18049	0.136	0.0037	0.024659999999999998	0.00242	0.00215	0.00255	0.01519	0.00511	0.0	0.0	0.0	0.0035600000000000002	0.00141	0.0	0.0	0.00484	0.0	0.0	0.0	0.0	0.01075	0.0	0.0008699999999999999	0.0008699999999999999	0.0	0.0	0.0	0.0	0.0	0.0	0.0	0.00081	0.0	0.0	0.0	0.00081	0.0	0.0	0.0
ACTCCGGTTTCAGACAAG-1	0.02105	0.0	0.0	0.0	0.0	0.0	0.0	0.0	0.0	0.9788399999999999	0.00011	0.0	0.0	0.0	0.0	0.0	0.0	0.0	0.0	0.0	0.0	0.0	0.0	0.0	0.0	0.0	0.0	0.0	0.0	0.0	0.0	0.0	0.0	0.0	0.0	0.0	0.0	0.0	0.0	0.0	0.0	0.0	0.0	0.0	0.0	0.0	0.0	0.0	0.0
ACTCCGTCGGCACGTAGA-1	0.0	0.0	0.0	0.0	0.0	0.0	0.0	0.0	0.0	0.0	0.0	0.0	0.0	0.0	0.0	0.0	0.0	0.0	0.0	0.0	0.0	0.0	0.0	0.0	0.0	0.0	0.0	0.0	0.0	0.0	0.0	0.0	0.0	0.0	0.0	0.0	0.0	0.0	0.0	0.0	0.0	0.0	0.0	0.0	0.0	0.0	0.0	0.0	0.0
ACTCCGTCGGCAGATCCG-1	0.40947	0.1051	0.02393	0.01145	0.0	0.0	0.09312999999999999	0.01145	0.031219999999999998	0.20499	0.10094	0.0	0.0	0.0	0.0	0.0	0.0	0.0	0.0	0.0	0.0	0.0	0.0	0.0	0.0	0.00624	0.0	0.0	0.0	0.0	0.0	0.0	0.0	0.0	0.0	0.0	0.0	0.0	0.0	0.0	0.0	0.0	0.0	0.0	0.0	0.0	0.0	0.0	0.0
ACTCCGTCGTAAGGTGAT-2	0.01455	0.0	0.0	0.0	0.0	0.0	0.0	0.0	0.0	0.00489	0.03437	0.0	0.0	0.0	0.0	0.0	0.0	0.0	0.0	0.0	0.0	0.0	0.0	0.0	0.0	0.0	0.0	0.0	0.0	0.0	0.0	0.0	0.0	0.0	0.0	0.0	0.0	0.0	0.0	0.0	0.0	0.0	0.0	0.0	0.0	0.0	0.0	0.0	0.0
ACTCCTGAGACGCTAGTG-1	0.61969	0.0	0.0	0.008870000000000001	0.0	0.00607	0.0	0.01167	0.0	0.01073	0.11385999999999999	0.0	0.02333	0.0098	0.0	0.0	0.0	0.0	0.0	0.0	0.0	0.02706	0.01213	0.0	0.0	0.00607	0.0	0.0	0.0	0.0	0.0	0.0	0.0	0.0	0.0	0.0	0.0	0.0	0.0	0.0	0.0	0.0	0.0	0.0	0.0	0.0	0.0	0.0	0.0
ACTCCTGAGGCGGTAAGT-2	0.0	0.0	0.0	0.0	0.0	0.0	0.0	0.0	0.0	0.02521	0.0	0.0	0.0	0.0	0.0	0.0	0.0	0.0	0.0	0.0	0.0	0.0	0.0	0.0	0.0	0.0	0.0	0.0	0.0	0.0	0.0	0.0	0.0	0.0	0.0	0.0	0.0	0.0	0.0	0.0	0.0	0.0	0.0	0.0	0.0	0.0	0.0	0.0	0.0
ACTCCTGAGTAACACGAG-2	0.0	0.0	0.0	0.0	0.0	0.0	0.0	0.0	0.0	0.044610000000000004	0.10409000000000002	0.0	0.0	0.0	0.0	0.0	0.0	0.0	0.0	0.0	0.0	0.0	0.04275	0.02045	0.0	0.0	0.0	0.5260199999999999	0.0	0.0	0.0	0.0	0.0	0.0	0.0	0.0	0.0	0.0	0.0	0.0	0.0	0.0	0.0	0.0	0.0	0.0	0.0	0.0	0.0
ACTCCTGAGTCCGATCTG-1	0.40409	0.10280999999999998	0.026180000000000002	0.018090000000000002	0.0	0.0	0.07092000000000001	0.0119	0.03094	0.2337	0.09424	0.0	0.0	0.0	0.0	0.0	0.0	0.0	0.0	0.0	0.0	0.0	0.0	0.0	0.0	0.00571	0.0	0.0	0.0	0.0	0.0	0.0	0.0	0.0	0.0	0.0	0.0	0.0	0.0	0.0	0.0	0.0	0.0	0.0	0.0	0.0	0.0	0.0	0.0
ACTCGAGTCACTCCGGTT-1	0.60573	0.0037600000000000003	0.0	0.00358	0.00322	0.005370000000000001	0.0	0.00215	0.00197	0.00877	0.11871	0.0	0.03545	0.00591	0.0	0.0026899999999999997	0.0	0.0	0.0	0.0	0.0	0.013430000000000001	0.00483	0.0	0.0	0.0030399999999999997	0.0	0.0	0.0	0.0	0.0	0.0	0.0	0.0	0.0	0.00286	0.0	0.0	0.0	0.0	0.0	0.0	0.0	0.0	0.00233	0.0	0.0	0.0	0.0
ACTCGAGTCCTGTAGAAG-1	0.41466000000000003	0.06586	0.03015	0.01252	0.0	0.0	0.10668	0.006490000000000001	0.04824	0.23006	0.07885	0.0	0.0	0.0	0.0	0.0	0.0	0.0	0.0	0.0	0.0	0.0	0.0	0.0	0.0	0.00464	0.0	0.0	0.0	0.0	0.0	0.0	0.0	0.0	0.0	0.0	0.0	0.0	0.0	0.0	0.0	0.0	0.0	0.0	0.0	0.0	0.0	0.0	0.0
ACTCGCTGTCGGTAGCTT-1	0.37738	0.0978	0.03296	0.00944	0.0	0.00492	0.07783	0.01245	0.02708	0.2395	0.09506	0.0039700000000000004	0.0026	0.0	0.00274	0.00246	0.0	0.00315	0.0	0.0	0.00533	0.0	0.0	0.0	0.0	0.00451	0.0	0.0	0.0	0.0	0.0	0.0	0.0	0.0	0.0	0.0	0.0	0.0	0.0	0.0	0.0	0.0	0.0	0.0	0.0	0.0	0.0	0.0	0.0
ACTCGCTGTCGGTAGCTT-2	0.41481999999999997	0.10213	0.028460000000000003	0.00963	0.0	0.0	0.07869	0.01381	0.02135	0.23356999999999997	0.09125	0.0	0.0	0.0	0.0	0.0	0.0	0.0	0.0	0.0	0.0	0.0	0.0	0.0	0.0	0.0046	0.0	0.0	0.0	0.0	0.0	0.0	0.0	0.0	0.0	0.0	0.0	0.0	0.0	0.0	0.0	0.0	0.0	0.0	0.0	0.0	0.0	0.0	0.0
ACTCGCTGTGCTTACGTT-1	0.40244	0.09147000000000001	0.03197	0.013819999999999999	0.0	0.0034	0.08292000000000001	0.01171	0.024130000000000002	0.21363000000000001	0.0978	0.0	0.00223	0.0021100000000000003	0.0015199999999999999	0.00141	0.0	0.0	0.0	0.0	0.00703	0.00234	0.0	0.0	0.0	0.0015199999999999999	0.00199	0.0	0.0	0.0	0.00117	0.0	0.0	0.0	0.0	0.0	0.0	0.0	0.0	0.0	0.0	0.0	0.0	0.0	0.0	0.0	0.0	0.0	0.0
ACTCGCTGTGCTTACGTT-2	0.37973	0.08716	0.03345	0.01554	0.0	0.00405	0.08918999999999999	0.0152	0.025	0.22161999999999998	0.10642	0.0067599999999999995	0.0	0.0	0.0	0.00439	0.0	0.0	0.0	0.0	0.00541	0.0	0.0	0.0	0.0	0.00405	0.0	0.0	0.0	0.0	0.0	0.0	0.0	0.0	0.0	0.0	0.0	0.0	0.0	0.0	0.0	0.0	0.0	0.0	0.0	0.0	0.0	0.0	0.0
ACTCGTAGGACCATCTAA-2	0.56894	0.04621	0.02348	0.0	0.0	0.0	0.01288	0.0	0.0	0.18788	0.11894	0.0	0.011359999999999999	0.0	0.0	0.0	0.01439	0.0	0.0	0.0	0.0	0.0	0.0	0.0	0.0	0.0	0.0	0.0	0.0	0.0	0.01288	0.0	0.0	0.0	0.0	0.0	0.0	0.0	0.0	0.0	0.0	0.0	0.0	0.0	0.0	0.0	0.0	0.0	0.0
ACTCGTAGGAGCGGAACA-2	0.17608	0.0	0.0	0.0	0.0	0.0	0.0	0.0	0.0	0.0	0.0	0.0	0.0	0.0	0.0	0.0	0.0	0.0	0.0	0.0	0.0	0.10465	0.0	0.0	0.0	0.33887	0.0	0.0	0.0	0.0	0.0	0.0	0.0	0.0	0.0	0.0	0.0	0.0	0.0	0.0	0.0	0.0	0.0	0.0	0.0	0.0	0.0	0.0	0.0
ACTCGTCTAACACCGCCA-1	0.6164	0.00599	0.0	0.00456	0.00432	0.00288	0.0	0.0	0.0	0.00935	0.12659	0.0	0.021580000000000002	0.00264	0.0	0.00264	0.0	0.0	0.0	0.0	0.0	0.02661	0.0048	0.0	0.0	0.00527	0.0	0.0	0.0	0.0	0.0	0.0	0.0	0.0	0.0	0.0	0.0	0.0	0.0	0.0	0.0	0.0	0.0	0.0	0.0	0.0	0.0	0.0	0.0036
ACTCGTCTAATTAGCGGT-2	0.5503	0.016569999999999998	0.0	0.0	0.0	0.0	0.0	0.01775	0.06627000000000001	0.21302	0.09467	0.0	0.0	0.0	0.0	0.0	0.0	0.0	0.0	0.0	0.0	0.0	0.0	0.0	0.0	0.0	0.0	0.03669	0.0	0.0	0.0	0.0	0.0	0.0	0.0	0.0	0.0	0.0	0.0	0.0	0.0	0.0	0.0	0.0	0.0	0.0	0.0	0.0	0.0
ACTCGTCTAGGACGAGCA-1	0.39515	0.11675	0.03143	0.00898	0.0	0.0	0.08307	0.01167	0.038169999999999996	0.2097	0.08532000000000001	0.0	0.0	0.0	0.0	0.0	0.0	0.0	0.0	0.0	0.00539	0.0	0.0	0.0	0.0	0.00584	0.0	0.0	0.0	0.0	0.0	0.0	0.0	0.0	0.0	0.0	0.0	0.0	0.0	0.0	0.0	0.0	0.0	0.0	0.0	0.0	0.0	0.0	0.0
ACTCTAGGAAGGTCACGT-1	0.38687	0.10036	0.03438	0.014240000000000001	0.0	0.00365	0.08734	0.015369999999999998	0.02787	0.20698000000000003	0.08804	0.00156	0.00365	0.00122	0.0038200000000000005	0.0013	0.0020800000000000003	0.0	0.0	0.0	0.00321	0.0026	0.0	0.0	0.0	0.00278	0.00139	0.0	0.0	0.0	0.0	0.0	0.0	0.0	0.0	0.0	0.0	0.0	0.0	0.0	0.0	0.0013	0.0	0.0	0.0	0.0	0.0	0.0	0.0
ACTCTAGGAAGGTCACGT-2	0.41516000000000003	0.08317000000000001	0.03098	0.01525	0.0	0.00548	0.08246	0.009290000000000001	0.02121	0.21378000000000003	0.10081	0.0	0.00286	0.0	0.0	0.00548	0.0	0.0	0.0	0.0	0.00524	0.0	0.0	0.0	0.0	0.00286	0.0	0.0	0.0	0.0	0.0	0.0	0.0	0.0	0.0	0.0	0.0	0.0	0.0	0.0	0.0	0.0	0.0	0.0	0.0	0.0	0.0	0.0	0.0
ACTCTAGGATAATGTAGC-2	0.0	0.0	0.0	0.0	0.0	0.0	0.0	0.0	0.0	0.10966	0.062189999999999995	0.0	0.0	0.0	0.0	0.0	0.0	0.0	0.0	0.0	0.0	0.0	0.05565	0.0491	0.0	0.0	0.0	0.35516	0.0	0.0	0.0	0.0	0.0	0.0	0.0	0.0	0.0	0.0	0.0	0.0	0.0	0.0	0.0	0.0	0.0	0.0	0.0	0.0	0.0
ACTCTAGGATGCCATCTC-1	0.0	0.00598	0.0	0.0	0.0	0.0	0.0	0.0	0.0	0.0	0.0	0.0	0.00611	0.0	0.0	0.006509999999999999	0.0069099999999999995	0.0	0.0	0.0	0.0	0.0	0.0	0.0	0.0	0.0	0.0	0.0	0.0	0.0	0.0	0.0	0.0	0.0089	0.0	0.00585	0.0	0.0	0.0	0.0	0.9231799999999999	0.0	0.0	0.0	0.0	0.0	0.0	0.0	0.00665
ACTCTAGGATTCCGAGCG-2	0.54951	0.037380000000000004	0.02621	0.00971	0.0	0.01068	0.00777	0.0	0.0	0.14612	0.13738	0.0	0.02961	0.0	0.0	0.0	0.02476	0.0	0.0	0.0	0.0	0.0	0.0	0.0	0.0	0.01165	0.0	0.0	0.0	0.0	0.00728	0.0	0.0	0.0	0.0	0.0	0.0	0.0	0.0	0.0	0.0	0.0	0.0	0.0	0.0	0.0	0.0	0.0	0.0
ACTCTCACACATAAGATC-1	0.39605999999999997	0.1079	0.03015	0.00698	0.0	0.0	0.09267	0.0092	0.02698	0.21866	0.09235	0.0	0.0	0.0	0.0054	0.00349	0.0	0.0	0.0	0.0	0.00349	0.0	0.0	0.0	0.0	0.00476	0.0	0.0	0.0	0.0	0.0	0.0	0.0	0.0	0.0	0.0	0.0	0.0	0.0	0.0	0.0	0.0	0.0	0.0	0.0	0.0	0.0	0.0	0.0
ACTCTCACACATAAGATC-2	0.41541000000000006	0.11139	0.03518	0.0	0.0	0.0	0.1139	0.0	0.029310000000000003	0.19514	0.09631	0.0	0.0	0.0	0.0	0.0	0.0	0.0	0.0	0.0	0.0	0.0	0.0	0.0	0.0	0.0	0.0	0.0	0.0	0.0	0.0	0.0	0.0	0.0	0.0	0.0	0.0	0.0	0.0	0.0	0.0	0.0	0.0	0.0	0.0	0.0	0.0	0.0	0.0
ACTCTCACACCTGTCGAC-2	0.52925	0.03505	0.02103	0.01025	0.0	0.0035	0.0062	0.0	0.0	0.1739	0.12888	0.0	0.02615	0.0	0.0	0.00324	0.0248	0.00485	0.0	0.0	0.0	0.0	0.0	0.0	0.0	0.0062	0.0	0.0	0.0	0.0	0.01132	0.0	0.0	0.0	0.0	0.0	0.0	0.0	0.0	0.0	0.0	0.0035	0.0	0.0	0.0	0.0	0.0	0.0	0.0
ACTGACTACTCACACTGC-1	0.0	0.0	0.0	0.0	0.0	0.0	0.0	0.0	0.0	0.0	0.0	0.0	0.0	0.0	0.0	0.0	0.0	0.0	0.0	0.0	0.0	0.0	0.0	0.0	0.0	0.0	0.0	0.0	0.0	0.0	0.0	0.0	0.0	0.0	0.0	0.0	0.0	0.0	0.0	0.0	0.0	0.0	0.0	0.0	0.0	0.0	0.0	0.0	0.0
ACTGACTACTCACGACAA-1	0.41122	0.08375	0.022609999999999998	0.025960000000000004	0.0	0.0	0.07454	0.018430000000000002	0.029310000000000003	0.23869	0.09212999999999999	0.0	0.0	0.0	0.0	0.0	0.0	0.0	0.0	0.0	0.0	0.0	0.0	0.0	0.0	0.0	0.0	0.0	0.0	0.0	0.0	0.0	0.0	0.0	0.0	0.0	0.0	0.0	0.0	0.0	0.0	0.0	0.0	0.0	0.0	0.0	0.0	0.0	0.0
ACTGACTACTTCCAGGAG-1	0.40560999999999997	0.10455	0.03388	0.0	0.0	0.0	0.05131	0.0	0.03098	0.2575	0.09874	0.0	0.0	0.0	0.0	0.0	0.0	0.0	0.0	0.0	0.0	0.0	0.0	0.0	0.0	0.01355	0.0	0.0	0.0	0.0	0.0	0.0	0.0	0.0	0.0	0.0	0.0	0.0	0.0	0.0	0.0	0.0	0.0	0.0	0.0	0.0	0.0	0.0	0.0
ACTGCTAGTCCGCAATGG-1	0.0	0.0	0.0	0.0	0.0	0.0	0.0	0.0	0.0	0.0	0.0	0.0	0.0	0.0	0.0	0.0	0.0	0.0	0.0	0.0	0.0	0.0	0.0	0.0	0.0	0.0	0.0	0.0	0.0	0.0	0.0	0.0	0.0	0.0	0.0	0.0	0.0	0.0	0.0	0.0	1.0	0.0	0.0	0.0	0.0	0.0	0.0	0.0	0.0
ACTGCTAGTCGTTAATGG-1	0.0	0.0	0.0	0.0	0.0	0.0	0.0	0.0	0.0	0.0	0.0	0.6151300000000001	0.0	0.0	0.0	0.0	0.0	0.0	0.0	0.0	0.0	0.0	0.0	0.0	0.0	0.0	0.0	0.0	0.0	0.0	0.0	0.0	0.0	0.0	0.0	0.0	0.0	0.0	0.0	0.0	0.38158000000000003	0.0	0.0	0.0	0.0	0.0	0.0	0.0	0.0
ACTGCTAGTGCAGATCCG-1	0.00073	0.0	0.0	0.0	0.0	8e-05	7e-05	0.0	0.9613299999999999	0.00016	0.0002	0.0	0.0	0.0	0.0	0.0	0.0	0.00014	0.0	0.0	0.0	0.0	0.0	0.0	0.0	0.0	0.0	0.0	0.0	0.0	0.0	0.0	0.0	0.0002	0.0	0.0	0.0	0.0	0.0	0.0	0.0	0.0	0.0	0.0	0.0	0.0	0.0	0.0	0.0
ACTGGACCAATACTTGCT-1	0.026060000000000003	0.01078	0.0	0.0	0.0	0.0	0.0	0.0	0.9344100000000001	0.00898	0.018869999999999998	0.0	0.0	0.0	0.0	0.0	0.0	0.0	0.0	0.0	0.0	0.0	0.0	0.0	0.0	0.0	0.0	0.0	0.0	0.0	0.0	0.0	0.0	0.0	0.0	0.0	0.0	0.0	0.0	0.0	0.0	0.0	0.0	0.0	0.0	0.0	0.0	0.0	0.0
ACTGGACCAATAGTCAGT-2	0.0	0.0	0.0	0.0	0.0	0.0	0.0	0.0	0.0	0.38235	0.61765	0.0	0.0	0.0	0.0	0.0	0.0	0.0	0.0	0.0	0.0	0.0	0.0	0.0	0.0	0.0	0.0	0.0	0.0	0.0	0.0	0.0	0.0	0.0	0.0	0.0	0.0	0.0	0.0	0.0	0.0	0.0	0.0	0.0	0.0	0.0	0.0	0.0	0.0
ACTGGACCATTCCTCGGT-2	0.7340899999999999	0.0	0.0	0.0	0.0	0.0	0.0	0.0	0.0	0.11799000000000001	0.14223	0.0	0.0	0.0	0.0	0.0	0.0	0.0	0.0	0.0	0.0	0.0	0.0	0.0	0.0	0.0	0.0	0.0	0.0	0.0	0.0	0.0	0.0	0.0	0.0	0.0	0.0	0.0	0.0	0.0	0.0	0.0	0.0	0.0	0.0	0.0	0.0	0.0	0.0
ACTGGTCAGAATATCAGC-1	0.40216999999999997	0.09986	0.0235	0.0131	0.0	0.0	0.07546	0.01175	0.01898	0.21238	0.12245999999999999	0.0	0.0	0.0	0.0	0.0	0.0	0.0	0.0	0.0	0.00542	0.0	0.0	0.0	0.0	0.0072299999999999994	0.0	0.0	0.0	0.0	0.0	0.0	0.0	0.0	0.0	0.0	0.0	0.0	0.0	0.0	0.0	0.0	0.0	0.0	0.0	0.0	0.0	0.0	0.0
ACTGGTCAGCCGGTTCTA-2	0.24036	0.0	0.0	0.0	0.0	0.0	0.0	0.0	0.0	0.0	0.0	0.0	0.09977000000000001	0.0	0.0	0.0	0.0	0.0	0.0	0.0	0.0	0.0	0.0	0.0	0.0	0.0	0.0	0.0	0.0	0.0	0.0	0.0	0.0	0.0	0.0907	0.0	0.0	0.0	0.0	0.0	0.0	0.0	0.0	0.0	0.0	0.0	0.0	0.0	0.0
ACTGGTCAGCGGTTCTAT-2	0.21248000000000003	0.00086	0.00036	0.05176	0.0	0.00176	0.0001	0.00018	0.0003	0.00099	0.00117	0.0	0.07964	0.00023999999999999998	0.0	0.0	0.0	0.00021	0.00405	0.00055	8e-05	0.00027	0.0	0.0	0.0	0.00078	0.0	8e-05	0.0	0.0	0.00022	0.0	0.00013000000000000002	0.0	0.04508	0.0	0.0001	0.00065	0.0	0.0	0.00011	0.0	0.0	0.0	0.0	0.0	0.0	0.0	0.00109
ACTGGTCAGCTTGCGACC-1	0.0081	0.0	0.0	0.0	0.0	0.98765	0.0	0.0	0.0	0.00212	0.00193	0.0	0.0	0.0	0.0	0.0	0.0	0.0	0.0	0.0	0.0	0.0	0.0	0.0	0.0	0.0	0.0	0.0	0.0	0.0	0.0	0.0	0.0	0.0	0.0	0.0	0.0	0.0	0.0	0.0	0.0	0.0	0.0	0.0	0.0	0.0	0.0	0.0	0.0
ACTGGTCAGGATCTAGAG-2	0.0	0.0	0.0	0.0	0.0	0.0	0.0	0.0	0.0	0.0	0.0	0.0	0.0	0.0	0.0	0.0	0.0	0.0	0.0	0.0	0.0	0.0	0.0	0.0	0.0	0.0	0.0	0.0	0.0	0.0	0.0	0.0	0.0	0.0	0.0	0.0	0.0	0.0	0.0	0.0	0.0	0.0	0.0	0.0	0.0	0.0	0.0	0.0	0.0
ACTGGTGCTCAGGAGCCT-2	0.57576	0.0	0.0	0.0	0.0	0.0	0.0	0.0	0.0	0.0	0.0	0.0	0.0	0.0	0.0	0.0	0.0	0.0	0.0	0.0	0.0	0.0	0.0	0.0	0.0	0.0	0.0	0.0	0.0	0.0	0.0	0.0	0.0	0.0	0.0	0.0	0.0	0.0	0.0	0.0	0.0	0.0	0.0	0.0	0.0	0.0	0.0	0.0	0.0
ACTGGTGCTCATACAACC-1	0.9837899999999999	0.0	0.0152	0.0	0.0	0.0	0.0	0.0	0.0	0.0	0.0	0.0	0.0	0.0	0.0	0.0	0.0	0.0	0.0	0.0	0.0	0.0	0.0	0.0	0.0	0.0	0.0	0.0	0.0	0.0	0.0	0.0	0.0	0.0	0.0	0.0	0.0	0.0	0.0	0.0	0.0	0.0	0.0	0.0	0.0	0.0	0.0	0.0	0.0
ACTGGTGCTCTCAGTGAT-2	0.42963	0.0	0.0	0.0	0.0	0.0	0.0	0.0	0.07407000000000001	0.21481	0.18519000000000002	0.0	0.0	0.0	0.0	0.0	0.0	0.0	0.0	0.0	0.0	0.0	0.0	0.0	0.0	0.0	0.0	0.08148	0.0	0.0	0.0	0.0	0.0	0.0	0.0	0.0	0.0	0.0	0.0	0.0	0.0	0.0	0.0	0.0	0.0	0.0	0.0	0.0	0.0
ACTGGTGCTGCCATCGCT-1	0.38353000000000004	0.09922	0.028919999999999998	0.012969999999999999	0.0	0.00253	0.08513	0.01677	0.0249	0.22132	0.08535	0.0029100000000000003	0.00186	0.0026100000000000003	0.0017100000000000001	0.00149	0.0	0.00201	0.00179	0.0	0.0027600000000000003	0.0019399999999999999	0.0	0.0	0.0	0.00581	0.0	0.0	0.0	0.0	0.0008900000000000001	0.0	0.0	0.0	0.0	0.0	0.0	0.0	0.0	0.0	0.0	0.0	0.0	0.0	0.0	0.0	0.0008900000000000001	0.0	0.0
ACTGGTGCTGCCATCGCT-2	0.4021	0.09833	0.03063	0.01028	0.0	0.00321	0.0874	0.01007	0.02121	0.22536	0.08868999999999999	0.0	0.00257	0.00321	0.00343	0.00321	0.0	0.0	0.0	0.0	0.00557	0.00278	0.0	0.0	0.0	0.0	0.0	0.0	0.0	0.0	0.0	0.0	0.0	0.0	0.0	0.0	0.0	0.0	0.0	0.0	0.0	0.0	0.0	0.0	0.0	0.0	0.0	0.0	0.0
ACTGGTGCTGGTAGTGTT-1	0.39613000000000004	0.10387	0.03053	0.01042	0.0	0.00521	0.07856	0.01415	0.01899	0.22673000000000001	0.09829	0.0	0.0	0.0	0.0	0.0067	0.0	0.00372	0.0	0.0	0.0	0.0	0.0	0.0	0.0	0.00447	0.0	0.0	0.0	0.0	0.0	0.0	0.0	0.0	0.0	0.0	0.0	0.0	0.0	0.0	0.0	0.0	0.0	0.0	0.0	0.0	0.0	0.0	0.0
ACTGGTGCTGGTAGTGTT-2	0.41535	0.10497000000000001	0.03837	0.0	0.0	0.0	0.08916	0.01354	0.03499	0.20655	0.09255	0.0	0.0	0.0	0.0	0.0	0.0	0.0	0.0	0.0	0.0	0.0	0.0	0.0	0.0	0.0	0.0	0.0	0.0	0.0	0.0	0.0	0.0	0.0	0.0	0.0	0.0	0.0	0.0	0.0	0.0	0.0	0.0	0.0	0.0	0.0	0.0	0.0	0.0
ACTGTAATCCACAACGCT-2	0.40836999999999996	0.061079999999999995	0.0	0.0	0.0	0.0	0.0	0.02118	0.0803	0.18128	0.16897	0.0	0.0	0.0	0.0	0.0	0.0	0.02217	0.0	0.0	0.0	0.0	0.0	0.0	0.0	0.00591	0.0	0.0	0.0	0.0	0.04828	0.0	0.0	0.0	0.0	0.0	0.0	0.0	0.0	0.0	0.0	0.0	0.0	0.0	0.0	0.0	0.0	0.0	0.0
ACTGTAATCCATCGCTGG-2	0.13433	0.0	0.0	0.0	0.0	0.0	0.0	0.0	0.0	0.03198	0.0	0.0	0.0	0.0	0.0	0.0	0.0	0.0	0.0	0.0	0.0	0.0	0.0	0.0	0.0	0.5223899999999999	0.0	0.0	0.0	0.0	0.0	0.0	0.0	0.0	0.0	0.0	0.0	0.0	0.0	0.0	0.0	0.0	0.0	0.0	0.0	0.0	0.0	0.0	0.0
ACTGTAATCCTCTGCAAG-2	0.54092	0.03997	0.025889999999999996	0.0099	0.0	0.00533	0.00685	0.0	0.00457	0.15265	0.1378	0.0	0.019030000000000002	0.0	0.00495	0.00457	0.018269999999999998	0.0099	0.0	0.0	0.0	0.0	0.0	0.0	0.0	0.0	0.0	0.0	0.0	0.0	0.01294	0.0	0.0	0.0	0.0	0.0	0.0	0.0	0.0	0.0	0.0	0.0	0.0	0.0	0.0	0.0	0.0	0.0	0.0
ACTGTAATCGGTCGGTCT-1	0.23073000000000002	0.06037000000000001	0.0154	0.006679999999999999	0.0	0.00247	0.04225	0.00817	0.01565	0.13825	0.40393	0.0	0.0013599999999999999	0.0	0.0029100000000000003	0.00118	0.0	0.0	0.0	0.0	0.0	0.00928	0.0	0.0	0.0	0.0026	0.0006799999999999999	0.0	0.0	0.0	0.0	0.0	0.0	0.0	0.0	0.0	0.0	0.0	0.0	0.0	0.00093	0.0	0.0	0.0	0.0	0.0	0.0	0.0	0.0
ACTGTAATCGGTCGGTCT-2	0.41273000000000004	0.10905	0.03027	0.01854	0.0	0.0034	0.07569	0.01236	0.02317	0.22057	0.08341	0.0	0.0034	0.0	0.0	0.0	0.0	0.0	0.0	0.0	0.00587	0.0	0.0	0.0	0.0	0.0	0.0	0.0	0.0	0.0	0.0	0.0	0.0	0.0	0.0	0.0	0.0	0.0	0.0	0.0	0.0	0.0	0.0	0.0	0.0	0.0	0.0	0.0	0.0
ACTGTGTCAGACACCGAT-2	0.51641	0.03688	0.01939	0.00926	0.0006	0.00298	0.00815	0.00131	0.00215	0.16699	0.13437000000000002	0.00147	0.02199	0.00168	0.00256	0.00207	0.01728	0.00507	0.00047000000000000004	0.00023999999999999998	0.00055	0.00251	0.00053	0.0	0.0	0.00442	0.00047000000000000004	0.00045	0.0	0.0	0.00923	0.0	0.0009599999999999999	0.00044	0.0	0.00036	0.00062	0.0	0.00028	0.0	0.00074	0.0009400000000000001	0.0	0.0	0.0005200000000000001	0.00045	0.0	0.00026000000000000003	0.0005
ACTGTGTCAGGTACGAGC-2	0.14019	0.0	0.0	0.0	0.0	0.0	0.0	0.0	0.0	0.0	0.0	0.0	0.0	0.0	0.0	0.0	0.0	0.0	0.0	0.0	0.0	0.0	0.0	0.0	0.0	0.0	0.0	0.0	0.0	0.0	0.0	0.0	0.0	0.0	0.0	0.0	0.0	0.0	0.0	0.0	0.0	0.0	0.0	0.0	0.0	0.0	0.0	0.0	0.0
ACTGTGTCATATGTACCT-1	0.18653	0.0	0.0	0.0	0.0	0.0	0.0	0.0	0.0	0.0	0.0	0.0	0.0	0.0	0.0	0.0	0.0	0.0	0.0	0.0	0.0	0.0	0.0	0.0	0.0	0.0	0.0	0.0	0.0	0.0	0.0	0.0	0.0	0.0	0.0	0.0	0.0	0.0	0.0	0.0	0.0	0.0	0.0	0.0	0.0	0.0	0.0	0.0	0.0
ACTTAGCTTACTCGTAGG-1	0.41408	0.11305	0.0323	0.009040000000000001	0.0	0.0	0.07558	0.0084	0.02972	0.20284000000000002	0.10336	0.0	0.0	0.0	0.0	0.0	0.0	0.0	0.0	0.0	0.0	0.0	0.0	0.0	0.0	0.0	0.0	0.0	0.0	0.0	0.0	0.0	0.0	0.0	0.0	0.0	0.0	0.0	0.0	0.0	0.0	0.0	0.0	0.0	0.0	0.0	0.0	0.0	0.0
ACTTAGCTTGCCACATGG-1	0.0	0.0	0.0	0.0	0.0	0.0	0.0	0.0	0.0	0.51973	0.0	0.0	0.0	0.0	0.0	0.0	0.0	0.0	0.0	0.0	0.0	0.01936	0.0	0.0	0.0	0.0	0.0	0.46016	0.0	0.0	0.0	0.0	0.0	0.0	0.0	0.0	0.0	0.0	0.0	0.0	0.0	0.0	0.0	0.0	0.0	0.0	0.0	0.0	0.0
ACTTAGCTTGCGAGCAAG-1	0.00914	0.23021999999999998	0.0	0.0	0.00081	0.00114	0.36825	0.0092	0.22032	0.00195	0.0	0.0	0.00119	0.0	0.0018399999999999998	0.0	0.0009199999999999999	0.0	0.0	0.0	0.0	0.0009199999999999999	0.0	0.0	0.0	0.00655	0.0	0.0	0.0	0.0	0.0	0.0	0.0	0.0	0.0	0.0	0.0	0.0	0.0	0.0	0.0021100000000000003	0.0	0.0	0.0	0.0007599999999999999	0.0	0.0	0.0018899999999999998	0.00162
ACTTAGCTTTCAGTGCAA-2	0.5702699999999999	0.028110000000000003	0.02431	0.01089	0.0	0.00405	0.007090000000000001	0.0	0.0	0.16435	0.12636	0.0	0.028360000000000003	0.0	0.0	0.0	0.014180000000000002	0.0043	0.0	0.0	0.0	0.0	0.0	0.0	0.0	0.007090000000000001	0.0	0.0	0.0	0.0	0.00912	0.0	0.0	0.0	0.0	0.0	0.0	0.0	0.0	0.0	0.0	0.0	0.0	0.0	0.0	0.0	0.0	0.0	0.0
ACTTCAGTAACGATGGAA-1	0.6360600000000001	0.01064	0.0	0.0	0.0	0.0	0.0	0.01344	0.0	0.0	0.11534000000000001	0.0	0.02968	0.0	0.0	0.0	0.0	0.0	0.0	0.0	0.0	0.01568	0.0	0.0	0.0	0.0	0.0	0.0	0.0	0.0	0.0	0.0	0.0	0.0	0.0	0.0	0.0	0.0	0.0	0.0	0.0	0.0	0.0	0.0	0.0	0.0	0.0	0.0	0.0
ACTTCAGTAATGCCTTCA-1	0.39318000000000003	0.09061	0.03283	0.00873	0.0	0.0	0.09144	0.02411	0.02244	0.21779	0.10805999999999999	0.0	0.00457	0.0	0.0	0.0	0.0	0.0	0.0	0.0	0.0041600000000000005	0.0	0.0	0.0	0.0	0.0	0.0	0.0	0.0	0.0	0.0	0.0	0.0	0.0	0.0	0.0	0.0	0.0	0.0	0.0	0.0	0.0	0.0	0.0	0.0	0.0	0.0	0.0	0.0
ACTTCAGTAGAACCTTCA-2	0.5200600000000001	0.04311	0.02275	0.01108	0.0	0.00299	0.00539	0.0	0.00389	0.17156	0.13473	0.0	0.029639999999999996	0.0	0.0	0.00299	0.02395	0.00479	0.0	0.0	0.0	0.0	0.0	0.0	0.0	0.00898	0.0	0.0	0.0	0.0	0.01138	0.0	0.0	0.0	0.0	0.0	0.0	0.0	0.0	0.0	0.0	0.0	0.0	0.0	0.0	0.0	0.0	0.0	0.0
ACTTCAGTAGCTTACTAG-2	0.54837	0.04307	0.01984	0.00812	0.0	0.00564	0.00992	0.0	0.00361	0.1549	0.12445999999999999	0.0	0.02503	0.0	0.0038299999999999996	0.0	0.01623	0.00474	0.0	0.0	0.0	0.00586	0.0	0.0	0.0	0.00609	0.0	0.0	0.0	0.0	0.01195	0.0	0.0	0.0	0.0	0.0	0.0	0.0	0.0	0.0	0.0	0.0	0.0	0.0	0.0	0.0	0.0	0.0	0.0
ACTTCGCAGCGAATCCTG-1	0.43198000000000003	0.08739	0.03178	0.01787	0.0	0.0	0.08242000000000001	0.02085	0.018869999999999998	0.22344	0.08044	0.0	0.0	0.0	0.0	0.0	0.0	0.0	0.0	0.0	0.0	0.0	0.0	0.0	0.0	0.0	0.0	0.0	0.0	0.0	0.0	0.0	0.0	0.0	0.0	0.0	0.0	0.0	0.0	0.0	0.0	0.0	0.0	0.0	0.0	0.0	0.0	0.0	0.0
ACTTCGCAGTATACCACT-2	0.50398	0.041510000000000005	0.01867	0.00826	0.00054	0.0045	0.00746	0.0015400000000000001	0.00282	0.16832	0.13631	0.0020800000000000003	0.0229	0.0020800000000000003	0.00292	0.0018800000000000002	0.01857	0.00581	0.0008699999999999999	0.0	0.00064	0.00346	0.0	0.0	0.0	0.00507	0.00067	0.0005	0.0	0.0	0.009940000000000001	0.0	0.0018100000000000002	0.00047000000000000004	0.0	0.00047000000000000004	0.00054	0.0	0.0	0.0	0.00044	0.00074	0.0	0.0	0.0	0.0007700000000000001	0.0	0.0	0.00067
ACTTCGCAGTTGGAGAAC-1	0.0	0.0	0.0	0.0	0.0	0.0	0.0	0.0	0.0	0.0	0.9096299999999999	0.04255	0.0	0.0	0.0	0.0	0.0	0.0	0.0	0.0	0.0	0.0	0.0	0.0	0.0	0.0	0.0	0.0	0.0	0.0	0.0	0.0	0.0	0.0	0.0	0.0	0.0	0.0	0.0	0.0	0.0	0.0	0.0	0.0	0.0	0.0	0.0	0.0	0.0
ACTTCTAACGGAGATGAG-2	0.00278	0.96475	0.0	0.0	0.0	0.0	0.0	0.0	0.0	0.00047000000000000004	0.00061	0.0	0.0	0.00126	0.0	0.00037999999999999997	0.0	0.0	0.0	0.0	0.0	0.0	0.0	0.0	0.0	0.0	0.0	0.0	0.0	0.0	0.00267	0.0	0.00037999999999999997	0.0	0.0	0.0	0.0	0.0	0.0	0.0	0.0	0.0	0.0	0.0	0.0	0.0	0.0	0.0	0.0
ACTTGATCTCCATTCTGC-2	0.5392600000000001	0.03837	0.026560000000000004	0.006490000000000001	0.0	0.00443	0.00915	0.0	0.0038399999999999997	0.15614	0.13902	0.0	0.02745	0.0	0.0035399999999999997	0.0	0.01889	0.00561	0.0	0.0	0.0	0.0	0.0	0.0	0.0	0.0053100000000000005	0.0	0.0	0.0	0.0	0.01122	0.0	0.0	0.0	0.0	0.0	0.0	0.0	0.0	0.0	0.0	0.0	0.0	0.0	0.0	0.0	0.0	0.0	0.0
AGAAGAGTCCAATCATAC-2	0.5404	0.03961	0.024130000000000002	0.01285	0.0	0.0	0.009179999999999999	0.0	0.00367	0.16763	0.12854000000000002	0.0	0.028589999999999997	0.00472	0.0	0.0	0.01705	0.00603	0.0	0.0	0.0	0.0	0.0	0.0	0.0	0.0039299999999999995	0.0	0.0	0.0	0.0	0.00944	0.0	0.0028899999999999998	0.0	0.0	0.0	0.0	0.0	0.0	0.0	0.0	0.0	0.0	0.0	0.0	0.0	0.0	0.0	0.0
AGAAGAGTCGACGGACTA-2	0.5805600000000001	0.0342	0.0288	0.0	0.0	0.0	0.0	0.0	0.0	0.16742	0.12330999999999999	0.0	0.0252	0.0	0.0	0.0	0.0198	0.0	0.0	0.0	0.0	0.0	0.0	0.0	0.0	0.009	0.0	0.0	0.0	0.0	0.0108	0.0	0.0	0.0	0.0	0.0	0.0	0.0	0.0	0.0	0.0	0.0	0.0	0.0	0.0	0.0	0.0	0.0	0.0
AGAAGAGTCGCTACAATG-1	0.4155	0.10552	0.02556	0.01319	0.0	0.0	0.07997	0.00824	0.02391	0.20775	0.108	0.0	0.0	0.0	0.0	0.0	0.0	0.00824	0.0	0.0	0.0	0.0	0.0	0.0	0.0	0.0	0.0	0.0	0.0	0.0	0.0	0.0	0.0	0.0	0.0	0.0	0.0	0.0	0.0	0.0	0.0	0.0	0.0	0.0	0.0	0.0	0.0	0.0	0.0
AGAAGAGTCTTCGGAGTC-2	0.00875	0.0	0.0	0.0	0.0	0.0	0.0	0.0	0.0	0.0031	0.00417	0.03299	0.0	0.0	0.0	0.0	0.0	0.0	0.0	0.0	0.0	0.07501000000000001	0.0	0.0	0.0	0.19378	0.0	0.0	0.0	0.0	0.0	0.0	0.0	0.0	0.0	0.0	0.0	0.0	0.0	0.0	0.0	0.0	0.0	0.0	0.0	0.0	0.0	0.0	0.0
AGAAGCTGCAATGCGTGC-1	0.0	0.0	0.0	0.0	0.0	0.0	0.0	0.0	0.0	0.0	0.0	0.0	0.0	0.0	0.0	0.0	0.0	0.0	0.0	0.0	0.0	0.0	0.0	0.0	0.0	0.0	0.0	0.0	0.0	0.0	0.0	0.0	0.0	0.0	0.0	0.0	0.0	0.0	0.0	0.0	0.0	0.0	0.0	0.0	0.0	0.0	0.0	0.0	0.0
AGAAGCTGCTACCGCGTT-2	0.43358	0.0797	0.0	0.01063	0.0	0.00584	0.0085	0.01753	0.060570000000000006	0.16259	0.1525	0.0	0.0	0.0	0.0	0.0	0.0	0.0255	0.0	0.0	0.0	0.0	0.0	0.0	0.0	0.0	0.0	0.0	0.0	0.0	0.03241	0.0	0.0	0.0	0.0	0.0	0.0	0.0	0.0	0.0	0.0	0.0	0.0	0.0	0.0	0.0	0.0	0.0	0.0
AGAAGTAACCACCAGAAG-2	0.0	0.0	0.0	0.0	0.0	0.0	0.0	0.0	0.0	0.0	0.0	0.0	0.0	0.0	0.0	0.0	0.0	0.0	0.0	0.0	0.0	1.0	0.0	0.0	0.0	0.0	0.0	0.0	0.0	0.0	0.0	0.0	0.0	0.0	0.0	0.0	0.0	0.0	0.0	0.0	0.0	0.0	0.0	0.0	0.0	0.0	0.0	0.0	0.0
AGAAGTAACCCTATTCAA-1	0.38553000000000004	0.09949	0.036739999999999995	0.019219999999999998	0.0	0.0	0.07575	0.012440000000000001	0.020919999999999998	0.25099	0.09723	0.0	0.0	0.0	0.0	0.0	0.0	0.0	0.0	0.0	0.0	0.0	0.0	0.0	0.0	0.0	0.0	0.0	0.0	0.0	0.0	0.0	0.0	0.0	0.0	0.0	0.0	0.0	0.0	0.0	0.0	0.0	0.0	0.0	0.0	0.0	0.0	0.0	0.0
AGAAGTAACCGGTAGCTT-1	0.00671	0.0	0.0	0.0	0.0	0.0	0.9048	0.0034	0.0	0.00937	0.00016999999999999999	0.0	0.0	0.0	0.00117	0.0	0.0	0.0	0.0	0.00042	0.00132	0.0	0.0	0.0	0.0	0.0	0.0	0.0	0.0	0.0	0.0	0.0	5.9999999999999995e-05	0.0	0.0	0.00016	0.0	0.0	0.0	0.0	0.0018899999999999998	0.0	0.0	0.0	0.00335	0.0	0.0	0.0	0.0
AGAAGTAACTAGCGAGAA-1	0.40147	0.12339000000000001	0.03775	0.01197	0.0	0.0	0.058929999999999996	0.01289	0.02855	0.24309	0.07827	0.0	0.0	0.0	0.0	0.0	0.0	0.0	0.0	0.0	0.0	0.0	0.0	0.0	0.0	0.0	0.0	0.0	0.0	0.0	0.0	0.0	0.0	0.0	0.0	0.0	0.0	0.0	0.0	0.0	0.0	0.0	0.0	0.0	0.0	0.0	0.0	0.0	0.0
AGAAGTCCTATGGAGAGT-2	0.42328000000000005	0.06595	0.0	0.01466	0.0	0.0	0.0069	0.031030000000000002	0.07629	0.17543	0.12930999999999998	0.0	0.0	0.0	0.0	0.0	0.0	0.027160000000000004	0.0	0.0	0.0	0.0	0.0	0.0	0.0	0.00474	0.0	0.0	0.0	0.0	0.03707	0.0	0.0	0.0	0.0	0.0	0.0	0.0	0.0	0.0	0.0	0.0	0.0	0.0	0.0	0.0	0.0	0.0	0.0
AGAATCAGAACAGTATTG-1	0.08678999999999999	0.00496	0.0	0.0	0.0	0.0	0.16057000000000002	0.0	0.0	0.5933	0.0	0.01643	0.0	0.0	0.0	0.0	0.0	0.01054	0.0	0.0	0.0	0.0	0.0	0.0	0.0	0.0	0.0	0.01395	0.0	0.0	0.0	0.0	0.0	0.0	0.0	0.0	0.0	0.0	0.0	0.0	0.0	0.0	0.0	0.0	0.0	0.0	0.0	0.0	0.0
AGAATCAGACCGTCAGGT-1	0.59482	0.009040000000000001	0.00137	0.00773	0.00125	0.0038	0.0006900000000000001	0.00168	0.00175	0.00617	0.1135	0.00137	0.02719	0.00505	0.0	0.001	0.0	0.0	0.0	0.0	0.0	0.014280000000000001	0.00449	0.0	0.0	0.00262	0.00162	0.0008699999999999999	0.0	0.0	0.00081	0.0	0.00143	0.0	0.0	0.0006900000000000001	0.00243	0.0	0.0	0.00156	0.0006900000000000001	0.0	0.0	0.0	0.00212	0.0	0.0	0.0	0.00075
AGAATCAGATCGAACGCT-2	0.10453	0.020909999999999998	0.0	0.0	0.0	0.0	0.0	0.0	0.0	0.05836	0.06272	0.0	0.0	0.0	0.0	0.0	0.0	0.0122	0.0	0.0	0.0	0.0	0.0	0.0	0.0	0.0	0.0	0.0	0.0	0.0	0.0	0.0	0.0	0.0	0.0	0.0	0.0	0.0	0.0	0.0	0.0	0.0	0.0	0.0	0.0	0.0	0.0	0.0	0.0
AGAATCAGATGACAAGTT-2	0.31604	0.0	0.0	0.0	0.0	0.0	0.0	0.0	0.04717	0.18395999999999998	0.18868	0.0	0.0	0.0	0.0	0.0	0.0	0.0	0.0	0.0	0.0	0.0	0.0	0.0	0.0	0.0	0.0	0.04717	0.0	0.0	0.0	0.0	0.0	0.0	0.0	0.0	0.0	0.0	0.0	0.0	0.0	0.0	0.0	0.0	0.0	0.0	0.0	0.0	0.0
AGACATATCGGTCGGATA-1	0.42211000000000004	0.10728	0.03825	0.01399	0.0	0.0	0.07976	0.01166	0.02239	0.22015	0.0709	0.0	0.006529999999999999	0.0	0.0	0.0	0.0	0.0	0.0	0.0	0.0	0.0	0.0	0.0	0.0	0.0	0.0	0.0	0.0	0.0	0.0	0.0	0.0	0.0	0.0	0.0	0.0	0.0	0.0	0.0	0.0	0.0	0.0	0.0	0.0	0.0	0.0	0.0	0.0
AGACATATCTGTCACATA-1	0.42422	0.1116	0.03171	0.0	0.0	0.0	0.06722	0.01268	0.01902	0.23779	0.08307	0.0	0.0	0.0	0.0	0.0	0.0	0.0	0.0	0.0	0.0	0.0	0.0	0.0	0.0	0.01015	0.0	0.0	0.0	0.0	0.0	0.0	0.0	0.0	0.0	0.0	0.0	0.0	0.0	0.0	0.0	0.0	0.0	0.0	0.0	0.0	0.0	0.0	0.0
AGACATCCACATTATGTC-1	0.64268	0.00595	0.0	0.005679999999999999	0.0	0.00514	0.0	0.00379	0.00298	0.00784	0.11793	0.0	0.02164	0.00514	0.0	0.0027	0.0	0.0	0.0	0.0	0.0	0.01407	0.00757	0.0	0.0	0.00352	0.0	0.0	0.0	0.0	0.0	0.0	0.0	0.0	0.0	0.0	0.0	0.0	0.0	0.0	0.0	0.0	0.0	0.0	0.0	0.0	0.0	0.0	0.0
AGACATCCACCTATTGGT-2	0.56237	0.03988	0.01738	0.0	0.0	0.0	0.0	0.0	0.0	0.18609	0.1411	0.0	0.02454	0.0	0.0	0.0	0.02556	0.0	0.0	0.0	0.0	0.0	0.0	0.0	0.0	0.0	0.0	0.0	0.0	0.0	0.0	0.0	0.0	0.0	0.0	0.0	0.0	0.0	0.0	0.0	0.0	0.0	0.0	0.0	0.0	0.0	0.0	0.0	0.0
AGACATCCACTGAGATAG-1	0.00806	0.26474000000000003	0.0	0.0	0.0	0.0	0.35617	0.006790000000000001	0.25159000000000004	0.0	0.0	0.0	0.0	0.0	0.0	0.0	0.0	0.0	0.0	0.0	0.0	0.0	0.0	0.0	0.0	0.00573	0.0	0.0	0.0	0.0	0.0	0.0	0.0	0.0	0.0	0.0	0.0	0.0	0.0	0.0	0.0	0.0	0.0	0.0	0.0	0.0	0.0	0.00318	0.0
AGACATCCAGGACTATTC-1	0.00715	0.24541999999999997	0.0	0.00098	0.0	0.00091	0.32497	0.00778	0.24839	0.0026100000000000003	0.0	0.0	0.0016699999999999998	0.00036	0.00072	0.0	0.0006900000000000001	0.0058200000000000005	0.00062	0.0	0.0	0.00183	0.0	0.0	0.0	0.00533	0.0	0.0	0.0	0.0	0.0	0.0	0.0	0.0	0.0	0.0	0.0005200000000000001	0.0	0.0	0.0	0.0006900000000000001	0.0	0.0	0.00049	0.00082	0.0	0.0	0.00078	0.0
AGACATCCATGATGTGTG-1	0.59649	0.005370000000000001	0.00227	0.010740000000000001	0.0	0.00331	0.00351	0.00413	0.0	0.00785	0.1157	0.0	0.024380000000000002	0.00599	0.0	0.0	0.0	0.0	0.0	0.0028899999999999998	0.0	0.017769999999999998	0.005370000000000001	0.0	0.0	0.005370000000000001	0.0	0.0	0.0	0.0	0.0	0.0	0.0	0.0	0.0	0.0	0.0028899999999999998	0.0	0.0	0.0	0.0	0.0	0.0	0.0	0.0	0.0	0.0	0.0	0.0
AGACCACGCCTTGTAACG-1	0.43423	0.11889000000000001	0.03879	0.01939	0.0	0.0	0.06914	0.0	0.02024	0.22175	0.07504	0.0	0.0	0.0	0.0	0.0	0.0	0.0	0.0	0.0	0.0	0.0	0.0	0.0	0.0	0.0	0.0	0.0	0.0	0.0	0.0	0.0	0.0	0.0	0.0	0.0	0.0	0.0	0.0	0.0	0.0	0.0	0.0	0.0	0.0	0.0	0.0	0.0	0.0
AGACGCTATGAATCACAT-2	0.41515	0.07639	0.0	0.0144	0.0	0.0	0.0	0.02505	0.08265	0.15842	0.1603	0.0	0.0	0.0	0.0	0.0	0.0	0.040080000000000005	0.0	0.0	0.0	0.0	0.0	0.0	0.0	0.0	0.0	0.0	0.0	0.0	0.023790000000000002	0.0	0.0	0.0	0.0	0.0	0.0	0.0	0.0	0.0	0.0	0.0	0.0	0.0	0.0	0.0	0.0	0.0	0.0
AGACGCTATGCGCATTAC-2	0.0	0.0	0.0	0.0	0.0	0.0	0.0	0.0	0.0	0.0	0.0	0.0	0.0	0.0	0.0	0.0	0.0	0.0	0.0	0.0	0.0	0.7339399999999999	0.0	0.0	0.0	0.0	0.0	0.0	0.0	0.0	0.0	0.0	0.0	0.0	0.0	0.0	0.0	0.0	0.0	0.0	0.0	0.0	0.0	0.0	0.0	0.0	0.0	0.0	0.0
AGACGCTATGGTCGGTCT-2	0.9952799999999999	0.0004	0.0	0.0	0.0	0.0	0.0	0.0	0.00029	0.00126	0.00202	0.0	0.0	0.0	0.0	0.0	0.0	0.0	0.0	0.0	0.0	0.0	0.0	0.0	0.0	0.0	0.0	0.0	0.0	0.0	0.0	0.0	0.0	0.0	0.0	0.0	0.0	0.0	0.0	0.0	0.0	0.0	0.0	0.0	0.0	0.0	0.0	0.0	0.0
AGACGGAGGTATAATCGC-2	0.5423399999999999	0.03636	0.02416	0.01081	0.0	0.00299	0.00575	0.0	0.0	0.18155	0.12379000000000001	0.0	0.028069999999999998	0.0	0.00506	0.0	0.01335	0.0046	0.0	0.0	0.0	0.00483	0.0	0.0	0.0	0.0052899999999999996	0.0	0.0	0.0	0.0	0.00966	0.0	0.0	0.0	0.0	0.0	0.0	0.0	0.0	0.0	0.0	0.0	0.0	0.0	0.0	0.0	0.0	0.0	0.0
AGACGGAGGTCTCCGCGT-2	0.53218	0.0318	0.01794	0.00633	0.0	0.0034700000000000004	0.006409999999999999	0.00279	0.00264	0.17912999999999998	0.1321	0.0	0.02118	0.00121	0.00234	0.0018800000000000002	0.01733	0.0046700000000000005	0.0011300000000000001	0.0	0.0	0.004520000000000001	0.0	0.0	0.0	0.0046	0.0	0.0009	0.0	0.0	0.009340000000000001	0.0	0.0018100000000000002	0.0009	0.0	0.0	0.0	0.0	0.0	0.0	0.0	0.0	0.0	0.0	0.0	0.00075	0.0	0.0	0.0
AGACTAGTAGATATATCC-2	0.53885	0.0464	0.0205	0.01295	0.0	0.00396	0.00971	0.0	0.0	0.16475	0.14065	0.0	0.0259	0.0	0.00432	0.0	0.01655	0.0	0.0	0.0	0.0	0.0	0.0	0.0	0.0	0.00432	0.0	0.0	0.0	0.0	0.00971	0.0	0.0	0.0	0.0	0.0	0.0	0.0	0.0	0.0	0.0	0.0	0.0	0.0	0.0	0.0	0.0	0.0	0.0
AGACTTCGTCAGCACGTG-1	0.0	0.0	0.0	0.0	0.0	0.0	0.0	0.00448	0.0	0.01457	0.9805799999999999	0.0	0.0	0.0	0.0	0.0	0.0	0.0	0.0	0.0	0.0	0.0	0.0	0.0	0.0	0.0	0.0	0.0	0.0	0.0	0.0	0.0	0.0	0.0	0.0	0.0	0.0	0.0	0.0	0.0	0.0	0.0	0.0	0.0	0.0	0.0	0.0	0.0	0.0
AGACTTCGTCCATATCTT-1	0.4566	0.0	0.0	0.0	0.0	0.0	0.0	0.0	0.0	0.08302000000000001	0.08302000000000001	0.0	0.0	0.0	0.0	0.0	0.0	0.0	0.0	0.0	0.0	0.0	0.0	0.0	0.0	0.0	0.0	0.0	0.0	0.0	0.0	0.0	0.0	0.0	0.0	0.0	0.0	0.0	0.0	0.0	0.0	0.0	0.0	0.0	0.0	0.0	0.0	0.0	0.0
AGACTTCGTCTGAGGTTA-2	0.00421	0.0	0.0	0.0	0.0	0.0	0.0	0.0	0.0	0.0	0.9953700000000001	0.0	0.0	0.0	0.0	0.0	0.0	0.0	0.0	0.0	0.0	0.0	0.0	0.0	0.0	0.0	0.0	0.0	0.0	0.0	0.0	0.0	0.0	0.0	0.0	0.0	0.0	0.0	0.0	0.0	0.0	0.0	0.0	0.0	0.0	0.0	0.0	0.0	0.0
AGACTTCGTGCGAAGACA-1	0.0	0.0	0.0	0.0	0.0	0.0	0.0	0.0	0.0	0.0	0.0	0.0	0.0	0.0	0.0	0.0	0.0	0.0	0.0	0.0	0.0	0.0	0.0	0.0	0.0	0.0	0.0	0.0	0.0	0.0	0.0	0.0	0.0	0.0	0.0	0.0	0.0	0.0	0.0	0.0	0.0	0.0	0.0	0.0	0.0	0.0	0.0	0.0	0.0
AGAGAGTGGACGAGCTTC-1	0.59848	0.0	0.0	0.0	0.0	0.0	0.0	0.0	0.0	0.0	0.0	0.0	0.0	0.0	0.0	0.0	0.0	0.0	0.0	0.0	0.0	0.0	0.0	0.0	0.0	0.0	0.0	0.0	0.0	0.0	0.0	0.0	0.0	0.0	0.0	0.0	0.0	0.0	0.0	0.0	0.0	0.0	0.0	0.0	0.0	0.0	0.0	0.0	0.0
AGAGAGTGGCCTTCGAGC-1	0.73041	0.0074	0.0	0.26156999999999997	0.0	0.0	0.0	0.0	0.0	0.0	0.0	0.0	0.0	0.0	0.0	0.0	0.0	0.0	0.0	0.0	0.0	0.0	0.0	0.0	0.0	0.0	0.0	0.0	0.0	0.0	0.0	0.0	0.0	0.0	0.0	0.0	0.0	0.0	0.0	0.0	0.0	0.0	0.0	0.0	0.0	0.0	0.0	0.0	0.0
AGAGCCGCAAATGTGCGT-2	0.00234	0.0005	0.0	0.0	0.0	0.0	0.0	0.00013000000000000002	0.00045	0.00197	0.0016600000000000002	0.0	0.00015	0.0	0.0	0.0	0.0	0.00013000000000000002	0.0	0.0	0.0	0.0	0.0	0.0	0.0	0.00018	0.0	0.00014	0.0	0.0	0.0	0.0	0.0	0.0	0.0	0.0	0.0	0.0	0.0	0.0	0.0	0.0	0.0	0.0	0.0	0.0	0.0	0.0	0.0
AGAGCCGCACGTATTCCT-1	0.04947	0.0	0.0	0.0	0.0	0.0	0.0	0.0	0.0	0.5945699999999999	0.036860000000000004	0.0	0.0	0.0	0.0	0.0	0.0	0.0	0.0	0.0	0.0	0.0	0.0	0.0	0.0	0.0	0.0	0.0	0.0	0.0	0.0	0.0	0.0	0.0	0.0	0.0	0.0	0.0	0.0	0.0	0.0	0.0	0.0	0.0	0.0	0.0	0.0	0.0	0.0
AGAGCGCGAAACGGTAGC-1	0.00695	0.26011	0.0	0.0	0.0	0.0	0.36416	0.011170000000000001	0.22266	0.00463	0.0	0.0	0.0	0.0	0.0	0.0	0.0	0.0	0.0	0.0	0.0	0.0	0.0	0.0	0.0	0.0079	0.0	0.0	0.0	0.0	0.0	0.0	0.0	0.0	0.0	0.0	0.0	0.0	0.0	0.0	0.0	0.0	0.0	0.0	0.0	0.0	0.0	0.0	0.0
AGAGCGGAGACTGGTGCT-2	0.51137	0.03651	0.019809999999999998	0.0098	0.00055	0.0030399999999999997	0.00782	0.00133	0.00251	0.17406	0.13338	0.0018399999999999998	0.02404	0.00205	0.0027600000000000003	0.00147	0.016040000000000002	0.005220000000000001	0.0009199999999999999	0.00032	0.00032	0.00318	0.0003	0.0	0.0	0.00534	0.00078	0.00044	0.0	0.0	0.0095	0.0	0.0013599999999999999	0.00032	0.0	0.00022999999999999998	0.00044	0.0	0.0	0.0	0.0	0.00045999999999999996	0.0	0.0	0.0003	0.00085	0.0	0.0	0.00064
AGAGCGGAGAGCGGTCTA-2	0.5373600000000001	0.041589999999999995	0.0176	0.01122	0.0	0.00483	0.00569	0.0	0.0036200000000000004	0.17377	0.13011	0.0	0.02416	0.0	0.00328	0.0	0.01933	0.005520000000000001	0.0	0.0	0.0	0.0036200000000000004	0.0	0.0	0.0	0.0043100000000000005	0.0	0.0	0.0	0.0	0.01087	0.0	0.0	0.0	0.0	0.0	0.0	0.0	0.0	0.0	0.0	0.0	0.0	0.0	0.0	0.0	0.0	0.0	0.0
AGAGCGGAGCACACCTGT-2	0.40148	0.08684	0.0	0.00935	0.0	0.00428	0.0	0.01674	0.07905	0.17212	0.14135999999999999	0.0	0.0	0.0	0.0	0.0	0.0	0.030760000000000003	0.0	0.0	0.0	0.0	0.0	0.0	0.0	0.00389	0.0	0.0	0.0	0.0	0.04439	0.0	0.0	0.0	0.0	0.0	0.0	0.0	0.0	0.0	0.0	0.0	0.0	0.0	0.0	0.0	0.0	0.0	0.0
AGAGCGGAGCTGGTACAT-1	0.59122	0.00777	0.00059	0.00592	0.0008	0.0031100000000000004	0.00059	0.0031899999999999997	0.00126	0.0105	0.10701	0.00105	0.026119999999999997	0.00517	0.0	0.00139	0.0	0.0	0.0	0.0	0.0	0.013519999999999999	0.00634	0.0	0.0	0.00521	0.00067	0.0	0.0	0.0	0.0	0.0	0.00042	0.0	0.0	0.00101	0.0018899999999999998	0.0009699999999999999	0.0	0.0007599999999999999	0.00045999999999999996	0.0	0.0	0.0	0.00139	0.0	0.0	0.0	0.0
AGAGCGGAGCTTACATGC-2	0.5251899999999999	0.03662	0.02286	0.0108	0.0	0.0029	0.008329999999999999	0.00227	0.0029	0.16625	0.12969	0.0	0.027530000000000002	0.0017	0.00196	0.0029	0.0168	0.00581	0.00088	0.0	0.0	0.00278	0.0	0.0	0.0	0.00518	0.00095	0.0	0.0	0.0	0.008140000000000001	0.0	0.0012	0.0	0.0	0.0	0.00126	0.0	0.0	0.0	0.0	0.00088	0.0	0.0	0.0	0.0	0.0	0.0	0.0
AGAGCGGAGTGGTTATAC-2	0.45829	0.07766	0.0	0.0	0.0	0.0	0.012459999999999999	0.02205	0.0652	0.18313	0.12943	0.0	0.0	0.0	0.0	0.0	0.0	0.023969999999999998	0.0	0.0	0.0	0.0	0.0	0.0	0.0	0.0	0.0	0.0	0.0	0.0	0.023969999999999998	0.0	0.0	0.0	0.0	0.0	0.0	0.0	0.0	0.0	0.0	0.0	0.0	0.0	0.0	0.0	0.0	0.0	0.0
AGAGGACGTCTCTGCGGT-2	0.42168999999999995	0.0	0.0	0.0	0.0	0.0	0.0	0.0	0.0	0.25301	0.13253	0.0	0.0	0.0	0.0	0.0	0.0	0.0	0.0	0.0	0.0	0.0	0.0	0.0	0.0	0.0	0.0	0.0	0.0	0.0	0.0	0.0	0.0	0.0	0.0	0.0	0.0	0.0	0.0	0.0	0.0	0.0	0.0	0.0	0.0	0.0	0.0	0.0	0.0
AGAGGACGTGCAACTCGC-2	0.59538	0.04615	0.01923	0.01	0.0	0.0	0.01154	0.0	0.0	0.15077000000000002	0.11922999999999999	0.0	0.013080000000000001	0.0	0.0	0.0	0.01846	0.01385	0.0	0.0	0.0	0.0	0.0	0.0	0.0	0.0	0.0	0.0	0.0	0.0	0.0	0.0	0.0	0.0	0.0	0.0	0.0	0.0	0.0	0.0	0.0	0.0	0.0	0.0	0.0	0.0	0.0	0.0	0.0
AGAGGACGTTGAGACAGC-1	0.425	0.09688	0.03125	0.0	0.0	0.0	0.05729	0.02187	0.04583	0.21145999999999998	0.10625	0.0	0.0	0.0	0.0	0.0	0.0	0.0	0.0	0.0	0.0	0.0	0.0	0.0	0.0	0.0	0.0	0.0	0.0	0.0	0.0	0.0	0.0	0.0	0.0	0.0	0.0	0.0	0.0	0.0	0.0	0.0	0.0	0.0	0.0	0.0	0.0	0.0	0.0
AGAGGTGAACAGTCTAAC-1	0.43158	0.0984	0.03295	0.0	0.0	0.00686	0.09611	0.00686	0.038439999999999995	0.17895	0.10023	0.0	0.0	0.0	0.0	0.0	0.0	0.00595	0.0	0.0	0.0	0.0	0.0	0.0	0.0	0.0	0.0	0.0	0.0	0.0	0.0	0.0	0.0	0.0	0.0	0.0	0.0	0.0	0.0	0.0	0.0	0.0	0.0	0.0	0.0	0.0	0.0	0.0	0.0
AGAGGTGAACAGTCTAAC-2	0.45093	0.11677	0.04099	0.0	0.0	0.0	0.10311	0.0	0.01615	0.17764000000000002	0.07453	0.0	0.0	0.0	0.0	0.01491	0.0	0.0	0.0	0.0	0.0	0.0	0.0	0.0	0.0	0.0	0.0	0.0	0.0	0.0	0.0	0.0	0.0	0.0	0.0	0.0	0.0	0.0	0.0	0.0	0.0	0.0	0.0	0.0	0.0	0.0	0.0	0.0	0.0
AGAGGTGAACCGGTTCTA-2	0.5483600000000001	0.04525	0.015969999999999998	0.0	0.0	0.0	0.015969999999999998	0.0	0.0	0.17657	0.13665	0.0	0.027510000000000003	0.0	0.0	0.0	0.01154	0.0	0.0	0.0	0.0	0.0	0.0	0.0	0.0	0.0	0.0	0.0	0.0	0.0	0.01863	0.0	0.0	0.0	0.0	0.0	0.0	0.0	0.0	0.0	0.0	0.0	0.0	0.0	0.0	0.0	0.0	0.0	0.0
AGATACGTTAGGATTGAG-2	0.8659	0.019719999999999998	0.0	0.01236	0.0	0.0	0.019719999999999998	0.00868	0.0	0.00263	0.0	0.0	0.0	0.008409999999999999	0.0	0.0	0.0	0.0	0.0	0.0	0.0	0.0	0.0	0.0	0.0	0.0	0.0	0.0	0.0	0.0	0.0	0.0	0.0	0.0	0.0	0.0	0.0	0.0	0.0	0.0	0.0	0.0	0.0	0.0	0.0	0.0	0.0	0.0	0.0
AGATACGTTCACGGAAGT-1	0.39357	0.12025999999999999	0.039869999999999996	0.01158	0.0	0.0	0.08039	0.01029	0.0328	0.21222	0.08039	0.0	0.0	0.0	0.0	0.0	0.0	0.00772	0.0	0.0	0.0	0.0	0.0	0.0	0.0	0.00643	0.0	0.0	0.0	0.0	0.0	0.0	0.0	0.0	0.0	0.0	0.0	0.0	0.0	0.0	0.0	0.0	0.0	0.0	0.0	0.0	0.0	0.0	0.0
AGATACGTTGCGATATGA-2	0.53428	0.04186	0.02008	0.00954	0.0	0.00251	0.00632	0.0	0.00402	0.16394	0.1277	0.0	0.0267	0.0021100000000000003	0.00321	0.00281	0.01697	0.00502	0.0	0.0	0.0	0.0026100000000000003	0.0	0.0	0.0	0.00492	0.0019100000000000002	0.0	0.0	0.0	0.01114	0.0	0.0	0.0	0.0	0.0	0.0	0.0	0.0	0.0	0.0	0.0	0.0	0.0	0.0	0.0	0.0	0.0	0.0
AGATACGTTTATACGGAT-2	0.2625	0.07082999999999999	0.0	0.0	0.0	0.0	0.22083000000000003	0.0	0.0	0.20833000000000002	0.22916999999999998	0.0	0.0	0.0	0.0	0.0	0.0	0.0	0.0	0.0	0.0	0.0	0.0	0.0	0.0	0.0	0.0	0.0	0.0	0.0	0.0	0.0	0.0	0.0	0.0	0.0	0.0	0.0	0.0	0.0	0.0	0.0	0.0	0.0	0.0	0.0	0.0	0.0	0.0
AGATATGGAAATGTGCGT-1	0.37985	0.10082999999999999	0.03082	0.01052	0.00095	0.0035	0.08127000000000001	0.01264	0.02652	0.20743000000000003	0.08482999999999999	0.0011300000000000001	0.0028899999999999998	0.00232	0.00217	0.00203	0.0009599999999999999	0.00151	0.00117	0.00027	0.00343	0.00195	0.00022999999999999998	0.0	0.0	0.0036799999999999997	0.00084	0.00011999999999999999	0.0	0.0	0.0007700000000000001	0.0	0.0011	0.00056	0.0	0.00032	0.00066	0.00022	0.00025	0.0	0.00054	0.00061	0.0	0.00018999999999999998	0.00026000000000000003	0.00037999999999999997	9e-05	0.00015	0.00056
AGATATGGAAATGTGCGT-2	0.38161999999999996	0.09462999999999999	0.03178	0.010329999999999999	0.0009199999999999999	0.00394	0.08105	0.013069999999999998	0.02326	0.21735	0.09109	0.00157	0.00257	0.00227	0.0022	0.00201	0.00085	0.00237	0.00039	0.00031	0.00419	0.0019399999999999999	0.00041	0.0	0.0	0.00404	0.00165	0.0	0.0	0.0	0.00116	0.0	0.00116	0.0006799999999999999	0.0	0.00039	0.00047999999999999996	0.0	0.0	0.0	0.00041	0.00033999999999999997	0.0	0.0	0.00027	0.00045999999999999996	0.0	0.0	0.00082
AGATATGGAAGTTGCCTT-2	0.21359	0.0	0.0	0.0	0.0	0.0	0.0	0.0	0.0	0.0	0.0	0.0	0.0	0.0	0.0	0.0	0.0	0.0	0.0	0.0	0.0	0.0	0.0	0.0	0.0	0.0	0.0	0.0	0.0	0.0	0.0	0.0	0.0	0.0	0.0	0.0	0.0	0.0	0.0	0.0	0.0	0.0	0.0	0.0	0.0	0.0	0.0	0.0	0.0
AGATATGGACAGCTAGTT-2	0.51558	0.0321	0.02263	0.00955	0.00057	0.0027300000000000002	0.0076	0.00195	0.0026	0.16733	0.13119	0.00242	0.02497	0.0021100000000000003	0.00232	0.00268	0.01818	0.00604	0.00049	0.0	0.00062	0.0027600000000000003	0.0	0.0	0.0	0.00463	0.00143	0.00049	0.0	0.0	0.011059999999999999	0.0	0.00133	0.00057	0.0	0.00036	0.00086	0.0	0.00036	0.0	0.00036	0.00047000000000000004	0.0	0.0	0.0	0.00026000000000000003	0.0	0.0	0.0006799999999999999
AGATATGGAGATTAGACA-1	0.62061	0.0	0.00671	0.00671	0.0	0.0	0.0	0.00987	0.0	0.01145	0.09237999999999999	0.0	0.03316	0.01105	0.0	0.0	0.0	0.0	0.0	0.0	0.0	0.016980000000000002	0.01105	0.0	0.0	0.0	0.0	0.0	0.0	0.0	0.0	0.0	0.0	0.0	0.0	0.0	0.0	0.0	0.0	0.0	0.0	0.0	0.0	0.0	0.0	0.0	0.0	0.0	0.0
AGATCGAGTAGACGCTAT-1	0.0	0.0	0.0	0.0	0.0	0.0	0.0	0.0	0.0	0.01788	0.0	0.0	0.0	0.0	0.0	0.0	0.0	0.0	0.0	0.0	0.0	0.0	0.0	0.0	0.0	0.0	0.0	0.0	0.0	0.0	0.0	0.0	0.0	0.0	0.0	0.0	0.0	0.0	0.0	0.0	0.0	0.0	0.0	0.0	0.0	0.0	0.0	0.0	0.0
AGATCGAGTATGCTTCAG-2	0.0	0.0	0.0	0.0	0.0	0.0	0.0	0.0	0.0	0.0	0.01494	0.0	0.0	0.0	0.0	0.0	0.0	0.0	0.0	0.0	0.0	0.0	0.0	0.0	0.0	0.0	0.0	0.0	0.0	0.0	0.0	0.0	0.0	0.0	0.0	0.0	0.0	0.0	0.0	0.0	0.0	0.0	0.0	0.0	0.0	0.0	0.0	0.0	0.0
AGATCGAGTTGAACGGTT-2	0.41281999999999996	0.06275	0.0	0.01703	0.0	0.0	0.00717	0.03003	0.07665	0.17390999999999998	0.1654	0.0	0.0	0.0	0.0	0.0	0.0	0.03003	0.0	0.0	0.0	0.0	0.0	0.0	0.0	0.0	0.0	0.0	0.0	0.0	0.02196	0.0	0.0	0.0	0.0	0.0	0.0	0.0	0.0	0.0	0.0	0.0	0.0	0.0	0.0	0.0	0.0	0.0	0.0
AGATCTGACAGCATTGTT-1	0.017480000000000002	0.0	0.0	0.0	0.0	0.0	0.0	0.0	0.59417	0.01165	0.033010000000000005	0.0	0.0	0.0	0.0	0.0	0.0	0.0	0.0	0.0	0.0	0.0	0.0	0.0	0.0	0.0	0.0	0.0	0.0	0.0	0.0	0.0	0.0	0.0	0.0	0.0	0.0	0.0	0.0	0.0	0.0	0.0	0.0	0.0	0.0	0.0	0.0	0.0	0.0
AGATCTGACGACACCGAT-1	0.00029	0.0	0.0	0.0	0.0	0.0	0.0	0.0	0.0	0.00011999999999999999	0.00011999999999999999	0.00073	0.0	0.0	0.0	0.0	0.0	0.0	0.0	0.0	0.0	0.0	0.0	0.0	0.0	0.0	0.0	0.0	0.0	0.0	0.0	0.0	0.0	0.0	0.0	0.0	0.0	0.0	0.0	0.0	0.0	0.0	0.0	0.0	0.0	0.0	0.0	0.0	0.0
AGATCTGACTACAACACC-1	0.36976	0.12548	0.03525	0.00705	0.0	0.0	0.08988	0.02009	0.036660000000000005	0.19669	0.1068	0.0	0.0	0.0	0.0	0.0	0.0	0.0052899999999999996	0.0	0.0	0.0	0.0	0.0	0.0	0.0	0.0	0.0	0.0	0.0	0.0	0.0	0.0	0.0	0.0	0.0	0.0	0.0	0.0	0.0	0.0	0.0	0.0	0.0	0.0	0.0	0.0	0.0	0.0	0.0
AGATCTGACTACAACACC-2	0.39326	0.1001	0.05822000000000001	0.0	0.0	0.0	0.08274	0.0143	0.02451	0.20633	0.1001	0.0	0.0	0.0	0.0	0.0	0.0	0.0	0.0	0.0	0.01634	0.0	0.0	0.0	0.0	0.0	0.0	0.0	0.0	0.0	0.0	0.0	0.0	0.0	0.0	0.0	0.0	0.0	0.0	0.0	0.0	0.0	0.0	0.0	0.0	0.0	0.0	0.0	0.0
AGATCTGACTGATTCACC-2	0.5107	0.0	0.0	0.0	0.0	0.0	0.0	0.0	0.0	0.07339	0.10092000000000001	0.0	0.0	0.0	0.0	0.0	0.0	0.0	0.0	0.0	0.0	0.0	0.0	0.0	0.0	0.0	0.0	0.0	0.0	0.0	0.0	0.0	0.0	0.0	0.0	0.0	0.0	0.0	0.0	0.0	0.0	0.0	0.0	0.0	0.0	0.0	0.0	0.0	0.0
AGATCTTCAGTTATCGAT-2	0.6214	0.0	0.0	0.01619	0.0	0.0	0.01259	0.0	0.049460000000000004	0.20953000000000002	0.06025	0.0	0.0	0.0	0.0	0.0	0.0	0.0	0.0	0.0	0.0	0.0	0.0	0.0	0.0	0.0	0.0	0.02698	0.0	0.0	0.0	0.0	0.0	0.0	0.0	0.0	0.0	0.0	0.0	0.0	0.0	0.0	0.0	0.0	0.0	0.0	0.0	0.0	0.0
AGATGAAGAACCATGTCT-1	0.39153000000000004	0.09715	0.03564	0.01188	0.0011	0.00313	0.09365	0.01317	0.018690000000000002	0.22643000000000002	0.07477	0.0	0.0023	0.00147	0.00442	0.0023899999999999998	0.0	0.00249	0.0	0.0	0.00387	0.0	0.0	0.0	0.0	0.0035	0.0013800000000000002	0.0	0.0	0.0	0.0	0.0	0.0	0.0	0.0	0.0	0.0	0.0	0.0	0.0	0.0009199999999999999	0.0	0.00101	0.0	0.0	0.0	0.0	0.0	0.0013800000000000002
AGATGAAGAACCATGTCT-2	0.39004	0.1046	0.034960000000000005	0.00798	0.0	0.0	0.09194	0.01927	0.02615	0.21195	0.09441000000000001	0.0	0.00358	0.0	0.0044	0.0	0.0	0.0	0.0	0.0	0.00413	0.0	0.0	0.0	0.0	0.00551	0.0	0.0	0.0	0.0	0.0	0.0	0.0	0.0	0.0	0.0	0.0	0.0	0.0	0.0	0.0	0.0	0.0	0.0	0.0	0.0	0.0	0.0	0.0
AGATGAAGAATACGAGGT-1	0.00281	0.0	0.0	0.0	0.0	0.0	0.0	0.0	0.0	0.0	0.0029100000000000003	0.0	0.0	0.0	0.0	0.0	0.0	0.0	0.0	0.0	0.0	0.0	0.0	0.0	0.0	0.3743	0.0	0.0	0.0	0.0	0.0	0.0	0.0	0.0	0.0	0.0	0.0	0.0	0.0	0.0	0.0	0.0	0.0	0.0	0.0	0.0	0.0	0.0	0.0
AGATGAAGACAAGAGGAG-1	0.42365	0.10044	0.03188	0.013340000000000001	0.0	0.00445	0.06746	0.017419999999999998	0.038919999999999996	0.21238	0.08821	0.0	0.0	0.0	0.0	0.0	0.0	0.0	0.0	0.0	0.0	0.0	0.0	0.0	0.0	0.0	0.0	0.0	0.0	0.0	0.0	0.0	0.0	0.0	0.0	0.0	0.0	0.0	0.0	0.0	0.0	0.0	0.0	0.0	0.0	0.0	0.0	0.0	0.0
AGATGAAGACAAGAGGAG-2	0.40041	0.10995999999999999	0.0249	0.0	0.0	0.0	0.12655999999999998	0.014519999999999998	0.02178	0.21266	0.0861	0.0	0.0	0.0	0.0	0.0	0.0	0.0	0.0	0.0	0.0	0.0	0.0	0.0	0.0	0.0	0.0	0.0	0.0	0.0	0.0	0.0	0.0	0.0	0.0	0.0	0.0	0.0	0.0	0.0	0.0	0.0	0.0	0.0	0.0	0.0	0.0	0.0	0.0
AGATGAAGACGCCATTAC-2	0.95681	0.0	0.0	0.0063100000000000005	0.00432	0.00864	0.0	0.0	0.0	0.0	0.0	0.0	0.0	0.01329	0.0	0.00565	0.0	0.0	0.0	0.0	0.0	0.0	0.0	0.0	0.0	0.0	0.0	0.0	0.0	0.0	0.0	0.0	0.0	0.0	0.0	0.0	0.0	0.0	0.0	0.0	0.0	0.0	0.0	0.0	0.0	0.0	0.0	0.0	0.0
AGATGAAGACTTCCGGTA-2	0.54164	0.03404	0.02188	0.0	0.0	0.0	0.0079	0.0	0.0	0.20546999999999999	0.1228	0.0	0.02249	0.0	0.0	0.0	0.01884	0.0	0.0	0.0	0.0	0.0	0.0	0.0	0.0	0.012159999999999999	0.0	0.0	0.0	0.0	0.009729999999999999	0.0	0.0	0.0	0.0	0.0	0.0	0.0	0.0	0.0	0.0	0.0	0.0	0.0	0.0	0.0	0.0	0.0	0.0
AGATGAAGAGCCATTAAG-2	0.91666	0.00488	0.0019199999999999998	0.00583	0.0037	0.00426	5.9999999999999995e-05	2.9999999999999997e-05	0.00014	0.00061	0.0004	0.0	0.00404	0.010029999999999999	0.0007099999999999999	0.00566	0.00033999999999999997	0.0016600000000000002	5e-05	0.00066	0.0	4e-05	0.0	0.0	0.0	5.9999999999999995e-05	0.00322	5.9999999999999995e-05	0.0	0.0	0.00042	0.0	0.00018	0.00047000000000000004	0.0	0.00028	8e-05	0.0	0.00029	0.0003	0.00122	0.0	4e-05	0.0006	4e-05	0.00098	0.0	0.0	0.00121
AGATGAGATGATCGCGAA-1	0.40328	0.13247	0.02814	0.0	0.0	0.0	0.09496	0.01993	0.03986	0.2204	0.05627000000000001	0.0	0.0	0.0	0.0	0.0	0.0	0.0	0.0	0.0	0.0	0.0	0.0	0.0	0.0	0.0	0.0	0.0	0.0	0.0	0.0	0.0	0.0	0.0	0.0	0.0	0.0	0.0	0.0	0.0	0.0	0.0	0.0	0.0	0.0	0.0	0.0	0.0	0.0
AGATGAGATGCAGCTCTT-1	0.0	0.0	0.0	0.0	0.0	0.0	0.0	0.0	0.0	0.0079	0.01162	0.0	0.0	0.0	0.0	0.0	0.0	0.9456100000000001	0.0	0.0	0.0	0.0	0.0	0.0	0.0	0.0	0.01813	0.0	0.0	0.0	0.0	0.0	0.0	0.0	0.0	0.0	0.0	0.0	0.0	0.0	0.0	0.0	0.0	0.0	0.0	0.0	0.0	0.0	0.0
AGATGAGATTAATCTGGA-1	0.40460999999999997	0.12743	0.02232	0.02376	0.0	0.0	0.06262999999999999	0.01656	0.02016	0.23038000000000003	0.07415	0.0	0.0	0.0	0.0	0.0	0.0	0.0	0.0	0.0	0.0	0.0	0.0	0.0	0.0	0.00792	0.0	0.0	0.0	0.0	0.0	0.0	0.0	0.0	0.0	0.0	0.0	0.0	0.0	0.0	0.0	0.0	0.0	0.0	0.0	0.0	0.0	0.0	0.0
AGATGTTGGACTCTAGGA-2	0.5405800000000001	0.038419999999999996	0.0276	0.0092	0.0	0.0	0.01082	0.0	0.0	0.17315999999999998	0.13095	0.0	0.023809999999999998	0.0	0.0	0.0	0.0211	0.00812	0.0	0.0	0.0	0.0	0.0	0.0	0.0	0.0	0.0	0.0	0.0	0.0	0.01407	0.0	0.0	0.0	0.0	0.0	0.0	0.0	0.0	0.0	0.0	0.0	0.0	0.0	0.0	0.0	0.0	0.0	0.0
AGATGTTGGCGCATAACT-2	0.40665	0.07023	0.0	0.015609999999999999	0.0	0.0	0.0037600000000000003	0.029189999999999997	0.07572000000000001	0.17312	0.13613	0.0	0.0	0.0	0.0	0.0	0.0	0.033530000000000004	0.0	0.0	0.0	0.00462	0.0	0.0	0.0	0.0057799999999999995	0.0	0.0	0.0	0.0	0.03295	0.0	0.0	0.0	0.0	0.0	0.0	0.0	0.0	0.0	0.0	0.0	0.0	0.0	0.0	0.0	0.0	0.0	0.0
AGCAACATTACAACCGGA-1	0.06829	0.00677	0.0	0.00259	0.0	0.0	0.1856	0.0	0.0	0.59942	0.0	0.013930000000000001	0.0	0.0	0.0	0.0	0.0	0.00925	0.0	0.0	0.0	0.00587	0.0	0.0	0.0	0.0	0.0	0.01201	0.0	0.0	0.0	0.0	0.0	0.0	0.0	0.0	0.0	0.0015199999999999999	0.0	0.0	0.0	0.0	0.0	0.0	0.0	0.0	0.0	0.0	0.0
AGCAACATTGAGTCAAGG-1	0.62411	0.0053100000000000005	0.0	0.01025	0.00093	0.0041	0.00121	0.005679999999999999	0.0	0.0082	0.09933	0.00205	0.02162	0.00466	0.0	0.0	0.0	0.0	0.0	0.0010199999999999999	0.0	0.01705	0.00512	0.0	0.0	0.004379999999999999	0.0	0.0	0.0	0.0	0.0	0.0	0.0	0.0	0.0	0.0	0.00233	0.0	0.0	0.0	0.0	0.0	0.0	0.0	0.00317	0.0	0.0	0.0	0.0
AGCAACATTTCACGCGAC-1	0.6582899999999999	0.0	0.0	0.01735	0.0	0.0	0.0	0.0	0.0	0.00598	0.12687	0.0	0.00958	0.00898	0.0	0.0	0.0	0.0	0.0	0.0	0.0	0.02035	0.01017	0.0	0.0	0.0	0.0	0.0	0.0	0.0	0.0	0.0	0.0	0.0	0.0	0.0	0.0	0.0	0.0	0.0	0.0	0.0	0.0	0.0	0.0	0.0	0.0	0.0	0.0
AGCAAGTCCACTCCAACT-1	0.0	0.0	0.0	0.0	0.0	0.0	0.0	0.0	0.0	1.0	0.0	0.0	0.0	0.0	0.0	0.0	0.0	0.0	0.0	0.0	0.0	0.0	0.0	0.0	0.0	0.0	0.0	0.0	0.0	0.0	0.0	0.0	0.0	0.0	0.0	0.0	0.0	0.0	0.0	0.0	0.0	0.0	0.0	0.0	0.0	0.0	0.0	0.0	0.0
AGCAAGTCCACTGCTAGT-2	0.00648	0.00695	0.00015	5e-05	0.0	0.0015199999999999999	0.00183	0.00013000000000000002	0.00095	0.00079	0.0012	0.0	0.00124	0.00548	0.00599	0.00891	0.0	0.9003399999999999	0.00199	0.0	2e-05	4e-05	0.0	0.0	0.0	7e-05	0.007409999999999999	9e-05	0.0	0.0	2.9999999999999997e-05	0.0	0.00036	0.0005	0.0	0.0003	5e-05	0.0	0.0	0.0	0.0	0.0	0.0	0.0	0.00045	0.00022	0.00028	0.0	0.00018
AGCAAGTCCATAACGACA-1	0.42353	0.09969	0.02167	0.018580000000000003	0.0	0.0	0.06316000000000001	0.00743	0.03777	0.22663000000000003	0.0935	0.0	0.0	0.0	0.0	0.0	0.0	0.0	0.0	0.0	0.0	0.0	0.0	0.0	0.0	0.00619	0.0	0.0	0.0	0.0	0.0	0.0	0.0	0.0	0.0	0.0	0.0	0.0	0.0	0.0	0.0	0.0	0.0	0.0	0.0	0.0	0.0	0.0	0.0
AGCACACCTCATAGGTGT-2	0.5216	0.03305	0.026180000000000002	0.01045	0.0	0.00458	0.00398	0.00119	0.00309	0.16945	0.13939000000000001	0.0	0.025689999999999998	0.00199	0.0037799999999999995	0.00299	0.01842	0.00687	0.0	0.0	0.001	0.00468	0.0	0.0	0.0	0.00398	0.0	0.0	0.0	0.0	0.009559999999999999	0.0	0.0023899999999999998	0.0	0.0	0.0	0.0	0.0	0.0	0.0	0.0	0.0	0.0	0.0	0.0	0.0	0.0	0.0	0.0
AGCACACCTCTCGACGAT-2	0.52388	0.03692	0.02254	0.01269	0.0	0.00392	0.00861	0.00162	0.00231	0.16699	0.12707000000000002	0.00185	0.026	0.00238	0.0013800000000000002	0.00223	0.017230000000000002	0.0070799999999999995	0.001	0.0	0.0	0.0036899999999999997	0.0	0.0	0.0	0.00469	0.0	0.0	0.0	0.0	0.011609999999999999	0.0	0.00108	0.0	0.0	0.0	0.0009199999999999999	0.0	0.0	0.0	0.0	0.0	0.0	0.0	0.0	0.001	0.0	0.0	0.0
AGCACACCTTTAAGTGGT-2	0.39454	0.08042	0.0	0.01593	0.0	0.0	0.010620000000000001	0.02049	0.05766	0.18513	0.16161	0.0	0.0091	0.0	0.0	0.0	0.0	0.029589999999999998	0.0	0.0	0.0	0.0	0.0	0.0	0.0	0.0	0.0	0.0	0.0	0.0	0.03035	0.0	0.0	0.0	0.0	0.0	0.0	0.0	0.0	0.0	0.0	0.0	0.0	0.0	0.0	0.0	0.0	0.0	0.0
AGCACCAGCACATGGATT-2	0.0051	0.00082	0.0	0.0	0.0	0.0	0.0	0.0	0.00066	0.00195	0.00245	0.0	0.0	0.0	0.0	0.0	0.0	0.0	0.0	0.0	0.0	0.0	0.0	0.0	0.0	0.0	0.0	0.00199	0.0	0.0	0.0	0.0	0.0	0.0	0.0	0.0	0.0	0.0	0.0	0.0	0.0	0.0	0.0	0.0	0.0	0.0	0.0	0.0	0.0
AGCACCAGCCTGAGGTTA-2	0.5702699999999999	0.029039999999999996	0.0302	0.0	0.0	0.0	0.0	0.0	0.0	0.18118	0.15215	0.0	0.020909999999999998	0.0	0.0	0.0	0.011609999999999999	0.0	0.0	0.0	0.0	0.0	0.0	0.0	0.0	0.0	0.0	0.0	0.0	0.0	0.0	0.0	0.0	0.0	0.0	0.0	0.0	0.0	0.0	0.0	0.0	0.0	0.0	0.0	0.0	0.0	0.0	0.0	0.0
AGCACCGTGGTCGTTGCG-1	0.0	0.0	0.0	0.0	0.0	0.0	0.0	0.0	0.0	1.0	0.0	0.0	0.0	0.0	0.0	0.0	0.0	0.0	0.0	0.0	0.0	0.0	0.0	0.0	0.0	0.0	0.0	0.0	0.0	0.0	0.0	0.0	0.0	0.0	0.0	0.0	0.0	0.0	0.0	0.0	0.0	0.0	0.0	0.0	0.0	0.0	0.0	0.0	0.0
AGCACCGTGTGTAGCAAG-1	0.38133	0.12117	0.01996	0.0	0.0	0.0	0.11048	0.016390000000000002	0.03493	0.21597	0.09694	0.0	0.0	0.0	0.0	0.0	0.0	0.0	0.0	0.0	0.0	0.0	0.0	0.0	0.0	0.0	0.0	0.0	0.0	0.0	0.0	0.0	0.0	0.0	0.0	0.0	0.0	0.0	0.0	0.0	0.0	0.0	0.0	0.0	0.0	0.0	0.0	0.0	0.0
AGCATATGGTGATTCACC-1	1.0	0.0	0.0	0.0	0.0	0.0	0.0	0.0	0.0	0.0	0.0	0.0	0.0	0.0	0.0	0.0	0.0	0.0	0.0	0.0	0.0	0.0	0.0	0.0	0.0	0.0	0.0	0.0	0.0	0.0	0.0	0.0	0.0	0.0	0.0	0.0	0.0	0.0	0.0	0.0	0.0	0.0	0.0	0.0	0.0	0.0	0.0	0.0	0.0
AGCATTCCAGCGAACTCG-2	0.5643199999999999	0.03662	0.0169	0.0	0.0	0.0	0.0	0.0	0.0	0.20845	0.1108	0.0	0.01596	0.0	0.0	0.0	0.023469999999999998	0.00939	0.0	0.0	0.0	0.0	0.0	0.0	0.0	0.0	0.0	0.0	0.0	0.0	0.010329999999999999	0.0	0.0	0.0	0.0	0.0	0.0	0.0	0.0	0.0	0.0	0.0	0.0	0.0	0.0	0.0	0.0	0.0	0.0
AGCATTCCATGACGATGA-1	0.39475	0.10088	0.03538	0.008409999999999999	0.0	0.0049	0.08651	0.01681	0.03538	0.21786	0.08862	0.0	0.0	0.00455	0.0	0.0	0.0	0.0	0.0	0.0	0.0	0.0	0.0	0.0	0.0	0.0035	0.0	0.0	0.0	0.0	0.0	0.0	0.0	0.0	0.0	0.0	0.0	0.0	0.0	0.0	0.0	0.0	0.0	0.0	0.0	0.0	0.0	0.0	0.0
AGCATTCCATGACGATGA-2	0.4	0.09548	0.02915	0.01407	0.0	0.0	0.09246	0.0	0.03417	0.24824000000000002	0.08342000000000001	0.0	0.0	0.0	0.0	0.0	0.0	0.0	0.0	0.0	0.0	0.0	0.0	0.0	0.0	0.0	0.0	0.0	0.0	0.0	0.0	0.0	0.0	0.0	0.0	0.0	0.0	0.0	0.0	0.0	0.0	0.0	0.0	0.0	0.0	0.0	0.0	0.0	0.0
AGCATTGTTAGGATTACT-1	0.9901	0.0	0.0	0.004520000000000001	0.0	0.0	0.0	0.0	0.0	0.0	0.0	0.0	0.0	0.0	0.0	0.0	0.0	0.0	0.0	0.0	0.0	0.0	0.0	0.0	0.0	0.0	0.0	0.0	0.0	0.0	0.0	0.0	0.0	0.0	0.0	0.0	0.0	0.0	0.0	0.0	0.0	0.0	0.0	0.0	0.0	0.0	0.0	0.0	0.0
AGCATTGTTATATAGCGT-1	0.8932399999999999	0.015969999999999998	0.0007700000000000001	0.030610000000000002	0.0	0.00588	0.00732	0.0033200000000000005	0.0	0.00062	0.0	0.0	0.00252	0.00197	0.00114	0.00114	0.0012900000000000001	0.0	0.0	0.0011099999999999999	0.0	0.00403	0.0	0.0	0.0	0.0	0.00182	0.0	0.0	0.0	0.00065	0.0	0.00055	0.0	0.0	0.00037	0.0008300000000000001	0.00058	0.0	0.0	0.00049	0.0	0.0005200000000000001	0.0	0.0	0.0012	0.0	0.0	0.0005200000000000001
AGCATTGTTCGTATTCCT-1	0.88521	0.01525	0.0011099999999999999	0.029339999999999998	0.00015	0.00481	0.00621	0.0027	0.00011	0.00115	0.00011	0.0	0.0024	0.00165	0.00218	0.0013	0.0018800000000000002	0.00014	0.00047999999999999996	0.00123	0.0	0.00137	0.0	0.0	0.0	0.0	0.00215	8e-05	0.0	0.0	0.00126	0.0	0.00031	9e-05	0.0	0.0002	0.00126	0.00028	8e-05	0.0	0.00093	0.0	0.00042	0.0	0.00016	0.00079	0.0	0.00033	0.00093
AGCATTGTTGTATTACTG-1	0.88016	0.01681	0.0009	0.031689999999999996	0.00016	0.00504	0.00615	0.00265	0.00011	0.0010400000000000001	0.00013000000000000002	1e-05	0.00253	0.0017100000000000001	0.0018399999999999998	0.00119	0.0017699999999999999	0.00011999999999999999	0.00042	0.00106	0.0	0.00141	0.0	0.0	0.0	1e-05	0.00209	4e-05	0.0	0.0	0.00126	0.0	0.00033	0.00013000000000000002	0.0	0.00026000000000000003	0.0013599999999999999	0.00023999999999999998	5e-05	0.0	0.0008	2.9999999999999997e-05	0.00045	0.0	0.00011999999999999999	0.00103	0.0	0.00037999999999999997	0.0007599999999999999
AGCATTGTTTATTACTCG-1	0.93671	0.01319	0.0	0.03481	0.0	0.0	0.008440000000000001	0.0	0.0	0.0	0.0	0.0	0.0	0.0	0.0	0.0	0.0	0.0	0.0	0.0	0.0	0.0	0.0	0.0	0.0	0.0	0.0	0.0	0.0	0.0	0.0	0.0	0.0	0.0	0.0	0.0	0.0	0.0	0.0	0.0	0.0	0.0	0.0	0.0	0.0	0.0	0.0	0.0	0.0
AGCATTGTTTGTGGTCCT-1	0.58053	0.006659999999999999	0.0022600000000000003	0.00967	0.00232	0.0037	0.00157	0.00515	0.0013800000000000002	0.006840000000000001	0.10983	0.0017	0.030080000000000003	0.0059	0.0	0.0013800000000000002	0.0	0.0	0.0	0.0	0.0	0.01149	0.00358	0.0	0.0	0.00502	0.0	0.0	0.0	0.0	0.0	0.0	0.0	0.0	0.0	0.0	0.00151	0.0022	0.0	0.0	0.00063	0.0	0.0	0.0	0.0	0.0	0.0	0.0	0.00088
AGCCACTTCACTCGCTGT-2	0.41321	0.05786	0.0	0.01132	0.0	0.0	0.0	0.02453	0.06792000000000001	0.16289	0.17987	0.0	0.0	0.0	0.0	0.0	0.0	0.0327	0.0	0.0	0.0	0.0	0.0	0.0	0.0	0.0	0.0	0.0	0.0	0.0	0.038360000000000005	0.0	0.0	0.0	0.0	0.0	0.0	0.0	0.0	0.0	0.0	0.0	0.0	0.0	0.0	0.0	0.0	0.0	0.0
AGCCACTTCCACTGGTCC-1	0.0	0.0	0.0	0.0	0.0	0.0	0.0	0.0	0.0	0.0	0.01408	0.0	0.0	0.0	0.0	0.0	0.0	0.0	0.0	0.0	0.0	0.0	0.0	0.0	0.0	0.7821	0.0	0.0	0.0	0.0	0.0	0.0	0.0	0.0	0.0	0.0	0.0	0.0	0.0	0.0	0.0	0.0	0.0	0.0	0.0	0.0	0.0	0.0	0.0
AGCCACTTCCATCCTCTC-2	0.8844299999999999	0.00625	0.00278	0.004529999999999999	0.0	0.00488	0.025580000000000002	0.00536	0.00025	0.00078	0.0007	0.0	0.0	0.0053	0.0007	0.006	0.00093	0.0	0.0	0.0009699999999999999	0.0	0.0	0.0	0.0	0.0	0.0	0.0	0.0	0.0	0.0	0.0034	0.0	0.00031	0.0	0.0	0.0	0.00658	0.0	0.0	0.0	0.0	0.0	0.0	0.0	0.0	0.0	0.0	0.0	0.00839
AGCCACTTCTAGTAACGG-1	0.3898	0.09526	0.03308	0.010759999999999999	0.0	0.0	0.10124	0.01794	0.031889999999999995	0.24311999999999998	0.06975	0.0	0.0	0.0	0.0	0.0	0.0	0.0	0.0	0.0	0.00558	0.0	0.0	0.0	0.0	0.0	0.0	0.0	0.0	0.0	0.0	0.0	0.0	0.0	0.0	0.0	0.0	0.0	0.0	0.0	0.0	0.0	0.0	0.0	0.0	0.0	0.0	0.0	0.0
AGCCACTTCTAGTAACGG-2	0.43646	0.10166	0.02762	0.0	0.0	0.0	0.07072	0.01326	0.02541	0.22762	0.09392	0.0	0.0	0.0	0.0	0.0	0.0	0.0	0.0	0.0	0.0	0.0	0.0	0.0	0.0	0.0	0.0	0.0	0.0	0.0	0.0	0.0	0.0	0.0	0.0	0.0	0.0	0.0	0.0	0.0	0.0	0.0	0.0	0.0	0.0	0.0	0.0	0.0	0.0
AGCCAGGACAACCGCTGA-2	0.42958999999999997	0.07995	0.0	0.0	0.0	0.0	0.0	0.02387	0.06563	0.16468	0.15632000000000001	0.0	0.0	0.0	0.0	0.0	0.0	0.036989999999999995	0.0	0.0	0.0	0.0	0.0	0.0	0.0	0.0	0.0	0.0	0.0	0.0	0.038189999999999995	0.0	0.0	0.0	0.0	0.0	0.0	0.0	0.0	0.0	0.0	0.0	0.0	0.0	0.0	0.0	0.0	0.0	0.0
AGCCAGGACATACCGCTT-2	0.51672	0.0379	0.02452	0.013030000000000002	0.0	0.0037700000000000003	0.01218	0.00223	0.0	0.17715999999999998	0.1372	0.0	0.019209999999999998	0.0	0.0	0.00412	0.02264	0.0042899999999999995	0.0	0.0	0.0	0.00274	0.0	0.0	0.0	0.0049700000000000005	0.0	0.0	0.0	0.0	0.007890000000000001	0.0	0.0	0.0	0.0	0.0	0.0	0.0	0.0	0.0	0.0	0.0	0.0	0.0	0.0	0.0	0.0	0.0	0.0
AGCCAGGACATGAACTAG-2	0.10053	0.0	0.0	0.0	0.0	0.0	0.0	0.0	0.0	0.07937000000000001	0.0	0.0	0.0	0.0	0.0	0.0	0.0	0.0	0.0	0.0	0.0	0.0	0.0	0.0	0.0	0.0	0.0	0.0	0.0	0.0	0.0	0.0	0.0	0.0	0.0	0.0	0.0	0.0	0.0	0.0	0.0	0.0	0.0	0.0	0.0	0.0	0.0	0.0	0.0
AGCCAGGACCCTAAGAAG-2	0.5727399999999999	0.04124	0.03207	0.0	0.0	0.0	0.0	0.0	0.01145	0.13288	0.15235	0.0	0.02864	0.0	0.0	0.0	0.0252	0.0	0.0	0.0	0.0	0.0	0.0	0.0	0.0	0.0	0.0	0.0	0.0	0.0	0.0	0.0	0.0	0.0	0.0	0.0	0.0	0.0	0.0	0.0	0.0	0.0	0.0	0.0	0.0	0.0	0.0	0.0	0.0
AGCCAGGACCGTATTCCT-2	0.0016699999999999998	0.00033	0.0	0.0	0.0	0.0	0.0	0.0013599999999999999	0.00047999999999999996	0.023190000000000002	0.9555899999999999	0.0	0.0	0.0	0.0	0.0	0.0	0.0	0.0	0.0	0.0	0.0	0.0	0.0	0.0	0.0	0.0	0.0	0.0	0.0	0.0	0.0	0.0	0.0	0.0	0.0	0.0	0.0	0.0	0.0	0.0	0.0	0.0	0.0	0.0	0.0	0.0	0.0	0.0
AGCCAGGACCTTGCGACC-2	0.64583	0.0	0.0	0.0	0.0	0.0	0.0	0.0	0.0	0.0	0.0	0.0	0.0	0.0	0.0	0.0	0.0	0.0	0.0	0.0	0.0	0.0	0.0	0.0	0.0	0.0	0.0	0.0	0.0	0.0	0.0	0.0	0.0	0.0	0.0	0.0	0.0	0.0	0.0	0.0	0.0	0.0	0.0	0.0	0.0	0.0	0.0	0.0	0.0
AGCCAGGACTCCAATCAT-2	0.40160999999999997	0.07322999999999999	0.0	0.008709999999999999	0.0	0.004520000000000001	0.0	0.03	0.06645	0.16194	0.1571	0.0	0.00387	0.0	0.0	0.0	0.0	0.04129	0.0	0.0	0.0	0.00548	0.0	0.0	0.0	0.00355	0.0	0.0	0.0	0.0	0.03581	0.0	0.0	0.0	0.0	0.0	0.0	0.0	0.0	0.0	0.0	0.0	0.0	0.0	0.0	0.0	0.0	0.0	0.0
AGCCGGATCCAGTATGAT-1	0.36851999999999996	0.10067999999999999	0.03569	0.01165	0.0	0.00413	0.07739	0.007890000000000001	0.02705	0.25319	0.08828	0.0071400000000000005	0.0	0.00488	0.0	0.0	0.0	0.00413	0.0	0.0	0.0	0.0	0.0	0.0	0.0	0.0067599999999999995	0.0	0.0	0.0	0.0	0.0	0.0	0.0	0.0	0.0	0.0	0.0	0.0	0.0	0.0	0.0	0.0	0.0	0.0	0.0	0.0	0.0	0.0	0.0
AGCCGGATCCAGTATGAT-2	0.3878	0.08932000000000001	0.03159	0.01743	0.0	0.0	0.08388	0.01852	0.01961	0.2658	0.0817	0.0	0.0	0.0	0.0	0.0	0.0	0.0	0.0	0.0	0.0	0.0	0.0	0.0	0.0	0.0	0.0	0.0	0.0	0.0	0.0	0.0	0.0	0.0	0.0	0.0	0.0	0.0	0.0	0.0	0.0	0.0	0.0	0.0	0.0	0.0	0.0	0.0	0.0
AGCCGGATCCCTGACCTC-1	0.0	0.0	0.0	0.0	0.0	0.0	0.0	0.0	0.0	0.0	0.0	0.0	0.0	0.0	0.0	0.0	0.0	0.0	0.0	0.0	0.0	0.0	0.0	0.0	0.0	0.0	0.0	0.0	0.0	0.0	0.0	0.0	0.0	0.0	0.0	0.0	0.0	0.0	0.0	0.0	0.0	0.0	0.0	0.0	0.0	0.0	0.0	0.0	0.0
AGCCGGATCCCTGACCTC-2	0.00318	0.0	0.0	0.0	0.0	0.0	0.0	0.0	0.0	0.00168	0.0	0.0	0.0	0.0	0.0	0.0	0.0	0.0	0.0	0.0	0.0	0.06383	0.0	0.0	0.0	0.0	0.0	0.0	0.0	0.0	0.0	0.0	0.0	0.0	0.0	0.0	0.0	0.0	0.0	0.0	0.0	0.0	0.0	0.0	0.0	0.0	0.0	0.0	0.0
AGCCGGATCCTCGCTACG-1	0.4295	0.11260999999999999	0.01594	0.01096	0.0	0.0	0.08022	0.01844	0.01644	0.21973	0.08719	0.0	0.0	0.0	0.0	0.0	0.0	0.0	0.0	0.0	0.00747	0.0	0.0	0.0	0.0	0.0	0.0	0.0	0.0	0.0	0.0	0.0	0.0	0.0	0.0	0.0	0.0	0.0	0.0	0.0	0.0	0.0	0.0	0.0	0.0	0.0	0.0	0.0	0.0
AGCCGGATCTCGTACCTT-2	0.42808999999999997	0.0789	0.0	0.01399	0.0	0.0	0.0	0.0263	0.06267	0.16452	0.15893	0.0	0.00727	0.0	0.0	0.0	0.0	0.03022	0.0	0.0	0.0	0.0	0.0	0.0	0.0	0.0	0.0	0.0	0.0	0.0	0.0263	0.0	0.0	0.0	0.0	0.0	0.0	0.0	0.0	0.0	0.0	0.0	0.0	0.0	0.0	0.0	0.0	0.0	0.0
AGCCTCGCAGACCGTAGT-2	0.05739	0.0	0.0	0.0	0.0	0.0	0.0	0.0	0.0	0.02957	0.04348	0.0	0.0	0.0	0.0	0.0	0.0	0.0	0.0	0.0	0.0	0.0	0.0	0.0	0.0	0.0	0.0	0.0	0.0	0.0	0.0	0.0	0.0	0.0	0.0	0.0	0.0	0.0	0.0	0.0	0.0	0.0	0.0	0.0	0.0	0.0	0.0	0.0	0.0
AGCCTCGCAGTGCTAAGC-2	0.0	0.0	0.0	0.0	0.0	0.0	1.0	0.0	0.0	0.0	0.0	0.0	0.0	0.0	0.0	0.0	0.0	0.0	0.0	0.0	0.0	0.0	0.0	0.0	0.0	0.0	0.0	0.0	0.0	0.0	0.0	0.0	0.0	0.0	0.0	0.0	0.0	0.0	0.0	0.0	0.0	0.0	0.0	0.0	0.0	0.0	0.0	0.0	0.0
AGCCTCGCAGTTAATTCG-2	0.0034100000000000003	0.0	0.5483899999999999	0.0	0.0	0.0	0.0	0.0	0.0	0.0034100000000000003	0.01023	0.0	0.0	0.0	0.0	0.0	0.0	0.0	0.0	0.0	0.0	0.0	0.0	0.0	0.0	0.0	0.0	0.0	0.0	0.0	0.0	0.0	0.0	0.0	0.0	0.0	0.0	0.0	0.0	0.0	0.0	0.0	0.0	0.0	0.0	0.0	0.0	0.0	0.0
AGCCTCTAGACACACCGT-1	0.9424100000000001	0.0144	0.0	0.02436	0.0	0.0	0.01772	0.0	0.0	0.0	0.0	0.0	0.0	0.0	0.0	0.0	0.0	0.0	0.0	0.0	0.0	0.0	0.0	0.0	0.0	0.0	0.0	0.0	0.0	0.0	0.0	0.0	0.0	0.0	0.0	0.0	0.0	0.0	0.0	0.0	0.0	0.0	0.0	0.0	0.0	0.0	0.0	0.0	0.0
AGCCTCTAGACACACCGT-2	0.88479	0.01311	0.0010400000000000001	0.03202	0.00056	0.00549	0.00866	0.0009599999999999999	0.0003	0.00091	0.00067	0.0	0.00173	0.00232	0.0021	0.00346	0.0006	0.00013000000000000002	0.00093	0.00079	0.0	0.0	0.0	0.0	0.0	7e-05	0.00165	0.0	0.0	0.0	0.00099	0.0	0.0013	0.0	0.0	0.0015300000000000001	0.00185	0.00035	0.0	0.0	0.00011999999999999999	0.0	5.9999999999999995e-05	0.0	0.00045999999999999996	0.0008300000000000001	0.0	8e-05	0.00045
AGCCTCTAGGAGCCGTTA-1	0.38566999999999996	0.11775	0.042660000000000003	0.015359999999999999	0.0	0.0	0.07253	0.01792	0.043519999999999996	0.2227	0.07935	0.0	0.0	0.0	0.0	0.0	0.0	0.0	0.0	0.0	0.0	0.0	0.0	0.0	0.0	0.0	0.0	0.0	0.0	0.0	0.0	0.0	0.0	0.0	0.0	0.0	0.0	0.0	0.0	0.0	0.0	0.0	0.0	0.0	0.0	0.0	0.0	0.0	0.0
AGCGACACCAGCTATATG-2	0.55984	0.03311	0.016819999999999998	0.01113	0.0	0.0038	0.0038	0.0032600000000000003	0.0032600000000000003	0.17665999999999998	0.11805	0.0	0.016819999999999998	0.0035299999999999997	0.004070000000000001	0.0	0.0171	0.00896	0.0	0.0	0.0	0.0	0.0	0.0	0.0	0.0059700000000000005	0.0	0.0	0.0	0.0	0.011940000000000001	0.0	0.0	0.0	0.0	0.0	0.0	0.0	0.0	0.0	0.0	0.0	0.0	0.0	0.0	0.0	0.0	0.0	0.0
AGCGACACCCACACCTGT-2	0.0	0.0	0.0	0.0	0.0	0.0	0.0	0.0	0.0	0.0	0.0	0.0	0.0	0.0	0.0	0.0	0.0	0.0	0.0	0.0	0.0	0.0	0.0	0.0	0.0	0.0	0.0	0.0	0.0	0.0	0.0	0.0	0.0	0.0	0.0	0.0	0.0	0.0	0.0	0.0	0.0	0.0	0.0	0.0	0.0	0.0	0.0	0.0	0.0
AGCGCATGAGAGCACATT-2	0.41667	0.07237	0.0	0.0	0.0	0.0	0.0	0.032889999999999996	0.08662	0.21381999999999998	0.13268	0.0	0.0	0.0	0.0	0.0	0.0	0.01754	0.0	0.0	0.0	0.0	0.0	0.0	0.0	0.0	0.0	0.0	0.0	0.0	0.02412	0.0	0.0	0.0	0.0	0.0	0.0	0.0	0.0	0.0	0.0	0.0	0.0	0.0	0.0	0.0	0.0	0.0	0.0
AGCGCATGATGTTACTGA-2	0.51398	0.03859	0.02486	0.01128	0.0	0.00474	0.00883	0.0	0.00164	0.17956	0.13115	0.0	0.02976	0.00294	0.00245	0.0036	0.01766	0.00605	0.0	0.0	0.0	0.0	0.0	0.0	0.0	0.00442	0.0	0.0018	0.0	0.0	0.00899	0.0	0.0	0.0	0.0	0.0	0.0	0.0	0.0	0.0	0.0	0.0	0.0	0.0	0.0	0.0	0.0	0.0	0.0
AGCGGAACAAACGAGAAT-1	0.0	0.0	0.0	0.0	0.0	0.0	0.0	0.0	0.0	0.023719999999999998	0.0	0.0	0.0	0.0	0.0	0.0	0.0	0.0	0.0	0.0	0.0	0.0	0.0	0.0	0.0	0.0	0.0	0.0	0.0	0.0	0.0	0.0	0.0	0.0	0.0	0.0	0.0	0.0	0.0	0.0	0.0	0.0	0.0	0.0	0.0	0.0	0.0	0.0	0.0
AGCGGAACAACTGGTCAG-2	0.0	0.0	0.0	0.0	0.0	0.0	0.0	0.0	0.0	0.0	0.0	0.0	0.0	0.0	0.0	0.0	0.0	0.0	0.0	0.0	0.0	0.0	0.0	0.0	0.0	0.0	0.0	0.0	0.0	0.0	0.0	0.0	0.0	0.0	0.0	0.0	0.0	0.0	0.0	0.0	0.0	0.0	0.0	0.0	0.0	0.0	0.0	0.0	0.0
AGCGGAACAAGCCACTTC-2	0.005229999999999999	0.0	0.0	0.0	0.0	0.0	0.0	0.0	0.0	0.00297	0.00238	0.0	0.0	0.0	0.0	0.0	0.0	0.0	0.0	0.0	0.0	0.00345	0.0	0.0	0.0	0.01022	0.0	0.0	0.0	0.0	0.0	0.0	0.0	0.0	0.0	0.0	0.0	0.0	0.0	0.0	0.0	0.0	0.0	0.0	0.0	0.0	0.0	0.0	0.0
AGCGGAACACCACGTTCT-2	0.39539	0.08782000000000001	0.0	0.01132	0.0	0.0039	0.0	0.026539999999999998	0.07065	0.15691	0.15379	0.0	0.0	0.0	0.0	0.0042899999999999995	0.0	0.03669	0.0	0.0	0.0	0.0	0.0	0.0	0.0	0.0042899999999999995	0.0	0.0	0.0	0.0	0.039810000000000005	0.0	0.0	0.0	0.0	0.0	0.0	0.0	0.0	0.0	0.0	0.0	0.0	0.0	0.0	0.0	0.0	0.0	0.0
AGCGGTAAGCGCTTATGA-2	0.5574	0.04192	0.03361	0.009059999999999999	0.0	0.0	0.00604	0.0	0.0	0.16125	0.13633	0.0	0.0219	0.0	0.0	0.0	0.014730000000000002	0.004529999999999999	0.0	0.0	0.0	0.0	0.0	0.0	0.0	0.00566	0.0	0.0	0.0	0.0	0.00566	0.0	0.0	0.0	0.0	0.0	0.0	0.0	0.0	0.0	0.0	0.0	0.0	0.0	0.0	0.0	0.0	0.0	0.0
AGCGTAGAACAGCGACGT-2	0.54332	0.0	0.0	0.015340000000000001	0.0	0.0	0.00993	0.01083	0.044219999999999995	0.26715	0.07491	0.0	0.0	0.0	0.0	0.0	0.0	0.0	0.0	0.0	0.0	0.0	0.0	0.0	0.0	0.0	0.0	0.03159	0.0	0.0	0.0	0.0	0.0	0.0	0.0	0.0	0.0	0.0	0.0	0.0	0.0	0.0	0.0	0.0	0.0	0.0	0.0	0.0	0.0
AGCGTAGAACCTTCCTCA-2	0.56367	0.038360000000000005	0.01775	0.00783	0.0	0.0057399999999999994	0.00731	0.0	0.0	0.16989	0.12212999999999999	0.0	0.02349	0.00313	0.0	0.0	0.01566	0.0044399999999999995	0.0	0.0	0.0	0.0	0.0	0.0	0.0	0.005220000000000001	0.0	0.0	0.0	0.0	0.01122	0.0	0.0	0.0	0.0	0.0	0.0	0.0	0.0	0.0	0.0	0.0	0.0	0.0	0.0	0.0	0.0	0.0	0.0
AGCGTAGAATTCACTCCT-2	0.51251	0.03614	0.021580000000000002	0.01126	0.0	0.00265	0.00796	0.0019399999999999999	0.00201	0.17394	0.13982	0.00265	0.02129	0.001	0.00186	0.00093	0.017490000000000002	0.005520000000000001	0.00093	0.0	0.0	0.00373	0.0	0.0	0.0	0.00602	0.001	0.0	0.0	0.0	0.01047	0.0	0.00143	0.0	0.0	0.0	0.00115	0.0	0.0	0.0	0.0	0.00086	0.0	0.0	0.0	0.00072	0.0	0.0	0.0
AGCGTCGTCTTCCATACC-2	0.17811	0.0	0.0	0.0	0.0	0.0	0.0	0.0	0.0	0.019280000000000002	0.00823	0.0	0.0	0.02059	0.0	0.0	0.0	0.0069299999999999995	0.0	0.0	0.0	0.01863	0.0	0.0	0.0	0.46284	0.0	0.0	0.0	0.0	0.0	0.0	0.0	0.0	0.0	0.0	0.0	0.0	0.0	0.0	0.0	0.0	0.0	0.0	0.0	0.0	0.0	0.0	0.0
AGCGTCGTCTTCCGAGCG-2	0.90553	0.015069999999999998	0.0007700000000000001	0.020630000000000003	0.0003	0.00301	0.00301	0.0	0.00022	0.00061	0.00054	0.0	0.0024100000000000002	0.00122	0.00317	0.00185	0.00263	0.00147	0.00028	0.00018	0.0	0.0	0.0	0.0	0.0	0.00011	0.00021	0.0	0.0	0.0	0.0016899999999999999	0.0	0.00176	0.0	0.0	0.00049	0.00105	0.00014	0.0	0.0	0.00028	0.0026100000000000003	0.00028	0.0	0.0	0.0	0.00016	0.00022	0.00114
AGCTACTCAAGTTCGATA-2	0.52883	0.04403	0.021490000000000002	0.02201	0.0	0.0	0.00943	0.0	0.0	0.17190999999999998	0.1457	0.0	0.024630000000000003	0.0	0.0	0.0	0.01048	0.00891	0.0	0.0	0.0	0.0	0.0	0.0	0.0	0.0	0.0	0.0	0.0	0.0	0.011009999999999999	0.0	0.0	0.0	0.0	0.0	0.0	0.0	0.0	0.0	0.0	0.0	0.0	0.0	0.0	0.0	0.0	0.0	0.0
AGCTACTCACCAGTCTCA-2	0.0	0.0	0.0	0.0	0.0	0.0	0.0	0.0	0.0	0.0	0.0	0.0	0.0	0.0	0.0	0.0	0.0	0.0	0.0	0.0	0.0	0.0	0.0	0.0	0.0	0.0	0.0	0.0	0.0	0.0	0.0	0.0	0.0	0.0	0.0	0.0	0.0	0.0	0.0	0.0	0.0	0.0	0.0	0.0	0.0	0.0	0.0	0.0	0.0
AGCTACTCACCTCATAAC-2	0.53642	0.03607	0.0256	0.01024	0.0	0.00396	0.01094	0.0	0.00279	0.16733	0.12822999999999998	0.0	0.02537	0.0	0.0032600000000000003	0.0	0.01955	0.00396	0.0	0.0	0.0	0.00698	0.0	0.0	0.0	0.00675	0.0	0.0	0.0	0.0	0.011170000000000001	0.0	0.0	0.0	0.0	0.0	0.0	0.0	0.0	0.0	0.0	0.0	0.0	0.0	0.0	0.0	0.0	0.0	0.0
AGCTACTCAGTCGCAGGT-1	0.59304	0.00534	0.0	0.006659999999999999	0.0014	0.0025399999999999997	0.0025399999999999997	0.00447	0.00105	0.00605	0.11959000000000002	0.0	0.02839	0.0036799999999999997	0.0	0.0016600000000000002	0.0	0.0	0.0	0.0	0.0	0.01595	0.005520000000000001	0.0	0.0	0.00298	0.0	0.0	0.0	0.0	0.0	0.0	0.0	0.0	0.0	0.0	0.0016600000000000002	0.00149	0.0	0.0	0.0	0.0	0.0	0.0	0.0	0.0	0.0	0.0	0.0021
AGCTACTCATCTGTGAAG-2	0.0	0.0	0.0	0.0	0.0	0.0	0.0	0.0	0.0	0.0	1.0	0.0	0.0	0.0	0.0	0.0	0.0	0.0	0.0	0.0	0.0	0.0	0.0	0.0	0.0	0.0	0.0	0.0	0.0	0.0	0.0	0.0	0.0	0.0	0.0	0.0	0.0	0.0	0.0	0.0	0.0	0.0	0.0	0.0	0.0	0.0	0.0	0.0	0.0
AGCTATATGTACGAACTC-1	1.0	0.0	0.0	0.0	0.0	0.0	0.0	0.0	0.0	0.0	0.0	0.0	0.0	0.0	0.0	0.0	0.0	0.0	0.0	0.0	0.0	0.0	0.0	0.0	0.0	0.0	0.0	0.0	0.0	0.0	0.0	0.0	0.0	0.0	0.0	0.0	0.0	0.0	0.0	0.0	0.0	0.0	0.0	0.0	0.0	0.0	0.0	0.0	0.0
AGCTATATGTTCCAATTC-1	1.0	0.0	0.0	0.0	0.0	0.0	0.0	0.0	0.0	0.0	0.0	0.0	0.0	0.0	0.0	0.0	0.0	0.0	0.0	0.0	0.0	0.0	0.0	0.0	0.0	0.0	0.0	0.0	0.0	0.0	0.0	0.0	0.0	0.0	0.0	0.0	0.0	0.0	0.0	0.0	0.0	0.0	0.0	0.0	0.0	0.0	0.0	0.0	0.0
AGCTCGTCTCTGAGTAGC-2	0.20385999999999999	0.0	0.0	0.0	0.0	0.0	0.0	0.0	0.0	0.02204	0.0	0.0	0.0	0.0	0.0	0.0	0.0	0.0	0.0	0.0	0.0	0.02893	0.0	0.0	0.0	0.44077	0.0	0.0	0.0	0.0	0.0	0.0	0.0	0.0	0.0	0.0	0.0	0.0	0.0	0.0	0.0	0.0	0.0	0.0	0.0	0.0	0.0	0.0	0.0
AGCTCGTCTGGTCGGTCT-1	0.14348	0.0	0.0	0.0	0.0	0.0	0.0	0.0	0.0	0.03291	0.08556	0.0	0.0	0.0	0.0	0.0	0.0	0.0	0.0	0.0	0.0	0.0	0.0	0.0	0.11277000000000001	0.0	0.0	0.0	0.0	0.0	0.0	0.0	0.0	0.0	0.0	0.0	0.0	0.0	0.0	0.0	0.0	0.0	0.0	0.0	0.0	0.0	0.0	0.0	0.0
AGCTCGTCTTAGTCGCAT-1	1.0	0.0	0.0	0.0	0.0	0.0	0.0	0.0	0.0	0.0	0.0	0.0	0.0	0.0	0.0	0.0	0.0	0.0	0.0	0.0	0.0	0.0	0.0	0.0	0.0	0.0	0.0	0.0	0.0	0.0	0.0	0.0	0.0	0.0	0.0	0.0	0.0	0.0	0.0	0.0	0.0	0.0	0.0	0.0	0.0	0.0	0.0	0.0	0.0
AGCTGCACTCTGTACGAC-2	0.56709	0.03717	0.0204	0.00952	0.0	0.0	0.00499	0.0	0.0	0.15367	0.14869000000000002	0.0	0.024030000000000003	0.0	0.0	0.0	0.01133	0.00499	0.0	0.0	0.0	0.0	0.0	0.0	0.0	0.00499	0.0	0.0	0.0	0.0	0.01043	0.0	0.0	0.0	0.0	0.0	0.0	0.0	0.0	0.0	0.0	0.0	0.0	0.0	0.0	0.0	0.0	0.0	0.0
AGCTTCGATGTTGCTCAG-1	0.67082	0.0	0.0	0.0	0.0	0.0	0.0	0.01029	0.0	0.0	0.11585999999999999	0.0	0.038439999999999995	0.00758	0.0	0.0	0.0	0.0	0.0	0.0	0.0	0.02166	0.0	0.0	0.0	0.0	0.0	0.0	0.0	0.0	0.0	0.0	0.0	0.0	0.0	0.0	0.0	0.0	0.0	0.0	0.0	0.0	0.0	0.0	0.0	0.0	0.0	0.0	0.0
AGCTTGGTGAGATCTGAC-2	0.5293899999999999	0.030489999999999996	0.0176	0.02169	0.0	0.0	0.0072299999999999994	0.0	0.0037700000000000003	0.1773	0.14587	0.0	0.01886	0.0	0.0	0.0	0.016659999999999998	0.0059700000000000005	0.0	0.0	0.0	0.0	0.0	0.0	0.0	0.00566	0.0	0.0	0.0	0.0	0.01195	0.0	0.00534	0.0	0.0	0.0	0.0	0.0	0.0	0.0	0.0	0.0	0.0	0.0	0.0	0.0	0.0	0.0	0.0
AGCTTGGTGATCTAGGTT-2	0.5202899999999999	0.04093	0.02083	0.01005	0.0	0.0	0.00503	0.0	0.0	0.19066	0.13968	0.0	0.02334	0.0	0.0	0.0	0.01795	0.007540000000000001	0.0	0.0	0.0	0.0	0.0	0.0	0.0	0.00718	0.0	0.0	0.0	0.0	0.00646	0.0	0.0	0.0	0.0	0.0	0.0	0.0	0.0	0.0	0.0	0.0	0.0	0.0	0.0	0.0	0.0	0.0	0.0
AGCTTGGTGCATCTCGAT-1	0.41196000000000005	0.10240999999999999	0.030719999999999997	0.01817	0.0	0.0	0.07334	0.00496	0.02015	0.23059000000000002	0.08688	0.0	0.0	0.0066099999999999996	0.0	0.0	0.0	0.0	0.00396	0.0	0.0	0.0	0.0	0.0	0.0	0.00859	0.0	0.0	0.0	0.0	0.0	0.0	0.0	0.0	0.0	0.0	0.0	0.0	0.0	0.0	0.0	0.0	0.0	0.0	0.0	0.0	0.0	0.0	0.0
AGCTTGGTGCATCTCGAT-2	0.44521000000000005	0.13112000000000001	0.0225	0.0	0.0	0.0	0.08707999999999999	0.0	0.02055	0.20157	0.08904	0.0	0.0	0.0	0.0	0.0	0.0	0.0	0.0	0.0	0.0	0.0	0.0	0.0	0.0	0.0	0.0	0.0	0.0	0.0	0.0	0.0	0.0	0.0	0.0	0.0	0.0	0.0	0.0	0.0	0.0	0.0	0.0	0.0	0.0	0.0	0.0	0.0	0.0
AGCTTGGTGCCTGTATCT-2	0.505	0.03596	0.02188	0.00884	0.00057	0.00415	0.007890000000000001	0.00157	0.00235	0.17343	0.13585	0.0011099999999999999	0.02415	0.00165	0.0025800000000000003	0.00266	0.019180000000000003	0.00583	0.00064	0.00033999999999999997	0.00036	0.00322	0.0007	0.0	0.0	0.00415	0.00098	0.00075	0.0	0.0	0.00949	0.0	0.00131	0.0	0.0	0.00039	0.00067	0.00028	0.0	0.0	0.00026000000000000003	0.00075	0.0	0.0	0.00028	0.0008	0.0	0.0	0.00072
AGCTTGGTGTTGATGCTG-2	0.5256	0.049280000000000004	0.0	0.0	0.0	0.0	0.0	0.0	0.0	0.18841	0.17778	0.0	0.02802	0.0	0.0	0.0	0.01546	0.0	0.0	0.0	0.0	0.0	0.0	0.0	0.0	0.0	0.0	0.0	0.0	0.0	0.01256	0.0	0.0	0.0	0.0	0.0	0.0	0.0	0.0	0.0	0.0	0.0	0.0	0.0	0.0	0.0	0.0	0.0	0.0
AGGAAGGTGGGTAGACAT-2	0.018359999999999998	0.0	0.0	0.0	0.0	0.0	0.0	0.0	0.0	0.00594	0.01944	0.0	0.0	0.0	0.0	0.0	0.0	0.0	0.0	0.0	0.0	0.0	0.0	0.0	0.0	0.0	0.0	0.0	0.0	0.0	0.0	0.0	0.0	0.0	0.0	0.0	0.0	0.0	0.0	0.0	0.0	0.0	0.0	0.0	0.0	0.0	0.0	0.0	0.0
AGGAAGGTGTTCCAGATT-2	0.52028	0.034730000000000004	0.01995	0.00758	0.0	0.0038200000000000005	0.00725	0.00251	0.00234	0.17288	0.13285999999999998	0.0018	0.02737	0.00234	0.00147	0.003	0.02055	0.00507	0.0	0.0	0.0	0.0019100000000000002	0.0	0.0	0.0	0.00447	0.0	0.0	0.0	0.0	0.011340000000000001	0.0	0.00093	0.0	0.0	0.0	0.0	0.0	0.0	0.0	0.0	0.0	0.0	0.0	0.0	0.0	0.0	0.0	0.0
AGGAATTGGTAGTCAGAC-1	0.39052	0.11277999999999999	0.04439	0.0204	0.0	0.0078	0.061189999999999994	0.0168	0.0222	0.21716	0.09717999999999999	0.0	0.0	0.0	0.0	0.0	0.0	0.0	0.0	0.0	0.0	0.0	0.0	0.0	0.0	0.0	0.0	0.0	0.0	0.0	0.0	0.0	0.0	0.0	0.0	0.0	0.0	0.0	0.0	0.0	0.0	0.0	0.0	0.0	0.0	0.0	0.0	0.0	0.0
AGGAATTGGTCTCCGCGT-1	0.025	0.0	0.0	0.0	0.0	0.0	0.0	0.0	0.0	0.04808	0.04423	0.0	0.0	0.0	0.0	0.0	0.0	0.0	0.0	0.0	0.0	0.0	0.0	0.0	0.0	0.0	0.0	0.0	0.0	0.0	0.0	0.0	0.0	0.0	0.0	0.0	0.0	0.0	0.0	0.0	0.0	0.0	0.0	0.0	0.0	0.0	0.0	0.0	0.0
AGGAATTGGTCTCGTATC-2	0.0	0.0	0.0	0.0	0.0	0.0	0.0	0.0	0.0	0.0	0.0	0.0	0.0	0.0	0.0	0.0	0.0	0.0	0.0	0.0	0.0	0.0	0.0	0.0	0.0	0.0	0.0	0.0	0.0	0.0	0.0	0.0	0.0	0.0	0.0	0.0	0.0	0.0	0.0	0.0	0.0	0.0	0.0	0.0	0.0	0.0	0.0	0.0	0.0
AGGAGCAATCACCTACGC-1	0.00196	0.0	0.0	0.0	0.0	0.0	0.0	0.0	0.0	0.0	0.0	0.0	0.0	0.0	0.0	0.0	0.0	0.0	0.0	0.0	0.0	0.15299000000000001	0.67485	0.0	0.0	0.0	0.0	0.0	0.0	0.0	0.0	0.0	0.0	0.0	0.0	0.0	0.0	0.0	0.0	0.0	0.0	0.0	0.0	0.0	0.0	0.0	0.0	0.0	0.0
AGGAGCAATCTTGGATCA-2	0.52705	0.03476	0.0259	0.013219999999999999	0.0	0.00532	0.00586	0.00164	0.00313	0.16996	0.11885	0.00409	0.03162	0.0019100000000000002	0.0	0.00286	0.01895	0.00804	0.0	0.0	0.0	0.0	0.0	0.0	0.0	0.00477	0.0019100000000000002	0.0	0.0	0.0	0.011309999999999999	0.0	0.0015	0.0	0.0	0.0	0.0	0.0	0.0	0.0	0.0	0.0	0.0	0.0	0.0	0.0	0.0	0.0	0.0
AGGAGCAATTCCACCTCA-2	0.54043	0.04258	0.021519999999999997	0.009290000000000001	0.0	0.00317	0.00634	0.00227	0.0034	0.16874	0.13681	0.0	0.0299	0.0	0.0	0.0	0.013819999999999999	0.00498	0.0	0.0	0.0	0.004079999999999999	0.0	0.0	0.0	0.00521	0.0	0.0	0.0	0.0	0.0061200000000000004	0.0	0.0	0.0	0.0	0.0	0.0	0.0	0.0	0.0	0.0	0.0	0.0	0.0	0.0	0.0	0.0	0.0	0.0
AGGAGGTGACACCAAGAT-1	0.0	0.0	0.0	0.0	0.0	0.0	0.0	0.0	0.0	0.0	0.0	0.0	0.0	0.0	0.0	0.0	0.0	0.0	0.0	0.0	0.0	0.0	0.0	0.0	0.0	0.0	0.0	0.0	0.0	0.0	0.0	0.0	0.0	0.0	0.0	0.0	0.0	0.0	0.0	0.0	0.0	0.0	0.0	0.0	0.0	0.0	0.0	0.0	0.0
AGGAGGTGAGGTCTCATG-1	0.38715	0.1224	0.03299	0.0	0.0	0.0	0.09201000000000001	0.00955	0.0434	0.20486	0.09115	0.0	0.0	0.0	0.0	0.0	0.0	0.01215	0.0	0.0	0.0	0.0	0.0	0.0	0.0	0.0	0.0	0.0	0.0	0.0	0.0	0.0	0.0	0.0	0.0	0.0	0.0	0.0	0.0	0.0	0.0	0.0	0.0	0.0	0.0	0.0	0.0	0.0	0.0
AGGAGGTGATCTCGATGC-1	0.00703	0.007859999999999999	0.00134	0.0	0.0	0.0	0.0	0.0	0.0	0.00123	0.0	0.0	0.0	0.01132	0.00229	0.0068	0.0	0.9267700000000001	0.0	0.0	0.0	0.0	0.0	0.0	0.0	0.0	0.00173	0.0	0.0	0.0	0.0	0.0	0.0	0.0	0.0	0.0	0.0	0.0	0.0	0.0	0.0	0.0	0.0	0.0	0.0	0.0	0.00078	0.0	0.0
AGGATCATGAACAGATCG-1	0.00015	0.0	0.0	0.0	0.0	0.0	0.0	0.0	0.969	0.00016	0.00018	0.0	0.0	0.0	0.0	0.0	0.0	0.0	0.00149	0.0	0.0	0.0	0.0	0.0	0.0	0.0	0.0	0.00042	0.0	0.0	0.0	0.0	0.0	0.0	0.0	0.0	0.0	0.0	0.0	0.0	0.0	0.0	0.0	0.0	0.0	0.0	0.0	0.0	0.0
AGGATCATGATACGAGGT-1	0.0	0.0	0.0	0.0	0.0	0.0	0.0	0.0	0.0	0.47368000000000005	0.5	0.0	0.0	0.0	0.0	0.0	0.0	0.0	0.0	0.0	0.0	0.0	0.0	0.0	0.0	0.0	0.0	0.0	0.0	0.0	0.0	0.0	0.0	0.0	0.0	0.0	0.0	0.0	0.0	0.0	0.0	0.0	0.0	0.0	0.0	0.0	0.0	0.0	0.0
AGGATCATGGATAGTTCT-2	0.42682	0.0676	0.0	0.014530000000000001	0.0	0.0	0.0	0.01899	0.06312999999999999	0.1743	0.16425	0.0	0.0	0.0	0.0	0.0	0.0	0.03128	0.0	0.0	0.0	0.0	0.0	0.0	0.0	0.00615	0.0	0.0	0.0	0.0	0.023459999999999998	0.0	0.0	0.0	0.0	0.0	0.0	0.0	0.0	0.0	0.0	0.0	0.0	0.0	0.0	0.0	0.0	0.0	0.0
AGGATCATGGGATTACGC-1	0.58744	0.008709999999999999	0.0	0.0091	0.0015400000000000001	0.00243	0.0	0.00231	0.00243	0.01102	0.11915	0.0	0.02345	0.00525	0.0	0.0	0.0015400000000000001	0.0	0.0	0.0	0.0	0.019219999999999998	0.004229999999999999	0.0	0.0	0.00551	0.0019199999999999998	0.0	0.0	0.0	0.0	0.0	0.0	0.0	0.0	0.00128	0.00141	0.0	0.0	0.0	0.0	0.0	0.0	0.0	0.0	0.0	0.0	0.0	0.00128
AGGATCATGGGTCGGTCT-1	0.64755	0.01072	0.0	0.0055899999999999995	0.0	0.0055899999999999995	0.0	0.00466	0.0	0.01026	0.12821	0.0	0.027039999999999998	0.0	0.0	0.0	0.0	0.0	0.0	0.0	0.0	0.01492	0.0	0.0	0.0	0.006529999999999999	0.0	0.0	0.0	0.0	0.0	0.0	0.0	0.0	0.0	0.0	0.0	0.0	0.0	0.0	0.0	0.0	0.0	0.0	0.0	0.0	0.0	0.0	0.0
AGGATGCGTACCTGCAGA-1	0.00016999999999999999	0.0	0.0	0.0	0.0	0.0	2.9999999999999997e-05	0.0	2.9999999999999997e-05	0.9956200000000001	0.00013000000000000002	0.0	0.0	0.0	0.0	0.0	0.0	0.0	0.0	0.0	2e-05	0.0	0.0	0.0	0.0	2.9999999999999997e-05	0.0	0.0	0.0	0.0	0.0	0.0	0.0	0.0	0.0	0.0	0.0	0.0	0.0	0.0	0.0	0.0	0.0	0.0	0.0	0.0	0.0	0.0	0.0
AGGATGCGTCGCCACCAT-2	0.36586	0.08066	0.0	0.01515	0.0	0.0	0.006679999999999999	0.02496	0.06239	0.19072999999999998	0.1475	0.0	0.00579	0.0	0.0	0.0	0.0	0.04813	0.0	0.0	0.0	0.00847	0.0	0.0	0.0	0.00446	0.0	0.0	0.0	0.0	0.02986	0.0	0.0	0.0	0.0	0.0	0.0	0.0	0.0	0.0	0.0	0.0	0.0	0.0	0.0	0.0	0.0	0.0	0.0
AGGATTACTGCACGCATT-2	0.51565	0.03569	0.01923	0.00999	0.0002	0.0034100000000000003	0.0069700000000000005	0.00139	0.0025	0.16716	0.12886	0.00117	0.023469999999999998	0.0019100000000000002	0.00255	0.0021100000000000003	0.019459999999999998	0.00483	0.00063	0.00039	0.0002	0.00266	0.00044	0.0	0.0	0.005220000000000001	0.00059	0.00047000000000000004	0.0	0.0	0.01012	0.0	0.00133	0.00022999999999999998	0.0	0.00037999999999999997	0.00053	0.00016999999999999999	0.0002	0.0	0.00036	0.00066	0.00016	0.0	0.00027	0.00055	0.0	0.00016	0.0010199999999999999
AGGATTGAGAAGTTCTCT-2	0.36017	0.09407	0.0	0.0	0.0	0.0	0.01102	0.0322	0.06356	0.18983	0.15847	0.0	0.0	0.0	0.0	0.0	0.0	0.03644	0.0	0.0	0.0	0.0	0.0	0.0	0.0	0.0	0.0	0.0	0.0	0.0	0.05169	0.0	0.0	0.0	0.0	0.0	0.0	0.0	0.0	0.0	0.0	0.0	0.0	0.0	0.0	0.0	0.0	0.0	0.0
AGGATTGAGGTGCTCGGA-2	0.0	0.0	0.0	0.0	0.0	0.0	0.0	0.0	0.0	0.0	0.0	0.0	0.0	0.0	0.0	0.0	0.0	0.0	0.0	0.0	0.0	0.0	0.0	0.0	0.0	0.0	0.0	0.0	0.0	0.0	0.0	0.0	0.0	0.0	0.0	0.0	0.0	0.0	0.0	0.0	0.0	0.0	0.0	0.0	0.0	0.0	0.0	0.0	0.0
AGGATTGAGTGGAGAACC-1	0.61893	0.0	0.00602	0.00521	0.0	0.0	0.0	0.0	0.0	0.00762	0.10951	0.0	0.02928	0.00722	0.0	0.0	0.0	0.0	0.0	0.0	0.0	0.00882	0.0	0.0	0.0	0.00562	0.0	0.0	0.0	0.0	0.0	0.0	0.0040100000000000005	0.0	0.0	0.0	0.0	0.0	0.0	0.0	0.0	0.0	0.0	0.0	0.0	0.0	0.0	0.0	0.0
AGGATTGAGTTAAGTGGT-1	0.59826	0.009309999999999999	0.0018899999999999998	0.0045899999999999995	0.0	0.00295	0.00141	0.00365	0.00141	0.00966	0.11534000000000001	0.0	0.026269999999999998	0.00483	0.0	0.0	0.0	0.0	0.0	0.0	0.0	0.01791	0.00836	0.0	0.0	0.00613	0.0	0.00118	0.0	0.0	0.0	0.0	0.0	0.0	0.0	0.00212	0.002	0.0	0.0	0.0	0.0	0.0	0.0	0.0	0.0015300000000000001	0.0	0.0	0.0	0.0
AGGTACCAAAATCTCCTA-1	0.00033	0.0	0.0	0.0	0.0	0.0	0.0	0.0	0.92925	0.00011	0.00018999999999999998	0.0	0.0	0.0	0.0	0.0	0.0	0.0	0.0	0.0	0.0	0.0	0.0	0.0	0.0	0.0	0.0	0.0	0.0	0.0	0.0	0.0	0.0	0.0	0.0	0.0	0.0	0.0	0.0	0.0	0.0	0.0	0.0	0.0	0.0	0.0	0.0	0.0	0.0
AGGTACCAAAGTTACAAG-1	0.42705	0.12278	0.02669	0.015119999999999998	0.0	0.0	0.06406	0.0	0.02936	0.22509	0.08719	0.0	0.0	0.0	0.0	0.0	0.0	0.0	0.0	0.0	0.0	0.0	0.0	0.0	0.0	0.0	0.0	0.0	0.0	0.0	0.0	0.0	0.0	0.0	0.0	0.0	0.0	0.0	0.0	0.0	0.0	0.0	0.0	0.0	0.0	0.0	0.0	0.0	0.0
AGGTACCAAATCAGGATG-1	0.64142	0.0	0.0	0.01065	0.0	0.0071	0.0	0.0	0.0	0.0	0.12387000000000001	0.0	0.01696	0.005520000000000001	0.0	0.0	0.0	0.0	0.0	0.0	0.0	0.01696	0.0	0.0	0.0	0.00828	0.0	0.0	0.0	0.0	0.0	0.0	0.0	0.0	0.0	0.0	0.0	0.0	0.0	0.0	0.0	0.0	0.0	0.0	0.0	0.0	0.0	0.0	0.0
AGGTACCAACAATCTCCG-1	0.0	0.0	0.0	0.0	0.0	0.0	0.0	0.0	0.95586	0.0	0.0	0.0	0.0	0.0	0.0	0.0	0.0	0.0	0.0	0.0	0.0	0.0	0.0	0.0	0.0	0.0	0.0	0.0	0.0	0.0	0.0	0.0	0.0	0.0	0.0	0.0	0.0	0.0	0.0	0.0	0.0	0.0	0.0	0.0	0.0	0.0	0.0	0.0	0.0
AGGTACCAACCTAAGAAG-1	0.0	0.0	0.0	0.0	0.0	0.0	0.0	0.0	0.0	0.9888100000000001	0.0	0.0	0.0	0.0	0.0	0.0	0.0	0.0	0.0	0.0	0.0	0.0	0.0	0.0	0.0	0.0	0.0	0.0	0.0	0.0	0.0	0.0	0.0	0.0	0.0	0.0	0.0	0.0	0.0	0.0	0.0	0.0	0.0	0.0	0.0	0.0	0.0	0.0	0.0
AGGTATTCCACTGGTCAG-2	0.0	0.0	0.0	0.0	0.0	0.0	0.0	0.0	0.0	0.0	1.0	0.0	0.0	0.0	0.0	0.0	0.0	0.0	0.0	0.0	0.0	0.0	0.0	0.0	0.0	0.0	0.0	0.0	0.0	0.0	0.0	0.0	0.0	0.0	0.0	0.0	0.0	0.0	0.0	0.0	0.0	0.0	0.0	0.0	0.0	0.0	0.0	0.0	0.0
AGGTATTCCCCGCAGCTA-1	0.39663000000000004	0.08806	0.04671	0.01685	0.0	0.0	0.11179000000000001	0.0	0.03063	0.1876	0.11102999999999999	0.0	0.0	0.0	0.0	0.0	0.0	0.0	0.0	0.0	0.0	0.0	0.0	0.0	0.0	0.0	0.0	0.0	0.0	0.0	0.0	0.0	0.0	0.0	0.0	0.0	0.0	0.0	0.0	0.0	0.0	0.0	0.0	0.0	0.0	0.0	0.0	0.0	0.0
AGGTATTCCGCAGCTCTT-1	0.0	0.0	0.0	0.0	0.0	0.0	0.0	0.0	0.0	0.0	0.0	0.0	0.0	0.0	0.0	0.0	0.0	0.0	0.0	0.0	0.0	0.0	0.0	0.0	0.0	1.0	0.0	0.0	0.0	0.0	0.0	0.0	0.0	0.0	0.0	0.0	0.0	0.0	0.0	0.0	0.0	0.0	0.0	0.0	0.0	0.0	0.0	0.0	0.0
AGGTATTCCGCGTCGTCT-1	0.53355	0.03834	0.0394	0.01491	0.0	0.0	0.11395	0.022359999999999998	0.0	0.15229	0.05964	0.0	0.0	0.0	0.0	0.0	0.0	0.0	0.0	0.0	0.0	0.0	0.0	0.0	0.0	0.0	0.0	0.02343	0.0	0.0	0.0	0.0	0.0	0.0	0.0	0.0	0.0	0.0	0.0	0.0	0.0	0.0	0.0	0.0	0.0	0.0	0.0	0.0	0.0
AGGTATTCCGCTGGTTCG-1	0.41421	0.09744	0.04471	0.010320000000000001	0.0	0.0	0.08789	0.0042	0.02713	0.2136	0.07986	0.0	0.0	0.0	0.0049700000000000005	0.0	0.0	0.0	0.0	0.0	0.008409999999999999	0.0	0.0	0.0	0.0	0.00535	0.0	0.0	0.0	0.0	0.0	0.0	0.0	0.0	0.0	0.0	0.0	0.0	0.0	0.0	0.0	0.0	0.0	0.0	0.0	0.0	0.0	0.0	0.0
AGGTATTCCGCTGGTTCG-2	0.43287	0.12137	0.02041	0.0	0.0	0.0	0.07841000000000001	0.0	0.01933	0.21696999999999997	0.10634	0.0	0.0	0.0	0.0	0.0	0.0	0.0	0.0	0.0	0.0	0.0	0.0	0.0	0.0	0.0	0.0	0.0	0.0	0.0	0.0	0.0	0.0	0.0	0.0	0.0	0.0	0.0	0.0	0.0	0.0	0.0	0.0	0.0	0.0	0.0	0.0	0.0	0.0
AGGTCACGTAGGTACCAA-2	0.00283	0.0	0.0	0.0	0.0	0.0	0.0	0.0	0.0	0.0	0.0	0.0	0.0	0.0	0.0	0.0	0.0	0.0	0.0	0.0	0.0	0.07422000000000001	0.0	0.0	0.0	0.0	0.0	0.0	0.0	0.0	0.0	0.0	0.0	0.0	0.0	0.0	0.0	0.0	0.0	0.0	0.0	0.0	0.0	0.0	0.0	0.0	0.0	0.0	0.0
AGGTCAGCAATGTCCTCC-1	0.36436	0.11417000000000001	0.03698	0.01291	0.0	0.00596	0.08538	0.01018	0.029289999999999997	0.23505	0.07868	0.0	0.00323	0.0	0.0	0.00372	0.0	0.0027300000000000002	0.0	0.0	0.0054600000000000004	0.0	0.0	0.0	0.0	0.0039700000000000004	0.0	0.0	0.0	0.0	0.0	0.0	0.0	0.0	0.0	0.0	0.0	0.0	0.0	0.0	0.0	0.0	0.0	0.0	0.0	0.0	0.0	0.0	0.0
AGGTCAGCAATGTCCTCC-2	0.41235	0.09222999999999999	0.025910000000000002	0.0	0.0	0.0	0.10595	0.019819999999999997	0.028960000000000003	0.24466	0.06631000000000001	0.0	0.0	0.0	0.0	0.0	0.0	0.0	0.0	0.0	0.0	0.0	0.0	0.0	0.0	0.0	0.0	0.0	0.0	0.0	0.0	0.0	0.0	0.0	0.0	0.0	0.0	0.0	0.0	0.0	0.0	0.0	0.0	0.0	0.0	0.0	0.0	0.0	0.0
AGGTCAGCACTGTGCTCA-1	0.00018	0.0	0.0	0.0	0.0	0.0	0.0	0.00411	0.0	0.01031	0.9630299999999999	0.0	0.0	0.0	0.0	0.0	0.0	0.0	0.0	0.0	0.0	0.0	0.0	0.0	0.0	0.0	0.0	0.0	0.0	0.0	0.0	0.0	0.0	0.0	0.0	0.0	0.0	0.0	0.0	0.0	0.0	0.0	0.0	0.0	0.0	0.0	0.0	0.0	0.0
AGGTCAGCAGCTATGTAA-1	0.6034	0.0085	0.0	0.01295	0.0	0.0	0.0	0.0	0.0	0.00728	0.13274	0.0	0.032780000000000004	0.00688	0.0	0.0	0.0	0.0	0.0	0.0	0.0	0.01457	0.00728	0.0	0.0	0.0	0.0	0.0	0.0	0.0	0.0	0.0	0.0	0.0	0.0	0.0	0.0	0.0	0.0	0.0	0.0	0.0	0.0	0.0	0.0	0.0	0.0	0.0	0.0
AGGTCAGCAGGTTACGCA-1	0.4087	0.09928	0.03732	0.01268	0.0	0.00507	0.08659	0.008329999999999999	0.03732	0.19565	0.07536	0.0	0.0036200000000000004	0.0	0.0	0.0	0.0	0.00399	0.0	0.0	0.00543	0.008329999999999999	0.0	0.0	0.0	0.0058	0.0	0.0	0.0	0.0	0.0	0.0	0.0	0.0	0.0	0.0	0.0	0.0	0.0	0.0	0.0	0.0	0.0	0.0	0.0	0.0	0.0	0.0	0.0
AGGTCAGCAGGTTACGCA-2	0.42644	0.08506	0.02069	0.0	0.0	0.0	0.07356	0.01264	0.026439999999999998	0.25287	0.0977	0.0	0.0	0.0	0.0	0.0	0.0	0.0	0.0	0.0	0.0	0.0	0.0	0.0	0.0	0.0	0.0	0.0	0.0	0.0	0.0	0.0	0.0	0.0	0.0	0.0	0.0	0.0	0.0	0.0	0.0	0.0	0.0	0.0	0.0	0.0	0.0	0.0	0.0
AGGTCAGCATATACGTGG-2	0.54993	0.04061	0.02197	0.00866	0.0	0.00266	0.00466	0.0	0.0	0.16977	0.12883	0.0	0.02547	0.0	0.0	0.0	0.01714	0.008320000000000001	0.0	0.0	0.0	0.0	0.0	0.0	0.0	0.0061600000000000005	0.0	0.0	0.0	0.0	0.01248	0.0	0.0	0.0	0.0	0.0	0.0	0.0	0.0	0.0	0.0	0.0	0.0	0.0	0.0	0.0	0.0	0.0	0.0
AGGTCAGCATATCCTCAG-1	0.01096	0.0	0.0	0.0	0.0	0.0	0.0	0.0	0.0	0.54681	0.0	0.0	0.0	0.0	0.0	0.0	0.0	0.0	0.0	0.0	0.0	0.04432	0.0	0.0	0.0	0.0	0.0	0.36753	0.0	0.0	0.0	0.0	0.0	0.0	0.0	0.0	0.0	0.0	0.0	0.0	0.0	0.0	0.0	0.0	0.0	0.0	0.0	0.0	0.0
AGGTCCGTCATTAGCCAC-2	0.52709	0.038489999999999996	0.02099	0.01001	0.0	0.0029	0.00899	0.0009	0.00199	0.16548	0.12892	0.00217	0.02178	0.00145	0.00302	0.00175	0.01707	0.00742	0.0	0.0	0.0	0.00446	0.0	0.0	0.0	0.00543	0.00115	0.0	0.0	0.0	0.010320000000000001	0.0	0.00103	0.0	0.0	0.0	0.00072	0.0	0.0	0.0	0.0	0.0009	0.0	0.0	0.0	0.00066	0.0	0.0	0.00121
AGGTCCGTCGAGTATCGC-2	0.41508999999999996	0.0	0.0	0.0	0.0	0.0	0.0	0.0	0.0	0.0	0.26415	0.0	0.0	0.0	0.0	0.0	0.0	0.0	0.0	0.0	0.0	0.0	0.0	0.0	0.0	0.0	0.0	0.0	0.0	0.0	0.0	0.0	0.0	0.0	0.0	0.0	0.0	0.0	0.0	0.0	0.0	0.0	0.0	0.0	0.0	0.0	0.0	0.0	0.0
AGGTCCGTCTTGGTAACT-2	0.41446000000000005	0.06619	0.0	0.0	0.0	0.0	0.0	0.03055	0.06517	0.16599	0.18534	0.0	0.0	0.0	0.0	0.0	0.0	0.036660000000000005	0.0	0.0	0.0	0.0	0.0	0.0	0.0	0.0	0.0	0.0	0.0	0.0	0.03055	0.0	0.0	0.0	0.0	0.0	0.0	0.0	0.0	0.0	0.0	0.0	0.0	0.0	0.0	0.0	0.0	0.0	0.0
AGGTGCGAGCAGAGCACC-2	0.11052999999999999	0.0	0.0	0.0	0.0	0.0	0.0	0.0	0.0	0.0	0.009640000000000001	0.0	0.0	0.0	0.0	0.0	0.0	0.0	0.0	0.0	0.0	0.40719	0.0	0.0	0.0	0.0	0.0	0.0	0.0	0.0	0.0	0.0	0.0	0.0	0.0	0.0	0.0	0.0	0.0	0.0	0.0	0.0	0.0	0.0	0.0	0.0	0.0	0.0	0.0
AGGTGCGAGCCGTTCCAA-1	0.36689	0.0992	0.03866	0.0	0.0	0.0	0.10066	0.013859999999999999	0.0248	0.25675	0.09627999999999999	0.0	0.0	0.0	0.0	0.0	0.0	0.0	0.0	0.0	0.0	0.0	0.0	0.0	0.0	0.0	0.0	0.0	0.0	0.0	0.0	0.0	0.0	0.0	0.0	0.0	0.0	0.0	0.0	0.0	0.0	0.0	0.0	0.0	0.0	0.0	0.0	0.0	0.0
AGGTGCGAGGCGCTCTAT-2	0.008409999999999999	0.0	0.0	0.0	0.0	0.0	0.0	0.0	0.0	0.00572	0.00454	0.0	0.0	0.0	0.0	0.0	0.0	0.0	0.0	0.0	0.0	0.0	0.0	0.0	0.0	0.0	0.0	0.0	0.0	0.0	0.0	0.0	0.0	0.0	0.0	0.0	0.0	0.0	0.0	0.0	0.0	0.0	0.0	0.0	0.0	0.0	0.0	0.0	0.0
AGTAACGTAATGCAGTTC-1	0.62837	0.00461	0.0	0.0117	0.0	0.0	0.0	0.0	0.0	0.01383	0.12128	0.0	0.032619999999999996	0.00532	0.0	0.0	0.0	0.0	0.0	0.0	0.0	0.01879	0.0	0.0	0.0	0.00355	0.0	0.0	0.0	0.0	0.0	0.0	0.0	0.0	0.0	0.0	0.0	0.0	0.0	0.0	0.0	0.0	0.0	0.0	0.0	0.0	0.0	0.0	0.0
AGTAACGTACACGCGTAA-1	0.4472	0.09698	0.04849	0.0	0.0	0.0	0.07866000000000001	0.0	0.0	0.19289	0.13362000000000002	0.0	0.0	0.0	0.0	0.0	0.0	0.0	0.0	0.0	0.0	0.0	0.0	0.0	0.0	0.0	0.0	0.0	0.0	0.0	0.0	0.0	0.0	0.0	0.0	0.0	0.0	0.0	0.0	0.0	0.0	0.0	0.0	0.0	0.0	0.0	0.0	0.0	0.0
AGTAACGTAGTTATCGAT-1	0.0	0.0	0.0	0.0	0.0	0.0	0.0	0.0	0.0	0.0	0.0	0.0	0.0	0.0	0.0	0.0	0.0	0.0	0.0	0.0	0.0	0.0	0.0	0.0	0.0	1.0	0.0	0.0	0.0	0.0	0.0	0.0	0.0	0.0	0.0	0.0	0.0	0.0	0.0	0.0	0.0	0.0	0.0	0.0	0.0	0.0	0.0	0.0	0.0
AGTAACGTATGTCGTACA-1	0.0	0.0	0.0	0.0	0.0	0.0	0.0	0.0	0.0	0.9968100000000001	0.0	0.0	0.0	0.0	0.0	0.0	0.0	0.0	0.0	0.0	0.0	0.0	0.0	0.0	0.0	0.0	0.0	0.0	0.0	0.0	0.0	0.0	0.0	0.0	0.0	0.0	0.0	0.0	0.0	0.0	0.0	0.0	0.0	0.0	0.0	0.0	0.0	0.0	0.0
AGTAAGCCAAAGTAGGAC-1	0.40399	0.0906	0.038689999999999995	0.01851	0.0	0.0	0.06752999999999999	0.01706	0.03028	0.23528000000000002	0.08652	0.0	0.0	0.00457	0.0	0.0	0.0	0.0	0.0	0.0	0.0	0.0	0.0	0.0	0.0	0.00577	0.0	0.0	0.0	0.0	0.0	0.0	0.0	0.0	0.0	0.0	0.0	0.0	0.0	0.0	0.0	0.0	0.0	0.0	0.0	0.0	0.0	0.0	0.0
AGTAAGCCAAAGTAGGAC-2	0.41591999999999996	0.12574000000000002	0.04688	0.0	0.0	0.0	0.08705	0.0	0.02307	0.21652	0.08185	0.0	0.0	0.0	0.0	0.0	0.0	0.0	0.0	0.0	0.0	0.0	0.0	0.0	0.0	0.0	0.0	0.0	0.0	0.0	0.0	0.0	0.0	0.0	0.0	0.0	0.0	0.0	0.0	0.0	0.0	0.0	0.0	0.0	0.0	0.0	0.0	0.0	0.0
AGTAAGCCAAGCTGCACT-1	0.01857	0.01335	0.0	0.0	0.0	0.0	0.0	0.0	0.0	0.007540000000000001	0.009290000000000001	0.0	0.0	0.0	0.0	0.0	0.0	0.0	0.0	0.0	0.0	0.0	0.0	0.0	0.0	0.0	0.0	0.0	0.0	0.0	0.0	0.0	0.0	0.0	0.0	0.0	0.0	0.0	0.0	0.0	0.0	0.0	0.0	0.0	0.0	0.0	0.0	0.0	0.0
AGTAAGCCAAGGTCACGT-1	0.40941	0.09899	0.032869999999999996	0.010459999999999999	0.0	0.00486	0.07733	0.0127	0.0198	0.22338000000000002	0.09414	0.0	0.0	0.0	0.0	0.0	0.0	0.0	0.0	0.0	0.0	0.0	0.0	0.0	0.0	0.00448	0.0	0.0	0.0	0.0	0.0	0.0	0.0	0.0	0.0	0.0	0.0	0.0	0.0	0.0	0.0	0.0	0.0	0.0	0.0	0.0	0.0	0.0	0.0
AGTAAGCCAAGTCCAGTG-1	0.41594	0.10520999999999998	0.041760000000000005	0.00922	0.0	0.0	0.06941	0.01247	0.043930000000000004	0.22830999999999999	0.06562	0.0	0.0	0.0	0.0	0.0	0.0	0.0	0.0	0.0	0.0059700000000000005	0.0	0.0	0.0	0.0	0.0	0.0	0.0	0.0	0.0	0.0	0.0	0.0	0.0	0.0	0.0	0.0	0.0	0.0	0.0	0.0	0.0	0.0	0.0	0.0	0.0	0.0	0.0	0.0
AGTAAGCCAATAGCTTGC-2	0.41028000000000003	0.11018	0.0	0.01679	0.0	0.0	0.0	0.02833	0.046169999999999996	0.14795	0.15425	0.0	0.0	0.0	0.0	0.0	0.0	0.046169999999999996	0.0	0.0	0.0	0.0	0.0	0.0	0.0	0.0	0.0	0.0	0.0	0.0	0.03463	0.0	0.0	0.0	0.0	0.0	0.0	0.0	0.0	0.0	0.0	0.0	0.0	0.0	0.0	0.0	0.0	0.0	0.0
AGTAAGCCACAGGTATCG-1	0.46133	0.09736	0.03549	0.02912	0.0	0.0	0.06277999999999999	0.016380000000000002	0.01456	0.21201	0.06733	0.0	0.0	0.0	0.0	0.0	0.0	0.0	0.0	0.0	0.0	0.0	0.0	0.0	0.0	0.0	0.0	0.0	0.0	0.0	0.0	0.0	0.0	0.0	0.0	0.0	0.0	0.0	0.0	0.0	0.0	0.0	0.0	0.0	0.0	0.0	0.0	0.0	0.0
AGTAAGCCACCATCTAGG-2	0.14338	0.010320000000000001	0.00183	0.02387	0.0	0.028610000000000003	0.0	0.0	0.00029	0.00107	0.0009400000000000001	0.0	0.01346	0.0	0.00717	0.00809	0.00016999999999999999	0.00018	0.0103	0.0275	0.0	0.0	0.0	0.0	0.0	0.00018	0.0	0.00512	0.0	0.0	0.00058	0.0	0.01671	0.02744	0.0	0.0	0.0	0.0	0.0	0.00013000000000000002	0.01294	0.0	0.0	0.01379	0.16897	0.0	0.0	0.0	0.00018999999999999998
AGTAAGCCATCCGTATAC-1	0.021509999999999998	0.00824	0.006659999999999999	0.02521	0.0	0.00085	0.0	0.0	0.00058	0.00196	0.0	0.0	0.011309999999999999	0.0070799999999999995	0.00481	0.00703	0.00217	0.0	0.0	0.0	0.0	0.0	0.0	0.0	0.0	0.0	0.00851	0.00106	0.0	0.0	0.75922	0.0	0.00206	0.0	0.0	0.00132	0.0	0.0	0.0	0.0	0.0	0.00196	0.0	0.0	0.0	0.0	0.0	0.0	0.00285
AGTAAGCCATCTTGGTAG-2	0.0	0.0	0.0	0.0	0.0	0.0	0.0	0.0	0.0	0.0	0.0	0.0	0.0	0.0	0.0	0.0	0.0	0.0	0.0	0.0	0.0	0.0	0.0	0.0	0.0	0.0	0.0	0.0	0.0	0.0	0.0	0.0	0.0	0.0	0.0	0.0	0.0	0.0	0.0	0.0	0.0	0.0	0.0	0.0	0.0	0.0	0.0	0.0	0.0
AGTAATCAGAGTGTGCAC-1	0.42563	0.08945	0.02915	0.01055	0.0	0.005529999999999999	0.10452	0.007540000000000001	0.04975	0.19045	0.07889	0.0	0.0	0.0	0.0	0.0	0.0	0.0	0.0	0.0	0.005529999999999999	0.0	0.0	0.0	0.0	0.0	0.0	0.0	0.0	0.0	0.0	0.0	0.0	0.0	0.0	0.0	0.0	0.0	0.0	0.0	0.0	0.0	0.0	0.0	0.0	0.0	0.0	0.0	0.0
AGTAATCAGATATCCGAT-1	0.35908	0.11166	0.049710000000000004	0.009940000000000001	0.0	0.0	0.10363	0.012620000000000001	0.029830000000000002	0.21415	0.09025	0.0	0.0	0.0049700000000000005	0.00727	0.0	0.0	0.0	0.0	0.0	0.0	0.0	0.0	0.0	0.0	0.0	0.00421	0.0	0.0	0.0	0.0	0.0	0.0	0.0	0.0	0.0	0.0	0.0	0.0	0.0	0.0	0.0	0.0	0.0	0.0	0.0	0.0	0.0	0.0
AGTAATCAGATATCCGAT-2	0.39388	0.11721	0.02851	0.0	0.0	0.0	0.08025	0.01584	0.01795	0.24498000000000003	0.0982	0.0	0.0	0.0	0.0	0.0	0.0	0.0	0.0	0.0	0.0	0.0	0.0	0.0	0.0	0.0	0.0	0.0	0.0	0.0	0.0	0.0	0.0	0.0	0.0	0.0	0.0	0.0	0.0	0.0	0.0	0.0	0.0	0.0	0.0	0.0	0.0	0.0	0.0
AGTAATCAGCCTGCTCCA-2	0.56476	0.04962	0.014719999999999999	0.01514	0.0	0.00463	0.00883	0.0	0.00421	0.164	0.1169	0.0	0.0185	0.0	0.0	0.0	0.01514	0.00505	0.0	0.0	0.0	0.0	0.0	0.0	0.0	0.0063100000000000005	0.0	0.0	0.0	0.0	0.00967	0.0	0.0	0.0	0.0	0.0	0.0	0.0	0.0	0.0	0.0	0.0	0.0	0.0	0.0	0.0	0.0	0.0	0.0
AGTAATCAGTACATGCAC-1	0.40456	0.10166	0.035269999999999996	0.01245	0.0	0.0	0.10372999999999999	0.0	0.02905	0.20643000000000003	0.09232	0.0	0.0	0.0	0.0	0.0	0.0	0.0	0.0	0.0	0.0	0.0	0.0	0.0	0.0	0.01037	0.0	0.0	0.0	0.0	0.0	0.0	0.0	0.0	0.0	0.0	0.0	0.0	0.0	0.0	0.0	0.0	0.0	0.0	0.0	0.0	0.0	0.0	0.0
AGTAATGGTGCACCATCG-2	0.5555899999999999	0.038060000000000004	0.01828	0.00984	0.0	0.00214	0.006840000000000001	0.0016	0.00299	0.1579	0.11952	0.0	0.02373	0.00278	0.00118	0.00278	0.0186	0.0062	0.0	0.0	0.0	0.00278	0.0	0.0	0.0	0.00535	0.0	0.0	0.0	0.0	0.0109	0.0	0.00128	0.0	0.0	0.0	0.0	0.0	0.0	0.0	0.0	0.0	0.0	0.0	0.0	0.0	0.0	0.0	0.0
AGTACGAATATATCAGCC-1	0.61174	0.00787	0.0022199999999999998	0.00873	0.0	0.0	0.0	0.00428	0.0	0.00958	0.09771	0.0	0.02738	0.00838	0.0	0.0	0.0	0.0	0.0	0.0	0.0	0.01694	0.00462	0.0	0.0	0.00633	0.0	0.0	0.0	0.0	0.0	0.0	0.0	0.0	0.0	0.0	0.00462	0.0	0.0	0.0	0.0	0.0	0.0	0.0	0.0	0.0	0.0034200000000000003	0.0	0.0
AGTACGAATCTGCTGCTT-2	0.2327	0.037739999999999996	0.0	0.0	0.0	0.0	0.0	0.0	0.02725	0.10273	0.08805	0.0	0.0	0.0	0.0	0.0	0.0	0.0	0.0	0.0	0.0	0.43606000000000006	0.0	0.0	0.0	0.0	0.0	0.0	0.0	0.0	0.0	0.0	0.0	0.0	0.0	0.0	0.0	0.0	0.0	0.0	0.0	0.0	0.0	0.0	0.0	0.0	0.0	0.0	0.0
AGTACTACACGTACATCT-2	0.0861	0.0	0.0	0.0	0.0	0.0	0.0	0.0	0.0	0.06042	0.055889999999999995	0.0	0.0	0.0	0.0	0.0	0.0	0.0	0.0	0.0	0.0	0.61329	0.0	0.0	0.0	0.0	0.0	0.0	0.0	0.0	0.0	0.0	0.0	0.0	0.0	0.0	0.0	0.0	0.0	0.0	0.0	0.0	0.0	0.0	0.0	0.0	0.0	0.0	0.0
AGTACTCTCAGGAGGTGA-2	0.53947	0.052629999999999996	0.03828	0.0	0.0	0.0	0.0	0.0	0.0	0.17105	0.15311	0.0	0.02273	0.0	0.0	0.0	0.01914	0.0	0.0	0.0	0.0	0.0	0.0	0.0	0.0	0.0	0.0	0.0	0.0	0.0	0.0	0.0	0.0	0.0	0.0	0.0	0.0	0.0	0.0	0.0	0.0	0.0	0.0	0.0	0.0	0.0	0.0	0.0	0.0
AGTAGAGGACCAAGTCGA-1	0.00011999999999999999	0.0	0.0	0.0	0.0	0.0	0.0	0.0	0.0	0.01937	0.94296	0.0	0.0	0.0	0.0	0.0	0.0	0.0	0.0	0.0	0.0	0.0	0.0	0.0	0.0	0.0	0.0	0.0	0.0	0.0	0.0	0.0	0.0	0.0	0.0	0.0	0.0	0.0	0.0	0.0	0.0	0.0	0.0	0.0	0.0	0.0	0.0	0.0	0.0
AGTAGAGGACTATTAAGG-1	0.42554	0.1197	0.03265	0.03207	0.0	0.0	0.06415	0.0189	0.022340000000000002	0.18557	0.08534	0.0	0.0	0.0	0.0	0.0	0.0	0.0	0.0	0.0	0.0	0.0	0.0	0.0	0.0	0.01145	0.0	0.0	0.0	0.0	0.0	0.0	0.0	0.0	0.0	0.0	0.0	0.0	0.0	0.0	0.0	0.0	0.0	0.0	0.0	0.0	0.0	0.0	0.0
AGTAGAGGAGGAATTGGA-1	0.007640000000000001	0.22336999999999999	0.0	0.00055	0.0	0.00172	0.31404	0.016630000000000002	0.26211999999999996	0.0026	0.0	0.0	0.0009699999999999999	0.0003	0.0015199999999999999	0.0	0.00091	0.0016600000000000002	0.00045	0.00022	0.0	0.0018899999999999998	0.0002	0.0	0.0	0.007659999999999999	0.0008699999999999999	0.0	0.0	0.0	0.0	0.0	0.0	0.0	0.0	0.00065	0.0003	0.0	0.0	0.0	0.00099	0.0	0.0	0.00026000000000000003	0.0008900000000000001	0.0	0.0	0.00176	0.0007700000000000001
AGTAGAGGATCATCAGAG-1	0.40007	0.11631	0.02665	0.0126	0.0	0.0	0.08462	0.015119999999999998	0.02737	0.21138	0.0857	0.0	0.0	0.0	0.0	0.0	0.0	0.00648	0.0	0.0	0.0	0.0	0.0	0.0	0.0	0.00432	0.0	0.0	0.0	0.0	0.0036	0.0	0.0	0.0	0.0	0.0	0.0	0.0	0.0	0.0	0.0	0.0	0.0	0.0	0.0	0.0	0.0	0.0	0.0
AGTAGAGGATCATCAGAG-2	0.42144	0.10828	0.03503	0.021230000000000002	0.0	0.0	0.1104	0.0	0.02335	0.21019000000000002	0.06688	0.0	0.0	0.0	0.0	0.0	0.0	0.0	0.0	0.0	0.0	0.0	0.0	0.0	0.0	0.0	0.0	0.0	0.0	0.0	0.0	0.0	0.0	0.0	0.0	0.0	0.0	0.0	0.0	0.0	0.0	0.0	0.0	0.0	0.0	0.0	0.0	0.0	0.0
AGTAGAGGATTATTCGAC-1	0.41941999999999996	0.10436	0.027739999999999997	0.009909999999999999	0.0	0.0	0.07332000000000001	0.017169999999999998	0.02972	0.2325	0.07596	0.0	0.0	0.0	0.0	0.0	0.0	0.0	0.0	0.0	0.0	0.0	0.0	0.0	0.0	0.00727	0.0	0.0	0.0	0.0	0.0	0.0	0.0	0.0	0.0	0.0	0.0	0.0	0.0	0.0	0.0	0.0	0.0	0.0	0.0	0.0	0.0	0.0	0.0
AGTATGACGATACAACCG-1	0.40313000000000004	0.11182	0.03775	0.0	0.0	0.0	0.099	0.0	0.03419	0.24359	0.06838	0.0	0.0	0.0	0.0	0.0	0.0	0.0	0.0	0.0	0.0	0.0	0.0	0.0	0.0	0.0	0.0	0.0	0.0	0.0	0.0	0.0	0.0	0.0	0.0	0.0	0.0	0.0	0.0	0.0	0.0	0.0	0.0	0.0	0.0	0.0	0.0	0.0	0.0
AGTATGACGGATTGGAAG-2	0.0	0.0	0.0	0.0	0.0	0.0	0.0	0.0	0.0	0.0	1.0	0.0	0.0	0.0	0.0	0.0	0.0	0.0	0.0	0.0	0.0	0.0	0.0	0.0	0.0	0.0	0.0	0.0	0.0	0.0	0.0	0.0	0.0	0.0	0.0	0.0	0.0	0.0	0.0	0.0	0.0	0.0	0.0	0.0	0.0	0.0	0.0	0.0	0.0
AGTATGACGGCTTACGTT-1	0.40881	0.09377	0.04173	0.00927	0.0	0.0	0.08372	0.008759999999999999	0.024730000000000002	0.20814000000000002	0.09427999999999999	0.0	0.00309	0.0056700000000000006	0.0	0.00335	0.0	0.0	0.0	0.0	0.00515	0.0	0.0	0.0	0.0	0.00283	0.0	0.0	0.0	0.0	0.00515	0.0	0.0	0.0	0.0	0.0	0.0	0.0	0.0	0.0	0.0	0.0	0.0	0.0	0.0	0.0	0.0	0.0	0.0
AGTATGACGGCTTACGTT-2	0.38237	0.13037	0.05972	0.0	0.0	0.0	0.07939	0.010920000000000001	0.025490000000000002	0.21704	0.09031	0.0	0.0	0.0	0.0	0.0	0.0	0.0	0.0	0.0	0.0	0.0	0.0	0.0	0.0	0.0	0.0	0.0	0.0	0.0	0.0	0.0	0.0	0.0	0.0	0.0	0.0	0.0	0.0	0.0	0.0	0.0	0.0	0.0	0.0	0.0	0.0	0.0	0.0
AGTCAGTTGACGATGGAA-2	0.53499	0.04161	0.021519999999999997	0.00861	0.0	0.0051	0.00813	0.0	0.00446	0.16292	0.12817	0.0	0.025509999999999998	0.0	0.0059	0.00255	0.01785	0.00606	0.0019100000000000002	0.0	0.0	0.0051	0.0	0.0	0.0	0.0028699999999999997	0.0	0.0	0.0	0.0	0.01291	0.0	0.0	0.0	0.0	0.0	0.0023899999999999998	0.0	0.0	0.0	0.0	0.0	0.0	0.0	0.0	0.0	0.0	0.0	0.0
AGTCAGTTGTGGATAGGT-2	0.9395	0.0	0.0	0.0	0.0	0.0	0.0	0.0	0.0	0.0016600000000000002	0.00106	0.004379999999999999	0.0	0.0	0.0	0.0	0.0	0.0	0.0	0.0	0.0	0.0	0.0	0.0	0.0	0.0	0.0	0.0	0.0	0.0	0.0	0.0	0.0	0.0	0.0	0.0	0.0	0.0	0.0	0.0	0.0	0.0	0.0	0.0	0.0	0.0	0.0	0.0	0.0
AGTCATACTATCCACAGT-2	0.9360200000000001	0.0	0.0	0.0	0.0	0.0	0.0	0.0	0.0	0.0050100000000000006	0.00228	0.0	0.0	0.0	0.0	0.0	0.0	0.0	0.0	0.0	0.0	0.0	0.0	0.0	0.0	0.0	0.0	0.0	0.0	0.0	0.0	0.0	0.0	0.0	0.0	0.0	0.0	0.0	0.0	0.0	0.0	0.0	0.0	0.0	0.0	0.0	0.0	0.0	0.0
AGTCATACTCATGGTTAC-1	0.40941	0.11812	0.028239999999999998	0.011290000000000001	0.0	0.00565	0.08988	0.01647	0.03576	0.18024	0.08659	0.0	0.0	0.0	0.00659	0.0	0.0	0.0	0.0	0.0	0.00471	0.0	0.0	0.0	0.0	0.00471	0.0	0.0	0.0	0.0	0.0	0.0	0.0	0.0	0.0	0.0	0.0	0.0	0.0	0.0	0.0	0.0	0.0	0.0	0.0	0.0	0.0	0.0	0.0
AGTCATACTCGGTTCGTA-2	0.55209	0.05852	0.029580000000000002	0.02219	0.0	0.0	0.00772	0.0	0.0	0.14823	0.11897	0.0	0.0209	0.0	0.0	0.0	0.01608	0.00418	0.0	0.0	0.0	0.00611	0.0	0.0	0.0	0.00611	0.0	0.0	0.0	0.0	0.00804	0.0	0.0	0.0	0.0	0.0	0.0	0.0	0.0	0.0	0.0	0.0	0.0	0.0	0.0	0.0	0.0	0.0	0.0
AGTCATACTGCCTTCCAT-1	0.0	0.0	0.0	0.0	0.0	0.0	0.0	0.0	0.0	0.0042	0.0	0.0	0.0	0.0	0.0	0.24328000000000002	0.0	0.0	0.0	0.0	0.0	0.0	0.0	0.0	0.0	0.0	0.0	0.0	0.0	0.0	0.0	0.0	0.0	0.0	0.0	0.0	0.0	0.0	0.0	0.0	0.12941	0.0	0.0	0.0	0.0	0.0	0.0	0.0	0.0
AGTCATACTGTCGTTGCG-2	0.5515	0.0264	0.02053	0.00945	0.0	0.0	0.00587	0.0	0.0	0.16982	0.14113	0.0	0.02412	0.0	0.0	0.0	0.02216	0.0088	0.0	0.0	0.0	0.0	0.0	0.0	0.0	0.00391	0.0	0.0	0.0	0.0	0.01434	0.0	0.0	0.0	0.0	0.0	0.0	0.0	0.0	0.0	0.0	0.0	0.0	0.0	0.0	0.0	0.0	0.0	0.0
AGTCATACTTCTACGCAA-2	0.13269	0.0	0.0	0.0	0.0	0.0	0.0	0.0	0.0	0.0	0.0	0.0	0.0	0.09287999999999999	0.0	0.0	0.0	0.0	0.0	0.0	0.0	0.02051	0.0	0.0	0.0	0.49337	0.0	0.0	0.0	0.0	0.0	0.0	0.0	0.0	0.0	0.0	0.0	0.0	0.0	0.0	0.0	0.0	0.0	0.0	0.0	0.0	0.0	0.0	0.0
AGTCATACTTGGATAGGT-2	0.4109	0.07203999999999999	0.0	0.00806	0.0	0.0	0.00569	0.021330000000000002	0.06777000000000001	0.18767999999999999	0.13744	0.0	0.0	0.0	0.0	0.0	0.0	0.04218	0.0	0.0	0.0	0.007109999999999999	0.0	0.0	0.0	0.0	0.0	0.0	0.0	0.0	0.027960000000000002	0.0	0.0	0.0	0.0	0.0	0.0	0.0	0.0	0.0	0.0	0.0	0.0	0.0	0.0	0.0	0.0	0.0	0.0
AGTCCAGTGATCGATCCT-2	0.22596	0.0	0.0	0.0	0.0	0.0	0.0	0.0	0.0	0.11538	0.08173	0.0	0.0	0.0	0.0	0.0	0.0	0.0	0.0	0.0	0.0	0.0	0.0	0.0	0.0	0.57212	0.0	0.0	0.0	0.0	0.0	0.0	0.0	0.0	0.0	0.0	0.0	0.0	0.0	0.0	0.0	0.0	0.0	0.0	0.0	0.0	0.0	0.0	0.0
AGTCCAGTGCATTATGTC-2	0.21311	0.0	0.0	0.0	0.0	0.0	0.0	0.0	0.0	0.19672	0.0	0.0	0.0	0.0	0.0	0.0	0.0	0.0	0.0	0.0	0.0	0.0	0.39344	0.0	0.0	0.0	0.0	0.0	0.0	0.0	0.0	0.0	0.0	0.0	0.0	0.0	0.0	0.0	0.0	0.0	0.0	0.0	0.0	0.0	0.0	0.0	0.0	0.0	0.0
AGTCCAGTGTACGTTGGA-2	0.00091	0.0	0.00047999999999999996	0.0	0.0	0.0	0.0	0.0	0.00183	0.00044	0.00035	0.0	0.99564	0.0	0.0	0.0	0.0	0.0	0.0	0.0	0.0	0.0	0.0	0.0	0.0	0.0	0.0	0.0	0.0	0.0	0.0	0.0	0.0	0.0	0.0	0.0	0.0	0.0	0.0	0.0	0.0	0.0	0.0	0.0	0.0	0.0	0.0	0.0	0.0
AGTCCAGTGTAGAGCCAG-2	0.08843999999999999	0.0	0.0	0.18367	0.0	0.0	0.0	0.0	0.0	0.0	0.0	0.0	0.0	0.0	0.0	0.0	0.0	0.0	0.0	0.0	0.0	0.0	0.0	0.0	0.0	0.0	0.0	0.0	0.0	0.0	0.0	0.0	0.0	0.0	0.0	0.0	0.0	0.0	0.0	0.0	0.0	0.0	0.0	0.0	0.0	0.0	0.0	0.0	0.0
AGTCCGTGTACGTCGCTC-1	0.39146	0.10369	0.0301	0.013069999999999998	0.00079	0.00469	0.08085	0.01234	0.027260000000000003	0.21226	0.07841000000000001	0.00205	0.00205	0.0017800000000000001	0.00337	0.0021100000000000003	0.00112	0.00172	0.0	0.0	0.0041600000000000005	0.00238	0.0	0.0	0.0	0.0050799999999999994	0.00106	0.0	0.0	0.0	0.00079	0.0	0.0015199999999999999	0.00139	0.0	0.00099	0.0	0.0	0.0	0.0	0.0	0.00099	0.0	0.0	0.0	0.0	0.0	0.0	0.0009199999999999999
AGTCCGTGTACGTCGCTC-2	0.40536	0.10066	0.03576	0.01185	0.0	0.0029100000000000003	0.08686	0.018269999999999998	0.023119999999999998	0.20986999999999997	0.08822	0.0	0.0031100000000000004	0.00447	0.0033	0.0	0.0	0.0	0.0	0.0	0.0019399999999999999	0.0	0.0	0.0	0.0	0.0033	0.0	0.0	0.0	0.0	0.0	0.0	0.0	0.0	0.0	0.0	0.0	0.0	0.0	0.0	0.0	0.0	0.0	0.0	0.0	0.0	0.0	0.0	0.0
AGTCCGTGTGCCTGCATC-1	0.00235	0.0	0.0	0.0	0.0	0.0	0.0	0.0	0.0	0.00185	0.0	0.0	0.0	0.0	0.0	0.0	0.0	0.0	0.0	0.0	0.0	0.0	0.0	0.0	0.0	0.0	0.0	0.0	0.0	0.0	0.0	0.0	0.0	0.0	0.0	0.0	0.0	0.0	0.0	0.0	0.0	0.0	0.0	0.0	0.0	0.0	0.0	0.0	0.0
AGTCCGTGTTCGGAACGA-2	0.93117	0.01444	0.0	0.01883	0.0	0.0069	0.00732	0.0	0.0	0.0	0.0	0.0	0.0	0.0	0.00481	0.0	0.0	0.0	0.0	0.0	0.0	0.0	0.0	0.0	0.0	0.0	0.0	0.0	0.0	0.0	0.0	0.0	0.0	0.0	0.0	0.0	0.0	0.0	0.0	0.0	0.0	0.0	0.0	0.0	0.0	0.0	0.0	0.0	0.0
AGTCCGTGTTCTACAGTT-1	0.40567	0.08717000000000001	0.0253	0.01554	0.0	0.0	0.08229	0.01006	0.02895	0.21456999999999998	0.10088	0.0	0.00335	0.0	0.0064	0.0	0.0	0.0	0.0	0.0	0.00671	0.0	0.0	0.0	0.0	0.00518	0.0	0.0	0.0	0.0	0.0	0.0	0.0	0.0	0.0	0.0	0.0	0.0	0.0	0.0	0.0	0.0	0.0	0.0	0.0	0.0	0.0	0.0	0.0
AGTCCGTGTTCTACAGTT-2	0.40418000000000004	0.09121	0.02427	0.010879999999999999	0.0	0.0	0.12887	0.0159	0.025939999999999998	0.20084000000000002	0.0954	0.0	0.0	0.0	0.0	0.0	0.0	0.0	0.0	0.0	0.0	0.0	0.0	0.0	0.0	0.0	0.0	0.0	0.0	0.0	0.0	0.0	0.0	0.0	0.0	0.0	0.0	0.0	0.0	0.0	0.0	0.0	0.0	0.0	0.0	0.0	0.0	0.0	0.0
AGTCGATCACTCCGCATT-1	0.00035	7e-05	0.0	0.0	0.0	0.0	0.0	0.0	7e-05	0.0448	0.9129	0.0	0.0	0.0	0.0	0.0	0.0	0.0	0.0	0.0	0.0	0.0	0.0	0.0	0.0	0.0	0.0	5e-05	0.0	0.0	0.0	0.0	0.0	0.0	0.0	0.0	0.0	0.0	0.0	0.0	0.0	0.0	0.0	0.0	0.0	0.0	0.0	0.0	0.0
AGTCGATCAGCGTATAGG-2	0.5352399999999999	0.047619999999999996	0.02286	0.0146	0.0	0.0	0.010790000000000001	0.0	0.0	0.18413	0.12697999999999998	0.0	0.02349	0.0	0.0	0.0	0.013330000000000002	0.0	0.0	0.0	0.0	0.0	0.0	0.0	0.0	0.00635	0.0	0.0	0.0	0.0	0.010790000000000001	0.0	0.0	0.0	0.0	0.0	0.0	0.0	0.0	0.0	0.0	0.0	0.0	0.0	0.0	0.0	0.0	0.0	0.0
AGTCGATCATGCTCCTCC-1	0.40985	0.09441000000000001	0.03663	0.01231	0.0	0.0	0.07578	0.01137	0.03347	0.22419	0.0862	0.0	0.0	0.0	0.0	0.0034700000000000004	0.0	0.00505	0.0	0.0	0.0	0.0	0.0	0.0	0.0	0.0	0.0	0.0	0.0	0.0	0.0	0.0	0.0	0.0	0.0	0.0	0.0	0.0	0.0	0.0	0.0	0.0	0.0	0.0	0.0	0.0	0.0	0.0	0.0
AGTCGATCATGCTCCTCC-2	0.38738	0.10777	0.02427	0.0	0.0	0.0	0.07184	0.01456	0.02913	0.2699	0.09029	0.0	0.0	0.0	0.0	0.0	0.0	0.0	0.0	0.0	0.0	0.0	0.0	0.0	0.0	0.0	0.0	0.0	0.0	0.0	0.0	0.0	0.0	0.0	0.0	0.0	0.0	0.0	0.0	0.0	0.0	0.0	0.0	0.0	0.0	0.0	0.0	0.0	0.0
AGTCGCCGAATTCACCTC-1	0.0	0.0	0.0	0.0	0.0	0.013340000000000001	0.0049299999999999995	0.89339	0.0	0.0	0.0	0.0	0.0	0.0	0.0	0.0	0.0	0.0	0.0	0.0	0.0	0.0	0.0	0.0	0.0	0.01209	0.0	0.0	0.0	0.0	0.0	0.0	0.0	0.0	0.0	0.0	0.0	0.0	0.0	0.0	0.0	0.0	0.0	0.0	0.0	0.0	0.0	0.0	0.0
AGTCGCCGATGGAGTGGA-2	0.5465899999999999	0.045630000000000004	0.01681	0.012969999999999999	0.0	0.0	0.0048	0.0	0.0	0.18875999999999998	0.13255999999999998	0.0	0.02065	0.0	0.0	0.0	0.01345	0.0	0.0	0.0	0.0	0.0	0.0	0.0	0.0	0.00817	0.0	0.0	0.0	0.0	0.007679999999999999	0.0	0.0	0.0	0.0	0.0	0.0	0.0	0.0	0.0	0.0	0.0	0.0	0.0	0.0	0.0	0.0	0.0	0.0
AGTCGCGACAATCGTGTT-1	0.4475	0.09458	0.0225	0.0075	0.0	0.0	0.07458	0.01958	0.01875	0.20875	0.07833	0.0	0.0	0.0	0.0075	0.0	0.0	0.0	0.0	0.0	0.0	0.0	0.0	0.0	0.0	0.005	0.0	0.0	0.0	0.0	0.0	0.0	0.0	0.0	0.0	0.0	0.0	0.0	0.0	0.0	0.0	0.0	0.0	0.0	0.0	0.0	0.0	0.0	0.0
AGTCGCGACAATCGTGTT-2	0.41991000000000006	0.08123999999999999	0.02975	0.0	0.0	0.0	0.10640999999999999	0.0	0.02059	0.22883	0.09497	0.0	0.0	0.01602	0.0	0.0	0.0	0.0	0.0	0.0	0.0	0.0	0.0	0.0	0.0	0.0	0.0	0.0	0.0	0.0	0.0	0.0	0.0	0.0	0.0	0.0	0.0	0.0	0.0	0.0	0.0	0.0	0.0	0.0	0.0	0.0	0.0	0.0	0.0
AGTCGCGACAGACTAGTA-1	0.0	0.0	0.0	0.0	0.0	0.0	0.0	0.0	0.0	0.0	0.0	1.0	0.0	0.0	0.0	0.0	0.0	0.0	0.0	0.0	0.0	0.0	0.0	0.0	0.0	0.0	0.0	0.0	0.0	0.0	0.0	0.0	0.0	0.0	0.0	0.0	0.0	0.0	0.0	0.0	0.0	0.0	0.0	0.0	0.0	0.0	0.0	0.0	0.0
AGTCGCGACGTGTCGAGC-1	0.63361	0.01745	0.0	0.0	0.0	0.0	0.0	0.0	0.0	0.0	0.13130999999999998	0.0	0.03581	0.0	0.0	0.0	0.0	0.0	0.0	0.0	0.0	0.019280000000000002	0.0	0.0	0.0	0.0	0.0	0.0	0.0	0.0	0.0	0.0	0.0	0.0	0.0	0.0	0.0	0.0	0.0	0.0	0.0	0.0	0.0	0.0	0.0	0.0	0.0	0.0	0.0
AGTCGCGACTGAGTGACT-1	0.38781	0.10463	0.0294	0.01124	0.0	0.0	0.08431	0.009940000000000001	0.026810000000000004	0.23346	0.11068	0.0	0.0	0.0	0.0	0.0	0.0	0.0	0.0	0.0	0.0	0.0	0.0	0.0	0.0	0.0	0.0	0.0	0.0	0.0	0.0	0.0	0.0	0.0	0.0	0.0	0.0	0.0	0.0	0.0	0.0	0.0	0.0	0.0	0.0	0.0	0.0	0.0	0.0
AGTCGCGACTGAGTGACT-2	0.37679	0.11244000000000001	0.01914	0.01555	0.0	0.0	0.10885	0.01555	0.01196	0.25956999999999997	0.07416	0.0	0.0	0.0	0.0	0.0	0.0	0.0	0.0	0.0	0.0	0.0	0.0	0.0	0.0	0.0	0.0	0.0	0.0	0.0	0.0	0.0	0.0	0.0	0.0	0.0	0.0	0.0	0.0	0.0	0.0	0.0	0.0	0.0	0.0	0.0	0.0	0.0	0.0
AGTCGTCCGCGAATCCTG-2	0.0	0.0	0.0	0.0	0.0	0.0	0.0	0.0	0.0	0.0	0.9621299999999999	0.0	0.0	0.0	0.0	0.0	0.0	0.0	0.0	0.0	0.0	0.0	0.0	0.0	0.0	0.0	0.0	0.0	0.0	0.0	0.0	0.0	0.0	0.0	0.0	0.0	0.0	0.0	0.0	0.0	0.0	0.0	0.0	0.0	0.0	0.0	0.0	0.0	0.0
AGTCGTCCGGATGCGGTT-2	0.0357	0.00587	0.0	0.0	0.0	0.0	0.0	0.0	0.0	0.01898	0.0235	0.0	0.0	0.0	0.009940000000000001	0.0	0.0	0.90465	0.0	0.0	0.0	0.0	0.0	0.0	0.0	0.0	0.0	0.0	0.0	0.0	0.0	0.0	0.0	0.0	0.0	0.0	0.0	0.0	0.0	0.0	0.0	0.0	0.0	0.0	0.0	0.0	0.0	0.0	0.0
AGTCTAAGCCGGTTCTAT-1	0.00799	0.0	0.0	0.0	0.0	0.0	0.0	0.0	0.7820600000000001	0.0038200000000000005	0.004520000000000001	0.0	0.0	0.0	0.0	0.0	0.0	0.0	0.0	0.0	0.0	0.0	0.0	0.0	0.0	0.0	0.0	0.0	0.0	0.0	0.0	0.0	0.0	0.0	0.0	0.0	0.0	0.0	0.0	0.0	0.0	0.0	0.0	0.0	0.0	0.0	0.0	0.0	0.0
AGTCTAAGCGCACTGGAT-2	0.34638	0.11256	0.0	0.00761	0.0	0.0	0.008159999999999999	0.01305	0.07341	0.16530999999999998	0.17455	0.0	0.00598	0.0	0.0	0.0	0.0	0.02719	0.0	0.0	0.0	0.0	0.0	0.0	0.0	0.00598	0.0	0.0	0.0	0.0	0.05057	0.0	0.0	0.0	0.0	0.0	0.0	0.0	0.0	0.0	0.0	0.0	0.0	0.0	0.0	0.0	0.0	0.0	0.0
AGTCTAAGCTGTGTCTAC-2	0.8914799999999999	0.0	0.007659999999999999	0.0	0.00302	0.0031100000000000004	0.0070799999999999995	0.0	0.00057	0.00067	0.00072	0.0	0.009859999999999999	0.0	0.00857	0.02111	0.0	0.0101	0.0027300000000000002	0.00081	0.0	0.0	0.0	0.0	0.0	0.0	0.0	0.0	0.0	0.0	0.008190000000000001	0.0	0.0	0.00139	0.0	0.0	0.0	0.0	0.0023899999999999998	0.0	0.0	0.0	0.0	0.0	0.0	0.0	0.0	0.0	0.0
AGTCTGGAACAAGCCTCG-2	0.89733	0.0163	0.0027199999999999998	0.01008	0.0016899999999999999	0.01734	0.01069	0.00013000000000000002	0.00014	0.00036	0.00031	2.9999999999999997e-05	0.0034200000000000003	0.00314	0.00202	0.00288	0.00023999999999999998	2.9999999999999997e-05	0.00014	0.00064	2e-05	2.9999999999999997e-05	0.0	0.0	0.0	7e-05	0.00014	0.0002	0.0	0.0	0.00074	0.0	0.00349	0.00112	0.00061	0.00074	0.00039	1e-05	0.00013000000000000002	0.0	0.00072	2e-05	0.00018	2e-05	0.00044	5e-05	0.0	0.0007	0.0009199999999999999
AGTCTGGAAGACATATGT-2	0.51684	0.03723	0.021580000000000002	0.00972	0.0	0.0032	0.00688	0.0027300000000000002	0.0030800000000000003	0.17501	0.13385999999999998	0.0	0.02478	0.0	0.00285	0.00296	0.0198	0.00688	0.0013	0.0	0.0	0.00391	0.0	0.0	0.0	0.00581	0.0016600000000000002	0.0	0.0	0.0	0.00735	0.0	0.0013	0.0	0.0	0.0	0.0	0.0	0.0	0.0	0.0	0.0	0.0	0.0	0.0	0.00225	0.0	0.0	0.0017800000000000001
AGTGAACGGCTTCCGTGG-1	1.0	0.0	0.0	0.0	0.0	0.0	0.0	0.0	0.0	0.0	0.0	0.0	0.0	0.0	0.0	0.0	0.0	0.0	0.0	0.0	0.0	0.0	0.0	0.0	0.0	0.0	0.0	0.0	0.0	0.0	0.0	0.0	0.0	0.0	0.0	0.0	0.0	0.0	0.0	0.0	0.0	0.0	0.0	0.0	0.0	0.0	0.0	0.0	0.0
AGTGAACGGGATTAGTGT-1	0.39905999999999997	0.09602999999999999	0.03047	0.012240000000000001	0.0	0.00337	0.07993	0.01176	0.028439999999999997	0.21761	0.08532999999999999	0.0	0.00337	0.00251	0.00328	0.0026	0.0	0.0	0.0	0.0	0.0028899999999999998	0.00299	0.0	0.0	0.0	0.00395	0.00116	0.0	0.0	0.0	0.0	0.0	0.0	0.0	0.0	0.00125	0.0	0.0	0.0	0.0	0.0	0.00145	0.0	0.0	0.0	0.0	0.0	0.0	0.0
AGTGAACGGGATTAGTGT-2	0.39871999999999996	0.10245	0.029769999999999998	0.00759	0.0	0.0	0.09924	0.008459999999999999	0.02744	0.20578000000000002	0.10128	0.0	0.00671	0.0	0.0	0.0	0.0	0.0	0.0	0.0	0.00292	0.0	0.0	0.0	0.0	0.0046700000000000005	0.0	0.0	0.0	0.0	0.00321	0.0	0.0	0.0	0.0	0.0	0.0	0.0	0.0	0.0	0.0	0.0	0.0	0.0	0.0	0.0	0.0	0.0	0.0
AGTGACGATAACAACCTA-2	0.5345300000000001	0.04099	0.024130000000000002	0.007409999999999999	0.0	0.0048	0.006690000000000001	0.0	0.00247	0.15569000000000002	0.13359000000000001	0.0	0.02486	0.0033399999999999997	0.00349	0.0	0.020640000000000002	0.00465	0.0	0.0	0.0	0.00611	0.0	0.0	0.0	0.004220000000000001	0.0	0.0	0.0	0.0	0.0109	0.0	0.00218	0.0	0.0	0.0	0.0	0.0	0.0	0.0	0.0	0.0	0.0	0.0	0.0	0.0	0.0	0.0	0.0
AGTGACGATTTATGAGGA-1	0.0	0.2779	0.0	0.0	0.0	0.0	0.34354	0.0	0.2407	0.0	0.0	0.0	0.0	0.0	0.0	0.0	0.0	0.0	0.0	0.0	0.0	0.0	0.0	0.0	0.0	0.0	0.0	0.0	0.0	0.0	0.0	0.0	0.0	0.0	0.0	0.0	0.0	0.0	0.0	0.0	0.0	0.0	0.0	0.0	0.0	0.0	0.0	0.0	0.0
AGTGAGAGAATATCCGAT-2	0.5733199999999999	0.01874	0.0	0.0	0.0	0.0	0.01544	0.01103	0.058429999999999996	0.18082	0.10805	0.0	0.0	0.0	0.0	0.0	0.0	0.0	0.0	0.0	0.0	0.0	0.0	0.0	0.0	0.0	0.0	0.030869999999999998	0.0	0.0	0.0	0.0	0.0	0.0	0.0	0.0	0.0	0.0	0.0	0.0	0.0	0.0	0.0	0.0	0.0	0.0	0.0	0.0	0.0
AGTGAGAGACTGTGGTGG-2	0.0	0.0	0.0	0.0	0.0	0.0	0.0	0.0	0.0	0.0	0.0	1.0	0.0	0.0	0.0	0.0	0.0	0.0	0.0	0.0	0.0	0.0	0.0	0.0	0.0	0.0	0.0	0.0	0.0	0.0	0.0	0.0	0.0	0.0	0.0	0.0	0.0	0.0	0.0	0.0	0.0	0.0	0.0	0.0	0.0	0.0	0.0	0.0	0.0
AGTGGAATGCCTATTGGT-2	0.03619	0.0	0.0	0.0	0.0	0.0	0.0	0.0	0.0	0.00845	0.01403	0.0	0.0	0.0	0.0	0.0	0.0	0.0	0.0	0.0	0.0	0.24525	0.0	0.0	0.0	0.0	0.0	0.0	0.0	0.0	0.0	0.0	0.0	0.0	0.0	0.0	0.0	0.0	0.0	0.0	0.0	0.0	0.0	0.0	0.0	0.0	0.0	0.0	0.0
AGTGGAATGCGAATGAGT-1	0.0	0.0	0.0	0.0	0.0	0.0	0.0	0.0	0.0	0.14198	0.0679	0.0	0.0	0.0	0.0	0.0	0.0	0.0	0.0	0.0	0.0	0.30246999999999996	0.0	0.0	0.0	0.0	0.0	0.0	0.0	0.0	0.0	0.0	0.0	0.0	0.0	0.0	0.0	0.0	0.0	0.0	0.0	0.0	0.0	0.0	0.0	0.0	0.0	0.0	0.0
AGTGTCTCTCGAGCCGTT-1	0.38532	0.10867	0.02459	0.009909999999999999	0.0	0.0	0.09112999999999999	0.014490000000000001	0.02688	0.22955	0.08922999999999999	0.0	0.0	0.0	0.00343	0.0	0.0	0.0	0.0	0.0	0.00534	0.0	0.0	0.0	0.0	0.00305	0.0	0.0	0.0	0.0	0.0	0.0	0.0	0.0	0.0	0.0	0.0	0.0	0.0	0.0	0.0	0.0	0.0	0.0	0.0	0.0	0.0	0.0	0.0
AGTGTCTCTCGAGCCGTT-2	0.39876999999999996	0.08742	0.03221	0.0	0.0	0.0	0.07923999999999999	0.02505	0.024030000000000003	0.24795999999999999	0.08845	0.0	0.00869	0.0	0.0	0.0	0.0	0.0	0.0	0.0	0.0	0.0	0.0	0.0	0.0	0.00511	0.0	0.0	0.0	0.0	0.0	0.0	0.0	0.0	0.0	0.0	0.0	0.0	0.0	0.0	0.0	0.0	0.0	0.0	0.0	0.0	0.0	0.0	0.0
AGTGTCTCTCGTGTCCGA-2	0.5462	0.02972	0.02001	0.01589	0.0	0.00412	0.007359999999999999	0.0035299999999999997	0.00441	0.16951	0.13890999999999998	0.0	0.01825	0.0	0.0	0.00412	0.01736	0.00324	0.0	0.0	0.0	0.0	0.0	0.0	0.0	0.00324	0.0	0.0	0.0	0.0	0.00824	0.0	0.0035299999999999997	0.0	0.0	0.0	0.0	0.0	0.0	0.0	0.0	0.0	0.0	0.0	0.0	0.0	0.0	0.0	0.0
AGTGTCTCTGTGTTCCAG-1	0.0	0.0	0.0	0.0	0.0	0.0	0.0	0.0	0.0	0.0	0.0	0.0	0.0	0.0	0.0	0.0	0.0	0.0	0.0	0.0	0.0	0.0	0.0	0.0	0.0	0.0	0.0	0.0	0.0	0.0	0.0	0.0	0.0	0.0	0.0	0.0	0.0	0.0	0.0	0.0	0.0	0.0	0.0	0.0	0.0	0.0	0.0	0.0	0.0
AGTGTGCACATTAGCACA-2	0.00066	9e-05	0.0	0.0	0.0	0.0	0.0	0.0	0.00011999999999999999	0.99282	0.00047999999999999996	0.0	0.0	0.0	0.0	0.0	0.0	0.00122	0.0	0.0	0.0	0.0	0.0	0.0	0.0	4e-05	0.0	0.0	0.0	0.0	0.0	0.0	0.0	0.0	0.0	0.0	0.0	0.0	0.0	0.0	0.0	0.0	0.0	0.0	0.0	0.0	0.0	0.0	0.0
AGTGTGCACCCTCTGCAT-1	0.39216999999999996	0.09744	0.029439999999999997	0.01039	0.0	0.00439	0.08047	0.01686	0.025509999999999998	0.22628	0.08774	0.00242	0.00346	0.0	0.00231	0.0	0.0	0.00139	0.00173	0.0	0.00647	0.0	0.0	0.0	0.0	0.00139	0.0	0.0	0.0	0.0	0.0	0.0	0.0012699999999999999	0.0	0.0	0.0	0.0	0.0	0.0	0.0	0.0	0.0	0.0	0.0	0.0	0.0	0.0	0.0	0.0
AGTGTGCACCCTCTGCAT-2	0.38893	0.10422999999999999	0.03485	0.00912	0.0	0.0	0.08827	0.0101	0.02182	0.24919000000000002	0.08534	0.0	0.0032600000000000003	0.0	0.0	0.0	0.0	0.0	0.0	0.0	0.0032600000000000003	0.0	0.0	0.0	0.0	0.0	0.0	0.0	0.0	0.0	0.0	0.0	0.0	0.0	0.0	0.0	0.0	0.0	0.0	0.0	0.0	0.0	0.0	0.0	0.0	0.0	0.0	0.0	0.0
AGTGTGCACCTATCCATC-2	0.0	0.0	0.0	0.0	0.0	0.0	0.0	0.0	0.0	0.0	0.0	0.0	0.0	0.0	0.0	0.0	0.0	1.0	0.0	0.0	0.0	0.0	0.0	0.0	0.0	0.0	0.0	0.0	0.0	0.0	0.0	0.0	0.0	0.0	0.0	0.0	0.0	0.0	0.0	0.0	0.0	0.0	0.0	0.0	0.0	0.0	0.0	0.0	0.0
AGTGTGCACTAGTACGTA-1	0.39746	0.11945	0.02537	0.0	0.0	0.0	0.10042000000000001	0.0	0.02748	0.22199000000000002	0.10254	0.0	0.0	0.0	0.0	0.0	0.0	0.0	0.0	0.0	0.0	0.0	0.0	0.0	0.0	0.0	0.0	0.0	0.0	0.0	0.0	0.0	0.0	0.0	0.0	0.0	0.0	0.0	0.0	0.0	0.0	0.0	0.0	0.0	0.0	0.0	0.0	0.0	0.0
AGTGTGCACTTCCAGGAG-2	0.5452600000000001	0.029310000000000003	0.02155	0.01078	0.0	0.0	0.00603	0.0	0.00603	0.17543	0.12930999999999998	0.0	0.02586	0.0069	0.0	0.0	0.01853	0.00733	0.0	0.0	0.0	0.0	0.0	0.0	0.0	0.0	0.0	0.0	0.0	0.0	0.015090000000000001	0.0	0.0	0.0	0.0	0.0	0.0	0.0	0.0	0.0	0.0	0.0	0.0	0.0	0.0	0.0	0.0	0.0	0.0
AGTGTTCTGACAGCGGTC-1	0.0	0.0	0.0	0.0	0.0	0.0	0.0	0.0	0.0	0.0	0.0	0.038239999999999996	0.0	0.0	0.0	0.0	0.0	0.0	0.0	0.0	0.0	0.0	0.0	0.0	0.0	0.0	0.0	0.0	0.0	0.0	0.0	0.0	0.0	0.0	0.0	0.0	0.0	0.0	0.0	0.0	0.0	0.0	0.0	0.0	0.0	0.0	0.0	0.0	0.0
AGTGTTCTGATATGTCCA-2	0.0	0.0	0.0	0.0	0.0	0.0	0.0	0.0	0.0	0.0	0.0	0.0	0.0	0.0	0.0	0.0	0.0	0.0	0.0	0.0	0.0	0.0	0.0	0.0	0.0	0.0	0.0	0.0	0.0	0.0	0.0	0.0	0.0	0.0	0.0	0.0	0.0	0.0	0.0	0.0	0.0	0.0	0.0	0.0	0.0	0.0	0.0	0.0	0.0
AGTGTTCTGCCTCGACCT-2	0.60396	0.0	0.0	0.0	0.0	0.0	0.0209	0.0	0.0473	0.22882	0.06931	0.0	0.0	0.0	0.0	0.0	0.0	0.0	0.0	0.0	0.0	0.0	0.0	0.0	0.0	0.0	0.0	0.0253	0.0	0.0	0.0	0.0	0.0	0.0	0.0	0.0	0.0	0.0	0.0	0.0	0.0	0.0	0.0	0.0	0.0	0.0	0.0	0.0	0.0
AGTGTTCTGTAGATAGCC-1	0.0	0.0	0.0	0.0	0.0	0.0	0.0	0.0	0.0	0.0	0.0	0.0	0.0	0.0	0.0	0.0	0.0	0.0	0.0	0.0	0.0	1.0	0.0	0.0	0.0	0.0	0.0	0.0	0.0	0.0	0.0	0.0	0.0	0.0	0.0	0.0	0.0	0.0	0.0	0.0	0.0	0.0	0.0	0.0	0.0	0.0	0.0	0.0	0.0
AGTTACAAGATGCTGTCG-1	0.0	0.0	0.0	0.0	0.0	0.0	0.0	0.0	0.0	0.0	0.0	0.0	0.0	0.0	0.0	0.0	0.0	0.0	0.0	0.0	0.0	0.0	0.0	0.0	0.0	0.9166200000000001	0.0	0.0	0.0	0.0	0.0	0.0	0.0	0.0	0.0	0.0	0.0	0.0	0.0	0.0	0.0	0.0	0.0	0.0	0.0	0.0	0.0	0.0	0.0
AGTTACAAGCAGCAGTAC-1	0.44048999999999994	0.10082999999999999	0.02274	0.0	0.0	0.00834	0.09552999999999999	0.01895	0.0326	0.19864	0.07733	0.0	0.0	0.0	0.0	0.0	0.0	0.0	0.0	0.0	0.0	0.0	0.0	0.0	0.0	0.0	0.0	0.0	0.0	0.0	0.0	0.0	0.0	0.0	0.0	0.0	0.0	0.0	0.0	0.0	0.0	0.0	0.0	0.0	0.0	0.0	0.0	0.0	0.0
AGTTACAAGGATTAGTGT-2	0.50693	0.03572	0.02309	0.01243	0.0	0.004520000000000001	0.0084	0.0013800000000000002	0.00201	0.17084000000000002	0.13217	0.00118	0.026389999999999997	0.00093	0.00197	0.0022600000000000003	0.02093	0.00722	0.0006900000000000001	0.0	0.00088	0.0026	0.00084	0.0	0.0	0.00604	0.00059	0.00084	0.0	0.0	0.009290000000000001	0.0	0.00088	0.0006900000000000001	0.0	0.0	0.0	0.0	0.0	0.0	0.0	0.0	0.0	0.0	0.0	0.00049	0.0	0.0	0.00098
AGTTACAAGTGAACGTCA-2	0.5421600000000001	0.05695	0.022930000000000002	0.01183	0.0	0.0	0.0	0.0	0.0	0.16716	0.15015	0.0	0.01775	0.0	0.0	0.0	0.01775	0.0	0.0	0.0	0.0	0.0	0.0	0.0	0.0	0.0	0.0	0.0	0.0	0.0	0.00962	0.0	0.0	0.0	0.0	0.0	0.0	0.0	0.0	0.0	0.0	0.0	0.0	0.0	0.0	0.0	0.0	0.0	0.0
AGTTACAAGTTCAGTGCC-1	0.40442	0.09287999999999999	0.041030000000000004	0.015780000000000002	0.0	0.0	0.10009	0.01172	0.02705	0.21866999999999998	0.08656	0.0	0.0	0.0	0.0	0.0	0.0	0.0	0.0	0.0	0.0	0.0	0.0	0.0	0.0	0.0	0.0	0.0	0.0	0.0	0.0	0.0	0.0	0.0	0.0	0.0	0.0	0.0	0.0	0.0	0.0	0.0	0.0	0.0	0.0	0.0	0.0	0.0	0.0
AGTTAGGTCCGTTACACC-2	0.0026899999999999997	0.0	0.0	0.0	0.0	0.0	0.0	0.0	0.0	0.0	0.0	0.0	0.0	0.0	0.0	0.0	0.0	0.0	0.0	0.0	0.0	0.0	0.0	0.0	0.0	0.0	0.0	0.0	0.0	0.0	0.0	0.0	0.0	0.0	0.0	0.0	0.0	0.0	0.0	0.0	0.0	0.0	0.0	0.0	0.0	0.0	0.0	0.0	0.0
AGTTATCGCTATCATGCT-2	0.01135	0.0	0.0	0.0	0.0	0.0	0.0	0.0	0.0	0.005	0.0109	0.0	0.0	0.0	0.0	0.0	0.0	0.0	0.0	0.0	0.0	0.0	0.0	0.0	0.0	0.0	0.0	0.0	0.0	0.0	0.0	0.0	0.0	0.0	0.0	0.0	0.0	0.0	0.0	0.0	0.0	0.0	0.0	0.0	0.0	0.0	0.0	0.0	0.0
AGTTCAACCACGACATCT-2	0.028030000000000003	0.0001	0.05108	0.0	0.0	0.0013	5e-05	0.0	0.00014	0.00041	0.00037	0.0	0.01487	0.0	0.0	0.0	0.0	0.0	0.0	0.0	0.0	0.0	0.0	0.0	0.0	2.9999999999999997e-05	0.0	5.9999999999999995e-05	0.0	0.0	0.9026799999999999	0.0	0.0	0.0	0.0	0.0	0.00018999999999999998	0.0	0.0	0.0	0.0	0.0	0.0	0.0	0.0	0.0	0.0	0.0	0.0
AGTTCAACCACTTCTAAC-2	0.48849	0.048119999999999996	0.0	0.01674	0.0	0.0	0.01151	0.01778	0.05126	0.14017000000000002	0.14121	0.0	0.0	0.0	0.0	0.0	0.0	0.04603	0.0	0.0	0.0	0.0	0.0	0.0	0.0	0.0	0.0	0.0	0.0	0.0	0.03243	0.0	0.0	0.0	0.0	0.0	0.0	0.0	0.0	0.0	0.0	0.0	0.0	0.0	0.0	0.0	0.0	0.0	0.0
AGTTCAACCCCACACAGA-1	0.00981	0.0	0.0	0.0	0.0	0.0	0.0	0.0	0.0	0.0	0.00346	0.015390000000000001	0.0	0.0	0.0	0.0	0.0	0.0	0.0	0.0	0.0	0.01703	0.00539	0.0	0.0	0.74632	0.0	0.0	0.0	0.0	0.0	0.0	0.0	0.0	0.0	0.0	0.0	0.0	0.0	0.0	0.0	0.0	0.0	0.0	0.0	0.0	0.0	0.0	0.0
AGTTCGATAAGGTCAGCA-2	0.53464	0.04017	0.02455	0.00903	0.0	0.0049700000000000005	0.00619	0.00193	0.00335	0.15661	0.12892	0.0	0.02678	0.00243	0.00274	0.00203	0.01917	0.00842	0.00112	0.0	0.0	0.005379999999999999	0.0	0.0	0.0	0.00517	0.0	0.0	0.0	0.0	0.01055	0.0	0.00101	0.0	0.0	0.0	0.0	0.0	0.0	0.0	0.0	0.0	0.0	0.0	0.0	0.0	0.0	0.0	0.0
AGTTCGATACCGGATTGC-1	0.02274	0.0	0.0	0.0	0.0	0.0	0.0	0.0	0.0	0.0	0.0	0.0	0.06877	0.0	0.07377	0.0	0.0	0.0	0.0	0.0	0.0	0.0	0.0	0.0	0.0	0.0	0.0	0.0	0.0	0.0	0.6383800000000001	0.0	0.0	0.0	0.0	0.0	0.0	0.0	0.0	0.0	0.0	0.0	0.0	0.0	0.0	0.0	0.0	0.0	0.0
AGTTCGATAGCACGCATT-2	0.5768800000000001	0.03393	0.01909	0.0	0.0	0.0	0.0	0.0	0.0	0.18558	0.1315	0.0	0.027569999999999997	0.0	0.0	0.0	0.022269999999999998	0.0	0.0	0.0	0.0	0.0	0.0	0.0	0.0	0.0	0.0	0.0	0.0	0.0	0.0	0.0	0.0	0.0	0.0	0.0	0.0	0.0	0.0	0.0	0.0	0.0	0.0	0.0	0.0	0.0	0.0	0.0	0.0
AGTTCGATAGCGTAACAA-2	0.0	0.0	0.0	0.0	0.0	0.0	0.0	0.0	0.0	0.0	1.0	0.0	0.0	0.0	0.0	0.0	0.0	0.0	0.0	0.0	0.0	0.0	0.0	0.0	0.0	0.0	0.0	0.0	0.0	0.0	0.0	0.0	0.0	0.0	0.0	0.0	0.0	0.0	0.0	0.0	0.0	0.0	0.0	0.0	0.0	0.0	0.0	0.0	0.0
AGTTCGATAGCTAGCTCC-1	0.39763000000000004	0.09627000000000001	0.0422	0.016040000000000002	0.0	0.0	0.07639	0.0136	0.01709	0.21765	0.09871	0.0	0.005229999999999999	0.0	0.00419	0.0	0.0	0.0	0.0	0.0	0.007670000000000001	0.0	0.0	0.0	0.0	0.005229999999999999	0.0	0.0	0.0	0.0	0.0	0.0	0.0	0.0	0.0	0.0	0.0	0.0	0.0	0.0	0.0	0.0	0.0	0.0	0.0	0.0	0.0	0.0	0.0
AGTTCGATAGCTAGCTCC-2	0.41517	0.09694	0.03688	0.0	0.0	0.0	0.08957000000000001	0.0	0.02634	0.20864000000000002	0.12329000000000001	0.0	0.0	0.0	0.0	0.0	0.0	0.0	0.0	0.0	0.0	0.0	0.0	0.0	0.0	0.0	0.0	0.0	0.0	0.0	0.0	0.0	0.0	0.0	0.0	0.0	0.0	0.0	0.0	0.0	0.0	0.0	0.0	0.0	0.0	0.0	0.0	0.0	0.0
AGTTCGATAGGATACCTA-2	0.0	0.0	0.0	0.0	0.0	0.0	0.0	0.0	0.0	0.0	0.0	0.0	0.0	0.0	0.0	0.0	0.0	0.0	0.0	0.0	0.0	0.0	0.0	0.0	0.0	0.0	0.0	0.0	0.0	0.0	0.0	0.0	0.0	0.0	0.0	0.0	0.0	0.0	0.0	0.0	0.0	0.0	0.0	0.0	0.0	0.0	0.0	0.0	0.0
AGTTCGATATAGCCTTGT-2	0.9938100000000001	0.00028	0.0	0.0	0.0	0.0	0.0	0.0	0.0	0.00212	0.00229	0.0	0.0	0.0	0.0	0.0	0.0	0.0	0.0	0.0	0.0	0.0	0.0	0.0	0.0	0.0	0.0	0.0	0.0	0.0	0.0004	0.0	0.00037	0.0	0.0	0.0	0.0	0.0	0.0	0.0	0.0	0.0	0.0	0.0	0.0	0.0	0.0	0.0	0.0
AGTTCGATATGGATAGGT-1	0.38672	0.09627000000000001	0.03257	0.00954	0.0	0.005220000000000001	0.08782000000000001	0.015119999999999998	0.03167	0.2244	0.07017999999999999	0.00396	0.00432	0.0027	0.00252	0.00324	0.0	0.0034200000000000003	0.00216	0.0	0.00648	0.00558	0.0	0.0	0.0	0.00216	0.0	0.0	0.0	0.0	0.0	0.0	0.0	0.0	0.0	0.0	0.0	0.0	0.0	0.0	0.0	0.0	0.0	0.0	0.0	0.0	0.0	0.0	0.0
AGTTCGATATGGATAGGT-2	0.41185	0.08988	0.036539999999999996	0.01037	0.0	0.0	0.09333	0.01235	0.02568	0.20988	0.10272	0.0	0.0	0.0	0.0	0.0	0.0	0.0	0.0	0.0	0.0	0.0	0.0	0.0	0.0	0.0	0.0	0.0	0.0	0.0	0.0	0.0	0.0	0.0	0.0	0.0	0.0	0.0	0.0	0.0	0.0	0.0	0.0	0.0	0.0	0.0	0.0	0.0	0.0
AGTTGAGCGTATACGGAT-1	1.0	0.0	0.0	0.0	0.0	0.0	0.0	0.0	0.0	0.0	0.0	0.0	0.0	0.0	0.0	0.0	0.0	0.0	0.0	0.0	0.0	0.0	0.0	0.0	0.0	0.0	0.0	0.0	0.0	0.0	0.0	0.0	0.0	0.0	0.0	0.0	0.0	0.0	0.0	0.0	0.0	0.0	0.0	0.0	0.0	0.0	0.0	0.0	0.0
AGTTGCCTTCCGCAACAC-2	0.40444	0.07529	0.0	0.0	0.0	0.0	0.0	0.01544	0.08494	0.15637	0.19305	0.0	0.0	0.0	0.0	0.0	0.0	0.035710000000000006	0.0	0.0	0.0	0.0	0.0	0.0	0.0	0.0	0.0	0.0	0.0	0.0	0.03185	0.0	0.0	0.0	0.0	0.0	0.0	0.0	0.0	0.0	0.0	0.0	0.0	0.0	0.0	0.0	0.0	0.0	0.0
AGTTGCCTTTTCCAGGAG-1	0.42073	0.08148999999999999	0.03277	0.0	0.0	0.0	0.09655	0.0186	0.044289999999999996	0.18600999999999998	0.11692000000000001	0.0	0.0	0.0	0.0	0.0	0.0	0.0	0.0	0.0	0.0	0.0	0.0	0.0	0.0	0.0	0.0	0.0	0.0	0.0	0.0	0.0	0.0	0.0	0.0	0.0	0.0	0.0	0.0	0.0	0.0	0.0	0.0	0.0	0.0	0.0	0.0	0.0	0.0
AGTTGTGTACCTCCTTGT-1	0.84455	0.029589999999999998	0.0014	0.05006	0.0	0.01238	0.0049	0.00016	0.0001	0.00022999999999999998	0.00027	0.0	0.00016999999999999999	0.00013000000000000002	0.0	0.0009400000000000001	0.0	0.0003	0.0	0.00428	0.0	0.0	0.0	0.0	0.0	0.0	0.0	0.0	0.0	0.0	0.0	0.0	0.00526	0.0	0.0	0.00195	0.0	0.0	0.0	0.0	0.00411	0.0	0.0	0.0	0.00458	0.00016	0.0	0.00022	0.00135
ATAACGACACGAGTAGCA-2	0.0	0.0	0.0	0.0	0.0	0.0	0.0	0.0	0.0	0.0	0.0	0.0	0.0	0.0	0.0	0.0	0.0	0.0	0.0	0.0	0.0	0.0	0.0	0.0	0.0	0.0	0.0	0.0	0.0	0.0	0.0	0.0	0.0	0.0	0.0	0.0	0.0	0.0	0.0	0.0	0.0	0.0	0.0	0.0	0.0	0.0	0.0	0.0	0.0
ATAACGACATACTTCCAG-1	0.38774000000000003	0.12387000000000001	0.02968	0.00903	0.0	0.01548	0.07742	0.011609999999999999	0.02194	0.25484	0.06452000000000001	0.0	0.0	0.0	0.0	0.0	0.0	0.0	0.0	0.0	0.0	0.0	0.0	0.0	0.0	0.0	0.0	0.0	0.0	0.0	0.0	0.0	0.0	0.0	0.0	0.0	0.0	0.0	0.0	0.0	0.0	0.0	0.0	0.0	0.0	0.0	0.0	0.0	0.0
ATAACGACATAGTAGTCT-1	0.37012	0.09377	0.046110000000000005	0.00965	0.0	0.0039700000000000004	0.07632	0.01461	0.03461	0.22216	0.09689	0.00156	0.0028399999999999996	0.0024100000000000002	0.00156	0.0	0.0	0.00255	0.0	0.0	0.005529999999999999	0.0049700000000000005	0.0	0.0	0.0	0.00298	0.0	0.0	0.0	0.0	0.0	0.0	0.0	0.0	0.0	0.0	0.0	0.0	0.0	0.0	0.0	0.0	0.0	0.0	0.0	0.00156	0.0	0.0	0.0
ATAACGACATAGTAGTCT-2	0.40957	0.09193	0.037739999999999996	0.015319999999999999	0.0	0.0	0.08707000000000001	0.00598	0.028030000000000003	0.22346999999999997	0.09978	0.0	0.0	0.0	0.0	0.0	0.0	0.0	0.0	0.0	0.0	0.0	0.0	0.0	0.0	0.0	0.0	0.0	0.0	0.0	0.0	0.0	0.0	0.0	0.0	0.0	0.0	0.0	0.0	0.0	0.0	0.0	0.0	0.0	0.0	0.0	0.0	0.0	0.0
ATAAGACAGCTTGTAACG-2	0.53563	0.04343	0.03341	0.018930000000000002	0.0	0.0	0.0	0.0	0.0	0.19933	0.11135999999999999	0.0	0.02895	0.0	0.0	0.0	0.02561	0.0	0.0	0.0	0.0	0.0	0.0	0.0	0.0	0.0	0.0	0.0	0.0	0.0	0.0	0.0	0.0	0.0	0.0	0.0	0.0	0.0	0.0	0.0	0.0	0.0	0.0	0.0	0.0	0.0	0.0	0.0	0.0
ATAAGACAGGAACCAGTT-2	0.20108	0.026989999999999997	0.0	0.0	0.0	0.0	0.0	0.02024	0.032389999999999995	0.08097	0.12955	0.0	0.0	0.0	0.0	0.0	0.0	0.0	0.0	0.0	0.0	0.0	0.0	0.0	0.0	0.0	0.0	0.0	0.0	0.0	0.01619	0.0	0.0	0.0	0.0	0.0	0.0	0.0	0.0	0.0	0.0	0.0	0.0	0.0	0.0	0.0	0.0	0.0	0.0
ATAAGACAGGTACGCGAT-1	0.0081	0.0	0.0	0.0	0.0	0.0	0.0	0.0	0.0	0.0081	0.0	0.0	0.0	0.0	0.0	0.0	0.0	0.0	0.0	0.0	0.0	0.0	0.0	0.0	0.0	0.98313	0.0	0.0	0.0	0.0	0.0	0.0	0.0	0.0	0.0	0.0	0.0	0.0	0.0	0.0	0.0	0.0	0.0	0.0	0.0	0.0	0.0	0.0	0.0
ATAAGTTCGACTTAGCTT-2	0.03358	0.0	0.0	0.0	0.0	0.0	0.0	0.0	0.0	0.007690000000000001	0.01154	0.0	0.0	0.0	0.0	0.0	0.0	0.0	0.0	0.0	0.0	0.20182	0.0	0.0	0.0	0.0	0.0	0.0	0.0	0.0	0.0	0.0	0.0	0.0	0.0	0.0	0.0	0.0	0.0	0.0	0.0	0.0	0.0	0.0	0.0	0.0	0.0	0.0	0.0
ATAAGTTCGCATGACGTT-2	0.5308	0.0387	0.02225	0.011290000000000001	0.0	0.0	0.00935	0.00355	0.0	0.17639000000000002	0.13544	0.0	0.02419	0.0	0.0	0.0	0.01838	0.00967	0.0	0.0	0.0	0.0	0.0	0.0	0.0	0.0	0.0	0.0	0.0	0.0	0.00967	0.0	0.0	0.0	0.0	0.0	0.0	0.0	0.0	0.0	0.0	0.0	0.0	0.0	0.0	0.0	0.0	0.0	0.0
ATAAGTTCGGGAAGGTAT-2	0.54068	0.031560000000000005	0.02122	0.00925	0.0	0.004079999999999999	0.00735	0.0	0.0032700000000000003	0.17442	0.1415	0.0	0.02259	0.0	0.0	0.0	0.01878	0.00517	0.0	0.0	0.0	0.0	0.0	0.0	0.0	0.00735	0.0	0.0	0.0	0.0	0.01116	0.0	0.0	0.0	0.0	0.0	0.0	0.0	0.0	0.0	0.0	0.0	0.0	0.0	0.0	0.0	0.0	0.0	0.0
ATAAGTTCGTGCCACCGA-1	0.00021	2.9999999999999997e-05	0.0	0.0	0.0	2.9999999999999997e-05	0.0	0.0	0.92545	0.00011999999999999999	0.00011999999999999999	0.0	0.0	2.9999999999999997e-05	0.0	0.0	0.0	0.0	0.00227	0.0	0.0	0.0	0.0	0.0	0.0	0.0	0.0	4e-05	0.0	0.0	0.0	0.0	0.0	0.0	0.0	0.0	0.0	0.0	0.0	0.0	0.0	0.0	0.0	0.0	0.0	0.0	0.0	0.0	0.0
ATAATCGAGATCAGTCGA-1	0.0	0.0	0.0	0.0	0.0	0.0	0.0	0.0	0.0	0.06973	0.8991299999999999	0.0	0.0	0.0	0.0	0.0	0.0	0.0	0.0	0.0	0.0	0.0	0.0	0.0	0.0	0.0	0.0	0.0	0.0	0.0	0.0	0.0	0.0	0.0	0.0	0.0	0.0	0.0	0.0	0.0	0.0	0.0	0.0	0.0	0.0	0.0	0.0	0.0	0.0
ATAATCGAGGTTGACCAT-2	0.37669	0.09022999999999999	0.0	0.00902	0.0	0.0	0.01128	0.01353	0.0812	0.17293	0.16316	0.0	0.0	0.0	0.0	0.0	0.0	0.03835	0.0	0.0	0.0	0.0	0.0	0.0	0.0	0.0	0.0	0.0	0.0	0.0	0.03083	0.0	0.0	0.0	0.0	0.0	0.0	0.0	0.0	0.0	0.0	0.0	0.0	0.0	0.0	0.0	0.0	0.0	0.0
ATAATGTGGAATGCTGAT-2	0.5333100000000001	0.03414	0.02543	0.00861	0.0	0.0046700000000000005	0.00571	0.0	0.0	0.16895	0.12868	0.00301	0.02179	0.0031100000000000004	0.00249	0.00145	0.02055	0.00799	0.0	0.0	0.0	0.00322	0.0	0.0	0.0	0.00457	0.0	0.0	0.0	0.0	0.01048	0.0	0.00176	0.0	0.0	0.0	0.00197	0.0	0.0	0.0	0.0	0.00135	0.0	0.0	0.0	0.00125	0.0	0.0	0.0
ATAATGTGGAGTACGAAT-1	0.40019	0.09175	0.02645	0.01612	0.0	0.0015199999999999999	0.08279	0.00813	0.024659999999999998	0.22551	0.085	0.00331	0.00165	0.00262	0.00455	0.00262	0.0	0.0	0.0013800000000000002	0.0	0.00331	0.00441	0.0	0.0	0.0	0.0013800000000000002	0.00207	0.0	0.0	0.0	0.0015199999999999999	0.0	0.00179	0.0	0.0	0.0	0.0	0.0	0.0	0.0	0.0	0.0	0.0	0.0	0.0	0.0	0.0	0.0	0.0
ATAATGTGGAGTACGAAT-2	0.40575	0.08586	0.026760000000000003	0.008790000000000001	0.0	0.0	0.08946	0.01318	0.027160000000000004	0.23243000000000003	0.10422999999999999	0.0	0.0	0.0	0.0	0.0	0.0	0.00399	0.0	0.0	0.0	0.0	0.0	0.0	0.0	0.0	0.0	0.0	0.0	0.0	0.0	0.0	0.0	0.0	0.0	0.0	0.0	0.0	0.0	0.0	0.0	0.0	0.0	0.0	0.0	0.0	0.0	0.0	0.0
ATAATGTGGCTCTGCGGT-2	0.95393	0.00864	0.0	0.02447	0.0	0.0	0.0	0.0	0.0	0.0	0.0	0.0	0.00624	0.0	0.0	0.0	0.00528	0.0	0.0	0.0	0.0	0.0	0.0	0.0	0.0	0.0	0.0	0.0	0.0	0.0	0.0	0.0	0.0	0.0	0.0	0.0	0.0	0.0	0.0	0.0	0.0	0.0	0.0	0.0	0.0	0.0	0.0	0.0	0.0
ATAATGTGGGTACGCGAT-1	0.00016999999999999999	0.0	0.0	0.0	0.0	0.0	2e-05	0.0	2.9999999999999997e-05	9e-05	0.96611	0.0	0.0	0.0	0.0	0.0	0.0	0.0	0.0	0.0	0.0	0.0	0.0	0.0	0.0	2e-05	0.0	0.0	0.0	0.0	0.0	0.0	0.0	0.0	0.0	0.0	0.0	0.0	0.0	0.0	0.0	0.0	0.0	0.0	0.0	0.0	0.0	0.0	0.0
ATAATGTGGTCTGCGCTG-2	0.90605	0.01072	0.00044	0.019430000000000003	0.0	0.00481	0.0017100000000000001	0.0	0.0	0.00044	0.00045	0.0	0.0046700000000000005	0.00085	0.0031	0.0011	0.00701	0.00317	0.0	0.00112	0.0	0.0	0.0	0.0	0.0	0.0	0.00117	0.0	0.0	0.0	0.0017399999999999998	0.0	0.0016899999999999999	0.0	0.0	0.0	0.00186	0.0005200000000000001	0.0	0.00059	0.0	0.00131	0.0	0.0	0.00037	0.0	0.0	0.0	0.00021
ATACAACCGATTCCGTAC-1	0.73053	0.01455	0.00119	0.01707	0.00045	0.00734	0.00161	0.00156	0.00011	0.0016300000000000002	0.17672000000000002	0.0	0.0048	0.00109	0.00498	0.00229	0.00225	0.00126	0.0006	0.00011	0.0	0.0	0.0	0.0	0.0	0.0	0.00061	0.0	0.0	0.0	0.00053	0.0	0.00072	0.0	0.0	0.00011999999999999999	0.00059	0.0001	0.0	0.0	0.00059	0.0010400000000000001	0.0	0.00014	0.00023999999999999998	0.0002	5.9999999999999995e-05	0.0	0.0006
ATACAACCGCCTGCGTTA-1	0.0	0.0	0.0	0.0	0.0	0.0	0.0	0.0	0.0	0.0	0.0	0.0	0.0	0.0	0.0	0.0	0.0	0.0	0.0	0.0	0.0	0.0	0.0	0.0	0.0	0.52085	0.0	0.0	0.0	0.0	0.0	0.0	0.0	0.0	0.0	0.0	0.0	0.0	0.0	0.0	0.0	0.0	0.0	0.0	0.0	0.0	0.0	0.0	0.0
ATACAACCGCGTCAGCAC-1	0.7386699999999999	0.02411	0.0	0.02411	0.0	0.0	0.0	0.0	0.0	0.0	0.21215	0.0	0.0	0.0	0.0	0.0	0.0	0.0	0.0	0.0	0.0	0.0	0.0	0.0	0.0	0.0	0.0	0.0	0.0	0.0	0.0	0.0	0.0	0.0	0.0	0.0	0.0	0.0	0.0	0.0	0.0	0.0	0.0	0.0	0.0	0.0	0.0	0.0	0.0
ATACCGAAGATCCACAGT-1	0.39139	0.10191	0.030910000000000003	0.00943	0.0	0.0031	0.08404	0.016390000000000002	0.030410000000000003	0.22443000000000002	0.07932	0.0	0.0027300000000000002	0.0	0.0036	0.00223	0.0	0.00199	0.0	0.0	0.0031	0.0026100000000000003	0.0	0.0	0.0	0.00335	0.0017399999999999998	0.0	0.0	0.0	0.0	0.0	0.0021100000000000003	0.0	0.0	0.0	0.0	0.0	0.0	0.0	0.0	0.00137	0.0	0.0	0.0	0.0	0.0	0.0	0.0
ATACCGAAGATCCACAGT-2	0.40204	0.10051	0.05025	0.00983	0.0	0.0	0.09432	0.00728	0.0295	0.20903000000000002	0.08048	0.0	0.0	0.0	0.0	0.0	0.0	0.00692	0.0	0.0	0.00765	0.0	0.0	0.0	0.0	0.0	0.0	0.0	0.0	0.0	0.0	0.0	0.0	0.0	0.0	0.0	0.0	0.0	0.0	0.0	0.0	0.0	0.0	0.0	0.0	0.0	0.0	0.0	0.0
ATACCGAAGCTGAGGTTA-2	0.0	0.0	0.0	0.0	0.0	0.0	0.0	0.0	0.0	0.14286	0.0	0.0	0.0	0.0	0.0	0.0	0.0	0.0	0.0	0.0	0.0	0.0	0.0	0.0	0.0	0.0	0.0	0.0	0.0	0.0	0.0	0.0	0.0	0.0	0.0	0.0	0.0	0.0	0.0	0.0	0.0	0.0	0.0	0.0	0.0	0.0	0.0	0.0	0.0
ATACCGAAGGGTGTTCAT-1	0.91094	0.023819999999999997	0.0	0.007940000000000001	0.0	0.00433	0.0	0.0	0.00474	0.00041	0.00058	0.0	0.0	0.0	0.0	0.0	0.0	0.00323	0.0	0.00124	0.0	0.0	0.0	0.0	0.0	0.0	0.0	0.0	0.0	0.0	0.0	0.0	0.0	0.0	0.0	0.0	0.0	0.0	0.0	0.0	0.0	0.0	0.0	0.0	0.0	0.0	0.0	0.0	0.0
ATACGAGGTATCATGTTC-1	0.00873	0.25571	0.0	0.0	0.0	0.00106	0.32225	0.00842	0.23943000000000003	0.0018100000000000002	0.0	0.0	0.0015	0.0006900000000000001	0.00343	0.0	0.0	0.0006900000000000001	0.0	0.0	0.0	0.00175	0.0	0.0	0.0	0.00811	0.0	0.0	0.0	0.0	0.0	0.0	0.0	0.0	0.0	0.0	0.0	0.0	0.0	0.0	0.0008699999999999999	0.0	0.0	0.0	0.0008699999999999999	0.0	0.0	0.00175	0.00112
ATACGAGGTCAGCTTCGA-2	0.53235	0.04018	0.02337	0.01396	0.0	0.0	0.007409999999999999	0.0	0.0037	0.17754	0.1234	0.0	0.02707	0.0	0.0	0.0	0.01225	0.0034200000000000003	0.0	0.0	0.0	0.0057	0.0	0.0	0.0	0.00484	0.0	0.0	0.0	0.0	0.01653	0.0	0.0	0.0	0.0	0.0	0.0	0.0	0.0	0.0	0.0	0.0	0.0	0.0	0.0	0.0	0.0	0.0	0.0
ATACGAGGTCGGAGACTT-2	0.42986	0.06827000000000001	0.0	0.0	0.0	0.0	0.0	0.015	0.07277	0.17179	0.17329	0.0	0.0	0.0	0.0	0.0	0.0	0.041260000000000005	0.0	0.0	0.0	0.0	0.0	0.0	0.0	0.0	0.0	0.0	0.0	0.0	0.02476	0.0	0.0	0.0	0.0	0.0	0.0	0.0	0.0	0.0	0.0	0.0	0.0	0.0	0.0	0.0	0.0	0.0	0.0
ATACGAGGTGTTAGTCAA-1	0.63852	0.01067	0.0	0.00488	0.0	0.00396	0.0	0.00701	0.0	0.0061	0.12190999999999999	0.0	0.01951	0.0	0.0	0.0	0.0	0.0	0.0	0.0	0.0	0.02225	0.0	0.0	0.0	0.0	0.0	0.0	0.0	0.0	0.0	0.0	0.0	0.0	0.0	0.0	0.0	0.0	0.0	0.0	0.0	0.0	0.0	0.0	0.0	0.0	0.0	0.0	0.0
ATACGAGGTTCCTATTCC-1	0.00515	0.0	0.0	0.0	0.0	0.0	0.0	0.0	0.0	0.0	0.0	0.20865	0.0	0.0	0.0	0.0	0.0	0.0	0.0	0.0	0.0	0.0	0.0	0.0	0.0	0.0	0.0	0.0	0.0	0.0	0.0	0.0	0.0	0.0	0.0	0.0	0.0	0.0	0.0	0.0	0.0	0.0	0.0	0.0	0.0	0.0	0.0	0.0	0.0
ATACTTGCTACAATAGGT-2	0.5298	0.04194	0.02281	0.00957	0.0	0.0036799999999999997	0.00809	0.00245	0.00233	0.16777	0.12742	0.0	0.02735	0.0020800000000000003	0.00331	0.00135	0.01766	0.005520000000000001	0.0	0.0	0.0	0.005520000000000001	0.0	0.0	0.0	0.00405	0.0	0.0	0.0	0.0	0.01055	0.0	0.00135	0.0	0.0	0.0	0.00135	0.0	0.0	0.0	0.0	0.0	0.0	0.0	0.0	0.00147	0.0	0.0	0.0
ATACTTGCTACACTAACG-1	0.0	0.0	0.0	0.0	0.0	0.0	0.0	0.3891	0.0	0.0	0.61057	0.0	0.0	0.0	0.0	0.0	0.0	0.0	0.0	0.0	0.0	0.0	0.0	0.0	0.0	0.0	0.0	0.0	0.0	0.0	0.0	0.0	0.0	0.0	0.0	0.0	0.0	0.0	0.0	0.0	0.0	0.0	0.0	0.0	0.0	0.0	0.0	0.0	0.0
ATACTTGCTCCTTATCCG-2	0.0	0.65532	0.0	0.0	0.0	0.0	0.0	0.0	0.0	0.0	0.0	0.0	0.0	0.0	0.0	0.0	0.0	0.0	0.0	0.0	0.0	0.0	0.0	0.0	0.0	0.0	0.0	0.0	0.0	0.0	0.0	0.0	0.0	0.0	0.0	0.0	0.0	0.0	0.0	0.0	0.0	0.0	0.0	0.0	0.0	0.0	0.0	0.0	0.0
ATAGACCGACAGGAGCCT-2	0.426	0.09005	0.0	0.01018	0.0	0.0	0.0	0.01958	0.06421	0.15348	0.16523	0.0	0.0	0.0	0.0	0.0	0.0	0.04385	0.0	0.0	0.0	0.0	0.0	0.0	0.0	0.0	0.0	0.0	0.0	0.0	0.02584	0.0	0.0	0.0	0.0	0.0	0.0	0.0	0.0	0.0	0.0	0.0	0.0	0.0	0.0	0.0	0.0	0.0	0.0
ATAGACCGAGTCCTTCAT-2	0.39376	0.59137	0.0	0.0	0.0	0.0	0.0	0.0	0.0	0.00815	0.00624	0.0	0.0	0.0	0.0	0.0	0.0	0.0	0.0	0.0	0.0	0.0	0.0	0.0	0.0	0.0	0.0	0.0	0.0	0.0	0.0	0.0	0.0	0.0	0.0	0.0	0.0	0.0	0.0	0.0	0.0	0.0	0.0	0.0	0.0	0.0	0.0	0.0	0.0
ATAGACCGATAGCAGAGT-1	0.36953	0.11871	0.04162	0.008320000000000001	0.0	0.00471	0.08433	0.01267	0.04452	0.23742	0.07239	0.0	0.0	0.0	0.0	0.0	0.0	0.0	0.0	0.0	0.00434	0.0	0.0	0.0	0.0	0.0	0.0	0.0	0.0	0.0	0.0	0.0	0.0	0.0	0.0	0.0	0.0	0.0	0.0	0.0	0.0	0.0	0.0	0.0	0.0	0.0	0.0	0.0	0.0
ATAGACCGATAGCAGAGT-2	0.35807	0.11735	0.03009	0.01605	0.0	0.0	0.08726	0.010029999999999999	0.02106	0.25978	0.07823	0.0	0.0	0.0	0.0	0.0	0.0	0.0	0.0	0.0	0.01605	0.0	0.0	0.0	0.0	0.0	0.0	0.0	0.0	0.0	0.0	0.0	0.0	0.0	0.0	0.0	0.0	0.0	0.0	0.0	0.0	0.0	0.0	0.0	0.0	0.0	0.0	0.0	0.0
ATAGAGCAGAACGATGAC-1	0.64781	0.0	0.0	0.0	0.0	0.0	0.0	0.0	0.0	0.00905	0.14706	0.0	0.024130000000000002	0.011309999999999999	0.0	0.0	0.0	0.0	0.0	0.0	0.0	0.01961	0.012819999999999998	0.0	0.0	0.0	0.0	0.0	0.0	0.0	0.0	0.0	0.0	0.0	0.0	0.0	0.0	0.0	0.0	0.0	0.0	0.0	0.0	0.0	0.0	0.0	0.0	0.0	0.0
ATAGTCAGTACCATGTCT-2	0.51459	0.03652	0.02094	0.008740000000000001	0.0	0.0036	0.00854	0.00185	0.00325	0.16573	0.13785	0.0025	0.02478	0.0019	0.0023	0.0028	0.01899	0.0054	0.00125	0.0	0.0008	0.00325	0.0	0.0	0.0	0.00495	0.001	0.0	0.0	0.0	0.00924	0.0	0.0015	0.00055	0.0	0.00055	0.001	0.0	0.0	0.0	0.0	0.00095	0.0	0.0	0.0	0.00055	0.0	0.0	0.00125
ATAGTCTCCACTGGTCAG-2	0.0	0.0	0.0	0.0	0.0	0.0	0.0	0.0	0.0	0.0	0.0	0.0	0.0	0.0	0.0	0.0	0.0	0.0	0.0	0.0	0.0	0.0	0.0	0.0	0.0	0.0	0.0	0.0	0.0	0.0	0.0	0.0	0.0	0.0	0.0	0.0	0.0	0.0	0.0	0.0	0.0	0.0	0.0	0.0	0.0	0.0	0.0	0.0	0.0
ATAGTCTCCCAGATCATT-2	0.5338	0.05043	0.0118	0.0118	0.0	0.007509999999999999	0.0	0.0	0.0	0.15612	0.15825999999999998	0.0	0.017169999999999998	0.0	0.0	0.0	0.03112	0.00966	0.0	0.0	0.0	0.0	0.0	0.0	0.0	0.0	0.0	0.0	0.0	0.0	0.01073	0.0	0.0	0.0	0.0	0.0	0.0	0.0	0.0	0.0	0.0	0.0	0.0	0.0	0.0	0.0	0.0	0.0	0.0
ATAGTCTCCCGTGACCAG-1	0.00547	0.25799	0.0	0.0	0.0	0.0	0.33571	0.008320000000000001	0.24681999999999998	0.0016600000000000002	0.0	0.0	0.0	0.0	0.00143	0.0	0.0015400000000000001	0.0	0.00131	0.0	0.0	0.0022600000000000003	0.0	0.0	0.0	0.00701	0.0	0.0	0.0	0.0	0.0	0.0	0.0	0.0	0.0	0.0	0.0	0.0	0.0	0.0	0.00143	0.0	0.0	0.0	0.0	0.0	0.0	0.0	0.0
ATAGTGGTTACCTGTACC-1	0.00018999999999999998	0.0	0.0	0.0	0.0	0.0	0.0	0.010490000000000001	0.0	0.00419	0.9341200000000001	0.0	0.0	0.0	0.0	0.0	0.0	0.0	0.0	0.0	0.0	0.0	0.0	0.0	0.0	0.0	0.0	0.0	0.0	0.0	0.0	0.0	0.0	0.0	0.0	0.0	0.0	0.0	0.0	0.0	0.0	0.0	0.0	0.0	0.0	0.0	0.0	0.0	0.0
ATAGTGGTTACTTCGCAG-2	0.54043	0.04872	0.015569999999999999	0.00804	0.0	0.0	0.007529999999999999	0.0	0.0	0.16222999999999999	0.12858	0.0	0.03315	0.0	0.005520000000000001	0.0	0.02511	0.00854	0.0	0.0	0.0	0.0	0.0	0.0	0.0	0.0	0.0	0.0	0.0	0.0	0.01406	0.0	0.0	0.0	0.0	0.0	0.0	0.0	0.0	0.0	0.0	0.0	0.0	0.0	0.0	0.0	0.0	0.0	0.0
ATAGTGGTTCGACCATCA-1	0.9122	0.01685	0.0016600000000000002	0.021169999999999998	0.00233	0.00987	0.0	0.0	0.0	0.0	0.0	0.0	0.00443	0.00466	0.00144	0.0	0.0	0.0	0.0	0.0011099999999999999	0.0	0.0	0.0	0.0	0.0	0.0	0.0	0.0	0.0	0.0	0.00244	0.0	0.00344	0.00233	0.0	0.0	0.0	0.0	0.0	0.0	0.0018800000000000002	0.0	0.0	0.0	0.0017699999999999999	0.0	0.0	0.0	0.0
ATAGTGGTTGACCAACAG-1	0.89289	0.01669	0.00124	0.01652	0.0029100000000000003	0.007390000000000001	0.00064	0.00011	4e-05	0.00018999999999999998	0.00013000000000000002	0.0	0.00506	0.00829	0.00106	0.0008900000000000001	0.0008300000000000001	9e-05	0.00105	0.00137	0.0	0.0	0.0	0.0	0.0	1e-05	0.00021	4e-05	0.0	0.0	0.00242	0.0	0.00277	0.0009	0.0	0.0016300000000000002	0.00133	0.00018999999999999998	0.0004	0.0	0.0009199999999999999	0.00018999999999999998	0.00042	4e-05	0.0006	0.00014	0.00035	0.0	2.9999999999999997e-05
ATAGTGGTTGACTTGATT-1	0.36694	0.11375	0.0339	0.008740000000000001	0.00315	0.0	0.09034	0.01695	0.03023	0.22174000000000002	0.07758	0.0038399999999999997	0.00454	0.0	0.0	0.00262	0.0	0.00262	0.0	0.0	0.004370000000000001	0.0	0.0	0.0	0.0	0.00419	0.0	0.0	0.0	0.0	0.00227	0.0	0.0	0.0	0.0	0.0	0.0	0.0	0.0	0.0	0.0	0.0	0.0	0.0	0.0	0.0	0.0	0.0	0.0
ATAGTGGTTGACTTGATT-2	0.39371	0.0983	0.03743	0.0	0.0	0.0	0.07535	0.01747	0.01697	0.23751999999999998	0.11077999999999999	0.0	0.0	0.0	0.0	0.0	0.0	0.00549	0.0	0.0	0.0	0.0	0.0	0.0	0.0	0.00549	0.0	0.0	0.0	0.0	0.0	0.0	0.0	0.0	0.0	0.0	0.0	0.0	0.0	0.0	0.0	0.0	0.0	0.0	0.0	0.0	0.0	0.0	0.0
ATAGTGGTTGTGCTAAGC-2	0.55848	0.03003	0.02373	0.01687	0.0	0.004	0.00801	0.0	0.00315	0.15871	0.12495999999999999	0.0	0.02545	0.0042899999999999995	0.00343	0.0	0.01744	0.00343	0.0	0.0	0.0	0.0	0.0	0.0	0.0	0.00458	0.0	0.0	0.0	0.0	0.01144	0.0	0.0	0.0	0.0	0.0	0.0	0.0	0.0	0.0	0.0	0.0	0.0	0.0	0.0	0.0	0.0	0.0	0.0
ATAGTGGTTTCTCCGCGT-1	0.9092399999999999	0.02134	0.0	0.02054	0.0043	0.00892	0.0	0.0	0.0	0.0	0.0	0.0	0.00573	0.00414	0.0023899999999999998	0.0	0.0	0.0	0.0	0.0	0.0	0.0	0.0	0.0	0.0	0.0	0.0	0.0	0.0	0.0	0.0035	0.0	0.0	0.00159	0.0	0.00271	0.0023899999999999998	0.0	0.0	0.0	0.0	0.0	0.0	0.0	0.0	0.0	0.0	0.0	0.0
ATAGTGGTTTTATCGCAC-2	0.5433	0.041960000000000004	0.02171	0.00857	0.0	0.006679999999999999	0.00657	0.0017800000000000001	0.00234	0.16374	0.12365999999999999	0.0	0.02315	0.00234	0.00323	0.00345	0.01514	0.0037799999999999995	0.0	0.0	0.0	0.0035600000000000002	0.0	0.0	0.0	0.005229999999999999	0.0	0.0	0.0	0.0	0.01102	0.0	0.0021100000000000003	0.0	0.0	0.0	0.0	0.0	0.0	0.0	0.0	0.00122	0.0	0.0	0.0	0.0	0.0	0.0	0.0
ATATAGCGTAAGACTACC-1	0.41552	0.09883	0.04357	0.01488	0.0	0.0	0.07439	0.02444	0.04782	0.1881	0.08714	0.0	0.0	0.0	0.0	0.0	0.0	0.0	0.0	0.0	0.0	0.0	0.0	0.0	0.0	0.0	0.0	0.0	0.0	0.0	0.0	0.0	0.0	0.0	0.0	0.0	0.0	0.0	0.0	0.0	0.0	0.0	0.0	0.0	0.0	0.0	0.0	0.0	0.0
ATATCAGCCATTGCGCTA-2	0.53676	0.034069999999999996	0.02345	0.0084	0.0	0.0047799999999999995	0.00782	0.0016300000000000002	0.00257	0.16896	0.12649000000000002	0.00187	0.0266	0.0015199999999999999	0.00128	0.0	0.016569999999999998	0.00805	0.0	0.0	0.0	0.00292	0.0	0.0	0.0	0.0046700000000000005	0.0	0.0	0.0	0.0	0.01097	0.0	0.0	0.0	0.0	0.0	0.0	0.0	0.0	0.0	0.0	0.0016300000000000002	0.0	0.0	0.0	0.0	0.0	0.0	0.0
ATATCAGCCCGTTCCATT-2	0.00103	0.0	0.0	0.0	0.0	0.0	0.0	0.0	0.0	0.0006900000000000001	0.00055	0.0	0.0	0.0	0.0	0.0	0.0	0.0	0.0	0.0	0.0	0.0	0.0	0.0	0.0	0.0	0.0	0.0	0.0	0.0	0.0	0.0	0.0	0.0	0.0	0.0	0.0	0.0	0.0	0.0	0.0	0.0	0.0	0.0	0.0	0.0	0.0	0.0	0.0
ATATCAGCCCTATGGATG-2	0.0	0.0	0.0	0.0	0.0	0.0	0.0	0.0	0.0	0.9940700000000001	0.0	0.0	0.0	0.0	0.0	0.0	0.0	0.0	0.0	0.0	0.0	0.0	0.0	0.0	0.0	0.0	0.0	0.0	0.0	0.0	0.0	0.0	0.0	0.0	0.0	0.0	0.0	0.0	0.0	0.0	0.0	0.0	0.0	0.0	0.0	0.0	0.0	0.0	0.0
ATATCAGCCTATGTATGC-2	0.0005	0.0001	1e-05	2e-05	0.0	1e-05	2e-05	1e-05	0.00011	0.9838399999999999	0.00039	1e-05	2e-05	0.0	0.0	0.0	0.0	2e-05	0.0	0.0	2e-05	0.00045	0.0	0.0	0.0	5e-05	0.0	2.9999999999999997e-05	0.0	0.0	2e-05	0.0	0.0	0.0	0.0	0.0	0.0	0.0	0.0	0.0	0.0	0.0	0.0	0.0	0.0	0.0	0.0	0.0	0.0
ATATCAGCCTCAGTGTTC-2	0.55093	0.04676	0.01435	0.007409999999999999	0.0	0.0	0.00556	0.0	0.0	0.175	0.13194	0.0	0.025	0.0	0.0	0.0	0.01991	0.00463	0.0	0.0	0.0	0.0	0.0	0.0	0.0	0.008329999999999999	0.0	0.0	0.0	0.0	0.007409999999999999	0.0	0.0	0.0	0.0	0.0	0.0	0.0	0.0	0.0	0.0	0.0	0.0	0.0	0.0	0.0	0.0	0.0	0.0
ATATCAGCCTCCTTAGGT-1	0.39824	0.10203999999999999	0.032189999999999996	0.00746	0.0	0.00278	0.07586	0.014480000000000002	0.03063	0.21555	0.08422	0.0036799999999999997	0.00312	0.0029	0.00312	0.00212	0.0	0.00123	0.0	0.0	0.00301	0.0	0.0	0.0	0.0	0.00323	0.0	0.0	0.0	0.0	0.0	0.0	0.0	0.0	0.0	0.0	0.0	0.0	0.0	0.0	0.0011099999999999999	0.0	0.0	0.0	0.0	0.0	0.0	0.0	0.00145
ATATCAGCCTCCTTAGGT-2	0.41448	0.08567999999999999	0.03298	0.00938	0.0	0.0058200000000000005	0.09182	0.00808	0.02425	0.21241999999999997	0.09861	0.0	0.00485	0.0	0.0	0.0	0.0	0.0	0.0	0.0	0.0058200000000000005	0.0	0.0	0.0	0.0	0.0042	0.0	0.0	0.0	0.0	0.0	0.0	0.0	0.0	0.0	0.0	0.0	0.0	0.0	0.0	0.0	0.0	0.0	0.0	0.0	0.0	0.0	0.0	0.0
ATATCCGATATCAGGATG-1	0.0073	0.25485	0.0	0.0	0.0	0.00098	0.33371999999999996	0.0138	0.24515	0.00294	0.0	0.0	0.00134	0.0008900000000000001	0.0016	0.0	0.0008900000000000001	0.0016899999999999999	0.00151	0.0	0.0	0.00214	0.0	0.0	0.0	0.00757	0.0	0.0	0.0	0.0	0.0	0.0	0.0	0.0	0.0	0.0	0.0	0.0	0.0	0.0	0.0014199999999999998	0.0	0.0	0.0	0.0	0.0	0.0	0.0017800000000000001	0.0
ATATCCGATCAGAAGTGA-1	0.62029	0.0043	0.0	0.00911	0.0	0.0	0.0	0.00936	0.0	0.009609999999999999	0.11232	0.0	0.02074	0.00455	0.0	0.0	0.0	0.0	0.0	0.0	0.0	0.01619	0.010620000000000001	0.0	0.0	0.0035399999999999997	0.0	0.0	0.0	0.0	0.0	0.0	0.0	0.0	0.0	0.0	0.0	0.0	0.0	0.0	0.0	0.0	0.0	0.0	0.0	0.0	0.0	0.0	0.0
ATATCCGATCTAGACATG-2	0.0	0.0	0.0	0.0	0.0	0.0	0.0	0.0	0.0	0.0	0.0	0.0	0.0	0.0	0.0	0.0	0.0	0.0	0.0	0.0	0.0	0.0	0.0	0.0	0.0	0.0	0.0	0.0	0.0	0.0	0.0	0.0	0.0	0.0	0.0	0.0	0.0	0.0	0.0	0.0	0.0	0.0	0.0	0.0	0.0	0.0	0.0	0.0	0.0
ATATGCAGCCCATGCGTC-1	0.39032	0.10063	0.030989999999999997	0.01288	0.0	0.00487	0.0773	0.01253	0.03865	0.24825999999999998	0.07556	0.0	0.0	0.0	0.00592	0.0	0.0	0.0	0.0	0.0	0.0	0.0	0.0	0.0	0.0	0.0	0.0	0.0	0.0	0.0	0.0	0.0	0.0	0.0	0.0	0.0	0.0	0.0	0.0	0.0	0.0	0.0	0.0	0.0	0.0	0.0	0.0	0.0	0.0
ATATGCAGCCCATGCGTC-2	0.42308	0.09369	0.03254	0.0	0.0	0.0	0.09665	0.01085	0.015780000000000002	0.23076999999999998	0.09369	0.0	0.0	0.0	0.0	0.0	0.0	0.0	0.0	0.0	0.0	0.0	0.0	0.0	0.0	0.0	0.0	0.0	0.0	0.0	0.0	0.0	0.0	0.0	0.0	0.0	0.0	0.0	0.0	0.0	0.0	0.0	0.0	0.0	0.0	0.0	0.0	0.0	0.0
ATATGCAGCTTCATCCAA-2	0.0	0.0	0.0	0.0	0.0	0.0	0.0	0.0	0.0	0.0	0.0	1.0	0.0	0.0	0.0	0.0	0.0	0.0	0.0	0.0	0.0	0.0	0.0	0.0	0.0	0.0	0.0	0.0	0.0	0.0	0.0	0.0	0.0	0.0	0.0	0.0	0.0	0.0	0.0	0.0	0.0	0.0	0.0	0.0	0.0	0.0	0.0	0.0	0.0
ATATGTCCAGAATTCAGT-1	0.98565	0.0	0.0	0.0	0.0	0.0	0.0	0.0	0.0	0.00969	0.00465	0.0	0.0	0.0	0.0	0.0	0.0	0.0	0.0	0.0	0.0	0.0	0.0	0.0	0.0	0.0	0.0	0.0	0.0	0.0	0.0	0.0	0.0	0.0	0.0	0.0	0.0	0.0	0.0	0.0	0.0	0.0	0.0	0.0	0.0	0.0	0.0	0.0	0.0
ATATGTCCAGCCATACAA-2	0.58565	0.0325	0.022340000000000002	0.0088	0.0	0.0	0.00812	0.0	0.0	0.13338	0.14557	0.0	0.028439999999999997	0.0	0.0	0.0	0.01354	0.0	0.0	0.0	0.0	0.0	0.0	0.0	0.0	0.010159999999999999	0.0	0.0	0.0	0.0	0.0088	0.0	0.0	0.0	0.0	0.0	0.0	0.0	0.0	0.0	0.0	0.0	0.0	0.0	0.0	0.0	0.0	0.0	0.0
ATATTCGCAATACCGCTT-1	0.39583	0.10417	0.02546	0.008870000000000001	0.0	0.0	0.08719	0.0081	0.034339999999999996	0.22685	0.09838	0.0	0.00386	0.0	0.0	0.0	0.0	0.0	0.0	0.0	0.00502	0.0	0.0	0.0	0.0	0.0	0.0	0.0	0.0	0.0	0.0	0.0	0.0	0.0	0.0	0.0	0.0	0.0	0.0	0.0	0.0	0.0	0.0	0.0	0.0	0.0	0.0	0.0	0.0
ATATTCGCAATACCGCTT-2	0.42336	0.11262	0.02815	0.0	0.0	0.0	0.09802000000000001	0.0146	0.03128	0.17101	0.11782999999999999	0.0	0.0	0.0	0.0	0.0	0.0	0.0	0.0	0.0	0.0	0.0	0.0	0.0	0.0	0.0	0.0	0.0	0.0	0.0	0.0	0.0	0.0	0.0	0.0	0.0	0.0	0.0	0.0	0.0	0.0	0.0	0.0	0.0	0.0	0.0	0.0	0.0	0.0
ATATTCGCACCTCCAATC-1	0.41671	0.10309000000000001	0.05155	0.00922	0.0	0.0	0.07216	0.013019999999999999	0.0369	0.21595	0.06782	0.0	0.0	0.0	0.0	0.0	0.0	0.0	0.0	0.0	0.0	0.0	0.0	0.0	0.0	0.01139	0.0	0.0	0.0	0.0	0.0	0.0	0.0	0.0	0.0	0.0	0.0	0.0	0.0	0.0	0.0	0.0	0.0	0.0	0.0	0.0	0.0	0.0	0.0
ATCAAGAGACAGCAGTAC-2	0.5403399999999999	0.05127	0.02223	0.00968	0.0	0.005379999999999999	0.012190000000000001	0.0	0.0057399999999999994	0.15597	0.12729000000000001	0.0	0.03155	0.0	0.0	0.005379999999999999	0.01183	0.007890000000000001	0.0	0.0	0.0	0.0	0.0	0.0	0.0	0.0	0.0	0.0	0.0	0.0	0.01112	0.0	0.0	0.0	0.0	0.0	0.0	0.0	0.0	0.0	0.0	0.0	0.0	0.0	0.0	0.0	0.0	0.0	0.0
ATCAAGAGACCATCTAGG-2	0.54164	0.03506	0.023190000000000002	0.00761	0.0	0.0024100000000000002	0.00686	0.0	0.0024100000000000002	0.15748	0.13393	0.0	0.02541	0.0	0.00519	0.00352	0.0204	0.0072299999999999994	0.0	0.0	0.0	0.00519	0.0	0.0	0.0	0.00556	0.0	0.0	0.0	0.0	0.013359999999999999	0.0	0.0020399999999999997	0.0	0.0	0.0	0.0	0.0	0.0	0.0	0.0	0.0	0.0	0.0	0.0	0.0	0.0	0.0	0.0
ATCAAGAGACCTCCAATC-1	0.44267	0.09757	0.029769999999999998	0.0	0.0	0.0	0.06284	0.00606	0.02205	0.2183	0.10309000000000001	0.0	0.0	0.0	0.0	0.00882	0.0	0.0	0.0	0.0	0.00551	0.0	0.0	0.0	0.0	0.0	0.0	0.0	0.0	0.0	0.0	0.0	0.0	0.0	0.0	0.0	0.0	0.0	0.0	0.0	0.0	0.0	0.0	0.0	0.0	0.0	0.0	0.0	0.0
ATCAAGAGAGACACGCAA-2	0.54251	0.0479	0.02335	0.01198	0.0	0.0	0.00599	0.0	0.0	0.14490999999999998	0.12754000000000001	0.0	0.02814	0.0	0.0	0.0	0.02395	0.01617	0.0	0.0	0.0	0.00719	0.0	0.0	0.0	0.00838	0.0	0.0	0.0	0.0	0.00958	0.0	0.0	0.0	0.0	0.0	0.0	0.0	0.0	0.0	0.0	0.0	0.0	0.0	0.0	0.0	0.0	0.0	0.0
ATCAAGCATCGTCTGTCC-1	0.63197	0.0	0.0	0.0	0.0	0.01157	0.0	0.0	0.0	0.01998	0.11462	0.0	0.03575	0.0	0.0	0.0	0.0	0.0	0.0	0.0	0.0	0.026289999999999997	0.0	0.0	0.0	0.0	0.0	0.0	0.0	0.0	0.0	0.0	0.0	0.0	0.0	0.0	0.0	0.0	0.0	0.0	0.0	0.0	0.0	0.0	0.0	0.0	0.0	0.0	0.0
ATCAAGCATGCAGCTTGA-2	0.52293	0.04445	0.01995	0.00805	0.0	0.0042	0.01225	0.0	0.0	0.16731	0.14386	0.0	0.02415	0.0	0.00455	0.0	0.0217	0.0042	0.0	0.0	0.0	0.0	0.0	0.0	0.0	0.0042	0.0	0.0	0.0	0.0	0.0105	0.0	0.0	0.0	0.0	0.0	0.0	0.0	0.0	0.0	0.0	0.0	0.0	0.0	0.00455	0.0	0.0	0.0	0.0
ATCACCGCAATTAGCGGT-2	0.80145	0.01726	0.00016	0.01351	8e-05	0.010440000000000001	0.01133	0.00271	0.00996	0.09381	0.00079	0.0	0.0005	0.00106	0.0	0.00023999999999999998	0.0	5e-05	0.0	0.0	0.0	0.00049	0.0	0.0	0.0	9e-05	0.0033299999999999996	0.0	0.0	0.0	0.00014	0.0	0.00011	0.0	0.0	0.0	0.0	0.0	0.0	0.0	0.0	0.0	0.0	0.0	0.0	0.0059299999999999995	0.0	0.0	0.00073
ATCACCGCACCTATTGGT-2	0.40373000000000003	0.06936	0.0	0.02001	0.0	0.0	0.006670000000000001	0.02401	0.07203	0.18942	0.14229	0.0	0.0	0.0	0.0	0.0	0.0	0.036019999999999996	0.0	0.0	0.0	0.0	0.0	0.0	0.0	0.0	0.0	0.0	0.0	0.0	0.023119999999999998	0.0	0.0	0.0	0.0	0.0	0.0	0.0	0.0	0.0	0.0	0.0	0.0	0.0	0.0	0.0	0.0	0.0	0.0
ATCACCGCAGTACGTCTA-1	0.0	0.22780999999999998	0.0	0.0	0.0	0.0	0.30375	0.0	0.35865	0.0	0.0	0.0	0.0	0.0	0.0	0.0	0.0	0.0	0.0	0.0	0.0	0.0	0.0	0.0	0.0	0.0	0.0	0.0	0.0	0.0	0.0	0.0	0.0	0.0	0.0	0.0	0.0	0.0	0.0	0.0	0.0	0.0	0.0	0.0	0.0	0.0	0.0	0.0	0.0
ATCACTTCCACCATGTCT-2	0.3789	0.07067000000000001	0.0	0.01991	0.0	0.0	0.0053100000000000005	0.0209	0.06767999999999999	0.16987	0.16423	0.0	0.0033200000000000005	0.0	0.0	0.0	0.0	0.04545	0.0	0.0	0.0	0.0	0.0	0.0	0.0	0.0069700000000000005	0.0	0.0	0.0	0.0	0.03218	0.0	0.0	0.0	0.0	0.0	0.0	0.0	0.0	0.0	0.0	0.0	0.0	0.0	0.0	0.0	0.0	0.0	0.0
ATCACTTCCCAGTCTAAC-2	0.53168	0.04595	0.02576	0.01355	0.0	0.0046700000000000005	0.006640000000000001	0.0009	0.00305	0.15750999999999998	0.1156	0.00404	0.0236	0.00126	0.00215	0.0015300000000000001	0.01822	0.00565	0.00126	0.0	0.0	0.00251	0.0	0.0	0.0	0.00485	0.00108	0.00099	0.0	0.0	0.01014	0.0	0.0009	0.0009	0.0	0.0	0.0017100000000000001	0.0	0.0	0.0	0.0	0.0	0.0	0.0	0.0	0.00144	0.0	0.0	0.0
ATCAGAAGCGCTTACGTT-1	0.3839	0.09607	0.03165	0.013519999999999999	0.0011099999999999999	0.00234	0.08092	0.01174	0.024630000000000003	0.2154	0.08901	0.00137	0.00202	0.0019399999999999999	0.00216	0.00216	0.0008900000000000001	0.00161	0.00042	0.00028	0.00361	0.00182	0.0	0.0	0.0	0.0033299999999999996	0.00091	0.0	0.0	0.0	0.00045999999999999996	0.0	0.0012900000000000001	0.00054	0.0	0.00044	0.00023999999999999998	0.0	0.0	0.0	0.00059	0.00028	0.0	0.0	0.00028	0.00061	0.0	0.0	0.00054
ATCAGAAGCGCTTACGTT-2	0.38441	0.10037	0.0325	0.010409999999999999	0.00055	0.00277	0.0842	0.01179	0.0222	0.22393000000000002	0.08819	0.0011099999999999999	0.0032700000000000003	0.00227	0.00293	0.0009400000000000001	0.00149	0.0013800000000000002	0.001	0.0	0.004370000000000001	0.0019399999999999999	0.0	0.0	0.0	0.00343	0.00072	0.0	0.0	0.0	0.00105	0.0	0.00061	0.0	0.0	0.0	0.0	0.0	0.0	0.0	0.0	0.00061	0.0	0.0	0.0	0.0	0.0	0.0	0.00066
ATCAGAAGCGTGCCATGA-1	0.6606	0.0	0.0	0.0	0.0	0.0	0.0	0.0	0.0	0.01738	0.12747999999999998	0.0	0.03891	0.0	0.0	0.0	0.0	0.0	0.0	0.0	0.0	0.023180000000000003	0.0	0.0	0.0	0.0	0.0	0.0	0.0	0.0	0.0	0.0	0.0	0.0	0.0	0.0	0.0	0.0	0.0	0.0	0.0	0.0	0.0	0.0	0.0	0.0	0.0	0.0	0.0
ATCAGAAGCTCCATCATT-2	0.30617	0.04702	0.0	0.0	0.0	0.0	0.01672	0.0209	0.0418	0.2278	0.279	0.0	0.0	0.0	0.0	0.0	0.0	0.0	0.0	0.0	0.0	0.0	0.0	0.0	0.0	0.0	0.0	0.02717	0.0	0.0	0.017759999999999998	0.0	0.0	0.0	0.0	0.0	0.0	0.0	0.0	0.0	0.0	0.0	0.0	0.0	0.0	0.0	0.0	0.0	0.0
ATCAGGATGACGGTGCCT-1	0.8953899999999999	0.0171	0.00044	0.01971	0.00122	0.00895	0.011090000000000001	0.0	0.0	0.0	0.0	0.0	0.0021	0.006490000000000001	0.0007	0.00232	0.0	0.0	0.00147	0.0	0.0	0.0	0.0	0.0	0.0	0.0	0.00099	0.00099	0.0	0.0	0.0027600000000000003	0.0	0.0036799999999999997	0.0	0.0	0.00041	0.0009199999999999999	0.0	0.0	0.0	0.0	0.0	0.0	0.0	0.0011099999999999999	0.0	0.0	0.0	0.0
ATCAGGATGCGGTAGCTT-1	0.93399	0.01805	0.0	0.01444	0.0	0.00825	0.00825	0.0	0.0	0.0	0.0	0.0	0.0	0.00825	0.0	0.0	0.0	0.0	0.0	0.0	0.0	0.0	0.0	0.0	0.0	0.0	0.0	0.0	0.0	0.0	0.0	0.0	0.0	0.0	0.0	0.0	0.00722	0.0	0.0	0.0	0.0	0.0	0.0	0.0	0.0	0.0	0.0	0.0	0.0
ATCAGGATGCGTAATGAC-1	0.9549200000000001	0.01066	0.0	0.00984	0.0	0.00533	0.0123	0.0	0.0	0.0	0.0	0.0	0.0	0.0057399999999999994	0.0	0.0	0.0	0.0	0.0	0.0	0.0	0.0	0.0	0.0	0.0	0.0	0.0	0.0	0.0	0.0	0.0	0.0	0.0	0.0	0.0	0.0	0.0	0.0	0.0	0.0	0.0	0.0	0.0	0.0	0.0	0.0	0.0	0.0	0.0
ATCAGGATGCTGCATGTT-2	0.39821	0.07422000000000001	0.0	0.01355	0.0	0.00339	0.007390000000000001	0.01755	0.06468	0.16323	0.16384	0.0	0.00462	0.0	0.0	0.0	0.0	0.04127	0.0	0.0	0.0	0.0	0.0	0.0	0.0	0.00585	0.0	0.0	0.0	0.0	0.03511	0.0	0.0	0.0	0.0	0.0	0.0	0.0	0.0	0.0	0.0	0.0	0.0	0.0	0.0	0.0	0.0	0.0	0.0
ATCAGGATGGATCTACTT-2	0.5090600000000001	0.03687	0.0225	0.0097	0.0	0.004370000000000001	0.00758	0.0011	0.0028399999999999996	0.17196	0.13175	0.0023899999999999998	0.0239	0.0019199999999999998	0.0028699999999999997	0.00202	0.01721	0.00606	0.0007700000000000001	0.0	0.00062	0.0028399999999999996	0.00047000000000000004	0.0	0.0	0.0050100000000000006	0.0011	0.00027	0.0	0.0	0.01073	0.0	0.0012699999999999999	0.0004	0.0	0.00072	0.00067	0.0	0.0	0.0	0.00035	0.0007	0.0	0.0	0.00047000000000000004	0.001	0.0	0.00025	0.00062
ATCAGGATGGTGAATGCC-1	0.88923	0.0176	0.00084	0.01403	0.0016300000000000002	0.00975	0.01366	1e-05	0.00011	0.00018	0.00011	1e-05	0.0022600000000000003	0.00793	0.0010400000000000001	0.0018800000000000002	0.00026000000000000003	0.00015	0.0016899999999999999	5.9999999999999995e-05	0.0	1e-05	0.0	0.0	0.0	1e-05	0.00093	0.00074	0.0	0.0	0.0016699999999999998	0.0	0.00223	0.00025	0.00036	0.00074	0.00072	5.9999999999999995e-05	0.0	0.0003	7e-05	4e-05	0.00037999999999999997	1e-05	0.00062	0.00088	8e-05	0.0	9e-05
ATCAGGATGTAGCAGAGT-1	0.89433	0.01586	0.00114	0.01365	0.00193	0.008320000000000001	0.013359999999999999	0.0	0.00043	0.00033	0.0	0.0	0.0025	0.00716	0.00086	0.00228	0.0	0.00023999999999999998	0.00145	0.0	0.0	0.0	0.0	0.0	0.0	0.0	0.00093	0.0010199999999999999	0.0	0.0	0.0022600000000000003	0.0	0.003	0.00037999999999999997	0.00036	0.00124	0.00029	0.0	0.0	0.00023999999999999998	0.0	0.0	0.00026000000000000003	0.0	0.00133	0.00062	0.0	0.0	0.0
ATCAGTCGACAACCTGGT-2	0.52173	0.03767	0.018580000000000003	0.01057	0.0005099999999999999	0.00381	0.00848	0.00197	0.00218	0.16785999999999998	0.13074000000000002	0.00278	0.02556	0.00231	0.00231	0.00257	0.01914	0.00488	0.0	0.0	0.00043	0.0024	0.0	0.0	0.0	0.00548	0.00116	0.0	0.0	0.0	0.00886	0.0	0.00141	0.0	0.0	0.0	0.00081	0.0	0.0	0.0	0.0	0.0	0.0	0.0	0.0	0.00086	0.0	0.0	0.0009400000000000001
ATCAGTCGACAATACCAC-1	0.00627	0.24378000000000002	0.0	0.0006	0.0007599999999999999	0.0009599999999999999	0.33216999999999997	0.009590000000000001	0.23079000000000002	0.0032	0.00064	0.0	0.00156	0.0	0.00176	0.0	0.00088	0.0005200000000000001	0.0006799999999999999	0.0	0.0	0.00268	0.0	0.0	0.0	0.00587	0.0	0.0	0.0	0.0	0.00044	0.0	0.0	0.0	0.0	0.0	0.0	0.0	0.0	0.0	0.00176	0.0	0.0	0.0	0.00072	0.0	0.0	0.00212	0.0
ATCAGTCGACCGATCTCT-2	0.42591	0.06511	0.0	0.01155	0.0	0.0035299999999999997	0.0035299999999999997	0.02053	0.0712	0.1703	0.14304	0.0	0.0	0.00513	0.0	0.0	0.0	0.03175	0.0	0.0	0.0	0.00609	0.0	0.0	0.0	0.0	0.0	0.0	0.0	0.0	0.03271	0.0	0.0	0.0	0.0	0.0	0.0	0.0	0.0	0.0	0.0	0.0	0.0	0.0	0.0	0.0	0.0	0.0	0.0
ATCAGTCGAGTCCTTCAT-2	0.01291	0.0	0.0	0.0	0.0	0.0	0.0	0.0	0.0	0.0078	0.00795	0.0	0.0	0.0	0.0	0.0	0.0	0.0	0.0	0.0	0.0	0.96519	0.0	0.0	0.0	0.0	0.0	0.0	0.0	0.0	0.0	0.0	0.0	0.0	0.0	0.0	0.0	0.0	0.0	0.0	0.0	0.0	0.0	0.0	0.0	0.0	0.0	0.0	0.0
ATCAGTCGAGTTCAGAAG-2	0.5422	0.03953	0.02376	0.015569999999999999	0.0	0.00307	0.00963	0.0	0.00266	0.16222999999999999	0.12044	0.00758	0.03011	0.0	0.0	0.0034799999999999996	0.0168	0.00451	0.0	0.0	0.0	0.0	0.0	0.0	0.0	0.0041	0.0	0.0	0.0	0.0	0.01045	0.0	0.0	0.0	0.0	0.0	0.0	0.0	0.0	0.0	0.0	0.0	0.0	0.0	0.0	0.0	0.0	0.0	0.0
ATCATAGACAGCACCGTG-1	0.41048999999999997	0.09283999999999999	0.03539	0.01624	0.0	0.00916	0.10157999999999999	0.0154	0.02748	0.21731999999999999	0.0637	0.0	0.0	0.008740000000000001	0.0	0.0	0.0	0.0	0.0	0.0	0.0	0.0	0.0	0.0	0.0	0.0	0.0	0.0	0.0	0.0	0.0	0.0	0.0	0.0	0.0	0.0	0.0	0.0	0.0	0.0	0.0	0.0	0.0	0.0	0.0	0.0	0.0	0.0	0.0
ATCATAGACAGCACCGTG-2	0.43387	0.09271	0.05439	0.0	0.0	0.0	0.06675	0.016069999999999997	0.02472	0.21261	0.08035	0.0	0.0	0.0	0.0	0.0	0.0	0.0	0.0	0.0	0.0136	0.0	0.0	0.0	0.0	0.0	0.0	0.0	0.0	0.0	0.0	0.0	0.0	0.0	0.0	0.0	0.0	0.0	0.0	0.0	0.0	0.0	0.0	0.0	0.0	0.0	0.0	0.0	0.0
ATCATAGACCTCATTAGT-2	0.55032	0.04152	0.01126	0.0	0.0	0.0	0.01196	0.0	0.0	0.18367	0.1323	0.0	0.023219999999999998	0.0	0.0	0.0	0.023219999999999998	0.0	0.0	0.0	0.0	0.0	0.0	0.0	0.0	0.01196	0.0	0.0	0.0	0.0	0.0	0.0	0.0	0.0	0.0	0.0	0.0	0.0	0.0	0.0	0.0	0.0	0.0	0.0	0.0	0.0	0.0	0.0	0.00774
ATCATAGACTAACACATC-2	0.00346	0.0	0.0	0.0	0.0	0.0	0.0	0.0	0.0011300000000000001	0.0011300000000000001	0.00143	0.0	0.0	0.0	0.0	0.0	0.0	0.0	0.0	0.0	0.0	0.0	0.0	0.0	0.0	0.0	0.0	0.0	0.0	0.0	0.0	0.0	0.0	0.0	0.0	0.0	0.0	0.0	0.0	0.0	0.0	0.0	0.0	0.0	0.0	0.0	0.0	0.0	0.0
ATCATAGACTAGCACACG-2	0.00059	0.0	0.0	0.0	0.0	0.0	0.0	0.00323	0.0	0.0051600000000000005	0.98096	0.0	0.0	0.0	0.0	0.0	0.0	0.0	0.0	0.0	0.0	0.0	0.0	0.0	0.0	0.0	0.0	0.0	0.0	0.0	0.0	0.0	0.0	0.0	0.0	0.0	0.0	0.0	0.0	0.0	0.0	0.0	0.0	0.0	0.0	0.0	0.0	0.0	0.0
ATCATAGACTTCACTCCT-2	0.0	0.0	0.0	0.0	0.0	0.0	0.0	0.0	0.0	0.00147	0.0	0.0	0.0	0.0	0.0	0.0	0.0	0.0	0.0	0.0	0.0	0.0	0.0	0.0	0.0	0.0	0.0	0.9983799999999999	0.0	0.0	0.0	0.0	0.0	0.0	0.0	0.0	0.0	0.0	0.0	0.0	0.0	0.0	0.0	0.0	0.0	0.0	0.0	0.0	0.0
ATCATGTTCACGACGATT-2	0.58199	0.0	0.0	0.0	0.0	0.0	0.0	0.0127	0.0485	0.24018	0.07506	0.0	0.0	0.0	0.0	0.0	0.0	0.0	0.0	0.0	0.0	0.0	0.0	0.0	0.0	0.0	0.0	0.038110000000000005	0.0	0.0	0.0	0.0	0.0	0.0	0.0	0.0	0.0	0.0	0.0	0.0	0.0	0.0	0.0	0.0	0.0	0.0	0.0	0.0	0.0
ATCATGTTCCATAGAGAT-1	0.40523000000000003	0.09658	0.03694	0.009909999999999999	0.0	0.00396	0.07964	0.01351	0.02721	0.20595	0.08523	0.00324	0.00252	0.00288	0.0037799999999999995	0.0	0.0	0.00216	0.0	0.0	0.00216	0.0055899999999999995	0.0	0.0	0.0	0.00198	0.0	0.0	0.0	0.0	0.0	0.0	0.00252	0.0	0.0	0.0	0.0	0.0	0.0	0.0	0.0	0.0	0.0	0.0	0.0	0.0	0.0	0.0	0.0
ATCATGTTCCATAGAGAT-2	0.40405	0.09232	0.034230000000000003	0.009340000000000001	0.0	0.0	0.08247	0.015040000000000001	0.02075	0.23548000000000002	0.10477	0.0	0.0	0.0	0.0	0.0	0.0	0.0	0.0	0.0	0.0	0.0	0.0	0.0	0.0	0.0	0.0	0.0	0.0	0.0	0.0	0.0	0.0	0.0	0.0	0.0	0.0	0.0	0.0	0.0	0.0	0.0	0.0	0.0	0.0	0.0	0.0	0.0	0.0
ATCATGTTCGATCTGAAT-2	0.08929	0.0	0.0	0.0	0.0	0.0	0.0	0.0	0.0	0.04545	0.06981	0.0	0.0	0.0	0.0	0.0	0.0	0.0	0.0	0.0	0.0	0.0	0.0	0.0	0.0	0.0	0.0	0.0	0.0	0.0	0.0	0.0	0.0	0.0	0.0	0.0	0.0	0.0	0.0	0.0	0.0	0.0	0.0	0.0	0.0	0.0	0.0	0.0	0.0
ATCATGTTCGCCAACAAT-2	0.0	0.0	0.0	0.0	0.0	0.0	0.0	0.0	0.0	0.02109	0.92304	0.0	0.0	0.0	0.0	0.0	0.0	0.0	0.0	0.0	0.0	0.0	0.0	0.0	0.0	0.0	0.0	0.0	0.0	0.0	0.0	0.0	0.0	0.0	0.0	0.0	0.0	0.0	0.0	0.0	0.0	0.0	0.0	0.0	0.0	0.0	0.0	0.0	0.0
ATCATTACGCTGCTTAGG-1	0.40515999999999996	0.12467	0.0463	0.0	0.0	0.0	0.09172000000000001	0.0	0.02582	0.22707	0.07569	0.0	0.0	0.0	0.0	0.0	0.0	0.0	0.0	0.0	0.0	0.0	0.0	0.0	0.0	0.0	0.0	0.0	0.0	0.0	0.0	0.0	0.0	0.0	0.0	0.0	0.0	0.0	0.0	0.0	0.0	0.0	0.0	0.0	0.0	0.0	0.0	0.0	0.0
ATCATTACGGTTATCGAT-1	0.39056	0.09235	0.027719999999999998	0.01175	0.0	0.00264	0.08324	0.014490000000000001	0.02595	0.23121999999999998	0.09049	0.0	0.0033299999999999996	0.00402	0.0	0.00176	0.0	0.00196	0.0	0.0	0.00235	0.00176	0.0	0.0	0.0	0.0035299999999999997	0.0	0.0	0.0	0.0	0.0	0.0	0.00215	0.0	0.0	0.0	0.0	0.0	0.0	0.0	0.0	0.0	0.0	0.0	0.0	0.0	0.0	0.0	0.0
ATCATTACGGTTATCGAT-2	0.39659	0.10173	0.041639999999999996	0.010620000000000001	0.0	0.00391	0.09167	0.01677	0.02459	0.21353000000000003	0.08552	0.0	0.0	0.0	0.00335	0.0	0.0	0.0	0.0	0.0	0.00391	0.0	0.0	0.0	0.0	0.00475	0.0	0.0	0.0	0.0	0.0	0.0	0.0	0.0	0.0	0.0	0.0	0.0	0.0	0.0	0.0	0.0	0.0	0.0	0.0	0.0	0.0	0.0	0.0
ATCATTACGTGCATACAT-2	0.40321	0.05855	0.0	0.0	0.0	0.0	0.0	0.03588	0.07743	0.19641	0.16147	0.0	0.0	0.0	0.0	0.0	0.0	0.031160000000000004	0.0	0.0	0.0	0.0	0.0	0.0	0.0	0.01889	0.0	0.0	0.0	0.0	0.013219999999999999	0.0	0.0	0.0	0.0	0.0	0.0	0.0	0.0	0.0	0.0	0.0	0.0	0.0	0.0	0.0	0.0	0.0	0.0
ATCATTACGTGCGTAATC-1	0.28947	0.0	0.0	0.0	0.0	0.0	0.0	0.0	0.0	0.0	0.42105	0.0	0.0	0.0	0.0	0.0	0.0	0.0	0.0	0.0	0.0	0.0	0.0	0.0	0.0	0.0	0.0	0.0	0.0	0.0	0.0	0.0	0.0	0.0	0.0	0.0	0.0	0.0	0.0	0.0	0.0	0.0	0.0	0.0	0.0	0.0	0.0	0.0	0.0
ATCCAATGACTCTAAGAG-1	0.63575	0.0134	0.0	0.0	0.0	0.0	0.0	0.02061	0.0	0.014430000000000002	0.12468	0.0	0.024730000000000002	0.00515	0.0	0.0	0.0	0.0	0.0	0.0	0.0	0.00979	0.00927	0.0	0.0	0.0067	0.0	0.0	0.0	0.0	0.0	0.0	0.0	0.0	0.0	0.0	0.0	0.0	0.0	0.0	0.0	0.0	0.0	0.0	0.0	0.0	0.0	0.0	0.0
ATCCAATGATACATGCAC-2	0.58577	0.03556	0.024059999999999998	0.0136	0.0	0.0	0.0	0.0	0.0	0.159	0.13702999999999999	0.0	0.0272	0.0	0.0	0.0	0.0136	0.0	0.0	0.0	0.0	0.0	0.0	0.0	0.0	0.0	0.0	0.0	0.0	0.0	0.0	0.0	0.0	0.0	0.0	0.0	0.0	0.0	0.0	0.0	0.0	0.0	0.0	0.0	0.0	0.0	0.0	0.0	0.0
ATCCAATGATCCAAGTAA-1	0.41673000000000004	0.0941	0.02016	0.0	0.0	0.0112	0.09634	0.0112	0.02539	0.21957	0.10157000000000001	0.0	0.0	0.0	0.0	0.0	0.0	0.0	0.0	0.0	0.0	0.0	0.0	0.0	0.0	0.0	0.0	0.0	0.0	0.0	0.0	0.0	0.0	0.0	0.0	0.0	0.0	0.0	0.0	0.0	0.0	0.0	0.0	0.0	0.0	0.0	0.0	0.0	0.0
ATCCACAGTAGCACACCT-2	0.55902	0.030330000000000003	0.02787	0.0	0.0	0.0	0.00902	0.0	0.0	0.16475	0.14262	0.0	0.02295	0.0	0.0	0.0	0.03852	0.0	0.0	0.0	0.0	0.0	0.0	0.0	0.0	0.0	0.0	0.0	0.0	0.0	0.0	0.0	0.0	0.0	0.0	0.0	0.0	0.0	0.0	0.0	0.0	0.0	0.0	0.0	0.0	0.0	0.0	0.0	0.0
ATCCACAGTCCACCATGC-1	0.0	0.22155999999999998	0.0	0.0	0.0	0.0	0.3513	0.0	0.28643	0.01796	0.0	0.0	0.0	0.0	0.0	0.0	0.0	0.0	0.0	0.0	0.0	0.0	0.0	0.0	0.0	0.01098	0.0	0.0	0.0	0.0	0.0	0.0	0.0	0.0	0.0	0.0	0.0	0.0	0.0	0.0	0.0	0.0	0.0	0.0	0.0	0.0	0.0	0.0	0.0
ATCCACAGTGGATACAAT-2	0.84964	0.0	0.0	0.00029	0.0	0.006220000000000001	0.06563	0.0	0.0	0.00041	0.00066	0.0	0.01718	0.0	0.0	0.0	0.0	0.036739999999999995	0.00025	0.0	0.0	0.0	0.0	0.0	0.0	0.0	0.0	0.0	0.0	0.0	0.0057799999999999995	0.0	0.0	0.0	0.0	0.0	0.0	0.0	0.0	0.0	0.0	0.0	0.0	0.0	0.0	0.0	0.0	0.0	0.0007700000000000001
ATCCACAGTTATCGAGCC-2	0.54482	0.04136	0.02295	0.01711	0.0	0.00563	0.00953	0.0	0.0	0.15721	0.12451	0.0	0.02274	0.0	0.0	0.0	0.01949	0.00715	0.0	0.0	0.0	0.0	0.0	0.0	0.0	0.00541	0.0	0.0	0.0	0.0	0.013859999999999999	0.0	0.0039	0.0	0.0	0.0	0.0	0.0	0.0	0.0	0.0	0.0	0.0	0.0	0.0	0.0	0.0	0.0	0.0
ATCCACAGTTGCCGCTAC-1	0.6505	0.0	0.0	0.00545	0.0	0.0038799999999999998	0.0	0.00316	0.00158	0.00632	0.11827	0.0	0.02096	0.0053100000000000005	0.0	0.00187	0.0	0.0	0.0	0.0	0.0	0.0155	0.00474	0.0	0.0	0.0045899999999999995	0.00144	0.0	0.0	0.0	0.0	0.0	0.0	0.0	0.0	0.0	0.0	0.0	0.0	0.00215	0.0	0.0	0.0	0.0	0.0	0.0	0.0	0.0	0.0
ATCCAGCTGGCGCTAGAA-1	0.0	0.0	0.0	0.0	0.0	0.0	0.0	0.0	0.0	0.0	0.9976299999999999	0.0	0.0	0.0	0.0	0.0	0.0	0.0	0.0	0.0	0.0	0.0	0.0	0.0	0.0	0.0	0.0	0.0	0.0	0.0	0.0	0.0	0.0	0.0	0.0	0.0	0.0	0.0	0.0	0.0	0.0	0.0	0.0	0.0	0.0	0.0	0.0	0.0	0.0
ATCCAGCTGTCAGAGCGT-2	0.51032	0.038610000000000005	0.020819999999999998	0.011170000000000001	0.0	0.00398	0.012490000000000001	0.0	0.0034100000000000003	0.18228	0.14518	0.0	0.02139	0.0	0.0	0.0	0.020059999999999998	0.005679999999999999	0.0	0.0	0.0	0.0	0.0	0.0	0.0	0.007379999999999999	0.0	0.0	0.0	0.0	0.01401	0.0	0.0	0.0	0.0	0.0	0.0	0.0	0.0	0.0	0.0	0.0	0.0	0.0	0.0	0.0	0.0	0.0	0.0
ATCCATTAGACACACCGT-2	0.00215	0.0	0.0	0.0	0.0	0.0	0.0	0.0	0.0	0.06369	0.04262	0.0	0.0	0.0	0.0	0.0	0.0	0.0	0.0	0.0	0.0	0.0021	0.03044	0.02365	0.0	0.0	0.0	0.25653000000000004	0.0	0.0	0.0	0.0	0.0	0.0	0.0	0.0	0.0	0.0	0.0	0.0	0.0	0.0	0.0	0.0	0.0	0.0	0.0	0.0	0.0
ATCCATTAGACGATGACC-1	0.0	0.0	0.0	0.0	0.0	0.0	0.9119700000000001	0.006520000000000001	0.0	0.00639	0.0	0.0	0.0	0.0	0.041010000000000005	0.0	0.0	0.0	0.0	0.0	0.0	0.0	0.00371	0.0	0.0	0.0	0.0	0.0	0.0	0.0	0.0	0.0	0.0	0.0	0.0	0.0	0.0	0.0	0.0	0.0	0.0	0.0	0.0	0.0	0.0	0.0	0.0	0.0	0.0
ATCCGACCAACCGACGGT-1	0.0	0.0	0.0	0.0	0.0	0.0	0.0	0.0	0.8639600000000001	0.0	0.0	0.0	0.0	0.0	0.0	0.0	0.0	0.0	0.0	0.0	0.0	0.0	0.0	0.0	0.0	0.0	0.0	0.0	0.0	0.0	0.0	0.0	0.0	0.0	0.0	0.0	0.0	0.0	0.0	0.0	0.0	0.0	0.0	0.0	0.0	0.0	0.0	0.0	0.0
ATCCGACCACACACCTGT-2	0.53292	0.03424	0.0219	0.009059999999999999	0.0	0.0028899999999999998	0.007540000000000001	0.0018	0.00224	0.16276	0.12672	0.0	0.0258	0.0017	0.00198	0.00213	0.01714	0.0051600000000000005	0.00047000000000000004	0.0	0.00061	0.00364	0.0006900000000000001	0.0	0.0	0.00541	0.00054	0.00036	0.0	0.0	0.00953	0.0	0.00101	0.00036	0.0	0.0008300000000000001	0.0005099999999999999	0.0	0.0	0.0	0.0	0.0015199999999999999	0.0	0.0	0.0	0.0008699999999999999	0.0	0.0	0.0
ATCCGACCATACGGTCGT-1	0.03058	0.0	0.0	0.0	0.0	0.0	0.0	0.0	0.0	0.03597	0.0	0.0	0.0	0.0	0.0	0.0	0.0	0.0	0.0	0.0	0.0	0.65647	0.0	0.0	0.0	0.0	0.0	0.0	0.0	0.0	0.0	0.0	0.0	0.0	0.0	0.0	0.0	0.0	0.0	0.0	0.0	0.0	0.0	0.0	0.0	0.0	0.0	0.0	0.0
ATCCGGTCCCTCTAAGAG-2	0.0	0.0	0.0	0.0	0.0	0.0	0.0	0.0	0.0	0.0	0.0	0.0	0.0	0.0	0.0	0.0	0.0	0.0	0.0	1.0	0.0	0.0	0.0	0.0	0.0	0.0	0.0	0.0	0.0	0.0	0.0	0.0	0.0	0.0	0.0	0.0	0.0	0.0	0.0	0.0	0.0	0.0	0.0	0.0	0.0	0.0	0.0	0.0	0.0
ATCCTCCGAACGTATGTC-1	0.41662	0.09193	0.03595	0.01237	0.0	0.0	0.07366	0.0	0.02475	0.24985	0.08544	0.0	0.0	0.0	0.007659999999999999	0.0	0.0	0.0	0.0	0.0	0.0	0.0	0.0	0.0	0.0	0.0	0.0	0.0	0.0	0.0	0.0	0.0	0.0	0.0	0.0	0.0	0.0	0.0	0.0	0.0	0.0	0.0	0.0	0.0	0.0	0.0	0.0	0.0	0.0
ATCCTCCGACCATGCGTC-2	0.9040100000000001	0.01125	0.0018100000000000002	0.0267	0.0	0.00449	0.0016899999999999999	0.00023999999999999998	0.00022999999999999998	0.00075	0.00053	0.0	0.00532	0.0003	0.00615	0.00275	0.00118	0.00215	0.00146	0.00029	0.0	0.0	0.0	0.0	0.0	0.0	0.00029	0.0	0.0	0.0	0.00149	0.0	0.00118	0.0	0.0	0.00108	0.00037	0.0	0.0	0.0	0.00016999999999999999	0.00033	0.0	0.0	0.00016999999999999999	0.00126	0.00049	0.0	0.00016999999999999999
ATCCTCCGATACTTCCAG-1	0.0	0.0	0.0	0.0	0.0	0.0	0.0	0.0	0.0	0.0	0.0	0.0	0.0	0.0	0.0	0.0	0.0	0.0	0.0	0.0	0.0	0.0	0.0	0.0	0.0	0.0	0.0	0.0	0.0	0.0	0.0	0.0	0.0	0.0	0.0	0.0	0.0	0.0	0.0	0.0	0.0	0.0	0.0	0.0	0.0	0.0	0.0	0.0	0.0
ATCGATCCTATGCTTCAG-1	0.39481	0.11154000000000001	0.034789999999999995	0.011040000000000001	0.0	0.0	0.08172	0.011040000000000001	0.04086	0.20540999999999998	0.09332	0.0	0.0	0.0	0.0	0.0	0.0	0.0	0.0	0.0	0.0	0.00607	0.0	0.0	0.0	0.00773	0.0	0.0	0.0	0.0	0.0	0.0	0.0	0.0	0.0	0.0	0.0	0.0	0.0	0.0	0.0	0.0	0.0	0.0	0.0	0.0	0.0	0.0	0.0
ATCGATCCTGTTGCTCAG-2	0.53557	0.03984	0.025419999999999998	0.013280000000000002	0.0	0.00417	0.008159999999999999	0.00228	0.00285	0.16676	0.12900999999999999	0.0	0.02277	0.0	0.00228	0.00266	0.01195	0.00626	0.0	0.0	0.0	0.00398	0.0	0.0	0.0	0.0053100000000000005	0.0	0.0	0.0	0.0	0.01024	0.0	0.0	0.0	0.0	0.0	0.0	0.0	0.0	0.0	0.0	0.0	0.0	0.0	0.0	0.0	0.0	0.0	0.0
ATCGATCCTTGAACGGTT-2	0.59215	0.01121	0.0	0.0	0.0	0.0	0.011909999999999999	0.01051	0.05256	0.21444000000000002	0.06097	0.0	0.0	0.0	0.0	0.0	0.0	0.0	0.0	0.0	0.0	0.0	0.0	0.0	0.0	0.0	0.0	0.03574	0.0	0.0	0.00771	0.0	0.0	0.0	0.0	0.0	0.0	0.0	0.0	0.0	0.0	0.0	0.0	0.0	0.0	0.0	0.0	0.0	0.0
ATCGCCTCTATATAGCGT-1	0.88055	0.016	0.00079	0.031110000000000002	0.00026000000000000003	0.00528	0.00673	0.0028	0.00011	0.0010199999999999999	0.00011999999999999999	1e-05	0.00279	0.00147	0.00186	0.00148	0.00168	0.00011999999999999999	0.0003	0.00132	0.0	0.00325	0.0	0.0	0.0	1e-05	0.00228	4e-05	0.0	0.0	0.00114	0.0	0.00037	0.00018	0.0	0.00026000000000000003	0.00093	0.00033	4e-05	0.0	0.00032	4e-05	0.00036	1e-05	0.00021	0.00114	0.0	0.00039	0.0006900000000000001
ATCGCCTCTCATATGCGA-1	0.9321200000000001	0.01184	0.0	0.038669999999999996	0.0	0.0	0.015	0.0	0.0	0.0	0.0	0.0	0.0	0.0	0.0	0.0	0.0	0.0	0.0	0.0	0.0	0.0	0.0	0.0	0.0	0.0	0.0	0.0	0.0	0.0	0.0	0.0	0.0	0.0	0.0	0.0	0.0	0.0	0.0	0.0	0.0	0.0	0.0	0.0	0.0	0.0	0.0	0.0	0.0
ATCGCCTCTCGTATAGCG-1	0.94857	0.00821	0.0	0.02636	0.0	0.0	0.009940000000000001	0.0	0.0	0.0	0.0	0.0	0.0	0.0	0.0	0.0	0.0	0.0	0.0	0.0	0.0	0.0	0.0	0.0	0.0	0.0	0.0	0.0	0.0	0.0	0.0	0.0	0.0	0.0	0.0	0.0	0.0	0.0	0.0	0.0	0.0	0.0	0.0	0.0	0.0	0.0	0.0	0.0	0.0
ATCGCCTCTGTGGTACGG-1	0.6173	0.00454	0.0	0.00875	0.0	0.00421	0.0	0.00518	0.0	0.01653	0.12119	0.0	0.017169999999999998	0.00389	0.0	0.0	0.0	0.0	0.0	0.0	0.0	0.02949	0.0	0.0	0.0	0.0068	0.0	0.0	0.0	0.0	0.0	0.0	0.0	0.0	0.0	0.0	0.0	0.0	0.0	0.0	0.0	0.0	0.0	0.0	0.0	0.0	0.0	0.0	0.0
ATCGCCTCTTGCCGAACT-1	0.0013800000000000002	0.0	0.0	0.0	0.0	0.0	0.97678	0.0056700000000000006	0.0	0.0023	0.0	0.0	0.0	0.0	0.0	0.0	0.0	0.0	0.0	0.0	0.0	0.0	0.0	0.0	0.0	0.0	0.0	0.0	0.0	0.0	0.0	0.0	0.00036	0.0	0.0	0.0	0.0	0.0	0.0	0.0	0.0	0.0	0.0	0.00197	0.0	0.0	0.0	0.0	0.0
ATCGGTGGTAGCCTCGCA-2	0.04528	0.0	0.0	0.0	0.0	0.0	0.0	0.0	0.0	0.0	0.0	0.0	0.0	0.0	0.0	0.0	0.0	0.0	0.0	0.0	0.0	0.29811	0.0	0.0	0.0	0.0	0.0	0.0	0.0	0.0	0.0	0.0	0.0	0.0	0.0	0.0	0.0	0.0	0.0	0.0	0.0	0.0	0.0	0.0	0.0	0.0	0.0	0.0	0.0
ATCGGTGGTGCCTGCATC-1	0.42083999999999994	0.10784	0.03595	0.00606	0.0	0.0	0.07351	0.02423	0.02342	0.20920999999999998	0.08764	0.0	0.0	0.0	0.0	0.0	0.0	0.0	0.0	0.0	0.00485	0.00485	0.0	0.0	0.0	0.0	0.0	0.0	0.0	0.0	0.0	0.0	0.0	0.0	0.0	0.0	0.0	0.0	0.0	0.0	0.0	0.0	0.0	0.0	0.0	0.0	0.0	0.0	0.0
ATCGGTGGTGCCTGCATC-2	0.36819	0.11235	0.0267	0.0	0.0	0.0	0.099	0.01335	0.05117	0.24249	0.08342999999999999	0.0	0.0	0.0	0.0	0.0	0.0	0.0	0.0	0.0	0.0	0.0	0.0	0.0	0.0	0.0	0.0	0.0	0.0	0.0	0.0	0.0	0.0	0.0	0.0	0.0	0.0	0.0	0.0	0.0	0.0	0.0	0.0	0.0	0.0	0.0	0.0	0.0	0.0
ATCGGTGGTGCGGTAAGT-2	0.5159100000000001	0.04525	0.02103	0.01255	0.0	0.0019399999999999999	0.00848	0.0	0.0	0.17109000000000002	0.14228	0.0	0.01944	0.0	0.0023	0.00247	0.01714	0.00389	0.0	0.0	0.0	0.00919	0.0	0.0	0.0	0.00583	0.0023	0.0	0.0	0.0	0.01078	0.0	0.0	0.0	0.0	0.0	0.0017699999999999999	0.0	0.0	0.0	0.0	0.0	0.0	0.0	0.0	0.0	0.0	0.0	0.0
ATCGGTGGTTATCAGTGC-2	0.55884	0.04406	0.0251	0.01227	0.0	0.0	0.0	0.0	0.0	0.1623	0.12939	0.0	0.01896	0.0	0.0	0.0	0.03123	0.00613	0.0	0.0	0.0	0.0	0.0	0.0	0.0	0.0	0.0	0.0	0.0	0.0	0.00948	0.0	0.0	0.0	0.0	0.0	0.0	0.0	0.0	0.0	0.0	0.0	0.0	0.0	0.0	0.0	0.0	0.0	0.0
ATCGGTGGTTGATTGTGC-2	0.42299	0.07346	0.0	0.0	0.0	0.0	0.0	0.01896	0.0782	0.18245999999999998	0.15877	0.0	0.0	0.0	0.0	0.0	0.0	0.03436	0.0	0.0	0.0	0.0	0.0	0.0	0.0	0.0	0.0	0.0	0.0	0.0	0.02607	0.0	0.0	0.0	0.0	0.0	0.0	0.0	0.0	0.0	0.0	0.0	0.0	0.0	0.0	0.0	0.0	0.0	0.0
ATCGTAGTGACGACGATT-2	0.41294	0.08552	0.00847	0.012329999999999999	0.0	0.0	0.0077	0.026189999999999998	0.07088	0.15562	0.13635999999999998	0.0	0.0	0.0	0.0	0.0	0.0	0.03929	0.0	0.0	0.0	0.0	0.0	0.0	0.0	0.0	0.0	0.0	0.0	0.0	0.0416	0.0	0.0	0.0	0.0	0.0	0.0	0.0	0.0	0.0	0.0	0.0	0.0	0.0	0.0	0.0	0.0	0.0	0.0
ATCGTAGTGAGTTGCCTT-2	0.43373	0.07146	0.0	0.01205	0.0	0.00415	0.0	0.0295	0.07603	0.15912	0.14998	0.0	0.0	0.0	0.0	0.0	0.0	0.03614	0.0	0.0	0.0	0.0	0.0	0.0	0.0	0.0	0.0	0.0	0.0	0.0	0.02576	0.0	0.0	0.0	0.0	0.0	0.0	0.0	0.0	0.0	0.0	0.0	0.0	0.0	0.0	0.0	0.0	0.0	0.0
ATCGTAGTGCGTATTCCT-2	0.52491	0.037360000000000004	0.021509999999999998	0.01132	0.0	0.00415	0.00792	0.004529999999999999	0.0	0.16642	0.14302	0.0	0.02113	0.0	0.0	0.0	0.018869999999999998	0.009059999999999999	0.0	0.0	0.0	0.0	0.0	0.0	0.0	0.0083	0.0	0.0	0.0	0.0	0.013580000000000002	0.0	0.0	0.0	0.0	0.0	0.0	0.0	0.0	0.0	0.0	0.0	0.0	0.0	0.0	0.00491	0.0	0.0	0.0
ATCGTAGTGGCCGCCTAA-1	0.00022999999999999998	0.0	0.0	0.0	0.0	0.0	0.0	0.0	0.0	0.99034	0.00018	0.0	0.0	0.0	0.0	0.0	0.0	0.0	0.0	0.0	0.0	0.0	0.0	0.0	0.0	0.0	0.0	0.0	0.0	0.0	0.0	0.0	0.0	0.0	0.0	0.0	0.0	0.0	0.0	0.0	0.0	0.0	0.0	0.0	0.0	0.0	0.0	0.0	0.0
ATCTACATCACCTCCTAG-2	0.52922	0.04438	0.02263	0.01011	0.0	0.00264	0.00813	0.0	0.00439	0.15422	0.1373	0.0	0.026139999999999997	0.00373	0.00264	0.00461	0.02109	0.00703	0.0	0.0	0.0	0.0	0.0	0.0	0.0	0.00461	0.0	0.0	0.0	0.0	0.0156	0.0	0.0	0.0	0.0	0.0	0.0	0.0	0.0	0.0	0.0	0.0	0.0	0.0	0.0	0.0	0.0	0.0	0.0
ATCTACATCATCACCGCA-1	0.40812	0.08433	0.04531	0.01259	0.0	0.0	0.07708999999999999	0.00818	0.03713	0.20515999999999998	0.08748	0.0	0.0	0.00409	0.00503	0.0	0.0	0.00409	0.0	0.0	0.007240000000000001	0.0	0.0	0.0	0.0	0.00346	0.0	0.0	0.0	0.0	0.0	0.0	0.0037799999999999995	0.0	0.0	0.0	0.0	0.0	0.0	0.0	0.0	0.0	0.0	0.0	0.0	0.0	0.0	0.0	0.0
ATCTACATCATCACCGCA-2	0.39056	0.11502000000000001	0.0412	0.0	0.0	0.0	0.09442	0.02146	0.036910000000000005	0.20773000000000003	0.09013	0.0	0.0	0.0	0.0	0.0	0.0	0.0	0.0	0.0	0.0	0.0	0.0	0.0	0.0	0.0	0.0	0.0	0.0	0.0	0.0	0.0	0.0	0.0	0.0	0.0	0.0	0.0	0.0	0.0	0.0	0.0	0.0	0.0	0.0	0.0	0.0	0.0	0.0
ATCTACATCCTAACCGGT-2	0.54496	0.06812	0.01544	0.0	0.0	0.0	0.013619999999999998	0.0	0.0	0.19164	0.12625	0.0	0.0218	0.0	0.0	0.0	0.013619999999999998	0.0	0.0	0.0	0.0	0.0	0.0	0.0	0.0	0.0	0.0	0.0	0.0	0.0	0.0	0.0	0.0	0.0	0.0	0.0	0.0	0.0	0.0	0.0	0.0	0.0	0.0	0.0	0.0	0.0	0.0	0.0	0.0
ATCTAGGTTAGAAGCTGC-2	0.0	0.0	0.0	0.0	0.0	0.0	0.0	0.0	0.0	0.0	0.0	0.0	0.0	0.0	0.0	0.0	0.0	0.0	0.0	0.0	0.0	0.98977	0.0	0.0	0.0	0.0	0.0	0.0	0.0	0.0	0.0	0.0	0.0	0.0	0.0	0.0	0.0	0.0	0.0	0.0	0.0	0.0	0.0	0.0	0.0	0.0	0.0	0.0	0.0
ATCTAGGTTATACCGCTT-1	0.40326999999999996	0.0915	0.0342	0.01024	0.0	0.0026100000000000003	0.08649	0.014159999999999999	0.022	0.22179000000000001	0.09172000000000001	0.0	0.00283	0.0	0.0	0.0	0.0	0.0	0.0	0.0	0.0050100000000000006	0.0032700000000000003	0.0	0.0	0.0	0.0050100000000000006	0.0	0.0	0.0	0.0	0.0	0.0	0.0	0.0	0.0	0.0	0.0	0.0	0.0	0.0	0.0	0.0	0.0	0.0	0.0	0.0	0.0	0.0	0.0
ATCTAGGTTATACCGCTT-2	0.39241	0.10314000000000001	0.03023	0.0	0.0	0.0	0.09366000000000001	0.014230000000000001	0.02193	0.25074	0.08121	0.0	0.0	0.00948	0.0	0.0	0.0	0.0	0.0	0.0	0.0	0.0	0.0	0.0	0.0	0.0	0.0	0.0	0.0	0.0	0.0	0.0	0.0	0.0	0.0	0.0	0.0	0.0	0.0	0.0	0.0	0.0	0.0	0.0	0.0	0.0	0.0	0.0	0.0
ATCTCGAACAACGATGAC-1	0.41135	0.10572000000000001	0.03167	0.00576	0.0	0.0	0.06952	0.03085	0.0362	0.21144000000000002	0.08474	0.0	0.0	0.0	0.0	0.0	0.0	0.0	0.0	0.0	0.0	0.0	0.0	0.0	0.0	0.0	0.00494	0.0	0.0	0.0	0.0	0.0	0.0	0.0	0.0	0.0	0.0	0.0	0.0	0.0	0.0	0.0	0.0	0.0	0.0	0.0	0.0	0.0	0.0
ATCTCGAACAACGATGAC-2	0.42149	0.1098	0.050769999999999996	0.0	0.0	0.0	0.07792	0.0	0.028339999999999997	0.21841999999999998	0.08972999999999999	0.0	0.0	0.0	0.0	0.0	0.0	0.0	0.0	0.0	0.0	0.0	0.0	0.0	0.0	0.0	0.0	0.0	0.0	0.0	0.0	0.0	0.0	0.0	0.0	0.0	0.0	0.0	0.0	0.0	0.0	0.0	0.0	0.0	0.0	0.0	0.0	0.0	0.0
ATCTCGAACCGGTGAGTC-1	0.40015	0.09586	0.03694	0.01223	0.0	0.00449	0.07912999999999999	0.00974	0.02696	0.24638000000000002	0.07264	0.0	0.00424	0.0	0.003	0.0	0.0	0.003	0.0	0.0	0.0	0.0	0.0	0.0	0.0	0.0	0.0	0.0	0.0	0.0	0.0	0.0	0.0	0.0	0.0	0.0	0.0	0.0	0.0	0.0	0.0	0.0	0.0	0.0	0.0	0.0	0.0	0.0	0.0
ATCTCGAACCGGTGAGTC-2	0.38495	0.1103	0.03725	0.01096	0.0	0.0	0.08327000000000001	0.01899	0.032139999999999995	0.22716999999999998	0.09204	0.0	0.0	0.0	0.0	0.0	0.0	0.0	0.0	0.0	0.0	0.0	0.0	0.0	0.0	0.0	0.0	0.0	0.0	0.0	0.0	0.0	0.0	0.0	0.0	0.0	0.0	0.0	0.0	0.0	0.0	0.0	0.0	0.0	0.0	0.0	0.0	0.0	0.0
ATCTCGAACGCACGCATT-1	0.38039	0.09965	0.03477	0.01234	0.0014199999999999998	0.00387	0.08095	0.012980000000000002	0.02458	0.21473000000000003	0.09373	0.0	0.00162	0.00132	0.0035299999999999997	0.0030399999999999997	0.00064	0.0022	0.0	0.0	0.00411	0.00108	0.00088	0.0	0.0	0.00294	0.0	0.0	0.0	0.0	0.00064	0.0	0.00073	0.00064	0.0	0.0	0.0	0.0	0.0	0.0	0.00059	0.0	0.0	0.0	0.0008300000000000001	0.0	0.0	0.0	0.0
ATCTCGAACGCACGCATT-2	0.39748	0.0987	0.02992	0.007940000000000001	0.0	0.00411	0.09444	0.011059999999999999	0.02496	0.21838000000000002	0.08792	0.0	0.00298	0.0	0.00213	0.0017	0.0	0.0	0.0	0.0	0.0038299999999999996	0.0028399999999999996	0.0	0.0	0.0	0.0034	0.0	0.0	0.0	0.0	0.0	0.0	0.0	0.0	0.0	0.0	0.0	0.0	0.0	0.0	0.0	0.0	0.0	0.0	0.0	0.0	0.0	0.0	0.0
ATCTCGTGACTGCATGTT-2	0.53338	0.03864	0.01966	0.00853	0.0	0.00358	0.00674	0.00151	0.00206	0.17181	0.1331	0.00275	0.019530000000000002	0.00344	0.0013800000000000002	0.00158	0.01891	0.0055	0.00117	0.0	0.0	0.0026100000000000003	0.0	0.0	0.0	0.00468	0.0	0.0	0.0	0.0	0.00908	0.0	0.0013800000000000002	0.0	0.0	0.0	0.0007599999999999999	0.0	0.0	0.0	0.0	0.0008900000000000001	0.0	0.0	0.0	0.0	0.0	0.0	0.0
ATCTCGTGAGTAAGTGAG-1	0.3606	0.11840999999999999	0.030139999999999997	0.0	0.0	0.0	0.11517999999999999	0.01292	0.04198	0.23035999999999998	0.08611	0.0	0.0	0.0	0.0	0.0	0.0	0.0	0.0	0.0	0.0	0.0	0.0	0.0	0.0	0.0	0.0	0.0	0.0	0.0	0.0	0.0	0.0	0.0	0.0	0.0	0.0	0.0	0.0	0.0	0.0	0.0	0.0	0.0	0.0	0.0	0.0	0.0	0.0
ATCTCTGCTAATGCTATC-2	0.0014199999999999998	0.00032	0.0	0.0	0.0	0.0	0.0	0.0	0.8989799999999999	0.0003	0.00045	0.0	0.0	0.0	0.0	0.0	0.0	0.0	0.0	0.0	0.0	0.0	0.0	0.0	0.0	0.0	0.0	0.0006	0.0	0.0	0.00013000000000000002	0.0	0.0	0.0	0.0	0.0	0.0	0.0	0.0	0.0	0.0	0.0	0.0	0.0	0.0	0.0	0.0	0.0	0.0
ATCTCTGCTCCGATGTTC-1	0.36754000000000003	0.11115	0.02486	0.0049700000000000005	0.0	0.0049700000000000005	0.0902	0.01491	0.02912	0.23509000000000002	0.0902	0.00604	0.00462	0.0	0.005679999999999999	0.0	0.0	0.0	0.0	0.00391	0.0	0.0	0.0	0.0	0.0	0.00462	0.0	0.0	0.0	0.0	0.0	0.0	0.0	0.0	0.0	0.0	0.0	0.0	0.0	0.0	0.0	0.0	0.0	0.0	0.0	0.0	0.0	0.0	0.0
ATCTCTGCTCCGATGTTC-2	0.36769	0.08927	0.03719	0.0	0.0	0.0	0.1084	0.02232	0.013819999999999999	0.26142	0.09671	0.0	0.0	0.0	0.0	0.0	0.0	0.0	0.0	0.0	0.0	0.0	0.0	0.0	0.0	0.0	0.0	0.0	0.0	0.0	0.0	0.0	0.0	0.0	0.0	0.0	0.0	0.0	0.0	0.0	0.0	0.0	0.0	0.0	0.0	0.0	0.0	0.0	0.0
ATCTCTGCTCGTGGTACC-2	0.0	0.0	0.0	0.0	0.0	0.0	0.0	0.0	0.0	0.00122	0.0	0.0	0.0	0.0	0.0	0.0	0.0	0.0	0.0	0.0	0.0	0.0	0.97749	0.0	0.0	0.0	0.0	0.0	0.0	0.0	0.0	0.0	0.0	0.0	0.0	0.0	0.0	0.0	0.0	0.0	0.0	0.0	0.0	0.0	0.0	0.0	0.0	0.0	0.0
ATCTCTGCTTTCACTGGA-2	0.0	0.0	0.0	0.0	0.0	0.0	0.0	0.0	0.93319	0.0	0.0	0.0	0.0	0.0	0.0	0.0	0.0	0.0	0.0	0.0	0.0	0.0	0.0	0.0	0.0	0.0	0.0	0.0	0.0	0.0	0.0	0.0	0.0	0.0	0.0	0.0	0.0	0.0	0.0	0.0	0.0	0.0	0.0	0.0	0.0	0.0	0.0	0.0	0.0
ATCTGCGTACCACTACCA-2	0.91171	0.01754	0.0	0.03242	0.0	0.00817	0.0	0.0	0.0	0.0012900000000000001	0.0	0.0	0.0038	0.0017800000000000001	0.00137	0.00283	0.0012900000000000001	0.0	0.00243	0.0	0.0	0.0	0.0	0.0	0.0	0.0	0.0	0.0	0.0	0.0	0.0	0.0	0.0	0.0	0.0	0.0	0.0	0.0	0.0	0.0	0.0	0.00186	0.0	0.0	0.0	0.0	0.0	0.0	0.00137
ATCTGCGTACCTGTATCT-1	0.07604	0.0153	0.0	0.0	0.0	0.0	0.0	0.0	0.0035299999999999997	0.02095	0.02024	0.0	0.0	0.0	0.0	0.0	0.0	0.0	0.0	0.0	0.0	0.37711999999999996	0.0	0.0	0.0	0.0	0.0	0.0	0.0	0.0	0.0	0.0	0.0	0.0	0.0	0.0	0.0	0.0	0.0	0.0	0.017419999999999998	0.0	0.0	0.0	0.0	0.0	0.0	0.0	0.0
ATCTGCGTAGAGTGCATA-2	0.0	0.0	0.0	0.0	0.0	0.0	0.0	0.0	0.0	0.0	0.0	0.0	0.0	0.0	0.0	0.0	0.0	0.0	0.0	0.0	0.0	0.0	0.0	0.0	0.0	0.0	0.0	0.0	0.0	0.0	0.0	0.0	0.0	0.0	0.0	0.0	0.0	0.0	0.0	0.0	0.0	0.0	0.0	0.0	0.0	0.0	0.0	0.0	0.0
ATCTGCGTAGAGTTATAG-2	0.89846	0.01641	0.00042	0.03034	0.0	0.00866	0.0	0.0	0.00016999999999999999	0.0013599999999999999	0.00039	0.0	0.00411	0.0010199999999999999	0.00165	0.00182	0.00126	0.00067	0.00209	0.0	0.0	4e-05	0.0	0.0	0.0	2.9999999999999997e-05	0.00033999999999999997	0.00061	0.0	0.0	0.00084	0.0	0.00042	0.0	0.0	0.00016999999999999999	0.00015	0.0001	5.9999999999999995e-05	4e-05	0.00013000000000000002	0.0018899999999999998	0.0	0.00025	0.0	0.00033999999999999997	0.0	0.0	0.0026
ATCTGCGTATTCCTTGAC-2	0.9164399999999999	0.022959999999999998	0.0	0.03306	0.0	0.00704	0.0	0.0	0.0	0.0030600000000000002	0.0	0.0	0.00765	0.0	0.0	0.0	0.0	0.0	0.0	0.0	0.0	0.0	0.0	0.0	0.0	0.0	0.0	0.0	0.0	0.0	0.0	0.0	0.0	0.0	0.0	0.0	0.0	0.0	0.0	0.0	0.0	0.0042899999999999995	0.0	0.0	0.0	0.0	0.0	0.0	0.0
ATCTTACAGGGTTCAGAC-1	0.45269	0.08627	0.02597	0.0	0.0	0.0	0.08349	0.01113	0.02876	0.20315	0.09555	0.0	0.0	0.0	0.0	0.0	0.0	0.0	0.0	0.0	0.0	0.0	0.0	0.0	0.0	0.0	0.0	0.0	0.0	0.0	0.0	0.0	0.0	0.0	0.0	0.0	0.0	0.0	0.0	0.0	0.0	0.0	0.0	0.0	0.0	0.00928	0.0	0.0	0.0
ATCTTACAGTCACGCGAC-1	0.9132	0.04011	0.0	0.00402	0.0	0.00439	0.00418	0.0	0.0	0.0	0.0	0.0	0.00303	0.0	0.012329999999999999	0.00172	0.0	0.0	0.0	0.0	0.0	0.0	0.0	0.0	0.0	0.0	0.0	0.0	0.0	0.0	0.0	0.0	0.0	0.00073	0.0	0.0	0.0	0.0	0.0	0.0	0.0	0.0	0.0	0.0	0.0	0.0	0.0	0.0	0.0
ATGAACTAGAGACTTCGT-2	0.40087	0.06268	0.0	0.01093	0.0	0.0	0.0072900000000000005	0.02915	0.0758	0.14431	0.15598	0.0	0.0	0.0	0.0	0.0	0.0	0.04082	0.0	0.0	0.0	0.0	0.0	0.0	0.0	0.0102	0.0	0.0	0.0	0.0	0.05757999999999999	0.0	0.0	0.0	0.0	0.0	0.0	0.0	0.0	0.0	0.0	0.0	0.0	0.0	0.0	0.0	0.0	0.0	0.0
ATGAGATCCATGAGATCC-2	0.0	0.0	0.0	0.0	0.0	0.0	0.97164	0.0	0.0	0.00463	0.0	0.0	0.0	0.0	0.0	0.0	0.0	0.0	0.0	0.0	0.0	0.0	0.0	0.0	0.0	0.0	0.0	0.0	0.0	0.0	0.0	0.0	0.015340000000000001	0.0	0.0	0.0	0.0	0.0	0.0	0.0	0.0	0.0	0.0	0.0	0.0	0.0	0.0	0.0	0.0
ATGAGATCCCATATGTCG-1	0.41148999999999997	0.12487000000000001	0.04215	0.01686	0.0	0.0	0.06797	0.01475	0.02529	0.21444000000000002	0.0627	0.0	0.0	0.0	0.00685	0.0	0.0	0.0	0.0	0.0	0.00948	0.0	0.0	0.0	0.0	0.0	0.0	0.0	0.0	0.0	0.0	0.0	0.0	0.0	0.0	0.0	0.0	0.0	0.0	0.0	0.0	0.0	0.0	0.0	0.0	0.0	0.0	0.0	0.0
ATGAGATCCGAGCATACA-2	0.5472600000000001	0.03947	0.01625	0.00995	0.0	0.0	0.01061	0.0	0.00365	0.1602	0.13167	0.0	0.035160000000000004	0.0	0.0	0.0	0.011940000000000001	0.0053100000000000005	0.0	0.0	0.0033200000000000005	0.0	0.0	0.0	0.0	0.0073	0.0	0.0	0.0	0.0	0.011940000000000001	0.0	0.0	0.0	0.0	0.0	0.0	0.0	0.0	0.0	0.0	0.0	0.0	0.0	0.0	0.0	0.0	0.0	0.0
ATGAGATCCTTGCTCTGC-1	0.0	0.0	0.0	0.0	0.0	0.0	0.0	0.0	0.0	0.0	0.0023899999999999998	0.0	0.0	0.0	0.0	0.0	0.0	0.9973700000000001	0.0	0.0	0.0	0.0	0.0	0.0	0.0	0.0	0.0	0.0	0.0	0.0	0.0	0.0	0.0	0.0	0.0	0.0	0.0	0.0	0.0	0.0	0.0	0.0	0.0	0.0	0.0	0.0	0.0	0.0	0.0
ATGAGCAGGCCATAGCCA-2	0.5276	0.03978	0.02401	0.00701	0.0	0.00683	0.0063100000000000005	0.00193	0.00193	0.16699	0.13124	0.0	0.025580000000000002	0.0021	0.0035	0.0	0.0191	0.007359999999999999	0.0	0.0	0.0	0.008759999999999999	0.0	0.0	0.0	0.00315	0.0	0.0	0.0	0.0	0.007529999999999999	0.0	0.0	0.0	0.0	0.0	0.0	0.0	0.0	0.0	0.0	0.00228	0.0	0.0	0.0	0.0	0.0	0.0	0.0
ATGAGCAGGGTTATCGAT-2	0.0182	0.0	0.0	0.0	0.0	0.0	0.0	0.0	0.0	0.01137	0.94631	0.0	0.0	0.0	0.0	0.0	0.0	0.0	0.0	0.0	0.0	0.0	0.0	0.0	0.0	0.0	0.0	0.0	0.0	0.0	0.0	0.0	0.0	0.0	0.0	0.0	0.0	0.0	0.0	0.0	0.0	0.0	0.0	0.0	0.0	0.0	0.0	0.0	0.0
ATGAGGTATACGACATCT-1	0.008190000000000001	0.9293100000000001	0.0	0.01379	0.0	0.0	0.0	0.0	0.0	0.0	0.0	0.0	0.0	0.0	0.0069	0.00905	0.0	0.0	0.0	0.0	0.0	0.0	0.0	0.0	0.0	0.0	0.0	0.0	0.0	0.0	0.0	0.0	0.0	0.0	0.0	0.0	0.0	0.0	0.0	0.0	0.0	0.0	0.0	0.0	0.0	0.0	0.0	0.0	0.0
ATGAGGTATCACCTACGC-1	0.38482	0.09932	0.03323	0.0052899999999999996	0.0	0.0	0.09252	0.0102	0.0355	0.22583000000000003	0.10045	0.0	0.0	0.0	0.0	0.0	0.0	0.0	0.0	0.0	0.0	0.0	0.0	0.0	0.0	0.0068	0.0	0.0	0.0	0.0	0.0	0.0	0.0	0.0	0.0	0.0	0.0	0.0	0.0	0.0	0.0	0.0	0.0	0.0	0.0	0.0	0.0	0.0	0.0
ATGAGGTATCACCTACGC-2	0.42975	0.09091	0.04029	0.0	0.0	0.0	0.08781	0.010329999999999999	0.020659999999999998	0.20248	0.11467000000000001	0.0	0.0	0.0	0.0	0.0	0.0	0.0	0.0	0.0	0.0	0.0	0.0	0.0	0.0	0.0	0.0	0.0	0.0	0.0	0.0	0.0	0.0	0.0	0.0	0.0	0.0	0.0	0.0	0.0	0.0	0.0	0.0	0.0	0.0	0.0	0.0	0.0	0.0
ATGAGGTATCGTACATCT-1	0.009040000000000001	0.91861	0.0	0.00936	0.0	0.0	0.0	0.0	0.00058	0.0011	0.0015199999999999999	0.0	0.004079999999999999	0.0	0.0046	0.0055899999999999995	0.0	0.0	0.0	0.0	0.0	0.0	0.0	0.0	0.0	0.0	0.0	0.0	0.0	0.0	0.0	0.0	0.0	0.0	0.0	0.0	0.00157	0.0	0.0	0.0	0.0	0.0017800000000000001	0.0	0.0	0.0	0.0	0.0	0.0	0.0
ATGAGTGTGACTAACCGA-2	0.5642699999999999	0.03299	0.024419999999999997	0.01671	0.0	0.0	0.00514	0.0	0.00643	0.17438	0.11525	0.0	0.02185	0.0	0.0	0.0	0.01028	0.00643	0.0	0.0	0.0	0.0	0.0	0.0	0.0	0.00514	0.0	0.0	0.0	0.0	0.010709999999999999	0.0	0.0	0.0	0.0	0.0	0.0	0.0	0.0	0.0	0.0	0.0	0.0	0.0	0.0	0.0	0.0	0.0	0.0
ATGAGTGTGCCACACAGA-1	0.43742	0.09043	0.03342	0.010159999999999999	0.0	0.0	0.07241	0.00983	0.02359	0.20446	0.09272999999999999	0.0	0.0	0.0	0.00885	0.0	0.0	0.0	0.0	0.0	0.00557	0.0	0.0	0.0	0.0	0.00557	0.0	0.0	0.0	0.0	0.0	0.0	0.0	0.0	0.0	0.0	0.0	0.0	0.0	0.0	0.0	0.0	0.0	0.0	0.0	0.0	0.0	0.0	0.0
ATGAGTGTGCCACACAGA-2	0.41431	0.09187000000000001	0.030039999999999997	0.0	0.0	0.0	0.08746	0.01237	0.030039999999999997	0.23586999999999997	0.09452	0.0	0.0	0.0	0.0	0.0	0.0	0.0	0.0	0.0	0.0	0.0	0.0	0.0	0.0	0.0	0.0	0.0	0.0	0.0	0.0	0.0	0.0	0.0	0.0	0.0	0.0	0.0	0.0	0.0	0.0	0.0	0.0	0.0	0.0	0.0	0.0	0.0	0.0
ATGAGTGTGTCAAGCGTA-2	0.0	0.0	0.0	0.0	0.0	0.0	0.0	0.0	0.0	0.0	0.0	0.0	0.0	0.0	0.0	0.0	0.0	0.0	0.0	0.0	0.0	0.0	0.0	0.0	0.0	0.0	0.0	0.9878600000000001	0.0	0.0	0.0	0.0	0.0	0.0	0.0	0.0	0.0	0.0	0.0	0.0	0.0	0.0	0.0	0.0	0.0	0.0	0.0	0.0	0.0
ATGATAGCTCGGAGACTT-1	0.38345	0.11147	0.02452	0.0161	0.0	0.00421	0.09834	0.013130000000000001	0.027989999999999998	0.21749000000000002	0.08992	0.0	0.0	0.0	0.0034700000000000004	0.0	0.0	0.0	0.0	0.0	0.0034700000000000004	0.0	0.0	0.0	0.0	0.0052	0.0	0.0	0.0	0.0	0.0	0.0	0.0	0.0	0.0	0.0	0.0	0.0	0.0	0.0	0.0	0.0	0.0	0.0	0.0	0.0	0.0	0.0	0.0
ATGATAGCTCGGAGACTT-2	0.44056000000000006	0.08392000000000001	0.02168	0.0	0.0	0.0	0.09091	0.01399	0.01608	0.21818	0.1035	0.0	0.0	0.0	0.0	0.007690000000000001	0.0	0.0	0.0	0.0	0.0	0.0	0.0	0.0	0.0	0.0	0.0	0.0	0.0	0.0	0.0	0.0	0.0	0.0	0.0	0.0	0.0	0.0	0.0	0.0	0.0	0.0	0.0	0.0	0.0	0.0	0.0	0.0	0.0
ATGCAGTTCCTAGGTACT-2	0.45061999999999997	0.06996000000000001	0.0	0.0	0.0	0.0	0.0	0.02675	0.05658	0.18827	0.12550999999999998	0.0	0.0	0.0	0.0	0.0	0.0	0.03292	0.0	0.0	0.0	0.0	0.0	0.0	0.0	0.0	0.0	0.0	0.0	0.0	0.03292	0.0	0.0	0.0	0.0	0.0	0.0	0.0	0.0	0.0	0.0	0.0	0.0	0.0	0.0	0.0	0.0	0.0	0.0
ATGCCTGTCGATTGGAAG-2	0.54206	0.0438	0.014740000000000001	0.007809999999999999	0.0	0.0	0.01127	0.0	0.0	0.18994	0.12966	0.0	0.02732	0.0	0.0	0.0	0.015609999999999999	0.006940000000000001	0.0	0.0	0.0	0.0	0.0	0.0	0.0	0.0	0.0	0.0	0.0	0.0	0.00911	0.0	0.0	0.0	0.0	0.0	0.0	0.0	0.0	0.0	0.0	0.0	0.0	0.0	0.0	0.0	0.0	0.0	0.0
ATGCCTTCATCGAACGCT-1	0.38636	0.10195	0.035339999999999996	0.01378	0.001	0.00454	0.07474	0.01378	0.02456	0.21138	0.0864	0.00336	0.00259	0.00183	0.00277	0.00147	0.00088	0.0017699999999999999	0.0	0.0	0.00389	0.0033	0.0	0.0	0.0	0.003	0.00112	0.0	0.0	0.0	0.0009400000000000001	0.0	0.0017100000000000001	0.0	0.0	0.00059	0.0	0.0	0.0	0.0	0.0	0.00141	0.0	0.0	0.0	0.0013	0.0	0.0	0.0
ATGCCTTCATCGAACGCT-2	0.42417	0.08707999999999999	0.032780000000000004	0.01125	0.0	0.00424	0.08774	0.01484	0.0256	0.21020999999999998	0.07828	0.0	0.00245	0.0034200000000000003	0.00277	0.0	0.0	0.00245	0.0	0.0	0.0032600000000000003	0.00457	0.0	0.0	0.0	0.00391	0.0	0.0	0.0	0.0	0.0	0.0	0.0	0.0	0.0	0.0	0.0	0.0	0.0	0.0	0.0	0.0	0.0	0.0	0.0	0.0	0.0	0.0	0.0
ATGCGCCGTACCATGTCT-1	0.00037	0.0	0.0	0.0	0.0	0.0	0.0	0.00351	0.0	0.01039	0.9595299999999999	0.0	0.0	0.0	0.0	0.0	0.0	0.0	0.0	0.0	0.0	0.0	0.0	0.0	0.0	0.0	0.0	0.0	0.0	0.0	0.0	0.0	0.0	0.0	0.0	0.0	0.0	0.0	0.0	0.0	0.0	0.0	0.0	0.0	0.0	0.0	0.0	0.0	0.0
ATGCGCCGTACTGCTAGT-1	0.00056	0.0	0.0	0.0	0.0	0.0	4e-05	0.0069299999999999995	5.9999999999999995e-05	0.01231	0.96698	0.0	0.0	0.0	0.0	0.0	0.0	0.0	0.0	0.0	0.0	0.0	0.0	0.0	0.0	0.0	0.0	0.0	0.0	0.0	0.0	0.0	0.0	0.0	0.0	0.0	0.0	0.0	0.0	0.0	0.0	0.0	0.0	0.0	0.0	0.0	0.0	0.0	0.0
ATGCGCCGTAGCCGTTCT-2	0.51308	0.03973	0.02024	0.0102	0.0	0.0037799999999999995	0.0069099999999999995	0.00107	0.0022199999999999998	0.18822	0.13417	0.00436	0.02476	0.00115	0.00197	0.00214	0.01654	0.00633	0.0	0.0	0.0	0.00346	0.0	0.0	0.0	0.00477	0.0	0.0	0.0	0.0	0.00847	0.0	0.0	0.0	0.0	0.0	0.0	0.0	0.0	0.0	0.0	0.00099	0.0	0.0	0.0	0.00123	0.0	0.0	0.0
ATGCGCCGTGACCGCTTC-1	0.61921	0.00851	0.0	0.0	0.0	0.0	0.0	0.00804	0.0	0.00804	0.12867	0.0	0.02791	0.0	0.0	0.0	0.0	0.0	0.0	0.0	0.0	0.02412	0.0	0.0	0.0	0.00899	0.0	0.0	0.0	0.0	0.0	0.0	0.0	0.0	0.0	0.0	0.0	0.0	0.0	0.0	0.0	0.0	0.0	0.0	0.0	0.0	0.0	0.0	0.0
ATGCGCCGTTCTCCGCGT-2	0.52894	0.0305	0.02323	0.01492	0.0	0.00274	0.00784	0.0014199999999999998	0.00274	0.17071	0.1269	0.0	0.0271	0.0011300000000000001	0.00283	0.0018899999999999998	0.01775	0.00463	0.0	0.0	0.0	0.00406	0.0017	0.0	0.0	0.00406	0.0	0.0	0.0	0.0	0.00954	0.0	0.0009400000000000001	0.0	0.0	0.0	0.0	0.0	0.0	0.0	0.0	0.0	0.0	0.0	0.0	0.0	0.0	0.0	0.0
ATGCGCTACAGTTAGGTC-1	0.07718	0.00492	0.0	0.0032600000000000003	0.0	0.0	0.26466999999999996	0.0	0.0	0.54583	0.00339	0.01012	0.0	0.0	0.0	0.0	0.0	0.011640000000000001	0.0	0.0	0.0	0.00852	0.0	0.0	0.0	0.0	0.0	0.01012	0.0	0.0	0.0	0.0	0.0	0.0	0.0	0.0	0.0	0.0	0.0	0.0	0.0	0.0	0.0	0.0	0.0	0.0	0.0	0.0	0.0
ATGCGCTACCTATGGATG-2	0.9076	0.00405	0.0015	0.01545	0.0	0.00299	0.0	0.0	0.00011999999999999999	0.00042	0.00043	0.0	0.00064	0.0	0.0	0.0	0.0	0.00202	0.0	0.0	0.0	0.0	0.0	0.0	0.0	7e-05	0.0063100000000000005	0.0	0.0	0.0	0.0001	0.0	0.0	0.0015	0.0	0.0	0.0	0.0	0.0	0.0	0.00126	0.0	0.0	0.0	0.00335	0.0	0.0	0.0	0.00023999999999999998
ATGCGCTACTTCCAGGAG-1	0.40518000000000004	0.08772	0.02673	0.015040000000000001	0.0	0.0	0.09022999999999999	0.00835	0.03676	0.24979	0.066	0.0	0.0	0.0	0.0	0.0	0.0	0.0	0.0	0.0	0.0	0.0	0.0	0.0	0.0	0.0	0.0	0.0	0.0	0.0	0.0	0.0	0.0	0.0	0.0	0.0	0.0	0.0	0.0	0.0	0.0	0.0	0.0	0.0	0.0	0.0	0.0	0.0	0.010029999999999999
ATGCGGATTAGACGCTAT-2	0.46841000000000005	0.06548999999999999	0.0	0.0	0.0	0.0	0.0	0.01772	0.08242999999999999	0.15794	0.14484	0.0	0.0	0.0	0.0	0.0	0.0	0.03621	0.0	0.0	0.0	0.0	0.0	0.0	0.0	0.0	0.0	0.0	0.0	0.0	0.023880000000000002	0.0	0.0	0.0	0.0	0.0	0.0	0.0	0.0	0.0	0.0	0.0	0.0	0.0	0.0	0.0	0.0	0.0	0.0
ATGCGGATTAGATCGAGT-2	0.52888	0.03968	0.02144	0.01154	0.0	0.0045	0.00728	0.00098	0.00213	0.1629	0.12846	0.00221	0.022090000000000002	0.00262	0.00213	0.00352	0.02144	0.00499	0.0	0.0	0.0	0.00303	0.0	0.0	0.0	0.00581	0.00147	0.0	0.0	0.0	0.00974	0.0	0.0	0.0	0.0	0.0	0.0	0.0	0.0	0.0	0.0	0.0009	0.0	0.0	0.0	0.0	0.0	0.0	0.0
ATGCGGATTCCTGTATCT-2	0.3987	0.07177	0.00299	0.01047	0.0	0.0	0.00324	0.026410000000000003	0.06504	0.17518	0.154	0.0	0.00424	0.0	0.0	0.0	0.0	0.03613	0.0	0.0	0.0	0.0	0.0	0.0	0.0	0.0	0.0	0.0	0.0	0.0	0.04161	0.0	0.0	0.0	0.0	0.0	0.0	0.0	0.0	0.0	0.0	0.0	0.0	0.0	0.0	0.0	0.0	0.0	0.0
ATGCGTGGAGTCACAGAG-2	0.53399	0.039310000000000005	0.02539	0.00778	0.0	0.0	0.00532	0.009009999999999999	0.0	0.16626	0.12858	0.0	0.0389	0.0	0.0	0.0	0.016380000000000002	0.00614	0.0	0.0	0.0	0.0	0.0	0.0	0.0	0.00614	0.0	0.0	0.0	0.0	0.01433	0.0	0.0	0.0	0.0	0.0	0.0	0.0	0.0	0.0	0.0	0.0	0.0	0.0	0.0	0.0	0.0	0.0	0.0
ATGCTCACCACCACGCTA-2	0.90728	0.01496	0.0012699999999999999	0.01569	4e-05	0.00466	0.00016	2.9999999999999997e-05	0.00014	0.00044	0.00033999999999999997	2e-05	0.00521	0.0010199999999999999	0.00483	0.00133	0.00143	0.0015	0.00074	0.00029	1e-05	2e-05	0.0	0.0	0.0	5e-05	0.00161	0.00122	0.0	0.0	0.00119	0.0	0.0003	0.0001	0.0	0.00085	0.00037	2e-05	7e-05	0.0	0.00016	0.00128	0.00015	0.0	8e-05	0.00036	7e-05	0.00011999999999999999	0.00195
ATGCTCACCCAAGGTGTG-2	0.54489	0.03513	0.02316	0.00885	0.0	0.0033799999999999998	0.00755	0.0	0.0026	0.16576	0.12724000000000002	0.0	0.02316	0.0	0.00677	0.0	0.02056	0.0054600000000000004	0.0	0.0	0.0	0.0	0.0	0.0	0.0	0.01067	0.0	0.0	0.0	0.0	0.013269999999999999	0.0	0.0	0.0	0.0	0.0	0.0	0.0	0.0	0.0	0.0	0.0	0.0	0.0	0.0	0.0	0.0	0.0	0.0
ATGCTCACCCACAACGCT-2	0.95649	0.010740000000000001	0.0	0.0137	0.0	0.00591	0.0	0.0	0.0	0.0	0.0	0.0	0.0037600000000000003	0.0	0.00591	0.0	0.0	0.0	0.0	0.0	0.0	0.0	0.0	0.0	0.0	0.0	0.0	0.0	0.0	0.0	0.0	0.0	0.0	0.0	0.0	0.0	0.0	0.0	0.0	0.0	0.0	0.0	0.0	0.0	0.0	0.0	0.0	0.0	0.0
ATGCTCACCCGTTACACC-2	0.51928	0.030289999999999997	0.02478	0.01652	0.0	0.0070799999999999995	0.00472	0.0	0.0	0.16955	0.15893	0.0	0.02478	0.0	0.0	0.0	0.015340000000000001	0.00826	0.0	0.0	0.0	0.0	0.0	0.0	0.0	0.00472	0.0	0.0	0.0	0.0	0.012980000000000002	0.0	0.0	0.0	0.0	0.0	0.0	0.0	0.0	0.0	0.0	0.0	0.0	0.0	0.0	0.0	0.0	0.0	0.0
ATGCTCACCGGTGTTCAT-2	0.11437	0.0	0.0	0.0	0.0	0.0	0.0	0.0	0.0	0.049460000000000004	0.03246	0.0	0.0	0.0	0.0	0.0	0.0	0.0	0.0	0.0	0.0	0.0	0.0	0.0	0.0	0.17002	0.0	0.0	0.0	0.0	0.0	0.0	0.0	0.0	0.0	0.0	0.0	0.0	0.0	0.0	0.0	0.0	0.0	0.0	0.0	0.0	0.0	0.0	0.0
ATGCTCACCGTCACTATG-2	0.5380199999999999	0.03792	0.0286	0.00635	0.0	0.00275	0.00614	0.00297	0.0	0.17793	0.12603	0.0	0.02203	0.00445	0.0025399999999999997	0.0025399999999999997	0.01885	0.0059299999999999995	0.0	0.0	0.0	0.0	0.0	0.0	0.0	0.0053	0.0	0.0	0.0	0.0	0.00974	0.0	0.0	0.0	0.0	0.0	0.0	0.0	0.0	0.0	0.0	0.0	0.0	0.0	0.0	0.0	0.0	0.0	0.0
ATGCTCACCTATCTAGGT-2	0.44761999999999996	0.07013	0.0	0.0	0.0	0.0	0.0	0.01818	0.08485	0.1645	0.14892	0.0	0.0	0.0	0.0	0.0	0.0	0.03203	0.0	0.0	0.0	0.0	0.0	0.0	0.0	0.0	0.0	0.0	0.0	0.0	0.03117	0.0	0.0	0.0	0.0	0.0	0.0	0.0	0.0	0.0	0.0	0.0	0.0	0.0	0.0	0.0	0.0	0.0	0.0
ATGCTCACCTGTGTCTAC-1	0.06601	0.0049299999999999995	0.0	0.00364	0.0	0.0	0.17017000000000002	0.0	0.0	0.64295	0.0	0.00686	0.0	0.0	0.0	0.0	0.0	0.01779	0.0	0.0	0.0	0.01007	0.0	0.0	0.0	0.0	0.0	0.013069999999999998	0.0	0.0	0.0	0.0	0.0	0.0	0.0	0.0	0.0	0.0	0.0	0.0	0.0	0.0	0.0	0.0	0.0	0.0	0.0	0.0	0.0
ATGCTGTCGACATGACTA-2	0.72219	0.0	0.0	0.0	0.0	0.0	0.0	0.0	0.0	0.00895	0.0048200000000000005	0.0	0.0	0.0	0.0	0.0	0.0	0.0	0.0	0.0	0.0	0.18199	0.0	0.0	0.0	0.0062	0.0	0.0	0.0	0.0	0.0	0.0	0.0	0.0	0.0	0.0	0.0	0.0	0.0	0.0	0.0	0.0	0.0	0.0	0.0	0.0	0.0	0.0	0.0
ATGCTGTCGGTCTCCAGG-1	0.39127	0.10715999999999999	0.03267	0.00915	0.0	0.00314	0.08155	0.020390000000000002	0.02274	0.22243000000000002	0.08363999999999999	0.0	0.0	0.0	0.0047	0.0	0.0	0.0026100000000000003	0.0	0.0	0.00575	0.0	0.0	0.0	0.0	0.00392	0.0	0.0	0.0	0.0	0.0	0.0	0.0044399999999999995	0.0	0.0	0.0026100000000000003	0.0	0.0	0.0	0.0	0.0	0.0	0.0	0.0	0.0	0.0	0.0	0.0	0.0
ATGCTGTCGGTCTCCAGG-2	0.3851	0.09176000000000001	0.05176	0.01569	0.0	0.0	0.08784	0.01176	0.029019999999999997	0.2102	0.10117999999999999	0.0	0.0	0.0	0.0	0.0	0.0	0.0	0.0	0.0	0.01255	0.0	0.0	0.0	0.0	0.0	0.0	0.0	0.0	0.0	0.0	0.0	0.0	0.0	0.0	0.0	0.0	0.0	0.0	0.0	0.0	0.0	0.0	0.0	0.0	0.0	0.0	0.0	0.0
ATGCTGTCGTACGTTACC-2	0.56971	0.02816	0.020309999999999998	0.00923	0.0	0.0	0.00785	0.0	0.0	0.16713	0.15466	0.0	0.01708	0.0	0.0	0.0	0.01247	0.0	0.0	0.0	0.0	0.0	0.0	0.0	0.0	0.0	0.0	0.0	0.0	0.0	0.010620000000000001	0.0	0.0	0.0	0.0	0.0	0.0	0.0	0.0	0.0	0.0	0.0	0.0	0.0	0.0	0.0	0.0	0.0	0.0
ATGCTGTCGTATTACTCG-1	0.37927	0.11797	0.02315	0.0	0.0	0.0	0.10584	0.01433	0.03418	0.23705	0.0849	0.0	0.0	0.0	0.0	0.0	0.0	0.0	0.0	0.0	0.0	0.0	0.0	0.0	0.0	0.0	0.0	0.0	0.0	0.0	0.0	0.0	0.0	0.0	0.0	0.0	0.0	0.0	0.0	0.0	0.0	0.0	0.0	0.0	0.0	0.0	0.0	0.0	0.0
ATGCTGTCGTGAGTTAAG-1	0.0	0.0	0.0	0.0	0.0	0.0	0.0	0.0	0.0	0.0	0.0	0.0	0.0	0.0	0.0	0.0	0.0	0.0	0.0	0.0	0.0	0.0	0.0	0.0	0.0	0.0	0.0	0.0	0.0	0.0	0.0	0.0	0.0	0.0	0.0	0.0	0.0	0.0	0.0	0.0	0.0	0.0	0.0	0.0	0.0	0.0	0.0	0.0	0.0
ATGCTTCAGCTGCAGAGC-1	0.39894	0.10898	0.04448	0.00528	0.0	0.00556	0.08424	0.0114	0.033639999999999996	0.201	0.08424	0.0	0.00445	0.0033399999999999997	0.0	0.0	0.0	0.00278	0.0	0.0	0.0	0.0072299999999999994	0.0	0.0	0.0	0.0	0.0	0.0	0.0	0.0	0.0	0.0	0.0	0.0	0.0	0.0	0.0	0.0	0.0	0.0	0.0	0.0	0.0	0.00278	0.0	0.0	0.0	0.0	0.0
ATGCTTCAGCTGCAGAGC-2	0.37848000000000004	0.09133	0.03793	0.01084	0.0	0.0	0.08437	0.02012	0.03406	0.25155	0.07895	0.0	0.0	0.0	0.0	0.0	0.0	0.0	0.0	0.0	0.00851	0.0	0.0	0.0	0.0	0.0	0.0	0.0	0.0	0.0	0.0	0.0	0.0	0.0	0.0	0.0	0.0	0.0	0.0	0.0	0.0	0.0	0.0	0.0	0.0	0.0	0.0	0.0	0.0
ATGCTTCAGGGTCGGTCT-2	0.52484	0.0393	0.021230000000000002	0.008490000000000001	0.00099	0.0038799999999999998	0.00831	0.00126	0.00199	0.16179000000000002	0.14128	0.0	0.02647	0.00172	0.00199	0.0022600000000000003	0.01563	0.00325	0.0013599999999999999	0.0	0.0	0.0037	0.0	0.0	0.0	0.0057799999999999995	0.0013599999999999999	0.0	0.0	0.0	0.00949	0.0	0.00108	0.0	0.0	0.0	0.0	0.0	0.0	0.0	0.0	0.00108	0.0	0.0	0.0	0.0	0.0	0.0	0.0016300000000000002
ATGGAGAGTATAGACCGA-1	0.61402	0.00915	0.0	0.00732	0.0	0.0	0.0	0.00793	0.0	0.01372	0.12072999999999999	0.00488	0.03415	0.00457	0.0	0.0	0.0	0.0	0.0	0.0	0.0	0.02043	0.00793	0.0	0.0	0.0	0.0	0.0	0.0	0.0	0.0	0.0	0.0	0.0	0.0	0.0	0.0	0.0	0.0	0.0	0.0	0.0	0.0	0.0	0.0	0.0	0.0	0.0	0.0
ATGGAGAGTCAGCTCTTC-1	0.39613000000000004	0.09859	0.04225	0.012320000000000001	0.0	0.0	0.08415	0.01127	0.029230000000000003	0.23661999999999997	0.07465	0.004229999999999999	0.0	0.0	0.0	0.0	0.0	0.00528	0.0	0.0	0.0	0.0	0.0	0.0	0.0	0.0	0.0	0.0	0.0	0.0	0.0	0.0	0.0	0.0	0.0	0.0	0.0	0.0	0.0	0.0	0.0	0.0	0.0	0.0	0.0	0.0	0.0	0.0	0.00352
ATGGAGAGTCAGCTCTTC-2	0.4666	0.08712	0.027110000000000002	0.0	0.0	0.0	0.08422	0.0	0.017419999999999998	0.21297	0.10165	0.0	0.0	0.0	0.0	0.0	0.0	0.0	0.0	0.0	0.0	0.0	0.0	0.0	0.0	0.0	0.0	0.0	0.0	0.0	0.0	0.0	0.0	0.0	0.0	0.0	0.0	0.0	0.0	0.0	0.0	0.0	0.0	0.0	0.0	0.0	0.0	0.0	0.0
ATGGAGAGTGCGCTTCTC-2	0.53361	0.04442	0.025810000000000003	0.0102	0.0	0.0	0.0063	0.0	0.0	0.16807	0.13985999999999998	0.0	0.02341	0.0	0.0033	0.0	0.02161	0.0063	0.0	0.0	0.0	0.0	0.0	0.0	0.0	0.0051	0.0	0.0	0.0	0.0	0.0105	0.0	0.0	0.0	0.0	0.0	0.0	0.0	0.0	0.0	0.0	0.0	0.0	0.0	0.0	0.0	0.0	0.0	0.0
ATGGAGAGTTAGCACTAT-1	0.0	0.0	0.0	0.0	0.0	0.0	0.0	0.0	0.0	0.08466	0.09523999999999999	0.0	0.0	0.0	0.0	0.0	0.0	0.0	0.0	0.0	0.0	0.0	0.0	0.0	0.0	0.0	0.0	0.0	0.0	0.0	0.0	0.0	0.0	0.0	0.0	0.0	0.0	0.0	0.0	0.0	0.0	0.0	0.0	0.0	0.0	0.0	0.0	0.0	0.0
ATGGAGGAATTCCTCGGT-2	0.00558	0.0	0.0	0.0	0.0	0.0	0.0	0.0	0.0	0.00286	0.00314	0.0	0.0	0.0	0.0	0.0	0.0	0.0	0.0	0.0	0.0	0.0	0.0	0.0	0.0	0.0	0.0	0.0	0.0	0.0	0.0	0.0	0.0	0.0	0.0	0.0	0.0	0.0	0.0	0.0	0.0	0.0	0.0	0.0	0.0	0.0	0.0	0.0	0.0
ATGGATATCCCAACGGAA-2	1.0	0.0	0.0	0.0	0.0	0.0	0.0	0.0	0.0	0.0	0.0	0.0	0.0	0.0	0.0	0.0	0.0	0.0	0.0	0.0	0.0	0.0	0.0	0.0	0.0	0.0	0.0	0.0	0.0	0.0	0.0	0.0	0.0	0.0	0.0	0.0	0.0	0.0	0.0	0.0	0.0	0.0	0.0	0.0	0.0	0.0	0.0	0.0	0.0
ATGGATATCTCATCAGAG-2	0.0	0.0	0.0	0.0	0.0	0.0	0.0	0.0	0.0	0.0	0.0	0.0	0.0	0.0	0.0	0.0	0.0	0.0	0.0	0.0	0.0	0.0	0.0	0.0	0.0	0.0	0.0	0.0	0.0	0.0	0.0	0.0	0.0	0.0	0.0	0.0	0.0	0.0	0.0	0.0	0.0	0.0	0.0	0.0	0.0	0.0	0.0	0.0	0.0
ATGGATATCTGTAGGTTA-2	0.0	0.0	0.0	0.0	0.0	0.0	0.0	0.0	0.0	0.0	0.0	0.0	0.0	0.0	0.0	0.0	0.0	0.0	0.0	0.0	0.0	0.0	0.0	0.0	0.0	0.0	0.0	0.0	0.0	0.0	0.0	0.0	0.0	0.0	0.0	0.0	0.0	0.0	0.0	0.0	0.0	0.0	0.0	0.0	0.0	0.0	0.0	0.0	0.0
ATGGTTCGAAGGAGGTGA-2	0.53585	0.042480000000000004	0.015	0.00521	0.0	0.005529999999999999	0.00853	0.00205	0.00205	0.16502999999999998	0.13708	0.0	0.024480000000000002	0.0028399999999999996	0.0	0.00395	0.01816	0.00584	0.0	0.0	0.0	0.00395	0.0	0.0	0.0	0.00442	0.0	0.0	0.0	0.0	0.00837	0.0	0.00158	0.0	0.0	0.0017399999999999998	0.0	0.0	0.0	0.0	0.0	0.0	0.0	0.0	0.0	0.0	0.0	0.0	0.0
ATGTCCTCCACTAAGTTC-2	0.5318	0.06047999999999999	0.02815	0.01356	0.0	0.0	0.01668	0.0	0.0	0.16163	0.13555999999999999	0.0	0.01251	0.0	0.0	0.0	0.0219	0.0	0.0	0.0	0.0	0.0	0.0	0.0	0.0	0.0	0.0	0.0	0.0	0.0	0.01251	0.0	0.0	0.0	0.0	0.0	0.0	0.0	0.0	0.0	0.0	0.0	0.0	0.0	0.0	0.0	0.0	0.0	0.0
ATGTCCTCCCTCCTATCT-2	0.029410000000000002	0.00798	0.0	0.0	0.0	0.0	0.0	0.0	0.00499	0.01296	0.03938	0.0	0.0	0.0	0.0	0.0	0.0	0.0	0.0	0.0	0.0	0.0	0.0	0.0	0.0	0.0	0.0	0.0	0.0	0.0	0.00548	0.0	0.0	0.0	0.0	0.0	0.0	0.0	0.0	0.0	0.0	0.0	0.0	0.0	0.0	0.0	0.0	0.0	0.0
ATGTCCTCCGCTGACAGA-1	0.06242	0.00572	0.0	0.00373	0.0	0.0	0.17570999999999998	0.0	0.0	0.6338199999999999	0.00216	0.01295	0.0	0.0	0.0	0.0	0.0	0.0112	0.0	0.0	0.0	0.005370000000000001	0.0	0.0	0.0	0.0	0.0	0.00998	0.0	0.0	0.0	0.0	0.00134	0.0	0.0	0.0	0.0	0.0011099999999999999	0.0	0.0	0.0	0.0	0.0	0.0	0.0	0.0	0.0	0.0	0.00093
ATGTCCTCCGGTTCGCAA-1	0.0	0.0	0.0	0.0	0.0	0.0	0.0	0.0	0.0	0.0	0.0	0.0	0.0	0.0	0.0	0.0	0.0	0.0	0.0	0.0	0.0	0.0	0.0	0.0	0.0	0.0	0.0	0.0	0.0	0.0	0.0	0.0	0.0	0.0	0.0	0.0	0.0	0.0	0.0	0.0	0.0	0.0	0.0	0.0	0.0	0.0	0.0	0.0	0.0
ATGTCGCCTAGTCTAAGC-1	0.42723999999999995	0.11352000000000001	0.04231	0.0	0.0	0.0	0.0743	0.01754	0.035089999999999996	0.2033	0.08256000000000001	0.0	0.0	0.0	0.0	0.0	0.0	0.0	0.0	0.0	0.0	0.0	0.0	0.0	0.0	0.0	0.0	0.0	0.0	0.0	0.0	0.0	0.0	0.0	0.0	0.0	0.0	0.0	0.0	0.0	0.0	0.0	0.0	0.0	0.0	0.0	0.0	0.0	0.0
ATGTCGCCTCAGTGCCAT-1	0.27273000000000003	0.0	0.0	0.0	0.0	0.0	0.0	0.0	0.0	0.48052	0.23376999999999998	0.0	0.0	0.0	0.0	0.0	0.0	0.0	0.0	0.0	0.0	0.0	0.0	0.0	0.0	0.0	0.0	0.0	0.0	0.0	0.0	0.0	0.0	0.0	0.0	0.0	0.0	0.0	0.0	0.0	0.0	0.0	0.0	0.0	0.0	0.0	0.0	0.0	0.0
ATGTCGCCTGGTTGAAGG-1	0.40271	0.10447000000000001	0.035089999999999996	0.0	0.0	0.0	0.0949	0.012759999999999999	0.018340000000000002	0.21531	0.10287	0.0	0.0	0.0	0.0	0.0	0.0	0.0	0.0	0.0	0.0	0.0	0.0	0.0	0.0	0.01116	0.0	0.0	0.0	0.0	0.0	0.0	0.0	0.0	0.0	0.0	0.0	0.0	0.0	0.0	0.0	0.0	0.0	0.0	0.0	0.0	0.0	0.0	0.0
ATGTGACGAAACTGATTC-1	0.0	0.0	0.0	0.0	0.0	0.0	0.0	0.0	0.0	0.0	0.0	0.0	0.0	0.0	0.0	0.0	0.0	0.0	0.0	0.0	0.0	0.0	0.0	0.0	0.0	0.0	0.0	0.0	0.0	0.0	0.0	0.0	0.0	0.0	0.0	0.0	0.0	0.0	0.0	0.0	0.0	0.0	0.0	0.0	0.0	0.0	0.0	0.0	0.0
ATGTGACGACCGAGTACT-2	0.5485899999999999	0.045939999999999995	0.02562	0.01678	0.0	0.0	0.01325	0.0	0.0	0.16519	0.12190999999999999	0.0	0.022969999999999997	0.0	0.0	0.0	0.0212	0.0	0.0	0.0	0.0	0.0	0.0	0.0	0.0	0.0	0.0	0.0	0.0	0.0	0.014130000000000002	0.0	0.0	0.0	0.0	0.0	0.0	0.0	0.0	0.0	0.0	0.0	0.0	0.0	0.0	0.0	0.0	0.0	0.0
ATGTGACGACGATTCGAG-2	0.58519	0.04966	0.01798	0.01284	0.0	0.0	0.00642	0.0	0.0	0.13656	0.12971	0.0	0.02483	0.0	0.0	0.0	0.013269999999999999	0.0	0.0	0.0	0.0	0.0	0.0	0.0	0.0	0.00599	0.0	0.0	0.0	0.0	0.01541	0.0	0.0	0.0	0.0	0.0	0.0	0.0	0.0	0.0	0.0	0.0	0.0	0.0	0.0	0.0	0.0	0.0	0.0
ATGTGACGATCAATCTAG-2	0.54132	0.052	0.026930000000000003	0.0	0.0	0.0	0.0	0.0	0.0	0.18942	0.1597	0.0	0.01671	0.0	0.0	0.0	0.01114	0.0	0.0	0.0	0.0	0.0	0.0	0.0	0.0	0.0	0.0	0.0	0.0	0.0	0.0	0.0	0.0	0.0	0.0	0.0	0.0	0.0	0.0	0.0	0.0	0.0	0.0	0.0	0.0	0.0	0.0	0.0	0.0
ATGTGAGACAGAGAGTGG-1	0.44171000000000005	0.08556	0.03209	0.0	0.0	0.0	0.10802	0.0139	0.03636	0.17647000000000002	0.09091	0.0	0.0	0.0	0.0	0.0	0.0	0.0	0.0	0.0	0.0107	0.0	0.0	0.0	0.0	0.0	0.0	0.0	0.0	0.0	0.0	0.0	0.0	0.0	0.0	0.0	0.0	0.0	0.0	0.0	0.0	0.0	0.0	0.0	0.0	0.0	0.0	0.0	0.0
ATGTGAGACCCACATTAG-1	0.64113	0.0	0.0	0.0	0.0	0.0	0.0	0.007359999999999999	0.0	0.00606	0.10519	0.0	0.02554	0.0	0.0	0.00476	0.0	0.0	0.0	0.0	0.0	0.02338	0.00606	0.0	0.0	0.0	0.0	0.0	0.0	0.0	0.0	0.0	0.0	0.0	0.0	0.0	0.0	0.0	0.0	0.0	0.0	0.0	0.0	0.0	0.0	0.0	0.0	0.0	0.0
ATTAAGACCAGGAGCAAT-2	0.41911000000000004	0.07544	0.0	0.0	0.0	0.0	0.0	0.029339999999999998	0.06957	0.17937999999999998	0.15088	0.0	0.0	0.0	0.0	0.0	0.0	0.03437	0.0	0.0	0.0	0.0	0.0	0.0	0.0	0.0	0.0	0.0	0.0	0.0	0.0394	0.0	0.0	0.0	0.0	0.0	0.0	0.0	0.0	0.0	0.0	0.0	0.0	0.0	0.0	0.0	0.0	0.0	0.0
ATTAAGACCGCGGAGATT-2	0.25701	0.0	0.0	0.0	0.0	0.0	0.0	0.0	0.0	0.20561	0.30374	0.0	0.0	0.0	0.0	0.0	0.0	0.0	0.0	0.0	0.0	0.0	0.0	0.0	0.0	0.0	0.0	0.0	0.0	0.0	0.0	0.0	0.0	0.0	0.0	0.0	0.0	0.0	0.0	0.0	0.0	0.0	0.0	0.0	0.0	0.0	0.0	0.0	0.0
ATTAAGACCGTTAGATTG-1	0.00036	0.0	0.0	0.0	0.0	0.0	0.0	0.0	0.0	0.99385	0.0	0.0	0.0	0.0	0.0	0.0	0.0	0.0	0.0	0.0	0.0	0.0	0.0	0.0	0.0	0.0	0.0	0.0	0.0	0.0	0.0	0.0	0.0	0.0	0.0	0.0	0.0	0.0	0.0	0.0	0.0	0.0	0.0	0.0	0.0	0.0	0.0	0.0	0.0
ATTAAGACCTATAATCGC-2	0.54637	0.0604	0.02257	0.01708	0.0	0.00427	0.01037	0.0	0.0	0.16351	0.11225999999999998	0.0	0.02624	0.0	0.0	0.0	0.02135	0.0058	0.0	0.0	0.0	0.0	0.0	0.0	0.0	0.0	0.0	0.0	0.0	0.0	0.00824	0.0	0.0	0.0	0.0	0.0	0.0	0.0	0.0	0.0	0.0	0.0	0.0	0.0	0.0	0.0	0.0	0.0	0.0
ATTAAGACCTCCAACGTG-1	0.37299	0.12862	0.01929	0.02144	0.0	0.0	0.06645	0.02465	0.02144	0.22937	0.09539	0.0	0.0	0.0	0.0	0.0	0.0	0.015009999999999999	0.0	0.0	0.0	0.0	0.0	0.0	0.0	0.0	0.0	0.0	0.0	0.0	0.0	0.0	0.0	0.0	0.0	0.0	0.0	0.0	0.0	0.0	0.0	0.0	0.0	0.0	0.0	0.0	0.0	0.0	0.0
ATTAAGACCTGGTAGCAG-2	0.5534100000000001	0.02918	0.02137	0.013030000000000002	0.0	0.0	0.00886	0.0	0.0	0.1704	0.14018	0.0	0.02658	0.0	0.0	0.0	0.01615	0.0	0.0	0.0	0.0	0.0	0.0	0.0	0.0	0.0099	0.0	0.0	0.0	0.0	0.00886	0.0	0.0	0.0	0.0	0.0	0.0	0.0	0.0	0.0	0.0	0.0	0.0	0.0	0.0	0.0	0.0	0.0	0.0
ATTAGCACACCGGATTGC-1	0.40693	0.09139	0.032139999999999995	0.01006	0.0	0.0	0.09167	0.01006	0.0341	0.21744000000000002	0.07909	0.0	0.0	0.0	0.0	0.0	0.0	0.0055899999999999995	0.0	0.0	0.00503	0.0	0.0	0.0	0.0	0.00391	0.0	0.0	0.0	0.0	0.00419	0.0	0.0	0.0	0.0	0.0	0.0	0.0	0.0	0.0	0.0	0.0036299999999999995	0.0	0.0	0.0	0.0	0.0	0.0	0.0
ATTAGCACACCGGATTGC-2	0.41807	0.07354	0.04396	0.0	0.0	0.0	0.06875	0.01439	0.033569999999999996	0.2462	0.09912	0.0	0.0	0.0	0.0	0.0	0.0	0.0	0.0	0.0	0.0	0.0	0.0	0.0	0.0	0.0	0.0	0.0	0.0	0.0	0.0	0.0	0.0	0.0	0.0	0.0	0.0	0.0	0.0	0.0	0.0	0.0	0.0	0.0	0.0	0.0	0.0	0.0	0.0
ATTAGCACAGCATACTCC-2	0.0	0.0	0.0	0.0	0.0	0.0	0.0	0.0	0.0	0.0	0.0	0.0	0.0	0.0	0.0	0.0	0.0	0.0	0.0	0.0	0.0	0.85575	0.0	0.0	0.0	0.0	0.0	0.0	0.0	0.0	0.0	0.0	0.0	0.0	0.0	0.0	0.0	0.0	0.0	0.0	0.0	0.0	0.0	0.0	0.0	0.0	0.0	0.0	0.0
ATTAGCCACCAGATCATT-2	0.5613199999999999	0.04387	0.0197	0.0	0.0	0.0	0.0	0.0	0.0	0.1701	0.1504	0.0	0.025960000000000004	0.0	0.0	0.0	0.025960000000000004	0.0	0.0	0.0	0.0	0.0	0.0	0.0	0.0	0.0	0.0	0.0	0.0	0.0	0.0	0.0	0.0	0.0	0.0	0.0	0.0	0.0	0.0	0.0	0.0	0.0	0.0	0.0	0.0	0.0	0.0	0.0	0.0
ATTAGCCACCGACGTGAT-2	0.41505	0.08749	0.0	0.01226	0.0	0.0	0.00634	0.033389999999999996	0.06213	0.17075	0.15089	0.0	0.0	0.0	0.0	0.0	0.0	0.02705	0.0	0.0	0.0	0.0	0.0	0.0	0.0	0.0	0.0	0.0	0.0	0.0	0.0262	0.0	0.0	0.0	0.0	0.0	0.0	0.0	0.0	0.0	0.0	0.0	0.0	0.0	0.0	0.0	0.0	0.0	0.0
ATTAGCCACCGATACTCT-2	0.0	0.0	0.0	0.0	0.0	0.0	0.0	0.0	0.0	0.0	0.0	0.0	0.0	0.0	0.0	0.0	0.0	0.0	0.0	0.0	0.0	0.0	0.0	0.0	0.0	0.0	0.0	0.0	0.0	0.0	0.0	0.0	0.0	0.0	0.0	0.0	0.0	0.0	0.0	0.0	0.0	0.0	0.0	0.0	0.0	0.0	0.0	0.0	0.0
ATTAGCGGTACCATGTCT-1	0.41138	0.10718	0.024630000000000003	0.00624	0.0	0.0	0.09469	0.00902	0.03052	0.18972999999999998	0.10440999999999999	0.0	0.0	0.0	0.0	0.0	0.0	0.0	0.0	0.0	0.00486	0.0	0.0	0.0	0.0	0.00798	0.0	0.0	0.0	0.0	0.0	0.0	0.0	0.0	0.0	0.0	0.0	0.0	0.0	0.0	0.0	0.0	0.0	0.0	0.0	0.0	0.0	0.0	0.0
ATTAGCGGTACCATGTCT-2	0.38611	0.10215	0.03677	0.0	0.0	0.0	0.08172	0.01941	0.02554	0.26456	0.08069	0.0	0.0	0.0	0.0	0.0	0.0	0.0	0.0	0.0	0.0	0.0	0.0	0.0	0.0	0.0	0.0	0.0	0.0	0.0	0.0	0.0	0.0	0.0	0.0	0.0	0.0	0.0	0.0	0.0	0.0	0.0	0.0	0.0	0.0	0.0	0.0	0.0	0.0
ATTAGCGGTATCCATTAG-2	0.58104	0.03638	0.01654	0.01654	0.0	0.0	0.0	0.0	0.0	0.14443	0.12679	0.0	0.02756	0.0	0.0	0.0	0.02536	0.01874	0.0	0.0	0.0	0.0	0.0	0.0	0.0	0.0	0.0	0.0	0.0	0.0	0.0	0.0	0.0	0.0	0.0	0.0	0.0	0.0	0.0	0.0	0.0	0.0	0.0	0.0	0.0	0.0	0.0	0.0	0.0
ATTAGCGGTTACAACACC-1	0.5953	0.01175	0.0	0.00392	0.0	0.0	0.0	0.0	0.0	0.011470000000000001	0.11922999999999999	0.0	0.038060000000000004	0.00644	0.0	0.0	0.0	0.0	0.0	0.0	0.0	0.021830000000000002	0.00476	0.0	0.0	0.0042	0.0	0.0	0.0	0.0	0.0	0.0	0.0	0.0	0.0	0.0	0.0	0.0	0.0	0.0	0.0	0.0	0.0	0.0	0.0	0.0	0.0	0.0	0.0
ATTCACCTCCACGATAGA-1	0.38643	0.10894000000000001	0.040080000000000005	0.0	0.0	0.0	0.08119	0.021580000000000002	0.05653	0.20555	0.09455	0.0	0.0	0.0	0.0	0.0	0.0	0.0	0.0	0.0	0.0	0.0	0.0	0.0	0.0	0.0	0.0	0.0	0.0	0.0	0.0	0.0	0.0	0.0	0.0	0.0	0.0	0.0	0.0	0.0	0.0	0.0	0.0	0.0	0.0	0.0	0.0	0.0	0.0
ATTCACCTCGACTTGATT-2	0.14815	0.0	0.0	0.0	0.0	0.0	0.0	0.0	0.0	0.0	0.0	0.0	0.0	0.0	0.0	0.0	0.0	0.0	0.0	0.0	0.0	0.0	0.0	0.0	0.0	0.0	0.0	0.0	0.0	0.0	0.0	0.0	0.0	0.0	0.0	0.0	0.0	0.0	0.0	0.0	0.0	0.0	0.0	0.0	0.0	0.0	0.0	0.0	0.0
ATTCACCTCGTCTTCTCG-1	0.4269	0.09951	0.027030000000000002	0.0	0.0	0.0	0.08968	0.02027	0.022109999999999998	0.22482	0.08784	0.0	0.0	0.0	0.0	0.0	0.0	0.0	0.0	0.0	0.0	0.0	0.0	0.0	0.0	0.0	0.0	0.0	0.0	0.0	0.0	0.0	0.0	0.0	0.0	0.0	0.0	0.0	0.0	0.0	0.0	0.0	0.0	0.0	0.0	0.0	0.0	0.0	0.0
ATTCACCTCTAGCAGAGT-2	0.15667999999999999	0.0	0.0	0.0	0.0	0.0	0.0	0.0	0.0	0.15207	0.059910000000000005	0.0	0.0	0.0	0.0	0.0	0.0	0.0	0.0	0.0	0.0	0.0	0.0	0.0	0.0	0.0	0.0	0.0	0.0	0.0	0.0	0.0	0.0	0.0	0.0	0.0	0.0	0.0	0.0	0.0	0.0	0.0	0.0	0.0	0.0	0.0	0.0	0.0	0.0
ATTCACCTCTGAACGGTT-2	0.0219	0.00584	0.0	0.0	0.0	0.0	0.0	0.0	0.00487	0.02384	0.02336	0.0	0.0	0.0	0.0	0.0	0.0	0.0	0.0	0.0	0.0	0.0	0.0	0.0	0.0	0.91922	0.0	0.0	0.0	0.0	0.0	0.0	0.0	0.0	0.0	0.0	0.0	0.0	0.0	0.0	0.0	0.0	0.0	0.0	0.0	0.0	0.0	0.0	0.0
ATTCATGTGCACTTGGAT-1	0.37496999999999997	0.09915	0.0304	0.01316	0.0007599999999999999	0.00159	0.08719	0.016919999999999998	0.024990000000000002	0.21375	0.08935	0.00267	0.00235	0.00134	0.00432	0.00235	0.0	0.0027300000000000002	0.0007599999999999999	0.0	0.00464	0.0036899999999999997	0.0	0.0	0.0	0.00509	0.0018399999999999998	0.0	0.0	0.0	0.00064	0.0	0.0008300000000000001	0.0010199999999999999	0.0	0.0	0.0	0.0	0.0	0.0	0.0007599999999999999	0.0008300000000000001	0.0	0.0	0.0	0.0	0.0	0.0	0.0010199999999999999
ATTCATGTGCACTTGGAT-2	0.39452	0.09604	0.028310000000000002	0.0074	0.0	0.00315	0.09215	0.01036	0.01925	0.24389	0.08475	0.0	0.0	0.0	0.00463	0.0	0.0	0.0	0.0	0.0	0.0022199999999999998	0.00352	0.0	0.0	0.0	0.00352	0.0	0.0	0.0	0.0	0.0	0.0	0.0	0.0	0.0	0.0	0.0	0.0	0.0	0.0	0.00185	0.0	0.0	0.0	0.0	0.0	0.0	0.0	0.0
ATTCATGTGTTGTATCAC-2	0.56672	0.03463	0.016890000000000002	0.01098	0.0	0.0	0.0	0.0	0.0	0.15118	0.12753	0.0	0.03547	0.0	0.0	0.0	0.029560000000000003	0.01351	0.0	0.0	0.0	0.0	0.0	0.0	0.0	0.0	0.0	0.0	0.0	0.0	0.01014	0.0	0.0	0.0	0.0	0.0	0.0	0.0	0.0	0.0	0.0	0.0	0.0	0.0	0.0	0.0	0.0	0.0	0.0
ATTCCGTACACGGTGCCT-1	0.91194	0.02197	0.0	0.01222	0.0009699999999999999	0.00747	0.0128	0.0	0.0	0.0	0.0	0.0	0.00253	0.006690000000000001	0.00084	0.00175	0.0	0.0	0.0013599999999999999	0.0	0.0	0.0	0.0	0.0	0.0	0.0	0.00078	0.0009699999999999999	0.0	0.0	0.00299	0.0	0.0018800000000000002	0.0	0.0	0.00065	0.0	0.0	0.0	0.0	0.0	0.0	0.0	0.0	0.0	0.0	0.0	0.0	0.0
ATTCCGTACACGTACTGC-1	0.93145	0.03085	0.0	0.0	0.0	0.00943	0.016280000000000003	0.0	0.0	0.0	0.0	0.0	0.0	0.0	0.0	0.0	0.0	0.0	0.0	0.0	0.0	0.0	0.0	0.0	0.0	0.0	0.0	0.0	0.0	0.0	0.0	0.0	0.0	0.0	0.0	0.0	0.0	0.0	0.0	0.0	0.0	0.0	0.0	0.0	0.0	0.0	0.0	0.0	0.0
ATTCCGTACATTCATGTG-1	0.8837700000000001	0.01813	0.0009599999999999999	0.02217	0.00168	0.00835	0.011309999999999999	2.9999999999999997e-05	9e-05	0.00018	9e-05	0.0	0.0020399999999999997	0.00655	0.00183	0.0018	0.0003	0.00016	0.00165	0.0	0.0	0.0	0.0	0.0	0.0	0.0	0.00101	0.00073	0.0	0.0	0.0018800000000000002	0.0	0.00225	0.0003	0.00021	0.00074	0.00045999999999999996	5e-05	0.0	0.0003	5.9999999999999995e-05	4e-05	0.00035	0.0	0.00061	0.0007099999999999999	7e-05	0.0	7e-05
ATTCCGTACCAGATCATT-1	0.93939	0.0103	0.0	0.04061	0.0	0.0	0.0097	0.0	0.0	0.0	0.0	0.0	0.0	0.0	0.0	0.0	0.0	0.0	0.0	0.0	0.0	0.0	0.0	0.0	0.0	0.0	0.0	0.0	0.0	0.0	0.0	0.0	0.0	0.0	0.0	0.0	0.0	0.0	0.0	0.0	0.0	0.0	0.0	0.0	0.0	0.0	0.0	0.0	0.0
ATTCCGTACGCTTACGTT-2	0.98441	0.0	0.0	0.0	0.0	0.0	0.0	0.0	0.0	0.00591	0.0	0.0	0.0	0.0	0.0	0.0	0.0	0.0	0.0	0.0	0.0	0.0	0.0	0.0	0.0	0.0	0.0	0.0	0.0	0.0	0.0	0.0	0.0	0.0	0.0	0.0	0.0	0.0	0.0	0.0	0.0	0.0	0.0	0.0	0.0	0.0	0.0	0.0	0.0
ATTCCGTACGTACGCGAT-1	0.40886999999999996	0.09623999999999999	0.0313	0.01125	0.00155	0.00207	0.08459	0.01281	0.03557	0.20088	0.09197000000000001	0.0	0.00259	0.00246	0.0022	0.00155	0.0	0.0012900000000000001	0.0	0.0	0.00285	0.0	0.0	0.0	0.0	0.00349	0.00155	0.0	0.0	0.0	0.0	0.0	0.0	0.0	0.0	0.0	0.0	0.0	0.0	0.0	0.0	0.0	0.0	0.0	0.0	0.0014199999999999998	0.0	0.0	0.0
ATTCCGTACGTACGCGAT-2	0.41373000000000004	0.08415	0.03732	0.006690000000000001	0.0	0.0	0.07606	0.00704	0.025	0.25563	0.07817	0.0	0.0	0.00458	0.0	0.0	0.0	0.0	0.0	0.0	0.0	0.0	0.0	0.0	0.0	0.00563	0.0	0.0	0.0	0.0	0.0	0.0	0.00387	0.0	0.0	0.0	0.0	0.0	0.0	0.0	0.0	0.0	0.0	0.0	0.0	0.0	0.0	0.0	0.0
ATTCCGTACGTGAATGCC-1	0.9175	0.01629	0.0	0.02154	0.0	0.00893	0.011040000000000001	0.0	0.0	0.0	0.0	0.0	0.0	0.0063100000000000005	0.0	0.008409999999999999	0.0	0.0	0.008409999999999999	0.0	0.0	0.0	0.0	0.0	0.0	0.0	0.0	0.0	0.0	0.0	0.0	0.0	0.0	0.0	0.0	0.0	0.0	0.0	0.0	0.0	0.0	0.0	0.0	0.0	0.0	0.0	0.0	0.0	0.0
ATTCCGTACTCGCGTCAT-2	0.5224300000000001	0.03271	0.02399	0.01121	0.0	0.0	0.008409999999999999	0.0	0.00374	0.1785	0.13988	0.0	0.03022	0.0	0.0	0.00498	0.01994	0.006540000000000001	0.0	0.0	0.0	0.0	0.0	0.0	0.0	0.00592	0.0	0.0	0.0	0.0	0.00966	0.0	0.0	0.0	0.0	0.0	0.0	0.0	0.0	0.0	0.0	0.0	0.0	0.0	0.0	0.0	0.0	0.0	0.0
ATTCCTACGATAACGACA-2	0.0	0.0	0.0	0.0	0.0	0.0	0.0	0.0	0.0	0.0	0.0	0.0	0.0	0.0	0.0	0.0	0.0	0.0	0.0	0.0	0.0	0.053529999999999994	0.0	0.0	0.0	0.0	0.0	0.0	0.0	0.0	0.0	0.0	0.0	0.0	0.0	0.0	0.0	0.0	0.0	0.0	0.0	0.0	0.0	0.0	0.0	0.0	0.0	0.0	0.0
ATTCCTACGATCCTGCCT-1	0.0007700000000000001	0.0	0.0	0.0	0.0	0.0	0.0	0.0	0.0	0.00043	0.9951700000000001	0.0	0.0	0.0	0.0	0.0	0.0	0.0	0.0	0.0	0.0	0.0	0.0	0.0	0.0	0.0	0.0	0.0	0.0	0.0	0.0	0.0	0.0	0.0	0.0	0.0	0.0	0.0	0.0	0.0	0.0	0.0	0.0	0.0	0.0	0.0	0.0	0.0	0.0
ATTCGAAGAATTCACCTC-1	0.12903	0.0	0.0	0.0	0.0	0.0	0.0	0.0	0.0	0.22580999999999998	0.0	0.43011000000000005	0.0	0.0	0.0	0.0	0.0	0.0	0.0	0.0	0.0	0.0	0.0	0.0	0.0	0.0	0.0	0.0	0.0	0.0	0.0	0.0	0.0	0.0	0.0	0.0	0.0	0.0	0.0	0.0	0.0	0.0	0.0	0.0	0.0	0.0	0.0	0.0	0.0
ATTCGCTTACTTCACTGT-1	0.24138	0.0	0.0	0.0	0.0	0.0	0.17240999999999998	0.0	0.0	0.2069	0.35631999999999997	0.0	0.0	0.0	0.0	0.0	0.0	0.0	0.0	0.0	0.0	0.0	0.0	0.0	0.0	0.0	0.0	0.0	0.0	0.0	0.0	0.0	0.0	0.0	0.0	0.0	0.0	0.0	0.0	0.0	0.0	0.0	0.0	0.0	0.0	0.0	0.0	0.0	0.0
ATTCTCTGGATGCGGATT-2	0.54633	0.02895	0.02056	0.012440000000000001	0.0	0.00352	0.00933	0.0	0.00271	0.16989	0.12485	0.0	0.02421	0.0	0.0	0.00298	0.017580000000000002	0.00852	0.0	0.0	0.0	0.0	0.0	0.0	0.0	0.00541	0.0	0.0	0.0	0.0	0.00974	0.0	0.0	0.0	0.0	0.0	0.0	0.0	0.0	0.0	0.0	0.0	0.0	0.0	0.0	0.0	0.0	0.0	0.0
ATTCTCTGGCCAGATCAC-2	0.0015300000000000001	0.0	0.0	0.0	0.0	0.0	0.0	0.0	0.0	0.0015300000000000001	0.0	0.0	0.0	0.0	0.0	0.0	0.0	0.0	0.0	0.0	0.0	0.0	0.0	0.0	0.0	0.0	0.0	0.0	0.0	0.0	0.0	0.0	0.0	0.0	0.0	0.0	0.0	0.0	0.0	0.0	0.0	0.0	0.0	0.0	0.0	0.0	0.0	0.0	0.0
ATTCTCTGGTCATCTGTC-2	0.56404	0.02855	0.01196	0.016980000000000002	0.0	0.00579	0.0081	0.0	0.0	0.16280999999999998	0.13233	0.0	0.02276	0.0	0.0	0.0054	0.01466	0.01042	0.0	0.0	0.0	0.0	0.0	0.0	0.0	0.0	0.0	0.0	0.0	0.0	0.01042	0.0	0.0	0.0	0.0	0.0	0.0	0.0	0.0	0.0	0.0	0.0	0.0	0.0	0.0	0.0	0.0	0.0	0.0
ATTCTCTGGTCGTACCTT-1	0.40385	0.11595	0.024319999999999998	0.012440000000000001	0.0	0.0	0.09502000000000001	0.01414	0.022619999999999998	0.21833000000000002	0.08201	0.0	0.0	0.0	0.0	0.00848	0.0	0.0	0.0	0.0	0.0	0.0	0.0	0.0	0.0	0.0	0.0	0.0	0.0	0.0	0.0	0.0	0.0	0.0	0.0	0.0	0.0	0.0	0.0	0.0	0.0	0.0	0.0	0.0	0.0	0.0	0.0	0.0	0.0
ATTGACACGAGACATATC-1	0.43306000000000006	0.11990999999999999	0.033760000000000005	0.0	0.0	0.0	0.08731	0.0	0.01746	0.2014	0.10244	0.0	0.0	0.0	0.0	0.0	0.0	0.0	0.0	0.0	0.0	0.0	0.0	0.0	0.0	0.0	0.0	0.0	0.0	0.0	0.0	0.0	0.0	0.0	0.0	0.0	0.0	0.0	0.0	0.0	0.0	0.0	0.0	0.0	0.0	0.0	0.0	0.0	0.0
ATTGACACGATTGGTTCC-1	0.36446999999999996	0.11814000000000001	0.02765	0.014240000000000001	0.0	0.0	0.09007000000000001	0.01341	0.026389999999999997	0.23041	0.09845	0.0	0.0	0.0	0.0	0.0	0.0	0.0	0.0	0.0	0.00838	0.0	0.0	0.0	0.0	0.00628	0.0	0.0	0.0	0.0	0.0	0.0	0.0	0.0	0.0	0.0	0.0	0.0	0.0	0.0	0.0	0.0	0.0	0.0	0.0	0.0	0.0	0.0	0.0
ATTGACACGCAATTGTCT-2	0.05632	0.0	0.0	0.0	0.0	0.0	0.0	0.0	0.0	0.06884	0.05507000000000001	0.0	0.0	0.0	0.0	0.0	0.0	0.0	0.0	0.0	0.0	0.0	0.0	0.0	0.0	0.0	0.0	0.0	0.0	0.0	0.0	0.0	0.0	0.0	0.0	0.0	0.0	0.0	0.0	0.0	0.0	0.0	0.0	0.0	0.0	0.0	0.0	0.0	0.0
ATTGATTGGCAGTATGAT-2	0.51791	0.02559	0.0	0.0	0.0	0.0	0.013309999999999999	0.01024	0.04401	0.25384	0.10747000000000001	0.0	0.0	0.0	0.0	0.0	0.0	0.0	0.0	0.0	0.0	0.0	0.0	0.0	0.0	0.0	0.0	0.023540000000000002	0.0	0.0	0.0	0.0	0.0	0.0	0.0	0.0	0.0	0.0	0.0	0.0	0.0	0.0	0.0	0.0	0.0	0.0	0.0	0.0	0.0
ATTGATTGGGTAGTGGAG-1	0.42639	0.10250999999999999	0.03162	0.02835	0.0	0.0	0.07852	0.015269999999999999	0.02072	0.1952	0.09706000000000001	0.0	0.0	0.0	0.0	0.0	0.0	0.0	0.0	0.0	0.0	0.0	0.0	0.0	0.0	0.0	0.0	0.0	0.0	0.0	0.0	0.0	0.0	0.0	0.0	0.0	0.0	0.0	0.0	0.0	0.0	0.0	0.0	0.0	0.0	0.0	0.0	0.0	0.0
ATTGATTGGTATCACCTG-1	0.40321	0.08246	0.03215	0.00978	0.0	0.0	0.07757	0.02096	0.03005	0.25367	0.08805	0.0	0.0	0.0	0.0	0.0	0.0	0.0	0.0	0.0	0.0	0.0	0.0	0.0	0.0	0.0	0.0	0.0	0.0	0.0	0.0	0.0	0.0	0.0	0.0	0.0	0.0	0.0	0.0	0.0	0.0	0.0	0.0	0.0	0.0	0.0	0.0	0.0	0.0
ATTGCCGACCAGCTTCGA-2	0.0	0.0	0.0	0.0	0.0	0.0	0.0	0.0	0.0	0.0	0.0	0.0	0.0	0.0	0.0	0.0	0.0	0.0	0.0	0.0	0.0	0.0	1.0	0.0	0.0	0.0	0.0	0.0	0.0	0.0	0.0	0.0	0.0	0.0	0.0	0.0	0.0	0.0	0.0	0.0	0.0	0.0	0.0	0.0	0.0	0.0	0.0	0.0	0.0
ATTGCCGACCCGATACCG-1	0.40055	0.10999	0.04125	0.0	0.0	0.0	0.09349	0.014669999999999999	0.012830000000000001	0.21815	0.09533	0.0	0.0	0.0	0.0	0.0	0.0	0.0	0.0	0.0	0.0	0.0	0.0	0.0	0.0	0.01008	0.0	0.0	0.0	0.0	0.0	0.0	0.0	0.0	0.0	0.0	0.0	0.0	0.0	0.0	0.0	0.0	0.0	0.0	0.0	0.0	0.0	0.0	0.0
ATTGCCGACGACTTCACC-1	0.00035	0.0	0.0	0.0	0.0	0.0	0.0	0.0	0.0	0.99116	0.00018999999999999998	0.0	0.0	0.0	0.0	0.0	0.0	0.0	0.0	0.0	0.0	0.0	0.0	0.0	0.0	0.0	0.0	0.0	0.0	0.0	0.0	0.0	0.0	0.0	0.0	0.0	0.0	0.0	0.0	0.0	0.0	0.0	0.0	0.0	0.0	0.0	0.0	0.0	0.0
ATTGCGCTAATCCGGTCC-2	0.00404	0.96395	0.00118	0.00067	0.0	4e-05	4e-05	1e-05	0.00013000000000000002	0.00035	0.0004	2.9999999999999997e-05	0.00055	0.0009199999999999999	0.00355	5.9999999999999995e-05	2e-05	0.002	2e-05	0.00015	2e-05	4e-05	0.0	0.0	0.0	5e-05	0.0010199999999999999	0.00014	0.0	0.0	9e-05	0.0	0.0013599999999999999	1e-05	2e-05	0.0	0.0017100000000000001	0.0	0.0	0.0	0.0	0.0	0.0	0.0	0.00201	1e-05	0.0	0.0	0.0
ATTGCGCTACAACCGGTC-2	0.0	0.99472	0.0	0.0	0.0	0.0	0.0	0.0	0.0	0.0	0.0	0.0	0.0	0.0	0.0	0.0	0.0	0.0	0.0	0.0	0.0	0.0	0.0	0.0	0.0	0.0	0.0	0.0	0.0	0.0	0.0	0.0	0.0	0.0	0.0	0.0	0.0	0.0	0.0	0.0	0.0	0.0	0.0	0.0	0.0048	0.0	0.0	0.0	0.0
ATTGCGCTACTTACATGC-2	0.54952	0.03945	0.02154	0.01208	0.0	0.004229999999999999	0.006840000000000001	0.0	0.00242	0.16324	0.125	0.0	0.03281	0.0	0.00463	0.0	0.01469	0.00745	0.0	0.0	0.0	0.0	0.0	0.0	0.0	0.0038200000000000005	0.0	0.0	0.0	0.0	0.00866	0.0	0.0	0.0	0.0	0.0	0.0	0.0	0.0	0.0	0.0	0.0	0.0	0.0	0.0	0.0	0.0	0.0	0.0
ATTGCGCTATGTTGTCGA-2	0.0	1.0	0.0	0.0	0.0	0.0	0.0	0.0	0.0	0.0	0.0	0.0	0.0	0.0	0.0	0.0	0.0	0.0	0.0	0.0	0.0	0.0	0.0	0.0	0.0	0.0	0.0	0.0	0.0	0.0	0.0	0.0	0.0	0.0	0.0	0.0	0.0	0.0	0.0	0.0	0.0	0.0	0.0	0.0	0.0	0.0	0.0	0.0	0.0
ATTGGTTCCGAGGTCCTT-2	0.5273399999999999	0.03683	0.02358	0.009940000000000001	0.0	0.00344	0.007390000000000001	0.0	0.00268	0.17268	0.12744	0.0	0.02485	0.0035700000000000003	0.00331	0.00268	0.0237	0.005220000000000001	0.0	0.0	0.0	0.00433	0.0	0.0	0.0	0.0045899999999999995	0.0	0.0	0.0	0.0	0.010579999999999999	0.0	0.0	0.0	0.0	0.0	0.0	0.0	0.0	0.0	0.0	0.0	0.0	0.0	0.0	0.0	0.0	0.0	0.0
ATTGGTTCCGCTACAATG-2	0.57625	0.03492	0.015130000000000001	0.0	0.0	0.0	0.0	0.0	0.0	0.18044000000000002	0.15017	0.0	0.01746	0.0	0.0	0.0	0.02095	0.0	0.0	0.0	0.0	0.0	0.0	0.0	0.0	0.0	0.0	0.0	0.0	0.0	0.0	0.0	0.0	0.0	0.0	0.0	0.0	0.0	0.0	0.0	0.0	0.0	0.0	0.0	0.0	0.0	0.0	0.0	0.0
ATTGGTTCCGTAACTCAT-1	0.08571000000000001	0.0	0.0	0.0	0.0	0.0	0.0	0.0	0.05429	0.02143	0.03286	0.0	0.0	0.0	0.0	0.0	0.0	0.0	0.0	0.0	0.0	0.0	0.0	0.0	0.0	0.0	0.0	0.0	0.0	0.0	0.0	0.0	0.0	0.0	0.0	0.0	0.0	0.0	0.0	0.0	0.0	0.0	0.0	0.0	0.0	0.0	0.0	0.0	0.0
CAACACCTACCACAAGGT-2	0.51266	0.04531	0.0175	0.00829	0.00093	0.00349	0.00744	0.0017	0.00263	0.16552	0.13632	0.0	0.02951	0.00225	0.00411	0.0028699999999999997	0.0182	0.00589	0.0	0.0	0.00093	0.0017800000000000001	0.0	0.0	0.0	0.00449	0.0	0.0	0.0	0.0	0.011309999999999999	0.0	0.00124	0.00116	0.0	0.0	0.0	0.0	0.0	0.0	0.0	0.0	0.0	0.0	0.0	0.00116	0.0	0.0	0.00085
CAACCGGTCGTAACGCGA-2	0.54418	0.03879	0.018680000000000002	0.012029999999999999	0.0	0.00521	0.00647	0.0	0.00323	0.16218	0.13542	0.0	0.022090000000000002	0.0	0.0	0.0	0.02047	0.00557	0.0	0.0	0.0	0.0	0.0	0.0	0.0	0.00826	0.0	0.0	0.0	0.0	0.014190000000000001	0.0	0.0	0.0	0.0	0.0	0.00216	0.0	0.0	0.0	0.0	0.0	0.0	0.0	0.0	0.0	0.0	0.0	0.0
CAACCTGGTCTCCGCATT-1	0.40945	0.08748	0.03574	0.01268	0.0	0.00145	0.08177000000000001	0.01195	0.025769999999999998	0.21111999999999997	0.09226000000000001	0.0026	0.00229	0.0	0.0020800000000000003	0.00197	0.0016600000000000002	0.0023899999999999998	0.0	0.0	0.00281	0.00395	0.0	0.0	0.0	0.00343	0.0	0.0	0.0	0.0	0.0	0.0	0.0	0.0	0.0	0.0	0.0	0.0	0.0	0.0	0.0	0.00145	0.0	0.0	0.0	0.0	0.0	0.0	0.0
CAACCTGGTCTCCGCATT-2	0.37915	0.10315	0.02955	0.01171	0.0	0.0	0.10594	0.012819999999999998	0.02314	0.21745	0.09841	0.0	0.0	0.0	0.0	0.0039	0.0	0.00307	0.0	0.0	0.00558	0.0	0.0	0.0	0.0	0.00474	0.0	0.0	0.0	0.0	0.0	0.0	0.0	0.0	0.0	0.0	0.0	0.0	0.0	0.0	0.0	0.0	0.0	0.0	0.0	0.0	0.0	0.0	0.0
CAACCTGGTGCGACCTGT-2	0.5512	0.04029	0.01455	0.0	0.0	0.0	0.0061600000000000005	0.0	0.0	0.17962999999999998	0.14326	0.0	0.0291	0.0	0.0	0.0	0.01511	0.0	0.0	0.0	0.0	0.0	0.0	0.0	0.0	0.0061600000000000005	0.0	0.0	0.0	0.0	0.01287	0.0	0.0	0.0	0.0	0.0	0.0	0.0	0.0	0.0	0.0	0.0	0.0	0.0	0.0	0.0	0.0	0.0	0.0
CAACCTGGTGGAACCTAG-1	0.40360999999999997	0.10048	0.03415	0.00621	0.0	0.0050799999999999994	0.08298	0.01383	0.02766	0.21959	0.09568	0.0	0.0	0.00564	0.0	0.0	0.0	0.0	0.0	0.0	0.00339	0.0	0.0	0.0	0.0	0.0	0.0	0.0	0.0	0.0	0.0	0.0	0.0	0.0	0.0	0.0	0.0	0.0	0.0	0.0	0.0	0.0	0.0	0.0	0.0	0.0	0.0	0.0	0.0
CAACCTGGTGGAACCTAG-2	0.42594	0.10028	0.0276	0.01932	0.0	0.0	0.1104	0.0	0.029439999999999997	0.21803000000000003	0.06532	0.0	0.0	0.0	0.0	0.0	0.0	0.0	0.0	0.0	0.0	0.0	0.0	0.0	0.0	0.0	0.0	0.0	0.0	0.0	0.0	0.0	0.0	0.0	0.0	0.0	0.0	0.0	0.0	0.0	0.0	0.0	0.0	0.0	0.0	0.0	0.0	0.0	0.0
CAACGATCGCGCCTGCAA-2	0.57244	0.03015	0.01292	0.01566	0.0	0.0	0.0	0.0	0.0	0.16288	0.14526	0.0	0.01958	0.0	0.0	0.0	0.018009999999999998	0.00587	0.0	0.0	0.0	0.0	0.0	0.0	0.0	0.00509	0.0	0.0	0.0	0.0	0.01018	0.0	0.0	0.0	0.0	0.0	0.0	0.0	0.0	0.0	0.0	0.0	0.0	0.0	0.0	0.0	0.0	0.0	0.0
CAACGCACACACATGTGC-1	0.8822399999999999	0.0147	0.0018800000000000002	0.03252	2.9999999999999997e-05	0.005	0.00908	0.00421	5e-05	0.0001	0.00018999999999999998	0.0	0.00137	0.00179	0.00223	0.00414	0.00128	0.0004	0.00025	0.0007700000000000001	0.0	0.0	0.0	0.0	0.0	0.0	0.00103	7e-05	0.0	0.0	0.00078	0.0	0.00049	0.00105	0.0	0.0010400000000000001	0.0011099999999999999	0.00037	0.0	8e-05	0.0001	0.00025	0.0	0.0	0.00084	0.00281	0.0	0.00015	0.0006
CAACGCACACAGCTGGAG-1	0.39221	0.11255	0.03203	0.0	0.0	0.01126	0.08139	0.014719999999999999	0.02511	0.19480999999999998	0.11169000000000001	0.0	0.00952	0.0	0.0	0.0	0.0	0.0	0.0	0.0	0.0	0.0	0.0	0.0	0.0	0.0	0.0	0.0	0.0	0.0	0.0	0.0	0.0	0.0	0.0	0.0	0.0	0.0	0.0	0.0	0.0	0.0	0.0	0.0	0.0	0.0	0.0	0.0	0.0
CAACGCACACATCCGACA-2	0.42353	0.05347999999999999	0.0	0.020319999999999998	0.0	0.0	0.0	0.04492	0.09519	0.15294000000000002	0.14225	0.0	0.0	0.0	0.0	0.0	0.0	0.0246	0.0	0.0	0.0	0.0	0.0	0.0	0.0	0.0	0.0	0.0	0.0	0.0	0.0385	0.0	0.0	0.0	0.0	0.0	0.0	0.0	0.0	0.0	0.0	0.0	0.0	0.0	0.0	0.0	0.0	0.0	0.0
CAACGCACACATGACGTT-1	0.40778000000000003	0.12025	0.02622	0.01085	0.0	0.0	0.09855	0.00995	0.01627	0.18807000000000001	0.11935	0.0	0.0	0.0	0.0	0.0	0.0	0.0	0.0	0.0	0.0	0.0	0.0	0.0	0.0	0.0	0.0	0.0	0.0	0.0	0.0	0.0	0.0	0.0	0.0	0.0	0.0	0.0	0.0	0.0	0.0	0.0	0.0	0.0	0.0	0.0	0.0	0.0	0.0
CAACGCACACTTACATGC-2	0.42773	0.07521	0.0	0.0	0.0	0.0	0.0	0.03995	0.06698	0.17274	0.14454	0.0	0.0	0.0	0.0	0.0	0.0	0.0376	0.0	0.0	0.0	0.0	0.0	0.0	0.0	0.0	0.0	0.0	0.0	0.0	0.03055	0.0	0.0	0.0	0.0	0.0	0.0	0.0	0.0	0.0	0.0	0.0	0.0	0.0	0.0	0.0	0.0	0.0	0.0
CAACGTCTTCCGTCAGGT-1	0.4303	0.14026	0.029439999999999997	0.01212	0.0	0.0	0.08052000000000001	0.0	0.01991	0.19913	0.07532	0.0	0.0	0.0	0.0	0.0	0.0	0.0	0.0	0.0	0.0	0.0	0.0	0.0	0.0	0.0	0.0	0.0	0.0	0.0	0.0	0.0	0.0	0.0	0.0	0.0	0.0	0.0	0.0	0.0	0.0	0.01039	0.0	0.0	0.0	0.0	0.0	0.0	0.0
CAACTAATCCTGTGCTCA-2	0.55082	0.032060000000000005	0.023190000000000002	0.0075	0.0	0.00512	0.00443	0.0	0.0	0.17156	0.1395	0.00477	0.027630000000000002	0.0	0.0	0.0	0.01432	0.0	0.0	0.0	0.0	0.0	0.0	0.0	0.0	0.00477	0.0	0.0	0.0	0.0	0.008870000000000001	0.0	0.0	0.0	0.0	0.0	0.0	0.0	0.0	0.0	0.0	0.0	0.0	0.0	0.0	0.0034100000000000003	0.0	0.0	0.0
CAACTAATCGAGCAGGAA-1	0.00505	0.24081	0.0	0.00025	8e-05	0.0007	0.31001999999999996	0.00618	0.24644000000000002	0.0022199999999999998	0.00018	0.00011999999999999999	0.00132	0.00036	0.00114	0.0	0.0006	0.00036	0.00057	0.00016999999999999999	0.0	0.0019100000000000002	0.00016999999999999999	0.0	0.0	0.00557	0.0	0.0	0.0	0.0	0.0	0.0	0.00011999999999999999	0.00015	0.0	0.0004	0.00018999999999999998	0.0	0.0	0.0	0.00112	0.0	0.0	0.00041	0.00115	0.0	0.0	0.00125	0.0010199999999999999
CAACTAATCGTGAATGCC-2	0.5554399999999999	0.03945	0.02452	0.02559	0.0	0.0	0.01599	0.0	0.0	0.16097999999999998	0.13005999999999998	0.0	0.03412	0.0	0.0	0.0	0.0	0.0	0.0	0.0	0.0	0.0	0.0	0.0	0.0	0.0	0.0	0.0	0.0	0.0	0.01066	0.0	0.0	0.0	0.0	0.0	0.0	0.0	0.0	0.0	0.0	0.0	0.0	0.0	0.0	0.0	0.0	0.0	0.0
CAACTCCAGAATACGTCT-1	0.06788	0.00455	0.0	0.00403	0.0	0.0	0.16346	0.0	0.0	0.6323300000000001	0.0	0.01122	0.0	0.0	0.0	0.0	0.0	0.00903	0.0	0.0	0.0	0.00585	0.0	0.0	0.0	0.0	0.0	0.0134	0.0	0.0	0.0	0.0	0.0007700000000000001	0.0	0.0	0.0	0.0	0.0009	0.0	0.0	0.0	0.0	0.0	0.0	0.0	0.0	0.0	0.0	0.00155
CAACTCCAGAGATGAAGA-1	0.0	0.0	0.0	0.0	0.0	0.0	0.0	0.0	0.0	0.0	0.0	0.0	0.0	0.0	0.0	0.0	0.0	0.0	0.0	0.0	0.0	0.0	0.0	0.0	0.0	0.0	0.0	0.0	0.0	0.0	0.0	0.0	0.0	0.0	0.0	0.0	0.0	0.0	0.0	0.0	0.0	0.0	0.0	0.0	0.0	0.0	0.0	0.0	0.0
CAACTCCAGGTAGGACGC-2	0.55262	0.0372	0.02451	0.00771	0.0	0.0048	0.006679999999999999	0.00223	0.00206	0.15992	0.12959	0.0	0.02331	0.0	0.0	0.00274	0.01766	0.00463	0.0	0.0	0.0	0.00583	0.0	0.0	0.0	0.0042899999999999995	0.0	0.0	0.0	0.0	0.01286	0.0	0.0	0.0	0.0	0.0	0.0	0.0	0.0	0.0	0.0	0.0	0.0	0.0	0.0	0.0	0.0	0.0	0.0
CAAGAACCGCATGGTCGA-1	0.39704	0.09255	0.03067	0.00821	0.0	0.00301	0.0753	0.009859999999999999	0.0345	0.23001	0.10734	0.0	0.0	0.0	0.0	0.0	0.0	0.0	0.0	0.0	0.0	0.00548	0.0	0.0	0.0	0.0052	0.0	0.0	0.0	0.0	0.0	0.0	0.0	0.0	0.0	0.0	0.0	0.0	0.0	0.0	0.0	0.0	0.0	0.0	0.0	0.0	0.0	0.0	0.0
CAAGAACCGCATGGTCGA-2	0.41103	0.09942000000000001	0.02924	0.02172	0.0	0.0	0.08104	0.02339	0.02423	0.22807	0.07769	0.0	0.0	0.0	0.0	0.0	0.0	0.0	0.0	0.0	0.0	0.0	0.0	0.0	0.0	0.0	0.0	0.0	0.0	0.0	0.0	0.0	0.0	0.0	0.0	0.0	0.0	0.0	0.0	0.0	0.0	0.0	0.0	0.0	0.0	0.0	0.0	0.0	0.0
CAAGAACCGCTGACGATG-1	0.01009	0.0	0.0	0.0	0.0	0.0	0.0	0.0	0.0	0.0	0.0	0.0	0.0	0.0	0.007690000000000001	0.01346	0.0	0.95483	0.0	0.0	0.0	0.0	0.0	0.0	0.0	0.0	0.00577	0.0	0.0	0.0	0.0	0.0	0.0	0.0	0.0	0.0	0.0	0.0	0.0	0.0	0.0	0.0	0.0	0.0	0.0	0.0	0.0	0.0	0.0
CAAGAACCGTGACGATGA-1	0.00446	0.0030600000000000002	0.00131	0.0	0.0	0.00021	0.0	0.0	0.00056	0.00011999999999999999	0.00015	0.0	0.00131	0.006670000000000001	0.00866	0.00935	0.0	0.91433	0.0005099999999999999	0.0	0.0	0.0	0.0	0.0	0.0	0.0	0.00346	0.0004	0.0	0.0	0.00047999999999999996	0.0	0.00016999999999999999	0.00049	0.0	0.0006900000000000001	0.0	0.0	0.0	0.0	0.00011	0.0	0.0	0.0	0.0	0.0	0.0002	0.0	0.00021
CAAGAGAGTAGGTATTCC-2	0.53127	0.04334	0.02172	0.01124	0.0	0.0028399999999999996	0.00873	0.0015300000000000001	0.0027300000000000002	0.15795	0.12968	0.00207	0.02369	0.0	0.00229	0.0032700000000000003	0.01714	0.006	0.00186	0.0	0.0	0.00196	0.0	0.0	0.0	0.006659999999999999	0.0	0.0	0.0	0.0	0.01321	0.0	0.00131	0.0	0.0	0.0012	0.0	0.0	0.0	0.0	0.0	0.00131	0.0	0.0	0.0	0.0	0.0	0.0	0.0
CAAGAGAGTCCTTGTTGC-1	0.00031	0.0	0.0	0.0	0.0	0.0	0.0	0.00011	0.93069	0.00018999999999999998	0.00022999999999999998	0.0	0.0	0.00047999999999999996	0.0	0.0	0.0	0.0	0.00013000000000000002	0.0	0.0	0.0	0.0	0.0	0.0	0.0	0.0	7e-05	0.0	0.0	0.0	0.0	0.0	0.0	0.0	0.0	0.0	0.0	0.0	0.0	0.0	0.0	0.0	0.0	0.0	0.0	0.0	0.0	0.0
CAAGAGAGTCGACCATCA-1	0.5957399999999999	0.011770000000000001	0.0019	0.00571	0.0041600000000000005	0.00294	0.0	0.00312	0.0020800000000000003	0.00866	0.13954	0.00225	0.022330000000000003	0.0041600000000000005	0.0	0.00242	0.0	0.0	0.0	0.0	0.0	0.00987	0.00866	0.0	0.0	0.0	0.0	0.0	0.0	0.0	0.0	0.0	0.00364	0.0	0.0	0.0	0.00381	0.0	0.0	0.0	0.0	0.0	0.0	0.0	0.0	0.0	0.0	0.0	0.0
CAAGAGAGTGGACTCCTT-2	0.41122	0.08345	0.0	0.013130000000000001	0.0	0.00328	0.00903	0.02408	0.0684	0.16963	0.14227	0.0	0.0	0.0035600000000000002	0.0	0.0	0.0	0.03365	0.0	0.0	0.0	0.0	0.0	0.0	0.0	0.00274	0.0	0.0	0.0	0.0	0.029269999999999997	0.0	0.0	0.0	0.0	0.0	0.0	0.0	0.0	0.0	0.0	0.0	0.0	0.0	0.0	0.0	0.0	0.0	0.0
CAAGAGAGTTAGATCTGT-2	0.00066	0.00011	1e-05	2e-05	0.0	0.0	4e-05	0.00549	0.00013000000000000002	0.0052899999999999996	0.96749	0.00047999999999999996	1e-05	1e-05	0.0	1e-05	0.0	4e-05	0.0	0.0	2e-05	2.9999999999999997e-05	1e-05	0.0	0.0	5.9999999999999995e-05	0.0	0.0001	0.0	0.0	4e-05	0.0	0.0	0.0	0.0	0.0	1e-05	0.0	0.0	0.0	0.0	0.0	0.0	0.0	0.0	0.0	0.0	0.0	0.00125
CAAGAGAGTTGCAGTCGG-2	0.64835	0.0	0.0	0.0	0.0	0.0	0.0	0.0	0.0	0.0	0.34066	0.0	0.0	0.0	0.0	0.0	0.0	0.0	0.0	0.0	0.0	0.0	0.0	0.0	0.0	0.0	0.0	0.0	0.0	0.0	0.0	0.0	0.0	0.0	0.0	0.0	0.0	0.0	0.0	0.0	0.0	0.0	0.0	0.0	0.0	0.0	0.0	0.0	0.0
CAAGAGGAGCTAACCGGT-2	0.5163800000000001	0.03795	0.02301	0.010440000000000001	0.00055	0.00318	0.00742	0.0014199999999999998	0.00278	0.16227	0.12909	0.0009699999999999999	0.023180000000000003	0.00161	0.00235	0.00197	0.01703	0.00555	0.00053	0.00018999999999999998	0.0010199999999999999	0.0034799999999999996	0.00074	0.0	0.0	0.00424	0.0008699999999999999	0.00062	0.0	0.0	0.00903	0.0	0.00131	0.00022999999999999998	0.0	0.00044	0.0007599999999999999	0.0	0.0	0.0	0.0004	0.001	0.00018999999999999998	0.0	0.00033999999999999997	0.00081	0.0	0.0	0.00078
CAAGCCTCGAGTTCGATA-1	0.0	0.0	0.0	0.0	0.0	0.0	0.0	0.0	0.97693	0.0	0.0	0.0	0.0	0.0	0.0	0.0	0.0	0.0	0.0	0.0	0.0	0.0	0.0	0.0	0.0	0.0	0.0	0.0	0.0	0.0	0.0	0.0	0.0	0.0	0.0	0.0	0.0	0.0	0.0	0.0	0.0	0.0	0.0	0.0	0.0	0.0	0.0	0.0	0.0
CAAGCCTCGTCAATGGAC-2	0.44763000000000003	0.11577	0.0	0.0	0.0	0.0	0.0	0.02536	0.0849	0.14002	0.10915	0.0	0.0	0.0	0.0	0.0	0.0	0.02536	0.0	0.0	0.0	0.0	0.0	0.0	0.0	0.0	0.0	0.0	0.0	0.0	0.046310000000000004	0.0	0.0	0.0	0.0	0.0	0.0	0.0	0.0	0.0	0.0	0.0	0.0	0.0	0.0	0.0	0.0	0.0	0.0
CAAGCGCATCTGACAGCA-1	0.09245	0.01087	0.0	0.0	0.0	0.0	0.14107	0.0	0.0	0.6488	0.0	0.0151	0.0	0.0	0.0	0.0	0.0	0.00921	0.0	0.0	0.0	0.0	0.0	0.0	0.0	0.0	0.0	0.014	0.0	0.0	0.0	0.0	0.0	0.0	0.0	0.0	0.0	0.0	0.0	0.0	0.0	0.0	0.0	0.0	0.0	0.0	0.0	0.0	0.0
CAAGCGCATGATGCAGAA-2	0.20539000000000002	0.0	0.0	0.0	0.0	0.0	0.0	0.0	0.03367	0.10101	0.14815	0.0	0.0	0.0	0.0	0.0	0.0	0.0	0.0	0.0	0.0	0.0	0.0	0.0	0.0	0.0	0.0	0.0	0.0	0.0	0.0	0.0	0.0	0.14815	0.0	0.0	0.0	0.0	0.0	0.0	0.0	0.0	0.0	0.0	0.0	0.0	0.0	0.0	0.0
CAAGCGCATTAGCCAGTG-1	0.0	0.0	0.0	0.0	0.0	0.0	0.0	0.0	0.0	0.9994700000000001	0.0	0.0	0.0	0.0	0.0	0.0	0.0	0.0	0.0	0.0	0.0	0.0	0.0	0.0	0.0	0.0	0.0	0.0	0.0	0.0	0.0	0.0	0.0	0.0	0.0	0.0	0.0	0.0	0.0	0.0	0.0	0.0	0.0	0.0	0.0	0.0	0.0	0.0	0.0
CAAGCGCATTCACTACGT-1	0.07397000000000001	0.00976	0.0	0.0043100000000000005	0.0	0.0	0.15486	0.0	0.0	0.63065	0.0	0.01379	0.0	0.0	0.0	0.0	0.0	0.00671	0.0	0.0	0.0	0.00733	0.00014	0.0	0.0	0.0	0.00013000000000000002	0.01405	0.0	0.0	0.0	0.0	0.00035	0.0	0.0	0.0	0.0	0.00078	0.0	0.0	0.0	0.0	0.0	0.0	0.0	0.0	0.0	0.0	0.00086
CAAGCTGCACGATTCGAG-1	0.63351	0.01489	0.0	0.0069099999999999995	0.0	0.0	0.0	0.0	0.0	0.011170000000000001	0.12394000000000001	0.0	0.026060000000000003	0.006379999999999999	0.0	0.0	0.0	0.0	0.0	0.0	0.0	0.022869999999999998	0.006379999999999999	0.0	0.0	0.009040000000000001	0.0	0.0	0.0	0.0	0.0	0.0	0.0	0.0	0.0	0.0	0.0	0.0	0.0	0.0	0.0	0.0	0.0	0.0	0.0	0.0	0.0	0.0	0.0
CAAGCTGCACTTAAGTTG-1	0.93032	0.02076	0.0	0.03929	0.0	0.0	0.0	0.0	0.0	0.0	0.0	0.0	0.0	0.0	0.0	0.0	0.0	0.0	0.0	0.0	0.0	0.0	0.0	0.0	0.0	0.0	0.0	0.0	0.0	0.0	0.0	0.0	0.0	0.0	0.0	0.0	0.0	0.0	0.0	0.0	0.0	0.0	0.0	0.0	0.0	0.0	0.0	0.0	0.0
CAAGCTGCAGCGCTCTAT-1	0.37074	0.10215	0.03427	0.014130000000000002	0.0009199999999999999	0.00406	0.09153	0.011359999999999999	0.02485	0.22526999999999997	0.08885	0.0	0.00203	0.00212	0.0	0.00351	0.0016600000000000002	0.00323	0.0	0.0	0.00628	0.00314	0.0	0.0	0.0	0.0019399999999999999	0.0011099999999999999	0.0	0.0	0.0	0.00148	0.0	0.00203	0.0	0.0	0.0009199999999999999	0.0	0.0	0.0	0.0	0.0	0.0	0.0	0.0	0.0	0.0	0.0	0.0	0.0
CAAGCTGCAGCGCTCTAT-2	0.40268000000000004	0.09424	0.027039999999999998	0.0083	0.0	0.0	0.08942	0.01205	0.02544	0.24203000000000002	0.0905	0.0	0.0	0.0	0.0	0.00321	0.0	0.0	0.0	0.0	0.0	0.0	0.0	0.0	0.0	0.00375	0.0	0.0	0.0	0.0	0.0	0.0	0.0	0.0	0.0	0.0	0.0	0.0	0.0	0.0	0.0	0.0	0.0	0.0	0.0	0.0	0.0	0.0	0.0
CAAGCTGCATCGCTTAAC-1	0.6436	0.0	0.0	0.00562	0.0	0.0	0.0	0.0	0.0	0.0	0.12154000000000001	0.0	0.03157	0.00519	0.0	0.0	0.0	0.0	0.0	0.0	0.0	0.0199	0.0	0.0	0.0	0.00476	0.0	0.0	0.0	0.0	0.0	0.0	0.0	0.0	0.0	0.0	0.0	0.0	0.0	0.0	0.0	0.0	0.0	0.0	0.0	0.0	0.0	0.0	0.0
CAAGCTGCATGTGCCATG-2	0.14729	0.0	0.0	0.0	0.0	0.0	0.0	0.0	0.0	0.01945	0.0	0.0	0.0	0.01489	0.0	0.0	0.0	0.007859999999999999	0.0	0.0	0.0	0.02317	0.0	0.0	0.0	0.47662	0.0	0.0	0.0	0.0	0.0	0.0	0.0	0.0	0.0	0.0	0.0	0.0	0.0	0.0	0.0	0.0	0.0	0.0	0.0	0.0	0.0	0.0	0.0
CAAGCTGCATTAAGTGGT-1	0.88484	0.01281	0.00193	0.03377	0.00033	0.0036899999999999997	0.00433	0.00164	7e-05	0.00044	0.00013000000000000002	1e-05	0.0012	0.0017	0.00124	0.0030800000000000003	0.00049	0.00022999999999999998	0.0016300000000000002	0.00082	0.0	2e-05	0.0	0.0	0.0	1e-05	0.00134	2e-05	0.0	0.0	0.00185	0.0	0.00072	0.00013000000000000002	1e-05	0.0006799999999999999	0.00057	0.00014	1e-05	2e-05	0.0001	1e-05	0.0012900000000000001	0.0	0.0009599999999999999	0.0020800000000000003	5e-05	0.00037	0.00186
CAAGGTGTGCAGTAATGT-1	0.01737	0.0	0.0	0.0	0.0	0.0	0.0	0.0	0.0	0.0	0.0	0.0	0.0	0.0	0.0	0.0	0.0	0.0	0.0	0.0	0.0	0.22105999999999998	0.0	0.0	0.0	0.0	0.0	0.0	0.0	0.0	0.0	0.0	0.0	0.0	0.0	0.0	0.0	0.0	0.0	0.0	0.0	0.0	0.0	0.0	0.0	0.0	0.0	0.0	0.0
CAAGGTGTGCTAGTTCCA-1	0.96578	0.0	0.0	0.0	0.0	0.0	0.0	0.0	0.0	0.0	0.0	0.0	0.0	0.0	0.0	0.0	0.0	0.0	0.0	0.0	0.0	0.0	0.0	0.0	0.0	0.0	0.0	0.0	0.0	0.0	0.03311	0.0	0.0	0.0	0.0	0.0	0.0	0.0	0.0	0.0	0.0	0.0	0.0	0.0	0.0	0.0	0.0	0.0	0.0
CAAGGTGTGTCGTAATAG-1	1.0	0.0	0.0	0.0	0.0	0.0	0.0	0.0	0.0	0.0	0.0	0.0	0.0	0.0	0.0	0.0	0.0	0.0	0.0	0.0	0.0	0.0	0.0	0.0	0.0	0.0	0.0	0.0	0.0	0.0	0.0	0.0	0.0	0.0	0.0	0.0	0.0	0.0	0.0	0.0	0.0	0.0	0.0	0.0	0.0	0.0	0.0	0.0	0.0
CAAGTACGAAACACACTC-2	0.5452100000000001	0.0346	0.02249	0.00944	0.0	0.00299	0.007859999999999999	0.0	0.0033	0.16465	0.12470999999999999	0.0	0.02485	0.00236	0.00315	0.0039299999999999995	0.016040000000000002	0.0067599999999999995	0.0	0.0	0.0	0.0022	0.0	0.0	0.0	0.008329999999999999	0.0	0.00157	0.0	0.0	0.00944	0.0	0.0	0.0	0.0	0.0	0.0	0.0	0.0	0.0	0.0	0.0	0.0	0.0	0.0	0.0	0.0	0.0	0.0
CAAGTACGAAAGCACAAC-1	0.39689	0.10419	0.029810000000000003	0.02068	0.0026899999999999997	0.0	0.07733999999999999	0.016919999999999998	0.0282	0.22744	0.08056	0.0	0.0026899999999999997	0.0	0.00403	0.0	0.0	0.0	0.0	0.0	0.00349	0.0	0.0	0.0	0.0	0.0	0.0	0.0	0.0	0.0	0.0	0.0	0.0	0.0	0.0	0.0	0.0	0.0	0.0	0.0	0.0	0.0	0.0	0.0	0.0	0.0	0.0	0.0	0.0
CAAGTACGAAAGCACAAC-2	0.38151999999999997	0.09911	0.047689999999999996	0.0	0.0	0.0	0.08495	0.01267	0.016390000000000002	0.24143	0.10507000000000001	0.0	0.0	0.0	0.0	0.0	0.0	0.0	0.0	0.0	0.0082	0.0	0.0	0.0	0.0	0.0	0.0	0.0	0.0	0.0	0.0	0.0	0.0	0.0	0.0	0.0	0.0	0.0	0.0	0.0	0.0	0.0	0.0	0.0	0.0	0.0	0.0	0.0	0.0
CAAGTACGACCGACGTCA-1	0.00435	0.9470299999999999	0.0	0.0	0.00023999999999999998	0.0	0.0	0.0	0.0	0.00027	0.00023999999999999998	0.0	0.0	0.00955	0.00145	0.00059	0.0	0.0	0.00246	0.0	0.0	0.0	0.0	0.0	0.0	0.0	0.00657	0.0	0.0	0.0	0.0	0.0	0.0	0.0013599999999999999	0.0	0.00187	0.0	0.0	0.0	0.0	0.0	0.0	0.0	0.0	0.0	0.0	0.0	0.0	0.0
CAAGTCACTGATATATCC-2	0.38936	0.06536	0.0	0.01401	0.0	0.0	0.0	0.028939999999999997	0.04388	0.19141	0.14845999999999998	0.0	0.0	0.0	0.0	0.0	0.0	0.04575	0.0	0.0	0.0	0.0	0.0	0.0	0.0	0.0	0.0	0.0	0.0	0.0	0.052289999999999996	0.0	0.0	0.0	0.0	0.0	0.0	0.0	0.0	0.0	0.0	0.0	0.0	0.0	0.0	0.0	0.0	0.0	0.0
CAAGTCACTGCTCAGCCA-2	0.0389	0.00011	0.0	0.0	0.0	0.0	0.0	0.0	0.00015	0.04385	0.88264	0.0	0.0	0.00079	0.0	0.0	0.0	0.0007	0.0	0.0	0.0	0.0	0.0	0.0	0.0	0.0	0.0	0.0	0.0	0.0	0.0	0.0	0.0	0.0	0.0	0.0	0.0	0.0	0.0	0.0	0.0	0.0	0.0	0.0	0.0	0.0	0.0	0.00023999999999999998	0.0
CAAGTCGAACTGTCACTT-1	0.1453	0.0	0.0	0.0	0.0	0.0	0.08547	0.0	0.0	0.28205	0.11965999999999999	0.24786	0.0	0.0	0.0	0.0	0.0	0.0	0.0	0.0	0.0	0.0	0.0	0.0	0.0	0.0	0.0	0.0	0.0	0.0	0.0	0.0	0.0	0.0	0.0	0.0	0.0	0.0	0.0	0.0	0.0	0.0	0.0	0.0	0.0	0.0	0.0	0.0	0.0
CAAGTCGAATACATGCAC-1	0.60068	0.00908	0.0	0.0095	0.0	0.0	0.0	0.00886	0.0	0.0038	0.11925	0.0	0.035460000000000005	0.00317	0.0	0.0	0.0	0.0	0.0	0.0	0.0	0.01583	0.01119	0.0	0.0	0.004220000000000001	0.0	0.0	0.0	0.0	0.0	0.0	0.00232	0.0	0.0	0.0	0.0	0.0	0.0	0.0	0.0	0.0	0.0	0.0	0.0	0.0	0.0	0.0	0.0
CAAGTCGAATCTACATCC-1	0.40846	0.08457	0.026160000000000003	0.01962	0.0	0.0	0.08849	0.0109	0.01874	0.25414000000000003	0.08718	0.0	0.0	0.0	0.0	0.0	0.0	0.0	0.0	0.0	0.0	0.0	0.0	0.0	0.0	0.0	0.0	0.0	0.0	0.0	0.0	0.0	0.0	0.0	0.0	0.0	0.0	0.0	0.0	0.0	0.0	0.0	0.0	0.0	0.0	0.0	0.0	0.0	0.0
CAATACCACAATGCAGCG-2	0.56694	0.03974	0.01871	0.0081	0.0	0.0044399999999999995	0.00945	0.0	0.00251	0.15779	0.11632	0.0	0.02469	0.00251	0.00463	0.00502	0.01601	0.00502	0.0	0.0	0.0	0.00328	0.0	0.0	0.0	0.00367	0.0	0.0	0.0	0.0	0.006370000000000001	0.0	0.0	0.0	0.0	0.0	0.0	0.0	0.0	0.0	0.0	0.0	0.0	0.0	0.0	0.0	0.0	0.0	0.0
CAATACCACACGCGTGAC-2	0.5787899999999999	0.032369999999999996	0.01704	0.01405	0.0	0.0	0.007670000000000001	0.0	0.0	0.14991	0.12692	0.0	0.02853	0.0	0.0	0.0	0.01576	0.0	0.0	0.0	0.0	0.006809999999999999	0.0	0.0	0.0	0.00852	0.0	0.0	0.0	0.0	0.0115	0.0	0.0	0.0	0.0	0.0	0.0	0.0	0.0	0.0	0.0	0.0	0.0	0.0	0.0	0.0	0.0	0.0	0.0
CAATACCACGCGAAGACA-2	0.0	0.9789100000000001	0.0	0.0	0.0	0.0	0.0	0.0	0.0	0.0	0.0	0.0	0.0	0.0	0.0	0.0	0.0	0.0	0.0	0.0	0.0	0.0	0.0	0.0	0.0	0.0	0.0	0.0	0.0	0.0	0.0	0.0	0.0	0.0	0.0	0.0	0.0	0.0	0.0	0.0	0.0	0.0	0.0	0.0	0.0	0.0	0.0	0.0	0.0
CAATACCACGGATACCTA-1	0.00851	0.28	0.0	0.0	0.0	0.0	0.34511	0.007659999999999999	0.25319	0.0	0.0	0.0	0.0	0.0	0.0	0.0	0.0	0.0	0.0	0.0	0.0	0.0	0.0	0.0	0.0	0.0	0.0	0.0	0.0	0.0	0.0	0.0	0.0	0.0	0.0	0.0	0.0	0.0	0.0	0.0	0.0	0.0	0.0	0.0	0.0	0.0	0.0	0.00596	0.0
CAATACCACTGGTCGCTA-2	0.57107	0.03192	0.01796	0.00898	0.0	0.0	0.013969999999999998	0.0	0.0	0.17207	0.11372	0.0	0.02244	0.0	0.0	0.0	0.02045	0.00848	0.0	0.0	0.0	0.0	0.0	0.0	0.0	0.0	0.0	0.0	0.0	0.0	0.01596	0.0	0.0	0.0	0.0	0.0	0.0	0.0	0.0	0.0	0.0	0.0	0.0	0.0	0.0	0.0	0.0	0.0	0.0
CAATCAAGTAATACGTCT-1	0.37387	0.10733	0.03665	0.009040000000000001	0.0	0.0033299999999999996	0.08472	0.01285	0.0307	0.21894	0.09757	0.0	0.00405	0.0	0.0035700000000000003	0.0	0.0	0.0	0.0	0.0	0.00381	0.0	0.00428	0.0	0.0	0.00405	0.0	0.0	0.0	0.0	0.0	0.0	0.0	0.0	0.0	0.0	0.0	0.0	0.0	0.0	0.0	0.0	0.0	0.0	0.0	0.0	0.0	0.0	0.0
CAATCAAGTAATACGTCT-2	0.41722	0.10066	0.02914	0.0	0.0	0.0	0.08742	0.00927	0.02384	0.23576	0.0947	0.0	0.0	0.0	0.0	0.0	0.0	0.0	0.0	0.0	0.0	0.0	0.0	0.0	0.0	0.0	0.0	0.0	0.0	0.0	0.0	0.0	0.0	0.0	0.0	0.0	0.0	0.0	0.0	0.0	0.0	0.0	0.0	0.0	0.0	0.0	0.0	0.0	0.0
CAATCAAGTATCGATCCT-2	0.52778	0.0	0.0	0.0	0.0	0.0	0.0	0.0	0.0	0.22221999999999997	0.23611	0.0	0.0	0.0	0.0	0.0	0.0	0.0	0.0	0.0	0.0	0.0	0.0	0.0	0.0	0.0	0.0	0.0	0.0	0.0	0.0	0.0	0.0	0.0	0.0	0.0	0.0	0.0	0.0	0.0	0.0	0.0	0.0	0.0	0.0	0.0	0.0	0.0	0.0
CAATCAAGTGCCTGCATC-2	0.40279	0.11492999999999999	0.0	0.0	0.0	0.0	0.01182	0.03437	0.05371	0.12567	0.16649	0.0	0.0	0.0	0.0	0.0	0.0	0.03437	0.0	0.0	0.0	0.0	0.0	0.0	0.0	0.0	0.0	0.0	0.0	0.0	0.050480000000000004	0.0	0.0	0.0	0.0	0.0	0.0	0.0	0.0	0.0	0.0	0.0	0.0	0.0	0.0	0.0	0.0	0.0	0.0
CAATCAAGTGTAATATCG-1	0.96025	0.0	0.0	0.01228	0.0	0.009059999999999999	0.0	0.0	0.0	0.0	0.0	0.0	0.0	0.0	0.01228	0.0	0.0	0.0	0.0	0.0	0.0	0.0	0.0	0.0	0.0	0.0	0.0	0.0	0.0	0.0	0.0	0.0	0.0	0.0	0.0	0.0	0.0	0.0	0.0	0.0	0.0	0.0	0.0	0.0	0.0	0.0	0.0	0.0	0.0
CAATCATACATGCTTCAG-2	0.0029	0.0	0.0	0.0	0.0	0.0342	0.0	0.0	0.74159	0.0	0.0	0.0	0.0	0.0	0.0	0.0	0.0	0.0	0.0	0.0	0.0	0.0	0.0	0.0	0.0	0.0	0.0	0.0	0.0	0.0	0.0	0.0	0.0	0.0	0.0	0.0	0.0	0.0	0.0	0.0	0.0	0.0	0.0	0.0	0.0	0.0	0.0	0.0	0.0
CAATCATACCTAGGTACT-1	0.37589	0.0997	0.03578	0.01122	0.0	0.00349	0.09105	0.01242	0.02428	0.21006	0.09464	0.00101	0.00349	0.00147	0.0027600000000000003	0.0023899999999999998	0.0	0.0016600000000000002	0.0	0.0	0.00248	0.00221	0.0	0.0	0.0	0.0046	0.0016600000000000002	0.0	0.0	0.0	0.0	0.0	0.0	0.0	0.0	0.0	0.0	0.0	0.0	0.0	0.0	0.0016600000000000002	0.0	0.0	0.0	0.0	0.0	0.0	0.00212
CAATCATACCTAGGTACT-2	0.39949	0.09835	0.032780000000000004	0.01296	0.0	0.0	0.08132	0.01042	0.026680000000000002	0.23531999999999997	0.08666	0.0	0.0025399999999999997	0.0033	0.0	0.0	0.0	0.0	0.0	0.0	0.0	0.0	0.0	0.0	0.0	0.00305	0.0028	0.0	0.0	0.0	0.0	0.0	0.0	0.0	0.0	0.0	0.0	0.0	0.0	0.0	0.0	0.0	0.0	0.0	0.0	0.0	0.0	0.0	0.0
CAATCTCCGCAGTATGAT-2	0.06506	0.0	0.0	0.0	0.0	0.0	0.0	0.0	0.00762	0.03224	0.02521	0.0	0.0	0.0	0.0	0.0	0.0	0.0	0.0	0.0	0.0	0.0	0.0	0.0	0.0	0.0	0.0	0.0	0.0	0.0	0.0	0.0	0.0	0.0	0.0	0.0	0.0	0.0	0.0	0.0	0.0	0.0	0.0	0.0	0.0	0.0	0.0	0.0	0.0
CAATCTCCGCCTCGACCT-2	0.00114	0.0	0.0	0.0	0.0	0.0026	0.0	0.0	0.9003700000000001	0.00049	0.00047000000000000004	0.0	0.0	0.0033799999999999998	0.0	0.0	0.0	0.0	0.00157	0.0	0.0	0.0	0.0	0.0	0.0	0.0	0.0	0.0	0.0	0.0	0.0	0.0	0.0	0.0	0.0	0.0	0.0	0.0	0.0	0.0	0.0	0.0	0.0	0.0	0.0	0.0	0.0	0.0	0.0
CAATCTCCGCTAACCGGT-1	0.58119	0.00632	0.00187	0.008490000000000001	0.00132	0.00157	0.0	0.00494	0.00145	0.01427	0.10811	0.0	0.03174	0.00687	0.0	0.00193	0.0	0.0	0.0	0.0	0.0	0.015119999999999998	0.00464	0.0	0.0	0.00404	0.0	0.00066	0.0	0.0	0.0012	0.0	0.0024100000000000002	0.0	0.0	0.00145	0.00235	0.0	0.0	0.0	0.0	0.00072	0.0	0.0	0.00108	0.0	0.0	0.0	0.00066
CAATGCATTCTCTGCAAG-1	0.40821999999999997	0.09595	0.02622	0.0	0.0	0.0	0.09952000000000001	0.00954	0.03635	0.24017	0.0733	0.0	0.0	0.00775	0.0	0.0	0.0	0.0	0.0	0.0	0.0	0.0	0.0	0.0	0.0	0.0	0.0	0.0	0.0	0.0	0.0	0.0	0.0	0.0	0.0	0.0	0.0	0.0	0.0	0.0	0.0	0.0	0.0	0.0	0.0	0.0	0.0	0.0	0.0
CAATGTGCTAGTGTCTCT-2	0.5585	0.04249	0.020319999999999998	0.01293	0.0	0.0	0.007390000000000001	0.0	0.0	0.16502	0.13424	0.0	0.03633	0.0	0.0	0.0	0.01108	0.0	0.0	0.0	0.0	0.0	0.0	0.0	0.0	0.0	0.0	0.0	0.0	0.0	0.008620000000000001	0.0	0.0	0.0	0.0	0.0	0.0	0.0	0.0	0.0	0.0	0.0	0.0	0.0	0.0	0.0	0.0	0.0	0.0
CAATTGTCTTCCAATCAT-1	0.39035	0.09336	0.031330000000000004	0.011470000000000001	0.00124	0.00412	0.08141	0.01415	0.02418	0.2162	0.09666	0.0	0.0026100000000000003	0.00137	0.0057	0.00275	0.0	0.0035	0.00144	0.0	0.00392	0.00227	0.0	0.0	0.0	0.0022	0.00124	0.0	0.0	0.0	0.0	0.0	0.0	0.0	0.0	0.0	0.0	0.0	0.0	0.0	0.0	0.0	0.0	0.0	0.0	0.0	0.0	0.0	0.00082
CAATTGTCTTCCAATCAT-2	0.37632	0.08964	0.031939999999999996	0.011179999999999999	0.0	0.0022	0.09902000000000001	0.014169999999999999	0.02096	0.24316	0.09502999999999999	0.0	0.0	0.0	0.00439	0.0	0.0	0.0	0.0	0.0	0.00279	0.00359	0.0	0.0	0.0	0.0	0.0	0.0	0.0	0.0	0.0	0.0	0.0	0.0	0.0	0.0	0.0	0.0	0.0	0.0	0.0	0.0	0.0	0.0	0.0	0.0	0.0	0.0	0.0
CACAACCAGATGGAGAGT-1	0.0	0.0	0.0	0.0	0.0	0.0	0.0	0.0	0.0	0.0	0.03321	0.0	0.0	0.0	0.0	0.0	0.0	0.0	0.0	0.0	0.0	0.0	0.0	0.0	0.0	0.0	0.0	0.0	0.0	0.0	0.0	0.0	0.0	0.0	0.0	0.0	0.0	0.0	0.0	0.0	0.0	0.0	0.0	0.0	0.0	0.0	0.0	0.0	0.0
CACAACCAGCTGCTGCTT-2	0.52293	0.038560000000000004	0.02238	0.01225	0.0005	0.0033299999999999996	0.0069099999999999995	0.00161	0.00252	0.16845	0.12485	0.00156	0.02389	0.00146	0.00232	0.00267	0.018090000000000002	0.007359999999999999	0.0	0.0	0.0	0.00307	0.00086	0.0	0.0	0.0061	0.00101	0.00066	0.0	0.0	0.00998	0.0	0.00116	0.0	0.0	0.0	0.0	0.0	0.0	0.0	0.0	0.0011099999999999999	0.0	0.0	0.0	0.0005	0.0	0.0	0.00081
CACAACCAGGGTGTTCAT-2	0.11320999999999999	0.01554	0.0	0.0	0.0	0.0	0.0	0.0	0.01998	0.0677	0.0566	0.0	0.0	0.0	0.0	0.0	0.0	0.0	0.0	0.0	0.0	0.0	0.0	0.0	0.0	0.0	0.0	0.0	0.0	0.0	0.0	0.0	0.0	0.0	0.0	0.0	0.0	0.0	0.0	0.0	0.0	0.0	0.0	0.0	0.0	0.0	0.0	0.0	0.0
CACAACCAGGTTGATGCA-2	0.53152	0.03621	0.01995	0.01087	0.0	0.00299	0.0055899999999999995	0.0	0.0023899999999999998	0.16996	0.12886	0.0	0.02663	0.00259	0.00229	0.0017	0.01785	0.00938	0.0	0.0	0.0	0.00419	0.0	0.0	0.0	0.00539	0.0	0.0	0.0	0.0	0.009770000000000001	0.0	0.0	0.0	0.0	0.0	0.0014	0.0	0.0	0.0	0.0	0.0	0.0	0.0	0.0	0.0	0.0	0.0	0.0
CACAACCAGTATTACAGC-1	0.40055	0.08938	0.03609	0.009859999999999999	0.0	0.00315	0.07428	0.01616	0.0321	0.23479	0.07994	0.00336	0.0	0.0	0.00587	0.0	0.0	0.0	0.0	0.0	0.00462	0.0	0.0	0.0	0.0	0.00881	0.0	0.0	0.0	0.0	0.0	0.0	0.0	0.0	0.0	0.0	0.0	0.0	0.0	0.0	0.0	0.0	0.0	0.0	0.0	0.0	0.0	0.0	0.0
CACAACCAGTATTACAGC-2	0.41403999999999996	0.1122	0.03675	0.00984	0.0	0.0	0.09252	0.0	0.0164	0.22113000000000002	0.08071	0.0	0.0	0.0	0.0	0.0	0.0	0.00656	0.0	0.0	0.00787	0.0	0.0	0.0	0.0	0.0	0.0	0.0	0.0	0.0	0.0	0.0	0.0	0.0	0.0	0.0	0.0	0.0	0.0	0.0	0.0	0.0	0.0	0.0	0.0	0.0	0.0	0.0	0.0
CACAACCAGTCGTAGGAA-2	0.52191	0.04659	0.02053	0.01105	0.0	0.0	0.01066	0.0	0.0	0.16857	0.15239	0.0	0.01895	0.0	0.00592	0.00513	0.0154	0.00434	0.0	0.0	0.0	0.0	0.0	0.0	0.0	0.00434	0.0	0.0	0.0	0.0	0.01184	0.0	0.0	0.0	0.0	0.0	0.0	0.0	0.0	0.0	0.0	0.0	0.0	0.0	0.0	0.0	0.0	0.0	0.0
CACAACGCTTAGCTGTTG-2	0.16667	0.0	0.0	0.0	0.0	0.0	0.0	0.0	0.0	0.21429	0.20238	0.0	0.0	0.0	0.0	0.0	0.0	0.0	0.0	0.0	0.0	0.0	0.0	0.0	0.0	0.0	0.0	0.0	0.0	0.0	0.0	0.0	0.0	0.0	0.0	0.0	0.0	0.0	0.0	0.0	0.0	0.0	0.0	0.0	0.0	0.0	0.0	0.0	0.0
CACAATAACACACATCTG-2	0.0	0.0	0.0	0.0	0.0	0.0	0.0	0.0	0.0	1.0	0.0	0.0	0.0	0.0	0.0	0.0	0.0	0.0	0.0	0.0	0.0	0.0	0.0	0.0	0.0	0.0	0.0	0.0	0.0	0.0	0.0	0.0	0.0	0.0	0.0	0.0	0.0	0.0	0.0	0.0	0.0	0.0	0.0	0.0	0.0	0.0	0.0	0.0	0.0
CACAATAACACTTGATCT-1	0.56338	0.00698	0.0	0.008029999999999999	0.00137	0.00307	0.0	0.00476	0.0018	0.0074	0.11946	0.0	0.03362	0.00655	0.0	0.00116	0.0	0.0	0.0	0.0	0.0	0.01554	0.0044399999999999995	0.0	0.0	0.00433	0.0	0.0	0.0	0.0	0.00116	0.0	0.00243	0.0	0.0	0.0	0.0	0.00137	0.0	0.0	0.00106	0.0	0.0	0.0	0.00201	0.0	0.0	0.0	0.0
CACAATAACCACATTCTG-2	0.00065	0.00011999999999999999	0.0	0.0	0.0	0.0	0.0	0.0	0.00016	0.9959899999999999	0.00054	0.0	0.0	0.0	0.0	0.0	0.0	0.0	0.0	0.0	0.0	0.0	0.0	0.0	0.0	0.0	0.0	0.0	0.0	0.0	0.0	0.0	0.0	0.0	0.0	0.0	0.0	0.0	0.0	0.0	0.0	0.0	0.0	0.0	0.0	0.0	0.0	0.0	0.0
CACAATAACCCACGTTCT-2	0.0	0.0	0.0	0.0	0.0	0.0	0.0	0.0	0.0	1.0	0.0	0.0	0.0	0.0	0.0	0.0	0.0	0.0	0.0	0.0	0.0	0.0	0.0	0.0	0.0	0.0	0.0	0.0	0.0	0.0	0.0	0.0	0.0	0.0	0.0	0.0	0.0	0.0	0.0	0.0	0.0	0.0	0.0	0.0	0.0	0.0	0.0	0.0	0.0
CACAATAACCCAGTTACG-1	0.0	0.0	0.0	0.0	0.0	0.0	0.0	0.0	0.0	0.0	1.0	0.0	0.0	0.0	0.0	0.0	0.0	0.0	0.0	0.0	0.0	0.0	0.0	0.0	0.0	0.0	0.0	0.0	0.0	0.0	0.0	0.0	0.0	0.0	0.0	0.0	0.0	0.0	0.0	0.0	0.0	0.0	0.0	0.0	0.0	0.0	0.0	0.0	0.0
CACAATAACTAATCACGC-1	0.0	0.0	0.0	0.0	0.0	0.0	0.9307	0.0	0.0	0.0	0.0	0.0	0.0	0.0	0.0	0.0	0.0	0.0	0.0	0.0	0.0	0.027569999999999997	0.0	0.0	0.0	0.0	0.0	0.0	0.0	0.0	0.0	0.0	0.0	0.0	0.0	0.0	0.0	0.0	0.0	0.0	0.0	0.0	0.0	0.0	0.0	0.0	0.0	0.0	0.0
CACAATAACTAGACCTAC-2	0.56235	0.03387	0.02049	0.01407	0.0	0.00278	0.00938	0.0	0.0022600000000000003	0.15335	0.12886	0.00417	0.02275	0.0	0.0	0.00295	0.01876	0.0060799999999999995	0.0017399999999999998	0.0	0.0	0.0	0.0	0.0	0.0	0.00469	0.0	0.0	0.0	0.0	0.007640000000000001	0.0	0.0	0.0	0.0	0.0	0.0	0.0	0.0	0.0	0.0	0.0	0.0	0.0	0.0	0.0	0.0	0.0	0.0
CACACCTGTCCAAGCGAG-1	0.4001	0.11245	0.03313	0.01456	0.0	0.0	0.10643	0.01255	0.0241	0.21586	0.07128999999999999	0.0	0.0	0.007529999999999999	0.0	0.0	0.0	0.0	0.0	0.0	0.0	0.0	0.0	0.0	0.0	0.0	0.0	0.0	0.0	0.0	0.0	0.0	0.0	0.0	0.0	0.0	0.0	0.0	0.0	0.0	0.0	0.0	0.0	0.0	0.0	0.0	0.0	0.0	0.0
CACACCTGTTAGCAGAGT-2	0.25926	0.0	0.0	0.0	0.0	0.0	0.0	0.0	0.0	0.21295999999999998	0.19444	0.0	0.0	0.0	0.0	0.0	0.0	0.0	0.0	0.0	0.0	0.0	0.0	0.0	0.0	0.0	0.0	0.0	0.0	0.0	0.0	0.0	0.0	0.0	0.0	0.0	0.0	0.0	0.0	0.0	0.0	0.0	0.0	0.0	0.0	0.0	0.0	0.0	0.0
CACACCTGTTCGTCATTC-2	0.0	0.0	0.0	0.0	0.0	0.0	0.0	0.0	0.0	0.0	0.0	0.0	0.0	0.0	0.0	0.0	0.0	0.0	0.0	0.0	0.0	0.0	0.0	0.0	0.0	1.0	0.0	0.0	0.0	0.0	0.0	0.0	0.0	0.0	0.0	0.0	0.0	0.0	0.0	0.0	0.0	0.0	0.0	0.0	0.0	0.0	0.0	0.0	0.0
CACACCTGTTCTTAGCGA-1	0.41572	0.11665	0.04111	0.0	0.0	0.0	0.07297000000000001	0.01028	0.02415	0.20401	0.09866	0.0	0.0	0.0	0.0	0.0	0.0	0.0	0.0	0.0	0.0	0.0	0.0	0.0	0.0	0.00514	0.0	0.0	0.0	0.0	0.0	0.0	0.0	0.0	0.0	0.0	0.0	0.0	0.0	0.0	0.0	0.0	0.0	0.0	0.0	0.0	0.0	0.0	0.0
CACACTGCCCACCAAGAT-2	0.00471	0.0	0.0	0.0	0.0	0.0	0.0	0.0	0.0	0.0	0.0	0.0	0.0	0.0	0.0	0.0	0.0	0.0	0.0	0.0	0.0	0.0	0.0	0.0	0.0	0.0	0.0	0.0	0.0	0.0	0.995	0.0	0.0	0.0	0.0	0.0	0.0	0.0	0.0	0.0	0.0	0.0	0.0	0.0	0.0	0.0	0.0	0.0	0.0
CACACTGCCCATCCACCG-2	0.57825	0.0386	0.01544	0.0	0.0	0.0	0.00912	0.0	0.0	0.14737	0.14175	0.0	0.03228	0.0	0.0	0.0	0.014740000000000001	0.0	0.0	0.0	0.0	0.0	0.0	0.0	0.0	0.0	0.0	0.0	0.0	0.0	0.01895	0.0	0.0	0.0	0.0	0.0	0.0	0.0	0.0	0.0	0.0	0.0	0.0	0.0	0.0	0.0	0.0	0.0	0.0
CACACTGCCTCATCTGTC-2	0.0007700000000000001	0.00016	0.0	0.0	0.0	0.0	0.0	0.0	0.00016	0.9909	0.00058	0.00118	0.0	0.0	0.0	0.0	0.0	0.0	0.0	0.0	0.0	0.0	0.0	0.0	0.0	0.0	0.0	0.0	0.0	0.0	0.0	0.0	0.0	0.0	0.0	0.0	0.0	0.0	0.0	0.0	0.0	0.0	0.0	0.0	0.0	0.0	0.0	0.0	0.0
CACATATCAATCTCGAAC-2	0.54865	0.04129	0.01875	0.01068	0.0	0.0	0.00759	0.0033200000000000005	0.0	0.15472	0.12387000000000001	0.0	0.028710000000000003	0.0	0.00403	0.0033200000000000005	0.01898	0.00617	0.0	0.0	0.0	0.0033200000000000005	0.0	0.0	0.0	0.00498	0.0	0.0	0.0	0.0	0.0102	0.0	0.0	0.0	0.0	0.0	0.0	0.0	0.0	0.0	0.0	0.0026100000000000003	0.0	0.0	0.0	0.0	0.0	0.0	0.0
CACATATCACAGTATGAT-2	0.42123999999999995	0.08845	0.0	0.00687	0.0	0.0	0.0	0.02827	0.06704	0.18012999999999998	0.13853	0.0	0.0	0.0	0.0	0.0	0.0	0.027460000000000002	0.0	0.0	0.0	0.0	0.0	0.0	0.0	0.0	0.0	0.0	0.0	0.0	0.03312	0.0	0.0	0.0	0.0	0.0	0.0	0.0	0.0	0.0	0.0	0.0	0.0	0.0	0.0	0.0	0.0	0.0	0.0
CACATATCACGCATAACT-1	0.02962	0.0	0.0	0.0	0.0	0.0	0.0	0.0	0.0	0.02603	0.02424	0.0	0.0	0.0	0.0	0.0	0.0	0.0	0.0	0.0	0.0	0.0	0.0	0.0	0.0	0.0	0.0	0.0	0.0	0.0	0.0	0.0	0.0	0.0	0.0	0.0	0.0	0.0	0.0	0.0	0.0	0.0	0.0	0.0	0.0	0.0	0.0	0.0	0.0
CACATATCAGCACGCATT-1	0.38543	0.09395	0.03567	0.014780000000000001	0.00107	0.00246	0.07808999999999999	0.01168	0.03096	0.22228	0.09277	0.0017100000000000001	0.0028899999999999998	0.00268	0.00343	0.0	0.0	0.0	0.00139	0.0	0.0035399999999999997	0.00279	0.0	0.0	0.0	0.004070000000000001	0.0028899999999999998	0.0	0.0	0.0	0.0	0.0	0.0	0.0	0.0	0.0	0.0	0.0	0.0	0.0	0.0	0.0	0.0	0.0	0.0	0.0	0.0	0.0	0.0
CACATATCAGCACGCATT-2	0.38176	0.10325	0.03246	0.01082	0.0	0.0034	0.09087999999999999	0.00958	0.01793	0.23956999999999998	0.09397	0.0	0.0	0.0	0.0	0.00402	0.0	0.0	0.0	0.0	0.0	0.0	0.0	0.0	0.0	0.00402	0.0	0.0	0.0	0.0	0.0034	0.0	0.0	0.0	0.0	0.0	0.0	0.0	0.0	0.0	0.0	0.0	0.0	0.0	0.0	0.0	0.0	0.0	0.0
CACATATCATATCGGAAC-2	0.0	0.0	0.0	0.0	0.0	0.0	0.0	0.0	0.0	0.0	0.0	0.0	0.0	0.0	0.0	0.0	0.0	0.0	0.0	0.0	0.0	0.0	0.0	0.0	0.0	0.0	0.0	0.0	0.0	0.0	0.0	0.0	0.0	0.0	0.0	0.0	0.0	0.0	0.0	0.0	0.0	0.0	0.0	0.0	0.0	0.0	0.0	0.0	0.0
[truncated: 3,483 more rows]
[truncated: 3,889 more columns]
